# Supplementary material for: New patchoulol- and guaiane-type sesquiterpenoids from Sanguisorba officinalis with anti-melanogenic activity
Source: Nat Prod Bioprospect. 2026 May 12;16(1):63. doi: 10.1007/s13659-026-00616-0 (PMC13161421; doi:10.1007/s13659-026-00616-0)
Supplement: Supplementary file 2 — Additional file 2. It includes the calculated NMR data of compound 11. [file 13659_2026_616_MOESM2_ESM.zip › New folder/11R-opt_freq-conf-61.log]

 Entering Gaussian System, Link 0=/gpfs/home/zhengshan/software/Gaussian/g09/g09
 Input=DY-202A-11R_61.gjf
 Output=DY-202A-11R_61.log
 Initial command:
 /gpfs/home/zhengshan/software/Gaussian/g09/l1.exe "/gpfs/home/zhengshan/software/Gaussian/g09/scratch/zhengshan/%J/Gau-26353.inp" -scrdir="/gpfs/home/zhengshan/software/Gaussian/g09/scratch/zhengshan/%J/"
 Entering Link 1 = /gpfs/home/zhengshan/software/Gaussian/g09/l1.exe PID=     26354.
  
 Copyright (c) 1988,1990,1992,1993,1995,1998,2003,2009,2013,
            Gaussian, Inc.  All Rights Reserved.
  
 This is part of the Gaussian(R) 09 program.  It is based on
 the Gaussian(R) 03 system (copyright 2003, Gaussian, Inc.),
 the Gaussian(R) 98 system (copyright 1998, Gaussian, Inc.),
 the Gaussian(R) 94 system (copyright 1995, Gaussian, Inc.),
 the Gaussian 92(TM) system (copyright 1992, Gaussian, Inc.),
 the Gaussian 90(TM) system (copyright 1990, Gaussian, Inc.),
 the Gaussian 88(TM) system (copyright 1988, Gaussian, Inc.),
 the Gaussian 86(TM) system (copyright 1986, Carnegie Mellon
 University), and the Gaussian 82(TM) system (copyright 1983,
 Carnegie Mellon University). Gaussian is a federally registered
 trademark of Gaussian, Inc.
  
 This software contains proprietary and confidential information,
 including trade secrets, belonging to Gaussian, Inc.
  
 This software is provided under written license and may be
 used, copied, transmitted, or stored only in accord with that
 written license.
  
 The following legend is applicable only to US Government
 contracts under FAR:
  
                    RESTRICTED RIGHTS LEGEND
  
 Use, reproduction and disclosure by the US Government is
 subject to restrictions as set forth in subparagraphs (a)
 and (c) of the Commercial Computer Software - Restricted
 Rights clause in FAR 52.227-19.
  
 Gaussian, Inc.
 340 Quinnipiac St., Bldg. 40, Wallingford CT 06492
  
  
 ---------------------------------------------------------------
 Warning -- This program may not be used in any manner that
 competes with the business of Gaussian, Inc. or will provide
 assistance to any competitor of Gaussian, Inc.  The licensee
 of this program is prohibited from giving any competitor of
 Gaussian, Inc. access to this program.  By using this program,
 the user acknowledges that Gaussian, Inc. is engaged in the
 business of creating and licensing software in the field of
 computational chemistry and represents and warrants to the
 licensee that it is not a competitor of Gaussian, Inc. and that
 it will not use this program in any manner prohibited above.
 ---------------------------------------------------------------
  

 Cite this work as:
 Gaussian 09, Revision D.01,
 M. J. Frisch, G. W. Trucks, H. B. Schlegel, G. E. Scuseria, 
 M. A. Robb, J. R. Cheeseman, G. Scalmani, V. Barone, B. Mennucci, 
 G. A. Petersson, H. Nakatsuji, M. Caricato, X. Li, H. P. Hratchian, 
 A. F. Izmaylov, J. Bloino, G. Zheng, J. L. Sonnenberg, M. Hada, 
 M. Ehara, K. Toyota, R. Fukuda, J. Hasegawa, M. Ishida, T. Nakajima, 
 Y. Honda, O. Kitao, H. Nakai, T. Vreven, J. A. Montgomery, Jr., 
 J. E. Peralta, F. Ogliaro, M. Bearpark, J. J. Heyd, E. Brothers, 
 K. N. Kudin, V. N. Staroverov, T. Keith, R. Kobayashi, J. Normand, 
 K. Raghavachari, A. Rendell, J. C. Burant, S. S. Iyengar, J. Tomasi, 
 M. Cossi, N. Rega, J. M. Millam, M. Klene, J. E. Knox, J. B. Cross, 
 V. Bakken, C. Adamo, J. Jaramillo, R. Gomperts, R. E. Stratmann, 
 O. Yazyev, A. J. Austin, R. Cammi, C. Pomelli, J. W. Ochterski, 
 R. L. Martin, K. Morokuma, V. G. Zakrzewski, G. A. Voth, 
 P. Salvador, J. J. Dannenberg, S. Dapprich, A. D. Daniels, 
 O. Farkas, J. B. Foresman, J. V. Ortiz, J. Cioslowski, 
 and D. J. Fox, Gaussian, Inc., Wallingford CT, 2013.
 
 ******************************************
 Gaussian 09:  ES64L-G09RevD.01 24-Apr-2013
                10-Mar-2024 
 ******************************************
 %nprocshared=4
 Will use up to    4 processors via shared memory.
 %mem=12GB
 %chk=DY-202A-11R_61.chk
 ----------------------------------------------------------
 # opt freq b3lyp/6-31g(d) scrf=(smd,solvent=methanol,read)
 ----------------------------------------------------------
 1/14=-1,18=20,19=15,26=3,38=1,40=2/1,3;
 2/9=110,12=2,17=6,18=5,40=1/2;
 3/5=1,6=6,7=1,11=2,16=1,25=1,30=1,70=32203,71=1,72=3,74=-5/1,2,3;
 4//1;
 5/5=2,38=5,53=3/2;
 6/7=2,8=2,9=2,10=2,28=1/1;
 7//1,2,3,16;
 1/14=-1,18=20,19=15,26=3/3(2);
 2/9=110/2;
 99//99;
 2/9=110/2;
 3/5=1,6=6,7=1,11=2,16=1,25=1,30=1,70=32205,71=1,72=3,74=-5/1,2,3;
 4/5=5,16=3,69=1/1;
 5/5=2,38=5,53=3/2;
 7//1,2,3,16;
 1/14=-1,18=20,19=15,26=3/3(-5);
 2/9=110/2;
 6/7=2,8=2,9=2,10=2,19=2,28=1/1;
 99/9=1/99;
 --------
 opt+freq
 --------
 Symbolic Z-matrix:
 Charge =  0 Multiplicity = 1
 C                     1.7504    0.5123    0.1981 
 C                     0.8796   -0.4664    0.4895 
 C                    -0.5156   -0.2376    0.9923 
 C                    -1.3729    0.5632   -0.0131 
 C                    -1.0401    2.0763    0.0595 
 C                     0.3403    2.4756   -0.4848 
 C                     1.5373    1.9882    0.3556 
 C                     2.9348   -0.18     -0.3538 
 C                     2.7483   -1.6669   -0.4201 
 C                     1.3816   -1.8628    0.2325 
 O                     3.9508    0.3833   -0.7332 
 C                     2.7636    2.851     0.0369 
 C                     1.486    -2.7028    1.5042 
 O                     0.498    -2.524    -0.6671 
 C                    -2.9065    0.2908    0.1646 
 O                    -3.6065    1.0703   -0.825 
 C                    -3.4442    0.7165    1.5322 
 C                    -3.2922   -1.1842   -0.1114 
 O                    -2.802    -1.5715   -1.3982 
 H                    -0.4753    0.272     1.9634 
 H                    -0.9697   -1.21      1.1959 
 H                    -1.1151    0.2487   -1.0348 
 H                    -1.1337    2.4347    1.0919 
 H                    -1.7771    2.6387   -0.5261 
 H                     0.3576    3.5732   -0.5211 
 H                     0.4396    2.1358   -1.5242 
 H                     1.3108    2.1742    1.4149 
 H                     2.7666   -1.9905   -1.4655 
 H                     3.5584   -2.1478    0.1372 
 H                     2.5611    3.9043    0.2629 
 H                     3.0379    2.79     -1.0218 
 H                     3.6262    2.5551    0.6436 
 H                     0.5005   -2.8819    1.9483 
 H                     1.9015   -3.6918    1.278 
 H                     2.1216   -2.2259    2.2582 
 H                     0.2089   -1.8853   -1.3435 
 H                    -3.4204    0.6324   -1.6795 
 H                    -2.9709    0.1631    2.3487 
 H                    -3.3003    1.7882    1.7037 
 H                    -4.5262    0.5481    1.59 
 H                    -2.8958   -1.8715    0.6404 
 H                    -4.3823   -1.2934   -0.1396 
 H                    -3.026    -2.5134   -1.5089 
 

 GradGradGradGradGradGradGradGradGradGradGradGradGradGradGradGradGradGrad
 Berny optimization.
 Initialization pass.
                           ----------------------------
                           !    Initial Parameters    !
                           ! (Angstroms and Degrees)  !
 --------------------------                            --------------------------
 ! Name  Definition              Value          Derivative Info.                !
 --------------------------------------------------------------------------------
 ! R1    R(1,2)                  1.342          estimate D2E/DX2                !
 ! R2    R(1,7)                  1.4995         estimate D2E/DX2                !
 ! R3    R(1,8)                  1.4787         estimate D2E/DX2                !
 ! R4    R(2,3)                  1.5006         estimate D2E/DX2                !
 ! R5    R(2,10)                 1.506          estimate D2E/DX2                !
 ! R6    R(3,4)                  1.545          estimate D2E/DX2                !
 ! R7    R(3,20)                 1.0974         estimate D2E/DX2                !
 ! R8    R(3,21)                 1.0923         estimate D2E/DX2                !
 ! R9    R(4,5)                  1.551          estimate D2E/DX2                !
 ! R10   R(4,15)                 1.5677         estimate D2E/DX2                !
 ! R11   R(4,22)                 1.0997         estimate D2E/DX2                !
 ! R12   R(5,6)                  1.5366         estimate D2E/DX2                !
 ! R13   R(5,23)                 1.0968         estimate D2E/DX2                !
 ! R14   R(5,24)                 1.0965         estimate D2E/DX2                !
 ! R15   R(6,7)                  1.5416         estimate D2E/DX2                !
 ! R16   R(6,25)                 1.0983         estimate D2E/DX2                !
 ! R17   R(6,26)                 1.098          estimate D2E/DX2                !
 ! R18   R(7,12)                 1.5329         estimate D2E/DX2                !
 ! R19   R(7,27)                 1.0991         estimate D2E/DX2                !
 ! R20   R(8,9)                  1.5            estimate D2E/DX2                !
 ! R21   R(8,11)                 1.2221         estimate D2E/DX2                !
 ! R22   R(9,10)                 1.5271         estimate D2E/DX2                !
 ! R23   R(9,28)                 1.0945         estimate D2E/DX2                !
 ! R24   R(9,29)                 1.0946         estimate D2E/DX2                !
 ! R25   R(10,13)                1.5277         estimate D2E/DX2                !
 ! R26   R(10,14)                1.4238         estimate D2E/DX2                !
 ! R27   R(12,30)                1.0961         estimate D2E/DX2                !
 ! R28   R(12,31)                1.0954         estimate D2E/DX2                !
 ! R29   R(12,32)                1.0953         estimate D2E/DX2                !
 ! R30   R(13,33)                1.0957         estimate D2E/DX2                !
 ! R31   R(13,34)                1.0963         estimate D2E/DX2                !
 ! R32   R(13,35)                1.0954         estimate D2E/DX2                !
 ! R33   R(14,36)                0.9742         estimate D2E/DX2                !
 ! R34   R(15,16)                1.4412         estimate D2E/DX2                !
 ! R35   R(15,17)                1.5299         estimate D2E/DX2                !
 ! R36   R(15,18)                1.5494         estimate D2E/DX2                !
 ! R37   R(16,37)                0.978          estimate D2E/DX2                !
 ! R38   R(17,38)                1.094          estimate D2E/DX2                !
 ! R39   R(17,39)                1.0948         estimate D2E/DX2                !
 ! R40   R(17,40)                1.0966         estimate D2E/DX2                !
 ! R41   R(18,19)                1.4304         estimate D2E/DX2                !
 ! R42   R(18,41)                1.093          estimate D2E/DX2                !
 ! R43   R(18,42)                1.0959         estimate D2E/DX2                !
 ! R44   R(19,43)                0.9745         estimate D2E/DX2                !
 ! A1    A(2,1,7)              127.0684         estimate D2E/DX2                !
 ! A2    A(2,1,8)              105.0303         estimate D2E/DX2                !
 ! A3    A(7,1,8)              127.8668         estimate D2E/DX2                !
 ! A4    A(1,2,3)              124.3924         estimate D2E/DX2                !
 ! A5    A(1,2,10)             115.015          estimate D2E/DX2                !
 ! A6    A(3,2,10)             120.5632         estimate D2E/DX2                !
 ! A7    A(2,3,4)              112.1418         estimate D2E/DX2                !
 ! A8    A(2,3,20)             109.4606         estimate D2E/DX2                !
 ! A9    A(2,3,21)             108.2545         estimate D2E/DX2                !
 ! A10   A(4,3,20)             110.8255         estimate D2E/DX2                !
 ! A11   A(4,3,21)             110.6108         estimate D2E/DX2                !
 ! A12   A(20,3,21)            105.2899         estimate D2E/DX2                !
 ! A13   A(3,4,5)              110.8629         estimate D2E/DX2                !
 ! A14   A(3,4,15)             112.271          estimate D2E/DX2                !
 ! A15   A(3,4,22)             109.0435         estimate D2E/DX2                !
 ! A16   A(5,4,15)             111.9697         estimate D2E/DX2                !
 ! A17   A(5,4,22)             105.7954         estimate D2E/DX2                !
 ! A18   A(15,4,22)            106.5563         estimate D2E/DX2                !
 ! A19   A(4,5,6)              115.448          estimate D2E/DX2                !
 ! A20   A(4,5,23)             110.1529         estimate D2E/DX2                !
 ! A21   A(4,5,24)             109.3384         estimate D2E/DX2                !
 ! A22   A(6,5,23)             108.9752         estimate D2E/DX2                !
 ! A23   A(6,5,24)             106.3402         estimate D2E/DX2                !
 ! A24   A(23,5,24)            106.1244         estimate D2E/DX2                !
 ! A25   A(5,6,7)              114.9772         estimate D2E/DX2                !
 ! A26   A(5,6,25)             106.591          estimate D2E/DX2                !
 ! A27   A(5,6,26)             109.6412         estimate D2E/DX2                !
 ! A28   A(7,6,25)             108.7677         estimate D2E/DX2                !
 ! A29   A(7,6,26)             110.3632         estimate D2E/DX2                !
 ! A30   A(25,6,26)            106.0541         estimate D2E/DX2                !
 ! A31   A(1,7,6)              111.3625         estimate D2E/DX2                !
 ! A32   A(1,7,12)             114.7379         estimate D2E/DX2                !
 ! A33   A(1,7,27)             107.2826         estimate D2E/DX2                !
 ! A34   A(6,7,12)             109.2602         estimate D2E/DX2                !
 ! A35   A(6,7,27)             108.1728         estimate D2E/DX2                !
 ! A36   A(12,7,27)            105.6634         estimate D2E/DX2                !
 ! A37   A(1,8,9)              112.3948         estimate D2E/DX2                !
 ! A38   A(1,8,11)             124.4686         estimate D2E/DX2                !
 ! A39   A(9,8,11)             123.1302         estimate D2E/DX2                !
 ! A40   A(8,9,10)             102.682          estimate D2E/DX2                !
 ! A41   A(8,9,28)             109.464          estimate D2E/DX2                !
 ! A42   A(8,9,29)             108.7223         estimate D2E/DX2                !
 ! A43   A(10,9,28)            112.6565         estimate D2E/DX2                !
 ! A44   A(10,9,29)            112.8558         estimate D2E/DX2                !
 ! A45   A(28,9,29)            110.1229         estimate D2E/DX2                !
 ! A46   A(2,10,9)             104.6136         estimate D2E/DX2                !
 ! A47   A(2,10,13)            112.9901         estimate D2E/DX2                !
 ! A48   A(2,10,14)            109.3632         estimate D2E/DX2                !
 ! A49   A(9,10,13)            111.4146         estimate D2E/DX2                !
 ! A50   A(9,10,14)            110.1796         estimate D2E/DX2                !
 ! A51   A(13,10,14)           108.2419         estimate D2E/DX2                !
 ! A52   A(7,12,30)            110.4996         estimate D2E/DX2                !
 ! A53   A(7,12,31)            111.7116         estimate D2E/DX2                !
 ! A54   A(7,12,32)            111.2723         estimate D2E/DX2                !
 ! A55   A(30,12,31)           107.4008         estimate D2E/DX2                !
 ! A56   A(30,12,32)           106.9105         estimate D2E/DX2                !
 ! A57   A(31,12,32)           108.8509         estimate D2E/DX2                !
 ! A58   A(10,13,33)           111.4582         estimate D2E/DX2                !
 ! A59   A(10,13,34)           110.4982         estimate D2E/DX2                !
 ! A60   A(10,13,35)           111.9169         estimate D2E/DX2                !
 ! A61   A(33,13,34)           106.0844         estimate D2E/DX2                !
 ! A62   A(33,13,35)           108.3042         estimate D2E/DX2                !
 ! A63   A(34,13,35)           108.3519         estimate D2E/DX2                !
 ! A64   A(10,14,36)           108.566          estimate D2E/DX2                !
 ! A65   A(4,15,16)            107.6581         estimate D2E/DX2                !
 ! A66   A(4,15,17)            113.3773         estimate D2E/DX2                !
 ! A67   A(4,15,18)            112.8766         estimate D2E/DX2                !
 ! A68   A(16,15,17)           107.014          estimate D2E/DX2                !
 ! A69   A(16,15,18)           105.7646         estimate D2E/DX2                !
 ! A70   A(17,15,18)           109.6721         estimate D2E/DX2                !
 ! A71   A(15,16,37)           105.3872         estimate D2E/DX2                !
 ! A72   A(15,17,38)           111.9834         estimate D2E/DX2                !
 ! A73   A(15,17,39)           111.4815         estimate D2E/DX2                !
 ! A74   A(15,17,40)           110.5594         estimate D2E/DX2                !
 ! A75   A(38,17,39)           108.746          estimate D2E/DX2                !
 ! A76   A(38,17,40)           108.0504         estimate D2E/DX2                !
 ! A77   A(39,17,40)           105.7691         estimate D2E/DX2                !
 ! A78   A(15,18,19)           109.4326         estimate D2E/DX2                !
 ! A79   A(15,18,41)           112.6942         estimate D2E/DX2                !
 ! A80   A(15,18,42)           110.3076         estimate D2E/DX2                !
 ! A81   A(19,18,41)           108.9178         estimate D2E/DX2                !
 ! A82   A(19,18,42)           106.9026         estimate D2E/DX2                !
 ! A83   A(41,18,42)           108.4078         estimate D2E/DX2                !
 ! A84   A(18,19,43)           106.5662         estimate D2E/DX2                !
 ! D1    D(7,1,2,3)              2.3408         estimate D2E/DX2                !
 ! D2    D(7,1,2,10)          -179.6291         estimate D2E/DX2                !
 ! D3    D(8,1,2,3)           -175.6474         estimate D2E/DX2                !
 ! D4    D(8,1,2,10)             2.3826         estimate D2E/DX2                !
 ! D5    D(2,1,7,6)            -59.7413         estimate D2E/DX2                !
 ! D6    D(2,1,7,12)           175.4945         estimate D2E/DX2                !
 ! D7    D(2,1,7,27)            58.4506         estimate D2E/DX2                !
 ! D8    D(8,1,7,6)            117.7973         estimate D2E/DX2                !
 ! D9    D(8,1,7,12)            -6.9668         estimate D2E/DX2                !
 ! D10   D(8,1,7,27)          -124.0108         estimate D2E/DX2                !
 ! D11   D(2,1,8,9)              1.159          estimate D2E/DX2                !
 ! D12   D(2,1,8,11)          -179.735          estimate D2E/DX2                !
 ! D13   D(7,1,8,9)           -176.8076         estimate D2E/DX2                !
 ! D14   D(7,1,8,11)             2.2984         estimate D2E/DX2                !
 ! D15   D(1,2,3,4)             60.8645         estimate D2E/DX2                !
 ! D16   D(1,2,3,20)           -62.5618         estimate D2E/DX2                !
 ! D17   D(1,2,3,21)          -176.8324         estimate D2E/DX2                !
 ! D18   D(10,2,3,4)          -117.0622         estimate D2E/DX2                !
 ! D19   D(10,2,3,20)          119.5115         estimate D2E/DX2                !
 ! D20   D(10,2,3,21)            5.2408         estimate D2E/DX2                !
 ! D21   D(1,2,10,9)            -4.8639         estimate D2E/DX2                !
 ! D22   D(1,2,10,13)          116.5018         estimate D2E/DX2                !
 ! D23   D(1,2,10,14)         -122.8658         estimate D2E/DX2                !
 ! D24   D(3,2,10,9)           173.2483         estimate D2E/DX2                !
 ! D25   D(3,2,10,13)          -65.3861         estimate D2E/DX2                !
 ! D26   D(3,2,10,14)           55.2463         estimate D2E/DX2                !
 ! D27   D(2,3,4,5)            -78.7202         estimate D2E/DX2                !
 ! D28   D(2,3,4,15)           155.2133         estimate D2E/DX2                !
 ! D29   D(2,3,4,22)            37.3659         estimate D2E/DX2                !
 ! D30   D(20,3,4,5)            43.9364         estimate D2E/DX2                !
 ! D31   D(20,3,4,15)          -82.1301         estimate D2E/DX2                !
 ! D32   D(20,3,4,22)          160.0225         estimate D2E/DX2                !
 ! D33   D(21,3,4,5)           160.3267         estimate D2E/DX2                !
 ! D34   D(21,3,4,15)           34.2602         estimate D2E/DX2                !
 ! D35   D(21,3,4,22)          -83.5872         estimate D2E/DX2                !
 ! D36   D(3,4,5,6)             70.1648         estimate D2E/DX2                !
 ! D37   D(3,4,5,23)           -53.768          estimate D2E/DX2                !
 ! D38   D(3,4,5,24)          -170.0202         estimate D2E/DX2                !
 ! D39   D(15,4,5,6)          -163.6011         estimate D2E/DX2                !
 ! D40   D(15,4,5,23)           72.4661         estimate D2E/DX2                !
 ! D41   D(15,4,5,24)          -43.7861         estimate D2E/DX2                !
 ! D42   D(22,4,5,6)           -47.9146         estimate D2E/DX2                !
 ! D43   D(22,4,5,23)         -171.8474         estimate D2E/DX2                !
 ! D44   D(22,4,5,24)           71.9005         estimate D2E/DX2                !
 ! D45   D(3,4,15,16)         -179.3729         estimate D2E/DX2                !
 ! D46   D(3,4,15,17)           62.4537         estimate D2E/DX2                !
 ! D47   D(3,4,15,18)          -63.0278         estimate D2E/DX2                !
 ! D48   D(5,4,15,16)           55.1633         estimate D2E/DX2                !
 ! D49   D(5,4,15,17)          -63.0101         estimate D2E/DX2                !
 ! D50   D(5,4,15,18)          171.5084         estimate D2E/DX2                !
 ! D51   D(22,4,15,16)         -60.0595         estimate D2E/DX2                !
 ! D52   D(22,4,15,17)        -178.2329         estimate D2E/DX2                !
 ! D53   D(22,4,15,18)          56.2856         estimate D2E/DX2                !
 ! D54   D(4,5,6,7)            -68.6681         estimate D2E/DX2                !
 ! D55   D(4,5,6,25)           170.7257         estimate D2E/DX2                !
 ! D56   D(4,5,6,26)            56.3499         estimate D2E/DX2                !
 ! D57   D(23,5,6,7)            55.8796         estimate D2E/DX2                !
 ! D58   D(23,5,6,25)          -64.7266         estimate D2E/DX2                !
 ! D59   D(23,5,6,26)         -179.1023         estimate D2E/DX2                !
 ! D60   D(24,5,6,7)           169.8869         estimate D2E/DX2                !
 ! D61   D(24,5,6,25)           49.2808         estimate D2E/DX2                !
 ! D62   D(24,5,6,26)          -65.095          estimate D2E/DX2                !
 ! D63   D(5,6,7,1)             73.1496         estimate D2E/DX2                !
 ! D64   D(5,6,7,12)          -159.0689         estimate D2E/DX2                !
 ! D65   D(5,6,7,27)           -44.5052         estimate D2E/DX2                !
 ! D66   D(25,6,7,1)          -167.4458         estimate D2E/DX2                !
 ! D67   D(25,6,7,12)          -39.6643         estimate D2E/DX2                !
 ! D68   D(25,6,7,27)           74.8994         estimate D2E/DX2                !
 ! D69   D(26,6,7,1)           -51.4907         estimate D2E/DX2                !
 ! D70   D(26,6,7,12)           76.2907         estimate D2E/DX2                !
 ! D71   D(26,6,7,27)         -169.1456         estimate D2E/DX2                !
 ! D72   D(1,7,12,30)         -174.7556         estimate D2E/DX2                !
 ! D73   D(1,7,12,31)           65.7379         estimate D2E/DX2                !
 ! D74   D(1,7,12,32)          -56.1481         estimate D2E/DX2                !
 ! D75   D(6,7,12,30)           59.3816         estimate D2E/DX2                !
 ! D76   D(6,7,12,31)          -60.1249         estimate D2E/DX2                !
 ! D77   D(6,7,12,32)          177.9892         estimate D2E/DX2                !
 ! D78   D(27,7,12,30)         -56.792          estimate D2E/DX2                !
 ! D79   D(27,7,12,31)        -176.2985         estimate D2E/DX2                !
 ! D80   D(27,7,12,32)          61.8156         estimate D2E/DX2                !
 ! D81   D(1,8,9,10)            -3.9462         estimate D2E/DX2                !
 ! D82   D(1,8,9,28)           115.9413         estimate D2E/DX2                !
 ! D83   D(1,8,9,29)          -123.7239         estimate D2E/DX2                !
 ! D84   D(11,8,9,10)          176.9339         estimate D2E/DX2                !
 ! D85   D(11,8,9,28)          -63.1786         estimate D2E/DX2                !
 ! D86   D(11,8,9,29)           57.1562         estimate D2E/DX2                !
 ! D87   D(8,9,10,2)             4.8836         estimate D2E/DX2                !
 ! D88   D(8,9,10,13)         -117.5159         estimate D2E/DX2                !
 ! D89   D(8,9,10,14)          122.3271         estimate D2E/DX2                !
 ! D90   D(28,9,10,2)         -112.7645         estimate D2E/DX2                !
 ! D91   D(28,9,10,13)         124.836          estimate D2E/DX2                !
 ! D92   D(28,9,10,14)           4.679          estimate D2E/DX2                !
 ! D93   D(29,9,10,2)          121.7488         estimate D2E/DX2                !
 ! D94   D(29,9,10,13)          -0.6507         estimate D2E/DX2                !
 ! D95   D(29,9,10,14)        -120.8076         estimate D2E/DX2                !
 ! D96   D(2,10,13,33)          65.1315         estimate D2E/DX2                !
 ! D97   D(2,10,13,34)        -177.174          estimate D2E/DX2                !
 ! D98   D(2,10,13,35)         -56.3276         estimate D2E/DX2                !
 ! D99   D(9,10,13,33)        -177.4306         estimate D2E/DX2                !
 ! D100  D(9,10,13,34)         -59.7361         estimate D2E/DX2                !
 ! D101  D(9,10,13,35)          61.1103         estimate D2E/DX2                !
 ! D102  D(14,10,13,33)        -56.1376         estimate D2E/DX2                !
 ! D103  D(14,10,13,34)         61.557          estimate D2E/DX2                !
 ! D104  D(14,10,13,35)       -177.5967         estimate D2E/DX2                !
 ! D105  D(2,10,14,36)          39.1131         estimate D2E/DX2                !
 ! D106  D(9,10,14,36)         -75.348          estimate D2E/DX2                !
 ! D107  D(13,10,14,36)        162.5986         estimate D2E/DX2                !
 ! D108  D(4,15,16,37)          71.7401         estimate D2E/DX2                !
 ! D109  D(17,15,16,37)       -166.0601         estimate D2E/DX2                !
 ! D110  D(18,15,16,37)        -49.1759         estimate D2E/DX2                !
 ! D111  D(4,15,17,38)         -62.027          estimate D2E/DX2                !
 ! D112  D(4,15,17,39)          60.0671         estimate D2E/DX2                !
 ! D113  D(4,15,17,40)         177.4231         estimate D2E/DX2                !
 ! D114  D(16,15,17,38)        179.4271         estimate D2E/DX2                !
 ! D115  D(16,15,17,39)        -58.4788         estimate D2E/DX2                !
 ! D116  D(16,15,17,40)         58.8772         estimate D2E/DX2                !
 ! D117  D(18,15,17,38)         65.1516         estimate D2E/DX2                !
 ! D118  D(18,15,17,39)       -172.7544         estimate D2E/DX2                !
 ! D119  D(18,15,17,40)        -55.3984         estimate D2E/DX2                !
 ! D120  D(4,15,18,19)         -53.28           estimate D2E/DX2                !
 ! D121  D(4,15,18,41)          68.0645         estimate D2E/DX2                !
 ! D122  D(4,15,18,42)        -170.622          estimate D2E/DX2                !
 ! D123  D(16,15,18,19)         64.1854         estimate D2E/DX2                !
 ! D124  D(16,15,18,41)       -174.47           estimate D2E/DX2                !
 ! D125  D(16,15,18,42)        -53.1565         estimate D2E/DX2                !
 ! D126  D(17,15,18,19)        179.2609         estimate D2E/DX2                !
 ! D127  D(17,15,18,41)        -59.3945         estimate D2E/DX2                !
 ! D128  D(17,15,18,42)         61.919          estimate D2E/DX2                !
 ! D129  D(15,18,19,43)        177.1482         estimate D2E/DX2                !
 ! D130  D(41,18,19,43)         53.5482         estimate D2E/DX2                !
 ! D131  D(42,18,19,43)        -63.3898         estimate D2E/DX2                !
 --------------------------------------------------------------------------------
 Trust Radius=3.00D-01 FncErr=1.00D-07 GrdErr=1.00D-06
 Number of steps in this run=    258 maximum allowed number of steps=    258.
 GradGradGradGradGradGradGradGradGradGradGradGradGradGradGradGradGradGrad

                          Input orientation:                          
 ---------------------------------------------------------------------
 Center     Atomic      Atomic             Coordinates (Angstroms)
 Number     Number       Type             X           Y           Z
 ---------------------------------------------------------------------
      1          6           0        1.750400    0.512300    0.198100
      2          6           0        0.879600   -0.466400    0.489500
      3          6           0       -0.515600   -0.237600    0.992300
      4          6           0       -1.372900    0.563200   -0.013100
      5          6           0       -1.040100    2.076300    0.059500
      6          6           0        0.340300    2.475600   -0.484800
      7          6           0        1.537300    1.988200    0.355600
      8          6           0        2.934800   -0.180000   -0.353800
      9          6           0        2.748300   -1.666900   -0.420100
     10          6           0        1.381600   -1.862800    0.232500
     11          8           0        3.950800    0.383300   -0.733200
     12          6           0        2.763600    2.851000    0.036900
     13          6           0        1.486000   -2.702800    1.504200
     14          8           0        0.498000   -2.524000   -0.667100
     15          6           0       -2.906500    0.290800    0.164600
     16          8           0       -3.606500    1.070300   -0.825000
     17          6           0       -3.444200    0.716500    1.532200
     18          6           0       -3.292200   -1.184200   -0.111400
     19          8           0       -2.802000   -1.571500   -1.398200
     20          1           0       -0.475300    0.272000    1.963400
     21          1           0       -0.969700   -1.210000    1.195900
     22          1           0       -1.115100    0.248700   -1.034800
     23          1           0       -1.133700    2.434700    1.091900
     24          1           0       -1.777100    2.638700   -0.526100
     25          1           0        0.357600    3.573200   -0.521100
     26          1           0        0.439600    2.135800   -1.524200
     27          1           0        1.310800    2.174200    1.414900
     28          1           0        2.766600   -1.990500   -1.465500
     29          1           0        3.558400   -2.147800    0.137200
     30          1           0        2.561100    3.904300    0.262900
     31          1           0        3.037900    2.790000   -1.021800
     32          1           0        3.626200    2.555100    0.643600
     33          1           0        0.500500   -2.881900    1.948300
     34          1           0        1.901500   -3.691800    1.278000
     35          1           0        2.121600   -2.225900    2.258200
     36          1           0        0.208900   -1.885300   -1.343500
     37          1           0       -3.420400    0.632400   -1.679500
     38          1           0       -2.970900    0.163100    2.348700
     39          1           0       -3.300300    1.788200    1.703700
     40          1           0       -4.526200    0.548100    1.590000
     41          1           0       -2.895800   -1.871500    0.640400
     42          1           0       -4.382300   -1.293400   -0.139600
     43          1           0       -3.026000   -2.513400   -1.508900
 ---------------------------------------------------------------------
                    Distance matrix (angstroms):
                    1          2          3          4          5
     1  C    0.000000
     2  C    1.342036   0.000000
     3  C    2.515524   1.500580   0.000000
     4  C    3.130846   2.527141   1.545016   0.000000
     5  C    3.201905   3.214883   2.549382   1.550967   0.000000
     6  C    2.511828   3.145706   3.205596   2.610523   1.536622
     7  C    1.499499   2.544712   3.094183   3.261262   2.595848
     8  C    1.478741   2.239872   3.704128   4.384598   4.589285
     9  C    2.475255   2.400128   3.832860   4.703540   5.347292
    10  C    2.403809   1.505983   2.611118   3.678732   4.627210
    11  O    2.392848   3.413100   4.828208   5.375192   5.329513
    12  C    2.553836   3.841802   4.604931   4.727278   3.881856
    13  C    3.480327   2.529589   3.216466   4.598072   5.595367
    14  O    3.396497   2.391037   3.001436   3.668622   4.904738
    15  C    4.662285   3.874721   2.584704   1.567708   2.585054
    16  O    5.482196   4.920818   3.816654   2.430083   2.894959
    17  C    5.367065   4.602360   3.127059   2.588771   3.130112
    18  C    5.329326   4.275539   3.134280   2.597457   3.966361
    19  O    5.254973   4.282387   3.566708   2.918522   4.305302
    20  H    2.850924   2.133863   1.097429   2.190214   2.683157
    21  H    3.370588   2.114675   1.092347   2.183687   3.477949
    22  H    3.130594   2.610304   2.169106   1.099655   2.131488
    23  H    3.579460   3.582268   2.744659   2.186494   1.096842
    24  H    4.182021   4.210837   3.488556   2.175832   1.096536
    25  H    3.438931   4.196685   4.192261   3.508959   2.128702
    26  H    2.705599   3.319643   3.588622   2.835780   2.168215
    27  H    2.106125   2.831089   3.054686   3.440458   2.715405
    28  H    3.172418   3.115393   4.459403   5.076053   5.775418
    29  H    3.216940   3.182325   4.580124   5.629372   6.244619
    30  H    3.488137   4.688476   5.210897   5.168702   4.043711
    31  H    2.886820   4.188846   5.084321   5.042943   4.278862
    32  H    2.808937   4.086199   5.007522   5.421247   4.727026
    33  H    4.018214   2.847184   2.989769   4.384681   5.524922
    34  H    4.343210   3.474078   4.225576   5.522106   6.588530
    35  H    3.446671   2.786881   3.537042   5.014919   5.774041
    36  H    3.240561   2.413090   2.948860   3.204248   4.384368
    37  H    5.502452   4.939830   4.041445   2.640821   3.282498
    38  H    5.199778   4.321949   2.833528   2.879546   3.553697
    39  H    5.422575   4.901945   3.516320   2.857079   2.809786
    40  H    6.429182   5.609187   4.130313   3.537437   4.102526
    41  H    5.240735   4.031218   2.908404   2.945174   4.400704
    42  H    6.401922   5.363514   4.165007   3.538284   4.750244
    43  H    5.906158   4.841232   4.211576   3.799424   5.241090
                    6          7          8          9         10
     6  C    0.000000
     7  C    1.541635   0.000000
     8  C    3.714943   2.675322   0.000000
     9  C    4.791968   3.927848   1.500017   0.000000
    10  C    4.518909   3.856112   2.363894   1.527132   0.000000
    11  O    4.180327   3.096154   1.222091   2.397365   3.546594
    12  C    2.507086   1.532907   3.060869   4.540980   4.916106
    13  C    5.664325   4.829844   3.451913   2.523771   1.527652
    14  O    5.005407   4.741941   3.395657   2.420636   1.423803
    15  C    3.966961   4.760778   5.883126   6.012589   4.799000
    16  O    4.203312   5.356775   6.676368   6.931067   5.882391
    17  C    4.635209   5.274178   6.712105   6.916583   5.624087
    18  C    5.169973   5.797092   6.312108   6.067614   4.735311
    19  O    5.204553   5.880204   5.994824   5.636631   4.499616
    20  H    3.393338   3.095306   4.147590   4.453314   3.316845
    21  H    4.257288   4.149655   4.325227   4.079674   2.623528
    22  H    2.716574   3.463279   4.129072   4.355828   3.506849
    23  H    2.158780   2.806375   5.047712   5.846297   5.053099
    24  H    2.124074   3.490815   5.493338   6.247293   5.551249
    25  H    1.098336   2.161601   4.555926   5.760581   5.582704
    26  H    1.098033   2.181829   3.599832   4.583630   4.467903
    27  H    2.154431   1.099097   3.362727   4.493070   4.207190
    28  H    5.176365   4.545067   2.131215   1.094492   2.194934
    29  H    5.667352   4.608583   2.121838   1.094582   2.197445
    30  H    2.744484   2.174442   4.147466   5.616031   5.886560
    31  H    2.768440   2.189044   3.045941   4.506647   5.095601
    32  H    3.475161   2.183534   2.992259   4.441559   4.972431
    33  H    5.886293   5.227764   4.304154   3.483985   2.181484
    34  H    6.601639   5.765923   4.007895   2.775038   2.169933
    35  H    5.727232   4.660465   3.416072   2.806871   2.186985
    36  H    4.446581   4.433462   3.364236   2.710889   1.964563
    37  H    4.355176   5.527985   6.542633   6.702666   5.739423
    38  H    4.933602   5.256168   6.503731   6.612443   5.246602
    39  H    4.303024   5.025908   6.854458   7.282431   6.116733
    40  H    5.630530   6.353240   7.744353   7.865436   6.523599
    41  H    5.534952   5.884791   6.151870   5.746511   4.296814
    42  H    6.052064   6.786441   7.404424   7.145883   5.803897
    43  H    6.104988   6.675662   6.504625   5.936715   4.783586
                   11         12         13         14         15
    11  O    0.000000
    12  C    2.844651   0.000000
    13  C    4.539296   5.884720   0.000000
    14  O    4.514265   5.875303   2.392208   0.000000
    15  C    6.916442   6.222617   5.481809   4.495047   0.000000
    16  O    7.589017   6.670228   6.752408   5.458099   1.441155
    17  C    7.741388   6.732666   5.999939   5.556861   1.529925
    18  C    7.436716   7.278568   5.267590   4.058261   1.549376
    19  O    7.061429   7.252167   5.300067   3.511661   2.433398
    20  H    5.184053   4.566521   3.592631   3.960361   3.024362
    21  H    5.520086   5.636713   2.890322   2.711366   2.658416
    22  H    5.076655   4.792162   4.682264   3.228802   2.156258
    23  H    5.778527   4.058975   5.781585   5.508651   2.932407
    24  H    6.159428   4.580393   6.580392   5.643530   2.695412
    25  H    4.809525   2.573281   6.690538   6.100564   4.679603
    26  H    4.003182   2.889554   5.803293   4.738330   4.177614
    27  H    3.845940   2.113663   4.880963   5.202735   4.784983
    28  H    2.752003   5.069254   3.311559   2.463455   6.328161
    29  H    2.705188   5.062585   2.543925   3.186608   6.909591
    30  H    3.914195   1.096140   6.808115   6.815007   6.554517
    31  H    2.590151   1.095357   6.241788   5.900466   6.556633
    32  H    2.591845   1.095318   5.741655   6.107440   6.930560
    33  H    5.454956   6.453000   1.095679   2.639776   4.985505
    34  H    4.985077   6.715041   1.096325   2.667767   6.341737
    35  H    4.370626   5.578642   1.095416   3.358917   5.999894
    36  H    4.418238   5.555586   3.226250   0.974183   4.088459
    37  H    7.435867   6.790440   6.732924   5.132414   1.944605
    38  H    7.580008   6.741937   5.365680   5.324361   2.188778
    39  H    7.777575   6.377982   6.566395   6.216337   2.183143
    40  H    8.791129   7.801067   6.835368   6.306733   2.172877
    41  H    7.338040   7.395609   4.542838   3.695022   2.214055
    42  H    8.520812   8.262632   6.255033   5.060628   2.186370
    43  H    7.593966   8.042745   5.428885   3.623164   3.267785
                   16         17         18         19         20
    16  O    0.000000
    17  C    2.389123   0.000000
    18  C    2.385536   2.517377   0.000000
    19  O    2.820441   3.772878   1.430438   0.000000
    20  H    4.268123   3.032801   3.789491   4.484683   0.000000
    21  H    4.029456   3.153990   2.665278   3.196461   1.740635
    22  H    2.631752   3.497575   2.765074   2.508151   3.065794
    23  H    3.413332   2.912814   4.382179   5.003345   2.422865
    24  H    2.428152   3.272717   4.133046   4.420041   3.673358
    25  H    4.697973   5.179813   6.010137   6.100845   4.214782
    26  H    4.242063   5.141974   5.190832   4.926248   4.058836
    27  H    5.515033   4.974804   5.898818   6.233693   2.666340
    28  H    7.098953   7.408650   6.260412   5.584747   5.233180
    29  H    7.913140   7.693286   6.922503   6.568429   5.045907
    30  H    6.874182   6.916417   7.764925   7.842607   5.030410
    31  H    6.866160   7.269109   7.529493   7.298547   5.253029
    32  H    7.528172   7.359390   7.900421   7.906929   4.876138
    33  H    6.338653   5.355584   4.637793   4.880852   3.301439
    34  H    7.578804   6.933559   5.932370   5.812111   4.672329
    35  H    7.292612   6.337422   6.000781   6.167604   3.615287
    36  H    4.854039   5.327678   3.777210   3.027702   4.007201
    37  H    0.978039   3.212889   2.403208   2.306236   4.698321
    38  H    3.361454   1.094046   2.823215   4.132387   2.527516
    39  H    2.646406   1.094833   3.482788   4.599747   3.216665
    40  H    2.636431   1.096551   2.723671   4.049063   4.077432
    41  H    3.362541   2.791737   1.093031   2.062690   3.493385
    42  H    2.580449   2.777525   1.095919   2.039304   4.705075
    43  H    3.694267   4.455944   1.946957   0.974477   5.130438
                   21         22         23         24         25
    21  H    0.000000
    22  H    2.669264   0.000000
    23  H    3.649870   3.049884   0.000000
    24  H    4.292979   2.531624   1.753141   0.000000
    25  H    5.252506   3.672197   2.474253   2.330292   0.000000
    26  H    4.536458   2.493542   3.067343   2.482513   1.754723
    27  H    4.086741   3.948870   2.479470   3.676733   2.571748
    28  H    4.653189   4.501901   6.429232   6.554172   6.135954
    29  H    4.743839   5.381301   6.627712   7.198480   6.588499
    30  H    6.284354   5.344332   4.061836   4.587401   2.362138
    31  H    6.081040   4.868859   4.690012   4.842813   2.836919
    32  H    5.966851   5.533212   4.782480   5.529090   3.616186
    33  H    2.350073   4.616244   5.627634   6.464297   6.912791
    34  H    3.796032   5.475076   6.839669   7.540697   7.642029
    35  H    3.422962   5.238676   5.803312   6.827629   6.668266
    36  H    2.879875   2.530262   5.137718   5.007885   5.522108
    37  H    4.203367   2.424309   4.019694   2.838310   4.925797
    38  H    2.686848   3.859973   3.180411   3.977214   5.562683
    39  H    3.831287   3.826819   2.342310   2.831165   4.638555
    40  H    3.986844   4.314489   3.913620   4.050437   6.120415
    41  H    2.110930   3.236114   4.674634   4.791045   6.448136
    42  H    3.665563   3.722103   5.095952   4.732638   6.804116
    43  H    3.639116   3.391977   5.901581   5.391640   7.033576
                   26         27         28         29         30
    26  H    0.000000
    27  H    3.065742   0.000000
    28  H    4.737587   5.268850   0.000000
    29  H    5.553053   5.036259   1.794530   0.000000
    30  H    3.289693   2.425613   6.146403   6.135008   0.000000
    31  H    2.726086   3.049523   4.808706   5.098634   1.766198
    32  H    3.876801   2.470034   5.084259   4.730571   1.760600
    33  H    6.102399   5.148325   4.193308   3.629013   7.289661
    34  H    6.629510   5.897256   3.342097   2.535878   7.691959
    35  H    6.013327   4.552959   3.786473   2.563032   6.461713
    36  H    4.031764   5.030158   2.562768   3.671584   6.452351
    37  H    4.145350   5.859754   6.723419   7.728749   7.089188
    38  H    5.524709   4.821769   7.218381   7.270677   6.996439
    39  H    4.952476   4.636232   7.818547   8.061500   6.396076
    40  H    6.072743   6.061801   8.304547   8.645187   7.953307
    41  H    5.645249   5.887531   6.042495   6.479680   7.954881
    42  H    6.076780   6.844860   7.304158   7.991329   8.682678
    43  H    5.798765   7.023534   5.816315   6.796884   8.691481
                   31         32         33         34         35
    31  H    0.000000
    32  H    1.781806   0.000000
    33  H    6.886969   6.405717   0.000000
    34  H    6.970955   6.511591   1.751582   0.000000
    35  H    6.062776   5.265806   1.776046   1.777104   0.000000
    36  H    5.474044   5.945053   3.451694   3.605634   4.092270
    37  H    6.840866   7.664734   6.394114   7.467806   7.374898
    38  H    7.373368   7.221548   4.634972   6.304517   5.625750
    39  H    6.971709   7.048996   6.026255   7.567717   6.768860
    40  H    8.310429   8.448985   6.095982   7.706453   7.234280
    41  H    7.726661   7.882340   3.777084   5.170504   5.283671
    42  H    8.515386   8.919665   5.542959   6.873722   6.994263
    43  H    8.070576   8.635665   4.952194   5.782361   6.385255
                   36         37         38         39         40
    36  H    0.000000
    37  H    4.429845   0.000000
    38  H    5.285774   4.080280   0.000000
    39  H    5.924062   3.577197   1.779179   0.000000
    40  H    6.078489   3.452467   1.772797   1.747457   0.000000
    41  H    3.684455   3.453499   2.657729   3.832445   3.068291
    42  H    4.783183   2.646743   3.210153   3.750298   2.530483
    43  H    3.299461   3.175014   4.695505   5.375854   4.607229
                   41         42         43
    41  H    0.000000
    42  H    1.775467   0.000000
    43  H    2.246882   2.280994   0.000000
 Stoichiometry    C15H24O4
 Framework group  C1[X(C15H24O4)]
 Deg. of freedom   123
 Full point group                 C1      NOp   1
 Largest Abelian subgroup         C1      NOp   1
 Largest concise Abelian subgroup C1      NOp   1
                         Standard orientation:                         
 ---------------------------------------------------------------------
 Center     Atomic      Atomic             Coordinates (Angstroms)
 Number     Number       Type             X           Y           Z
 ---------------------------------------------------------------------
      1          6           0        1.779630    0.481524    0.184432
      2          6           0        0.899375   -0.492593    0.462475
      3          6           0       -0.496030   -0.256952    0.961532
      4          6           0       -1.342182    0.560867   -0.039603
      5          6           0       -0.996998    2.070319    0.049288
      6          6           0        0.389067    2.463257   -0.485157
      7          6           0        1.578257    1.957558    0.355519
      8          6           0        2.960564   -0.215316   -0.369179
      9          6           0        2.761866   -1.699868   -0.450887
     10          6           0        1.390738   -1.890599    0.193910
     11          8           0        3.982905    0.343071   -0.738679
     12          6           0        2.813141    2.813050    0.050559
     13          6           0        1.482534   -2.743864    1.457726
     14          8           0        0.505540   -2.535472   -0.715914
     15          6           0       -2.878776    0.299702    0.128856
     16          8           0       -3.567884    1.094740   -0.856017
     17          6           0       -3.418833    0.716516    1.498264
     18          6           0       -3.275652   -1.169214   -0.163274
     19          8           0       -2.783123   -1.548020   -1.451712
     20          1           0       -0.455679    0.242756    1.937758
     21          1           0       -0.959168   -1.227429    1.153622
     22          1           0       -1.082586    0.254221   -1.063233
     23          1           0       -1.092079    2.419370    1.084751
     24          1           0       -1.726688    2.644631   -0.533900
     25          1           0        0.415748    3.560975   -0.510593
     26          1           0        0.490035    2.132825   -1.527413
     27          1           0        1.348715    2.135083    1.415619
     28          1           0        2.781999   -2.013358   -1.499329
     29          1           0        3.565460   -2.193027    0.105116
     30          1           0        2.618517    3.865759    0.286033
     31          1           0        3.091528    2.760106   -1.007508
     32          1           0        3.670572    2.503948    0.658002
     33          1           0        0.493639   -2.918974    1.895829
     34          1           0        1.890690   -3.734075    1.223594
     35          1           0        2.118829   -2.279756    2.219087
     36          1           0        0.224767   -1.887760   -1.387233
     37          1           0       -3.381750    0.663673   -1.713977
     38          1           0       -2.953761    0.151169    2.311300
     39          1           0       -3.266680    1.785231    1.680902
     40          1           0       -4.502451    0.556702    1.549781
     41          1           0       -2.888321   -1.867166    0.583421
     42          1           0       -4.366498   -1.268922   -0.197205
     43          1           0       -3.014546   -2.486866   -1.572621
 ---------------------------------------------------------------------
 Rotational constants (GHZ):      0.5411742      0.2888091      0.2180067
 Standard basis: 6-31G(d) (6D, 7F)
 There are   333 symmetry adapted cartesian basis functions of A   symmetry.
 There are   333 symmetry adapted basis functions of A   symmetry.
   333 basis functions,   628 primitive gaussians,   333 cartesian basis functions
    73 alpha electrons       73 beta electrons
       nuclear repulsion energy      1618.1970077707 Hartrees.
 NAtoms=   43 NActive=   43 NUniq=   43 SFac= 1.00D+00 NAtFMM=   60 NAOKFM=F Big=F
 Integral buffers will be    131072 words long.
 Raffenetti 2 integral format.
 Two-electron integral symmetry is turned on.
 Using the following non-standard input for PCM:
 --- end of non-standard input.
 ------------------------------------------------------------------------------
 Polarizable Continuum Model (PCM)
 =================================
 Model                : PCM (using non-symmetric T matrix).
 Atomic radii         : SMD-Coulomb.
 Polarization charges : Total charges.
 Charge compensation  : None.
 Solution method      : On-the-fly selection.
 Cavity type          : VdW (van der Waals Surface) (Alpha=1.000).
 Cavity algorithm     : GePol (No added spheres)
                        Default sphere list used, NSphG=   43.
                        Lebedev-Laikov grids with approx.  5.0 points / Ang**2.
                        Smoothing algorithm: Karplus/York (Gamma=1.0000).
                        Polarization charges: spherical gaussians, with
                                              point-specific exponents (IZeta= 3).
                        Self-potential: point-specific (ISelfS= 7).
                        Self-field    : sphere-specific E.n sum rule (ISelfD= 2).
 1st derivatives      : Analytical E(r).r(x)/FMM algorithm (CHGder, D1EAlg=3).
                        Cavity 1st derivative terms included.
 Solvent              : Methanol, Eps=  32.613000 Eps(inf)=   1.765709
 ------------------------------------------------------------------------------
 ------------------------------------------------------------------------------
 Atomic radii for non-electrostatic terms: SMD-CDS.
 ------------------------------------------------------------------------------
 Nuclear repulsion after PCM non-electrostatic terms =     1618.1976082921 Hartrees.
 One-electron integrals computed using PRISM.
 NBasis=   333 RedAO= T EigKep=  8.76D-04  NBF=   333
 NBsUse=   333 1.00D-06 EigRej= -1.00D+00 NBFU=   333
 ExpMin= 1.61D-01 ExpMax= 5.48D+03 ExpMxC= 8.25D+02 IAcc=1 IRadAn=         1 AccDes= 0.00D+00
 Harris functional with IExCor=  402 and IRadAn=       1 diagonalized for initial guess.
 HarFok:  IExCor=  402 AccDes= 0.00D+00 IRadAn=         1 IDoV= 1 UseB2=F ITyADJ=14
 ICtDFT=  3500011 ScaDFX=  1.000000  1.000000  1.000000  1.000000
 FoFCou: FMM=F IPFlag=           0 FMFlag=      100000 FMFlg1=           0
         NFxFlg=           0 DoJE=T BraDBF=F KetDBF=T FulRan=T
         wScrn=  0.000000 ICntrl=     500 IOpCl=  0 I1Cent=   200000004 NGrid=           0
         NMat0=    1 NMatS0=      1 NMatT0=    0 NMatD0=    1 NMtDS0=    0 NMtDT0=    0
 Petite list used in FoFCou.
 Keep R1 ints in memory in canonical form, NReq=1565304907.
 Requested convergence on RMS density matrix=1.00D-08 within 128 cycles.
 Requested convergence on MAX density matrix=1.00D-06.
 Requested convergence on             energy=1.00D-06.
 No special actions if energy rises.
 Inv3:  Mode=1 IEnd=    21482928.
 Iteration    1 A*A^-1 deviation from unit magnitude is 6.11D-15 for   2675.
 Iteration    1 A*A^-1 deviation from orthogonality  is 3.30D-15 for   2635   2462.
 Iteration    1 A^-1*A deviation from unit magnitude is 6.00D-15 for   2674.
 Iteration    1 A^-1*A deviation from orthogonality  is 2.63D-10 for   1660   1640.
 Iteration    2 A*A^-1 deviation from unit magnitude is 6.22D-15 for    669.
 Iteration    2 A*A^-1 deviation from orthogonality  is 4.19D-15 for   2548    987.
 Iteration    2 A^-1*A deviation from unit magnitude is 9.99D-16 for    541.
 Iteration    2 A^-1*A deviation from orthogonality  is 4.12D-16 for   1231    362.
 Error on total polarization charges =  0.05238
 SCF Done:  E(RB3LYP) =  -886.941457486     A.U. after   12 cycles
            NFock= 12  Conv=0.64D-08     -V/T= 2.0090
 SMD-CDS (non-electrostatic) energy       (kcal/mol) =       0.38
 (included in total energy above)

 **********************************************************************

            Population analysis using the SCF density.

 **********************************************************************

 Orbital symmetries:
       Occupied  (A) (A) (A) (A) (A) (A) (A) (A) (A) (A) (A) (A)
                 (A) (A) (A) (A) (A) (A) (A) (A) (A) (A) (A) (A)
                 (A) (A) (A) (A) (A) (A) (A) (A) (A) (A) (A) (A)
                 (A) (A) (A) (A) (A) (A) (A) (A) (A) (A) (A) (A)
                 (A) (A) (A) (A) (A) (A) (A) (A) (A) (A) (A) (A)
                 (A) (A) (A) (A) (A) (A) (A) (A) (A) (A) (A) (A)
                 (A)
       Virtual   (A) (A) (A) (A) (A) (A) (A) (A) (A) (A) (A) (A)
                 (A) (A) (A) (A) (A) (A) (A) (A) (A) (A) (A) (A)
                 (A) (A) (A) (A) (A) (A) (A) (A) (A) (A) (A) (A)
                 (A) (A) (A) (A) (A) (A) (A) (A) (A) (A) (A) (A)
                 (A) (A) (A) (A) (A) (A) (A) (A) (A) (A) (A) (A)
                 (A) (A) (A) (A) (A) (A) (A) (A) (A) (A) (A) (A)
                 (A) (A) (A) (A) (A) (A) (A) (A) (A) (A) (A) (A)
                 (A) (A) (A) (A) (A) (A) (A) (A) (A) (A) (A) (A)
                 (A) (A) (A) (A) (A) (A) (A) (A) (A) (A) (A) (A)
                 (A) (A) (A) (A) (A) (A) (A) (A) (A) (A) (A) (A)
                 (A) (A) (A) (A) (A) (A) (A) (A) (A) (A) (A) (A)
                 (A) (A) (A) (A) (A) (A) (A) (A) (A) (A) (A) (A)
                 (A) (A) (A) (A) (A) (A) (A) (A) (A) (A) (A) (A)
                 (A) (A) (A) (A) (A) (A) (A) (A) (A) (A) (A) (A)
                 (A) (A) (A) (A) (A) (A) (A) (A) (A) (A) (A) (A)
                 (A) (A) (A) (A) (A) (A) (A) (A) (A) (A) (A) (A)
                 (A) (A) (A) (A) (A) (A) (A) (A) (A) (A) (A) (A)
                 (A) (A) (A) (A) (A) (A) (A) (A) (A) (A) (A) (A)
                 (A) (A) (A) (A) (A) (A) (A) (A) (A) (A) (A) (A)
                 (A) (A) (A) (A) (A) (A) (A) (A) (A) (A) (A) (A)
                 (A) (A) (A) (A) (A) (A) (A) (A) (A) (A) (A) (A)
                 (A) (A) (A) (A) (A) (A) (A) (A)
 The electronic state is 1-A.
 Alpha  occ. eigenvalues --  -19.14672 -19.14453 -19.13935 -19.12520 -10.26341
 Alpha  occ. eigenvalues --  -10.24300 -10.23929 -10.22123 -10.19870 -10.18707
 Alpha  occ. eigenvalues --  -10.18422 -10.18366 -10.17888 -10.17426 -10.17194
 Alpha  occ. eigenvalues --  -10.17155 -10.16851 -10.16723 -10.16155  -1.03073
 Alpha  occ. eigenvalues --   -1.02555  -1.02220  -1.00174  -0.85769  -0.80826
 Alpha  occ. eigenvalues --   -0.78792  -0.74676  -0.74162  -0.72112  -0.68472
 Alpha  occ. eigenvalues --   -0.67135  -0.64989  -0.62428  -0.59390  -0.57558
 Alpha  occ. eigenvalues --   -0.55382  -0.54453  -0.51875  -0.50750  -0.49278
 Alpha  occ. eigenvalues --   -0.48102  -0.47033  -0.46377  -0.46236  -0.44192
 Alpha  occ. eigenvalues --   -0.43217  -0.42801  -0.42023  -0.40863  -0.40220
 Alpha  occ. eigenvalues --   -0.39618  -0.39058  -0.38508  -0.38346  -0.37914
 Alpha  occ. eigenvalues --   -0.37519  -0.36630  -0.36226  -0.35943  -0.35645
 Alpha  occ. eigenvalues --   -0.34630  -0.34315  -0.33025  -0.32643  -0.32028
 Alpha  occ. eigenvalues --   -0.31557  -0.30627  -0.30345  -0.27672  -0.26995
 Alpha  occ. eigenvalues --   -0.26237  -0.24433  -0.23131
 Alpha virt. eigenvalues --   -0.03828   0.05286   0.07153   0.09735   0.09970
 Alpha virt. eigenvalues --    0.11256   0.11505   0.12181   0.13140   0.13916
 Alpha virt. eigenvalues --    0.14649   0.15012   0.15471   0.16346   0.16728
 Alpha virt. eigenvalues --    0.16903   0.17394   0.17793   0.18557   0.18869
 Alpha virt. eigenvalues --    0.19399   0.19873   0.20461   0.20657   0.21359
 Alpha virt. eigenvalues --    0.21792   0.22259   0.22484   0.23492   0.23678
 Alpha virt. eigenvalues --    0.24019   0.24924   0.25986   0.26493   0.27756
 Alpha virt. eigenvalues --    0.28168   0.29061   0.30186   0.30828   0.31692
 Alpha virt. eigenvalues --    0.34138   0.34420   0.35806   0.36436   0.44415
 Alpha virt. eigenvalues --    0.47016   0.50483   0.51717   0.51955   0.53498
 Alpha virt. eigenvalues --    0.53674   0.53873   0.55037   0.55822   0.57721
 Alpha virt. eigenvalues --    0.58760   0.59297   0.60440   0.61111   0.61478
 Alpha virt. eigenvalues --    0.62523   0.63138   0.64826   0.65537   0.66446
 Alpha virt. eigenvalues --    0.66954   0.67232   0.68368   0.69973   0.70947
 Alpha virt. eigenvalues --    0.71926   0.72583   0.74059   0.74325   0.76004
 Alpha virt. eigenvalues --    0.76318   0.77950   0.78512   0.79448   0.80123
 Alpha virt. eigenvalues --    0.81232   0.82265   0.82356   0.82592   0.84042
 Alpha virt. eigenvalues --    0.84534   0.84692   0.85448   0.86494   0.87448
 Alpha virt. eigenvalues --    0.88266   0.89318   0.89892   0.90130   0.90541
 Alpha virt. eigenvalues --    0.91166   0.91349   0.92287   0.92898   0.93650
 Alpha virt. eigenvalues --    0.94214   0.94757   0.95510   0.96442   0.97227
 Alpha virt. eigenvalues --    0.97485   0.98045   0.98953   0.99282   1.00558
 Alpha virt. eigenvalues --    1.02076   1.02713   1.03313   1.04050   1.05082
 Alpha virt. eigenvalues --    1.05899   1.06947   1.09974   1.10508   1.11514
 Alpha virt. eigenvalues --    1.12475   1.14335   1.15951   1.17701   1.18957
 Alpha virt. eigenvalues --    1.19092   1.21819   1.22687   1.27898   1.27968
 Alpha virt. eigenvalues --    1.29736   1.31144   1.35224   1.37022   1.38186
 Alpha virt. eigenvalues --    1.42217   1.43520   1.45468   1.46146   1.47985
 Alpha virt. eigenvalues --    1.49134   1.51991   1.54757   1.57482   1.59871
 Alpha virt. eigenvalues --    1.62473   1.63362   1.65395   1.68535   1.69129
 Alpha virt. eigenvalues --    1.69260   1.70329   1.71013   1.72463   1.73458
 Alpha virt. eigenvalues --    1.74722   1.76607   1.78965   1.79600   1.80248
 Alpha virt. eigenvalues --    1.81482   1.82676   1.84044   1.85353   1.86199
 Alpha virt. eigenvalues --    1.88254   1.89067   1.89813   1.91344   1.92198
 Alpha virt. eigenvalues --    1.92780   1.93420   1.94936   1.95619   1.96328
 Alpha virt. eigenvalues --    1.97596   1.99835   2.00640   2.01165   2.02297
 Alpha virt. eigenvalues --    2.04224   2.04785   2.05488   2.06980   2.08631
 Alpha virt. eigenvalues --    2.10309   2.10508   2.12581   2.14635   2.17019
 Alpha virt. eigenvalues --    2.18117   2.19137   2.20530   2.21652   2.23547
 Alpha virt. eigenvalues --    2.25040   2.26288   2.27257   2.28026   2.28954
 Alpha virt. eigenvalues --    2.30415   2.32628   2.34039   2.36286   2.36898
 Alpha virt. eigenvalues --    2.37064   2.38861   2.40204   2.40725   2.42645
 Alpha virt. eigenvalues --    2.43409   2.44866   2.44965   2.48021   2.48840
 Alpha virt. eigenvalues --    2.51693   2.52577   2.54003   2.56238   2.58277
 Alpha virt. eigenvalues --    2.59812   2.62377   2.64488   2.66649   2.68475
 Alpha virt. eigenvalues --    2.69925   2.73764   2.74989   2.76190   2.79109
 Alpha virt. eigenvalues --    2.79773   2.83375   2.85247   2.86774   2.91787
 Alpha virt. eigenvalues --    2.94643   2.94963   2.99689   3.03518   3.16806
 Alpha virt. eigenvalues --    3.22753   3.77301   3.83490   3.90153   4.00106
 Alpha virt. eigenvalues --    4.13955   4.21573   4.24448   4.27901   4.29718
 Alpha virt. eigenvalues --    4.34078   4.35799   4.37550   4.52122   4.55654
 Alpha virt. eigenvalues --    4.59094   4.65205   4.72038   4.79766   4.80721
          Condensed to atoms (all electrons):
               1          2          3          4          5          6
     1  C    5.137983   0.459861  -0.060275  -0.003119  -0.001961  -0.037503
     2  C    0.459861   5.063978   0.321716  -0.014906  -0.005549  -0.005188
     3  C   -0.060275   0.321716   5.259078   0.311950  -0.036167  -0.001445
     4  C   -0.003119  -0.014906   0.311950   5.075744   0.362936  -0.032929
     5  C   -0.001961  -0.005549  -0.036167   0.362936   5.075299   0.365211
     6  C   -0.037503  -0.005188  -0.001445  -0.032929   0.365211   5.044727
     7  C    0.371282  -0.084604  -0.003818  -0.004634  -0.034754   0.371812
     8  C    0.345727   0.017721   0.005209  -0.000241   0.000031   0.000532
     9  C   -0.155755  -0.072380   0.009309  -0.000222   0.000009  -0.000148
    10  C   -0.001436   0.413682  -0.056932   0.000223  -0.000046  -0.000068
    11  O   -0.072360   0.006251  -0.000110   0.000000   0.000002  -0.000150
    12  C   -0.029476   0.007205  -0.000064   0.000078   0.004396  -0.049688
    13  C    0.000988  -0.054664  -0.008450   0.000262  -0.000010  -0.000006
    14  O    0.000579  -0.049278   0.000176  -0.000603   0.000038   0.000003
    15  C    0.000061   0.003271  -0.030783   0.349158  -0.027656   0.003010
    16  O   -0.000002  -0.000054   0.003098  -0.057448  -0.010439   0.000117
    17  C   -0.000016   0.000195  -0.003998  -0.055374  -0.008547   0.000185
    18  C    0.000023   0.000076  -0.002499  -0.053117   0.004339  -0.000082
    19  O    0.000004  -0.000232   0.000505  -0.002275   0.000143   0.000000
    20  H   -0.008387  -0.023549   0.351626  -0.025454  -0.009709  -0.000925
    21  H    0.005720  -0.037634   0.362366  -0.039876   0.004821  -0.000057
    22  H   -0.000453  -0.002069  -0.048852   0.365769  -0.049666  -0.004648
    23  H   -0.000364  -0.000026  -0.008515  -0.036739   0.367388  -0.039189
    24  H   -0.000222  -0.000146   0.005823  -0.038266   0.356140  -0.033149
    25  H    0.005692   0.000047  -0.000179   0.004573  -0.034978   0.368060
    26  H   -0.006675  -0.000165  -0.000437  -0.006562  -0.038148   0.366761
    27  H   -0.043890  -0.008730   0.001116  -0.001422  -0.005078  -0.043363
    28  H    0.004103   0.000360  -0.000129   0.000014   0.000000   0.000012
    29  H    0.004408   0.001884  -0.000181   0.000001   0.000000  -0.000001
    30  H    0.004752  -0.000076  -0.000001   0.000001   0.000024  -0.006962
    31  H   -0.008074  -0.000152  -0.000001  -0.000012   0.000081  -0.004674
    32  H   -0.005108  -0.000227   0.000007   0.000002  -0.000161   0.004765
    33  H    0.000001  -0.007357   0.002245   0.000013   0.000001   0.000000
    34  H   -0.000126   0.005203   0.000005  -0.000003   0.000000   0.000000
    35  H    0.000798   0.000298   0.000306  -0.000003   0.000000   0.000001
    36  H    0.002200  -0.000989  -0.001967   0.000699  -0.000010  -0.000014
    37  H   -0.000002  -0.000001  -0.000063  -0.002831  -0.000105  -0.000036
    38  H    0.000002   0.000160   0.002411  -0.003826   0.000128  -0.000010
    39  H    0.000003  -0.000026   0.000265  -0.007691   0.002776  -0.000020
    40  H    0.000000  -0.000002  -0.000130   0.005797   0.000015  -0.000001
    41  H   -0.000008  -0.000006  -0.001444  -0.004358  -0.000100  -0.000001
    42  H    0.000000  -0.000001   0.000042   0.006183  -0.000071   0.000001
    43  H    0.000000   0.000004  -0.000038   0.000139   0.000000   0.000000
               7          8          9         10         11         12
     1  C    0.371282   0.345727  -0.155755  -0.001436  -0.072360  -0.029476
     2  C   -0.084604   0.017721  -0.072380   0.413682   0.006251   0.007205
     3  C   -0.003818   0.005209   0.009309  -0.056932  -0.000110  -0.000064
     4  C   -0.004634  -0.000241  -0.000222   0.000223   0.000000   0.000078
     5  C   -0.034754   0.000031   0.000009  -0.000046   0.000002   0.004396
     6  C    0.371812   0.000532  -0.000148  -0.000068  -0.000150  -0.049688
     7  C    5.025045  -0.051023   0.004025   0.006151  -0.014330   0.351463
     8  C   -0.051023   4.534749   0.349328  -0.065878   0.511817  -0.007847
     9  C    0.004025   0.349328   5.475004   0.288687  -0.073921   0.000312
    10  C    0.006151  -0.065878   0.288687   4.706618   0.004385  -0.000196
    11  O   -0.014330   0.511817  -0.073921   0.004385   8.210777   0.001833
    12  C    0.351463  -0.007847   0.000312  -0.000196   0.001833   5.132883
    13  C   -0.000180   0.000043  -0.056096   0.364509  -0.000063   0.000003
    14  O   -0.000031   0.001637  -0.053240   0.207355  -0.000022   0.000000
    15  C   -0.000003   0.000000   0.000002  -0.000022   0.000000   0.000001
    16  O   -0.000006   0.000000   0.000000   0.000000   0.000000   0.000000
    17  C   -0.000002   0.000000   0.000000  -0.000002   0.000000   0.000000
    18  C   -0.000003   0.000000   0.000000  -0.000010   0.000000   0.000000
    19  O    0.000000   0.000000  -0.000001  -0.000035   0.000000   0.000000
    20  H    0.001125  -0.000030  -0.000208   0.002768   0.000001  -0.000032
    21  H   -0.000089  -0.000118   0.000488  -0.005323   0.000001   0.000001
    22  H   -0.000627  -0.000038  -0.000093   0.000184   0.000000  -0.000001
    23  H   -0.007499  -0.000016   0.000000  -0.000014   0.000000   0.000125
    24  H    0.004750   0.000004  -0.000001   0.000004   0.000000  -0.000211
    25  H   -0.039105  -0.000038   0.000005   0.000002   0.000003  -0.006453
    26  H   -0.036916   0.000617  -0.000048  -0.000022  -0.000046  -0.002612
    27  H    0.380643   0.002397  -0.000226  -0.000117  -0.000185  -0.047651
    28  H   -0.000062  -0.016612   0.345585  -0.022111  -0.000675  -0.000005
    29  H   -0.000064  -0.017810   0.339464  -0.025727  -0.000059  -0.000004
    30  H   -0.027037   0.000303   0.000010   0.000000   0.000729   0.358328
    31  H   -0.027348   0.002322   0.000010   0.000005   0.002857   0.373690
    32  H   -0.024481   0.002036  -0.000002   0.000004   0.002652   0.367205
    33  H    0.000003  -0.000122   0.005552  -0.024473   0.000001   0.000000
    34  H    0.000003   0.000323  -0.008177  -0.022333  -0.000001   0.000000
    35  H   -0.000023  -0.000053  -0.001008  -0.024191  -0.000017   0.000000
    36  H   -0.000065   0.000015  -0.000958  -0.022878  -0.000022   0.000000
    37  H    0.000002   0.000000   0.000000   0.000000   0.000000   0.000000
    38  H    0.000001   0.000000   0.000000  -0.000001   0.000000   0.000000
    39  H   -0.000003   0.000000   0.000000   0.000000   0.000000   0.000000
    40  H    0.000000   0.000000   0.000000   0.000000   0.000000   0.000000
    41  H    0.000001   0.000000   0.000001  -0.000011   0.000000   0.000000
    42  H    0.000000   0.000000   0.000000   0.000000   0.000000   0.000000
    43  H    0.000000   0.000000   0.000000  -0.000004   0.000000   0.000000
              13         14         15         16         17         18
     1  C    0.000988   0.000579   0.000061  -0.000002  -0.000016   0.000023
     2  C   -0.054664  -0.049278   0.003271  -0.000054   0.000195   0.000076
     3  C   -0.008450   0.000176  -0.030783   0.003098  -0.003998  -0.002499
     4  C    0.000262  -0.000603   0.349158  -0.057448  -0.055374  -0.053117
     5  C   -0.000010   0.000038  -0.027656  -0.010439  -0.008547   0.004339
     6  C   -0.000006   0.000003   0.003010   0.000117   0.000185  -0.000082
     7  C   -0.000180  -0.000031  -0.000003  -0.000006  -0.000002  -0.000003
     8  C    0.000043   0.001637   0.000000   0.000000   0.000000   0.000000
     9  C   -0.056096  -0.053240   0.000002   0.000000   0.000000   0.000000
    10  C    0.364509   0.207355  -0.000022   0.000000  -0.000002  -0.000010
    11  O   -0.000063  -0.000022   0.000000   0.000000   0.000000   0.000000
    12  C    0.000003   0.000000   0.000001   0.000000   0.000000   0.000000
    13  C    5.204551  -0.055632   0.000012   0.000000   0.000000  -0.000004
    14  O   -0.055632   8.406852  -0.000199   0.000000   0.000000   0.000273
    15  C    0.000012  -0.000199   4.727616   0.207487   0.368901   0.370514
    16  O    0.000000   0.000000   0.207487   8.404720  -0.050393  -0.042638
    17  C    0.000000   0.000000   0.368901  -0.050393   5.196067  -0.059965
    18  C   -0.000004   0.000273   0.370514  -0.042638  -0.059965   4.942834
    19  O   -0.000003  -0.000360  -0.046769  -0.003217   0.002370   0.225055
    20  H    0.000286   0.000218  -0.004105  -0.000034   0.002142  -0.000185
    21  H   -0.000398   0.006330  -0.006206   0.000086  -0.000805   0.003621
    22  H    0.000019   0.000800  -0.035472  -0.000474   0.005898  -0.011084
    23  H    0.000001   0.000000  -0.004338   0.000337   0.001988  -0.000082
    24  H    0.000000   0.000000  -0.009125   0.019093  -0.000934   0.000523
    25  H    0.000000   0.000000  -0.000097  -0.000003   0.000002   0.000002
    26  H    0.000002  -0.000006   0.000066   0.000029   0.000000  -0.000004
    27  H    0.000044  -0.000003   0.000014   0.000000  -0.000009   0.000000
    28  H    0.002169   0.002422   0.000000   0.000000   0.000000   0.000000
    29  H   -0.001869   0.002657   0.000000   0.000000   0.000000   0.000000
    30  H    0.000000   0.000000   0.000000   0.000000   0.000000   0.000000
    31  H    0.000000   0.000000   0.000000   0.000000   0.000000   0.000000
    32  H    0.000000   0.000000   0.000000   0.000000   0.000000   0.000000
    33  H    0.359950   0.000349  -0.000002   0.000000   0.000000  -0.000021
    34  H    0.360748   0.001121   0.000000   0.000000   0.000000   0.000000
    35  H    0.363473   0.003070   0.000000   0.000000   0.000000   0.000000
    36  H    0.006997   0.233223  -0.000233  -0.000003   0.000004  -0.000197
    37  H    0.000000   0.000000  -0.028827   0.234270   0.007513  -0.011741
    38  H    0.000000  -0.000001  -0.024099   0.003030   0.364550  -0.001803
    39  H    0.000000   0.000000  -0.023197   0.000064   0.367001   0.004807
    40  H    0.000000   0.000000  -0.024490   0.001044   0.360300  -0.007061
    41  H   -0.000015   0.000253  -0.030823   0.004036   0.000138   0.350648
    42  H    0.000000   0.000001  -0.030359  -0.000900  -0.004467   0.361325
    43  H    0.000000   0.000329   0.005283   0.000056  -0.000195  -0.018881
              19         20         21         22         23         24
     1  C    0.000004  -0.008387   0.005720  -0.000453  -0.000364  -0.000222
     2  C   -0.000232  -0.023549  -0.037634  -0.002069  -0.000026  -0.000146
     3  C    0.000505   0.351626   0.362366  -0.048852  -0.008515   0.005823
     4  C   -0.002275  -0.025454  -0.039876   0.365769  -0.036739  -0.038266
     5  C    0.000143  -0.009709   0.004821  -0.049666   0.367388   0.356140
     6  C    0.000000  -0.000925  -0.000057  -0.004648  -0.039189  -0.033149
     7  C    0.000000   0.001125  -0.000089  -0.000627  -0.007499   0.004750
     8  C    0.000000  -0.000030  -0.000118  -0.000038  -0.000016   0.000004
     9  C   -0.000001  -0.000208   0.000488  -0.000093   0.000000  -0.000001
    10  C   -0.000035   0.002768  -0.005323   0.000184  -0.000014   0.000004
    11  O    0.000000   0.000001   0.000001   0.000000   0.000000   0.000000
    12  C    0.000000  -0.000032   0.000001  -0.000001   0.000125  -0.000211
    13  C   -0.000003   0.000286  -0.000398   0.000019   0.000001   0.000000
    14  O   -0.000360   0.000218   0.006330   0.000800   0.000000   0.000000
    15  C   -0.046769  -0.004105  -0.006206  -0.035472  -0.004338  -0.009125
    16  O   -0.003217  -0.000034   0.000086  -0.000474   0.000337   0.019093
    17  C    0.002370   0.002142  -0.000805   0.005898   0.001988  -0.000934
    18  C    0.225055  -0.000185   0.003621  -0.011084  -0.000082   0.000523
    19  O    8.318312   0.000011   0.000174   0.010126  -0.000003  -0.000008
    20  H    0.000011   0.556308  -0.033582   0.005297   0.006192   0.000130
    21  H    0.000174  -0.033582   0.561264  -0.000163   0.000122  -0.000166
    22  H    0.010126   0.005297  -0.000163   0.608704   0.005736  -0.002305
    23  H   -0.000003   0.006192   0.000122   0.005736   0.598492  -0.035890
    24  H   -0.000008   0.000130  -0.000166  -0.002305  -0.035890   0.603919
    25  H    0.000000   0.000017   0.000005   0.000069  -0.002193  -0.005221
    26  H   -0.000005   0.000119  -0.000007   0.006016   0.005680  -0.002649
    27  H    0.000000   0.003264  -0.000041   0.000143   0.006174   0.000109
    28  H    0.000000  -0.000001  -0.000012  -0.000006   0.000000   0.000000
    29  H    0.000000   0.000008  -0.000018   0.000001   0.000000   0.000000
    30  H    0.000000   0.000000   0.000000   0.000000   0.000022  -0.000011
    31  H    0.000000   0.000001   0.000000  -0.000001   0.000009   0.000004
    32  H    0.000000  -0.000003   0.000000   0.000000  -0.000005   0.000003
    33  H   -0.000003  -0.000096   0.004418  -0.000001   0.000000   0.000000
    34  H    0.000000   0.000006  -0.000190   0.000000   0.000000   0.000000
    35  H    0.000000   0.000014   0.000068   0.000000   0.000000   0.000000
    36  H    0.004811   0.000015   0.000001   0.003172   0.000003  -0.000001
    37  H    0.020216   0.000004  -0.000006   0.004653   0.000008  -0.000337
    38  H   -0.000008   0.000924   0.000686  -0.000012   0.000049   0.000010
    39  H   -0.000050   0.000035   0.000082  -0.000020   0.002334   0.001538
    40  H   -0.000010  -0.000014  -0.000075  -0.000131  -0.000039  -0.000088
    41  H   -0.038164  -0.000005   0.004044   0.000236  -0.000010  -0.000023
    42  H   -0.042406  -0.000008  -0.000113   0.000205  -0.000001  -0.000013
    43  H    0.242765   0.000001   0.000034  -0.000261   0.000000   0.000000
              25         26         27         28         29         30
     1  C    0.005692  -0.006675  -0.043890   0.004103   0.004408   0.004752
     2  C    0.000047  -0.000165  -0.008730   0.000360   0.001884  -0.000076
     3  C   -0.000179  -0.000437   0.001116  -0.000129  -0.000181  -0.000001
     4  C    0.004573  -0.006562  -0.001422   0.000014   0.000001   0.000001
     5  C   -0.034978  -0.038148  -0.005078   0.000000   0.000000   0.000024
     6  C    0.368060   0.366761  -0.043363   0.000012  -0.000001  -0.006962
     7  C   -0.039105  -0.036916   0.380643  -0.000062  -0.000064  -0.027037
     8  C   -0.000038   0.000617   0.002397  -0.016612  -0.017810   0.000303
     9  C    0.000005  -0.000048  -0.000226   0.345585   0.339464   0.000010
    10  C    0.000002  -0.000022  -0.000117  -0.022111  -0.025727   0.000000
    11  O    0.000003  -0.000046  -0.000185  -0.000675  -0.000059   0.000729
    12  C   -0.006453  -0.002612  -0.047651  -0.000005  -0.000004   0.358328
    13  C    0.000000   0.000002   0.000044   0.002169  -0.001869   0.000000
    14  O    0.000000  -0.000006  -0.000003   0.002422   0.002657   0.000000
    15  C   -0.000097   0.000066   0.000014   0.000000   0.000000   0.000000
    16  O   -0.000003   0.000029   0.000000   0.000000   0.000000   0.000000
    17  C    0.000002   0.000000  -0.000009   0.000000   0.000000   0.000000
    18  C    0.000002  -0.000004   0.000000   0.000000   0.000000   0.000000
    19  O    0.000000  -0.000005   0.000000   0.000000   0.000000   0.000000
    20  H    0.000017   0.000119   0.003264  -0.000001   0.000008   0.000000
    21  H    0.000005  -0.000007  -0.000041  -0.000012  -0.000018   0.000000
    22  H    0.000069   0.006016   0.000143  -0.000006   0.000001   0.000000
    23  H   -0.002193   0.005680   0.006174   0.000000   0.000000   0.000022
    24  H   -0.005221  -0.002649   0.000109   0.000000   0.000000  -0.000011
    25  H    0.600631  -0.035457  -0.002101   0.000000   0.000000   0.005789
    26  H   -0.035457   0.601491   0.005920   0.000002   0.000001  -0.000134
    27  H   -0.002101   0.005920   0.600007   0.000000   0.000011  -0.004786
    28  H    0.000000   0.000002   0.000000   0.502437  -0.017210   0.000000
    29  H    0.000000   0.000001   0.000011  -0.017210   0.519569   0.000000
    30  H    0.005789  -0.000134  -0.004786   0.000000   0.000000   0.592068
    31  H   -0.000287   0.003726   0.005391  -0.000003   0.000002  -0.032396
    32  H    0.000221  -0.000140  -0.002685   0.000002  -0.000003  -0.031907
    33  H    0.000000   0.000000   0.000000  -0.000179   0.000129   0.000000
    34  H    0.000000   0.000000   0.000000   0.000462   0.001775   0.000000
    35  H    0.000000   0.000000  -0.000003   0.000073   0.000768   0.000000
    36  H    0.000000   0.000041   0.000004   0.001433  -0.000080   0.000000
    37  H    0.000000  -0.000003   0.000000   0.000000   0.000000   0.000000
    38  H    0.000000   0.000000  -0.000001   0.000000   0.000000   0.000000
    39  H    0.000005   0.000001  -0.000003   0.000000   0.000000   0.000000
    40  H    0.000000   0.000000   0.000000   0.000000   0.000000   0.000000
    41  H    0.000000   0.000000   0.000000   0.000000   0.000000   0.000000
    42  H    0.000000   0.000000   0.000000   0.000000   0.000000   0.000000
    43  H    0.000000   0.000000   0.000000   0.000000   0.000000   0.000000
              31         32         33         34         35         36
     1  C   -0.008074  -0.005108   0.000001  -0.000126   0.000798   0.002200
     2  C   -0.000152  -0.000227  -0.007357   0.005203   0.000298  -0.000989
     3  C   -0.000001   0.000007   0.002245   0.000005   0.000306  -0.001967
     4  C   -0.000012   0.000002   0.000013  -0.000003  -0.000003   0.000699
     5  C    0.000081  -0.000161   0.000001   0.000000   0.000000  -0.000010
     6  C   -0.004674   0.004765   0.000000   0.000000   0.000001  -0.000014
     7  C   -0.027348  -0.024481   0.000003   0.000003  -0.000023  -0.000065
     8  C    0.002322   0.002036  -0.000122   0.000323  -0.000053   0.000015
     9  C    0.000010  -0.000002   0.005552  -0.008177  -0.001008  -0.000958
    10  C    0.000005   0.000004  -0.024473  -0.022333  -0.024191  -0.022878
    11  O    0.002857   0.002652   0.000001  -0.000001  -0.000017  -0.000022
    12  C    0.373690   0.367205   0.000000   0.000000   0.000000   0.000000
    13  C    0.000000   0.000000   0.359950   0.360748   0.363473   0.006997
    14  O    0.000000   0.000000   0.000349   0.001121   0.003070   0.233223
    15  C    0.000000   0.000000  -0.000002   0.000000   0.000000  -0.000233
    16  O    0.000000   0.000000   0.000000   0.000000   0.000000  -0.000003
    17  C    0.000000   0.000000   0.000000   0.000000   0.000000   0.000004
    18  C    0.000000   0.000000  -0.000021   0.000000   0.000000  -0.000197
    19  O    0.000000   0.000000  -0.000003   0.000000   0.000000   0.004811
    20  H    0.000001  -0.000003  -0.000096   0.000006   0.000014   0.000015
    21  H    0.000000   0.000000   0.004418  -0.000190   0.000068   0.000001
    22  H   -0.000001   0.000000  -0.000001   0.000000   0.000000   0.003172
    23  H    0.000009  -0.000005   0.000000   0.000000   0.000000   0.000003
    24  H    0.000004   0.000003   0.000000   0.000000   0.000000  -0.000001
    25  H   -0.000287   0.000221   0.000000   0.000000   0.000000   0.000000
    26  H    0.003726  -0.000140   0.000000   0.000000   0.000000   0.000041
    27  H    0.005391  -0.002685   0.000000   0.000000  -0.000003   0.000004
    28  H   -0.000003   0.000002  -0.000179   0.000462   0.000073   0.001433
    29  H    0.000002  -0.000003   0.000129   0.001775   0.000768  -0.000080
    30  H   -0.032396  -0.031907   0.000000   0.000000   0.000000   0.000000
    31  H    0.565811  -0.029045   0.000000   0.000000   0.000000   0.000000
    32  H   -0.029045   0.571345   0.000000   0.000000   0.000000   0.000000
    33  H    0.000000   0.000000   0.550592  -0.030538  -0.025346  -0.000142
    34  H    0.000000   0.000000  -0.030538   0.550094  -0.025607  -0.000190
    35  H    0.000000   0.000000  -0.025346  -0.025607   0.537347  -0.000235
    36  H    0.000000   0.000000  -0.000142  -0.000190  -0.000235   0.341556
    37  H    0.000000   0.000000   0.000000   0.000000   0.000000  -0.000006
    38  H    0.000000   0.000000  -0.000001   0.000000   0.000000   0.000000
    39  H    0.000000   0.000000   0.000000   0.000000   0.000000   0.000000
    40  H    0.000000   0.000000   0.000000   0.000000   0.000000   0.000000
    41  H    0.000000   0.000000   0.000093   0.000000   0.000000  -0.000152
    42  H    0.000000   0.000000   0.000000   0.000000   0.000000   0.000023
    43  H    0.000000   0.000000   0.000001   0.000000   0.000000  -0.000202
              37         38         39         40         41         42
     1  C   -0.000002   0.000002   0.000003   0.000000  -0.000008   0.000000
     2  C   -0.000001   0.000160  -0.000026  -0.000002  -0.000006  -0.000001
     3  C   -0.000063   0.002411   0.000265  -0.000130  -0.001444   0.000042
     4  C   -0.002831  -0.003826  -0.007691   0.005797  -0.004358   0.006183
     5  C   -0.000105   0.000128   0.002776   0.000015  -0.000100  -0.000071
     6  C   -0.000036  -0.000010  -0.000020  -0.000001  -0.000001   0.000001
     7  C    0.000002   0.000001  -0.000003   0.000000   0.000001   0.000000
     8  C    0.000000   0.000000   0.000000   0.000000   0.000000   0.000000
     9  C    0.000000   0.000000   0.000000   0.000000   0.000001   0.000000
    10  C    0.000000  -0.000001   0.000000   0.000000  -0.000011   0.000000
    11  O    0.000000   0.000000   0.000000   0.000000   0.000000   0.000000
    12  C    0.000000   0.000000   0.000000   0.000000   0.000000   0.000000
    13  C    0.000000   0.000000   0.000000   0.000000  -0.000015   0.000000
    14  O    0.000000  -0.000001   0.000000   0.000000   0.000253   0.000001
    15  C   -0.028827  -0.024099  -0.023197  -0.024490  -0.030823  -0.030359
    16  O    0.234270   0.003030   0.000064   0.001044   0.004036  -0.000900
    17  C    0.007513   0.364550   0.367001   0.360300   0.000138  -0.004467
    18  C   -0.011741  -0.001803   0.004807  -0.007061   0.350648   0.361325
    19  O    0.020216  -0.000008  -0.000050  -0.000010  -0.038164  -0.042406
    20  H    0.000004   0.000924   0.000035  -0.000014  -0.000005  -0.000008
    21  H   -0.000006   0.000686   0.000082  -0.000075   0.004044  -0.000113
    22  H    0.004653  -0.000012  -0.000020  -0.000131   0.000236   0.000205
    23  H    0.000008   0.000049   0.002334  -0.000039  -0.000010  -0.000001
    24  H   -0.000337   0.000010   0.001538  -0.000088  -0.000023  -0.000013
    25  H    0.000000   0.000000   0.000005   0.000000   0.000000   0.000000
    26  H   -0.000003   0.000000   0.000001   0.000000   0.000000   0.000000
    27  H    0.000000  -0.000001  -0.000003   0.000000   0.000000   0.000000
    28  H    0.000000   0.000000   0.000000   0.000000   0.000000   0.000000
    29  H    0.000000   0.000000   0.000000   0.000000   0.000000   0.000000
    30  H    0.000000   0.000000   0.000000   0.000000   0.000000   0.000000
    31  H    0.000000   0.000000   0.000000   0.000000   0.000000   0.000000
    32  H    0.000000   0.000000   0.000000   0.000000   0.000000   0.000000
    33  H    0.000000  -0.000001   0.000000   0.000000   0.000093   0.000000
    34  H    0.000000   0.000000   0.000000   0.000000   0.000000   0.000000
    35  H    0.000000   0.000000   0.000000   0.000000   0.000000   0.000000
    36  H   -0.000006   0.000000   0.000000   0.000000  -0.000152   0.000023
    37  H    0.351713  -0.000240  -0.000112  -0.000125   0.000845  -0.001083
    38  H   -0.000240   0.537488  -0.025266  -0.026376   0.002091  -0.000014
    39  H   -0.000112  -0.025266   0.540017  -0.031395  -0.000127  -0.000175
    40  H   -0.000125  -0.026376  -0.031395   0.559461   0.000019   0.005235
    41  H    0.000845   0.002091  -0.000127   0.000019   0.606331  -0.043706
    42  H   -0.001083  -0.000014  -0.000175   0.005235  -0.043706   0.606427
    43  H   -0.000622  -0.000003   0.000003  -0.000005  -0.004443  -0.002684
              43
     1  C    0.000000
     2  C    0.000004
     3  C   -0.000038
     4  C    0.000139
     5  C    0.000000
     6  C    0.000000
     7  C    0.000000
     8  C    0.000000
     9  C    0.000000
    10  C   -0.000004
    11  O    0.000000
    12  C    0.000000
    13  C    0.000000
    14  O    0.000329
    15  C    0.005283
    16  O    0.000056
    17  C   -0.000195
    18  C   -0.018881
    19  O    0.242765
    20  H    0.000001
    21  H    0.000034
    22  H   -0.000261
    23  H    0.000000
    24  H    0.000000
    25  H    0.000000
    26  H    0.000000
    27  H    0.000000
    28  H    0.000000
    29  H    0.000000
    30  H    0.000000
    31  H    0.000000
    32  H    0.000000
    33  H    0.000001
    34  H    0.000000
    35  H    0.000000
    36  H   -0.000202
    37  H   -0.000622
    38  H   -0.000003
    39  H    0.000003
    40  H   -0.000005
    41  H   -0.004443
    42  H   -0.002684
    43  H    0.334779
 Mulliken charges:
               1
     1  C    0.091024
     2  C    0.066098
     3  C   -0.370775
     4  C   -0.091631
     5  C   -0.280622
     6  C   -0.264937
     7  C   -0.159599
     8  C    0.385015
     9  C   -0.395309
    10  C    0.277253
    11  O   -0.579348
    12  C   -0.453284
    13  C   -0.486667
    14  O   -0.708311
    15  C    0.291409
    16  O   -0.711857
    17  C   -0.492547
    18  C   -0.054661
    19  O   -0.690944
    20  H    0.175815
    21  H    0.170548
    22  H    0.139348
    23  H    0.140264
    24  H    0.136715
    25  H    0.140991
    26  H    0.139566
    27  H    0.155057
    28  H    0.197932
    29  H    0.192349
    30  H    0.141283
    31  H    0.148085
    32  H    0.145526
    33  H    0.164931
    34  H    0.167426
    35  H    0.170269
    36  H    0.434146
    37  H    0.426917
    38  H    0.170131
    39  H    0.169155
    40  H    0.158072
    41  H    0.154664
    42  H    0.146559
    43  H    0.443942
 Sum of Mulliken charges =   0.00000
 Mulliken charges with hydrogens summed into heavy atoms:
               1
     1  C    0.091024
     2  C    0.066098
     3  C   -0.024412
     4  C    0.047717
     5  C   -0.003643
     6  C    0.015620
     7  C   -0.004542
     8  C    0.385015
     9  C   -0.005027
    10  C    0.277253
    11  O   -0.579348
    12  C   -0.018390
    13  C    0.015959
    14  O   -0.274165
    15  C    0.291409
    16  O   -0.284940
    17  C    0.004810
    18  C    0.246562
    19  O   -0.247001
 Electronic spatial extent (au):  <R**2>=           5300.2216
 Charge=              0.0000 electrons
 Dipole moment (field-independent basis, Debye):
    X=             -4.3833    Y=             -3.0327    Z=              2.4084  Tot=              5.8490
 Quadrupole moment (field-independent basis, Debye-Ang):
   XX=           -137.4940   YY=           -113.1934   ZZ=           -108.3677
   XY=              5.5375   XZ=              4.9289   YZ=              1.9924
 Traceless Quadrupole moment (field-independent basis, Debye-Ang):
   XX=            -17.8090   YY=              6.4917   ZZ=             11.3173
   XY=              5.5375   XZ=              4.9289   YZ=              1.9924
 Octapole moment (field-independent basis, Debye-Ang**2):
  XXX=           -116.5855  YYY=            -16.3305  ZZZ=            -21.9225  XYY=            -13.3726
  XXY=            -83.8665  XXZ=             26.8962  XZZ=            -14.0569  YZZ=            -10.5687
  YYZ=             -1.6412  XYZ=             -8.6083
 Hexadecapole moment (field-independent basis, Debye-Ang**3):
 XXXX=          -4611.0559 YYYY=          -2140.1384 ZZZZ=           -589.1160 XXXY=             79.7630
 XXXZ=            129.3867 YYYX=             73.5447 YYYZ=             26.9597 ZZZX=             38.2410
 ZZZY=             23.1302 XXYY=           -977.6815 XXZZ=           -758.1752 YYZZ=           -436.9370
 XXYZ=             55.6632 YYXZ=             39.8017 ZZXY=              0.4607
 N-N= 1.618197608292D+03 E-N=-5.302324971773D+03  KE= 8.790017957204D+02
 D1PCM: PCM CHGder 1st derivatives, ID1Alg=3 FixD1E=F DoIter=F DoCFld=F I1PDM=0.
 Calling FoFJK, ICntrl=      2127 FMM=F ISym2X=0 I1Cent= 0 IOpClX= 0 NMat=1 NMatS=1 NMatT=0.
 ***** Axes restored to original set *****
 -------------------------------------------------------------------
 Center     Atomic                   Forces (Hartrees/Bohr)
 Number     Number              X              Y              Z
 -------------------------------------------------------------------
      1        6           0.012159220   -0.017705644   -0.005799364
      2        6          -0.018584847    0.007182210    0.014002720
      3        6           0.000555259   -0.010379372    0.000605628
      4        6          -0.002735747    0.007803000    0.003310636
      5        6          -0.003699638   -0.000161366   -0.004608948
      6        6          -0.006938163    0.000064106    0.004147465
      7        6           0.003382447    0.010387484   -0.002554123
      8        6           0.006444463    0.020441259   -0.002587606
      9        6           0.000080753    0.006253790    0.008098966
     10        6           0.005250088   -0.007036378   -0.003273228
     11        8           0.019246500    0.003165760   -0.007385808
     12        6           0.005792646    0.001299256    0.000738014
     13        6          -0.007003522   -0.007083907    0.002797565
     14        8          -0.015575575   -0.010624188   -0.001993546
     15        6          -0.000281444   -0.004928600   -0.004517660
     16        8          -0.002808557    0.000031253   -0.003948473
     17        6          -0.004438890    0.001947178   -0.001303963
     18        6           0.003362057   -0.002399313   -0.000695712
     19        8           0.005303580   -0.001170420   -0.004604871
     20        1          -0.000373558    0.003449092   -0.000642979
     21        1          -0.001316666   -0.000677642   -0.000839004
     22        1          -0.001685027   -0.003301348    0.002198155
     23        1           0.000554901   -0.000539448    0.001416799
     24        1          -0.001780403   -0.002683948    0.000730529
     25        1           0.002157060   -0.000108269    0.000929090
     26        1           0.001802892   -0.000945987   -0.000100775
     27        1          -0.003577324   -0.000772560    0.000852991
     28        1           0.000048650   -0.002288962    0.001447010
     29        1           0.001841676   -0.001916235   -0.003597547
     30        1          -0.003103517   -0.000178949    0.000667511
     31        1           0.001327938    0.000052491    0.001181200
     32        1           0.000963071    0.000412807   -0.002407955
     33        1          -0.000877116    0.002644749    0.000569564
     34        1           0.001631573    0.000809808   -0.001784767
     35        1           0.000431326    0.000902223   -0.002233630
     36        1           0.001834667   -0.001916338    0.000347228
     37        1          -0.001265312    0.002980426    0.002314865
     38        1           0.000848475    0.000084789   -0.000594303
     39        1           0.002746941   -0.000271884   -0.000372689
     40        1           0.000134226   -0.002656303   -0.001028764
     41        1          -0.000131791    0.001188844    0.004898605
     42        1          -0.002375036    0.005079029    0.007131997
     43        1           0.000651726    0.003567510   -0.001510821
 -------------------------------------------------------------------
 Cartesian Forces:  Max     0.020441259 RMS     0.005254714

 GradGradGradGradGradGradGradGradGradGradGradGradGradGradGradGradGradGrad
 Berny optimization.
 FormGI is forming the generalized inverse of G from B-inverse, IUseBI=4.
 Internal  Forces:  Max     0.019750929 RMS     0.003925878
 Search for a local minimum.
 Step number   1 out of a maximum of  258
 All quantities printed in internal units (Hartrees-Bohrs-Radians)
 Mixed Optimization -- RFO/linear search
 Second derivative matrix not updated -- first step.
 ITU=  0
     Eigenvalues ---    0.00230   0.00230   0.00331   0.00370   0.00400
     Eigenvalues ---    0.00536   0.00567   0.00571   0.00878   0.00923
     Eigenvalues ---    0.01130   0.01147   0.01220   0.01289   0.01332
     Eigenvalues ---    0.01377   0.02426   0.02868   0.03400   0.03873
     Eigenvalues ---    0.03875   0.04204   0.04396   0.04513   0.04644
     Eigenvalues ---    0.04828   0.04972   0.04983   0.05103   0.05323
     Eigenvalues ---    0.05327   0.05361   0.05370   0.05534   0.05574
     Eigenvalues ---    0.05597   0.05610   0.05643   0.05897   0.06066
     Eigenvalues ---    0.06150   0.06512   0.06823   0.07792   0.08067
     Eigenvalues ---    0.08443   0.08611   0.08765   0.08808   0.08974
     Eigenvalues ---    0.09462   0.10899   0.11498   0.12867   0.13745
     Eigenvalues ---    0.13948   0.14986   0.16000   0.16000   0.16000
     Eigenvalues ---    0.16000   0.16000   0.16000   0.16000   0.16000
     Eigenvalues ---    0.16000   0.16000   0.16000   0.16000   0.16083
     Eigenvalues ---    0.16333   0.16680   0.18262   0.19516   0.20087
     Eigenvalues ---    0.21996   0.23550   0.24642   0.24995   0.26199
     Eigenvalues ---    0.26794   0.27114   0.27704   0.28182   0.28346
     Eigenvalues ---    0.28717   0.29157   0.29430   0.29641   0.30256
     Eigenvalues ---    0.31323   0.31987   0.32075   0.33720   0.33782
     Eigenvalues ---    0.33782   0.33867   0.33901   0.33968   0.34034
     Eigenvalues ---    0.34066   0.34068   0.34092   0.34113   0.34138
     Eigenvalues ---    0.34165   0.34194   0.34201   0.34205   0.34260
     Eigenvalues ---    0.34288   0.34299   0.34349   0.34465   0.34543
     Eigenvalues ---    0.39427   0.40927   0.41893   0.51768   0.51819
     Eigenvalues ---    0.52472   0.52531   0.94463
 RFO step:  Lambda=-1.63991969D-02 EMin= 2.30000000D-03
 Linear search not attempted -- first point.
 Iteration  1 RMS(Cart)=  0.04850919 RMS(Int)=  0.00081533
 Iteration  2 RMS(Cart)=  0.00127491 RMS(Int)=  0.00026514
 Iteration  3 RMS(Cart)=  0.00000069 RMS(Int)=  0.00026514
 Variable       Old X    -DE/DX   Delta X   Delta X   Delta X     New X
                                 (Linear)    (Quad)   (Total)
    R1        2.53608   0.01904   0.00000   0.03656   0.03658   2.57266
    R2        2.83364   0.01173   0.00000   0.03477   0.03489   2.86853
    R3        2.79442   0.00730   0.00000   0.02087   0.02095   2.81537
    R4        2.83569   0.00235   0.00000   0.00900   0.00901   2.84469
    R5        2.84590   0.00768   0.00000   0.02541   0.02527   2.87117
    R6        2.91966   0.00329   0.00000   0.00841   0.00831   2.92797
    R7        2.07384   0.00102   0.00000   0.00287   0.00287   2.07671
    R8        2.06424   0.00099   0.00000   0.00274   0.00274   2.06698
    R9        2.93090  -0.00427   0.00000  -0.01571  -0.01583   2.91507
   R10        2.96254  -0.00279   0.00000  -0.01001  -0.01001   2.95253
   R11        2.07805  -0.00149   0.00000  -0.00422  -0.00422   2.07383
   R12        2.90379   0.00405   0.00000   0.01048   0.01043   2.91422
   R13        2.07273   0.00111   0.00000   0.00310   0.00310   2.07583
   R14        2.07215  -0.00057   0.00000  -0.00159  -0.00159   2.07056
   R15        2.91327   0.00420   0.00000   0.01572   0.01579   2.92905
   R16        2.07555  -0.00011   0.00000  -0.00030  -0.00030   2.07525
   R17        2.07498   0.00056   0.00000   0.00157   0.00157   2.07655
   R18        2.89678   0.00485   0.00000   0.01574   0.01574   2.91252
   R19        2.07699   0.00142   0.00000   0.00402   0.00402   2.08101
   R20        2.83462   0.01413   0.00000   0.03767   0.03780   2.87242
   R21        2.30942   0.01975   0.00000   0.02055   0.02055   2.32997
   R22        2.88586   0.01461   0.00000   0.04294   0.04293   2.92879
   R23        2.06829  -0.00071   0.00000  -0.00196  -0.00196   2.06633
   R24        2.06846   0.00037   0.00000   0.00104   0.00104   2.06950
   R25        2.88684   0.00057   0.00000   0.00184   0.00184   2.88868
   R26        2.69060   0.01539   0.00000   0.03536   0.03536   2.72595
   R27        2.07140   0.00053   0.00000   0.00149   0.00149   2.07290
   R28        2.06992  -0.00080   0.00000  -0.00224  -0.00224   2.06768
   R29        2.06985  -0.00069   0.00000  -0.00192  -0.00192   2.06793
   R30        2.07053   0.00059   0.00000   0.00165   0.00165   2.07218
   R31        2.07175   0.00025   0.00000   0.00071   0.00071   2.07246
   R32        2.07004  -0.00089   0.00000  -0.00249  -0.00249   2.06755
   R33        1.84094  -0.00205   0.00000  -0.00378  -0.00378   1.83716
   R34        2.72339   0.00473   0.00000   0.01151   0.01151   2.73490
   R35        2.89114  -0.00294   0.00000  -0.00947  -0.00947   2.88167
   R36        2.92790  -0.00860   0.00000  -0.02930  -0.02930   2.89859
   R37        1.84823  -0.00360   0.00000  -0.00674  -0.00674   1.84149
   R38        2.06745  -0.00012   0.00000  -0.00034  -0.00034   2.06711
   R39        2.06894   0.00004   0.00000   0.00012   0.00012   2.06905
   R40        2.07218   0.00022   0.00000   0.00061   0.00061   2.07279
   R41        2.70314   0.00688   0.00000   0.01616   0.01616   2.71930
   R42        2.06553   0.00258   0.00000   0.00713   0.00713   2.07266
   R43        2.07099   0.00167   0.00000   0.00468   0.00468   2.07566
   R44        1.84150  -0.00343   0.00000  -0.00633  -0.00633   1.83517
    A1        2.21776  -0.01152   0.00000  -0.04355  -0.04343   2.17434
    A2        1.83312   0.01248   0.00000   0.05179   0.05179   1.88491
    A3        2.23170  -0.00096   0.00000  -0.00801  -0.00815   2.22354
    A4        2.17106   0.00758   0.00000   0.03003   0.03009   2.20115
    A5        2.00739  -0.00444   0.00000  -0.01281  -0.01299   1.99440
    A6        2.10422  -0.00318   0.00000  -0.01768  -0.01767   2.08656
    A7        1.95724  -0.00053   0.00000   0.00155   0.00140   1.95864
    A8        1.91045   0.00098   0.00000   0.00281   0.00276   1.91321
    A9        1.88940   0.00087   0.00000   0.00751   0.00757   1.89696
   A10        1.93427  -0.00167   0.00000  -0.02018  -0.02019   1.91408
   A11        1.93052  -0.00072   0.00000  -0.00498  -0.00492   1.92560
   A12        1.83765   0.00125   0.00000   0.01470   0.01460   1.85225
   A13        1.93492  -0.00021   0.00000   0.00415   0.00382   1.93875
   A14        1.95950   0.00072   0.00000   0.00591   0.00586   1.96536
   A15        1.90317  -0.00112   0.00000  -0.02024  -0.02033   1.88284
   A16        1.95424   0.00053   0.00000   0.01118   0.01123   1.96547
   A17        1.84648   0.00165   0.00000   0.02123   0.02141   1.86789
   A18        1.85976  -0.00163   0.00000  -0.02362  -0.02382   1.83594
   A19        2.01495   0.00232   0.00000   0.00155   0.00125   2.01620
   A20        1.92253  -0.00143   0.00000  -0.01138  -0.01138   1.91116
   A21        1.90832  -0.00223   0.00000  -0.01238  -0.01238   1.89593
   A22        1.90198  -0.00101   0.00000  -0.00586  -0.00584   1.89614
   A23        1.85599   0.00162   0.00000   0.02447   0.02460   1.88059
   A24        1.85222   0.00073   0.00000   0.00514   0.00501   1.85723
   A25        2.00673   0.00564   0.00000   0.03050   0.03050   2.03724
   A26        1.86036  -0.00121   0.00000   0.00357   0.00375   1.86411
   A27        1.91360   0.00008   0.00000   0.00355   0.00376   1.91736
   A28        1.89836  -0.00236   0.00000  -0.01851  -0.01872   1.87963
   A29        1.92620  -0.00365   0.00000  -0.02303  -0.02324   1.90296
   A30        1.85099   0.00127   0.00000   0.00260   0.00227   1.85326
   A31        1.94364  -0.00064   0.00000   0.00313   0.00290   1.94654
   A32        2.00255   0.00075   0.00000   0.01671   0.01656   2.01912
   A33        1.87243  -0.00017   0.00000  -0.01275  -0.01289   1.85955
   A34        1.90695   0.00168   0.00000   0.00901   0.00880   1.91575
   A35        1.88797  -0.00226   0.00000  -0.02525  -0.02528   1.86269
   A36        1.84417   0.00043   0.00000   0.00588   0.00602   1.85020
   A37        1.96166  -0.01559   0.00000  -0.06352  -0.06325   1.89841
   A38        2.17239   0.01551   0.00000   0.06083   0.06065   2.23304
   A39        2.14903   0.00009   0.00000   0.00288   0.00271   2.15173
   A40        1.79214   0.01319   0.00000   0.05282   0.05266   1.84480
   A41        1.91051  -0.00273   0.00000  -0.00114  -0.00086   1.90964
   A42        1.89756  -0.00419   0.00000  -0.00045  -0.00132   1.89625
   A43        1.96623  -0.00497   0.00000  -0.02757  -0.02786   1.93837
   A44        1.96971  -0.00078   0.00000   0.01100   0.01027   1.97998
   A45        1.92201   0.00006   0.00000  -0.02859  -0.02873   1.89328
   A46        1.82585  -0.00549   0.00000  -0.02593  -0.02615   1.79970
   A47        1.97205   0.00107   0.00000  -0.01142  -0.01147   1.96058
   A48        1.90875   0.00308   0.00000   0.01987   0.01949   1.92824
   A49        1.94455   0.00360   0.00000   0.01608   0.01625   1.96080
   A50        1.92300   0.00599   0.00000   0.05471   0.05495   1.97795
   A51        1.88918  -0.00771   0.00000  -0.04879  -0.04910   1.84007
   A52        1.92858  -0.00508   0.00000  -0.02955  -0.02945   1.89913
   A53        1.94974   0.00181   0.00000   0.00938   0.00932   1.95905
   A54        1.94207   0.00316   0.00000   0.01958   0.01959   1.96166
   A55        1.87450   0.00127   0.00000   0.00403   0.00404   1.87853
   A56        1.86594   0.00130   0.00000   0.00914   0.00931   1.87525
   A57        1.89981  -0.00254   0.00000  -0.01303  -0.01316   1.88665
   A58        1.94531  -0.00062   0.00000  -0.00039  -0.00041   1.94490
   A59        1.92856  -0.00191   0.00000  -0.00915  -0.00926   1.91930
   A60        1.95332  -0.00283   0.00000  -0.02091  -0.02107   1.93225
   A61        1.85152   0.00277   0.00000   0.02529   0.02531   1.87683
   A62        1.89027   0.00139   0.00000   0.00479   0.00472   1.89498
   A63        1.89110   0.00160   0.00000   0.00312   0.00288   1.89398
   A64        1.89483   0.00036   0.00000   0.00203   0.00203   1.89686
   A65        1.87899   0.00226   0.00000   0.02489   0.02506   1.90405
   A66        1.97881   0.00227   0.00000   0.00675   0.00644   1.98525
   A67        1.97007  -0.00425   0.00000  -0.02721  -0.02730   1.94277
   A68        1.86775  -0.00287   0.00000  -0.01304  -0.01309   1.85466
   A69        1.84594   0.00227   0.00000   0.01918   0.01934   1.86528
   A70        1.91414   0.00041   0.00000  -0.00804  -0.00814   1.90600
   A71        1.83935   0.00305   0.00000   0.01729   0.01729   1.85664
   A72        1.95448  -0.00091   0.00000  -0.00957  -0.00966   1.94482
   A73        1.94572  -0.00136   0.00000  -0.00628  -0.00632   1.93940
   A74        1.92963  -0.00186   0.00000  -0.00760  -0.00762   1.92200
   A75        1.89798   0.00043   0.00000  -0.00289  -0.00298   1.89499
   A76        1.88584   0.00103   0.00000   0.00301   0.00295   1.88878
   A77        1.84602   0.00297   0.00000   0.02556   0.02558   1.87160
   A78        1.90996  -0.00793   0.00000  -0.02913  -0.02886   1.88110
   A79        1.96688  -0.00026   0.00000  -0.01505  -0.01518   1.95171
   A80        1.92523  -0.00540   0.00000  -0.04632  -0.04632   1.87891
   A81        1.90097   0.00516   0.00000   0.03589   0.03536   1.93634
   A82        1.86580   0.00876   0.00000   0.06429   0.06359   1.92939
   A83        1.89207   0.00038   0.00000  -0.00409  -0.00614   1.88593
   A84        1.85993   0.00305   0.00000   0.01726   0.01726   1.87719
    D1        0.04086   0.00117   0.00000   0.01494   0.01509   0.05595
    D2       -3.13512  -0.00006   0.00000  -0.00103  -0.00097  -3.13609
    D3       -3.06563   0.00126   0.00000   0.00802   0.00813  -3.05749
    D4        0.04158   0.00003   0.00000  -0.00794  -0.00793   0.03365
    D5       -1.04268   0.00261   0.00000   0.00528   0.00527  -1.03741
    D6        3.06296   0.00026   0.00000  -0.02288  -0.02292   3.04004
    D7        1.02015  -0.00060   0.00000  -0.03136  -0.03129   0.98886
    D8        2.05595   0.00268   0.00000   0.01460   0.01452   2.07048
    D9       -0.12159   0.00033   0.00000  -0.01356  -0.01366  -0.13525
   D10       -2.16440  -0.00052   0.00000  -0.02203  -0.02203  -2.18643
   D11        0.02023  -0.00131   0.00000  -0.00877  -0.00852   0.01171
   D12       -3.13697  -0.00058   0.00000   0.00450   0.00493  -3.13203
   D13       -3.08588  -0.00094   0.00000  -0.01480  -0.01483  -3.10071
   D14        0.04011  -0.00022   0.00000  -0.00154  -0.00138   0.03873
   D15        1.06229  -0.00056   0.00000  -0.00631  -0.00640   1.05589
   D16       -1.09191   0.00125   0.00000   0.01647   0.01649  -1.07542
   D17       -3.08631  -0.00121   0.00000  -0.00639  -0.00645  -3.09276
   D18       -2.04312   0.00074   0.00000   0.01033   0.01028  -2.03284
   D19        2.08587   0.00254   0.00000   0.03311   0.03317   2.11904
   D20        0.09147   0.00009   0.00000   0.01025   0.01023   0.10170
   D21       -0.08489   0.00153   0.00000   0.02224   0.02182  -0.06307
   D22        2.03334   0.00294   0.00000   0.01848   0.01860   2.05194
   D23       -2.14441  -0.00399   0.00000  -0.03713  -0.03754  -2.18195
   D24        3.02375   0.00058   0.00000   0.00797   0.00793   3.03168
   D25       -1.14120   0.00199   0.00000   0.00421   0.00471  -1.13649
   D26        0.96423  -0.00493   0.00000  -0.05141  -0.05143   0.91280
   D27       -1.37393   0.00002   0.00000  -0.00112  -0.00104  -1.37497
   D28        2.70898  -0.00107   0.00000  -0.02376  -0.02374   2.68525
   D29        0.65216   0.00124   0.00000   0.01499   0.01494   0.66710
   D30        0.76683  -0.00030   0.00000  -0.01105  -0.01099   0.75584
   D31       -1.43344  -0.00139   0.00000  -0.03369  -0.03369  -1.46713
   D32        2.79292   0.00092   0.00000   0.00505   0.00499   2.79791
   D33        2.79823  -0.00021   0.00000  -0.00829  -0.00820   2.79002
   D34        0.59795  -0.00131   0.00000  -0.03093  -0.03090   0.56705
   D35       -1.45887   0.00101   0.00000   0.00782   0.00778  -1.45109
   D36        1.22461  -0.00130   0.00000  -0.01935  -0.01942   1.20518
   D37       -0.93843  -0.00054   0.00000  -0.00332  -0.00334  -0.94177
   D38       -2.96741   0.00070   0.00000   0.00418   0.00405  -2.96336
   D39       -2.85538  -0.00011   0.00000   0.00030   0.00028  -2.85510
   D40        1.26477   0.00066   0.00000   0.01633   0.01636   1.28113
   D41       -0.76421   0.00189   0.00000   0.02383   0.02375  -0.74046
   D42       -0.83627  -0.00082   0.00000  -0.00978  -0.00973  -0.84600
   D43       -2.99930  -0.00005   0.00000   0.00625   0.00635  -2.99296
   D44        1.25490   0.00118   0.00000   0.01375   0.01374   1.26864
   D45       -3.13065   0.00026   0.00000   0.02238   0.02244  -3.10820
   D46        1.09002   0.00097   0.00000   0.01809   0.01797   1.10800
   D47       -1.10004   0.00206   0.00000   0.04614   0.04598  -1.05406
   D48        0.96278  -0.00045   0.00000   0.00334   0.00347   0.96625
   D49       -1.09973   0.00026   0.00000  -0.00094  -0.00100  -1.10073
   D50        2.99339   0.00136   0.00000   0.02710   0.02701   3.02040
   D51       -1.04824  -0.00175   0.00000  -0.01402  -0.01381  -1.06205
   D52       -3.11075  -0.00103   0.00000  -0.01830  -0.01828  -3.12903
   D53        0.98237   0.00006   0.00000   0.00974   0.00973   0.99210
   D54       -1.19849   0.00090   0.00000   0.02428   0.02436  -1.17413
   D55        2.97973   0.00124   0.00000   0.02620   0.02619   3.00591
   D56        0.98349   0.00036   0.00000   0.01955   0.01968   1.00317
   D57        0.97528  -0.00011   0.00000   0.00548   0.00547   0.98075
   D58       -1.12969   0.00024   0.00000   0.00739   0.00730  -1.12240
   D59       -3.12593  -0.00064   0.00000   0.00074   0.00079  -3.12514
   D60        2.96509   0.00108   0.00000   0.02107   0.02107   2.98615
   D61        0.86011   0.00142   0.00000   0.02298   0.02290   0.88301
   D62       -1.13612   0.00054   0.00000   0.01633   0.01639  -1.11973
   D63        1.27670  -0.00015   0.00000  -0.00604  -0.00600   1.27070
   D64       -2.77628   0.00163   0.00000   0.02504   0.02503  -2.75125
   D65       -0.77676   0.00181   0.00000   0.02319   0.02310  -0.75366
   D66       -2.92248   0.00026   0.00000   0.00500   0.00488  -2.91760
   D67       -0.69227   0.00205   0.00000   0.03608   0.03591  -0.65636
   D68        1.30724   0.00223   0.00000   0.03422   0.03399   1.34123
   D69       -0.89868  -0.00161   0.00000  -0.01544  -0.01519  -0.91388
   D70        1.33152   0.00017   0.00000   0.01564   0.01584   1.34736
   D71       -2.95215   0.00035   0.00000   0.01378   0.01392  -2.93823
   D72       -3.05006  -0.00006   0.00000   0.00782   0.00792  -3.04214
   D73        1.14734   0.00055   0.00000   0.01637   0.01646   1.16381
   D74       -0.97997   0.00029   0.00000   0.01259   0.01258  -0.96739
   D75        1.03640  -0.00115   0.00000  -0.01656  -0.01659   1.01981
   D76       -1.04938  -0.00054   0.00000  -0.00800  -0.00804  -1.05742
   D77        3.10650  -0.00080   0.00000  -0.01178  -0.01193   3.09457
   D78       -0.99121   0.00044   0.00000   0.00539   0.00545  -0.98576
   D79       -3.07699   0.00105   0.00000   0.01394   0.01399  -3.06300
   D80        1.07889   0.00079   0.00000   0.01017   0.01010   1.08899
   D81       -0.06887   0.00169   0.00000   0.01952   0.01944  -0.04944
   D82        2.02356   0.00176   0.00000   0.01545   0.01545   2.03901
   D83       -2.15939  -0.00236   0.00000  -0.02034  -0.02064  -2.18003
   D84        3.08808   0.00082   0.00000   0.00585   0.00611   3.09419
   D85       -1.10267   0.00088   0.00000   0.00178   0.00212  -1.10055
   D86        0.99756  -0.00324   0.00000  -0.03401  -0.03397   0.96359
   D87        0.08523  -0.00109   0.00000  -0.02070  -0.02111   0.06413
   D88       -2.05104  -0.00093   0.00000   0.00049   0.00031  -2.05073
   D89        2.13501   0.00241   0.00000   0.01483   0.01397   2.14898
   D90       -1.96811  -0.00327   0.00000  -0.03743  -0.03719  -2.00530
   D91        2.17880  -0.00312   0.00000  -0.01624  -0.01578   2.16302
   D92        0.08166   0.00022   0.00000  -0.00191  -0.00212   0.07955
   D93        2.12492   0.00134   0.00000   0.01488   0.01511   2.14003
   D94       -0.01136   0.00149   0.00000   0.03606   0.03653   0.02517
   D95       -2.10849   0.00484   0.00000   0.05040   0.05019  -2.05830
   D96        1.13676  -0.00017   0.00000  -0.02455  -0.02418   1.11258
   D97       -3.09227   0.00167   0.00000   0.00083   0.00111  -3.09116
   D98       -0.98310   0.00047   0.00000  -0.01566  -0.01527  -0.99837
   D99       -3.09675  -0.00400   0.00000  -0.05413  -0.05403   3.13241
   D100      -1.04259  -0.00216   0.00000  -0.02875  -0.02874  -1.07133
   D101       1.06658  -0.00335   0.00000  -0.04525  -0.04512   1.02145
   D102      -0.97979   0.00061   0.00000  -0.00830  -0.00871  -0.98849
   D103       1.07437   0.00245   0.00000   0.01708   0.01659   1.09096
   D104      -3.09965   0.00125   0.00000   0.00059   0.00020  -3.09944
   D105       0.68265   0.00104   0.00000   0.04744   0.04803   0.73068
   D106      -1.31507   0.00258   0.00000   0.03709   0.03616  -1.27891
   D107       2.83788  -0.00063   0.00000   0.01464   0.01498   2.85286
   D108       1.25210  -0.00188   0.00000  -0.01658  -0.01627   1.23583
   D109      -2.89830   0.00046   0.00000  -0.00197  -0.00200  -2.90030
   D110      -0.85828   0.00068   0.00000  -0.00801  -0.00828  -0.86657
   D111      -1.08257   0.00219   0.00000   0.02794   0.02798  -1.05460
   D112       1.04837   0.00111   0.00000   0.01279   0.01287   1.06123
   D113       3.09662   0.00277   0.00000   0.03581   0.03582   3.13244
   D114       3.13159  -0.00005   0.00000   0.00183   0.00188   3.13347
   D115      -1.02065  -0.00112   0.00000  -0.01332  -0.01323  -1.03388
   D116       1.02760   0.00054   0.00000   0.00969   0.00972   1.03732
   D117       1.13711  -0.00140   0.00000  -0.00975  -0.00986   1.12725
   D118      -3.01513  -0.00247   0.00000  -0.02490  -0.02497  -3.04011
   D119      -0.96688  -0.00081   0.00000  -0.00189  -0.00201  -0.96890
   D120      -0.92991  -0.00015   0.00000  -0.01930  -0.01906  -0.94897
   D121       1.18795   0.00066   0.00000  -0.00418  -0.00424   1.18371
   D122      -2.97792  -0.00288   0.00000  -0.05289  -0.05259  -3.03051
   D123       1.12025   0.00173   0.00000   0.00817   0.00824   1.12849
   D124      -3.04508   0.00253   0.00000   0.02328   0.02305  -3.02202
   D125      -0.92776  -0.00101   0.00000  -0.02542  -0.02530  -0.95305
   D126       3.12869  -0.00022   0.00000  -0.00077  -0.00084   3.12786
   D127      -1.03663   0.00059   0.00000   0.01435   0.01398  -1.02265
   D128       1.08069  -0.00295   0.00000  -0.03436  -0.03437   1.04632
   D129       3.09182   0.00179   0.00000   0.02604   0.02629   3.11811
   D130       0.93459   0.00387   0.00000   0.04017   0.04138   0.97598
   D131      -1.10636  -0.00396   0.00000  -0.00814  -0.00960  -1.11596
         Item               Value     Threshold  Converged?
 Maximum Force            0.019751     0.000450     NO 
 RMS     Force            0.003926     0.000300     NO 
 Maximum Displacement     0.278323     0.001800     NO 
 RMS     Displacement     0.048277     0.001200     NO 
 Predicted change in Energy=-9.148619D-03
 GradGradGradGradGradGradGradGradGradGradGradGradGradGradGradGradGradGrad

                          Input orientation:                          
 ---------------------------------------------------------------------
 Center     Atomic      Atomic             Coordinates (Angstroms)
 Number     Number       Type             X           Y           Z
 ---------------------------------------------------------------------
      1          6           0        1.788088    0.500095    0.168653
      2          6           0        0.878381   -0.461296    0.487332
      3          6           0       -0.517440   -0.227034    1.000040
      4          6           0       -1.382377    0.578116   -0.002106
      5          6           0       -1.052044    2.083454    0.064327
      6          6           0        0.339338    2.482429   -0.467713
      7          6           0        1.563841    1.990936    0.345609
      8          6           0        2.987125   -0.172797   -0.405038
      9          6           0        2.739260   -1.672177   -0.434638
     10          6           0        1.350464   -1.880674    0.220963
     11          8           0        4.029885    0.348715   -0.806143
     12          6           0        2.780706    2.889306    0.049672
     13          6           0        1.430507   -2.715650    1.498892
     14          8           0        0.414475   -2.572295   -0.631344
     15          6           0       -2.909884    0.290673    0.156748
     16          8           0       -3.639559    1.043610   -0.840844
     17          6           0       -3.476600    0.711482    1.508456
     18          6           0       -3.226379   -1.190755   -0.083995
     19          8           0       -2.695552   -1.549728   -1.372425
     20          1           0       -0.473238    0.304543    1.960850
     21          1           0       -0.980943   -1.195353    1.209610
     22          1           0       -1.129522    0.238091   -1.014420
     23          1           0       -1.145197    2.433911    1.101229
     24          1           0       -1.801729    2.632265   -0.516467
     25          1           0        0.369527    3.580039   -0.486000
     26          1           0        0.447711    2.155626   -1.511243
     27          1           0        1.321949    2.147681    1.408441
     28          1           0        2.740741   -2.020428   -1.471150
     29          1           0        3.553284   -2.172286    0.100689
     30          1           0        2.527589    3.924553    0.309386
     31          1           0        3.060972    2.871957   -1.007854
     32          1           0        3.659175    2.608716    0.638787
     33          1           0        0.441862   -2.845995    1.954981
     34          1           0        1.823032   -3.713812    1.270102
     35          1           0        2.091880   -2.241401    2.230145
     36          1           0        0.125718   -1.965382   -1.333781
     37          1           0       -3.444690    0.624171   -1.698571
     38          1           0       -2.985578    0.181928    2.330049
     39          1           0       -3.358713    1.788303    1.667702
     40          1           0       -4.550425    0.492124    1.552246
     41          1           0       -2.809490   -1.830022    0.703740
     42          1           0       -4.318832   -1.304213   -0.071928
     43          1           0       -2.878718   -2.493128   -1.512192
 ---------------------------------------------------------------------
                    Distance matrix (angstroms):
                    1          2          3          4          5
     1  C    0.000000
     2  C    1.361394   0.000000
     3  C    2.556440   1.505346   0.000000
     4  C    3.176020   2.535933   1.549413   0.000000
     5  C    3.253347   3.221991   2.549454   1.542587   0.000000
     6  C    2.536433   3.141368   3.198369   2.609119   1.542139
     7  C    1.517961   2.550172   3.111174   3.285904   2.632591
     8  C    1.489830   2.307890   3.776131   4.451829   4.650362
     9  C    2.446927   2.403982   3.840942   4.715803   5.359824
    10  C    2.421221   1.519358   2.613532   3.682910   4.637983
    11  O    2.449244   3.501595   4.926657   5.476466   5.439948
    12  C    2.589938   3.877747   4.636006   4.761885   3.916579
    13  C    3.498344   2.531839   3.199462   4.584125   5.590387
    14  O    3.459246   2.433713   3.005017   3.680993   4.930582
    15  C    4.702653   3.876299   2.589005   1.562413   2.583442
    16  O    5.547418   4.943741   3.840705   2.452557   2.931867
    17  C    5.436608   4.624280   3.145779   2.585605   3.137879
    18  C    5.297895   4.208038   3.072823   2.556551   3.933215
    19  O    5.165242   4.173294   3.481707   2.851302   4.238559
    20  H    2.892025   2.141177   1.098947   2.180499   2.663896
    21  H    3.409643   2.125468   1.093798   2.185085   3.473802
    22  H    3.159234   2.603090   2.156162   1.097421   2.138940
    23  H    3.635039   3.585243   2.735864   2.171999   1.098482
    24  H    4.231114   4.214347   3.482066   2.158692   1.095693
    25  H    3.453541   4.187923   4.181966   3.509254   2.136233
    26  H    2.712830   3.320852   3.593763   2.848729   2.176441
    27  H    2.113977   2.802134   3.031406   3.430242   2.728848
    28  H    3.154288   3.120085   4.465287   5.090248   5.795236
    29  H    3.203460   3.198763   4.600395   5.651197   6.270701
    30  H    3.506221   4.689054   5.194698   5.155920   4.032800
    31  H    2.937709   4.255568   5.142025   5.100646   4.322986
    32  H    2.858020   4.144964   5.061235   5.472781   4.775091
    33  H    4.024874   2.833961   2.948072   4.345408   5.486875
    34  H    4.355619   3.476198   4.208131   5.505798   6.582420
    35  H    3.443521   2.771056   3.518434   5.000308   5.768829
    36  H    3.331571   2.478958   2.980307   3.243007   4.442399
    37  H    5.557328   4.964409   4.071345   2.670815   3.310902
    38  H    5.249834   4.328918   2.833351   2.857650   3.533816
    39  H    5.513274   4.940338   3.546856   2.856346   2.824650
    40  H    6.487769   5.613821   4.133653   3.529862   4.121274
    41  H    5.182035   3.939624   2.812624   2.886866   4.337368
    42  H    6.372431   5.294743   4.093898   3.488667   4.708158
    43  H    5.793419   4.716167   4.125788   3.735229   5.173708
                    6          7          8          9         10
     6  C    0.000000
     7  C    1.549989   0.000000
     8  C    3.750324   2.696470   0.000000
     9  C    4.798070   3.925403   1.520018   0.000000
    10  C    4.531371   3.879488   2.446913   1.549851   0.000000
    11  O    4.276378   3.178804   1.232967   2.426465   3.633789
    12  C    2.528540   1.541237   3.102555   4.587309   4.982734
    13  C    5.663763   4.847657   3.537528   2.557382   1.528624
    14  O    5.057930   4.806095   3.525242   2.500706   1.442512
    15  C    3.968777   4.789653   5.941812   6.009604   4.782200
    16  O    4.247476   5.420375   6.751483   6.944770   5.880408
    17  C    4.647890   5.328720   6.798762   6.935010   5.628273
    18  C    5.133601   5.766621   6.304518   5.995295   4.638586
    19  O    5.127119   5.799170   5.926601   5.516487   4.361039
    20  H    3.361753   3.098808   4.218932   4.468324   3.335906
    21  H    4.252368   4.168315   4.404347   4.095219   2.623461
    22  H    2.737424   3.489462   4.181741   4.353475   3.487931
    23  H    2.160504   2.847117   5.112715   5.857291   5.061505
    24  H    2.146857   3.532922   5.551028   6.257435   5.553984
    25  H    1.098177   2.154811   4.576260   5.762295   5.592979
    26  H    1.098864   2.172733   3.618546   4.589374   4.484108
    27  H    2.144186   1.101222   3.383214   4.471803   4.199829
    28  H    5.200898   4.558152   2.147333   1.093453   2.194459
    29  H    5.684972   4.620637   2.138750   1.095134   2.225291
    30  H    2.733505   2.160787   4.184478   5.649935   5.924028
    31  H    2.801923   2.202150   3.104733   4.591430   5.198397
    32  H    3.501658   2.204094   3.045987   4.508274   5.065506
    33  H    5.854234   5.219656   4.381101   3.516556   2.182709
    34  H    6.604147   5.784982   4.086563   2.813163   2.164349
    35  H    5.715279   4.662936   3.467676   2.800747   2.171781
    36  H    4.536379   4.532218   3.501940   2.779394   1.981012
    37  H    4.391697   5.579615   6.608831   6.716546   5.740415
    38  H    4.916792   5.282776   6.578733   6.622309   5.244410
    39  H    4.326360   5.101032   6.957861   7.319838   6.142539
    40  H    5.652550   6.409887   7.815865   7.859479   6.497921
    41  H    5.466686   5.818419   6.129970   5.666520   4.188180
    42  H    6.016132   6.755603   7.400545   7.076978   5.706050
    43  H    6.016892   6.579862   6.404518   5.778993   4.611389
                   11         12         13         14         15
    11  O    0.000000
    12  C    2.957612   0.000000
    13  C    4.632524   5.944645   0.000000
    14  O    4.651241   5.990986   2.364482   0.000000
    15  C    7.006491   6.256771   5.447781   4.457470   0.000000
    16  O    7.700938   6.739393   6.731416   5.436345   1.447249
    17  C    7.863605   6.784162   5.985401   5.522899   1.524914
    18  C    7.452841   7.262909   5.149507   3.932438   1.533869
    19  O    7.011153   7.191439   5.160252   3.356653   2.402370
    20  H    5.285481   4.574030   3.599891   3.972871   3.031868
    21  H    5.617455   5.672733   2.865323   2.689289   2.652848
    22  H    5.164794   4.842636   4.647049   3.229387   2.131687
    23  H    5.896404   4.089728   5.771513   5.522363   2.932513
    24  H    6.269468   4.624424   6.565761   5.657933   2.676617
    25  H    4.893073   2.564730   6.685893   6.154215   4.689093
    26  H    4.073581   2.901312   5.810002   4.809217   4.187325
    27  H    3.933646   2.127024   4.865383   5.221341   4.787863
    28  H    2.777942   5.140037   3.319819   2.534037   6.318291
    29  H    2.721202   5.120468   2.599307   3.247768   6.916780
    30  H    4.035829   1.096930   6.834531   6.896322   6.541751
    31  H    2.710393   1.094171   6.337471   6.065112   6.608362
    32  H    2.707924   1.094301   5.835719   6.243732   6.982709
    33  H    5.541109   6.480283   1.096552   2.600912   4.930165
    34  H    5.068049   6.782902   1.096699   2.627279   6.298885
    35  H    4.436621   5.617214   1.094101   3.333361   5.977291
    36  H    4.569023   5.703587   3.207711   0.972184   4.065260
    37  H    7.532700   6.851478   6.719057   5.123429   1.959451
    38  H    7.686367   6.766096   5.346830   5.283556   2.177336
    39  H    7.923617   6.443811   6.576528   6.207848   2.174241
    40  H    8.899679   7.858097   6.787062   6.229684   2.163186
    41  H    7.335100   7.345077   4.403882   3.567544   2.192402
    42  H    8.542383   8.246443   6.124910   4.932056   2.140347
    43  H    7.503557   7.964867   5.261707   3.409880   3.245902
                   16         17         18         19         20
    16  O    0.000000
    17  C    2.378250   0.000000
    18  C    2.394979   2.493395   0.000000
    19  O    2.810538   3.744674   1.438990   0.000000
    20  H    4.292004   3.064384   3.741269   4.414491   0.000000
    21  H    4.035536   3.154938   2.591412   3.119675   1.752659
    22  H    2.641832   3.478186   2.702610   2.403521   3.047517
    23  H    3.453466   2.927121   4.344454   4.938820   2.392632
    24  H    2.450850   3.254983   4.102700   4.361267   3.649696
    25  H    4.757327   5.196073   5.987707   6.041107   4.174470
    26  H    4.288565   5.157941   5.170517   4.860969   4.041050
    27  H    5.558311   5.009865   5.836079   6.127346   2.631542
    28  H    7.105902   7.415978   6.182159   5.457526   5.245358
    29  H    7.935078   7.727691   6.852835   6.450240   5.080134
    30  H    6.903375   6.914614   7.709039   7.750964   4.983650
    31  H    6.947507   7.330710   7.542541   7.267859   5.281615
    32  H    7.609887   7.434723   7.897421   7.856220   4.912627
    33  H    6.293144   5.311250   4.511456   4.753453   3.280752
    34  H    7.545135   6.908411   5.804821   5.664258   4.679441
    35  H    7.285029   6.344157   5.894317   6.031288   3.624110
    36  H    4.845031   5.312308   3.660405   2.851986   4.045480
    37  H    0.974474   3.208374   2.438950   2.322373   4.724729
    38  H    3.350335   1.093868   2.787445   4.097690   2.542282
    39  H    2.631776   1.094897   3.458430   4.563398   3.257829
    40  H    2.619292   1.096875   2.694896   4.020375   4.101902
    41  H    3.366380   2.748063   1.096806   2.098096   3.405110
    42  H    2.562208   2.696293   1.098394   2.094423   4.637766
    43  H    3.679416   4.444244   1.963872   0.971128   5.067082
                   21         22         23         24         25
    21  H    0.000000
    22  H    2.650122   0.000000
    23  H    3.634595   3.049237   0.000000
    24  H    4.278281   2.536117   1.757076   0.000000
    25  H    5.244352   3.700675   2.475337   2.369295   0.000000
    26  H    4.546774   2.532082   3.072427   2.505343   1.756755
    27  H    4.064323   3.940368   2.502622   3.701007   2.558840
    28  H    4.660275   4.504270   6.446611   6.572139   6.161039
    29  H    4.768996   5.383498   6.655363   7.220856   6.600739
    30  H    6.271654   5.358818   4.042077   4.592933   2.325631
    31  H    6.147945   4.949498   4.725671   4.893339   2.831534
    32  H    6.027228   5.593262   4.829741   5.581813   3.609764
    33  H    2.303166   4.560502   5.578984   6.415067   6.874412
    34  H    3.769426   5.436373   6.828866   7.523524   7.641782
    35  H    3.402638   5.201202   5.797557   6.815914   6.650797
    36  H    2.878625   2.555956   5.186356   5.051873   5.615147
    37  H    4.223534   2.444816   4.049902   2.851164   4.975514
    38  H    2.677844   3.825386   3.157282   3.938059   5.543828
    39  H    3.842634   3.816573   2.374311   2.811950   4.663532
    40  H    3.963102   4.284260   3.945824   4.051556   6.155940
    41  H    2.000574   3.170403   4.594453   4.734606   6.386736
    42  H    3.577107   3.665881   5.042006   4.693536   6.782926
    43  H    3.562861   3.281314   5.840444   5.331138   6.963299
                   26         27         28         29         30
    26  H    0.000000
    27  H    3.047771   0.000000
    28  H    4.764349   5.261002   0.000000
    29  H    5.565405   5.034996   1.775941   0.000000
    30  H    3.281720   2.412211   6.209552   6.186037   0.000000
    31  H    2.756023   3.063862   4.924695   5.188028   1.768495
    32  H    3.891198   2.503506   5.169558   4.812354   1.766470
    33  H    6.085307   5.100006   4.207706   3.684186   7.273140
    34  H    6.639104   5.884499   3.350255   2.595689   7.730718
    35  H    6.002926   4.531229   3.764231   2.583614   6.472878
    36  H    4.137376   5.086064   2.619208   3.721388   6.569652
    37  H    4.187031   5.890285   6.730913   7.747848   7.112843
    38  H    5.517109   4.823727   7.217356   7.298568   6.963142
    39  H    4.972875   4.701592   7.846156   8.118959   6.407585
    40  H    6.093732   6.102977   8.283414   8.653103   7.963954
    41  H    5.603651   5.778194   5.964182   6.400446   7.858439
    42  H    6.063171   6.776834   7.232452   7.921714   8.623159
    43  H    5.716297   6.907446   5.639455   6.638899   8.586789
                   31         32         33         34         35
    31  H    0.000000
    32  H    1.771601   0.000000
    33  H    6.952201   6.468180   0.000000
    34  H    7.077707   6.613951   1.769123   0.000000
    35  H    6.129454   5.339707   1.778709   1.778189   0.000000
    36  H    5.667610   6.107268   3.419267   3.566243   4.079651
    37  H    6.917606   7.737349   6.363630   7.441775   7.368848
    38  H    7.412059   7.273405   4.588719   6.278775   5.626996
    39  H    7.038839   7.140203   6.000301   7.568477   6.801751
    40  H    8.375624   8.527127   6.018984   7.641365   7.214702
    41  H    7.713656   7.845397   3.628925   5.032861   5.150007
    42  H    8.530993   8.914299   5.399042   6.732734   6.875688
    43  H    8.019876   8.567355   4.813736   5.598007   6.226981
                   36         37         38         39         40
    36  H    0.000000
    37  H    4.425683   0.000000
    38  H    5.264481   4.078743   0.000000
    39  H    5.936355   3.562919   1.777182   0.000000
    40  H    6.019535   3.436262   1.774808   1.764536   0.000000
    41  H    3.575648   3.492513   2.593035   3.784593   3.023769
    42  H    4.667273   2.669973   3.123407   3.675839   2.432777
    43  H    3.055647   3.173739   4.682965   5.354697   4.593160
                   41         42         43
    41  H    0.000000
    42  H    1.776583   0.000000
    43  H    2.314056   2.358349   0.000000
 Stoichiometry    C15H24O4
 Framework group  C1[X(C15H24O4)]
 Deg. of freedom   123
 Full point group                 C1      NOp   1
 Largest Abelian subgroup         C1      NOp   1
 Largest concise Abelian subgroup C1      NOp   1
                         Standard orientation:                         
 ---------------------------------------------------------------------
 Center     Atomic      Atomic             Coordinates (Angstroms)
 Number     Number       Type             X           Y           Z
 ---------------------------------------------------------------------
      1          6           0        1.812685    0.466459    0.174518
      2          6           0        0.887929   -0.487485    0.471523
      3          6           0       -0.511576   -0.242250    0.968828
      4          6           0       -1.354213    0.583212   -0.035789
      5          6           0       -1.007423    2.083830    0.050567
      6          6           0        0.395193    2.472006   -0.459509
      7          6           0        1.603387    1.957913    0.364167
      8          6           0        3.011160   -0.214431   -0.390850
      9          6           0        2.746421   -1.710433   -0.439266
     10          6           0        1.346998   -1.909455    0.196377
     11          8           0        4.064935    0.298985   -0.773171
     12          6           0        2.834237    2.845027    0.093155
     13          6           0        1.400968   -2.758423    1.466430
     14          8           0        0.414132   -2.581298   -0.674962
     15          6           0       -2.886849    0.311986    0.100583
     16          8           0       -3.594905    1.083615   -0.898303
     17          6           0       -3.466009    0.725436    1.449284
     18          6           0       -3.217285   -1.163092   -0.159633
     19          8           0       -2.674110   -1.514946   -1.444877
     20          1           0       -0.473604    0.278854    1.935624
     21          1           0       -0.988871   -1.207202    1.162351
     22          1           0       -1.092299    0.250702   -1.048297
     23          1           0       -1.109854    2.424654    1.089803
     24          1           0       -1.743199    2.647301   -0.533965
     25          1           0        0.438271    3.569319   -0.465944
     26          1           0        0.513200    2.154724   -1.504931
     27          1           0        1.349673    2.106517    1.425410
     28          1           0        2.757214   -2.047985   -1.479257
     29          1           0        3.547673   -2.225489    0.101133
     30          1           0        2.589757    3.880427    0.360423
     31          1           0        3.127858    2.835301   -0.960839
     32          1           0        3.701764    2.548158    0.690448
     33          1           0        0.405102   -2.881917    1.908503
     34          1           0        1.784865   -3.758687    1.232245
     35          1           0        2.058308   -2.299477    2.210962
     36          1           0        0.141449   -1.963857   -1.374642
     37          1           0       -3.393873    0.670787   -1.757814
     38          1           0       -2.991732    0.181758    2.271489
     39          1           0       -3.337769    1.799111    1.621259
     40          1           0       -4.542766    0.518179    1.477098
     41          1           0       -2.817959   -1.815256    0.626627
     42          1           0       -4.311038   -1.263917   -0.162670
     43          1           0       -2.866330   -2.454656   -1.596813
 ---------------------------------------------------------------------
 Rotational constants (GHZ):      0.5371331      0.2882560      0.2168407
 Standard basis: 6-31G(d) (6D, 7F)
 There are   333 symmetry adapted cartesian basis functions of A   symmetry.
 There are   333 symmetry adapted basis functions of A   symmetry.
   333 basis functions,   628 primitive gaussians,   333 cartesian basis functions
    73 alpha electrons       73 beta electrons
       nuclear repulsion energy      1613.1641054432 Hartrees.
 NAtoms=   43 NActive=   43 NUniq=   43 SFac= 1.00D+00 NAtFMM=   60 NAOKFM=F Big=F
 Integral buffers will be    131072 words long.
 Raffenetti 2 integral format.
 Two-electron integral symmetry is turned on.
 ------------------------------------------------------------------------------
 Polarizable Continuum Model (PCM)
 =================================
 Model                : PCM (using non-symmetric T matrix).
 Atomic radii         : SMD-Coulomb.
 Polarization charges : Total charges.
 Charge compensation  : None.
 Solution method      : On-the-fly selection.
 Cavity type          : VdW (van der Waals Surface) (Alpha=1.000).
 Cavity algorithm     : GePol (No added spheres)
                        Default sphere list used, NSphG=   43.
                        Lebedev-Laikov grids with approx.  5.0 points / Ang**2.
                        Smoothing algorithm: Karplus/York (Gamma=1.0000).
                        Polarization charges: spherical gaussians, with
                                              point-specific exponents (IZeta= 3).
                        Self-potential: point-specific (ISelfS= 7).
                        Self-field    : sphere-specific E.n sum rule (ISelfD= 2).
 1st derivatives      : Analytical E(r).r(x)/FMM algorithm (CHGder, D1EAlg=3).
                        Cavity 1st derivative terms included.
 Solvent              : Methanol, Eps=  32.613000 Eps(inf)=   1.765709
 ------------------------------------------------------------------------------
 ------------------------------------------------------------------------------
 Atomic radii for non-electrostatic terms: SMD-CDS.
 ------------------------------------------------------------------------------
 Nuclear repulsion after PCM non-electrostatic terms =     1613.1647977615 Hartrees.
 One-electron integrals computed using PRISM.
 NBasis=   333 RedAO= T EigKep=  9.89D-04  NBF=   333
 NBsUse=   333 1.00D-06 EigRej= -1.00D+00 NBFU=   333
 Initial guess from the checkpoint file:  "DY-202A-11R_61.chk"
 B after Tr=     0.000000    0.000000    0.000000
         Rot=    0.999991    0.000693    0.003376    0.002310 Ang=   0.48 deg.
 ExpMin= 1.61D-01 ExpMax= 5.48D+03 ExpMxC= 8.25D+02 IAcc=1 IRadAn=         1 AccDes= 0.00D+00
 Harris functional with IExCor=  402 and IRadAn=       1 diagonalized for initial guess.
 HarFok:  IExCor=  402 AccDes= 0.00D+00 IRadAn=         1 IDoV= 1 UseB2=F ITyADJ=14
 ICtDFT=  3500011 ScaDFX=  1.000000  1.000000  1.000000  1.000000
 FoFCou: FMM=F IPFlag=           0 FMFlag=      100000 FMFlg1=           0
         NFxFlg=           0 DoJE=T BraDBF=F KetDBF=T FulRan=T
         wScrn=  0.000000 ICntrl=     500 IOpCl=  0 I1Cent=   200000004 NGrid=           0
         NMat0=    1 NMatS0=      1 NMatT0=    0 NMatD0=    1 NMtDS0=    0 NMtDT0=    0
 Petite list used in FoFCou.
 Keep R1 ints in memory in canonical form, NReq=1565304907.
 Requested convergence on RMS density matrix=1.00D-08 within 128 cycles.
 Requested convergence on MAX density matrix=1.00D-06.
 Requested convergence on             energy=1.00D-06.
 No special actions if energy rises.
 Inv3:  Mode=1 IEnd=    21611568.
 Iteration    1 A*A^-1 deviation from unit magnitude is 6.00D-15 for   2677.
 Iteration    1 A*A^-1 deviation from orthogonality  is 3.03D-15 for   2529   1318.
 Iteration    1 A^-1*A deviation from unit magnitude is 6.33D-15 for   2677.
 Iteration    1 A^-1*A deviation from orthogonality  is 5.85D-08 for   1854   1849.
 Iteration    2 A*A^-1 deviation from unit magnitude is 7.44D-15 for    671.
 Iteration    2 A*A^-1 deviation from orthogonality  is 3.58D-15 for   1756    671.
 Iteration    2 A^-1*A deviation from unit magnitude is 8.88D-16 for     27.
 Iteration    2 A^-1*A deviation from orthogonality  is 3.56D-16 for   1455    475.
 Error on total polarization charges =  0.05241
 SCF Done:  E(RB3LYP) =  -886.948961942     A.U. after   11 cycles
            NFock= 11  Conv=0.26D-08     -V/T= 2.0094
 SMD-CDS (non-electrostatic) energy       (kcal/mol) =       0.43
 (included in total energy above)
 D1PCM: PCM CHGder 1st derivatives, ID1Alg=3 FixD1E=F DoIter=F DoCFld=F I1PDM=0.
 Calling FoFJK, ICntrl=      2127 FMM=F ISym2X=0 I1Cent= 0 IOpClX= 0 NMat=1 NMatS=1 NMatT=0.
 ***** Axes restored to original set *****
 -------------------------------------------------------------------
 Center     Atomic                   Forces (Hartrees/Bohr)
 Number     Number              X              Y              Z
 -------------------------------------------------------------------
      1        6           0.002833152   -0.007540012   -0.002144850
      2        6          -0.002268071    0.006528036    0.001567462
      3        6           0.002100694   -0.003462436    0.000600490
      4        6          -0.000404826    0.004827790   -0.000563592
      5        6           0.001036812   -0.000805747   -0.000777496
      6        6          -0.002582588    0.000324544    0.000108024
      7        6           0.000145768    0.002859124    0.001027920
      8        6          -0.002296675    0.005012396    0.001254284
      9        6          -0.003303864    0.001128808    0.002451042
     10        6           0.004341722   -0.000190751   -0.002673921
     11        8          -0.003235835   -0.001012182    0.001370695
     12        6          -0.000838452   -0.000603383    0.000725121
     13        6          -0.000599600   -0.002373119    0.001685978
     14        8          -0.000176470   -0.000392822    0.001376956
     15        6           0.000974152   -0.000787705   -0.001175704
     16        8           0.000870180   -0.000182886    0.000924547
     17        6          -0.002545787    0.002014550    0.000198295
     18        6           0.001262910   -0.000312963   -0.003551175
     19        8          -0.002042823   -0.001223519    0.003526772
     20        1           0.000173119    0.001311971   -0.000494746
     21        1           0.001743019    0.001037109   -0.000338090
     22        1          -0.000135696   -0.000494447    0.000555385
     23        1           0.000068746    0.000196996    0.000447982
     24        1           0.000158419   -0.000297250   -0.000353041
     25        1           0.000752591    0.000042660    0.000230692
     26        1          -0.000062829   -0.000024203   -0.000307080
     27        1          -0.000659410   -0.000643745    0.000286636
     28        1           0.000491289   -0.001424759   -0.000859100
     29        1           0.000181823   -0.001938456   -0.001322061
     30        1          -0.000164016   -0.000317811   -0.000059297
     31        1           0.000280090   -0.000413577   -0.000587718
     32        1           0.000124276   -0.000814910   -0.000245781
     33        1           0.000702672    0.001354043   -0.000508974
     34        1           0.000211670    0.000502061   -0.000451672
     35        1           0.000805776   -0.000322585    0.000136491
     36        1           0.001294524   -0.000045970   -0.001124003
     37        1           0.000458254    0.000197606    0.000471517
     38        1           0.000406683    0.000205464    0.000297510
     39        1           0.000708762   -0.000150092    0.000232685
     40        1           0.000489861   -0.000620661    0.000057021
     41        1          -0.000472624   -0.000041947   -0.000855207
     42        1          -0.000066663   -0.001162658   -0.000534210
     43        1          -0.000760735    0.000057441   -0.000605787
 -------------------------------------------------------------------
 Cartesian Forces:  Max     0.007540012 RMS     0.001669508

 GradGradGradGradGradGradGradGradGradGradGradGradGradGradGradGradGradGrad
 Berny optimization.
 Using GEDIIS/GDIIS optimizer.
 FormGI is forming the generalized inverse of G from B-inverse, IUseBI=4.
 Internal  Forces:  Max     0.005740024 RMS     0.001005686
 Search for a local minimum.
 Step number   2 out of a maximum of  258
 All quantities printed in internal units (Hartrees-Bohrs-Radians)
 Mixed Optimization -- RFO/linear search
 Update second derivatives using D2CorX and points    1    2
 DE= -7.50D-03 DEPred=-9.15D-03 R= 8.20D-01
 TightC=F SS=  1.41D+00  RLast= 3.41D-01 DXNew= 5.0454D-01 1.0223D+00
 Trust test= 8.20D-01 RLast= 3.41D-01 DXMaxT set to 5.05D-01
 ITU=  1  0
 Use linear search instead of GDIIS.
     Eigenvalues ---    0.00230   0.00231   0.00331   0.00370   0.00400
     Eigenvalues ---    0.00522   0.00561   0.00566   0.00884   0.00926
     Eigenvalues ---    0.01142   0.01147   0.01241   0.01287   0.01331
     Eigenvalues ---    0.01370   0.02402   0.02831   0.03273   0.03752
     Eigenvalues ---    0.03985   0.04116   0.04317   0.04562   0.04708
     Eigenvalues ---    0.04831   0.04965   0.05159   0.05188   0.05251
     Eigenvalues ---    0.05346   0.05444   0.05522   0.05589   0.05636
     Eigenvalues ---    0.05674   0.05682   0.05860   0.05910   0.05993
     Eigenvalues ---    0.06184   0.06528   0.06803   0.07855   0.08257
     Eigenvalues ---    0.08693   0.08764   0.08799   0.08985   0.09215
     Eigenvalues ---    0.09440   0.10977   0.11314   0.12949   0.13616
     Eigenvalues ---    0.13721   0.15115   0.15829   0.16000   0.16000
     Eigenvalues ---    0.16000   0.16000   0.16000   0.16000   0.16000
     Eigenvalues ---    0.16000   0.16000   0.16000   0.16042   0.16252
     Eigenvalues ---    0.16267   0.16797   0.18214   0.19966   0.20297
     Eigenvalues ---    0.22216   0.23754   0.24289   0.25060   0.26224
     Eigenvalues ---    0.26775   0.27067   0.27924   0.28086   0.28403
     Eigenvalues ---    0.28780   0.29235   0.29493   0.29661   0.30719
     Eigenvalues ---    0.31023   0.31665   0.32263   0.33716   0.33779
     Eigenvalues ---    0.33867   0.33899   0.33966   0.34030   0.34065
     Eigenvalues ---    0.34068   0.34091   0.34111   0.34134   0.34150
     Eigenvalues ---    0.34189   0.34198   0.34205   0.34260   0.34275
     Eigenvalues ---    0.34289   0.34348   0.34432   0.34505   0.35401
     Eigenvalues ---    0.39528   0.41197   0.42149   0.51745   0.52459
     Eigenvalues ---    0.52523   0.53281   0.95067
 RFO step:  Lambda=-1.72654370D-03 EMin= 2.29776847D-03
 Quartic linear search produced a step of -0.06832.
 Iteration  1 RMS(Cart)=  0.04873161 RMS(Int)=  0.00079513
 Iteration  2 RMS(Cart)=  0.00124142 RMS(Int)=  0.00003984
 Iteration  3 RMS(Cart)=  0.00000076 RMS(Int)=  0.00003983
 Variable       Old X    -DE/DX   Delta X   Delta X   Delta X     New X
                                 (Linear)    (Quad)   (Total)
    R1        2.57266  -0.00484  -0.00250  -0.00382  -0.00632   2.56634
    R2        2.86853   0.00047  -0.00238   0.00568   0.00325   2.87178
    R3        2.81537  -0.00574  -0.00143  -0.01226  -0.01365   2.80172
    R4        2.84469  -0.00204  -0.00062  -0.00569  -0.00628   2.83841
    R5        2.87117   0.00347  -0.00173   0.01353   0.01178   2.88295
    R6        2.92797   0.00274  -0.00057   0.01023   0.00966   2.93762
    R7        2.07671   0.00021  -0.00020   0.00100   0.00080   2.07751
    R8        2.06698  -0.00172  -0.00019  -0.00420  -0.00438   2.06259
    R9        2.91507  -0.00100   0.00108  -0.00413  -0.00301   2.91206
   R10        2.95253   0.00097   0.00068   0.00192   0.00261   2.95514
   R11        2.07383  -0.00039   0.00029  -0.00170  -0.00141   2.07241
   R12        2.91422  -0.00218  -0.00071  -0.00364  -0.00435   2.90987
   R13        2.07583   0.00048  -0.00021   0.00176   0.00155   2.07738
   R14        2.07056  -0.00007   0.00011  -0.00043  -0.00032   2.07024
   R15        2.92905   0.00010  -0.00108   0.00334   0.00226   2.93132
   R16        2.07525   0.00006   0.00002   0.00012   0.00014   2.07539
   R17        2.07655   0.00030  -0.00011   0.00104   0.00093   2.07748
   R18        2.91252  -0.00169  -0.00108  -0.00300  -0.00407   2.90844
   R19        2.08101   0.00033  -0.00027   0.00149   0.00121   2.08222
   R20        2.87242   0.00095  -0.00258   0.00883   0.00626   2.87867
   R21        2.32997  -0.00361  -0.00140  -0.00051  -0.00192   2.32805
   R22        2.92879  -0.00376  -0.00293  -0.00485  -0.00782   2.92098
   R23        2.06633   0.00127   0.00013   0.00313   0.00327   2.06959
   R24        2.06950   0.00037  -0.00007   0.00116   0.00109   2.07059
   R25        2.88868   0.00124  -0.00013   0.00413   0.00400   2.89268
   R26        2.72595  -0.00066  -0.00242   0.00378   0.00137   2.72732
   R27        2.07290  -0.00028  -0.00010  -0.00054  -0.00064   2.07226
   R28        2.06768   0.00065   0.00015   0.00143   0.00158   2.06927
   R29        2.06793   0.00018   0.00013   0.00019   0.00032   2.06825
   R30        2.07218  -0.00100  -0.00011  -0.00247  -0.00258   2.06960
   R31        2.07246  -0.00029  -0.00005  -0.00067  -0.00072   2.07174
   R32        2.06755   0.00044   0.00017   0.00081   0.00098   2.06853
   R33        1.83716   0.00040   0.00026   0.00014   0.00040   1.83756
   R34        2.73490  -0.00163  -0.00079  -0.00210  -0.00289   2.73201
   R35        2.88167   0.00146   0.00065   0.00317   0.00382   2.88549
   R36        2.89859   0.00332   0.00200   0.00670   0.00870   2.90730
   R37        1.84149  -0.00041   0.00046  -0.00173  -0.00127   1.84021
   R38        2.06711   0.00031   0.00002   0.00078   0.00080   2.06791
   R39        2.06905  -0.00003  -0.00001  -0.00007  -0.00008   2.06898
   R40        2.07279  -0.00036  -0.00004  -0.00087  -0.00092   2.07188
   R41        2.71930  -0.00337  -0.00110  -0.00522  -0.00632   2.71297
   R42        2.07266  -0.00077  -0.00049  -0.00100  -0.00149   2.07118
   R43        2.07566   0.00018  -0.00032   0.00119   0.00087   2.07653
   R44        1.83517   0.00017   0.00043  -0.00063  -0.00020   1.83497
    A1        2.17434  -0.00022   0.00297  -0.00958  -0.00673   2.16760
    A2        1.88491   0.00171  -0.00354   0.01291   0.00937   1.89428
    A3        2.22354  -0.00149   0.00056  -0.00318  -0.00251   2.22104
    A4        2.20115  -0.00004  -0.00206   0.00135  -0.00073   2.20042
    A5        1.99440  -0.00167   0.00089  -0.00919  -0.00840   1.98600
    A6        2.08656   0.00172   0.00121   0.00753   0.00884   2.09540
    A7        1.95864   0.00063  -0.00010  -0.00438  -0.00454   1.95410
    A8        1.91321  -0.00005  -0.00019  -0.00180  -0.00204   1.91116
    A9        1.89696  -0.00090  -0.00052  -0.00224  -0.00274   1.89422
   A10        1.91408  -0.00097   0.00138  -0.01143  -0.01011   1.90397
   A11        1.92560   0.00077   0.00034   0.01065   0.01104   1.93664
   A12        1.85225   0.00052  -0.00100   0.01007   0.00910   1.86136
   A13        1.93875  -0.00038  -0.00026   0.00149   0.00122   1.93997
   A14        1.96536   0.00174  -0.00040   0.01209   0.01173   1.97709
   A15        1.88284  -0.00048   0.00139  -0.00737  -0.00596   1.87688
   A16        1.96547  -0.00119  -0.00077  -0.00420  -0.00501   1.96046
   A17        1.86789   0.00061  -0.00146   0.00483   0.00334   1.87124
   A18        1.83594  -0.00033   0.00163  -0.00798  -0.00633   1.82961
   A19        2.01620  -0.00040  -0.00009   0.00317   0.00305   2.01925
   A20        1.91116   0.00008   0.00078  -0.00168  -0.00087   1.91028
   A21        1.89593   0.00014   0.00085  -0.00404  -0.00319   1.89274
   A22        1.89614   0.00020   0.00040  -0.00151  -0.00111   1.89502
   A23        1.88059  -0.00006  -0.00168   0.00140  -0.00025   1.88034
   A24        1.85723   0.00008  -0.00034   0.00276   0.00242   1.85965
   A25        2.03724  -0.00048  -0.00208   0.00214   0.00000   2.03724
   A26        1.86411   0.00082  -0.00026   0.00658   0.00636   1.87047
   A27        1.91736  -0.00011  -0.00026  -0.00007  -0.00035   1.91701
   A28        1.87963  -0.00033   0.00128  -0.00650  -0.00520   1.87443
   A29        1.90296   0.00019   0.00159  -0.00327  -0.00164   1.90132
   A30        1.85326  -0.00005  -0.00015   0.00115   0.00099   1.85425
   A31        1.94654   0.00087  -0.00020   0.00193   0.00167   1.94822
   A32        2.01912  -0.00190  -0.00113  -0.01088  -0.01193   2.00719
   A33        1.85955   0.00002   0.00088  -0.00390  -0.00299   1.85656
   A34        1.91575   0.00058  -0.00060   0.00508   0.00450   1.92025
   A35        1.86269  -0.00024   0.00173  -0.00145   0.00026   1.86296
   A36        1.85020   0.00075  -0.00041   0.00993   0.00947   1.85967
   A37        1.89841   0.00109   0.00432  -0.00706  -0.00286   1.89555
   A38        2.23304  -0.00121  -0.00414   0.00538   0.00125   2.23429
   A39        2.15173   0.00012  -0.00018   0.00166   0.00149   2.15323
   A40        1.84480  -0.00163  -0.00360   0.00301  -0.00073   1.84406
   A41        1.90964   0.00098   0.00006   0.00726   0.00735   1.91699
   A42        1.89625   0.00125   0.00009   0.01209   0.01228   1.90853
   A43        1.93837   0.00042   0.00190  -0.00470  -0.00273   1.93564
   A44        1.97998   0.00021  -0.00070   0.00164   0.00096   1.98094
   A45        1.89328  -0.00113   0.00196  -0.01775  -0.01584   1.87744
   A46        1.79970   0.00047   0.00179  -0.00171  -0.00001   1.79969
   A47        1.96058   0.00021   0.00078   0.00323   0.00406   1.96464
   A48        1.92824   0.00001  -0.00133   0.00566   0.00439   1.93263
   A49        1.96080  -0.00032  -0.00111   0.00028  -0.00082   1.95999
   A50        1.97795  -0.00065  -0.00375   0.00073  -0.00302   1.97493
   A51        1.84007   0.00026   0.00335  -0.00751  -0.00418   1.83589
   A52        1.89913  -0.00002   0.00201  -0.00263  -0.00063   1.89850
   A53        1.95905  -0.00018  -0.00064  -0.00078  -0.00142   1.95763
   A54        1.96166  -0.00059  -0.00134  -0.00128  -0.00262   1.95904
   A55        1.87853   0.00028  -0.00028   0.00371   0.00344   1.88197
   A56        1.87525   0.00055  -0.00064   0.00666   0.00602   1.88126
   A57        1.88665   0.00004   0.00090  -0.00507  -0.00418   1.88247
   A58        1.94490  -0.00100   0.00003  -0.00498  -0.00495   1.93995
   A59        1.91930  -0.00068   0.00063  -0.00524  -0.00460   1.91469
   A60        1.93225   0.00048   0.00144  -0.00132   0.00012   1.93237
   A61        1.87683   0.00108  -0.00173   0.01178   0.01005   1.88688
   A62        1.89498   0.00026  -0.00032   0.00208   0.00176   1.89674
   A63        1.89398  -0.00010  -0.00020  -0.00183  -0.00202   1.89196
   A64        1.89686  -0.00054  -0.00014  -0.00280  -0.00294   1.89393
   A65        1.90405  -0.00099  -0.00171  -0.00826  -0.01004   1.89401
   A66        1.98525  -0.00098  -0.00044  -0.00273  -0.00334   1.98191
   A67        1.94277   0.00255   0.00186   0.01898   0.02085   1.96362
   A68        1.85466   0.00041   0.00089  -0.01059  -0.00975   1.84491
   A69        1.86528  -0.00056  -0.00132  -0.00106  -0.00234   1.86295
   A70        1.90600  -0.00052   0.00056   0.00224   0.00273   1.90874
   A71        1.85664  -0.00065  -0.00118  -0.00112  -0.00230   1.85434
   A72        1.94482  -0.00003   0.00066  -0.00357  -0.00291   1.94190
   A73        1.93940  -0.00008   0.00043  -0.00117  -0.00075   1.93865
   A74        1.92200  -0.00010   0.00052  -0.00008   0.00043   1.92244
   A75        1.89499  -0.00031   0.00020  -0.00530  -0.00511   1.88988
   A76        1.88878   0.00000  -0.00020  -0.00008  -0.00028   1.88850
   A77        1.87160   0.00054  -0.00175   0.01072   0.00896   1.88056
   A78        1.88110   0.00369   0.00197   0.01251   0.01442   1.89552
   A79        1.95171  -0.00014   0.00104   0.00300   0.00398   1.95569
   A80        1.87891  -0.00007   0.00316  -0.00656  -0.00335   1.87555
   A81        1.93634  -0.00128  -0.00242   0.00368   0.00119   1.93752
   A82        1.92939  -0.00213  -0.00434  -0.00628  -0.01056   1.91883
   A83        1.88593  -0.00011   0.00042  -0.00682  -0.00627   1.87966
   A84        1.87719   0.00036  -0.00118   0.00467   0.00349   1.88069
    D1        0.05595   0.00027  -0.00103   0.02320   0.02208   0.07803
    D2       -3.13609   0.00041   0.00007   0.01600   0.01601  -3.12008
    D3       -3.05749   0.00009  -0.00056   0.01775   0.01712  -3.04037
    D4        0.03365   0.00024   0.00054   0.01055   0.01105   0.04470
    D5       -1.03741  -0.00068  -0.00036  -0.02408  -0.02440  -1.06182
    D6        3.04004  -0.00066   0.00157  -0.02370  -0.02211   3.01793
    D7        0.98886  -0.00051   0.00214  -0.02707  -0.02496   0.96390
    D8        2.07048  -0.00042  -0.00099  -0.01733  -0.01832   2.05215
    D9       -0.13525  -0.00039   0.00093  -0.01695  -0.01603  -0.15129
   D10       -2.18643  -0.00024   0.00151  -0.02032  -0.01888  -2.20531
   D11        0.01171  -0.00002   0.00058   0.00753   0.00805   0.01976
   D12       -3.13203  -0.00009  -0.00034  -0.00526  -0.00566  -3.13770
   D13       -3.10071  -0.00023   0.00101   0.00200   0.00297  -3.09774
   D14        0.03873  -0.00030   0.00009  -0.01079  -0.01074   0.02799
   D15        1.05589  -0.00029   0.00044  -0.00453  -0.00416   1.05173
   D16       -1.07542   0.00057  -0.00113   0.01428   0.01311  -1.06230
   D17       -3.09276   0.00047   0.00044   0.00449   0.00489  -3.08786
   D18       -2.03284  -0.00035  -0.00070   0.00346   0.00273  -2.03011
   D19        2.11904   0.00051  -0.00227   0.02227   0.02000   2.13904
   D20        0.10170   0.00042  -0.00070   0.01248   0.01178   0.11348
   D21       -0.06307  -0.00043  -0.00149  -0.02356  -0.02500  -0.08807
   D22        2.05194  -0.00041  -0.00127  -0.02260  -0.02387   2.02807
   D23       -2.18195   0.00006   0.00256  -0.02626  -0.02364  -2.20559
   D24        3.03168  -0.00035  -0.00054  -0.03039  -0.03094   3.00075
   D25       -1.13649  -0.00032  -0.00032  -0.02944  -0.02980  -1.16630
   D26        0.91280   0.00015   0.00351  -0.03309  -0.02957   0.88323
   D27       -1.37497  -0.00018   0.00007  -0.00932  -0.00926  -1.38423
   D28        2.68525   0.00034   0.00162  -0.01458  -0.01300   2.67225
   D29        0.66710   0.00006  -0.00102  -0.00705  -0.00810   0.65900
   D30        0.75584  -0.00051   0.00075  -0.02267  -0.02189   0.73395
   D31       -1.46713   0.00001   0.00230  -0.02793  -0.02563  -1.49276
   D32        2.79791  -0.00027  -0.00034  -0.02040  -0.02072   2.77719
   D33        2.79002   0.00000   0.00056  -0.01097  -0.01041   2.77962
   D34        0.56705   0.00051   0.00211  -0.01623  -0.01415   0.55291
   D35       -1.45109   0.00023  -0.00053  -0.00870  -0.00924  -1.46034
   D36        1.20518  -0.00032   0.00133  -0.00676  -0.00545   1.19973
   D37       -0.94177  -0.00036   0.00023  -0.00573  -0.00551  -0.94728
   D38       -2.96336  -0.00057  -0.00028  -0.00585  -0.00614  -2.96950
   D39       -2.85510   0.00077  -0.00002   0.00739   0.00735  -2.84775
   D40        1.28113   0.00073  -0.00112   0.00842   0.00730   1.28843
   D41       -0.74046   0.00051  -0.00162   0.00829   0.00666  -0.73379
   D42       -0.84600   0.00010   0.00066  -0.00158  -0.00094  -0.84694
   D43       -2.99296   0.00007  -0.00043  -0.00055  -0.00099  -2.99395
   D44        1.26864  -0.00015  -0.00094  -0.00068  -0.00163   1.26701
   D45       -3.10820  -0.00057  -0.00153  -0.04036  -0.04186   3.13312
   D46        1.10800   0.00021  -0.00123  -0.01958  -0.02081   1.08719
   D47       -1.05406  -0.00035  -0.00314  -0.03550  -0.03866  -1.09272
   D48        0.96625  -0.00051  -0.00024  -0.04891  -0.04911   0.91715
   D49       -1.10073   0.00027   0.00007  -0.02814  -0.02805  -1.12878
   D50        3.02040  -0.00030  -0.00185  -0.04406  -0.04591   2.97449
   D51       -1.06205  -0.00044   0.00094  -0.04778  -0.04683  -1.10888
   D52       -3.12903   0.00034   0.00125  -0.02700  -0.02578   3.12838
   D53        0.99210  -0.00022  -0.00066  -0.04292  -0.04363   0.94847
   D54       -1.17413   0.00015  -0.00166   0.02187   0.02020  -1.15393
   D55        3.00591   0.00027  -0.00179   0.02387   0.02208   3.02799
   D56        1.00317  -0.00006  -0.00134   0.01903   0.01765   1.02082
   D57        0.98075   0.00012  -0.00037   0.02073   0.02035   1.00110
   D58       -1.12240   0.00024  -0.00050   0.02273   0.02223  -1.10017
   D59       -3.12514  -0.00009  -0.00005   0.01788   0.01781  -3.10733
   D60        2.98615   0.00029  -0.00144   0.02392   0.02248   3.00864
   D61        0.88301   0.00041  -0.00156   0.02592   0.02436   0.90737
   D62       -1.11973   0.00009  -0.00112   0.02108   0.01994  -1.09979
   D63        1.27070   0.00019   0.00041  -0.00395  -0.00360   1.26710
   D64       -2.75125  -0.00119  -0.00171  -0.01283  -0.01457  -2.76582
   D65       -0.75366  -0.00015  -0.00158   0.00055  -0.00105  -0.75471
   D66       -2.91760   0.00067  -0.00033   0.00104   0.00068  -2.91693
   D67       -0.65636  -0.00070  -0.00245  -0.00784  -0.01029  -0.66666
   D68        1.34123   0.00034  -0.00232   0.00554   0.00322   1.34445
   D69       -0.91388   0.00054   0.00104  -0.00271  -0.00172  -0.91559
   D70        1.34736  -0.00084  -0.00108  -0.01159  -0.01269   1.33468
   D71       -2.93823   0.00020  -0.00095   0.00179   0.00083  -2.93740
   D72       -3.04214   0.00026  -0.00054   0.01127   0.01072  -3.03143
   D73        1.16381   0.00005  -0.00112   0.00886   0.00773   1.17153
   D74       -0.96739   0.00057  -0.00086   0.01704   0.01617  -0.95122
   D75        1.01981   0.00011   0.00113   0.01304   0.01421   1.03402
   D76       -1.05742  -0.00011   0.00055   0.01063   0.01122  -1.04620
   D77        3.09457   0.00041   0.00082   0.01881   0.01967   3.11423
   D78       -0.98576  -0.00029  -0.00037   0.00701   0.00660  -0.97916
   D79       -3.06300  -0.00050  -0.00096   0.00460   0.00362  -3.05938
   D80        1.08899   0.00002  -0.00069   0.01278   0.01206   1.10105
   D81       -0.04944  -0.00027  -0.00133  -0.02191  -0.02325  -0.07269
   D82        2.03901  -0.00019  -0.00106  -0.02195  -0.02304   2.01597
   D83       -2.18003  -0.00026   0.00141  -0.03215  -0.03072  -2.21075
   D84        3.09419  -0.00021  -0.00042  -0.00985  -0.01032   3.08387
   D85       -1.10055  -0.00013  -0.00015  -0.00990  -0.01010  -1.11065
   D86        0.96359  -0.00020   0.00232  -0.02010  -0.01779   0.94580
   D87        0.06413   0.00032   0.00144   0.02621   0.02768   0.09181
   D88       -2.05073  -0.00006  -0.00002   0.02325   0.02325  -2.02748
   D89        2.14898   0.00029  -0.00095   0.03231   0.03141   2.18039
   D90       -2.00530  -0.00010   0.00254   0.01823   0.02078  -1.98452
   D91        2.16302  -0.00049   0.00108   0.01528   0.01634   2.17937
   D92        0.07955  -0.00013   0.00014   0.02434   0.02451   0.10406
   D93        2.14003   0.00090  -0.00103   0.04391   0.04283   2.18286
   D94        0.02517   0.00052  -0.00250   0.04095   0.03840   0.06357
   D95       -2.05830   0.00087  -0.00343   0.05001   0.04656  -2.01174
   D96        1.11258  -0.00047   0.00165  -0.05494  -0.05327   1.05931
   D97       -3.09116  -0.00020  -0.00008  -0.04681  -0.04687  -3.13803
   D98       -0.99837  -0.00046   0.00104  -0.05331  -0.05225  -1.05062
   D99        3.13241   0.00006   0.00369  -0.05480  -0.05116   3.08124
   D100      -1.07133   0.00032   0.00196  -0.04668  -0.04476  -1.11609
   D101       1.02145   0.00007   0.00308  -0.05318  -0.05014   0.97131
   D102      -0.98849  -0.00077   0.00059  -0.05885  -0.05822  -1.04671
   D103       1.09096  -0.00050  -0.00113  -0.05072  -0.05182   1.03914
   D104      -3.09944  -0.00075  -0.00001  -0.05722  -0.05720   3.12654
   D105       0.73068   0.00087  -0.00328   0.06278   0.05941   0.79010
   D106      -1.27891   0.00068  -0.00247   0.06079   0.05843  -1.22048
   D107       2.85286   0.00129  -0.00102   0.06523   0.06417   2.91704
   D108       1.23583   0.00097   0.00111  -0.00861  -0.00754   1.22829
   D109      -2.90030  -0.00053   0.00014  -0.02301  -0.02285  -2.92315
   D110      -0.86657  -0.00120   0.00057  -0.02608  -0.02550  -0.89206
   D111      -1.05460  -0.00104  -0.00191   0.00280   0.00092  -1.05368
   D112       1.06123  -0.00151  -0.00088  -0.00724  -0.00809   1.05314
   D113       3.13244  -0.00095  -0.00245   0.00529   0.00287   3.13531
   D114       3.13347   0.00049  -0.00013   0.02186   0.02171  -3.12800
   D115      -1.03388   0.00002   0.00090   0.01181   0.01270  -1.02118
   D116       1.03732   0.00057  -0.00066   0.02434   0.02367   1.06099
   D117       1.12725   0.00118   0.00067   0.02752   0.02817   1.15542
   D118      -3.04011   0.00071   0.00171   0.01747   0.01916  -3.02095
   D119      -0.96890   0.00127   0.00014   0.03000   0.03012  -0.93878
   D120      -0.94897  -0.00055   0.00130  -0.04992  -0.04863  -0.99760
   D121       1.18371   0.00025   0.00029  -0.03499  -0.03464   1.14907
   D122      -3.03051   0.00000   0.00359  -0.04572  -0.04212  -3.07262
   D123       1.12849  -0.00065  -0.00056  -0.04990  -0.05048   1.07801
   D124      -3.02202   0.00015  -0.00158  -0.03497  -0.03649  -3.05851
   D125      -0.95305  -0.00011   0.00173  -0.04570  -0.04397  -0.99702
   D126       3.12786  -0.00073   0.00006  -0.06172  -0.06174   3.06612
   D127      -1.02265   0.00008  -0.00095  -0.04679  -0.04774  -1.07039
   D128       1.04632  -0.00018   0.00235  -0.05752  -0.05522   0.99110
   D129       3.11811   0.00073  -0.00180   0.04445   0.04267  -3.12240
   D130       0.97598  -0.00073  -0.00283   0.03014   0.02723   1.00321
   D131      -1.11596   0.00164   0.00066   0.04043   0.04115  -1.07481
         Item               Value     Threshold  Converged?
 Maximum Force            0.005740     0.000450     NO 
 RMS     Force            0.001006     0.000300     NO 
 Maximum Displacement     0.305503     0.001800     NO 
 RMS     Displacement     0.048648     0.001200     NO 
 Predicted change in Energy=-1.014295D-03
 GradGradGradGradGradGradGradGradGradGradGradGradGradGradGradGradGradGrad

                          Input orientation:                          
 ---------------------------------------------------------------------
 Center     Atomic      Atomic             Coordinates (Angstroms)
 Number     Number       Type             X           Y           Z
 ---------------------------------------------------------------------
      1          6           0        1.784834    0.497781    0.171770
      2          6           0        0.882904   -0.458786    0.512066
      3          6           0       -0.507859   -0.220044    1.026699
      4          6           0       -1.376416    0.571537    0.009078
      5          6           0       -1.056911    2.078222    0.058944
      6          6           0        0.333614    2.483482   -0.463841
      7          6           0        1.556861    1.989405    0.352085
      8          6           0        2.973880   -0.163735   -0.417037
      9          6           0        2.728957   -1.666951   -0.446692
     10          6           0        1.369072   -1.881979    0.255951
     11          8           0        4.002829    0.363712   -0.842207
     12          6           0        2.780318    2.874960    0.055919
     13          6           0        1.503536   -2.697564    1.544327
     14          8           0        0.420370   -2.607976   -0.553877
     15          6           0       -2.907262    0.283988    0.147911
     16          8           0       -3.614174    1.076621   -0.832961
     17          6           0       -3.484255    0.690918    1.501801
     18          6           0       -3.258192   -1.187011   -0.134783
     19          8           0       -2.797363   -1.522796   -1.452341
     20          1           0       -0.458567    0.341404    1.970607
     21          1           0       -0.961755   -1.184843    1.260081
     22          1           0       -1.114222    0.217230   -0.995121
     23          1           0       -1.162242    2.440795    1.091374
     24          1           0       -1.805858    2.611293   -0.536946
     25          1           0        0.368352    3.581120   -0.475520
     26          1           0        0.447873    2.161114   -1.508640
     27          1           0        1.310662    2.139666    1.415528
     28          1           0        2.692668   -2.017173   -1.483732
     29          1           0        3.561728   -2.180290    0.046821
     30          1           0        2.539889    3.910516    0.324858
     31          1           0        3.055000    2.858962   -1.003957
     32          1           0        3.659141    2.574549    0.634963
     33          1           0        0.540376   -2.786670    2.057954
     34          1           0        1.857995   -3.707527    1.307160
     35          1           0        2.221967   -2.230234    2.225247
     36          1           0        0.142315   -2.037032   -1.290262
     37          1           0       -3.403994    0.687406   -1.700499
     38          1           0       -2.998317    0.149448    2.319205
     39          1           0       -3.357254    1.764110    1.677410
     40          1           0       -4.557894    0.471391    1.536130
     41          1           0       -2.831684   -1.863225    0.614939
     42          1           0       -4.351939   -1.280464   -0.085164
     43          1           0       -3.040383   -2.447027   -1.624453
 ---------------------------------------------------------------------
                    Distance matrix (angstroms):
                    1          2          3          4          5
     1  C    0.000000
     2  C    1.358050   0.000000
     3  C    2.550023   1.502021   0.000000
     4  C    3.166293   2.533592   1.554524   0.000000
     5  C    3.253619   3.225618   2.553436   1.540996   0.000000
     6  C    2.540286   3.148183   3.199819   2.608331   1.539837
     7  C    1.519680   2.544298   3.098361   3.275991   2.631658
     8  C    1.482608   2.307047   3.769622   4.432524   4.636830
     9  C    2.441296   2.405575   3.839453   4.698153   5.349279
    10  C    2.417271   1.525592   2.622775   3.690310   4.648375
    11  O    2.442463   3.499213   4.917306   5.450152   5.417803
    12  C    2.579805   3.862915   4.618829   4.752514   3.919072
    13  C    3.489021   2.542218   3.232918   4.619322   5.618753
    14  O    3.469013   2.443193   3.010324   3.695222   4.951602
    15  C    4.697025   3.879392   2.604506   1.563793   2.578952
    16  O    5.522122   4.938652   3.845630   2.443707   2.887611
    17  C    5.437792   4.623145   3.148731   2.585626   3.146181
    18  C    5.325844   4.254104   3.138215   2.579587   3.942704
    19  O    5.264693   4.305273   3.617268   2.922510   4.275568
    20  H    2.879776   2.137098   1.099370   2.177844   2.651228
    21  H    3.399911   2.118832   1.091478   2.195864   3.478416
    22  H    3.137653   2.591741   2.155607   1.096674   2.139539
    23  H    3.647771   3.595245   2.740888   2.170567   1.099303
    24  H    4.226379   4.213698   3.485148   2.154802   1.095523
    25  H    3.454328   4.190576   4.180103   3.512355   2.139095
    26  H    2.716233   3.337122   3.607116   2.856266   2.174526
    27  H    2.113660   2.784093   3.004403   3.414311   2.729377
    28  H    3.144812   3.112399   4.446944   5.048499   5.762937
    29  H    3.216368   3.218093   4.622149   5.653250   6.282268
    30  H    3.498615   4.676692   5.181012   5.156156   4.045365
    31  H    2.927599   4.245443   5.128140   5.088812   4.318232
    32  H    2.835584   4.113844   5.032604   5.455329   4.776953
    33  H    3.986725   2.815339   2.958014   4.376018   5.496775
    34  H    4.356498   3.483862   4.223561   5.518770   6.597698
    35  H    3.442370   2.804658   3.595738   5.070471   5.831526
    36  H    3.355694   2.507532   3.015374   3.286253   4.493752
    37  H    5.519537   4.958498   4.080279   2.654648   3.246353
    38  H    5.254649   4.324300   2.830101   2.854016   3.549367
    39  H    5.505598   4.927294   3.532611   2.851190   2.830138
    40  H    6.487864   5.613931   4.140095   3.530400   4.125636
    41  H    5.204132   3.972555   2.875717   2.900507   4.358206
    42  H    6.394385   5.332487   4.139768   3.506070   4.707308
    43  H    5.931360   4.889785   4.289725   3.814308   5.219758
                    6          7          8          9         10
     6  C    0.000000
     7  C    1.551187   0.000000
     8  C    3.739111   2.689888   0.000000
     9  C    4.792083   3.921835   1.523328   0.000000
    10  C    4.543955   3.877128   2.445544   1.545714   0.000000
    11  O    4.254378   3.170484   1.231952   2.429563   3.631220
    12  C    2.531752   1.539081   3.081366   4.569925   4.965893
    13  C    5.678442   4.836524   3.525500   2.554990   1.530742
    14  O    5.092994   4.821648   3.537436   2.495313   1.443235
    15  C    3.964252   4.783151   5.925154   5.993887   4.794801
    16  O    4.207201   5.383040   6.716690   6.921828   5.896761
    17  C    4.653296   5.331114   6.791161   6.925328   5.632648
    18  C    5.146054   5.788903   6.321826   6.014448   4.695447
    19  O    5.179809   5.877991   6.018816   5.618925   4.517350
    20  H    3.338051   3.065529   4.211614   4.476285   3.350184
    21  H    4.255173   4.152557   4.398250   4.094735   2.631925
    22  H    2.741238   3.477104   4.146310   4.315198   3.484050
    23  H    2.158263   2.853739   5.115308   5.863502   5.078568
    24  H    2.144533   3.533412   5.528204   6.235067   5.558629
    25  H    1.098249   2.151985   4.562469   5.754610   5.601958
    26  H    1.099355   2.172933   3.602392   4.580956   4.506550
    27  H    2.145894   1.101864   3.380864   4.468753   4.185888
    28  H    5.182780   4.551148   2.156885   1.095182   2.190133
    29  H    5.694933   4.636704   2.151098   1.095709   2.222716
    30  H    2.743377   2.158183   4.163925   5.633753   5.910039
    31  H    2.799759   2.199864   3.080219   4.571733   5.187123
    32  H    3.503540   2.200453   3.012388   4.474990   5.024809
    33  H    5.846084   5.172438   4.350552   3.509545   2.180003
    34  H    6.617309   5.784279   4.095915   2.828166   2.162571
    35  H    5.745971   4.664381   3.437652   2.777333   2.174129
    36  H    4.599415   4.572793   3.505641   2.745776   1.979835
    37  H    4.327231   5.524345   6.561173   6.687909   5.762950
    38  H    4.928978   5.291942   6.576643   6.614465   5.240018
    39  H    4.327235   5.094681   6.941653   7.302462   6.136176
    40  H    5.654666   6.410660   7.806783   7.848713   6.504317
    41  H    5.484227   5.845612   6.136596   5.664478   4.216109
    42  H    6.022051   6.767360   7.417873   7.100645   5.762651
    43  H    6.086116   6.687548   6.545429   5.939775   4.826851
                   11         12         13         14         15
    11  O    0.000000
    12  C    2.933859   0.000000
    13  C    4.616646   5.907500   0.000000
    14  O    4.663483   6.000316   2.362992   0.000000
    15  C    6.981121   6.250614   5.504069   4.464202   0.000000
    16  O    7.650299   6.701766   6.788736   5.470987   1.445719
    17  C    7.852253   6.790103   6.030065   5.509502   1.526935
    18  C    7.458393   7.280081   5.270222   3.965678   1.538475
    19  O    7.083346   7.261242   5.371949   3.512643   2.416061
    20  H    5.274132   4.536002   3.642374   3.980502   3.053134
    21  H    5.609343   5.651116   2.906335   2.688126   2.679437
    22  H    5.121430   4.830699   4.668777   3.245221   2.127433
    23  H    5.893299   4.099323   5.806400   5.540903   2.930364
    24  H    6.235836   4.631848   6.593008   5.674254   2.664296
    25  H    4.867813   2.568788   6.692555   6.189811   4.689285
    26  H    4.038874   2.897882   5.834534   4.863800   4.186251
    27  H    3.936895   2.132858   4.842787   5.216443   4.779255
    28  H    2.792255   5.129441   3.323568   2.525275   6.270312
    29  H    2.730729   5.115294   2.597354   3.226745   6.923201
    30  H    4.010244   1.096591   6.799107   6.910519   6.546333
    31  H    2.674101   1.095008   6.306804   6.085332   6.595898
    32  H    2.681036   1.094472   5.767907   6.225877   6.971480
    33  H    5.506761   6.409332   1.095185   2.620685   4.996339
    34  H    5.078885   6.763536   1.096318   2.596004   6.323269
    35  H    4.394234   5.575010   1.094620   3.333462   6.078291
    36  H    4.568139   5.735759   3.213116   0.972396   4.093335
    37  H    7.463409   6.790885   6.787546   5.176877   1.956045
    38  H    7.684821   6.778164   5.382620   5.248372   2.177363
    39  H    7.904455   6.444611   6.599358   6.193886   2.175459
    40  H    8.885610   7.862413   6.839831   6.215606   2.164915
    41  H    7.334378   7.365967   4.511543   3.535059   2.198716
    42  H    8.548601   8.255698   6.240994   4.975633   2.142178
    43  H    7.623582   8.063980   5.545371   3.626135   3.258441
                   16         17         18         19         20
    16  O    0.000000
    17  C    2.369971   0.000000
    18  C    2.395456   2.501225   0.000000
    19  O    2.794241   3.754904   1.435644   0.000000
    20  H    4.284670   3.081677   3.821861   4.545523   0.000000
    21  H    4.065756   3.152763   2.686870   3.292552   1.757121
    22  H    2.648512   3.475062   2.703458   2.463677   3.039875
    23  H    3.402353   2.936370   4.365483   4.985394   2.382363
    24  H    2.390158   3.265173   4.086334   4.348761   3.640799
    25  H    4.718135   5.206309   6.000250   6.084890   4.142836
    26  H    4.258274   5.165836   5.179995   4.909778   4.029657
    27  H    5.517226   5.009745   5.860432   6.205978   2.583027
    28  H    7.054879   7.375740   6.158049   5.512335   5.236947
    29  H    7.929379   7.746397   6.894265   6.566416   5.120806
    30  H    6.873427   6.931185   7.733938   7.820842   4.943459
    31  H    6.905351   7.330832   7.548627   7.324685   5.247026
    32  H    7.569657   7.438251   7.911469   7.926633   4.870975
    33  H    6.367315   5.347951   4.668631   5.006001   3.284868
    34  H    7.577126   6.922705   5.882820   5.836117   4.711737
    35  H    7.372142   6.451160   6.057243   6.262491   3.723361
    36  H    4.900528   5.328164   3.690680   2.988715   4.080598
    37  H    0.973800   3.203308   2.446665   2.305337   4.719352
    38  H    3.342915   1.094292   2.806370   4.130537   2.570739
    39  H    2.615457   1.094856   3.464530   4.573026   3.242290
    40  H    2.620974   1.096390   2.689140   4.000901   4.124337
    41  H    3.369185   2.781370   1.096019   2.095404   3.511397
    42  H    2.580571   2.675384   1.098853   2.084372   4.692014
    43  H    3.656747   4.451650   1.963212   0.971023   5.231212
                   21         22         23         24         25
    21  H    0.000000
    22  H    2.659885   0.000000
    23  H    3.635093   3.049591   0.000000
    24  H    4.283978   2.533737   1.759187   0.000000
    25  H    5.243653   3.712649   2.469457   2.381496   0.000000
    26  H    4.565993   2.546081   3.070955   2.495226   1.757861
    27  H    4.029938   3.922633   2.512172   3.707733   2.557694
    28  H    4.645007   4.441137   6.431561   6.523483   6.144902
    29  H    4.787986   5.357074   6.690396   7.218796   6.607899
    30  H    6.252906   5.360525   4.056279   4.616947   2.337665
    31  H    6.132907   4.935711   4.727622   4.889517   2.831755
    32  H    5.989697   5.567685   4.844784   5.589359   3.616027
    33  H    2.336418   4.591554   5.582076   6.432443   6.855423
    34  H    3.783801   5.434914   6.853485   7.533395   7.649926
    35  H    3.487187   5.243186   5.878524   6.877024   6.670971
    36  H    2.906793   2.597631   5.236887   5.096056   5.681419
    37  H    4.270232   2.441656   3.986776   2.758485   4.909659
    38  H    2.655119   3.813025   3.182610   3.954774   5.560694
    39  H    3.822159   3.816602   2.370531   2.833359   4.670843
    40  H    3.968820   4.281438   3.950546   4.055926   6.163202
    41  H    2.091182   3.141698   4.640971   4.732914   6.408606
    42  H    3.648585   3.681565   5.040454   4.672517   6.787380
    43  H    3.772843   3.347301   5.898639   5.319148   7.019835
                   26         27         28         29         30
    26  H    0.000000
    27  H    3.048873   0.000000
    28  H    4.743185   5.253090   0.000000
    29  H    5.564471   5.059908   1.767615   0.000000
    30  H    3.286130   2.415879   6.199342   6.182182   0.000000
    31  H    2.745689   3.068226   4.913060   5.172520   1.771117
    32  H    3.883066   2.512719   5.148480   4.792065   1.770226
    33  H    6.099976   5.027408   4.215213   3.679799   7.200970
    34  H    6.660190   5.873753   3.367945   2.612205   7.711322
    35  H    6.031024   4.536754   3.744793   2.557927   6.435943
    36  H    4.214912   5.111862   2.557757   3.674329   6.612889
    37  H    4.128620   5.834952   6.673157   7.732922   7.058346
    38  H    5.529504   4.831655   7.179406   7.322949   6.985325
    39  H    4.978707   4.690316   7.803363   8.129540   6.419716
    40  H    6.097827   6.102265   8.239124   8.670508   7.979554
    41  H    5.608956   5.815764   5.911563   6.426430   7.891390
    42  H    6.075273   6.783393   7.219780   7.965754   8.637806
    43  H    5.780685   7.015043   5.750865   6.815583   8.680876
                   31         32         33         34         35
    31  H    0.000000
    32  H    1.769728   0.000000
    33  H    6.897231   6.363510   0.000000
    34  H    7.063488   6.569661   1.774201   0.000000
    35  H    6.084539   5.261217   1.779145   1.777007   0.000000
    36  H    5.704074   6.110747   3.454122   3.532806   4.089142
    37  H    6.849776   7.674866   6.461674   7.486654   7.454901
    38  H    7.418054   7.282824   4.605582   6.283650   5.737863
    39  H    7.036010   7.139559   6.003826   7.568006   6.883503
    40  H    8.373094   8.529657   6.072859   7.660250   7.330769
    41  H    7.718350   7.862890   3.782304   5.086621   5.316688
    42  H    8.534740   8.919479   5.549446   6.811203   7.032518
    43  H    8.105075   8.672071   5.147554   5.846138   6.523766
                   36         37         38         39         40
    36  H    0.000000
    37  H    4.490787   0.000000
    38  H    5.260467   4.075781   0.000000
    39  H    5.958417   3.545666   1.774224   0.000000
    40  H    6.030974   3.442952   1.774581   1.769921   0.000000
    41  H    3.536194   3.492065   2.642563   3.816101   3.046117
    42  H    4.714125   2.716693   3.107721   3.655885   2.395831
    43  H    3.226353   3.156370   4.721853   5.360633   4.561720
                   41         42         43
    41  H    0.000000
    42  H    1.772267   0.000000
    43  H    2.323631   2.334622   0.000000
 Stoichiometry    C15H24O4
 Framework group  C1[X(C15H24O4)]
 Deg. of freedom   123
 Full point group                 C1      NOp   1
 Largest Abelian subgroup         C1      NOp   1
 Largest concise Abelian subgroup C1      NOp   1
                         Standard orientation:                         
 ---------------------------------------------------------------------
 Center     Atomic      Atomic             Coordinates (Angstroms)
 Number     Number       Type             X           Y           Z
 ---------------------------------------------------------------------
      1          6           0        1.813056    0.466537    0.165662
      2          6           0        0.900791   -0.487071    0.486137
      3          6           0       -0.490484   -0.243890    0.997296
      4          6           0       -1.346498    0.571460   -0.012153
      5          6           0       -1.013760    2.074218    0.063170
      6          6           0        0.383096    2.475064   -0.445961
      7          6           0        1.597519    1.957136    0.368353
      8          6           0        2.999226   -0.196353   -0.427385
      9          6           0        2.740991   -1.696637   -0.482061
     10          6           0        1.375526   -1.910393    0.210069
     11          8           0        4.035105    0.328392   -0.838850
     12          6           0        2.830423    2.836138    0.092539
     13          6           0        1.495837   -2.747366    1.486069
     14          8           0        0.424658   -2.614921   -0.616018
     15          6           0       -2.880576    0.295627    0.114217
     16          8           0       -3.575140    1.109987   -0.857639
     17          6           0       -3.461066    0.686376    1.471375
     18          6           0       -3.243182   -1.167497   -0.193501
     19          8           0       -2.778404   -1.486633   -1.513807
     20          1           0       -0.441162    0.302143    1.950203
     21          1           0       -0.954246   -1.208098    1.213053
     22          1           0       -1.082171    0.230664   -1.020461
     23          1           0       -1.121308    2.421414    1.100645
     24          1           0       -1.754726    2.623372   -0.528076
     25          1           0        0.427739    3.572389   -0.440109
     26          1           0        0.499997    2.168180   -1.495122
     27          1           0        1.347043    2.092841    1.432754
     28          1           0        2.707061   -2.030129   -1.524681
     29          1           0        3.566496   -2.225207    0.007566
     30          1           0        2.597869    3.869461    0.376569
     31          1           0        3.110566    2.834360   -0.966026
     32          1           0        3.703433    2.518696    0.671289
     33          1           0        0.529206   -2.835832    1.993246
     34          1           0        1.842475   -3.756632    1.234800
     35          1           0        2.214810   -2.297346    2.177989
     36          1           0        0.155643   -2.029948   -1.344710
     37          1           0       -3.363862    0.732606   -1.730124
     38          1           0       -2.984344    0.127715    2.282614
     39          1           0       -3.325377    1.755474    1.664579
     40          1           0       -4.536798    0.476063    1.496689
     41          1           0       -2.826737   -1.859275    0.547630
     42          1           0       -4.337971   -1.251816   -0.151009
     43          1           0       -3.028788   -2.405800   -1.701758
 ---------------------------------------------------------------------
 Rotational constants (GHZ):      0.5340281      0.2858415      0.2161833
 Standard basis: 6-31G(d) (6D, 7F)
 There are   333 symmetry adapted cartesian basis functions of A   symmetry.
 There are   333 symmetry adapted basis functions of A   symmetry.
   333 basis functions,   628 primitive gaussians,   333 cartesian basis functions
    73 alpha electrons       73 beta electrons
       nuclear repulsion energy      1610.3050144053 Hartrees.
 NAtoms=   43 NActive=   43 NUniq=   43 SFac= 1.00D+00 NAtFMM=   60 NAOKFM=F Big=F
 Integral buffers will be    131072 words long.
 Raffenetti 2 integral format.
 Two-electron integral symmetry is turned on.
 ------------------------------------------------------------------------------
 Polarizable Continuum Model (PCM)
 =================================
 Model                : PCM (using non-symmetric T matrix).
 Atomic radii         : SMD-Coulomb.
 Polarization charges : Total charges.
 Charge compensation  : None.
 Solution method      : On-the-fly selection.
 Cavity type          : VdW (van der Waals Surface) (Alpha=1.000).
 Cavity algorithm     : GePol (No added spheres)
                        Default sphere list used, NSphG=   43.
                        Lebedev-Laikov grids with approx.  5.0 points / Ang**2.
                        Smoothing algorithm: Karplus/York (Gamma=1.0000).
                        Polarization charges: spherical gaussians, with
                                              point-specific exponents (IZeta= 3).
                        Self-potential: point-specific (ISelfS= 7).
                        Self-field    : sphere-specific E.n sum rule (ISelfD= 2).
 1st derivatives      : Analytical E(r).r(x)/FMM algorithm (CHGder, D1EAlg=3).
                        Cavity 1st derivative terms included.
 Solvent              : Methanol, Eps=  32.613000 Eps(inf)=   1.765709
 ------------------------------------------------------------------------------
 ------------------------------------------------------------------------------
 Atomic radii for non-electrostatic terms: SMD-CDS.
 ------------------------------------------------------------------------------
 Nuclear repulsion after PCM non-electrostatic terms =     1610.3058018114 Hartrees.
 One-electron integrals computed using PRISM.
 NBasis=   333 RedAO= T EigKep=  9.85D-04  NBF=   333
 NBsUse=   333 1.00D-06 EigRej= -1.00D+00 NBFU=   333
 Initial guess from the checkpoint file:  "DY-202A-11R_61.chk"
 B after Tr=     0.000000    0.000000    0.000000
         Rot=    0.999991   -0.002164   -0.003582   -0.001144 Ang=  -0.50 deg.
 ExpMin= 1.61D-01 ExpMax= 5.48D+03 ExpMxC= 8.25D+02 IAcc=1 IRadAn=         1 AccDes= 0.00D+00
 Harris functional with IExCor=  402 and IRadAn=       1 diagonalized for initial guess.
 HarFok:  IExCor=  402 AccDes= 0.00D+00 IRadAn=         1 IDoV= 1 UseB2=F ITyADJ=14
 ICtDFT=  3500011 ScaDFX=  1.000000  1.000000  1.000000  1.000000
 FoFCou: FMM=F IPFlag=           0 FMFlag=      100000 FMFlg1=           0
         NFxFlg=           0 DoJE=T BraDBF=F KetDBF=T FulRan=T
         wScrn=  0.000000 ICntrl=     500 IOpCl=  0 I1Cent=   200000004 NGrid=           0
         NMat0=    1 NMatS0=      1 NMatT0=    0 NMatD0=    1 NMtDS0=    0 NMtDT0=    0
 Petite list used in FoFCou.
 Keep R1 ints in memory in canonical form, NReq=1565304907.
 Requested convergence on RMS density matrix=1.00D-08 within 128 cycles.
 Requested convergence on MAX density matrix=1.00D-06.
 Requested convergence on             energy=1.00D-06.
 No special actions if energy rises.
 Inv3:  Mode=1 IEnd=    21837612.
 Iteration    1 A*A^-1 deviation from unit magnitude is 5.55D-15 for    665.
 Iteration    1 A*A^-1 deviation from orthogonality  is 3.61D-15 for   2001   1627.
 Iteration    1 A^-1*A deviation from unit magnitude is 4.88D-15 for    663.
 Iteration    1 A^-1*A deviation from orthogonality  is 1.27D-11 for   1985   1984.
 Error on total polarization charges =  0.05240
 SCF Done:  E(RB3LYP) =  -886.949864687     A.U. after   10 cycles
            NFock= 10  Conv=0.70D-08     -V/T= 2.0094
 SMD-CDS (non-electrostatic) energy       (kcal/mol) =       0.49
 (included in total energy above)
 D1PCM: PCM CHGder 1st derivatives, ID1Alg=3 FixD1E=F DoIter=F DoCFld=F I1PDM=0.
 Calling FoFJK, ICntrl=      2127 FMM=F ISym2X=0 I1Cent= 0 IOpClX= 0 NMat=1 NMatS=1 NMatT=0.
 ***** Axes restored to original set *****
 -------------------------------------------------------------------
 Center     Atomic                   Forces (Hartrees/Bohr)
 Number     Number              X              Y              Z
 -------------------------------------------------------------------
      1        6           0.001416288   -0.001912552   -0.000242183
      2        6          -0.000950272    0.000706524    0.000160820
      3        6           0.000978616   -0.000431441    0.000454303
      4        6          -0.000366646    0.000203744   -0.000703577
      5        6           0.000950336    0.000286863    0.000023812
      6        6          -0.000224928   -0.000267352   -0.000106051
      7        6           0.000022131    0.000696745    0.000146899
      8        6          -0.001783673    0.000657663   -0.000540376
      9        6          -0.000790000    0.000303853    0.001588098
     10        6           0.002035409   -0.000085074   -0.002141956
     11        8          -0.001326337   -0.001031547    0.001126090
     12        6          -0.000890261    0.000389180    0.000504416
     13        6          -0.000122453    0.000264158    0.000550572
     14        8          -0.000489179    0.000620157    0.001842666
     15        6           0.000001709    0.000790090   -0.000497214
     16        8          -0.000736607   -0.000938177   -0.000203733
     17        6          -0.000489020   -0.000208591    0.000732827
     18        6          -0.000426425    0.000543872   -0.001578014
     19        8           0.001486128    0.001008143    0.002253349
     20        1          -0.000120253    0.000231889   -0.000161364
     21        1          -0.000655547   -0.000321344    0.000105055
     22        1           0.000328392   -0.000501103   -0.000754238
     23        1          -0.000108412   -0.000009197    0.000021320
     24        1           0.000544450   -0.000113720    0.000193772
     25        1           0.000014002    0.000073105    0.000049040
     26        1          -0.000039403    0.000164445   -0.000061026
     27        1          -0.000094919   -0.000117928   -0.000209192
     28        1           0.000045614    0.000214496   -0.000493651
     29        1           0.000079899   -0.000674674   -0.000689813
     30        1           0.000283583    0.000088106   -0.000081372
     31        1          -0.000161510   -0.000082437    0.000028596
     32        1          -0.000119959   -0.000150060   -0.000033463
     33        1           0.000042518    0.000256581    0.000091290
     34        1          -0.000209992    0.000206397   -0.000331510
     35        1           0.000169487   -0.000097087    0.000011985
     36        1           0.000805247   -0.000041583   -0.000976912
     37        1           0.000014040   -0.000070258   -0.000350965
     38        1           0.000056268   -0.000068147    0.000333050
     39        1           0.000241480   -0.000219472   -0.000188104
     40        1           0.000266209    0.000000026    0.000126922
     41        1           0.001005675    0.000023478   -0.000058727
     42        1           0.000019665   -0.000382286    0.000065552
     43        1          -0.000701350   -0.000005488   -0.000006991
 -------------------------------------------------------------------
 Cartesian Forces:  Max     0.002253349 RMS     0.000672155

 GradGradGradGradGradGradGradGradGradGradGradGradGradGradGradGradGradGrad
 Berny optimization.
 Using GEDIIS/GDIIS optimizer.
 FormGI is forming the generalized inverse of G from B-inverse, IUseBI=4.
 Internal  Forces:  Max     0.002138782 RMS     0.000550841
 Search for a local minimum.
 Step number   3 out of a maximum of  258
 All quantities printed in internal units (Hartrees-Bohrs-Radians)
 Mixed Optimization -- En-DIIS/RFO-DIIS
 Update second derivatives using D2CorX and points    1    2    3
 DE= -9.03D-04 DEPred=-1.01D-03 R= 8.90D-01
 TightC=F SS=  1.41D+00  RLast= 3.34D-01 DXNew= 8.4853D-01 1.0015D+00
 Trust test= 8.90D-01 RLast= 3.34D-01 DXMaxT set to 8.49D-01
 ITU=  1  1  0
 Use linear search instead of GDIIS.
     Eigenvalues ---    0.00230   0.00270   0.00330   0.00370   0.00374
     Eigenvalues ---    0.00490   0.00534   0.00565   0.00858   0.00888
     Eigenvalues ---    0.01125   0.01147   0.01176   0.01244   0.01313
     Eigenvalues ---    0.01347   0.02398   0.02814   0.03266   0.03735
     Eigenvalues ---    0.03922   0.04178   0.04324   0.04550   0.04625
     Eigenvalues ---    0.04815   0.04960   0.05133   0.05208   0.05285
     Eigenvalues ---    0.05378   0.05460   0.05553   0.05578   0.05631
     Eigenvalues ---    0.05680   0.05712   0.05913   0.05989   0.06208
     Eigenvalues ---    0.06430   0.06722   0.06888   0.07920   0.08318
     Eigenvalues ---    0.08662   0.08792   0.08841   0.08995   0.09248
     Eigenvalues ---    0.09453   0.10955   0.11419   0.12942   0.13693
     Eigenvalues ---    0.13729   0.15091   0.15675   0.16000   0.16000
     Eigenvalues ---    0.16000   0.16000   0.16000   0.16000   0.16000
     Eigenvalues ---    0.16000   0.16000   0.16019   0.16083   0.16359
     Eigenvalues ---    0.16401   0.17234   0.19779   0.20097   0.20266
     Eigenvalues ---    0.22879   0.23504   0.24850   0.25371   0.26273
     Eigenvalues ---    0.26782   0.27019   0.27953   0.28278   0.28761
     Eigenvalues ---    0.29229   0.29365   0.29480   0.29780   0.30369
     Eigenvalues ---    0.30921   0.32109   0.32497   0.33771   0.33863
     Eigenvalues ---    0.33876   0.33902   0.33962   0.34021   0.34065
     Eigenvalues ---    0.34090   0.34098   0.34108   0.34120   0.34177
     Eigenvalues ---    0.34183   0.34204   0.34206   0.34260   0.34269
     Eigenvalues ---    0.34287   0.34317   0.34353   0.34501   0.35502
     Eigenvalues ---    0.39651   0.40887   0.42189   0.51782   0.52443
     Eigenvalues ---    0.52537   0.52722   0.94928
 RFO step:  Lambda=-9.76403806D-04 EMin= 2.29782935D-03
 Quartic linear search produced a step of -0.00330.
 Iteration  1 RMS(Cart)=  0.06023444 RMS(Int)=  0.00116745
 Iteration  2 RMS(Cart)=  0.00172807 RMS(Int)=  0.00004474
 Iteration  3 RMS(Cart)=  0.00000143 RMS(Int)=  0.00004473
 Iteration  4 RMS(Cart)=  0.00000000 RMS(Int)=  0.00004473
 Variable       Old X    -DE/DX   Delta X   Delta X   Delta X     New X
                                 (Linear)    (Quad)   (Total)
    R1        2.56634  -0.00141   0.00002  -0.00591  -0.00590   2.56044
    R2        2.87178   0.00091  -0.00001   0.00612   0.00607   2.87785
    R3        2.80172  -0.00173   0.00005  -0.01193  -0.01185   2.78987
    R4        2.83841  -0.00130   0.00002  -0.00887  -0.00884   2.82957
    R5        2.88295  -0.00039  -0.00004   0.00581   0.00574   2.88869
    R6        2.93762  -0.00042  -0.00003   0.00401   0.00394   2.94156
    R7        2.07751  -0.00003   0.00000   0.00048   0.00048   2.07799
    R8        2.06259   0.00058   0.00001  -0.00082  -0.00081   2.06178
    R9        2.91206   0.00018   0.00001  -0.00139  -0.00134   2.91072
   R10        2.95514  -0.00075  -0.00001  -0.00158  -0.00159   2.95355
   R11        2.07241   0.00093   0.00000   0.00170   0.00170   2.07412
   R12        2.90987  -0.00091   0.00001  -0.00342  -0.00341   2.90646
   R13        2.07738   0.00003  -0.00001   0.00108   0.00107   2.07845
   R14        2.07024  -0.00054   0.00000  -0.00175  -0.00175   2.06849
   R15        2.93132  -0.00022  -0.00001   0.00194   0.00197   2.93329
   R16        2.07539   0.00007   0.00000   0.00028   0.00028   2.07567
   R17        2.07748   0.00001   0.00000   0.00060   0.00060   2.07808
   R18        2.90844  -0.00064   0.00001  -0.00395  -0.00394   2.90450
   R19        2.08222  -0.00020   0.00000   0.00026   0.00026   2.08248
   R20        2.87867  -0.00047  -0.00002   0.00422   0.00421   2.88288
   R21        2.32805  -0.00194   0.00001  -0.00242  -0.00241   2.32564
   R22        2.92098  -0.00189   0.00003  -0.00876  -0.00876   2.91222
   R23        2.06959   0.00040  -0.00001   0.00295   0.00294   2.07254
   R24        2.07059   0.00006   0.00000   0.00084   0.00083   2.07142
   R25        2.89268  -0.00008  -0.00001   0.00209   0.00208   2.89476
   R26        2.72732  -0.00098   0.00000  -0.00031  -0.00031   2.72701
   R27        2.07226   0.00000   0.00000  -0.00033  -0.00033   2.07193
   R28        2.06927  -0.00006  -0.00001   0.00066   0.00065   2.06992
   R29        2.06825  -0.00007   0.00000  -0.00008  -0.00008   2.06818
   R30        2.06960  -0.00002   0.00001  -0.00148  -0.00147   2.06813
   R31        2.07174  -0.00018   0.00000  -0.00091  -0.00091   2.07084
   R32        2.06853   0.00007   0.00000   0.00069   0.00068   2.06922
   R33        1.83756   0.00049   0.00000   0.00100   0.00100   1.83857
   R34        2.73201   0.00018   0.00001  -0.00086  -0.00085   2.73116
   R35        2.88549   0.00075  -0.00001   0.00434   0.00433   2.88981
   R36        2.90730  -0.00160  -0.00003  -0.00148  -0.00151   2.90579
   R37        1.84021   0.00034   0.00000  -0.00033  -0.00032   1.83989
   R38        2.06791   0.00031   0.00000   0.00132   0.00132   2.06923
   R39        2.06898  -0.00021   0.00000  -0.00064  -0.00064   2.06834
   R40        2.07188  -0.00026   0.00000  -0.00124  -0.00124   2.07064
   R41        2.71297  -0.00205   0.00002  -0.00795  -0.00793   2.70505
   R42        2.07118   0.00034   0.00000   0.00031   0.00032   2.07149
   R43        2.07653   0.00002   0.00000   0.00070   0.00070   2.07723
   R44        1.83497   0.00018   0.00000   0.00001   0.00001   1.83498
    A1        2.16760  -0.00035   0.00002  -0.00983  -0.00996   2.15765
    A2        1.89428  -0.00056  -0.00003   0.00444   0.00439   1.89867
    A3        2.22104   0.00090   0.00001   0.00533   0.00550   2.22654
    A4        2.20042   0.00071   0.00000  -0.00240  -0.00248   2.19794
    A5        1.98600   0.00004   0.00003  -0.00496  -0.00507   1.98094
    A6        2.09540  -0.00076  -0.00003   0.00681   0.00694   2.10234
    A7        1.95410  -0.00071   0.00001  -0.01207  -0.01221   1.94189
    A8        1.91116   0.00064   0.00001   0.00328   0.00327   1.91444
    A9        1.89422   0.00022   0.00001   0.00283   0.00287   1.89708
   A10        1.90397   0.00007   0.00003  -0.00497  -0.00499   1.89898
   A11        1.93664  -0.00016  -0.00004   0.00407   0.00415   1.94078
   A12        1.86136  -0.00001  -0.00003   0.00791   0.00785   1.86921
   A13        1.93997   0.00007   0.00000  -0.00029  -0.00039   1.93958
   A14        1.97709  -0.00214  -0.00004  -0.00706  -0.00704   1.97005
   A15        1.87688   0.00037   0.00002  -0.00744  -0.00747   1.86941
   A16        1.96046   0.00192   0.00002   0.01164   0.01169   1.97216
   A17        1.87124  -0.00019  -0.00001   0.00707   0.00709   1.87833
   A18        1.82961   0.00000   0.00002  -0.00425  -0.00436   1.82524
   A19        2.01925   0.00007  -0.00001   0.00095   0.00083   2.02008
   A20        1.91028  -0.00015   0.00000  -0.00192  -0.00188   1.90841
   A21        1.89274   0.00022   0.00001   0.00036   0.00039   1.89313
   A22        1.89502   0.00002   0.00000  -0.00019  -0.00019   1.89483
   A23        1.88034  -0.00016   0.00000  -0.00073  -0.00067   1.87967
   A24        1.85965   0.00001  -0.00001   0.00167   0.00165   1.86130
   A25        2.03724  -0.00036   0.00000   0.00109   0.00096   2.03820
   A26        1.87047   0.00010  -0.00002   0.00357   0.00362   1.87409
   A27        1.91701   0.00011   0.00000   0.00009   0.00010   1.91711
   A28        1.87443   0.00010   0.00002  -0.00349  -0.00345   1.87098
   A29        1.90132   0.00015   0.00001  -0.00136  -0.00130   1.90002
   A30        1.85425  -0.00008   0.00000   0.00002  -0.00001   1.85424
   A31        1.94822  -0.00018  -0.00001   0.00060   0.00046   1.94868
   A32        2.00719   0.00059   0.00004  -0.00276  -0.00263   2.00456
   A33        1.85656  -0.00017   0.00001  -0.00379  -0.00378   1.85278
   A34        1.92025  -0.00046  -0.00001   0.00157   0.00160   1.92185
   A35        1.86296   0.00031   0.00000  -0.00053  -0.00052   1.86244
   A36        1.85967  -0.00008  -0.00003   0.00508   0.00502   1.86469
   A37        1.89555   0.00099   0.00001  -0.00058  -0.00070   1.89486
   A38        2.23429  -0.00029   0.00000   0.00196   0.00202   2.23631
   A39        2.15323  -0.00071   0.00000  -0.00139  -0.00134   2.15189
   A40        1.84406  -0.00092   0.00000  -0.00253  -0.00273   1.84133
   A41        1.91699   0.00007  -0.00002   0.00097   0.00098   1.91797
   A42        1.90853   0.00056  -0.00004   0.01296   0.01299   1.92152
   A43        1.93564   0.00040   0.00001  -0.00130  -0.00123   1.93441
   A44        1.98094   0.00027   0.00000   0.00337   0.00337   1.98431
   A45        1.87744  -0.00037   0.00005  -0.01276  -0.01274   1.86470
   A46        1.79969   0.00044   0.00000   0.00019   0.00007   1.79977
   A47        1.96464  -0.00042  -0.00001  -0.00167  -0.00166   1.96298
   A48        1.93263  -0.00027  -0.00001   0.00055   0.00058   1.93322
   A49        1.95999   0.00009   0.00000   0.00325   0.00331   1.96329
   A50        1.97493  -0.00006   0.00001   0.00112   0.00115   1.97608
   A51        1.83589   0.00019   0.00001  -0.00329  -0.00332   1.83257
   A52        1.89850   0.00056   0.00000   0.00271   0.00272   1.90122
   A53        1.95763  -0.00030   0.00000  -0.00273  -0.00274   1.95489
   A54        1.95904  -0.00027   0.00001  -0.00274  -0.00274   1.95630
   A55        1.88197  -0.00009  -0.00001   0.00203   0.00202   1.88399
   A56        1.88126  -0.00007  -0.00002   0.00413   0.00411   1.88537
   A57        1.88247   0.00018   0.00001  -0.00296  -0.00296   1.87951
   A58        1.93995   0.00000   0.00002  -0.00277  -0.00276   1.93719
   A59        1.91469  -0.00055   0.00002  -0.00651  -0.00650   1.90819
   A60        1.93237   0.00018   0.00000   0.00060   0.00059   1.93297
   A61        1.88688   0.00025  -0.00003   0.00780   0.00777   1.89465
   A62        1.89674  -0.00003  -0.00001   0.00146   0.00146   1.89820
   A63        1.89196   0.00017   0.00001  -0.00028  -0.00028   1.89168
   A64        1.89393  -0.00022   0.00001  -0.00291  -0.00290   1.89102
   A65        1.89401   0.00110   0.00003   0.00669   0.00672   1.90073
   A66        1.98191   0.00043   0.00001   0.00007   0.00006   1.98196
   A67        1.96362  -0.00214  -0.00007  -0.00920  -0.00927   1.95435
   A68        1.84491  -0.00024   0.00003   0.00272   0.00274   1.84765
   A69        1.86295   0.00000   0.00001  -0.00123  -0.00121   1.86173
   A70        1.90874   0.00095  -0.00001   0.00173   0.00171   1.91044
   A71        1.85434   0.00019   0.00001   0.00038   0.00038   1.85473
   A72        1.94190   0.00024   0.00001  -0.00074  -0.00074   1.94116
   A73        1.93865  -0.00044   0.00000  -0.00360  -0.00361   1.93504
   A74        1.92244   0.00022   0.00000   0.00182   0.00182   1.92425
   A75        1.88988   0.00001   0.00002  -0.00389  -0.00389   1.88599
   A76        1.88850  -0.00017   0.00000  -0.00053  -0.00053   1.88798
   A77        1.88056   0.00015  -0.00003   0.00719   0.00717   1.88773
   A78        1.89552  -0.00153  -0.00005  -0.00091  -0.00097   1.89455
   A79        1.95569   0.00001  -0.00001  -0.00272  -0.00275   1.95294
   A80        1.87555   0.00079   0.00001   0.00527   0.00527   1.88083
   A81        1.93752   0.00002   0.00000  -0.00649  -0.00651   1.93101
   A82        1.91883   0.00075   0.00003   0.00443   0.00445   1.92328
   A83        1.87966   0.00004   0.00002   0.00100   0.00103   1.88069
   A84        1.88069  -0.00053  -0.00001  -0.00064  -0.00065   1.88004
    D1        0.07803   0.00000  -0.00007   0.01849   0.01831   0.09634
    D2       -3.12008  -0.00010  -0.00005   0.00734   0.00722  -3.11286
    D3       -3.04037   0.00007  -0.00006   0.02097   0.02082  -3.01955
    D4        0.04470  -0.00003  -0.00004   0.00981   0.00973   0.05443
    D5       -1.06182  -0.00042   0.00008  -0.02747  -0.02736  -1.08918
    D6        3.01793  -0.00012   0.00007  -0.02786  -0.02778   2.99015
    D7        0.96390  -0.00025   0.00008  -0.03001  -0.02994   0.93396
    D8        2.05215  -0.00053   0.00006  -0.03049  -0.03043   2.02172
    D9       -0.15129  -0.00023   0.00005  -0.03088  -0.03085  -0.18214
   D10       -2.20531  -0.00036   0.00006  -0.03303  -0.03301  -2.23833
   D11        0.01976   0.00005  -0.00003   0.01165   0.01160   0.03136
   D12       -3.13770   0.00016   0.00002   0.01088   0.01087  -3.12683
   D13       -3.09774   0.00015  -0.00001   0.01448   0.01450  -3.08324
   D14        0.02799   0.00026   0.00004   0.01371   0.01376   0.04176
   D15        1.05173   0.00022   0.00001   0.00929   0.00916   1.06089
   D16       -1.06230   0.00015  -0.00004   0.02125   0.02117  -1.04113
   D17       -3.08786  -0.00031  -0.00002   0.00844   0.00834  -3.07952
   D18       -2.03011   0.00030  -0.00001   0.02145   0.02134  -2.00877
   D19        2.13904   0.00023  -0.00007   0.03341   0.03335   2.17239
   D20        0.11348  -0.00023  -0.00004   0.02060   0.02052   0.13400
   D21       -0.08807  -0.00006   0.00008  -0.02663  -0.02655  -0.11463
   D22        2.02807   0.00011   0.00008  -0.02348  -0.02340   2.00467
   D23       -2.20559  -0.00010   0.00008  -0.02834  -0.02825  -2.23384
   D24        3.00075  -0.00010   0.00010  -0.03734  -0.03728   2.96347
   D25       -1.16630   0.00006   0.00010  -0.03420  -0.03412  -1.20042
   D26        0.88323  -0.00014   0.00010  -0.03905  -0.03897   0.84425
   D27       -1.38423  -0.00025   0.00003  -0.02383  -0.02379  -1.40802
   D28        2.67225  -0.00116   0.00004  -0.03366  -0.03361   2.63863
   D29        0.65900  -0.00022   0.00003  -0.01989  -0.01990   0.63910
   D30        0.73395   0.00015   0.00007  -0.03095  -0.03087   0.70309
   D31       -1.49276  -0.00077   0.00008  -0.04077  -0.04069  -1.53344
   D32        2.77719   0.00018   0.00007  -0.02701  -0.02698   2.75021
   D33        2.77962   0.00008   0.00003  -0.02193  -0.02190   2.75772
   D34        0.55291  -0.00083   0.00005  -0.03176  -0.03171   0.52119
   D35       -1.46034   0.00011   0.00003  -0.01800  -0.01800  -1.47834
   D36        1.19973   0.00046   0.00002  -0.00299  -0.00307   1.19666
   D37       -0.94728   0.00051   0.00002  -0.00189  -0.00192  -0.94920
   D38       -2.96950   0.00046   0.00002  -0.00303  -0.00308  -2.97258
   D39       -2.84775  -0.00082  -0.00002  -0.00332  -0.00339  -2.85114
   D40        1.28843  -0.00077  -0.00002  -0.00221  -0.00224   1.28619
   D41       -0.73379  -0.00081  -0.00002  -0.00336  -0.00340  -0.73719
   D42       -0.84694   0.00009   0.00000   0.00192   0.00192  -0.84503
   D43       -2.99395   0.00014   0.00000   0.00303   0.00307  -2.99088
   D44        1.26701   0.00009   0.00001   0.00188   0.00191   1.26892
   D45        3.13312   0.00082   0.00014   0.05520   0.05530  -3.09477
   D46        1.08719   0.00013   0.00007   0.04734   0.04736   1.13455
   D47       -1.09272   0.00025   0.00013   0.05249   0.05256  -1.04016
   D48        0.91715   0.00089   0.00016   0.05165   0.05186   0.96900
   D49       -1.12878   0.00020   0.00009   0.04379   0.04392  -1.08486
   D50        2.97449   0.00033   0.00015   0.04894   0.04911   3.02361
   D51       -1.10888   0.00017   0.00015   0.03996   0.04014  -1.06874
   D52        3.12838  -0.00052   0.00009   0.03210   0.03220  -3.12261
   D53        0.94847  -0.00040   0.00014   0.03725   0.03740   0.98586
   D54       -1.15393   0.00016  -0.00007   0.02736   0.02730  -1.12663
   D55        3.02799   0.00018  -0.00007   0.02844   0.02837   3.05636
   D56        1.02082   0.00017  -0.00006   0.02644   0.02637   1.04719
   D57        1.00110   0.00002  -0.00007   0.02534   0.02526   1.02636
   D58       -1.10017   0.00004  -0.00007   0.02643   0.02634  -1.07383
   D59       -3.10733   0.00003  -0.00006   0.02442   0.02433  -3.08300
   D60        3.00864  -0.00005  -0.00007   0.02682   0.02675   3.03539
   D61        0.90737  -0.00002  -0.00008   0.02790   0.02782   0.93520
   D62       -1.09979  -0.00003  -0.00007   0.02590   0.02582  -1.07397
   D63        1.26710  -0.00013   0.00001  -0.00531  -0.00539   1.26171
   D64       -2.76582   0.00014   0.00005  -0.00726  -0.00725  -2.77306
   D65       -0.75471  -0.00001   0.00000  -0.00078  -0.00081  -0.75552
   D66       -2.91693  -0.00016   0.00000  -0.00264  -0.00270  -2.91963
   D67       -0.66666   0.00011   0.00003  -0.00459  -0.00456  -0.67122
   D68        1.34445  -0.00004  -0.00001   0.00189   0.00188   1.34633
   D69       -0.91559  -0.00013   0.00001  -0.00512  -0.00516  -0.92075
   D70        1.33468   0.00014   0.00004  -0.00707  -0.00702   1.32766
   D71       -2.93740  -0.00001   0.00000  -0.00059  -0.00058  -2.93798
   D72       -3.03143  -0.00007  -0.00004   0.01141   0.01134  -3.02009
   D73        1.17153  -0.00014  -0.00003   0.00879   0.00874   1.18027
   D74       -0.95122   0.00004  -0.00005   0.01664   0.01655  -0.93467
   D75        1.03402   0.00010  -0.00005   0.01147   0.01147   1.04549
   D76       -1.04620   0.00003  -0.00004   0.00885   0.00886  -1.03733
   D77        3.11423   0.00021  -0.00006   0.01671   0.01667   3.13091
   D78       -0.97916   0.00001  -0.00002   0.00855   0.00852  -0.97064
   D79       -3.05938  -0.00006  -0.00001   0.00593   0.00592  -3.05346
   D80        1.10105   0.00012  -0.00004   0.01378   0.01373   1.11478
   D81       -0.07269  -0.00006   0.00008  -0.02766  -0.02759  -0.10028
   D82        2.01597  -0.00008   0.00008  -0.03015  -0.03011   1.98586
   D83       -2.21075  -0.00015   0.00010  -0.03739  -0.03730  -2.24806
   D84        3.08387  -0.00017   0.00003  -0.02698  -0.02694   3.05693
   D85       -1.11065  -0.00019   0.00003  -0.02946  -0.02946  -1.14011
   D86        0.94580  -0.00026   0.00006  -0.03671  -0.03665   0.90915
   D87        0.09181   0.00001  -0.00009   0.03113   0.03100   0.12281
   D88       -2.02748   0.00019  -0.00008   0.03131   0.03121  -1.99627
   D89        2.18039  -0.00008  -0.00010   0.03248   0.03234   2.21273
   D90       -1.98452   0.00026  -0.00007   0.03216   0.03210  -1.95243
   D91        2.17937   0.00044  -0.00005   0.03235   0.03231   2.21168
   D92        0.10406   0.00017  -0.00008   0.03351   0.03344   0.13749
   D93        2.18286   0.00025  -0.00014   0.04734   0.04717   2.23003
   D94        0.06357   0.00043  -0.00013   0.04753   0.04738   0.11095
   D95       -2.01174   0.00016  -0.00015   0.04869   0.04851  -1.96323
   D96        1.05931  -0.00036   0.00018  -0.05310  -0.05287   1.00643
   D97       -3.13803  -0.00040   0.00015  -0.04935  -0.04915   3.09601
   D98       -1.05062  -0.00043   0.00017  -0.05349  -0.05326  -1.10389
   D99        3.08124  -0.00001   0.00017  -0.05181  -0.05169   3.02956
   D100      -1.11609  -0.00006   0.00015  -0.04807  -0.04796  -1.16405
   D101       0.97131  -0.00009   0.00017  -0.05220  -0.05207   0.91924
   D102      -1.04671   0.00009   0.00019  -0.05071  -0.05053  -1.09724
   D103       1.03914   0.00005   0.00017  -0.04697  -0.04681   0.99234
   D104       3.12654   0.00001   0.00019  -0.05110  -0.05092   3.07563
   D105       0.79010   0.00096  -0.00020   0.07979   0.07955   0.86965
   D106      -1.22048   0.00063  -0.00019   0.07850   0.07836  -1.14212
   D107       2.91704   0.00043  -0.00021   0.07606   0.07584   2.99288
   D108       1.22829  -0.00097   0.00002  -0.01458  -0.01457   1.21372
   D109      -2.92315   0.00000   0.00008  -0.00932  -0.00923  -2.93238
   D110      -0.89206   0.00097   0.00008  -0.00662  -0.00654  -0.89861
   D111      -1.05368   0.00112   0.00000   0.01383   0.01382  -1.03986
   D112       1.05314   0.00099   0.00003   0.00592   0.00595   1.05909
   D113       3.13531   0.00104  -0.00001   0.01377   0.01376  -3.13411
   D114      -3.12800  -0.00031  -0.00007   0.00381   0.00374  -3.12426
   D115      -1.02118  -0.00045  -0.00004  -0.00410  -0.00413  -1.02532
   D116       1.06099  -0.00040  -0.00008   0.00375   0.00368   1.06467
   D117       1.15542  -0.00063  -0.00009   0.00303   0.00292   1.15834
   D118      -3.02095  -0.00077  -0.00006  -0.00488  -0.00495  -3.02590
   D119      -0.93878  -0.00072  -0.00010   0.00297   0.00286  -0.93591
   D120      -0.99760   0.00052   0.00016   0.02551   0.02567  -0.97193
   D121       1.14907  -0.00053   0.00011   0.01484   0.01495   1.16403
   D122      -3.07262   0.00001   0.00014   0.01781   0.01794  -3.05469
   D123       1.07801   0.00064   0.00017   0.02765   0.02782   1.10583
   D124      -3.05851  -0.00041   0.00012   0.01698   0.01711  -3.04140
   D125      -0.99702   0.00014   0.00015   0.01994   0.02009  -0.97693
   D126       3.06612   0.00082   0.00020   0.03101   0.03121   3.09733
   D127      -1.07039  -0.00023   0.00016   0.02034   0.02050  -1.04989
   D128       0.99110   0.00032   0.00018   0.02331   0.02349   1.01458
   D129      -3.12240  -0.00014  -0.00014   0.04018   0.04004  -3.08236
   D130       1.00321   0.00088  -0.00009   0.04850   0.04840   1.05160
   D131      -1.07481   0.00034  -0.00014   0.04851   0.04838  -1.02643
         Item               Value     Threshold  Converged?
 Maximum Force            0.002139     0.000450     NO 
 RMS     Force            0.000551     0.000300     NO 
 Maximum Displacement     0.243722     0.001800     NO 
 RMS     Displacement     0.060330     0.001200     NO 
 Predicted change in Energy=-5.480388D-04
 GradGradGradGradGradGradGradGradGradGradGradGradGradGradGradGradGradGrad

                          Input orientation:                          
 ---------------------------------------------------------------------
 Center     Atomic      Atomic             Coordinates (Angstroms)
 Number     Number       Type             X           Y           Z
 ---------------------------------------------------------------------
      1          6           0        1.771400    0.493646    0.171041
      2          6           0        0.865816   -0.452491    0.518272
      3          6           0       -0.513882   -0.198222    1.041556
      4          6           0       -1.372031    0.591399    0.010486
      5          6           0       -1.057068    2.098189    0.064034
      6          6           0        0.339010    2.506960   -0.435388
      7          6           0        1.553382    1.986392    0.379306
      8          6           0        2.935447   -0.167934   -0.450956
      9          6           0        2.666097   -1.668274   -0.512203
     10          6           0        1.338933   -1.879577    0.242058
     11          8           0        3.964516    0.351822   -0.881579
     12          6           0        2.786382    2.863244    0.108752
     13          6           0        1.518153   -2.695783    1.525891
     14          8           0        0.356457   -2.604427   -0.527219
     15          6           0       -2.899615    0.282361    0.127965
     16          8           0       -3.604835    1.007851   -0.904085
     17          6           0       -3.514848    0.735850    1.452489
     18          6           0       -3.203875   -1.208422   -0.094401
     19          8           0       -2.671450   -1.597278   -1.364975
     20          1           0       -0.455495    0.383012    1.973185
     21          1           0       -0.975953   -1.155141    1.288914
     22          1           0       -1.092735    0.228837   -0.987119
     23          1           0       -1.179663    2.459569    1.095581
     24          1           0       -1.796542    2.628824   -0.544039
     25          1           0        0.384385    3.604318   -0.420659
     26          1           0        0.461682    2.208168   -1.486555
     27          1           0        1.298662    2.113496    1.443904
     28          1           0        2.576193   -1.988905   -1.557166
     29          1           0        3.509853   -2.220248   -0.082151
     30          1           0        2.561526    3.894518    0.405471
     31          1           0        3.060978    2.869408   -0.951607
     32          1           0        3.660689    2.530434    0.676736
     33          1           0        0.586496   -2.735088    2.098775
     34          1           0        1.811781   -3.719320    1.267015
     35          1           0        2.300926   -2.260843    2.156034
     36          1           0        0.104048   -2.059584   -1.292741
     37          1           0       -3.359240    0.589235   -1.748121
     38          1           0       -3.028026    0.247845    2.303288
     39          1           0       -3.413892    1.818342    1.578933
     40          1           0       -4.581549    0.486819    1.480172
     41          1           0       -2.790556   -1.833725    0.705468
     42          1           0       -4.296033   -1.332601   -0.086520
     43          1           0       -2.916926   -2.524377   -1.517041
 ---------------------------------------------------------------------
                    Distance matrix (angstroms):
                    1          2          3          4          5
     1  C    0.000000
     2  C    1.354927   0.000000
     3  C    2.541455   1.497345   0.000000
     4  C    3.149046   2.521013   1.556608   0.000000
     5  C    3.253650   3.226419   2.554233   1.540287   0.000000
     6  C    2.544196   3.153624   3.197937   2.606883   1.538034
     7  C    1.522891   2.537757   3.079723   3.261912   2.631794
     8  C    1.476337   2.302987   3.758508   4.398168   4.619600
     9  C    2.437458   2.404376   3.832426   4.656802   5.327312
    10  C    2.413350   1.528630   2.626609   3.675414   4.647056
    11  O    2.436776   3.494059   4.904798   5.415894   5.400026
    12  C    2.578578   3.853619   4.597221   4.739550   3.919109
    13  C    3.474509   2.544249   3.256003   4.631974   5.634799
    14  O    3.476735   2.446084   3.001394   3.672887   4.945930
    15  C    4.675990   3.856269   2.599487   1.562952   2.587721
    16  O    5.506742   4.913493   3.846313   2.448528   2.935508
    17  C    5.444740   4.634126   3.169725   2.586871   3.134399
    18  C    5.265061   4.184398   3.089817   2.570216   3.945575
    19  O    5.144923   4.167662   3.521911   2.893215   4.278408
    20  H    2.866885   2.135579   1.099624   2.176155   2.636016
    21  H    3.393536   2.116534   1.091050   2.200377   3.477221
    22  H    3.100763   2.562485   2.152435   1.097576   2.144918
    23  H    3.664478   3.605185   2.740445   2.168985   1.099871
    24  H    4.219068   4.208462   3.485903   2.153789   1.094599
    25  H    3.456907   4.191786   4.171843   3.514053   2.140359
    26  H    2.720767   3.355855   3.624056   2.866631   2.173251
    27  H    2.113664   2.761963   2.965002   3.391764   2.730153
    28  H    3.130088   3.097322   4.416839   4.970310   5.703789
    29  H    3.232884   3.236728   4.641309   5.634423   6.287052
    30  H    3.499313   4.667403   5.158804   5.151648   4.054331
    31  H    2.927045   4.244325   5.114946   5.076072   4.310986
    32  H    2.823764   4.090754   5.000570   5.434337   4.776973
    33  H    3.942699   2.790387   2.960444   4.388883   5.495638
    34  H    4.353375   3.482476   4.225833   5.504346   6.597035
    35  H    3.436248   2.830538   3.663278   5.121452   5.886743
    36  H    3.382559   2.538268   3.048844   3.302260   4.525053
    37  H    5.478667   4.906406   4.061829   2.653621   3.295580
    38  H    5.257508   4.340364   2.848134   2.849086   3.510372
    39  H    5.533917   4.959595   3.572865   2.852124   2.815645
    40  H    6.486435   5.610823   4.148203   3.531561   4.126007
    41  H    5.149147   3.913043   2.823308   2.894208   4.344694
    42  H    6.341550   5.271152   4.106585   3.501568   4.720581
    43  H    5.825674   4.769103   4.210942   3.798434   5.227522
                    6          7          8          9         10
     6  C    0.000000
     7  C    1.552230   0.000000
     8  C    3.727839   2.690829   0.000000
     9  C    4.780566   3.922946   1.525556   0.000000
    10  C    4.549779   3.874344   2.441076   1.541079   0.000000
    11  O    4.241226   3.174148   1.230677   2.429633   3.624278
    12  C    2.532323   1.536997   3.086022   4.575446   4.960568
    13  C    5.683796   4.820649   3.508086   2.554874   1.531842
    14  O    5.112242   4.830117   3.548732   2.492197   1.443070
    15  C    3.969245   4.774523   5.880975   5.932280   4.759441
    16  O    4.245105   5.404797   6.660562   6.829334   5.838812
    17  C    4.642535   5.329402   6.785737   6.916929   5.644890
    18  C    5.145131   5.750020   6.237069   5.902762   4.604428
    19  O    5.174145   5.808133   5.857965   5.405708   4.329598
    20  H    3.308114   3.024378   4.204580   4.486565   3.366910
    21  H    4.255976   4.134507   4.393265   4.095346   2.641857
    22  H    2.746661   3.458042   4.083032   4.237144   3.445184
    23  H    2.156961   2.864695   5.121492   5.866338   5.089206
    24  H    2.141784   3.533733   5.497475   6.195257   5.547506
    25  H    1.098395   2.150392   4.553979   5.745853   5.605664
    26  H    1.099671   2.173116   3.582993   4.564604   4.524083
    27  H    2.146505   1.102001   3.387401   4.471914   4.170215
    28  H    5.145501   4.538618   2.160717   1.096738   2.186315
    29  H    5.703115   4.662246   2.162857   1.096149   2.221275
    30  H    2.751715   2.158237   4.168549   5.638947   5.904373
    31  H    2.794093   2.196336   3.080886   4.575977   5.190678
    32  H    3.502987   2.196631   3.013114   4.475705   5.002769
    33  H    5.827718   5.117012   4.313813   3.504289   2.178407
    34  H    6.620710   5.780134   4.101999   2.846448   2.158420
    35  H    5.770315   4.664181   3.402835   2.757531   2.175799
    36  H    4.652267   4.611532   3.507672   2.706743   1.978118
    37  H    4.367836   5.532797   6.471400   6.551987   5.668216
    38  H    4.892942   5.264366   6.581926   6.634874   5.276829
    39  H    4.314622   5.112842   6.955562   7.314069   6.168564
    40  H    5.653516   6.410772   7.788658   7.819358   6.494987
    41  H    5.471498   5.793917   6.074478   5.593314   4.155662
    42  H    6.028894   6.741540   7.333728   6.983204   5.670977
    43  H    6.089782   6.627731   6.398408   5.736964   4.650003
                   11         12         13         14         15
    11  O    0.000000
    12  C    2.945504   0.000000
    13  C    4.590044   5.875327   0.000000
    14  O    4.677934   6.017011   2.360751   0.000000
    15  C    6.938321   6.244349   5.508195   4.400547   0.000000
    16  O    7.597760   6.731715   6.772496   5.374236   1.445268
    17  C    7.844503   6.785052   6.092010   5.483037   1.529224
    18  C    7.378336   7.245890   5.209140   3.848653   1.537678
    19  O    6.933160   7.201116   5.207360   3.299153   2.411218
    20  H    5.261858   4.487475   3.684337   3.979457   3.064096
    21  H    5.602697   5.629864   2.941139   2.678448   2.667337
    22  H    5.059847   4.815453   4.656754   3.215439   2.123933
    23  H    5.900367   4.106860   5.834469   5.535088   2.938495
    24  H    6.203906   4.635114   6.604790   5.658851   2.678479
    25  H    4.858860   2.568863   6.690722   6.209722   4.703302
    26  H    4.010220   2.894540   5.851470   4.908407   4.196871
    27  H    3.951980   2.134962   4.814983   5.199218   4.765530
    28  H    2.804079   5.134473   3.335322   2.523269   6.163018
    29  H    2.731547   5.138262   2.603613   3.207738   6.883929
    30  H    4.021887   1.096417   6.765799   6.925931   6.553530
    31  H    2.675729   1.095354   6.284080   6.120245   6.586877
    32  H    2.695738   1.094431   5.711819   6.223685   6.956477
    33  H    5.461002   6.335693   1.094407   2.639287   5.014185
    34  H    5.081823   6.754374   1.095839   2.565196   6.285550
    35  H    4.338277   5.539251   1.094982   3.331495   6.134050
    36  H    4.570246   5.778697   3.217006   0.972927   4.065108
    37  H    7.378662   6.810857   6.730488   5.049404   1.955793
    38  H    7.684389   6.742674   5.471475   5.253757   2.179383
    39  H    7.914904   6.457294   6.686195   6.181610   2.174633
    40  H    8.867430   7.862226   6.880219   6.161926   2.167757
    41  H    7.275049   7.315725   4.470035   3.466582   2.196183
    42  H    8.467944   8.234310   6.185701   4.843286   2.145714
    43  H    7.485357   8.012327   5.381333   3.420700   3.253325
                   16         17         18         19         20
    16  O    0.000000
    17  C    2.373926   0.000000
    18  C    2.393371   2.503950   0.000000
    19  O    2.805410   3.754052   1.431448   0.000000
    20  H    4.311316   3.123340   3.789613   4.469375   0.000000
    21  H    4.049543   3.169952   2.622983   3.180145   1.762106
    22  H    2.631426   3.474965   2.705471   2.443320   3.032036
    23  H    3.462313   2.924325   4.355187   4.973708   2.367846
    24  H    2.455018   3.243770   4.111839   4.393101   3.630219
    25  H    4.784268   5.190453   6.012032   6.106265   4.100329
    26  H    4.279788   5.159310   5.200720   4.930792   4.017736
    27  H    5.547953   5.006781   5.802961   6.117306   2.520274
    28  H    6.900157   7.320048   6.013155   5.265745   5.223074
    29  H    7.855888   7.774320   6.789557   6.343677   5.169657
    30  H    6.933383   6.927896   7.715551   7.789631   4.887824
    31  H    6.921034   7.319373   7.524087   7.278935   5.205973
    32  H    7.589802   7.437113   7.854676   7.829596   4.820288
    33  H    6.371343   5.411665   4.637633   4.889416   3.289995
    34  H    7.509963   6.946648   5.771903   5.615140   4.740079
    35  H    7.411255   6.580150   6.039444   6.128813   3.823776
    36  H    4.828667   5.333586   3.619786   2.814664   4.116507
    37  H    0.973629   3.207743   2.447550   2.323939   4.724656
    38  H    3.346276   1.094990   2.810792   4.121624   2.597143
    39  H    2.618919   1.094518   3.464889   4.569932   3.311754
    40  H    2.628712   1.095735   2.692788   4.010835   4.156700
    41  H    3.365749   2.772247   1.096187   2.087301   3.460280
    42  H    2.573691   2.693936   1.099223   2.084171   4.683529
    43  H    3.650420   4.450247   1.959077   0.971028   5.166549
                   21         22         23         24         25
    21  H    0.000000
    22  H    2.666338   0.000000
    23  H    3.625604   3.053091   0.000000
    24  H    4.283862   2.540000   1.759983   0.000000
    25  H    5.236947   3.727820   2.460829   2.392332   0.000000
    26  H    4.591499   2.565813   3.069958   2.482914   1.758223
    27  H    3.985208   3.896228   2.526497   3.714534   2.556373
    28  H    4.627427   4.324855   6.397847   6.439772   6.113904
    29  H    4.810065   5.291578   6.728989   7.203100   6.618815
    30  H    6.228426   5.360052   4.065935   4.636411   2.346625
    31  H    6.124846   4.922114   4.726730   4.880521   2.825977
    32  H    5.954551   5.537220   4.858956   5.592972   3.618241
    33  H    2.365027   4.596456   5.577649   6.436993   6.824695
    34  H    3.787737   5.394931   6.867081   7.523220   7.649927
    35  H    3.565446   5.253080   5.959979   6.927371   6.686748
    36  H    2.940979   2.600493   5.270174   5.114094   5.737500
    37  H    4.236330   2.417862   4.041701   2.837563   4.986744
    38  H    2.684834   3.817394   3.125176   3.910612   5.507300
    39  H    3.856068   3.807745   2.374148   2.789213   4.649192
    40  H    3.966477   4.280877   3.951263   4.054859   6.163802
    41  H    2.023282   3.162532   4.602123   4.739586   6.396931
    42  H    3.598089   3.675634   5.048731   4.706344   6.811104
    43  H    3.676352   3.344947   5.889278   5.362599   7.047100
                   26         27         28         29         30
    26  H    0.000000
    27  H    3.049112   0.000000
    28  H    4.700166   5.241012   0.000000
    29  H    5.556488   5.098975   1.760940   0.000000
    30  H    3.291335   2.417686   6.202163   6.207049   0.000000
    31  H    2.734913   3.068490   4.919850   5.182860   1.772558
    32  H    3.875220   2.518245   5.156634   4.813277   1.772701
    33  H    6.107859   4.944169   4.228663   3.683411   7.121776
    34  H    6.673832   5.858014   3.399215   2.636459   7.699020
    35  H    6.051721   4.543843   3.733307   2.544136   6.404752
    36  H    4.287093   5.131367   2.487252   3.618128   6.661416
    37  H    4.157980   5.848798   6.473997   7.606121   7.114656
    38  H    5.512154   4.789512   7.163340   7.384150   6.938518
    39  H    4.956738   4.723718   7.759599   8.185820   6.433750
    40  H    6.099073   6.101170   8.160142   8.674091   7.986922
    41  H    5.631954   5.731278   5.826285   6.361202   7.845225
    42  H    6.093684   6.746732   7.058401   7.856194   8.636605
    43  H    5.814885   6.931683   5.519302   6.592032   8.655155
                   31         32         33         34         35
    31  H    0.000000
    32  H    1.768066   0.000000
    33  H    6.843849   6.260877   0.000000
    34  H    7.063577   6.544182   1.778163   0.000000
    35  H    6.046039   5.195538   1.779735   1.776731   0.000000
    36  H    5.758018   6.131623   3.491625   3.496202   4.093999
    37  H    6.859506   7.676431   6.435726   7.375239   7.443309
    38  H    7.385317   7.252227   4.690894   6.343185   5.891768
    39  H    7.030811   7.167338   6.083343   7.620410   7.044994
    40  H    8.366510   8.529734   6.121441   7.655829   7.441431
    41  H    7.688030   7.788791   3.762744   5.005228   5.311286
    42  H    8.516505   8.877783   5.530061   6.695810   7.029264
    43  H    8.071429   8.580722   5.039096   5.616006   6.386463
                   36         37         38         39         40
    36  H    0.000000
    37  H    4.383831   0.000000
    38  H    5.297692   4.079236   0.000000
    39  H    5.971660   3.547250   1.772017   0.000000
    40  H    6.010660   3.453463   1.774278   1.773734   0.000000
    41  H    3.524568   3.494887   2.634835   3.806453   3.031955
    42  H    4.619976   2.707758   3.133183   3.671560   2.417920
    43  H    3.064739   3.153350   4.721491   5.356420   4.563065
                   41         42         43
    41  H    0.000000
    42  H    1.773367   0.000000
    43  H    2.330775   2.317036   0.000000
 Stoichiometry    C15H24O4
 Framework group  C1[X(C15H24O4)]
 Deg. of freedom   123
 Full point group                 C1      NOp   1
 Largest Abelian subgroup         C1      NOp   1
 Largest concise Abelian subgroup C1      NOp   1
                         Standard orientation:                         
 ---------------------------------------------------------------------
 Center     Atomic      Atomic             Coordinates (Angstroms)
 Number     Number       Type             X           Y           Z
 ---------------------------------------------------------------------
      1          6           0        1.803635    0.459032    0.166685
      2          6           0        0.881847   -0.476045    0.500998
      3          6           0       -0.498606   -0.205091    1.013808
      4          6           0       -1.336602    0.602039   -0.020278
      5          6           0       -1.000925    2.103923    0.044149
      6          6           0        0.405037    2.495574   -0.441059
      7          6           0        1.604867    1.953583    0.381177
      8          6           0        2.963585   -0.215616   -0.448893
      9          6           0        2.673674   -1.711655   -0.520593
     10          6           0        1.337192   -1.908187    0.221105
     11          8           0        4.003558    0.291827   -0.867850
     12          6           0        2.852387    2.814351    0.125968
     13          6           0        1.493791   -2.733648    1.501976
     14          8           0        0.351296   -2.614990   -0.560491
     15          6           0       -2.869345    0.313994    0.082422
     16          8           0       -3.555327    1.054845   -0.951681
     17          6           0       -3.489563    0.769093    1.404066
     18          6           0       -3.192634   -1.171139   -0.150636
     19          8           0       -2.654770   -1.560728   -1.418692
     20          1           0       -0.440100    0.370307    1.949045
     21          1           0       -0.976229   -1.156685    1.251996
     22          1           0       -1.053822    0.240867   -1.017406
     23          1           0       -1.127336    2.461518    1.076555
     24          1           0       -1.727567    2.648173   -0.567349
     25          1           0        0.465732    3.592088   -0.419983
     26          1           0        0.532575    2.200663   -1.492743
     27          1           0        1.342764    2.078620    1.444226
     28          1           0        2.588304   -2.025432   -1.568014
     29          1           0        3.505822   -2.277770   -0.086327
     30          1           0        2.639518    3.847110    0.426344
     31          1           0        3.136201    2.822264   -0.931949
     32          1           0        3.716975    2.466211    0.699610
     33          1           0        0.556753   -2.762826    2.066631
     34          1           0        1.775204   -3.759843    1.240072
     35          1           0        2.277132   -2.313162    2.141159
     36          1           0        0.113214   -2.062579   -1.325179
     37          1           0       -3.308361    0.637287   -1.795842
     38          1           0       -3.017038    0.269749    2.256345
     39          1           0       -3.374470    1.849364    1.537247
     40          1           0       -4.559865    0.535015    1.421251
     41          1           0       -2.795095   -1.806457    0.649339
     42          1           0       -4.286460   -1.279916   -0.152792
     43          1           0       -2.911952   -2.483446   -1.577889
 ---------------------------------------------------------------------
 Rotational constants (GHZ):      0.5332339      0.2911777      0.2185209
 Standard basis: 6-31G(d) (6D, 7F)
 There are   333 symmetry adapted cartesian basis functions of A   symmetry.
 There are   333 symmetry adapted basis functions of A   symmetry.
   333 basis functions,   628 primitive gaussians,   333 cartesian basis functions
    73 alpha electrons       73 beta electrons
       nuclear repulsion energy      1614.9235015665 Hartrees.
 NAtoms=   43 NActive=   43 NUniq=   43 SFac= 1.00D+00 NAtFMM=   60 NAOKFM=F Big=F
 Integral buffers will be    131072 words long.
 Raffenetti 2 integral format.
 Two-electron integral symmetry is turned on.
 ------------------------------------------------------------------------------
 Polarizable Continuum Model (PCM)
 =================================
 Model                : PCM (using non-symmetric T matrix).
 Atomic radii         : SMD-Coulomb.
 Polarization charges : Total charges.
 Charge compensation  : None.
 Solution method      : On-the-fly selection.
 Cavity type          : VdW (van der Waals Surface) (Alpha=1.000).
 Cavity algorithm     : GePol (No added spheres)
                        Default sphere list used, NSphG=   43.
                        Lebedev-Laikov grids with approx.  5.0 points / Ang**2.
                        Smoothing algorithm: Karplus/York (Gamma=1.0000).
                        Polarization charges: spherical gaussians, with
                                              point-specific exponents (IZeta= 3).
                        Self-potential: point-specific (ISelfS= 7).
                        Self-field    : sphere-specific E.n sum rule (ISelfD= 2).
 1st derivatives      : Analytical E(r).r(x)/FMM algorithm (CHGder, D1EAlg=3).
                        Cavity 1st derivative terms included.
 Solvent              : Methanol, Eps=  32.613000 Eps(inf)=   1.765709
 ------------------------------------------------------------------------------
 ------------------------------------------------------------------------------
 Atomic radii for non-electrostatic terms: SMD-CDS.
 ------------------------------------------------------------------------------
 Nuclear repulsion after PCM non-electrostatic terms =     1614.9241865845 Hartrees.
 One-electron integrals computed using PRISM.
 NBasis=   333 RedAO= T EigKep=  9.85D-04  NBF=   333
 NBsUse=   333 1.00D-06 EigRej= -1.00D+00 NBFU=   333
 Initial guess from the checkpoint file:  "DY-202A-11R_61.chk"
 B after Tr=     0.000000    0.000000    0.000000
         Rot=    0.999974    0.006840    0.001534    0.001895 Ang=   0.83 deg.
 ExpMin= 1.61D-01 ExpMax= 5.48D+03 ExpMxC= 8.25D+02 IAcc=1 IRadAn=         1 AccDes= 0.00D+00
 Harris functional with IExCor=  402 and IRadAn=       1 diagonalized for initial guess.
 HarFok:  IExCor=  402 AccDes= 0.00D+00 IRadAn=         1 IDoV= 1 UseB2=F ITyADJ=14
 ICtDFT=  3500011 ScaDFX=  1.000000  1.000000  1.000000  1.000000
 FoFCou: FMM=F IPFlag=           0 FMFlag=      100000 FMFlg1=           0
         NFxFlg=           0 DoJE=T BraDBF=F KetDBF=T FulRan=T
         wScrn=  0.000000 ICntrl=     500 IOpCl=  0 I1Cent=   200000004 NGrid=           0
         NMat0=    1 NMatS0=      1 NMatT0=    0 NMatD0=    1 NMtDS0=    0 NMtDT0=    0
 Petite list used in FoFCou.
 Keep R1 ints in memory in canonical form, NReq=1565304907.
 Requested convergence on RMS density matrix=1.00D-08 within 128 cycles.
 Requested convergence on MAX density matrix=1.00D-06.
 Requested convergence on             energy=1.00D-06.
 No special actions if energy rises.
 Inv3:  Mode=1 IEnd=    21740592.
 Iteration    1 A*A^-1 deviation from unit magnitude is 7.11D-15 for   2680.
 Iteration    1 A*A^-1 deviation from orthogonality  is 3.19D-15 for   2665   2620.
 Iteration    1 A^-1*A deviation from unit magnitude is 6.22D-15 for   2680.
 Iteration    1 A^-1*A deviation from orthogonality  is 3.05D-12 for   2315   2254.
 Error on total polarization charges =  0.05239
 SCF Done:  E(RB3LYP) =  -886.950267055     A.U. after   11 cycles
            NFock= 11  Conv=0.28D-08     -V/T= 2.0094
 SMD-CDS (non-electrostatic) energy       (kcal/mol) =       0.43
 (included in total energy above)
 D1PCM: PCM CHGder 1st derivatives, ID1Alg=3 FixD1E=F DoIter=F DoCFld=F I1PDM=0.
 Calling FoFJK, ICntrl=      2127 FMM=F ISym2X=0 I1Cent= 0 IOpClX= 0 NMat=1 NMatS=1 NMatT=0.
 ***** Axes restored to original set *****
 -------------------------------------------------------------------
 Center     Atomic                   Forces (Hartrees/Bohr)
 Number     Number              X              Y              Z
 -------------------------------------------------------------------
      1        6           0.000175158    0.003253768    0.000708392
      2        6           0.000211661   -0.003537808   -0.000558269
      3        6           0.000629486    0.000996443    0.001186011
      4        6          -0.000300529   -0.002082933   -0.001097631
      5        6          -0.000098230   -0.000320992    0.000921447
      6        6           0.001493948   -0.000354498   -0.000668367
      7        6          -0.000445756   -0.001037728   -0.000186574
      8        6          -0.000633896   -0.002512011   -0.000563876
      9        6           0.001013045   -0.000540589    0.000326097
     10        6          -0.000942551   -0.000166793   -0.001230254
     11        8           0.000739596    0.000253211    0.000076827
     12        6          -0.000391145    0.000296319    0.000033682
     13        6           0.000643226    0.001585923   -0.000468825
     14        8           0.000136448    0.000906784    0.001300176
     15        6          -0.000666398    0.000324401    0.000672012
     16        8           0.000471515    0.000771717    0.000361115
     17        6           0.001118556   -0.000825681   -0.000169616
     18        6          -0.000596326   -0.000214002    0.000688799
     19        8           0.000631700    0.000351880   -0.000664137
     20        1          -0.000203624   -0.000642552    0.000034283
     21        1          -0.000342959    0.000223906    0.000616438
     22        1           0.000100541    0.000754218   -0.000352603
     23        1          -0.000212684   -0.000087305   -0.000466749
     24        1          -0.000490220    0.000437560   -0.000280496
     25        1          -0.000431889    0.000030687   -0.000094484
     26        1          -0.000046028    0.000225673    0.000133197
     27        1           0.000227806    0.000177739   -0.000342033
     28        1          -0.000412533    0.001218431   -0.000074028
     29        1           0.000030079    0.000476418   -0.000079844
     30        1           0.000451661    0.000140241   -0.000051310
     31        1          -0.000252107    0.000231840    0.000209296
     32        1          -0.000038598    0.000195323    0.000204438
     33        1          -0.000261600   -0.000477983    0.000448335
     34        1          -0.000353690   -0.000206644    0.000117972
     35        1          -0.000389604    0.000146077   -0.000008929
     36        1           0.000373503   -0.000229795   -0.000234049
     37        1           0.000052963   -0.000208209   -0.000402422
     38        1          -0.000017830   -0.000140755   -0.000018164
     39        1          -0.000515311    0.000060822   -0.000187213
     40        1          -0.000130016    0.000333305    0.000019568
     41        1          -0.000148517    0.000146518    0.000359539
     42        1           0.000296318    0.000009073    0.000039727
     43        1          -0.000475167    0.000038001   -0.000257478
 -------------------------------------------------------------------
 Cartesian Forces:  Max     0.003537808 RMS     0.000727680

 GradGradGradGradGradGradGradGradGradGradGradGradGradGradGradGradGradGrad
 Berny optimization.
 Using GEDIIS/GDIIS optimizer.
 FormGI is forming the generalized inverse of G from B-inverse, IUseBI=4.
 Internal  Forces:  Max     0.001759390 RMS     0.000376107
 Search for a local minimum.
 Step number   4 out of a maximum of  258
 All quantities printed in internal units (Hartrees-Bohrs-Radians)
 Mixed Optimization -- En-DIIS/RFO-DIIS
 Swapping is turned off.
 Update second derivatives using D2CorX and points    2    3    4
 DE= -4.02D-04 DEPred=-5.48D-04 R= 7.34D-01
 TightC=F SS=  1.41D+00  RLast= 3.53D-01 DXNew= 1.4270D+00 1.0576D+00
 Trust test= 7.34D-01 RLast= 3.53D-01 DXMaxT set to 1.06D+00
 ITU=  1  1  1  0
     Eigenvalues ---    0.00212   0.00260   0.00331   0.00367   0.00413
     Eigenvalues ---    0.00459   0.00524   0.00591   0.00833   0.00907
     Eigenvalues ---    0.01083   0.01152   0.01158   0.01254   0.01324
     Eigenvalues ---    0.01355   0.02391   0.02806   0.03314   0.03715
     Eigenvalues ---    0.03902   0.04232   0.04387   0.04594   0.04771
     Eigenvalues ---    0.04940   0.04950   0.05199   0.05311   0.05359
     Eigenvalues ---    0.05395   0.05524   0.05570   0.05620   0.05664
     Eigenvalues ---    0.05673   0.05767   0.05902   0.06247   0.06315
     Eigenvalues ---    0.06433   0.06746   0.06904   0.07895   0.08377
     Eigenvalues ---    0.08631   0.08796   0.08815   0.09022   0.09246
     Eigenvalues ---    0.09369   0.10984   0.11438   0.12928   0.13684
     Eigenvalues ---    0.13733   0.15092   0.15834   0.16000   0.16000
     Eigenvalues ---    0.16000   0.16000   0.16000   0.16000   0.16000
     Eigenvalues ---    0.16000   0.16008   0.16056   0.16124   0.16335
     Eigenvalues ---    0.16591   0.17680   0.19816   0.20181   0.20407
     Eigenvalues ---    0.22979   0.23744   0.24867   0.25300   0.26188
     Eigenvalues ---    0.26677   0.27063   0.28002   0.28335   0.28732
     Eigenvalues ---    0.29200   0.29377   0.29617   0.29771   0.30755
     Eigenvalues ---    0.31010   0.32090   0.32739   0.33779   0.33821
     Eigenvalues ---    0.33866   0.33899   0.33953   0.33996   0.34054
     Eigenvalues ---    0.34069   0.34091   0.34114   0.34138   0.34173
     Eigenvalues ---    0.34187   0.34202   0.34216   0.34265   0.34277
     Eigenvalues ---    0.34289   0.34344   0.34439   0.34655   0.35809
     Eigenvalues ---    0.39658   0.41119   0.41996   0.51784   0.52471
     Eigenvalues ---    0.52540   0.53912   0.95084
 En-DIIS/RFO-DIIS IScMMF=        0 using points:     4    3
 RFO step:  Lambda=-9.86670787D-05.
 DidBck=F Rises=F RFO-DIIS coefs:    0.81135    0.18865
 Iteration  1 RMS(Cart)=  0.07062481 RMS(Int)=  0.00143541
 Iteration  2 RMS(Cart)=  0.00247306 RMS(Int)=  0.00003039
 Iteration  3 RMS(Cart)=  0.00000188 RMS(Int)=  0.00003036
 Iteration  4 RMS(Cart)=  0.00000000 RMS(Int)=  0.00003036
 Variable       Old X    -DE/DX   Delta X   Delta X   Delta X     New X
                                 (Linear)    (Quad)   (Total)
    R1        2.56044   0.00176   0.00111  -0.00240  -0.00128   2.55916
    R2        2.87785  -0.00010  -0.00114   0.00429   0.00313   2.88098
    R3        2.78987   0.00098   0.00224  -0.00763  -0.00533   2.78454
    R4        2.82957   0.00056   0.00167  -0.00546  -0.00380   2.82577
    R5        2.88869  -0.00169  -0.00108   0.00058  -0.00054   2.88815
    R6        2.94156   0.00084  -0.00074   0.00680   0.00605   2.94761
    R7        2.07799  -0.00032  -0.00009  -0.00037  -0.00046   2.07753
    R8        2.06178   0.00009   0.00015  -0.00060  -0.00044   2.06134
    R9        2.91072  -0.00010   0.00025  -0.00111  -0.00084   2.90988
   R10        2.95355  -0.00012   0.00030  -0.00158  -0.00128   2.95227
   R11        2.07412   0.00010  -0.00032   0.00157   0.00125   2.07536
   R12        2.90646   0.00057   0.00064  -0.00158  -0.00091   2.90555
   R13        2.07845  -0.00044  -0.00020  -0.00015  -0.00035   2.07810
   R14        2.06849   0.00070   0.00033   0.00027   0.00060   2.06909
   R15        2.93329  -0.00040  -0.00037  -0.00026  -0.00062   2.93267
   R16        2.07567   0.00001  -0.00005   0.00026   0.00020   2.07587
   R17        2.07808  -0.00019  -0.00011   0.00004  -0.00007   2.07801
   R18        2.90450   0.00024   0.00074  -0.00264  -0.00190   2.90261
   R19        2.08248  -0.00036  -0.00005  -0.00064  -0.00069   2.08179
   R20        2.88288  -0.00103  -0.00079   0.00099   0.00021   2.88309
   R21        2.32564   0.00070   0.00045  -0.00140  -0.00095   2.32469
   R22        2.91222   0.00033   0.00165  -0.00649  -0.00489   2.90733
   R23        2.07254  -0.00025  -0.00055   0.00189   0.00134   2.07387
   R24        2.07142  -0.00025  -0.00016   0.00011  -0.00005   2.07138
   R25        2.89476  -0.00053  -0.00039   0.00035  -0.00004   2.89472
   R26        2.72701  -0.00125   0.00006  -0.00266  -0.00260   2.72440
   R27        2.07193   0.00002   0.00006  -0.00023  -0.00017   2.07176
   R28        2.06992  -0.00026  -0.00012  -0.00006  -0.00018   2.06974
   R29        2.06818   0.00002   0.00001  -0.00001   0.00001   2.06818
   R30        2.06813   0.00048   0.00028  -0.00013   0.00015   2.06828
   R31        2.07084   0.00007   0.00017  -0.00058  -0.00041   2.07042
   R32        2.06922  -0.00023  -0.00013   0.00003  -0.00010   2.06912
   R33        1.83857  -0.00004  -0.00019   0.00076   0.00057   1.83914
   R34        2.73116   0.00006   0.00016  -0.00066  -0.00050   2.73066
   R35        2.88981  -0.00065  -0.00082   0.00179   0.00097   2.89079
   R36        2.90579  -0.00030   0.00028  -0.00185  -0.00156   2.90423
   R37        1.83989   0.00045   0.00006   0.00041   0.00047   1.84036
   R38        2.06923   0.00004  -0.00025   0.00120   0.00095   2.07018
   R39        2.06834  -0.00001   0.00012  -0.00054  -0.00041   2.06792
   R40        2.07064   0.00005   0.00023  -0.00092  -0.00068   2.06996
   R41        2.70505   0.00077   0.00150  -0.00509  -0.00359   2.70145
   R42        2.07149   0.00012  -0.00006   0.00050   0.00044   2.07194
   R43        2.07723  -0.00029  -0.00013  -0.00011  -0.00025   2.07698
   R44        1.83498   0.00012   0.00000   0.00019   0.00019   1.83516
    A1        2.15765   0.00035   0.00188  -0.00823  -0.00637   2.15127
    A2        1.89867  -0.00116  -0.00083   0.00039  -0.00051   1.89816
    A3        2.22654   0.00081  -0.00104   0.00771   0.00675   2.23329
    A4        2.19794  -0.00056   0.00047  -0.00313  -0.00264   2.19530
    A5        1.98094   0.00049   0.00096  -0.00312  -0.00233   1.97861
    A6        2.10234   0.00008  -0.00131   0.00654   0.00536   2.10770
    A7        1.94189  -0.00021   0.00230  -0.00851  -0.00623   1.93566
    A8        1.91444  -0.00007  -0.00062   0.00203   0.00141   1.91585
    A9        1.89708   0.00045  -0.00054   0.00594   0.00541   1.90250
   A10        1.89898   0.00026   0.00094  -0.00396  -0.00302   1.89596
   A11        1.94078  -0.00003  -0.00078   0.00370   0.00295   1.94373
   A12        1.86921  -0.00041  -0.00148   0.00117  -0.00031   1.86889
   A13        1.93958  -0.00004   0.00007  -0.00282  -0.00277   1.93680
   A14        1.97005   0.00075   0.00133  -0.00267  -0.00135   1.96870
   A15        1.86941   0.00029   0.00141   0.00416   0.00558   1.87500
   A16        1.97216  -0.00107  -0.00221  -0.00063  -0.00283   1.96932
   A17        1.87833  -0.00021  -0.00134   0.00066  -0.00067   1.87766
   A18        1.82524   0.00032   0.00082   0.00214   0.00298   1.82823
   A19        2.02008   0.00036  -0.00016   0.00237   0.00222   2.02229
   A20        1.90841  -0.00009   0.00035  -0.00145  -0.00110   1.90731
   A21        1.89313  -0.00013  -0.00007  -0.00042  -0.00049   1.89264
   A22        1.89483   0.00001   0.00004   0.00096   0.00100   1.89583
   A23        1.87967  -0.00014   0.00013  -0.00117  -0.00105   1.87862
   A24        1.86130  -0.00005  -0.00031  -0.00051  -0.00082   1.86047
   A25        2.03820  -0.00012  -0.00018  -0.00206  -0.00223   2.03597
   A26        1.87409  -0.00036  -0.00068  -0.00008  -0.00077   1.87332
   A27        1.91711   0.00015  -0.00002   0.00223   0.00220   1.91931
   A28        1.87098   0.00028   0.00065  -0.00112  -0.00047   1.87051
   A29        1.90002   0.00012   0.00025   0.00148   0.00172   1.90174
   A30        1.85424  -0.00007   0.00000  -0.00047  -0.00046   1.85378
   A31        1.94868  -0.00009  -0.00009  -0.00130  -0.00142   1.94726
   A32        2.00456   0.00070   0.00050   0.00307   0.00358   2.00814
   A33        1.85278  -0.00011   0.00071  -0.00334  -0.00263   1.85015
   A34        1.92185  -0.00048  -0.00030   0.00128   0.00099   1.92284
   A35        1.86244   0.00023   0.00010  -0.00123  -0.00113   1.86131
   A36        1.86469  -0.00027  -0.00095   0.00112   0.00017   1.86486
   A37        1.89486   0.00040   0.00013   0.00030   0.00031   1.89517
   A38        2.23631  -0.00019  -0.00038   0.00127   0.00095   2.23726
   A39        2.15189  -0.00021   0.00025  -0.00155  -0.00124   2.15065
   A40        1.84133   0.00011   0.00052  -0.00353  -0.00326   1.83807
   A41        1.91797  -0.00041  -0.00018  -0.00588  -0.00601   1.91196
   A42        1.92152  -0.00038  -0.00245   0.00948   0.00712   1.92864
   A43        1.93441   0.00003   0.00023  -0.00040  -0.00013   1.93428
   A44        1.98431   0.00026  -0.00064   0.00612   0.00554   1.98986
   A45        1.86470   0.00034   0.00240  -0.00587  -0.00349   1.86121
   A46        1.79977   0.00017  -0.00001  -0.00045  -0.00060   1.79916
   A47        1.96298  -0.00064   0.00031  -0.00830  -0.00794   1.95504
   A48        1.93322   0.00000  -0.00011   0.00119   0.00112   1.93434
   A49        1.96329   0.00019  -0.00062   0.00451   0.00393   1.96723
   A50        1.97608   0.00013  -0.00022   0.00452   0.00434   1.98042
   A51        1.83257   0.00012   0.00063  -0.00156  -0.00099   1.83157
   A52        1.90122   0.00062  -0.00051   0.00495   0.00444   1.90565
   A53        1.95489  -0.00009   0.00052  -0.00248  -0.00196   1.95293
   A54        1.95630  -0.00002   0.00052  -0.00227  -0.00175   1.95455
   A55        1.88399  -0.00031  -0.00038  -0.00009  -0.00047   1.88352
   A56        1.88537  -0.00037  -0.00078   0.00114   0.00037   1.88574
   A57        1.87951   0.00015   0.00056  -0.00113  -0.00058   1.87894
   A58        1.93719   0.00057   0.00052  -0.00001   0.00051   1.93770
   A59        1.90819   0.00014   0.00123  -0.00464  -0.00342   1.90478
   A60        1.93297  -0.00016  -0.00011   0.00012   0.00001   1.93297
   A61        1.89465  -0.00050  -0.00147   0.00315   0.00168   1.89633
   A62        1.89820  -0.00024  -0.00027  -0.00016  -0.00044   1.89776
   A63        1.89168   0.00016   0.00005   0.00169   0.00174   1.89342
   A64        1.89102   0.00000   0.00055  -0.00245  -0.00190   1.88912
   A65        1.90073  -0.00054  -0.00127   0.00036  -0.00090   1.89983
   A66        1.98196  -0.00017  -0.00001  -0.00093  -0.00093   1.98103
   A67        1.95435   0.00068   0.00175  -0.00248  -0.00073   1.95362
   A68        1.84765   0.00036  -0.00052   0.00256   0.00205   1.84970
   A69        1.86173   0.00000   0.00023  -0.00075  -0.00053   1.86121
   A70        1.91044  -0.00033  -0.00032   0.00151   0.00119   1.91163
   A71        1.85473   0.00006  -0.00007   0.00058   0.00051   1.85523
   A72        1.94116  -0.00004   0.00014   0.00003   0.00017   1.94133
   A73        1.93504   0.00006   0.00068  -0.00290  -0.00222   1.93282
   A74        1.92425   0.00015  -0.00034   0.00153   0.00119   1.92544
   A75        1.88599   0.00018   0.00073  -0.00102  -0.00028   1.88571
   A76        1.88798   0.00001   0.00010   0.00005   0.00015   1.88813
   A77        1.88773  -0.00036  -0.00135   0.00241   0.00106   1.88878
   A78        1.89455  -0.00095   0.00018  -0.00384  -0.00366   1.89090
   A79        1.95294   0.00020   0.00052  -0.00054  -0.00002   1.95292
   A80        1.88083   0.00002  -0.00099   0.00203   0.00104   1.88186
   A81        1.93101   0.00067   0.00123   0.00027   0.00150   1.93251
   A82        1.92328   0.00017  -0.00084   0.00205   0.00121   1.92450
   A83        1.88069  -0.00012  -0.00019   0.00019  -0.00001   1.88068
   A84        1.88004   0.00000   0.00012  -0.00036  -0.00023   1.87980
    D1        0.09634  -0.00017  -0.00345   0.00511   0.00168   0.09803
    D2       -3.11286   0.00000  -0.00136   0.01037   0.00901  -3.10385
    D3       -3.01955  -0.00017  -0.00393   0.01021   0.00629  -3.01326
    D4        0.05443   0.00000  -0.00184   0.01547   0.01361   0.06805
    D5       -1.08918  -0.00019   0.00516  -0.01992  -0.01475  -1.10392
    D6        2.99015  -0.00003   0.00524  -0.02312  -0.01787   2.97228
    D7        0.93396  -0.00002   0.00565  -0.02400  -0.01835   0.91561
    D8        2.02172  -0.00022   0.00574  -0.02618  -0.02045   2.00128
    D9       -0.18214  -0.00006   0.00582  -0.02938  -0.02357  -0.20571
   D10       -2.23833  -0.00005   0.00623  -0.03027  -0.02405  -2.26237
   D11        0.03136  -0.00003  -0.00219   0.01434   0.01216   0.04351
   D12       -3.12683   0.00012  -0.00205   0.01551   0.01346  -3.11337
   D13       -3.08324  -0.00002  -0.00273   0.02000   0.01730  -3.06594
   D14        0.04176   0.00013  -0.00260   0.02118   0.01860   0.06036
   D15        1.06089   0.00010  -0.00173   0.01392   0.01218   1.07307
   D16       -1.04113  -0.00004  -0.00399   0.02300   0.01901  -1.02212
   D17       -3.07952   0.00023  -0.00157   0.01706   0.01548  -3.06404
   D18       -2.00877  -0.00009  -0.00402   0.00870   0.00465  -2.00412
   D19        2.17239  -0.00023  -0.00629   0.01778   0.01149   2.18388
   D20        0.13400   0.00004  -0.00387   0.01184   0.00795   0.14196
   D21       -0.11463   0.00006   0.00501  -0.03807  -0.03307  -0.14770
   D22        2.00467   0.00006   0.00441  -0.03729  -0.03287   1.97180
   D23       -2.23384  -0.00019   0.00533  -0.04375  -0.03842  -2.27227
   D24        2.96347   0.00019   0.00703  -0.03351  -0.02648   2.93699
   D25       -1.20042   0.00019   0.00644  -0.03274  -0.02628  -1.22670
   D26        0.84425  -0.00006   0.00735  -0.03920  -0.03183   0.81242
   D27       -1.40802  -0.00004   0.00449  -0.01496  -0.01046  -1.41848
   D28        2.63863   0.00083   0.00634  -0.00955  -0.00320   2.63543
   D29        0.63910  -0.00013   0.00375  -0.01324  -0.00947   0.62963
   D30        0.70309  -0.00009   0.00582  -0.02040  -0.01457   0.68852
   D31       -1.53344   0.00078   0.00768  -0.01498  -0.00731  -1.54075
   D32        2.75021  -0.00018   0.00509  -0.01867  -0.01358   2.73663
   D33        2.75772  -0.00045   0.00413  -0.01923  -0.01509   2.74263
   D34        0.52119   0.00042   0.00598  -0.01381  -0.00783   0.51336
   D35       -1.47834  -0.00054   0.00340  -0.01750  -0.01410  -1.49244
   D36        1.19666   0.00009   0.00058  -0.00467  -0.00408   1.19257
   D37       -0.94920  -0.00011   0.00036  -0.00652  -0.00616  -0.95536
   D38       -2.97258   0.00007   0.00058  -0.00489  -0.00431  -2.97690
   D39       -2.85114   0.00021   0.00064  -0.01120  -0.01055  -2.86168
   D40        1.28619   0.00000   0.00042  -0.01305  -0.01262   1.27357
   D41       -0.73719   0.00018   0.00064  -0.01142  -0.01078  -0.74797
   D42       -0.84503  -0.00012  -0.00036  -0.00852  -0.00888  -0.85391
   D43       -2.99088  -0.00032  -0.00058  -0.01038  -0.01096  -3.00184
   D44        1.26892  -0.00014  -0.00036  -0.00875  -0.00911   1.25981
   D45       -3.09477  -0.00079  -0.01043  -0.08911  -0.09954   3.08888
   D46        1.13455  -0.00077  -0.00893  -0.09199  -0.10092   1.03363
   D47       -1.04016  -0.00074  -0.00991  -0.09129  -0.10120  -1.14136
   D48        0.96900  -0.00047  -0.00978  -0.08241  -0.09219   0.87681
   D49       -1.08486  -0.00045  -0.00829  -0.08529  -0.09357  -1.17844
   D50        3.02361  -0.00042  -0.00927  -0.08459  -0.09385   2.92976
   D51       -1.06874   0.00012  -0.00757  -0.08418  -0.09176  -1.16050
   D52       -3.12261   0.00014  -0.00607  -0.08706  -0.09314   3.06744
   D53        0.98586   0.00017  -0.00705  -0.08636  -0.09342   0.89244
   D54       -1.12663  -0.00018  -0.00515   0.01408   0.00894  -1.11770
   D55        3.05636  -0.00019  -0.00535   0.01696   0.01160   3.06796
   D56        1.04719   0.00001  -0.00497   0.01641   0.01143   1.05862
   D57        1.02636  -0.00003  -0.00477   0.01465   0.00988   1.03625
   D58       -1.07383  -0.00004  -0.00497   0.01752   0.01255  -1.06128
   D59       -3.08300   0.00016  -0.00459   0.01697   0.01238  -3.07062
   D60        3.03539  -0.00016  -0.00505   0.01393   0.00888   3.04427
   D61        0.93520  -0.00016  -0.00525   0.01680   0.01155   0.94675
   D62       -1.07397   0.00004  -0.00487   0.01625   0.01138  -1.06259
   D63        1.26171   0.00005   0.00102   0.00316   0.00417   1.26588
   D64       -2.77306   0.00052   0.00137   0.00726   0.00862  -2.76444
   D65       -0.75552   0.00009   0.00015   0.00856   0.00871  -0.74681
   D66       -2.91963  -0.00028   0.00051   0.00084   0.00135  -2.91828
   D67       -0.67122   0.00019   0.00086   0.00495   0.00581  -0.66541
   D68        1.34633  -0.00024  -0.00035   0.00624   0.00589   1.35222
   D69       -0.92075  -0.00017   0.00097   0.00046   0.00142  -0.91933
   D70        1.32766   0.00031   0.00132   0.00456   0.00588   1.33354
   D71       -2.93798  -0.00013   0.00011   0.00585   0.00596  -2.93202
   D72       -3.02009   0.00001  -0.00214   0.01627   0.01413  -3.00596
   D73        1.18027   0.00005  -0.00165   0.01468   0.01302   1.19330
   D74       -0.93467  -0.00006  -0.00312   0.01955   0.01642  -0.91824
   D75        1.04549  -0.00001  -0.00216   0.01447   0.01231   1.05780
   D76       -1.03733   0.00002  -0.00167   0.01287   0.01120  -1.02613
   D77        3.13091  -0.00009  -0.00315   0.01775   0.01460  -3.13767
   D78       -0.97064   0.00010  -0.00161   0.01465   0.01305  -0.95759
   D79       -3.05346   0.00014  -0.00112   0.01306   0.01194  -3.04152
   D80        1.11478   0.00003  -0.00259   0.01793   0.01534   1.13012
   D81       -0.10028   0.00010   0.00521  -0.03715  -0.03194  -0.13223
   D82        1.98586  -0.00001   0.00568  -0.04272  -0.03706   1.94881
   D83       -2.24806  -0.00007   0.00704  -0.04775  -0.04070  -2.28876
   D84        3.05693  -0.00005   0.00508  -0.03828  -0.03319   3.02373
   D85       -1.14011  -0.00016   0.00556  -0.04386  -0.03831  -1.17842
   D86        0.90915  -0.00022   0.00691  -0.04888  -0.04195   0.86720
   D87        0.12281  -0.00007  -0.00585   0.04300   0.03713   0.15995
   D88       -1.99627   0.00050  -0.00589   0.05090   0.04500  -1.95127
   D89        2.21273   0.00011  -0.00610   0.04648   0.04035   2.25308
   D90       -1.95243   0.00034  -0.00606   0.05229   0.04626  -1.90617
   D91        2.21168   0.00090  -0.00610   0.06020   0.05413   2.26580
   D92        0.13749   0.00052  -0.00631   0.05577   0.04947   0.18697
   D93        2.23003  -0.00031  -0.00890   0.05592   0.04700   2.27704
   D94        0.11095   0.00026  -0.00894   0.06383   0.05487   0.16582
   D95       -1.96323  -0.00013  -0.00915   0.05940   0.05022  -1.91301
   D96        1.00643   0.00003   0.00997  -0.03745  -0.02741   0.97902
   D97        3.09601  -0.00014   0.00927  -0.03654  -0.02720   3.06880
   D98       -1.10389   0.00005   0.01005  -0.03732  -0.02721  -1.13109
   D99        3.02956  -0.00006   0.00975  -0.04053  -0.03084   2.99872
   D100      -1.16405  -0.00023   0.00905  -0.03962  -0.03063  -1.19468
   D101       0.91924  -0.00003   0.00982  -0.04040  -0.03064   0.88860
   D102      -1.09724   0.00030   0.00953  -0.03330  -0.02378  -1.12102
   D103       0.99234   0.00013   0.00883  -0.03239  -0.02357   0.96877
   D104       3.07563   0.00032   0.00961  -0.03317  -0.02357   3.05205
   D105       0.86965   0.00062  -0.01501   0.08840   0.07333   0.94298
   D106      -1.14212   0.00032  -0.01478   0.08537   0.07064  -1.07148
   D107       2.99288  -0.00007  -0.01431   0.07812   0.06381   3.05669
   D108       1.21372   0.00030   0.00275  -0.00810  -0.00535   1.20838
   D109      -2.93238   0.00000   0.00174  -0.00750  -0.00576  -2.93815
   D110      -0.89861  -0.00021   0.00123  -0.00490  -0.00367  -0.90228
   D111      -1.03986  -0.00038  -0.00261   0.01224   0.00963  -1.03022
   D112       1.05909  -0.00014  -0.00112   0.00902   0.00789   1.06699
   D113      -3.13411  -0.00046  -0.00260   0.01115   0.00855  -3.12556
   D114      -3.12426   0.00016  -0.00070   0.01063   0.00993  -3.11434
   D115      -1.02532   0.00039   0.00078   0.00741   0.00819  -1.01713
   D116       1.06467   0.00008  -0.00069   0.00954   0.00885   1.07351
   D117       1.15834   0.00013  -0.00055   0.00946   0.00891   1.16725
   D118      -3.02590   0.00037   0.00093   0.00624   0.00717  -3.01873
   D119      -0.93591   0.00005  -0.00054   0.00837   0.00783  -0.92808
   D120      -0.97193  -0.00015  -0.00484   0.00417  -0.00067  -0.97261
   D121       1.16403   0.00017  -0.00282   0.00152  -0.00130   1.16272
   D122      -3.05469   0.00016  -0.00338   0.00271  -0.00067  -3.05536
   D123       1.10583  -0.00043  -0.00525   0.00274  -0.00251   1.10331
   D124      -3.04140  -0.00011  -0.00323   0.00008  -0.00315  -3.04455
   D125      -0.97693  -0.00012  -0.00379   0.00128  -0.00251  -0.97944
   D126       3.09733  -0.00018  -0.00589   0.00607   0.00018   3.09751
   D127      -1.04989   0.00015  -0.00387   0.00341  -0.00045  -1.05035
   D128       1.01458   0.00013  -0.00443   0.00461   0.00018   1.01476
   D129      -3.08236   0.00047  -0.00755   0.05755   0.04999  -3.03237
   D130       1.05160   0.00042  -0.00913   0.06061   0.05148   1.10309
   D131      -1.02643   0.00003  -0.00913   0.05890   0.04977  -0.97666
         Item               Value     Threshold  Converged?
 Maximum Force            0.001759     0.000450     NO 
 RMS     Force            0.000376     0.000300     NO 
 Maximum Displacement     0.391252     0.001800     NO 
 RMS     Displacement     0.070656     0.001200     NO 
 Predicted change in Energy=-2.957876D-04
 GradGradGradGradGradGradGradGradGradGradGradGradGradGradGradGradGradGrad

                          Input orientation:                          
 ---------------------------------------------------------------------
 Center     Atomic      Atomic             Coordinates (Angstroms)
 Number     Number       Type             X           Y           Z
 ---------------------------------------------------------------------
      1          6           0        1.769727    0.487854    0.172131
      2          6           0        0.863842   -0.449876    0.538222
      3          6           0       -0.510225   -0.180293    1.062900
      4          6           0       -1.369131    0.582609    0.007786
      5          6           0       -1.057271    2.090385    0.029418
      6          6           0        0.340973    2.493424   -0.467106
      7          6           0        1.548469    1.984002    0.364062
      8          6           0        2.922734   -0.185180   -0.451444
      9          6           0        2.638826   -1.683107   -0.508676
     10          6           0        1.339103   -1.881145    0.290362
     11          8           0        3.955801    0.322115   -0.885906
     12          6           0        2.780592    2.862779    0.101574
     13          6           0        1.559764   -2.647519    1.598204
     14          8           0        0.338275   -2.637943   -0.419622
     15          6           0       -2.896006    0.277441    0.135151
     16          8           0       -3.614256    1.078050   -0.829824
     17          6           0       -3.479014    0.641503    1.501775
     18          6           0       -3.216658   -1.190984   -0.185506
     19          8           0       -2.713022   -1.486823   -1.490279
     20          1           0       -0.446973    0.432324    1.973582
     21          1           0       -0.974776   -1.126160    1.344693
     22          1           0       -1.089236    0.200130   -0.982916
     23          1           0       -1.191261    2.474276    1.051171
     24          1           0       -1.792958    2.605241   -0.597106
     25          1           0        0.385408    3.591024   -0.464499
     26          1           0        0.471544    2.183329   -1.514001
     27          1           0        1.280757    2.117931    1.424250
     28          1           0        2.505518   -1.991920   -1.553307
     29          1           0        3.492198   -2.250732   -0.120028
     30          1           0        2.557533    3.894128    0.399053
     31          1           0        3.058710    2.870293   -0.957759
     32          1           0        3.652507    2.526657    0.671288
     33          1           0        0.652876   -2.647740    2.210947
     34          1           0        1.826133   -3.684630    1.366189
     35          1           0        2.374985   -2.200836    2.176792
     36          1           0        0.103777   -2.149584   -1.228135
     37          1           0       -3.385327    0.720351   -1.706227
     38          1           0       -2.972091    0.098274    2.306781
     39          1           0       -3.371577    1.713060    1.695973
     40          1           0       -4.544889    0.391820    1.539355
     41          1           0       -2.791071   -1.874356    0.558819
     42          1           0       -4.309130   -1.309365   -0.163253
     43          1           0       -3.006580   -2.382506   -1.724083
 ---------------------------------------------------------------------
                    Distance matrix (angstroms):
                    1          2          3          4          5
     1  C    0.000000
     2  C    1.354249   0.000000
     3  C    2.537335   1.495333   0.000000
     4  C    3.144585   2.516656   1.559809   0.000000
     5  C    3.252751   3.225288   2.554080   1.539842   0.000000
     6  C    2.544066   3.153901   3.195969   2.607909   1.537551
     7  C    1.524550   2.534327   3.067698   3.256259   2.629293
     8  C    1.473515   2.299683   3.752128   4.384119   4.609758
     9  C    2.435550   2.401545   3.826855   4.632917   5.309418
    10  C    2.410720   1.528344   2.628635   3.672119   4.645831
    11  O    2.434302   3.490604   4.898534   5.405686   5.394023
    12  C    2.582072   3.852049   4.584093   4.735839   3.915481
    13  C    3.450845   2.537223   3.264752   4.641291   5.635397
    14  O    3.488529   2.445674   2.992969   3.670132   4.950381
    15  C    4.670622   3.850703   2.600422   1.562273   2.584356
    16  O    5.508132   4.925390   3.847186   2.446965   2.881196
    17  C    5.416719   4.580386   3.111538   2.585938   3.183070
    18  C    5.273560   4.209929   3.147188   2.568336   3.934022
    19  O    5.172813   4.240758   3.616359   2.886658   4.224619
    20  H    2.856934   2.134660   1.099383   2.176537   2.627052
    21  H    3.392969   2.118553   1.090815   2.205159   3.476049
    22  H    3.096868   2.559469   2.159939   1.098236   2.144505
    23  H    3.672333   3.610710   2.740563   2.167646   1.099684
    24  H    4.215184   4.204913   3.487151   2.153268   1.094917
    25  H    3.457065   4.190850   4.166286   3.514544   2.139438
    26  H    2.720837   3.361441   3.631942   2.875105   2.174409
    27  H    2.112828   2.748181   2.935988   3.374239   2.722626
    28  H    3.109309   3.073677   4.384202   4.906946   5.644794
    29  H    3.248402   3.253403   4.658908   5.628204   6.290096
    30  H    3.503546   4.664583   5.143223   5.151499   4.056714
    31  H    2.934986   4.251933   5.111403   5.076569   4.303961
    32  H    2.819705   4.080945   4.980891   5.425533   4.773295
    33  H    3.903343   2.770040   2.959579   4.401998   5.489399
    34  H    4.340344   3.474934   4.222669   5.501300   6.591796
    35  H    3.407941   2.834488   3.694291   5.144954   5.899676
    36  H    3.419388   2.566461   3.082847   3.340934   4.572396
    37  H    5.491526   4.945949   4.092118   2.649879   3.210809
    38  H    5.214723   4.259419   2.772296   2.844193   3.580701
    39  H    5.500566   4.894634   3.488968   2.852662   2.876767
    40  H    6.461649   5.564629   4.102785   3.530941   4.162753
    41  H    5.150771   3.922748   2.885516   2.891752   4.359529
    42  H    6.347833   5.290598   4.148486   3.500345   4.708504
    43  H    5.886230   4.881930   4.341521   3.804276   5.184720
                    6          7          8          9         10
     6  C    0.000000
     7  C    1.551901   0.000000
     8  C    3.720303   2.694255   0.000000
     9  C    4.767102   3.924059   1.525668   0.000000
    10  C    4.550480   3.871515   2.436074   1.538493   0.000000
    11  O    4.237565   3.181122   1.230175   2.428505   3.617328
    12  C    2.532106   1.535994   3.100982   4.588854   4.961688
    13  C    5.672764   4.793143   3.481645   2.556053   1.531820
    14  O    5.131587   4.841602   3.563213   2.492424   1.441692
    15  C    3.968794   4.766352   5.866503   5.906998   4.756020
    16  O    4.216478   5.375857   6.668670   6.843110   5.877704
    17  C    4.679573   5.326563   6.743949   6.846436   5.571851
    18  C    5.129415   5.752304   6.226918   5.885008   4.632249
    19  O    5.120169   5.800475   5.876665   5.444662   4.443634
    20  H    3.290281   2.996673   4.197260   4.489856   3.372749
    21  H    4.256195   4.123288   4.393419   4.099180   2.652480
    22  H    2.751500   3.457461   4.065321   4.203562   3.442349
    23  H    2.157144   2.866811   5.124013   5.864001   5.094237
    24  H    2.140809   3.531984   5.481370   6.167532   5.543018
    25  H    1.098502   2.149824   4.549496   5.735530   5.605709
    26  H    1.099635   2.174078   3.570322   4.545010   4.530820
    27  H    2.145091   1.101637   3.393912   4.475314   4.157128
    28  H    5.097391   4.516659   2.156961   1.097447   2.184470
    29  H    5.705936   4.684592   2.168093   1.096125   2.222799
    30  H    2.761403   2.160559   4.182999   5.651206   5.903403
    31  H    2.787269   2.193981   3.100123   4.594717   5.204903
    32  H    3.501900   2.194502   3.024426   4.487981   4.992560
    33  H    5.805241   5.066173   4.278409   3.502979   2.178813
    34  H    6.613246   5.763224   4.092979   2.860364   2.155728
    35  H    5.758774   4.634867   3.357160   2.747615   2.175747
    36  H    4.710939   4.659266   3.522591   2.676135   1.975835
    37  H    4.308656   5.497749   6.495083   6.595540   5.751033
    38  H    4.940403   5.269306   6.514377   6.525527   5.154652
    39  H    4.367024   5.104336   6.916145   7.247024   6.089708
    40  H    5.684565   6.406666   7.749943   7.752775   6.430219
    41  H    5.471720   5.810031   6.043303   5.537138   4.138895
    42  H    6.014731   6.740608   7.324391   6.966570   5.695194
    43  H    6.046552   6.646444   6.450164   5.816957   4.816047
                   11         12         13         14         15
    11  O    0.000000
    12  C    2.968368   0.000000
    13  C    4.553077   5.838981   0.000000
    14  O    4.697430   6.041068   2.358760   0.000000
    15  C    6.927612   6.237698   5.527188   4.389511   0.000000
    16  O    7.607913   6.704241   6.822438   5.440530   1.445003
    17  C    7.815337   6.788026   6.017994   5.386857   1.529739
    18  C    7.363708   7.244475   5.302577   3.845263   1.536850
    19  O    6.936189   7.185599   5.398392   3.432462   2.405854
    20  H    5.251022   4.452943   3.695042   3.971219   3.066200
    21  H    5.602111   5.617808   2.966933   2.668782   2.669123
    22  H    5.047444   4.820932   4.667814   3.226414   2.126139
    23  H    5.905616   4.102229   5.839535   5.535114   2.927684
    24  H    6.192277   4.633771   6.606937   5.662563   2.677978
    25  H    4.859121   2.566649   6.674824   6.229307   4.701818
    26  H    3.999833   2.898868   5.848687   4.945714   4.206247
    27  H    3.964547   2.133957   4.776779   5.187145   4.742841
    28  H    2.811316   5.136380   3.355038   2.529729   6.097323
    29  H    2.724158   5.167542   2.616116   3.191696   6.875023
    30  H    4.045436   1.096326   6.725076   6.947178   6.549135
    31  H    2.702433   1.095260   6.263069   6.166929   6.586045
    32  H    2.716035   1.094435   5.657812   6.232761   6.944742
    33  H    5.414781   6.272356   1.094487   2.649333   5.045808
    34  H    5.065710   6.736380   1.095620   2.549196   6.285862
    35  H    4.271343   5.487371   1.094931   3.328756   6.171994
    36  H    4.589608   5.835859   3.218079   0.973230   4.092395
    37  H    7.397545   6.773234   6.834891   5.176746   1.956086
    38  H    7.631450   6.752687   5.345949   5.087109   2.180337
    39  H    7.892482   6.458571   6.583489   6.096717   2.173323
    40  H    8.840163   7.863557   6.819666   6.071437   2.168799
    41  H    7.240994   7.327547   4.539589   3.366485   2.195617
    42  H    8.455355   8.230497   6.271946   4.840374   2.145674
    43  H    7.516133   8.021060   5.653258   3.599295   3.247197
                   16         17         18         19         20
    16  O    0.000000
    17  C    2.375966   0.000000
    18  C    2.392016   2.504747   0.000000
    19  O    2.797677   3.750853   1.429546   0.000000
    20  H    4.278753   3.075651   3.868843   4.562503   0.000000
    21  H    4.068651   3.069286   2.715096   3.344943   1.761519
    22  H    2.677668   3.475562   2.664017   2.395811   3.034352
    23  H    3.370236   2.965791   4.366432   4.946213   2.361011
    24  H    2.388221   3.332319   4.075249   4.288270   3.625145
    25  H    4.737702   5.244012   5.993356   6.036309   4.076087
    26  H    4.287599   5.203753   5.172401   4.859223   4.009106
    27  H    5.488475   4.984102   5.810936   6.118742   2.475498
    28  H    6.884750   7.216860   5.937649   5.243306   5.199337
    29  H    7.879486   7.719655   6.792357   6.400461   5.205676
    30  H    6.894304   6.945176   7.716305   7.765499   4.846678
    31  H    6.910643   7.332029   7.514692   7.251271   5.179408
    32  H    7.560268   7.423079   7.857505   7.829454   4.784134
    33  H    6.429324   5.328655   4.778956   5.135763   3.279147
    34  H    7.556681   6.846780   5.835733   5.796006   4.741861
    35  H    7.460686   6.542465   6.153595   6.312292   3.865006
    36  H    4.939639   5.298959   3.609886   2.905568   4.149767
    37  H    0.973878   3.210338   2.448314   2.317379   4.717825
    38  H    3.348227   1.095492   2.816646   4.122780   2.568818
    39  H    2.615680   1.094298   3.463731   4.563457   3.204786
    40  H    2.636285   1.095374   2.691581   4.007957   4.121057
    41  H    3.364916   2.773441   1.096422   2.086881   3.580101
    42  H    2.574279   2.695793   1.099092   2.083278   4.745082
    43  H    3.625522   4.446794   1.957313   0.971127   5.305429
                   21         22         23         24         25
    21  H    0.000000
    22  H    2.681400   0.000000
    23  H    3.618861   3.052811   0.000000
    24  H    4.285248   2.535474   1.759547   0.000000
    25  H    5.232122   3.733831   2.455660   2.394709   0.000000
    26  H    4.606158   2.578986   3.070778   2.479249   1.757976
    27  H    3.951947   3.884492   2.525281   3.710940   2.557152
    28  H    4.610899   4.248846   6.355815   6.365933   6.070390
    29  H    4.833625   5.266958   6.755160   7.193118   6.625475
    30  H    6.210856   5.371628   4.061367   4.645464   2.357058
    31  H    6.127147   4.933139   4.717508   4.872269   2.812349
    32  H    5.933657   5.534731   4.858924   5.591787   3.618954
    33  H    2.390576   4.620182   5.566055   6.439027   6.793507
    34  H    3.793590   5.395279   6.865568   7.517634   7.639519
    35  H    3.614998   5.267753   5.986802   6.940074   6.669369
    36  H    2.971551   2.646615   5.315302   5.157921   5.798020
    37  H    4.304471   2.462892   3.936167   2.705290   4.899091
    38  H    2.532611   3.791783   3.223863   4.013452   5.581406
    39  H    3.732187   3.830728   2.397706   2.923395   4.723275
    40  H    3.884310   4.282538   3.977659   4.127569   6.209523
    41  H    2.115733   3.094621   4.659656   4.732777   6.403716
    42  H    3.664067   3.649402   5.050927   4.673702   6.792882
    43  H    3.888961   3.300840   5.880964   5.255527   6.983924
                   26         27         28         29         30
    26  H    0.000000
    27  H    3.048347   0.000000
    28  H    4.644492   5.220800   0.000000
    29  H    5.543321   5.134246   1.759207   0.000000
    30  H    3.307258   2.415794   6.201611   6.237175   0.000000
    31  H    2.733999   3.066127   4.929687   5.207168   1.772105
    32  H    3.874517   2.521747   5.165456   4.845134   1.772867
    33  H    6.103061   4.870806   4.246409   3.694971   7.050300
    34  H    6.675579   5.828423   3.442425   2.653428   7.675147
    35  H    6.038704   4.518340   3.738224   2.554611   6.351556
    36  H    4.357879   5.160631   2.428776   3.566446   6.722731
    37  H    4.129493   5.790117   6.487053   7.657918   7.058516
    38  H    5.550176   4.790051   7.019500   7.293440   6.973139
    39  H    5.029380   4.677816   7.669741   8.131476   6.449295
    40  H    6.139796   6.077077   8.059467   8.621567   8.000679
    41  H    5.604110   5.767765   5.703398   6.331032   7.868196
    42  H    6.072749   6.746359   6.988387   7.858038   8.633863
    43  H    5.743548   6.967581   5.528558   6.695109   8.652352
                   31         32         33         34         35
    31  H    0.000000
    32  H    1.767619   0.000000
    33  H    6.802752   6.175980   0.000000
    34  H    7.063073   6.511422   1.779126   0.000000
    35  H    6.000770   5.123260   1.779480   1.777628   0.000000
    36  H    5.831286   6.169969   3.518090   3.471801   4.093231
    37  H    6.834330   7.645026   6.557085   7.483509   7.536070
    38  H    7.396747   7.242732   4.548644   6.182073   5.821857
    39  H    7.051955   7.144905   5.956340   7.500666   6.969414
    40  H    8.378134   8.515185   6.058607   7.565537   7.417065
    41  H    7.683205   7.803926   3.897233   5.024691   5.423335
    42  H    8.507987   8.876891   5.661235   6.754445   7.137782
    43  H    8.060204   8.612846   5.380189   5.882213   6.649141
                   36         37         38         39         40
    36  H    0.000000
    37  H    4.543010   0.000000
    38  H    5.197063   4.081908   0.000000
    39  H    5.962257   3.544097   1.772063   0.000000
    40  H    5.977276   3.462126   1.774488   1.773941   0.000000
    41  H    3.413078   3.495150   2.641857   3.807841   3.028676
    42  H    4.616675   2.711813   3.141686   3.670256   2.418364
    43  H    3.158249   3.125938   4.733215   5.348239   4.551187
                   41         42         43
    41  H    0.000000
    42  H    1.773444   0.000000
    43  H    2.348680   2.298794   0.000000
 Stoichiometry    C15H24O4
 Framework group  C1[X(C15H24O4)]
 Deg. of freedom   123
 Full point group                 C1      NOp   1
 Largest Abelian subgroup         C1      NOp   1
 Largest concise Abelian subgroup C1      NOp   1
                         Standard orientation:                         
 ---------------------------------------------------------------------
 Center     Atomic      Atomic             Coordinates (Angstroms)
 Number     Number       Type             X           Y           Z
 ---------------------------------------------------------------------
      1          6           0        1.802839    0.460667    0.157520
      2          6           0        0.889710   -0.477638    0.503598
      3          6           0       -0.483052   -0.208696    1.032006
      4          6           0       -1.335033    0.581516   -0.008522
      5          6           0       -1.012292    2.086245    0.043837
      6          6           0        0.389481    2.489029   -0.442846
      7          6           0        1.592170    1.954216    0.379292
      8          6           0        2.951755   -0.208036   -0.478148
      9          6           0        2.657083   -1.702404   -0.565869
     10          6           0        1.354918   -1.907041    0.227509
     11          8           0        3.989034    0.300384   -0.901105
     12          6           0        2.830966    2.829123    0.135987
     13          6           0        1.568317   -2.701174    1.519904
     14          8           0        0.349564   -2.642099   -0.498734
     15          6           0       -2.864244    0.284947    0.110899
     16          8           0       -3.575417    1.110020   -0.838585
     17          6           0       -3.446383    0.625647    1.483903
     18          6           0       -3.195101   -1.174355   -0.239642
     19          8           0       -2.691917   -1.447517   -1.549524
     20          1           0       -0.416555    0.384986    1.954916
     21          1           0       -0.954807   -1.156644    1.294151
     22          1           0       -1.056623    0.217037   -1.006402
     23          1           0       -1.144833    2.450449    1.072960
     24          1           0       -1.743413    2.618942   -0.573041
     25          1           0        0.441859    3.586002   -0.418079
     26          1           0        0.519170    2.199134   -1.495622
     27          1           0        1.324051    2.068713    1.441651
     28          1           0        2.522906   -1.989146   -1.616662
     29          1           0        3.505815   -2.283925   -0.187745
     30          1           0        2.614993    3.855868    0.453921
     31          1           0        3.110514    2.855943   -0.922657
     32          1           0        3.699680    2.475272    0.699825
     33          1           0        0.660651   -2.707143    2.131467
     34          1           0        1.827471   -3.735312    1.267356
     35          1           0        2.385994   -2.272166    2.108317
     36          1           0        0.119664   -2.135869   -1.297518
     37          1           0       -3.347939    0.768385   -1.721749
     38          1           0       -2.944458    0.062652    2.278391
     39          1           0       -3.331443    1.692267    1.699770
     40          1           0       -4.514087    0.383009    1.515210
     41          1           0       -2.775446   -1.875649    0.491260
     42          1           0       -4.288430   -1.285219   -0.221045
     43          1           0       -2.991648   -2.336153   -1.801662
 ---------------------------------------------------------------------
 Rotational constants (GHZ):      0.5323427      0.2897176      0.2194156
 Standard basis: 6-31G(d) (6D, 7F)
 There are   333 symmetry adapted cartesian basis functions of A   symmetry.
 There are   333 symmetry adapted basis functions of A   symmetry.
   333 basis functions,   628 primitive gaussians,   333 cartesian basis functions
    73 alpha electrons       73 beta electrons
       nuclear repulsion energy      1614.5515344187 Hartrees.
 NAtoms=   43 NActive=   43 NUniq=   43 SFac= 1.00D+00 NAtFMM=   60 NAOKFM=F Big=F
 Integral buffers will be    131072 words long.
 Raffenetti 2 integral format.
 Two-electron integral symmetry is turned on.
 ------------------------------------------------------------------------------
 Polarizable Continuum Model (PCM)
 =================================
 Model                : PCM (using non-symmetric T matrix).
 Atomic radii         : SMD-Coulomb.
 Polarization charges : Total charges.
 Charge compensation  : None.
 Solution method      : On-the-fly selection.
 Cavity type          : VdW (van der Waals Surface) (Alpha=1.000).
 Cavity algorithm     : GePol (No added spheres)
                        Default sphere list used, NSphG=   43.
                        Lebedev-Laikov grids with approx.  5.0 points / Ang**2.
                        Smoothing algorithm: Karplus/York (Gamma=1.0000).
                        Polarization charges: spherical gaussians, with
                                              point-specific exponents (IZeta= 3).
                        Self-potential: point-specific (ISelfS= 7).
                        Self-field    : sphere-specific E.n sum rule (ISelfD= 2).
 1st derivatives      : Analytical E(r).r(x)/FMM algorithm (CHGder, D1EAlg=3).
                        Cavity 1st derivative terms included.
 Solvent              : Methanol, Eps=  32.613000 Eps(inf)=   1.765709
 ------------------------------------------------------------------------------
 ------------------------------------------------------------------------------
 Atomic radii for non-electrostatic terms: SMD-CDS.
 ------------------------------------------------------------------------------
 Nuclear repulsion after PCM non-electrostatic terms =     1614.5522679965 Hartrees.
 One-electron integrals computed using PRISM.
 NBasis=   333 RedAO= T EigKep=  9.89D-04  NBF=   333
 NBsUse=   333 1.00D-06 EigRej= -1.00D+00 NBFU=   333
 Initial guess from the checkpoint file:  "DY-202A-11R_61.chk"
 B after Tr=     0.000000    0.000000    0.000000
         Rot=    0.999969   -0.006936   -0.003274   -0.001948 Ang=  -0.91 deg.
 ExpMin= 1.61D-01 ExpMax= 5.48D+03 ExpMxC= 8.25D+02 IAcc=1 IRadAn=         1 AccDes= 0.00D+00
 Harris functional with IExCor=  402 and IRadAn=       1 diagonalized for initial guess.
 HarFok:  IExCor=  402 AccDes= 0.00D+00 IRadAn=         1 IDoV= 1 UseB2=F ITyADJ=14
 ICtDFT=  3500011 ScaDFX=  1.000000  1.000000  1.000000  1.000000
 FoFCou: FMM=F IPFlag=           0 FMFlag=      100000 FMFlg1=           0
         NFxFlg=           0 DoJE=T BraDBF=F KetDBF=T FulRan=T
         wScrn=  0.000000 ICntrl=     500 IOpCl=  0 I1Cent=   200000004 NGrid=           0
         NMat0=    1 NMatS0=      1 NMatT0=    0 NMatD0=    1 NMtDS0=    0 NMtDT0=    0
 Petite list used in FoFCou.
 Keep R1 ints in memory in canonical form, NReq=1565304907.
 Requested convergence on RMS density matrix=1.00D-08 within 128 cycles.
 Requested convergence on MAX density matrix=1.00D-06.
 Requested convergence on             energy=1.00D-06.
 No special actions if energy rises.
 Inv3:  Mode=1 IEnd=    21611568.
 Iteration    1 A*A^-1 deviation from unit magnitude is 7.44D-15 for   2665.
 Iteration    1 A*A^-1 deviation from orthogonality  is 3.79D-15 for   2400   2142.
 Iteration    1 A^-1*A deviation from unit magnitude is 6.66D-15 for   2665.
 Iteration    1 A^-1*A deviation from orthogonality  is 1.86D-11 for   2068   1504.
 Error on total polarization charges =  0.05234
 SCF Done:  E(RB3LYP) =  -886.950371000     A.U. after   10 cycles
            NFock= 10  Conv=0.63D-08     -V/T= 2.0094
 SMD-CDS (non-electrostatic) energy       (kcal/mol) =       0.46
 (included in total energy above)
 D1PCM: PCM CHGder 1st derivatives, ID1Alg=3 FixD1E=F DoIter=F DoCFld=F I1PDM=0.
 Calling FoFJK, ICntrl=      2127 FMM=F ISym2X=0 I1Cent= 0 IOpClX= 0 NMat=1 NMatS=1 NMatT=0.
 ***** Axes restored to original set *****
 -------------------------------------------------------------------
 Center     Atomic                   Forces (Hartrees/Bohr)
 Number     Number              X              Y              Z
 -------------------------------------------------------------------
      1        6          -0.000829827    0.005088810    0.000715608
      2        6           0.000913441   -0.004142477   -0.000367329
      3        6          -0.000523341    0.001569526   -0.000043753
      4        6           0.000302951   -0.002173909   -0.000447614
      5        6          -0.000361899    0.000424257    0.000410198
      6        6           0.001704227   -0.000289733   -0.000128396
      7        6          -0.000402606   -0.001538098   -0.000229956
      8        6           0.000155160   -0.003031995   -0.000089386
      9        6           0.001839292   -0.001034032   -0.000363405
     10        6          -0.003006622   -0.000008959   -0.000436259
     11        8           0.001659188    0.001204612   -0.000539396
     12        6           0.000381280   -0.000395788   -0.000319078
     13        6           0.001011088    0.001384444   -0.000740611
     14        8           0.000189571    0.000573889    0.000327425
     15        6          -0.000941533    0.001098136    0.000897300
     16        8          -0.000882981   -0.000018063    0.000204702
     17        6           0.001606832   -0.000695774   -0.000308843
     18        6          -0.000053433    0.000188808    0.001585678
     19        8           0.000913067   -0.000809817   -0.001886219
     20        1          -0.000226131   -0.000663357    0.000082012
     21        1          -0.000926204   -0.000678717    0.000339749
     22        1           0.000145995    0.000814362    0.000412639
     23        1          -0.000175621    0.000061366   -0.000233563
     24        1           0.000062177    0.000184585    0.000252011
     25        1          -0.000471972    0.000033205   -0.000186633
     26        1          -0.000081955    0.000060832    0.000181101
     27        1           0.000289086    0.000268978   -0.000169832
     28        1          -0.000742587    0.001288512    0.000200042
     29        1          -0.000077046    0.000712303    0.000271570
     30        1           0.000196812    0.000035577   -0.000011014
     31        1          -0.000036562    0.000256085   -0.000012864
     32        1           0.000142086    0.000323412    0.000287779
     33        1          -0.000271724   -0.000603471    0.000364081
     34        1          -0.000157126   -0.000357786    0.000444107
     35        1          -0.000436220    0.000210925   -0.000054453
     36        1          -0.000096189    0.000007289    0.000042460
     37        1           0.000097352   -0.000403965   -0.000178967
     38        1          -0.000530497    0.000078765   -0.000522917
     39        1          -0.000386280    0.000423376   -0.000056992
     40        1          -0.000399751    0.000421396   -0.000036050
     41        1           0.000571413    0.000025543    0.000469389
     42        1           0.000273463    0.000032072    0.000060633
     43        1          -0.000436378    0.000074876   -0.000184952
 -------------------------------------------------------------------
 Cartesian Forces:  Max     0.005088810 RMS     0.000946260

 GradGradGradGradGradGradGradGradGradGradGradGradGradGradGradGradGradGrad
 Berny optimization.
 Using GEDIIS/GDIIS optimizer.
 FormGI is forming the generalized inverse of G from B-inverse, IUseBI=4.
 Internal  Forces:  Max     0.002499835 RMS     0.000484284
 Search for a local minimum.
 Step number   5 out of a maximum of  258
 All quantities printed in internal units (Hartrees-Bohrs-Radians)
 Mixed Optimization -- En-DIIS/RFO-DIIS
 Swapping is turned off.
 Update second derivatives using D2CorX and points    3    4    5
 DE= -1.04D-04 DEPred=-2.96D-04 R= 3.51D-01
 Trust test= 3.51D-01 RLast= 3.96D-01 DXMaxT set to 1.06D+00
 ITU=  0  1  1  1  0
     Eigenvalues ---    0.00173   0.00297   0.00334   0.00367   0.00433
     Eigenvalues ---    0.00517   0.00547   0.00596   0.00833   0.00908
     Eigenvalues ---    0.01082   0.01153   0.01156   0.01274   0.01337
     Eigenvalues ---    0.01417   0.02397   0.02826   0.03327   0.03711
     Eigenvalues ---    0.03896   0.04241   0.04432   0.04596   0.04791
     Eigenvalues ---    0.04949   0.04974   0.05208   0.05346   0.05377
     Eigenvalues ---    0.05412   0.05534   0.05573   0.05617   0.05642
     Eigenvalues ---    0.05680   0.05786   0.05903   0.06264   0.06295
     Eigenvalues ---    0.06454   0.06719   0.06896   0.08068   0.08365
     Eigenvalues ---    0.08624   0.08774   0.08819   0.09011   0.09226
     Eigenvalues ---    0.09335   0.10941   0.11409   0.12944   0.13661
     Eigenvalues ---    0.13751   0.15066   0.15916   0.16000   0.16000
     Eigenvalues ---    0.16000   0.16000   0.16000   0.16000   0.16000
     Eigenvalues ---    0.16004   0.16029   0.16057   0.16171   0.16353
     Eigenvalues ---    0.16542   0.17820   0.19854   0.20092   0.20832
     Eigenvalues ---    0.23079   0.23753   0.24794   0.25306   0.26301
     Eigenvalues ---    0.27010   0.27439   0.28155   0.28364   0.28700
     Eigenvalues ---    0.29176   0.29272   0.29601   0.29709   0.30857
     Eigenvalues ---    0.31673   0.31942   0.32493   0.33768   0.33866
     Eigenvalues ---    0.33894   0.33927   0.33948   0.34020   0.34062
     Eigenvalues ---    0.34075   0.34097   0.34116   0.34136   0.34169
     Eigenvalues ---    0.34187   0.34202   0.34225   0.34276   0.34286
     Eigenvalues ---    0.34296   0.34438   0.34570   0.34680   0.35832
     Eigenvalues ---    0.39621   0.41808   0.42060   0.51762   0.52469
     Eigenvalues ---    0.52529   0.55288   0.96140
 En-DIIS/RFO-DIIS IScMMF=        0 using points:     5    4    3
 RFO step:  Lambda=-1.22290769D-04.
 DidBck=T Rises=F RFO-DIIS coefs:    0.64604    0.44517   -0.09121
 Iteration  1 RMS(Cart)=  0.03516882 RMS(Int)=  0.00040045
 Iteration  2 RMS(Cart)=  0.00071597 RMS(Int)=  0.00001029
 Iteration  3 RMS(Cart)=  0.00000025 RMS(Int)=  0.00001028
 Variable       Old X    -DE/DX   Delta X   Delta X   Delta X     New X
                                 (Linear)    (Quad)   (Total)
    R1        2.55916   0.00250  -0.00008   0.00168   0.00160   2.56076
    R2        2.88098  -0.00155  -0.00056  -0.00138  -0.00194   2.87904
    R3        2.78454   0.00181   0.00081  -0.00024   0.00057   2.78511
    R4        2.82577   0.00097   0.00054  -0.00030   0.00024   2.82601
    R5        2.88815  -0.00182   0.00071  -0.00421  -0.00349   2.88466
    R6        2.94761  -0.00090  -0.00178   0.00262   0.00084   2.94845
    R7        2.07753  -0.00032   0.00021  -0.00094  -0.00073   2.07680
    R8        2.06134   0.00107   0.00008   0.00125   0.00133   2.06267
    R9        2.90988   0.00100   0.00018   0.00148   0.00166   2.91154
   R10        2.95227   0.00010   0.00031  -0.00029   0.00002   2.95229
   R11        2.07536  -0.00062  -0.00029  -0.00028  -0.00057   2.07479
   R12        2.90555   0.00113   0.00001   0.00165   0.00166   2.90721
   R13        2.07810  -0.00017   0.00022  -0.00071  -0.00048   2.07762
   R14        2.06909  -0.00010  -0.00037   0.00061   0.00023   2.06933
   R15        2.93267  -0.00009   0.00040  -0.00120  -0.00080   2.93187
   R16        2.07587   0.00002  -0.00005   0.00015   0.00010   2.07597
   R17        2.07801  -0.00020   0.00008  -0.00046  -0.00038   2.07763
   R18        2.90261   0.00068   0.00031   0.00005   0.00036   2.90297
   R19        2.08179  -0.00020   0.00027  -0.00091  -0.00064   2.08115
   R20        2.88309  -0.00054   0.00031  -0.00197  -0.00167   2.88142
   R21        2.32469   0.00208   0.00012   0.00046   0.00058   2.32527
   R22        2.90733   0.00132   0.00093  -0.00092   0.00000   2.90733
   R23        2.07387  -0.00045  -0.00021  -0.00001  -0.00021   2.07366
   R24        2.07138  -0.00034   0.00009  -0.00067  -0.00058   2.07079
   R25        2.89472  -0.00031   0.00020  -0.00082  -0.00061   2.89411
   R26        2.72440  -0.00055   0.00089  -0.00314  -0.00224   2.72216
   R27        2.07176  -0.00001   0.00003  -0.00013  -0.00010   2.07165
   R28        2.06974   0.00001   0.00012  -0.00015  -0.00002   2.06972
   R29        2.06818   0.00016  -0.00001   0.00031   0.00030   2.06848
   R30        2.06828   0.00042  -0.00019   0.00090   0.00071   2.06899
   R31        2.07042   0.00021   0.00006   0.00012   0.00019   2.07061
   R32        2.06912  -0.00027   0.00010  -0.00053  -0.00044   2.06868
   R33        1.83914   0.00000  -0.00011   0.00034   0.00023   1.83937
   R34        2.73066   0.00013   0.00010  -0.00034  -0.00024   2.73042
   R35        2.89079  -0.00086   0.00005  -0.00124  -0.00119   2.88960
   R36        2.90423   0.00020   0.00042   0.00015   0.00057   2.90480
   R37        1.84036   0.00032  -0.00020   0.00080   0.00061   1.84097
   R38        2.07018  -0.00066  -0.00022  -0.00047  -0.00068   2.06950
   R39        2.06792   0.00036   0.00009   0.00034   0.00043   2.06836
   R40        2.06996   0.00029   0.00013   0.00009   0.00022   2.07017
   R41        2.70145   0.00220   0.00055   0.00093   0.00147   2.70292
   R42        2.07194   0.00053  -0.00013   0.00095   0.00082   2.07276
   R43        2.07698  -0.00027   0.00015  -0.00077  -0.00062   2.07636
   R44        1.83516   0.00011  -0.00007   0.00034   0.00027   1.83544
    A1        2.15127   0.00087   0.00135  -0.00065   0.00067   2.15195
    A2        1.89816  -0.00086   0.00058  -0.00336  -0.00280   1.89536
    A3        2.23329  -0.00001  -0.00189   0.00380   0.00194   2.23523
    A4        2.19530  -0.00032   0.00071  -0.00279  -0.00210   2.19320
    A5        1.97861   0.00056   0.00036   0.00048   0.00081   1.97942
    A6        2.10770  -0.00024  -0.00126   0.00254   0.00131   2.10902
    A7        1.93566  -0.00075   0.00109  -0.00394  -0.00288   1.93278
    A8        1.91585   0.00025  -0.00020   0.00238   0.00218   1.91803
    A9        1.90250   0.00057  -0.00166   0.00465   0.00300   1.90550
   A10        1.89596   0.00059   0.00061   0.00130   0.00191   1.89788
   A11        1.94373  -0.00030  -0.00066  -0.00097  -0.00162   1.94211
   A12        1.86889  -0.00033   0.00083  -0.00335  -0.00253   1.86636
   A13        1.93680   0.00040   0.00095  -0.00153  -0.00060   1.93620
   A14        1.96870  -0.00127  -0.00016  -0.00415  -0.00429   1.96441
   A15        1.87500   0.00009  -0.00266   0.00474   0.00209   1.87708
   A16        1.96932   0.00083   0.00207  -0.00163   0.00044   1.96977
   A17        1.87766  -0.00043   0.00088  -0.00227  -0.00139   1.87628
   A18        1.82823   0.00037  -0.00145   0.00573   0.00427   1.83250
   A19        2.02229  -0.00001  -0.00071   0.00216   0.00144   2.02373
   A20        1.90731   0.00007   0.00022  -0.00037  -0.00014   1.90717
   A21        1.89264   0.00005   0.00021   0.00035   0.00056   1.89320
   A22        1.89583  -0.00002  -0.00037   0.00097   0.00060   1.89643
   A23        1.87862   0.00003   0.00031  -0.00111  -0.00079   1.87783
   A24        1.86047  -0.00014   0.00044  -0.00241  -0.00197   1.85850
   A25        2.03597   0.00022   0.00088  -0.00129  -0.00042   2.03554
   A26        1.87332  -0.00034   0.00060  -0.00278  -0.00217   1.87116
   A27        1.91931  -0.00014  -0.00077   0.00095   0.00018   1.91950
   A28        1.87051   0.00025  -0.00015   0.00223   0.00209   1.87260
   A29        1.90174  -0.00002  -0.00073   0.00170   0.00098   1.90272
   A30        1.85378   0.00000   0.00016  -0.00088  -0.00072   1.85306
   A31        1.94726  -0.00063   0.00054  -0.00329  -0.00276   1.94450
   A32        2.00814   0.00015  -0.00151   0.00219   0.00070   2.00884
   A33        1.85015   0.00025   0.00059   0.00065   0.00124   1.85139
   A34        1.92284   0.00041  -0.00020   0.00102   0.00083   1.92367
   A35        1.86131   0.00011   0.00035   0.00056   0.00092   1.86222
   A36        1.86486  -0.00028   0.00040  -0.00117  -0.00077   1.86409
   A37        1.89517  -0.00018  -0.00017   0.00061   0.00036   1.89553
   A38        2.23726  -0.00037  -0.00015  -0.00123  -0.00137   2.23589
   A39        2.15065   0.00055   0.00032   0.00046   0.00079   2.15144
   A40        1.83807   0.00051   0.00090  -0.00287  -0.00204   1.83604
   A41        1.91196  -0.00051   0.00222  -0.00878  -0.00655   1.90541
   A42        1.92864  -0.00048  -0.00133   0.00222   0.00091   1.92955
   A43        1.93428  -0.00030  -0.00007  -0.00070  -0.00077   1.93351
   A44        1.98986   0.00009  -0.00165   0.00519   0.00356   1.99341
   A45        1.86121   0.00064   0.00007   0.00421   0.00427   1.86548
   A46        1.79916   0.00001   0.00022  -0.00111  -0.00093   1.79823
   A47        1.95504  -0.00024   0.00266  -0.00822  -0.00555   1.94949
   A48        1.93434  -0.00011  -0.00034   0.00074   0.00042   1.93476
   A49        1.96723  -0.00029  -0.00109   0.00114   0.00005   1.96728
   A50        1.98042   0.00027  -0.00143   0.00441   0.00298   1.98341
   A51        1.83157   0.00033   0.00005   0.00269   0.00273   1.83430
   A52        1.90565   0.00012  -0.00132   0.00323   0.00191   1.90756
   A53        1.95293   0.00014   0.00044  -0.00044   0.00001   1.95294
   A54        1.95455   0.00026   0.00037  -0.00021   0.00016   1.95471
   A55        1.88352  -0.00021   0.00035  -0.00174  -0.00139   1.88213
   A56        1.88574  -0.00032   0.00024  -0.00202  -0.00177   1.88397
   A57        1.87894  -0.00002  -0.00007   0.00100   0.00093   1.87987
   A58        1.93770   0.00051  -0.00043   0.00204   0.00161   1.93931
   A59        1.90478   0.00065   0.00062   0.00071   0.00133   1.90610
   A60        1.93297  -0.00036   0.00005  -0.00077  -0.00072   1.93225
   A61        1.89633  -0.00068   0.00011  -0.00264  -0.00253   1.89380
   A62        1.89776  -0.00014   0.00029  -0.00134  -0.00105   1.89671
   A63        1.89342   0.00000  -0.00064   0.00196   0.00132   1.89474
   A64        1.88912   0.00009   0.00041  -0.00084  -0.00043   1.88869
   A65        1.89983   0.00093   0.00093   0.00294   0.00387   1.90370
   A66        1.98103   0.00002   0.00034  -0.00179  -0.00147   1.97957
   A67        1.95362  -0.00109  -0.00059  -0.00271  -0.00330   1.95032
   A68        1.84970  -0.00054  -0.00047   0.00066   0.00018   1.84988
   A69        1.86121   0.00010   0.00008   0.00063   0.00072   1.86192
   A70        1.91163   0.00061  -0.00027   0.00066   0.00039   1.91202
   A71        1.85523  -0.00047  -0.00014  -0.00158  -0.00172   1.85351
   A72        1.94133   0.00006  -0.00013   0.00120   0.00108   1.94240
   A73        1.93282   0.00007   0.00046  -0.00091  -0.00045   1.93237
   A74        1.92544   0.00008  -0.00025   0.00040   0.00014   1.92558
   A75        1.88571   0.00017  -0.00025   0.00199   0.00173   1.88744
   A76        1.88813  -0.00003  -0.00010   0.00024   0.00014   1.88827
   A77        1.88878  -0.00036   0.00028  -0.00299  -0.00271   1.88607
   A78        1.89090   0.00088   0.00121   0.00048   0.00169   1.89258
   A79        1.95292  -0.00055  -0.00025  -0.00087  -0.00112   1.95181
   A80        1.88186  -0.00027   0.00011  -0.00060  -0.00048   1.88138
   A81        1.93251  -0.00004  -0.00113   0.00266   0.00153   1.93405
   A82        1.92450  -0.00031  -0.00002  -0.00200  -0.00203   1.92247
   A83        1.88068   0.00027   0.00010   0.00018   0.00028   1.88096
   A84        1.87980  -0.00007   0.00002  -0.00044  -0.00041   1.87939
    D1        0.09803  -0.00030   0.00107  -0.00776  -0.00670   0.09133
    D2       -3.10385  -0.00042  -0.00253  -0.00348  -0.00601  -3.10986
    D3       -3.01326  -0.00019  -0.00033  -0.00100  -0.00133  -3.01460
    D4        0.06805  -0.00031  -0.00393   0.00328  -0.00065   0.06740
    D5       -1.10392   0.00016   0.00272  -0.00440  -0.00167  -1.10559
    D6        2.97228   0.00002   0.00379  -0.00478  -0.00099   2.97129
    D7        0.91561   0.00011   0.00376  -0.00503  -0.00127   0.91435
    D8        2.00128   0.00002   0.00446  -0.01267  -0.00821   1.99306
    D9       -0.20571  -0.00013   0.00553  -0.01306  -0.00754  -0.21324
   D10       -2.26237  -0.00003   0.00550  -0.01331  -0.00782  -2.27019
   D11        0.04351   0.00022  -0.00325   0.01932   0.01607   0.05959
   D12       -3.11337   0.00006  -0.00377   0.00814   0.00437  -3.10900
   D13       -3.06594   0.00032  -0.00480   0.02660   0.02180  -3.04414
   D14        0.06036   0.00016  -0.00533   0.01542   0.01010   0.07046
   D15        1.07307   0.00027  -0.00348   0.01329   0.00979   1.08286
   D16       -1.02212  -0.00014  -0.00480   0.01263   0.00783  -1.01429
   D17       -3.06404  -0.00021  -0.00472   0.01262   0.00789  -3.05615
   D18       -2.00412   0.00038   0.00030   0.00880   0.00908  -1.99503
   D19        2.18388  -0.00004  -0.00102   0.00814   0.00712   2.19100
   D20        0.14196  -0.00011  -0.00094   0.00814   0.00718   0.14914
   D21       -0.14770   0.00034   0.00928  -0.02374  -0.01445  -0.16215
   D22        1.97180  -0.00013   0.00950  -0.02733  -0.01783   1.95397
   D23       -2.27227   0.00007   0.01102  -0.02868  -0.01765  -2.28992
   D24        2.93699   0.00022   0.00597  -0.01990  -0.01393   2.92305
   D25       -1.22670  -0.00024   0.00619  -0.02350  -0.01731  -1.24401
   D26        0.81242  -0.00005   0.00771  -0.02484  -0.01713   0.79529
   D27       -1.41848   0.00014   0.00153  -0.00267  -0.00113  -1.41961
   D28        2.63543  -0.00028  -0.00193   0.00416   0.00223   2.63766
   D29        0.62963  -0.00010   0.00154  -0.00343  -0.00189   0.62773
   D30        0.68852   0.00036   0.00234  -0.00133   0.00102   0.68953
   D31       -1.54075  -0.00006  -0.00112   0.00550   0.00437  -1.53638
   D32        2.73663   0.00013   0.00235  -0.00209   0.00025   2.73688
   D33        2.74263   0.00015   0.00334  -0.00520  -0.00185   2.74079
   D34        0.51336  -0.00027  -0.00012   0.00163   0.00151   0.51487
   D35       -1.49244  -0.00009   0.00335  -0.00596  -0.00261  -1.49506
   D36        1.19257   0.00018   0.00117  -0.00543  -0.00428   1.18829
   D37       -0.95536   0.00016   0.00200  -0.00802  -0.00601  -0.96137
   D38       -2.97690   0.00025   0.00125  -0.00514  -0.00390  -2.98080
   D39       -2.86168  -0.00055   0.00342  -0.01364  -0.01022  -2.87190
   D40        1.27357  -0.00057   0.00426  -0.01622  -0.01196   1.26162
   D41       -0.74797  -0.00047   0.00350  -0.01334  -0.00984  -0.75781
   D42       -0.85391   0.00010   0.00332  -0.00895  -0.00564  -0.85954
   D43       -3.00184   0.00008   0.00416  -0.01153  -0.00737  -3.00921
   D44        1.25981   0.00017   0.00340  -0.00866  -0.00526   1.25455
   D45        3.08888   0.00053   0.04028   0.00133   0.04161   3.13048
   D46        1.03363   0.00056   0.04004  -0.00036   0.03968   1.07331
   D47       -1.14136   0.00060   0.04062   0.00236   0.04296  -1.09840
   D48        0.87681   0.00036   0.03736   0.00828   0.04565   0.92246
   D49       -1.17844   0.00039   0.03713   0.00658   0.04372  -1.13471
   D50        2.92976   0.00043   0.03770   0.00930   0.04701   2.97676
   D51       -1.16050   0.00022   0.03614   0.00836   0.04450  -1.11601
   D52        3.06744   0.00026   0.03591   0.00666   0.04257   3.11000
   D53        0.89244   0.00029   0.03648   0.00938   0.04585   0.93830
   D54       -1.11770  -0.00001  -0.00067   0.00204   0.00137  -1.11633
   D55        3.06796  -0.00022  -0.00152   0.00210   0.00059   3.06855
   D56        1.05862   0.00003  -0.00164   0.00418   0.00253   1.06115
   D57        1.03625   0.00007  -0.00119   0.00390   0.00270   1.03895
   D58       -1.06128  -0.00015  -0.00204   0.00396   0.00192  -1.05936
   D59       -3.07062   0.00010  -0.00216   0.00603   0.00387  -3.06675
   D60        3.04427  -0.00010  -0.00070   0.00098   0.00028   3.04455
   D61        0.94675  -0.00031  -0.00155   0.00105  -0.00050   0.94625
   D62       -1.06259  -0.00006  -0.00167   0.00312   0.00145  -1.06115
   D63        1.26588  -0.00003  -0.00197   0.00518   0.00320   1.26908
   D64       -2.76444   0.00000  -0.00371   0.00633   0.00261  -2.76183
   D65       -0.74681  -0.00006  -0.00316   0.00578   0.00262  -0.74419
   D66       -2.91828  -0.00013  -0.00072   0.00244   0.00171  -2.91657
   D67       -0.66541  -0.00009  -0.00247   0.00359   0.00112  -0.66429
   D68        1.35222  -0.00016  -0.00191   0.00304   0.00113   1.35335
   D69       -0.91933   0.00000  -0.00097   0.00342   0.00244  -0.91689
   D70        1.33354   0.00003  -0.00272   0.00457   0.00185   1.33539
   D71       -2.93202  -0.00004  -0.00216   0.00402   0.00186  -2.93016
   D72       -3.00596  -0.00019  -0.00397   0.00575   0.00178  -3.00418
   D73        1.19330  -0.00010  -0.00381   0.00607   0.00225   1.19555
   D74       -0.91824  -0.00035  -0.00430   0.00524   0.00093  -0.91732
   D75        1.05780   0.00019  -0.00331   0.00758   0.00428   1.06208
   D76       -1.02613   0.00029  -0.00316   0.00790   0.00475  -1.02138
   D77       -3.13767   0.00003  -0.00365   0.00707   0.00343  -3.13425
   D78       -0.95759   0.00001  -0.00384   0.00704   0.00320  -0.95439
   D79       -3.04152   0.00011  -0.00369   0.00736   0.00367  -3.03785
   D80        1.13012  -0.00015  -0.00418   0.00653   0.00235   1.13247
   D81       -0.13223   0.00002   0.00879  -0.03308  -0.02430  -0.15652
   D82        1.94881  -0.00031   0.01037  -0.04001  -0.02965   1.91916
   D83       -2.28876  -0.00013   0.01100  -0.03886  -0.02785  -2.31661
   D84        3.02373   0.00018   0.00929  -0.02256  -0.01326   3.01047
   D85       -1.17842  -0.00015   0.01087  -0.02949  -0.01862  -1.19703
   D86        0.86720   0.00003   0.01151  -0.02834  -0.01682   0.85038
   D87        0.15995  -0.00011  -0.01032   0.03280   0.02248   0.18242
   D88       -1.95127   0.00032  -0.01308   0.04279   0.02970  -1.92156
   D89        2.25308  -0.00010  -0.01133   0.03527   0.02394   2.27702
   D90       -1.90617   0.00036  -0.01345   0.04525   0.03181  -1.87436
   D91        2.26580   0.00079  -0.01621   0.05524   0.03904   2.30484
   D92        0.18697   0.00038  -0.01446   0.04773   0.03327   0.22024
   D93        2.27704  -0.00030  -0.01234   0.03666   0.02431   2.30135
   D94        0.16582   0.00012  -0.01510   0.04665   0.03154   0.19737
   D95       -1.91301  -0.00029  -0.01335   0.03913   0.02577  -1.88724
   D96        0.97902   0.00022   0.00488   0.00028   0.00517   0.98419
   D97        3.06880   0.00011   0.00515  -0.00127   0.00389   3.07269
   D98       -1.13109   0.00030   0.00477   0.00112   0.00591  -1.12519
   D99        2.99872  -0.00010   0.00620  -0.00580   0.00039   2.99911
   D100      -1.19468  -0.00021   0.00647  -0.00735  -0.00089  -1.19558
   D101       0.88860  -0.00003   0.00609  -0.00496   0.00112   0.88973
   D102      -1.12102   0.00028   0.00381   0.00219   0.00600  -1.11502
   D103       0.96877   0.00017   0.00407   0.00064   0.00472   0.97348
   D104       3.05205   0.00035   0.00370   0.00303   0.00673   3.05879
   D105       0.94298   0.00003  -0.01870   0.04448   0.02577   0.96875
   D106      -1.07148  -0.00008  -0.01786   0.04263   0.02478  -1.04669
   D107       3.05669  -0.00011  -0.01567   0.03666   0.02099   3.07768
   D108       1.20838  -0.00022   0.00056   0.00128   0.00184   1.21021
   D109      -2.93815   0.00002   0.00120   0.00115   0.00235  -2.93579
   D110      -0.90228   0.00051   0.00070   0.00252   0.00322  -0.89906
   D111      -1.03022   0.00042  -0.00215  -0.00240  -0.00455  -1.03477
   D112       1.06699   0.00072  -0.00225   0.00030  -0.00195   1.06504
   D113      -3.12556   0.00036  -0.00177  -0.00375  -0.00553  -3.13108
   D114      -3.11434  -0.00039  -0.00317  -0.00543  -0.00860  -3.12294
   D115      -1.01713  -0.00009  -0.00328  -0.00273  -0.00600  -1.02313
   D116       1.07351  -0.00044  -0.00280  -0.00678  -0.00958   1.06394
   D117       1.16725  -0.00052  -0.00289  -0.00683  -0.00972   1.15754
   D118      -3.01873  -0.00022  -0.00299  -0.00412  -0.00711  -3.02584
   D119      -0.92808  -0.00058  -0.00251  -0.00818  -0.01069  -0.93878
   D120      -0.97261  -0.00050   0.00258  -0.04449  -0.04191  -1.01451
   D121       1.16272  -0.00030   0.00183  -0.04137  -0.03955   1.12318
   D122      -3.05536  -0.00047   0.00187  -0.04203  -0.04016  -3.09552
   D123       1.10331   0.00009   0.00343  -0.04204  -0.03862   1.06470
   D124      -3.04455   0.00028   0.00267  -0.03893  -0.03625  -3.08080
   D125      -0.97944   0.00012   0.00272  -0.03959  -0.03687  -1.01631
   D126       3.09751  -0.00019   0.00278  -0.04062  -0.03784   3.05967
   D127      -1.05035   0.00001   0.00203  -0.03751  -0.03548  -1.08582
   D128       1.01476  -0.00016   0.00208  -0.03817  -0.03609   0.97867
   D129      -3.03237   0.00022  -0.01404   0.04520   0.03116  -3.00121
   D130       1.10309   0.00035  -0.01381   0.04425   0.03044   1.13353
   D131      -0.97666   0.00024  -0.01321   0.04362   0.03042  -0.94624
         Item               Value     Threshold  Converged?
 Maximum Force            0.002500     0.000450     NO 
 RMS     Force            0.000484     0.000300     NO 
 Maximum Displacement     0.153701     0.001800     NO 
 RMS     Displacement     0.035260     0.001200     NO 
 Predicted change in Energy=-2.206329D-04
 GradGradGradGradGradGradGradGradGradGradGradGradGradGradGradGradGradGrad

                          Input orientation:                          
 ---------------------------------------------------------------------
 Center     Atomic      Atomic             Coordinates (Angstroms)
 Number     Number       Type             X           Y           Z
 ---------------------------------------------------------------------
      1          6           0        1.770952    0.487995    0.182123
      2          6           0        0.861445   -0.453444    0.532521
      3          6           0       -0.513925   -0.185231    1.054844
      4          6           0       -1.366921    0.581443   -0.002980
      5          6           0       -1.053596    2.089700    0.025469
      6          6           0        0.350129    2.494899   -0.456339
      7          6           0        1.548905    1.981635    0.384245
      8          6           0        2.924625   -0.182823   -0.443320
      9          6           0        2.626393   -1.675073   -0.539311
     10          6           0        1.334085   -1.880937    0.269715
     11          8           0        3.963184    0.326331   -0.863135
     12          6           0        2.783627    2.862703    0.141252
     13          6           0        1.568753   -2.648807    1.573857
     14          8           0        0.326531   -2.633565   -0.432741
     15          6           0       -2.893895    0.276306    0.123406
     16          8           0       -3.610991    1.032966   -0.877044
     17          6           0       -3.487079    0.690811    1.470439
     18          6           0       -3.202044   -1.206437   -0.139945
     19          8           0       -2.734389   -1.539925   -1.449875
     20          1           0       -0.455026    0.422513    1.968609
     21          1           0       -0.983066   -1.131078    1.331778
     22          1           0       -1.082854    0.203813   -0.994020
     23          1           0       -1.198847    2.471312    1.046262
     24          1           0       -1.782699    2.607510   -0.606509
     25          1           0        0.392119    3.592624   -0.448631
     26          1           0        0.490318    2.190433   -1.503430
     27          1           0        1.270706    2.108178    1.442285
     28          1           0        2.473967   -1.945130   -1.591916
     29          1           0        3.479533   -2.261797   -0.180533
     30          1           0        2.560151    3.891645    0.446451
     31          1           0        3.070703    2.881052   -0.915543
     32          1           0        3.650442    2.521247    0.715855
     33          1           0        0.667224   -2.655858    2.195080
     34          1           0        1.837375   -3.684789    1.338953
     35          1           0        2.385632   -2.198347    2.146712
     36          1           0        0.099237   -2.151436   -1.247177
     37          1           0       -3.375139    0.639251   -1.736362
     38          1           0       -2.988368    0.177562    2.299397
     39          1           0       -3.381656    1.769299    1.624513
     40          1           0       -4.553952    0.444953    1.508279
     41          1           0       -2.745127   -1.858263    0.614670
     42          1           0       -4.291299   -1.338489   -0.081918
     43          1           0       -3.046563   -2.436454   -1.655188
 ---------------------------------------------------------------------
                    Distance matrix (angstroms):
                    1          2          3          4          5
     1  C    0.000000
     2  C    1.355098   0.000000
     3  C    2.536836   1.495460   0.000000
     4  C    3.144717   2.514630   1.560251   0.000000
     5  C    3.250857   3.223672   2.554638   1.540722   0.000000
     6  C    2.540479   3.151509   3.195835   2.610577   1.538431
     7  C    1.523521   2.534599   3.065987   3.257687   2.629336
     8  C    1.473817   2.298307   3.750750   4.381252   4.605471
     9  C    2.435387   2.399218   3.823945   4.618016   5.294791
    10  C    2.410470   1.526497   2.628114   3.665121   4.639681
    11  O    2.434046   3.489511   4.897432   5.405087   5.391397
    12  C    2.581941   3.852883   4.582401   4.738354   3.916020
    13  C    3.437635   2.530669   3.267434   4.641024   5.632732
    14  O    3.494073   2.443521   2.985567   3.659064   4.942059
    15  C    4.670017   3.847400   2.597086   1.562283   2.585477
    16  O    5.512181   4.919244   3.848119   2.450247   2.910582
    17  C    5.417360   4.593329   3.127270   2.584182   3.157003
    18  C    5.263603   4.187021   3.113899   2.565725   3.937983
    19  O    5.203267   4.247395   3.610994   2.909240   4.263319
    20  H    2.854961   2.136058   1.098994   2.178066   2.629371
    21  H    3.395249   2.121372   1.091518   2.204915   3.476325
    22  H    3.099723   2.557853   2.161685   1.097934   2.144012
    23  H    3.674233   3.614267   2.743431   2.168124   1.099429
    24  H    4.212211   4.202181   3.488451   2.154546   1.095041
    25  H    3.455105   4.189700   4.165758   3.515685   2.138607
    26  H    2.716507   3.357516   3.632775   2.879156   2.175166
    27  H    2.112640   2.749012   2.931679   3.372949   2.722147
    28  H    3.092174   3.055911   4.362348   4.864227   5.598168
    29  H    3.257626   3.260824   4.667546   5.621713   6.287068
    30  H    3.503932   4.666134   5.142082   5.155708   4.059974
    31  H    2.936144   4.254007   5.112150   5.080697   4.303671
    32  H    2.819834   4.081777   4.978141   5.427108   4.773975
    33  H    3.892817   2.766306   2.966352   4.410139   5.494429
    34  H    4.330681   3.470500   4.225664   5.501730   6.589969
    35  H    3.384357   2.823730   3.694894   5.141018   5.891970
    36  H    3.435714   2.575163   3.088888   3.341597   4.575575
    37  H    5.494153   4.928535   4.081318   2.653468   3.255367
    38  H    5.218270   4.282648   2.793457   2.844846   3.545471
    39  H    5.501964   4.912936   3.516902   2.849368   2.842440
    40  H    6.462581   5.575459   4.113947   3.529830   4.142030
    41  H    5.107543   3.871386   2.823305   2.869339   4.335303
    42  H    6.336928   5.264182   4.109841   3.499194   4.716645
    43  H    5.927611   4.898053   4.338956   3.828667   5.223275
                    6          7          8          9         10
     6  C    0.000000
     7  C    1.551478   0.000000
     8  C    3.714618   2.694874   0.000000
     9  C    4.751518   3.922428   1.524784   0.000000
    10  C    4.543486   3.870236   2.433481   1.538495   0.000000
    11  O    4.233478   3.181938   1.230482   2.428474   3.614906
    12  C    2.532647   1.536185   3.104325   4.591220   4.961834
    13  C    5.662548   4.780853   3.462437   2.555825   1.531496
    14  O    5.128573   4.843731   3.571602   2.493878   1.440506
    15  C    3.972650   4.765989   5.864055   5.892423   4.748781
    16  O    4.243196   5.395864   6.661871   6.808267   5.853175
    17  C    4.657400   5.311043   6.748011   6.856460   5.594573
    18  C    5.139837   5.745441   6.218994   5.860869   4.604263
    19  O    5.175054   5.840547   5.905872   5.439245   4.430097
    20  H    3.289898   2.992793   4.195936   4.492736   3.375358
    21  H    4.257051   4.122824   4.395476   4.101841   2.656963
    22  H    2.755290   3.462141   4.063575   4.182761   3.432900
    23  H    2.158169   2.868483   5.125066   5.859950   5.095178
    24  H    2.141072   3.531699   5.474622   6.146961   5.534281
    25  H    1.098554   2.151075   4.546164   5.722659   5.600285
    26  H    1.099433   2.174286   3.561183   4.520451   4.520181
    27  H    2.145178   1.101298   3.397004   4.480803   4.158362
    28  H    5.051146   4.492263   2.151300   1.097334   2.183832
    29  H    5.700473   4.696063   2.167744   1.095817   2.225023
    30  H    2.765886   2.162089   4.186386   5.653712   5.903997
    31  H    2.785948   2.194145   3.103492   4.593172   5.205499
    32  H    3.502399   2.194904   3.030262   4.498135   4.994374
    33  H    5.801799   5.055969   4.262970   3.503881   2.179962
    34  H    6.604811   5.753524   4.077055   2.861710   2.156491
    35  H    5.739835   4.612879   3.325826   2.747090   2.174768
    36  H    4.719831   4.673901   3.536162   2.667305   1.974584
    37  H    4.354252   5.526769   6.483424   6.542737   5.705478
    38  H    4.910163   5.244934   6.528082   6.558663   5.200060
    39  H    4.333897   5.088594   6.917796   7.255515   6.115384
    40  H    5.666747   6.392942   7.754479   7.761733   6.450797
    41  H    5.447724   5.765121   6.006041   5.497132   4.093834
    42  H    6.031411   6.734131   7.316812   6.940963   5.662406
    43  H    6.106799   6.693065   6.496350   5.831579   4.817045
                   11         12         13         14         15
    11  O    0.000000
    12  C    2.972092   0.000000
    13  C    4.530307   5.822802   0.000000
    14  O    4.708658   6.047789   2.360039   0.000000
    15  C    6.927863   6.238911   5.529496   4.375819   0.000000
    16  O    7.607079   6.728744   6.811176   5.398605   1.444874
    17  C    7.815678   6.767984   6.060130   5.405293   1.529111
    18  C    7.362939   7.243288   5.270488   3.817495   1.537152
    19  O    6.977440   7.236251   5.374905   3.405855   2.408185
    20  H    5.248677   4.447767   3.699259   3.964458   3.061737
    21  H    5.604201   5.617438   2.978906   2.661961   2.663112
    22  H    5.049222   4.827858   4.665025   3.217470   2.129264
    23  H    5.907055   4.102722   5.844107   5.529376   2.922824
    24  H    6.187471   4.634177   6.604173   5.652249   2.683662
    25  H    4.857261   2.569057   6.665612   6.226554   4.703517
    26  H    3.993201   2.901067   5.835320   4.944103   4.214661
    27  H    3.967289   2.133290   4.768128   5.185683   4.736992
    28  H    2.812192   5.120060   3.367001   2.535569   6.057314
    29  H    2.719976   5.181537   2.622736   3.184846   6.866945
    30  H    4.049072   1.096271   6.710546   6.952726   6.551461
    31  H    2.706634   1.095247   6.247584   6.178558   6.590944
    32  H    2.721887   1.094592   5.639065   6.240171   6.943997
    33  H    5.395320   6.257147   1.094862   2.649908   5.056776
    34  H    5.045526   6.723060   1.095718   2.554725   6.289098
    35  H    4.233420   5.458434   1.094700   3.329097   6.171798
    36  H    4.606181   5.854509   3.219486   0.973354   4.090387
    37  H    7.396717   6.811723   6.797863   5.110100   1.955009
    38  H    7.638574   6.721867   5.411295   5.133768   2.180279
    39  H    7.887790   6.434773   6.635419   6.112951   2.172617
    40  H    8.841905   7.845657   6.860260   6.088017   2.168434
    41  H    7.208176   7.285517   4.489383   3.336653   2.195417
    42  H    8.456856   8.231306   6.228863   4.808811   2.145335
    43  H    7.576073   8.080803   5.636751   3.593187   3.247425
                   16         17         18         19         20
    16  O    0.000000
    17  C    2.375521   0.000000
    18  C    2.392797   2.504822   0.000000
    19  O    2.777830   3.751128   1.430326   0.000000
    20  H    4.293076   3.084396   3.826955   4.553317   0.000000
    21  H    4.058075   3.099773   2.663740   3.312384   1.760121
    22  H    2.663203   3.477215   2.684998   2.444585   3.036309
    23  H    3.403877   2.930207   4.352668   4.967757   2.366763
    24  H    2.427968   3.300357   4.096146   4.337996   3.628796
    25  H    4.770772   5.210712   6.003688   6.092668   4.075574
    26  H    4.307298   5.187721   5.199168   4.931245   4.009273
    27  H    5.510565   4.964497   5.787539   6.141175   2.469136
    28  H    6.812254   7.201408   5.905166   5.226026   5.182864
    29  H    7.849594   7.744501   6.764533   6.383194   5.225427
    30  H    6.928684   6.918300   7.716034   7.818578   4.841811
    31  H    6.932672   7.313999   7.527049   7.316396   5.176245
    32  H    7.581604   7.407031   7.847584   7.870806   4.777965
    33  H    6.430279   5.383635   4.745987   5.109009   3.284372
    34  H    7.540063   6.892967   5.807333   5.768799   4.745683
    35  H    7.452783   6.579766   6.118399   6.291548   3.869105
    36  H    4.903387   5.322168   3.607969   2.905937   4.156165
    37  H    0.974200   3.209169   2.446441   2.289420   4.722377
    38  H    3.348008   1.095130   2.812739   4.131745   2.566562
    39  H    2.617741   1.094527   3.464185   4.563090   3.239969
    40  H    2.631483   1.095489   2.696551   4.000154   4.124754
    41  H    3.366621   2.789375   1.096856   2.088972   3.504233
    42  H    2.592073   2.678553   1.098764   2.082271   4.692844
    43  H    3.600134   4.443353   1.957825   0.971272   5.293549
                   21         22         23         24         25
    21  H    0.000000
    22  H    2.683511   0.000000
    23  H    3.620124   3.052500   0.000000
    24  H    4.286422   2.533320   1.758148   0.000000
    25  H    5.232050   3.735911   2.454225   2.392740   0.000000
    26  H    4.608872   2.584768   3.071335   2.478916   1.757379
    27  H    3.947718   3.886057   2.527329   3.710818   2.559504
    28  H    4.600189   4.198382   6.320957   6.310053   6.025604
    29  H    4.845658   5.249417   6.767170   7.182109   6.624065
    30  H    6.210148   5.380200   4.062904   4.649523   2.364519
    31  H    6.130309   4.942247   4.716527   4.870918   2.810544
    32  H    5.931967   5.540602   4.860789   5.592415   3.622230
    33  H    2.407010   4.627186   5.575829   6.446244   6.790317
    34  H    3.804784   5.393675   6.870364   7.515504   7.631839
    35  H    3.626473   5.259750   5.988756   6.931917   6.651710
    36  H    2.977166   2.647381   5.321154   5.157491   5.806692
    37  H    4.274291   2.448519   3.979408   2.772450   4.957105
    38  H    2.582647   3.805032   3.167652   3.975246   5.535521
    39  H    3.775066   3.819942   2.364709   2.869969   4.675876
    40  H    3.907206   4.285810   3.946684   4.102295   6.180691
    41  H    2.036640   3.098902   4.617626   4.728708   6.378486
    42  H    3.603605   3.674880   5.034941   4.705229   6.810635
    43  H    3.857978   3.356233   5.898987   5.304588   7.044862
                   26         27         28         29         30
    26  H    0.000000
    27  H    3.048444   0.000000
    28  H    4.587545   5.204183   0.000000
    29  H    5.523388   5.158404   1.761660   0.000000
    30  H    3.313664   2.415597   6.183066   6.253257   0.000000
    31  H    2.735133   3.065401   4.909746   5.211168   1.771156
    32  H    3.875700   2.522196   5.163179   4.869315   1.771809
    33  H    6.098918   4.860753   4.255678   3.702419   7.036382
    34  H    6.664228   5.821534   3.467226   2.651495   7.662984
    35  H    6.014744   4.503936   3.748234   2.572297   6.325295
    36  H    4.366971   5.172026   2.408475   3.546310   6.741165
    37  H    4.171592   5.817681   6.396244   7.604158   7.111287
    38  H    5.533028   4.754116   7.034575   7.343995   6.929205
    39  H    4.995354   4.668246   7.643999   8.159893   6.418509
    40  H    6.128764   6.057830   8.044585   8.643811   7.976065
    41  H    5.598785   5.704780   5.667055   6.288210   7.825325
    42  H    6.110470   6.718527   6.958228   7.826114   8.635731
    43  H    5.825859   6.991911   5.542712   6.692910   8.711886
                   31         32         33         34         35
    31  H    0.000000
    32  H    1.768337   0.000000
    33  H    6.790439   6.155494   0.000000
    34  H    7.050824   6.495410   1.777895   0.000000
    35  H    5.970513   5.091332   1.778928   1.778362   0.000000
    36  H    5.853676   6.188580   3.525080   3.472804   4.092467
    37  H    6.873740   7.675550   6.531055   7.438091   7.504446
    38  H    7.372723   7.216250   4.626283   6.255238   5.877766
    39  H    7.022879   7.130322   6.025030   7.554265   7.019724
    40  H    8.363304   8.500060   6.111252   7.611341   7.453352
    41  H    7.656797   7.752010   3.844216   4.985992   5.365399
    42  H    8.526344   8.865961   5.613122   6.714511   7.091373
    43  H    8.139035   8.663170   5.353963   5.863111   6.634748
                   36         37         38         39         40
    36  H    0.000000
    37  H    4.483138   0.000000
    38  H    5.247449   4.080454   0.000000
    39  H    5.977909   3.545777   1.773069   0.000000
    40  H    5.998829   3.457607   1.774379   1.772479   0.000000
    41  H    3.412160   3.487383   2.653687   3.818921   3.061892
    42  H    4.614707   2.736419   3.109133   3.660288   2.403826
    43  H    3.184928   3.094271   4.740803   5.343883   4.536767
                   41         42         43
    41  H    0.000000
    42  H    1.773710   0.000000
    43  H    2.361657   2.286935   0.000000
 Stoichiometry    C15H24O4
 Framework group  C1[X(C15H24O4)]
 Deg. of freedom   123
 Full point group                 C1      NOp   1
 Largest Abelian subgroup         C1      NOp   1
 Largest concise Abelian subgroup C1      NOp   1
                         Standard orientation:                         
 ---------------------------------------------------------------------
 Center     Atomic      Atomic             Coordinates (Angstroms)
 Number     Number       Type             X           Y           Z
 ---------------------------------------------------------------------
      1          6           0        1.808000    0.453545    0.159314
      2          6           0        0.885836   -0.478781    0.500883
      3          6           0       -0.485241   -0.196963    1.027311
      4          6           0       -1.328433    0.592332   -0.021700
      5          6           0       -0.994218    2.095734    0.021997
      6          6           0        0.414575    2.486415   -0.456999
      7          6           0        1.606839    1.947948    0.377055
      8          6           0        2.951737   -0.226684   -0.474162
      9          6           0        2.632779   -1.713591   -0.585248
     10          6           0        1.338431   -1.909891    0.222895
     11          8           0        3.996893    0.272352   -0.889733
     12          6           0        2.853442    2.814301    0.141939
     13          6           0        1.563546   -2.694366    1.518812
     14          8           0        0.319950   -2.641201   -0.486288
     15          6           0       -2.859380    0.307076    0.103047
     16          8           0       -3.566774    1.083886   -0.888831
     17          6           0       -3.445620    0.715817    1.454873
     18          6           0       -3.188265   -1.168459   -0.175281
     19          8           0       -2.726389   -1.494841   -1.489046
     20          1           0       -0.417153    0.400436    1.947238
     21          1           0       -0.967205   -1.139035    1.294937
     22          1           0       -1.050468    0.221063   -1.016865
     23          1           0       -1.133302    2.468754    1.046816
     24          1           0       -1.716615    2.630088   -0.603881
     25          1           0        0.471775    3.583315   -0.438008
     26          1           0        0.549642    2.190869   -1.507314
     27          1           0        1.331319    2.067394    1.436620
     28          1           0        2.475732   -1.970625   -1.640431
     29          1           0        3.478014   -2.315745   -0.233389
     30          1           0        2.644501    3.843031    0.457959
     31          1           0        3.139847    2.839589   -0.914895
     32          1           0        3.715932    2.454959    0.712127
     33          1           0        0.662534   -2.695351    2.140824
     34          1           0        1.817591   -3.731486    1.272965
     35          1           0        2.387075   -2.261200    2.095472
     36          1           0        0.098665   -2.147584   -1.295481
     37          1           0       -3.337130    0.695840   -1.752399
     38          1           0       -2.953362    0.187177    2.277997
     39          1           0       -3.325135    1.791094    1.619961
     40          1           0       -4.515764    0.484375    1.491234
     41          1           0       -2.739781   -1.834308    0.572115
     42          1           0       -4.279196   -1.286011   -0.117539
     43          1           0       -3.051127   -2.384793   -1.703287
 ---------------------------------------------------------------------
 Rotational constants (GHZ):      0.5333540      0.2901045      0.2191040
 Standard basis: 6-31G(d) (6D, 7F)
 There are   333 symmetry adapted cartesian basis functions of A   symmetry.
 There are   333 symmetry adapted basis functions of A   symmetry.
   333 basis functions,   628 primitive gaussians,   333 cartesian basis functions
    73 alpha electrons       73 beta electrons
       nuclear repulsion energy      1614.9680410141 Hartrees.
 NAtoms=   43 NActive=   43 NUniq=   43 SFac= 1.00D+00 NAtFMM=   60 NAOKFM=F Big=F
 Integral buffers will be    131072 words long.
 Raffenetti 2 integral format.
 Two-electron integral symmetry is turned on.
 ------------------------------------------------------------------------------
 Polarizable Continuum Model (PCM)
 =================================
 Model                : PCM (using non-symmetric T matrix).
 Atomic radii         : SMD-Coulomb.
 Polarization charges : Total charges.
 Charge compensation  : None.
 Solution method      : On-the-fly selection.
 Cavity type          : VdW (van der Waals Surface) (Alpha=1.000).
 Cavity algorithm     : GePol (No added spheres)
                        Default sphere list used, NSphG=   43.
                        Lebedev-Laikov grids with approx.  5.0 points / Ang**2.
                        Smoothing algorithm: Karplus/York (Gamma=1.0000).
                        Polarization charges: spherical gaussians, with
                                              point-specific exponents (IZeta= 3).
                        Self-potential: point-specific (ISelfS= 7).
                        Self-field    : sphere-specific E.n sum rule (ISelfD= 2).
 1st derivatives      : Analytical E(r).r(x)/FMM algorithm (CHGder, D1EAlg=3).
                        Cavity 1st derivative terms included.
 Solvent              : Methanol, Eps=  32.613000 Eps(inf)=   1.765709
 ------------------------------------------------------------------------------
 ------------------------------------------------------------------------------
 Atomic radii for non-electrostatic terms: SMD-CDS.
 ------------------------------------------------------------------------------
 Nuclear repulsion after PCM non-electrostatic terms =     1614.9687945986 Hartrees.
 One-electron integrals computed using PRISM.
 NBasis=   333 RedAO= T EigKep=  9.91D-04  NBF=   333
 NBsUse=   333 1.00D-06 EigRej= -1.00D+00 NBFU=   333
 Initial guess from the checkpoint file:  "DY-202A-11R_61.chk"
 B after Tr=     0.000000    0.000000    0.000000
         Rot=    0.999982    0.005203   -0.000539    0.002841 Ang=   0.68 deg.
 ExpMin= 1.61D-01 ExpMax= 5.48D+03 ExpMxC= 8.25D+02 IAcc=1 IRadAn=         1 AccDes= 0.00D+00
 Harris functional with IExCor=  402 and IRadAn=       1 diagonalized for initial guess.
 HarFok:  IExCor=  402 AccDes= 0.00D+00 IRadAn=         1 IDoV= 1 UseB2=F ITyADJ=14
 ICtDFT=  3500011 ScaDFX=  1.000000  1.000000  1.000000  1.000000
 FoFCou: FMM=F IPFlag=           0 FMFlag=      100000 FMFlg1=           0
         NFxFlg=           0 DoJE=T BraDBF=F KetDBF=T FulRan=T
         wScrn=  0.000000 ICntrl=     500 IOpCl=  0 I1Cent=   200000004 NGrid=           0
         NMat0=    1 NMatS0=      1 NMatT0=    0 NMatD0=    1 NMtDS0=    0 NMtDT0=    0
 Petite list used in FoFCou.
 Keep R1 ints in memory in canonical form, NReq=1565304907.
 Requested convergence on RMS density matrix=1.00D-08 within 128 cycles.
 Requested convergence on MAX density matrix=1.00D-06.
 Requested convergence on             energy=1.00D-06.
 No special actions if energy rises.
 Inv3:  Mode=1 IEnd=    21579372.
 Iteration    1 A*A^-1 deviation from unit magnitude is 4.77D-15 for   2682.
 Iteration    1 A*A^-1 deviation from orthogonality  is 5.54D-15 for   1614    564.
 Iteration    1 A^-1*A deviation from unit magnitude is 4.77D-15 for   2682.
 Iteration    1 A^-1*A deviation from orthogonality  is 4.61D-10 for   1523   1504.
 Iteration    2 A*A^-1 deviation from unit magnitude is 6.44D-15 for    666.
 Iteration    2 A*A^-1 deviation from orthogonality  is 3.53D-15 for   1864     63.
 Iteration    2 A^-1*A deviation from unit magnitude is 8.88D-16 for    547.
 Iteration    2 A^-1*A deviation from orthogonality  is 3.20D-16 for   1206   1166.
 Error on total polarization charges =  0.05230
 SCF Done:  E(RB3LYP) =  -886.950588222     A.U. after   10 cycles
            NFock= 10  Conv=0.85D-08     -V/T= 2.0094
 SMD-CDS (non-electrostatic) energy       (kcal/mol) =       0.47
 (included in total energy above)
 D1PCM: PCM CHGder 1st derivatives, ID1Alg=3 FixD1E=F DoIter=F DoCFld=F I1PDM=0.
 Calling FoFJK, ICntrl=      2127 FMM=F ISym2X=0 I1Cent= 0 IOpClX= 0 NMat=1 NMatS=1 NMatT=0.
 ***** Axes restored to original set *****
 -------------------------------------------------------------------
 Center     Atomic                   Forces (Hartrees/Bohr)
 Number     Number              X              Y              Z
 -------------------------------------------------------------------
      1        6          -0.001033612    0.003449028    0.000845350
      2        6           0.000898567   -0.002298138   -0.000245987
      3        6          -0.000526402    0.001104038   -0.000148281
      4        6           0.000077890   -0.001284963    0.000385407
      5        6          -0.000463299    0.000109898    0.000093091
      6        6           0.000983220    0.000046123   -0.000037934
      7        6          -0.000137958   -0.001161852   -0.000104231
      8        6          -0.000223556   -0.001546090   -0.001335655
      9        6           0.002014183   -0.000979330    0.000230574
     10        6          -0.002947916    0.000040924   -0.000013306
     11        8           0.001775221    0.000830794   -0.000065078
     12        6           0.000496646   -0.000369304   -0.000314811
     13        6           0.000785617    0.000538145   -0.000556020
     14        8           0.000429410    0.000167517   -0.000089698
     15        6          -0.000491945    0.000324301    0.000220761
     16        8           0.000131618    0.000198030    0.000338860
     17        6           0.001000335   -0.000304896   -0.000249737
     18        6          -0.001344419    0.000161539    0.001380022
     19        8           0.001396749   -0.000458519   -0.001155290
     20        1          -0.000015868   -0.000269321    0.000021427
     21        1          -0.000055201   -0.000069494    0.000135307
     22        1           0.000003510    0.000224768    0.000132274
     23        1           0.000133575   -0.000012782   -0.000179193
     24        1          -0.000222173    0.000098406   -0.000003665
     25        1          -0.000260194    0.000013442   -0.000121503
     26        1          -0.000020345   -0.000057201    0.000116428
     27        1           0.000156911    0.000268047    0.000016639
     28        1          -0.000711666    0.000915476    0.000203828
     29        1          -0.000160956    0.000307482    0.000178981
     30        1          -0.000054875    0.000025861    0.000034291
     31        1           0.000060469    0.000153754   -0.000021038
     32        1           0.000079078    0.000211163    0.000162321
     33        1          -0.000213011   -0.000345532    0.000111569
     34        1           0.000003624   -0.000283862    0.000409026
     35        1          -0.000246982    0.000156331   -0.000024322
     36        1          -0.000186806   -0.000017142    0.000225991
     37        1          -0.000105639   -0.000377053    0.000106180
     38        1          -0.000292892    0.000007898   -0.000295429
     39        1          -0.000375297    0.000117958    0.000135663
     40        1          -0.000253763    0.000183416   -0.000093699
     41        1           0.000007651    0.000086725   -0.000154205
     42        1           0.000139278   -0.000074701   -0.000095410
     43        1          -0.000228776    0.000169114   -0.000179498
 -------------------------------------------------------------------
 Cartesian Forces:  Max     0.003449028 RMS     0.000693043

 GradGradGradGradGradGradGradGradGradGradGradGradGradGradGradGradGradGrad
 Berny optimization.
 Using GEDIIS/GDIIS optimizer.
 FormGI is forming the generalized inverse of G from B-inverse, IUseBI=4.
 Internal  Forces:  Max     0.001866113 RMS     0.000326248
 Search for a local minimum.
 Step number   6 out of a maximum of  258
 All quantities printed in internal units (Hartrees-Bohrs-Radians)
 Mixed Optimization -- En-DIIS/RFO-DIIS
 Swapping is turned off.
 Update second derivatives using D2CorX and points    4    5    6
 DE= -2.17D-04 DEPred=-2.21D-04 R= 9.85D-01
 TightC=F SS=  1.41D+00  RLast= 2.25D-01 DXNew= 1.7787D+00 6.7606D-01
 Trust test= 9.85D-01 RLast= 2.25D-01 DXMaxT set to 1.06D+00
 ITU=  1  0  1  1  1  0
     Eigenvalues ---    0.00167   0.00329   0.00348   0.00378   0.00418
     Eigenvalues ---    0.00500   0.00585   0.00623   0.00849   0.00947
     Eigenvalues ---    0.01101   0.01159   0.01177   0.01281   0.01333
     Eigenvalues ---    0.01362   0.02412   0.02859   0.03428   0.03717
     Eigenvalues ---    0.03924   0.04393   0.04499   0.04585   0.04791
     Eigenvalues ---    0.04829   0.04984   0.05131   0.05300   0.05395
     Eigenvalues ---    0.05433   0.05472   0.05543   0.05572   0.05632
     Eigenvalues ---    0.05636   0.05763   0.05893   0.06032   0.06281
     Eigenvalues ---    0.06585   0.06749   0.06902   0.08017   0.08370
     Eigenvalues ---    0.08669   0.08792   0.08839   0.08981   0.09232
     Eigenvalues ---    0.09392   0.10942   0.11492   0.12944   0.13707
     Eigenvalues ---    0.13750   0.15095   0.15638   0.15964   0.16000
     Eigenvalues ---    0.16000   0.16000   0.16000   0.16000   0.16000
     Eigenvalues ---    0.16004   0.16008   0.16078   0.16252   0.16474
     Eigenvalues ---    0.16496   0.17908   0.19818   0.20183   0.20814
     Eigenvalues ---    0.23018   0.23913   0.24586   0.25305   0.26353
     Eigenvalues ---    0.26968   0.27195   0.27988   0.28297   0.28769
     Eigenvalues ---    0.29183   0.29266   0.29579   0.29700   0.30250
     Eigenvalues ---    0.30939   0.31966   0.32616   0.33785   0.33866
     Eigenvalues ---    0.33898   0.33926   0.33962   0.34031   0.34074
     Eigenvalues ---    0.34091   0.34114   0.34127   0.34151   0.34165
     Eigenvalues ---    0.34191   0.34205   0.34233   0.34272   0.34287
     Eigenvalues ---    0.34291   0.34469   0.34495   0.34592   0.35143
     Eigenvalues ---    0.39759   0.41028   0.41983   0.51768   0.52426
     Eigenvalues ---    0.52512   0.52817   0.95215
 En-DIIS/RFO-DIIS IScMMF=        0 using points:     6    5    4    3
 RFO step:  Lambda=-6.59050628D-05.
 DidBck=F Rises=F RFO-DIIS coefs:    1.04005   -0.01714   -0.09158    0.06867
 Iteration  1 RMS(Cart)=  0.02149284 RMS(Int)=  0.00035600
 Iteration  2 RMS(Cart)=  0.00043822 RMS(Int)=  0.00001599
 Iteration  3 RMS(Cart)=  0.00000036 RMS(Int)=  0.00001599
 Variable       Old X    -DE/DX   Delta X   Delta X   Delta X     New X
                                 (Linear)    (Quad)   (Total)
    R1        2.56076   0.00158   0.00044   0.00389   0.00434   2.56510
    R2        2.87904  -0.00118  -0.00042  -0.00403  -0.00445   2.87459
    R3        2.78511   0.00173   0.00071   0.00353   0.00425   2.78936
    R4        2.82601   0.00071   0.00053   0.00123   0.00176   2.82776
    R5        2.88466  -0.00082  -0.00055  -0.00496  -0.00549   2.87917
    R6        2.94845  -0.00048  -0.00010  -0.00013  -0.00023   2.94822
    R7        2.07680  -0.00013  -0.00007  -0.00108  -0.00115   2.07565
    R8        2.06267   0.00012   0.00010   0.00118   0.00128   2.06395
    R9        2.91154   0.00051   0.00014   0.00223   0.00238   2.91392
   R10        2.95229   0.00041   0.00008   0.00148   0.00156   2.95385
   R11        2.07479  -0.00020  -0.00011  -0.00090  -0.00102   2.07378
   R12        2.90721   0.00093   0.00028   0.00389   0.00418   2.91139
   R13        2.07762  -0.00018  -0.00010  -0.00095  -0.00105   2.07657
   R14        2.06933   0.00019   0.00014   0.00086   0.00101   2.07033
   R15        2.93187  -0.00004  -0.00018  -0.00032  -0.00049   2.93137
   R16        2.07597   0.00000  -0.00001   0.00014   0.00013   2.07610
   R17        2.07763  -0.00010  -0.00006  -0.00059  -0.00065   2.07698
   R18        2.90297   0.00051   0.00024   0.00137   0.00162   2.90458
   R19        2.08115   0.00000  -0.00006  -0.00064  -0.00070   2.08045
   R20        2.88142   0.00005  -0.00035  -0.00144  -0.00181   2.87962
   R21        2.32527   0.00187   0.00017   0.00207   0.00224   2.32751
   R22        2.90733   0.00119   0.00049   0.00223   0.00271   2.91004
   R23        2.07366  -0.00031  -0.00018  -0.00065  -0.00083   2.07283
   R24        2.07079  -0.00024  -0.00008  -0.00114  -0.00122   2.06957
   R25        2.89411  -0.00005  -0.00017  -0.00052  -0.00069   2.89342
   R26        2.72216  -0.00031  -0.00013  -0.00326  -0.00339   2.71877
   R27        2.07165   0.00004   0.00001  -0.00004  -0.00003   2.07162
   R28        2.06972   0.00005  -0.00005   0.00017   0.00012   2.06984
   R29        2.06848   0.00008   0.00002   0.00051   0.00053   2.06901
   R30        2.06899   0.00023   0.00013   0.00117   0.00131   2.07030
   R31        2.07061   0.00019   0.00006   0.00057   0.00063   2.07124
   R32        2.06868  -0.00013  -0.00007  -0.00072  -0.00079   2.06790
   R33        1.83937  -0.00015  -0.00005   0.00007   0.00002   1.83940
   R34        2.73042  -0.00042   0.00004  -0.00156  -0.00152   2.72889
   R35        2.88960  -0.00044  -0.00032  -0.00208  -0.00240   2.88720
   R36        2.90480   0.00014   0.00009   0.00131   0.00140   2.90619
   R37        1.84097   0.00002   0.00006   0.00063   0.00069   1.84166
   R38        2.06950  -0.00035  -0.00010  -0.00138  -0.00147   2.06802
   R39        2.06836   0.00010   0.00005   0.00059   0.00064   2.06899
   R40        2.07017   0.00020   0.00008   0.00058   0.00066   2.07084
   R41        2.70292   0.00165   0.00052   0.00416   0.00469   2.70761
   R42        2.07276  -0.00015   0.00002   0.00028   0.00030   2.07306
   R43        2.07636  -0.00013  -0.00008  -0.00095  -0.00102   2.07534
   R44        1.83544  -0.00005   0.00001   0.00021   0.00022   1.83566
    A1        2.15195   0.00049   0.00056   0.00279   0.00336   2.15531
    A2        1.89536  -0.00043  -0.00043  -0.00408  -0.00457   1.89080
    A3        2.23523  -0.00007  -0.00015   0.00101   0.00089   2.23612
    A4        2.19320  -0.00025   0.00003  -0.00300  -0.00298   2.19022
    A5        1.97942   0.00046   0.00033   0.00222   0.00251   1.98194
    A6        2.10902  -0.00021  -0.00030   0.00073   0.00047   2.10949
    A7        1.93278  -0.00018   0.00058  -0.00585  -0.00526   1.92752
    A8        1.91803   0.00000  -0.00011   0.00297   0.00288   1.92091
    A9        1.90550   0.00008   0.00005   0.00337   0.00341   1.90892
   A10        1.89788   0.00032   0.00035   0.00306   0.00342   1.90130
   A11        1.94211  -0.00008  -0.00028  -0.00032  -0.00060   1.94150
   A12        1.86636  -0.00013  -0.00065  -0.00306  -0.00371   1.86265
   A13        1.93620  -0.00004  -0.00006  -0.00232  -0.00239   1.93381
   A14        1.96441   0.00036   0.00028   0.00274   0.00301   1.96742
   A15        1.87708  -0.00004   0.00072   0.00130   0.00201   1.87909
   A16        1.96977  -0.00005  -0.00085   0.00208   0.00124   1.97101
   A17        1.87628  -0.00013  -0.00056  -0.00574  -0.00630   1.86997
   A18        1.83250  -0.00014   0.00054   0.00169   0.00223   1.83473
   A19        2.02373   0.00002   0.00005   0.00078   0.00084   2.02457
   A20        1.90717   0.00012   0.00010   0.00043   0.00053   1.90769
   A21        1.89320  -0.00010  -0.00002   0.00041   0.00040   1.89359
   A22        1.89643  -0.00005   0.00006  -0.00012  -0.00006   1.89637
   A23        1.87783   0.00002  -0.00001   0.00020   0.00018   1.87801
   A24        1.85850  -0.00002  -0.00021  -0.00196  -0.00217   1.85633
   A25        2.03554   0.00032  -0.00013   0.00037   0.00026   2.03581
   A26        1.87116  -0.00020  -0.00035  -0.00294  -0.00331   1.86785
   A27        1.91950  -0.00016   0.00005  -0.00077  -0.00073   1.91877
   A28        1.87260   0.00009   0.00031   0.00391   0.00422   1.87681
   A29        1.90272  -0.00011   0.00017   0.00023   0.00039   1.90311
   A30        1.85306   0.00005  -0.00004  -0.00086  -0.00090   1.85216
   A31        1.94450  -0.00039  -0.00017  -0.00418  -0.00435   1.94015
   A32        2.00884  -0.00003   0.00029  -0.00094  -0.00065   2.00819
   A33        1.85139   0.00023   0.00025   0.00365   0.00390   1.85529
   A34        1.92367   0.00038  -0.00005   0.00151   0.00145   1.92511
   A35        1.86222  -0.00002   0.00005   0.00141   0.00146   1.86368
   A36        1.86409  -0.00016  -0.00037  -0.00102  -0.00139   1.86270
   A37        1.89553  -0.00038   0.00007  -0.00069  -0.00072   1.89481
   A38        2.23589   0.00002  -0.00017  -0.00110  -0.00124   2.23465
   A39        2.15144   0.00037   0.00009   0.00200   0.00213   2.15357
   A40        1.83604   0.00052   0.00003  -0.00149  -0.00160   1.83444
   A41        1.90541  -0.00044  -0.00047  -0.01327  -0.01374   1.89168
   A42        1.92955  -0.00018  -0.00069   0.00378   0.00313   1.93268
   A43        1.93351  -0.00038   0.00005  -0.00476  -0.00475   1.92876
   A44        1.99341  -0.00008   0.00004   0.00573   0.00580   1.99921
   A45        1.86548   0.00051   0.00097   0.00872   0.00969   1.87516
   A46        1.79823  -0.00012  -0.00006  -0.00224  -0.00237   1.79586
   A47        1.94949   0.00002  -0.00029  -0.00794  -0.00823   1.94126
   A48        1.93476   0.00008   0.00000   0.00336   0.00339   1.93814
   A49        1.96728  -0.00029  -0.00014  -0.00270  -0.00288   1.96440
   A50        1.98341   0.00017   0.00014   0.00487   0.00503   1.98844
   A51        1.83430   0.00013   0.00031   0.00428   0.00459   1.83889
   A52        1.90756  -0.00019  -0.00001   0.00069   0.00068   1.90824
   A53        1.95294   0.00020   0.00014   0.00123   0.00137   1.95431
   A54        1.95471   0.00020   0.00015   0.00114   0.00129   1.95600
   A55        1.88213  -0.00006  -0.00021  -0.00206  -0.00226   1.87987
   A56        1.88397  -0.00010  -0.00034  -0.00273  -0.00307   1.88090
   A57        1.87987  -0.00007   0.00023   0.00146   0.00168   1.88155
   A58        1.93931   0.00012   0.00027   0.00147   0.00173   1.94104
   A59        1.90610   0.00066   0.00042   0.00468   0.00510   1.91120
   A60        1.93225  -0.00026  -0.00007  -0.00199  -0.00206   1.93019
   A61        1.89380  -0.00043  -0.00060  -0.00437  -0.00496   1.88884
   A62        1.89671   0.00000  -0.00015  -0.00159  -0.00174   1.89497
   A63        1.89474  -0.00010   0.00011   0.00173   0.00184   1.89658
   A64        1.88869   0.00016   0.00014   0.00005   0.00019   1.88887
   A65        1.90370  -0.00005  -0.00033   0.00092   0.00059   1.90429
   A66        1.97957   0.00039  -0.00008   0.00265   0.00257   1.98214
   A67        1.95032  -0.00031   0.00049  -0.00334  -0.00286   1.94746
   A68        1.84988  -0.00016  -0.00013  -0.00092  -0.00105   1.84883
   A69        1.86192  -0.00001   0.00010  -0.00220  -0.00210   1.85982
   A70        1.91202   0.00011  -0.00007   0.00271   0.00264   1.91465
   A71        1.85351  -0.00044  -0.00008  -0.00429  -0.00437   1.84914
   A72        1.94240  -0.00002   0.00010   0.00138   0.00147   1.94388
   A73        1.93237   0.00043   0.00018   0.00208   0.00225   1.93462
   A74        1.92558  -0.00013  -0.00009  -0.00129  -0.00138   1.92420
   A75        1.88744  -0.00002   0.00033   0.00283   0.00316   1.89060
   A76        1.88827   0.00003   0.00005  -0.00023  -0.00019   1.88808
   A77        1.88607  -0.00030  -0.00058  -0.00493  -0.00551   1.88056
   A78        1.89258  -0.00066   0.00005  -0.00162  -0.00157   1.89101
   A79        1.95181   0.00022   0.00014  -0.00056  -0.00042   1.95139
   A80        1.88138   0.00020  -0.00036   0.00201   0.00165   1.88303
   A81        1.93405  -0.00003   0.00054  -0.00138  -0.00084   1.93320
   A82        1.92247   0.00035  -0.00036   0.00075   0.00039   1.92286
   A83        1.88096  -0.00005  -0.00006   0.00095   0.00089   1.88185
   A84        1.87939   0.00010   0.00002   0.00033   0.00036   1.87975
    D1        0.09133  -0.00005  -0.00149  -0.00813  -0.00960   0.08174
    D2       -3.10986  -0.00011  -0.00053  -0.00900  -0.00952  -3.11938
    D3       -3.01460  -0.00003  -0.00134  -0.00027  -0.00158  -3.01618
    D4        0.06740  -0.00009  -0.00038  -0.00114  -0.00151   0.06589
    D5       -1.10559   0.00019   0.00147   0.00015   0.00164  -1.10395
    D6        2.97129   0.00003   0.00146   0.00249   0.00395   2.97524
    D7        0.91435   0.00010   0.00159   0.00179   0.00339   0.91773
    D8        1.99306   0.00016   0.00129  -0.00941  -0.00813   1.98493
    D9       -0.21324   0.00000   0.00128  -0.00707  -0.00581  -0.21905
   D10       -2.27019   0.00006   0.00140  -0.00776  -0.00638  -2.27656
   D11        0.05959  -0.00006   0.00013   0.02083   0.02097   0.08056
   D12       -3.10900   0.00022  -0.00026   0.02936   0.02911  -3.07989
   D13       -3.04414  -0.00005   0.00027   0.02913   0.02941  -3.01473
   D14        0.07046   0.00023  -0.00011   0.03767   0.03754   0.10800
   D15        1.08286   0.00025   0.00004   0.01320   0.01324   1.09610
   D16       -1.01429  -0.00003  -0.00070   0.01119   0.01048  -1.00381
   D17       -3.05615   0.00008   0.00010   0.01122   0.01131  -3.04484
   D18       -1.99503   0.00030  -0.00099   0.01410   0.01311  -1.98193
   D19        2.19100   0.00001  -0.00174   0.01209   0.01035   2.20135
   D20        0.14914   0.00013  -0.00094   0.01212   0.01118   0.16032
   D21       -0.16215   0.00025   0.00049  -0.01811  -0.01761  -0.17976
   D22        1.95397  -0.00015   0.00014  -0.02675  -0.02659   1.92738
   D23       -2.28992   0.00008   0.00035  -0.02427  -0.02390  -2.31382
   D24        2.92305   0.00019   0.00140  -0.01909  -0.01768   2.90538
   D25       -1.24401  -0.00021   0.00105  -0.02773  -0.02666  -1.27067
   D26        0.79529   0.00002   0.00126  -0.02524  -0.02397   0.77132
   D27       -1.41961   0.00009   0.00135  -0.00524  -0.00388  -1.42349
   D28        2.63766  -0.00010   0.00232  -0.00835  -0.00601   2.63165
   D29        0.62773  -0.00011   0.00107  -0.01268  -0.01160   0.61614
   D30        0.68953   0.00018   0.00183  -0.00323  -0.00140   0.68813
   D31       -1.53638  -0.00001   0.00280  -0.00633  -0.00353  -1.53991
   D32        2.73688  -0.00002   0.00155  -0.01066  -0.00912   2.72776
   D33        2.74079   0.00016   0.00108  -0.00527  -0.00419   2.73660
   D34        0.51487  -0.00003   0.00206  -0.00837  -0.00631   0.50856
   D35       -1.49506  -0.00003   0.00081  -0.01271  -0.01190  -1.50696
   D36        1.18829  -0.00008  -0.00005  -0.00064  -0.00068   1.18762
   D37       -0.96137  -0.00013  -0.00025  -0.00140  -0.00164  -0.96301
   D38       -2.98080  -0.00012  -0.00004   0.00047   0.00044  -2.98036
   D39       -2.87190   0.00034  -0.00042   0.00282   0.00241  -2.86949
   D40        1.26162   0.00029  -0.00061   0.00206   0.00145   1.26306
   D41       -0.75781   0.00030  -0.00041   0.00393   0.00353  -0.75428
   D42       -0.85954   0.00006  -0.00056   0.00249   0.00193  -0.85762
   D43       -3.00921   0.00001  -0.00076   0.00172   0.00096  -3.00825
   D44        1.25455   0.00003  -0.00055   0.00359   0.00304   1.25759
   D45        3.13048   0.00009  -0.00441  -0.00154  -0.00595   3.12453
   D46        1.07331   0.00007  -0.00398  -0.00265  -0.00662   1.06668
   D47       -1.09840  -0.00014  -0.00421  -0.00567  -0.00987  -1.10827
   D48        0.92246  -0.00012  -0.00384  -0.00237  -0.00622   0.91624
   D49       -1.13471  -0.00014  -0.00341  -0.00348  -0.00690  -1.14161
   D50        2.97676  -0.00035  -0.00364  -0.00651  -0.01015   2.96661
   D51       -1.11601   0.00014  -0.00308   0.00242  -0.00065  -1.11666
   D52        3.11000   0.00013  -0.00264   0.00132  -0.00132   3.10868
   D53        0.93830  -0.00008  -0.00287  -0.00171  -0.00458   0.93372
   D54       -1.11633  -0.00006  -0.00162   0.00056  -0.00106  -1.11739
   D55        3.06855  -0.00023  -0.00166  -0.00251  -0.00417   3.06438
   D56        1.06115  -0.00009  -0.00145   0.00051  -0.00094   1.06021
   D57        1.03895   0.00007  -0.00140   0.00160   0.00021   1.03915
   D58       -1.05936  -0.00010  -0.00144  -0.00146  -0.00291  -1.06226
   D59       -3.06675   0.00004  -0.00123   0.00155   0.00032  -3.06643
   D60        3.04455   0.00004  -0.00162  -0.00065  -0.00227   3.04228
   D61        0.94625  -0.00013  -0.00167  -0.00372  -0.00538   0.94086
   D62       -1.06115   0.00000  -0.00145  -0.00070  -0.00216  -1.06330
   D63        1.26908  -0.00004   0.00059   0.00084   0.00144   1.27051
   D64       -2.76183  -0.00008   0.00080  -0.00251  -0.00171  -2.76354
   D65       -0.74419  -0.00010   0.00036  -0.00216  -0.00180  -0.74599
   D66       -2.91657  -0.00003   0.00028   0.00025   0.00054  -2.91603
   D67       -0.66429  -0.00007   0.00049  -0.00310  -0.00261  -0.66690
   D68        1.35335  -0.00008   0.00005  -0.00275  -0.00270   1.35065
   D69       -0.91689   0.00002   0.00048   0.00140   0.00189  -0.91500
   D70        1.33539  -0.00002   0.00069  -0.00195  -0.00126   1.33413
   D71       -2.93016  -0.00003   0.00025  -0.00160  -0.00135  -2.93151
   D72       -3.00418  -0.00014  -0.00038  -0.00309  -0.00348  -3.00766
   D73        1.19555  -0.00006  -0.00021  -0.00175  -0.00196   1.19358
   D74       -0.91732  -0.00026  -0.00072  -0.00532  -0.00605  -0.92337
   D75        1.06208   0.00009  -0.00033   0.00210   0.00177   1.06385
   D76       -1.02138   0.00016  -0.00016   0.00345   0.00329  -1.01810
   D77       -3.13425  -0.00003  -0.00067  -0.00013  -0.00080  -3.13505
   D78       -0.95439   0.00002  -0.00016   0.00023   0.00007  -0.95432
   D79       -3.03785   0.00009   0.00001   0.00157   0.00159  -3.03626
   D80        1.13247  -0.00011  -0.00050  -0.00200  -0.00250   1.12997
   D81       -0.15652   0.00022   0.00019  -0.03115  -0.03098  -0.18750
   D82        1.91916  -0.00016   0.00003  -0.04420  -0.04415   1.87501
   D83       -2.31661   0.00009   0.00051  -0.03935  -0.03882  -2.35544
   D84        3.01047  -0.00004   0.00056  -0.03912  -0.03859   2.97188
   D85       -1.19703  -0.00042   0.00040  -0.05218  -0.05176  -1.24879
   D86        0.85038  -0.00017   0.00088  -0.04732  -0.04644   0.80394
   D87        0.18242  -0.00020  -0.00038   0.02865   0.02829   0.21071
   D88       -1.92156  -0.00001   0.00008   0.04097   0.04106  -1.88050
   D89        2.27702  -0.00009  -0.00034   0.03382   0.03349   2.31051
   D90       -1.87436   0.00022   0.00013   0.04762   0.04776  -1.82660
   D91        2.30484   0.00041   0.00058   0.05995   0.06054   2.36538
   D92        0.22024   0.00033   0.00017   0.05279   0.05296   0.27320
   D93        2.30135  -0.00011  -0.00119   0.03573   0.03453   2.33589
   D94        0.19737   0.00008  -0.00073   0.04805   0.04731   0.24467
   D95       -1.88724  -0.00001  -0.00115   0.04090   0.03974  -1.84750
   D96        0.98419   0.00025   0.00321   0.01839   0.02160   1.00579
   D97        3.07269   0.00021   0.00291   0.01690   0.01981   3.09251
   D98       -1.12519   0.00035   0.00327   0.02077   0.02404  -1.10115
   D99        2.99911  -0.00007   0.00286   0.00866   0.01151   3.01061
   D100      -1.19558  -0.00011   0.00256   0.00717   0.00972  -1.18586
   D101       0.88973   0.00003   0.00292   0.01104   0.01395   0.90367
   D102      -1.11502   0.00006   0.00317   0.01602   0.01919  -1.09583
   D103       0.97348   0.00002   0.00286   0.01453   0.01740   0.99088
   D104       3.05879   0.00016   0.00323   0.01840   0.02163   3.08042
   D105       0.96875  -0.00019  -0.00275   0.03149   0.02872   0.99747
   D106      -1.04669  -0.00020  -0.00277   0.02900   0.02625  -1.02045
   D107       3.07768  -0.00003  -0.00291   0.02637   0.02346   3.10114
   D108       1.21021  -0.00005   0.00095   0.01376   0.01472   1.22493
   D109      -2.93579   0.00030   0.00060   0.01691   0.01750  -2.91829
   D110      -0.89906   0.00034   0.00049   0.01853   0.01903  -0.88003
   D111      -1.03477  -0.00011  -0.00091  -0.01357  -0.01449  -1.04926
   D112       1.06504   0.00014  -0.00031  -0.00768  -0.00798   1.05706
   D113      -3.13108  -0.00004  -0.00097  -0.01332  -0.01430   3.13781
   D114      -3.12294  -0.00018  -0.00037  -0.01563  -0.01600  -3.13894
   D115      -1.02313   0.00007   0.00023  -0.00973  -0.00949  -1.03262
   D116       1.06394  -0.00011  -0.00043  -0.01537  -0.01581   1.04813
   D117       1.15754  -0.00014  -0.00039  -0.01388  -0.01427   1.14327
   D118      -3.02584   0.00011   0.00022  -0.00798  -0.00776  -3.03360
   D119      -0.93878  -0.00007  -0.00045  -0.01363  -0.01407  -0.95285
   D120      -1.01451   0.00054  -0.00346   0.03320   0.02974  -0.98478
   D121       1.12318   0.00019  -0.00264   0.02998   0.02733   1.15051
   D122      -3.09552   0.00038  -0.00286   0.03207   0.02922  -3.06630
   D123       1.06470   0.00030  -0.00351   0.03105   0.02754   1.09224
   D124      -3.08080  -0.00004  -0.00270   0.02783   0.02514  -3.05566
   D125      -1.01631   0.00014  -0.00291   0.02993   0.02702  -0.98929
   D126       3.05967   0.00017  -0.00365   0.03015   0.02649   3.08617
   D127      -1.08582  -0.00018  -0.00284   0.02693   0.02409  -1.06173
   D128       0.97867   0.00001  -0.00305   0.02903   0.02597   1.00465
   D129      -3.00121   0.00011  -0.00036   0.05245   0.05209  -2.94911
   D130       1.13353   0.00030  -0.00093   0.05513   0.05421   1.18773
   D131      -0.94624   0.00016  -0.00096   0.05435   0.05338  -0.89286
         Item               Value     Threshold  Converged?
 Maximum Force            0.001866     0.000450     NO 
 RMS     Force            0.000326     0.000300     NO 
 Maximum Displacement     0.126848     0.001800     NO 
 RMS     Displacement     0.021542     0.001200     NO 
 Predicted change in Energy=-1.525941D-04
 GradGradGradGradGradGradGradGradGradGradGradGradGradGradGradGradGradGrad

                          Input orientation:                          
 ---------------------------------------------------------------------
 Center     Atomic      Atomic             Coordinates (Angstroms)
 Number     Number       Type             X           Y           Z
 ---------------------------------------------------------------------
      1          6           0        1.771185    0.488470    0.192642
      2          6           0        0.858754   -0.454341    0.540629
      3          6           0       -0.514712   -0.181231    1.068057
      4          6           0       -1.366114    0.577765    0.003608
      5          6           0       -1.050306    2.086913    0.024563
      6          6           0        0.356981    2.489150   -0.456400
      7          6           0        1.553187    1.980891    0.390381
      8          6           0        2.921319   -0.188762   -0.437689
      9          6           0        2.600783   -1.673148   -0.563800
     10          6           0        1.323086   -1.880088    0.270492
     11          8           0        3.974390    0.313242   -0.832702
     12          6           0        2.791317    2.857898    0.144647
     13          6           0        1.590200   -2.632968    1.576702
     14          8           0        0.302115   -2.637008   -0.403735
     15          6           0       -2.894602    0.273688    0.124332
     16          8           0       -3.607703    1.030373   -0.877789
     17          6           0       -3.495266    0.685921    1.467301
     18          6           0       -3.199498   -1.209109   -0.146707
     19          8           0       -2.689487   -1.544810   -1.442904
     20          1           0       -0.454001    0.430633    1.978214
     21          1           0       -0.987076   -1.123615    1.353847
     22          1           0       -1.076369    0.200387   -0.985286
     23          1           0       -1.198273    2.474896    1.041959
     24          1           0       -1.777894    2.603098   -0.611402
     25          1           0        0.394906    3.587118   -0.457260
     26          1           0        0.499217    2.178058   -1.500905
     27          1           0        1.274487    2.115143    1.446953
     28          1           0        2.410310   -1.897399   -1.620500
     29          1           0        3.454218   -2.282328   -0.247658
     30          1           0        2.570583    3.889320    0.443351
     31          1           0        3.080730    2.871632   -0.911647
     32          1           0        3.656432    2.520026    0.724441
     33          1           0        0.698215   -2.652585    2.212481
     34          1           0        1.873341   -3.667575    1.351415
     35          1           0        2.404916   -2.160261    2.133697
     36          1           0        0.072712   -2.172278   -1.227655
     37          1           0       -3.377336    0.625072   -1.733613
     38          1           0       -3.012582    0.161739    2.297875
     39          1           0       -3.384731    1.763071    1.629346
     40          1           0       -4.565693    0.452560    1.491634
     41          1           0       -2.767119   -1.861216    0.622219
     42          1           0       -4.289753   -1.339082   -0.123405
     43          1           0       -3.036269   -2.420958   -1.678928
 ---------------------------------------------------------------------
                    Distance matrix (angstroms):
                    1          2          3          4          5
     1  C    0.000000
     2  C    1.357394   0.000000
     3  C    2.537751   1.496388   0.000000
     4  C    3.144257   2.510711   1.560132   0.000000
     5  C    3.247166   3.220063   2.553473   1.541980   0.000000
     6  C    2.534551   3.148012   3.196053   2.614202   1.540642
     7  C    1.521166   2.536762   3.067609   3.262004   2.631205
     8  C    1.476065   2.298220   3.751485   4.377715   4.600672
     9  C    2.435781   2.395814   3.820352   4.596177   5.273964
    10  C    2.411829   1.523593   2.626733   3.652953   4.629317
    11  O    2.436421   3.490331   4.899942   5.412058   5.397072
    12  C    2.580148   3.855195   4.584629   4.743746   3.920065
    13  C    3.419320   2.520888   3.271145   4.639313   5.626606
    14  O    3.504632   2.442480   2.977284   3.644679   4.932334
    15  C    4.671228   3.845908   2.600277   1.563110   2.588275
    16  O    5.511073   4.915844   3.849792   2.450804   2.910463
    17  C    5.422108   4.595260   3.129705   2.585998   3.165771
    18  C    5.263518   4.184676   3.120939   2.564529   3.938543
    19  O    5.167865   4.208746   3.590810   2.889471   4.246150
    20  H    2.853606   2.138493   1.098385   2.180061   2.629752
    21  H    3.399298   2.125169   1.092196   2.204884   3.475412
    22  H    3.095007   2.549860   2.162709   1.097397   2.139966
    23  H    3.672181   3.614293   2.742800   2.169204   1.098872
    24  H    4.208812   4.198454   3.488367   2.156333   1.095573
    25  H    3.452265   4.188595   4.165868   3.517072   2.138085
    26  H    2.709375   3.350619   3.632336   2.881659   2.176323
    27  H    2.113308   2.756175   2.935665   3.379282   2.725556
    28  H    3.064039   3.026586   4.327739   4.798494   5.527824
    29  H    3.271664   3.270989   4.679543   5.610603   6.281331
    30  H    3.502524   4.669819   5.145745   5.163075   4.066312
    31  H    2.934931   4.255394   5.115311   5.086643   4.307869
    32  H    2.822089   4.087499   4.981296   5.433041   4.778159
    33  H    3.885516   2.766430   2.981356   4.424447   5.505194
    34  H    4.315774   3.465781   4.235290   5.507592   6.589567
    35  H    3.344411   2.799758   3.684613   5.123937   5.867325
    36  H    3.461450   2.587663   3.095097   3.339007   4.579294
    37  H    5.498763   4.927654   4.085841   2.658043   3.262396
    38  H    5.236716   4.295895   2.805251   2.854400   3.567180
    39  H    5.502018   4.910130   3.511746   2.850051   2.851270
    40  H    6.468748   5.581353   4.122081   3.530893   4.145039
    41  H    5.128525   3.890104   2.845076   2.879952   4.346535
    42  H    6.338359   5.266007   4.124455   3.498300   4.717346
    43  H    5.922766   4.895428   4.349776   3.822654   5.212181
                    6          7          8          9         10
     6  C    0.000000
     7  C    1.551217   0.000000
     8  C    3.707748   2.695344   0.000000
     9  C    4.729789   3.919173   1.523827   0.000000
    10  C    4.533428   3.869687   2.432376   1.539928   0.000000
    11  O    4.238139   3.184213   1.231667   2.429990   3.613467
    12  C    2.534408   1.537040   3.104538   4.590052   4.961859
    13  C    5.647161   4.764076   3.435664   2.554267   1.531131
    14  O    5.126722   4.849824   3.585427   2.497703   1.438712
    15  C    3.977224   4.771598   5.861285   5.870516   4.738038
    16  O    4.245506   5.398752   6.656434   6.778859   5.839693
    17  C    4.668198   5.321991   6.750306   6.844882   5.588674
    18  C    5.140191   5.749137   6.212099   5.833743   4.591082
    19  O    5.150436   5.813070   5.859221   5.364351   4.375944
    20  H    3.289761   2.992209   4.196787   4.496603   3.378429
    21  H    4.258586   4.125429   4.399899   4.105130   2.661346
    22  H    2.751844   3.460812   4.053740   4.148402   3.415076
    23  H    2.159652   2.870388   5.124009   5.849578   5.091002
    24  H    2.143525   3.533668   5.468753   6.120569   5.522026
    25  H    1.098624   2.154083   4.543173   5.705055   5.592985
    26  H    1.099091   2.174095   3.549485   4.486261   4.503904
    27  H    2.145799   1.100928   3.401751   4.489247   4.165128
    28  H    4.981275   4.451902   2.140003   1.096897   2.181331
    29  H    5.692403   4.711268   2.168666   1.095170   2.229798
    30  H    2.769488   2.163331   4.186884   5.652992   5.905268
    31  H    2.787893   2.195924   3.100977   4.583271   5.202461
    32  H    3.504527   2.196793   3.037840   4.511836   5.001157
    33  H    5.803171   5.051744   4.246883   3.505253   2.181407
    34  H    6.593391   5.738576   4.049851   2.859189   2.160159
    35  H    5.702601   4.573153   3.281083   2.748114   2.172644
    36  H    4.733345   4.696664   3.559908   2.661011   1.973134
    37  H    4.364766   5.537116   6.481883   6.510622   5.690891
    38  H    4.935264   5.272010   6.543497   6.562459   5.203591
    39  H    4.344875   5.095637   6.917265   7.241814   6.105951
    40  H    5.672323   6.402284   7.758153   7.752537   6.450594
    41  H    5.463433   5.786240   6.023192   5.500581   4.105344
    42  H    6.029791   6.739892   7.309006   6.912672   5.652593
    43  H    6.092444   6.687407   6.481992   5.794747   4.805908
                   11         12         13         14         15
    11  O    0.000000
    12  C    2.971557   0.000000
    13  C    4.491074   5.800265   0.000000
    14  O    4.730073   6.057297   2.362480   0.000000
    15  C    6.935455   6.245657   5.538184   4.355457   0.000000
    16  O    7.616065   6.732955   6.816363   5.381551   1.444068
    17  C    7.824620   6.781447   6.073629   5.381705   1.527842
    18  C    7.365651   7.246744   5.285709   3.790284   1.537891
    19  O    6.944923   7.207175   5.349564   3.349993   2.409406
    20  H    5.246492   4.448108   3.704811   3.956743   3.068883
    21  H    5.609074   5.620575   2.995023   2.653577   2.665111
    22  H    5.054323   4.826811   4.658570   3.207683   2.131337
    23  H    5.911306   4.107150   5.843955   5.520214   2.926583
    24  H    6.195255   4.638342   6.599110   5.641656   2.685981
    25  H    4.865380   2.576206   6.652458   6.225048   4.705097
    26  H    4.000107   2.902369   5.814454   4.942417   4.217349
    27  H    3.966504   2.132712   4.760364   5.191675   4.745691
    28  H    2.820267   5.086626   3.381677   2.544016   5.991673
    29  H    2.711059   5.197621   2.631691   3.175832   6.854131
    30  H    4.048125   1.096256   6.692225   6.961067   6.560702
    31  H    2.711129   1.095311   6.222072   6.190621   6.597511
    32  H    2.719501   1.094870   5.616850   6.254536   6.951418
    33  H    5.366805   6.246793   1.095554   2.646078   5.082497
    34  H    5.003167   6.699311   1.096054   2.571259   6.306550
    35  H    4.169052   5.411797   1.094284   3.329808   6.168188
    36  H    4.642940   5.880195   3.221711   0.973367   4.076220
    37  H    7.413283   6.823903   6.800694   5.093929   1.951529
    38  H    7.657758   6.752104   5.432871   5.110666   2.179620
    39  H    7.894324   6.445661   6.639117   6.089906   2.173374
    40  H    8.851834   7.856565   6.886418   6.069054   2.166577
    41  H    7.231391   7.307142   4.526906   3.327858   2.195895
    42  H    8.457502   8.235778   6.256065   4.780005   2.146822
    43  H    7.572403   8.071710   5.661121   3.580168   3.245448
                   16         17         18         19         20
    16  O    0.000000
    17  C    2.372918   0.000000
    18  C    2.390898   2.506719   0.000000
    19  O    2.791782   3.754296   1.432806   0.000000
    20  H    4.296775   3.094430   3.839504   4.539143   0.000000
    21  H    4.060487   3.094885   2.674656   3.301125   1.757751
    22  H    2.666099   3.478792   2.682829   2.420181   3.036888
    23  H    3.402563   2.942368   4.357720   4.955432   2.368444
    24  H    2.427474   3.308466   4.095097   4.327533   3.630208
    25  H    4.768089   5.220567   6.001664   6.068086   4.076220
    26  H    4.309553   5.195443   5.194925   4.902137   4.008290
    27  H    5.515155   4.979321   5.797149   6.120426   2.471332
    28  H    6.733495   7.147299   5.840869   5.115055   5.155070
    29  H    7.825713   7.748995   6.740469   6.302195   5.252508
    30  H    6.934710   6.935760   7.722433   7.794617   4.844216
    31  H    6.937328   7.326695   7.528535   7.285781   5.177267
    32  H    7.586426   7.420416   7.852968   7.841617   4.778406
    33  H    6.454059   5.411673   4.779284   5.105441   3.299805
    34  H    7.555258   6.912909   5.832848   5.756192   4.754441
    35  H    7.443170   6.584602   6.124899   6.254901   3.861387
    36  H    4.891302   5.306841   3.578198   2.840738   4.162952
    37  H    0.974563   3.203664   2.431896   2.294785   4.728779
    38  H    3.345675   1.094351   2.808941   4.124334   2.592455
    39  H    2.621506   1.094865   3.467352   4.567731   3.238252
    40  H    2.620263   1.095839   2.704033   4.015115   4.140441
    41  H    3.364208   2.780696   1.097015   2.090663   3.527295
    42  H    2.578490   2.694846   1.098222   2.084287   4.718229
    43  H    3.588878   4.445462   1.960337   0.971390   5.307953
                   21         22         23         24         25
    21  H    0.000000
    22  H    2.689331   0.000000
    23  H    3.618171   3.049258   0.000000
    24  H    4.286723   2.530800   1.756701   0.000000
    25  H    5.232685   3.730068   2.454162   2.390212   0.000000
    26  H    4.610827   2.580604   3.071766   2.481352   1.756567
    27  H    3.951315   3.886978   2.531399   3.713752   2.562499
    28  H    4.581235   4.118389   6.263188   6.230072   5.957760
    29  H    4.861330   5.218639   6.777903   7.167614   6.622214
    30  H    6.214134   5.380473   4.069791   4.655762   2.374025
    31  H    6.135268   4.941907   4.720576   4.875293   2.816387
    32  H    5.935861   5.541055   4.865286   5.596720   3.629414
    33  H    2.432120   4.638352   5.590872   6.459693   6.793629
    34  H    3.828018   5.396489   6.874629   7.517015   7.621525
    35  H    3.631585   5.236416   5.971561   6.908043   6.617066
    36  H    2.981107   2.647389   5.325671   5.158365   5.819619
    37  H    4.278278   2.456583   3.984215   2.780317   4.963125
    38  H    2.577984   3.811767   3.196833   3.993568   5.561921
    39  H    3.762659   3.821887   2.373251   2.882451   4.686868
    40  H    3.912776   4.286503   3.953678   4.101146   6.183137
    41  H    2.061040   3.113345   4.630262   4.736083   6.391246
    42  H    3.624413   3.665875   5.045964   4.699826   6.806243
    43  H    3.883299   3.345713   5.894984   5.288124   7.025839
                   26         27         28         29         30
    26  H    0.000000
    27  H    3.048749   0.000000
    28  H    4.502880   5.176857   0.000000
    29  H    5.495244   5.192368   1.767091   0.000000
    30  H    3.316490   2.415530   6.145835   6.272762   0.000000
    31  H    2.737239   3.065581   4.867812   5.209959   1.769734
    32  H    3.877771   2.521828   5.154145   4.903924   1.770041
    33  H    6.096224   4.863059   4.265362   3.712806   7.030796
    34  H    6.647960   5.814429   3.500591   2.641045   7.643127
    35  H    5.971853   4.475328   3.763392   2.605146   6.283482
    36  H    4.379725   5.194205   2.386263   3.522370   6.765692
    37  H    4.182533   5.828874   6.314468   7.571736   7.125463
    38  H    5.552388   4.787360   7.000105   7.367002   6.964614
    39  H    5.005571   4.676060   7.585713   8.164535   6.433761
    40  H    6.130738   6.072387   7.992015   8.650071   7.989784
    41  H    5.611804   5.729415   5.642417   6.295956   7.848039
    42  H    6.099345   6.734869   6.887949   7.802194   8.644166
    43  H    5.803645   6.994995   5.471996   6.647870   8.704048
                   31         32         33         34         35
    31  H    0.000000
    32  H    1.769701   0.000000
    33  H    6.778902   6.141759   0.000000
    34  H    7.024277   6.469847   1.775545   0.000000
    35  H    5.920371   5.045531   1.778037   1.779475   0.000000
    36  H    5.881247   6.218637   3.529375   3.482784   4.091211
    37  H    6.886892   7.688093   6.551703   7.450761   7.493237
    38  H    7.400878   7.246582   4.658082   6.279465   5.896433
    39  H    7.034752   7.139314   6.042227   7.564158   7.011912
    40  H    8.372303   8.512716   6.153883   7.645675   7.471845
    41  H    7.677886   7.776100   3.894065   5.032746   5.396660
    42  H    8.524990   8.874311   5.662285   6.751348   7.112484
    43  H    8.125140   8.659200   5.398434   5.902652   6.649102
                   36         37         38         39         40
    36  H    0.000000
    37  H    4.470346   0.000000
    38  H    5.234123   4.074386   0.000000
    39  H    5.966853   3.550295   1.774736   0.000000
    40  H    5.983236   3.441536   1.773910   1.769484   0.000000
    41  H    3.403445   3.479071   2.638261   3.811981   3.056846
    42  H    4.576536   2.698737   3.121895   3.676215   2.427854
    43  H    3.151388   3.065553   4.741925   5.345297   4.544085
                   41         42         43
    41  H    0.000000
    42  H    1.773976   0.000000
    43  H    2.383491   2.271856   0.000000
 Stoichiometry    C15H24O4
 Framework group  C1[X(C15H24O4)]
 Deg. of freedom   123
 Full point group                 C1      NOp   1
 Largest Abelian subgroup         C1      NOp   1
 Largest concise Abelian subgroup C1      NOp   1
                         Standard orientation:                         
 ---------------------------------------------------------------------
 Center     Atomic      Atomic             Coordinates (Angstroms)
 Number     Number       Type             X           Y           Z
 ---------------------------------------------------------------------
      1          6           0        1.807616    0.453071    0.163358
      2          6           0        0.881564   -0.478905    0.504484
      3          6           0       -0.486494   -0.189792    1.037411
      4          6           0       -1.328324    0.592087   -0.018050
      5          6           0       -0.989411    2.095968    0.016335
      6          6           0        0.422895    2.481139   -0.463886
      7          6           0        1.612887    1.946729    0.375517
      8          6           0        2.945974   -0.235720   -0.475764
      9          6           0        2.602501   -1.713783   -0.615059
     10          6           0        1.323472   -1.908986    0.220021
     11          8           0        4.005807    0.253812   -0.868340
     12          6           0        2.863798    2.806973    0.135321
     13          6           0        1.581666   -2.678087    1.518552
     14          8           0        0.289676   -2.643849   -0.459048
     15          6           0       -2.861041    0.310292    0.103128
     16          8           0       -3.564497    1.087162   -0.890329
     17          6           0       -3.452613    0.719039    1.451189
     18          6           0       -3.189144   -1.165061   -0.181108
     19          8           0       -2.686949   -1.496341   -1.481487
     20          1           0       -0.414587    0.412504    1.953117
     21          1           0       -0.972650   -1.127486    1.315395
     22          1           0       -1.046386    0.219621   -1.011055
     23          1           0       -1.129368    2.476603    1.037633
     24          1           0       -1.710294    2.629161   -0.613200
     25          1           0        0.477620    3.578359   -0.454558
     26          1           0        0.558244    2.177725   -1.511560
     27          1           0        1.338408    2.075304    1.433899
     28          1           0        2.406484   -1.925169   -1.673395
     29          1           0        3.447147   -2.338878   -0.306473
     30          1           0        2.659481    3.838800    0.444135
     31          1           0        3.151255    2.826193   -0.921421
     32          1           0        3.724808    2.450489    0.710058
     33          1           0        0.690770   -2.690031    2.156046
     34          1           0        1.848481   -3.714742    1.282987
     35          1           0        2.404644   -2.223138    2.078181
     36          1           0        0.065750   -2.167955   -1.278087
     37          1           0       -3.342089    0.686436   -1.750402
     38          1           0       -2.976334    0.179768    2.275779
     39          1           0       -3.325276    1.792805    1.623062
     40          1           0       -4.526435    0.501851    1.475651
     41          1           0       -2.765248   -1.830889    0.580749
     42          1           0       -4.281212   -1.278565   -0.156666
     43          1           0       -3.047577   -2.364831   -1.724945
 ---------------------------------------------------------------------
 Rotational constants (GHZ):      0.5348866      0.2906827      0.2196136
 Standard basis: 6-31G(d) (6D, 7F)
 There are   333 symmetry adapted cartesian basis functions of A   symmetry.
 There are   333 symmetry adapted basis functions of A   symmetry.
   333 basis functions,   628 primitive gaussians,   333 cartesian basis functions
    73 alpha electrons       73 beta electrons
       nuclear repulsion energy      1615.9140439621 Hartrees.
 NAtoms=   43 NActive=   43 NUniq=   43 SFac= 1.00D+00 NAtFMM=   60 NAOKFM=F Big=F
 Integral buffers will be    131072 words long.
 Raffenetti 2 integral format.
 Two-electron integral symmetry is turned on.
 ------------------------------------------------------------------------------
 Polarizable Continuum Model (PCM)
 =================================
 Model                : PCM (using non-symmetric T matrix).
 Atomic radii         : SMD-Coulomb.
 Polarization charges : Total charges.
 Charge compensation  : None.
 Solution method      : On-the-fly selection.
 Cavity type          : VdW (van der Waals Surface) (Alpha=1.000).
 Cavity algorithm     : GePol (No added spheres)
                        Default sphere list used, NSphG=   43.
                        Lebedev-Laikov grids with approx.  5.0 points / Ang**2.
                        Smoothing algorithm: Karplus/York (Gamma=1.0000).
                        Polarization charges: spherical gaussians, with
                                              point-specific exponents (IZeta= 3).
                        Self-potential: point-specific (ISelfS= 7).
                        Self-field    : sphere-specific E.n sum rule (ISelfD= 2).
 1st derivatives      : Analytical E(r).r(x)/FMM algorithm (CHGder, D1EAlg=3).
                        Cavity 1st derivative terms included.
 Solvent              : Methanol, Eps=  32.613000 Eps(inf)=   1.765709
 ------------------------------------------------------------------------------
 ------------------------------------------------------------------------------
 Atomic radii for non-electrostatic terms: SMD-CDS.
 ------------------------------------------------------------------------------
 Nuclear repulsion after PCM non-electrostatic terms =     1615.9147197463 Hartrees.
 One-electron integrals computed using PRISM.
 NBasis=   333 RedAO= T EigKep=  9.98D-04  NBF=   333
 NBsUse=   333 1.00D-06 EigRej= -1.00D+00 NBFU=   333
 Initial guess from the checkpoint file:  "DY-202A-11R_61.chk"
 B after Tr=     0.000000    0.000000    0.000000
         Rot=    0.999999    0.000973    0.000032    0.000851 Ang=   0.15 deg.
 ExpMin= 1.61D-01 ExpMax= 5.48D+03 ExpMxC= 8.25D+02 IAcc=1 IRadAn=         1 AccDes= 0.00D+00
 Harris functional with IExCor=  402 and IRadAn=       1 diagonalized for initial guess.
 HarFok:  IExCor=  402 AccDes= 0.00D+00 IRadAn=         1 IDoV= 1 UseB2=F ITyADJ=14
 ICtDFT=  3500011 ScaDFX=  1.000000  1.000000  1.000000  1.000000
 FoFCou: FMM=F IPFlag=           0 FMFlag=      100000 FMFlg1=           0
         NFxFlg=           0 DoJE=T BraDBF=F KetDBF=T FulRan=T
         wScrn=  0.000000 ICntrl=     500 IOpCl=  0 I1Cent=   200000004 NGrid=           0
         NMat0=    1 NMatS0=      1 NMatT0=    0 NMatD0=    1 NMtDS0=    0 NMtDT0=    0
 Petite list used in FoFCou.
 Keep R1 ints in memory in canonical form, NReq=1565304907.
 Requested convergence on RMS density matrix=1.00D-08 within 128 cycles.
 Requested convergence on MAX density matrix=1.00D-06.
 Requested convergence on             energy=1.00D-06.
 No special actions if energy rises.
 Inv3:  Mode=1 IEnd=    21708300.
 Iteration    1 A*A^-1 deviation from unit magnitude is 7.33D-15 for   2679.
 Iteration    1 A*A^-1 deviation from orthogonality  is 5.44D-15 for   1607    561.
 Iteration    1 A^-1*A deviation from unit magnitude is 7.33D-15 for   2679.
 Iteration    1 A^-1*A deviation from orthogonality  is 3.59D-11 for   1772   1749.
 Error on total polarization charges =  0.05229
 SCF Done:  E(RB3LYP) =  -886.950723832     A.U. after   10 cycles
            NFock= 10  Conv=0.75D-08     -V/T= 2.0094
 SMD-CDS (non-electrostatic) energy       (kcal/mol) =       0.42
 (included in total energy above)
 D1PCM: PCM CHGder 1st derivatives, ID1Alg=3 FixD1E=F DoIter=F DoCFld=F I1PDM=0.
 Calling FoFJK, ICntrl=      2127 FMM=F ISym2X=0 I1Cent= 0 IOpClX= 0 NMat=1 NMatS=1 NMatT=0.
 ***** Axes restored to original set *****
 -------------------------------------------------------------------
 Center     Atomic                   Forces (Hartrees/Bohr)
 Number     Number              X              Y              Z
 -------------------------------------------------------------------
      1        6          -0.001411980   -0.000325360   -0.000013697
      2        6           0.000803474    0.001198207   -0.000321794
      3        6          -0.000878856    0.000024511   -0.000434405
      4        6           0.000247638    0.000357268    0.000604410
      5        6          -0.000438448    0.000108090   -0.000182531
      6        6          -0.000373115    0.000247836    0.000248628
      7        6           0.000299071   -0.000244509    0.000008674
      8        6           0.000600733    0.000585147    0.000152311
      9        6           0.001202610   -0.000286400    0.000151425
     10        6          -0.001656411    0.000130200    0.000438062
     11        8           0.000250856   -0.000215284   -0.000069158
     12        6           0.000341104   -0.000004110   -0.000123382
     13        6           0.000228949   -0.000727417   -0.000014632
     14        8           0.001089784   -0.000262187   -0.000405488
     15        6          -0.000079039   -0.000188124   -0.000238998
     16        8           0.000355280    0.000141897   -0.000659006
     17        6          -0.000008605    0.000026342   -0.000057751
     18        6          -0.000036493    0.000048714    0.000983081
     19        8           0.000145787   -0.000174098   -0.000478728
     20        1           0.000097328    0.000261612    0.000001086
     21        1           0.000337624   -0.000114151   -0.000270279
     22        1          -0.000227121   -0.000281947    0.000178779
     23        1           0.000195994    0.000064947    0.000228543
     24        1           0.000134772   -0.000132243   -0.000013023
     25        1           0.000118935   -0.000018116    0.000070880
     26        1           0.000048734   -0.000199539   -0.000054377
     27        1          -0.000027146    0.000162578    0.000191898
     28        1          -0.000489487   -0.000176953   -0.000132433
     29        1          -0.000184582   -0.000152064   -0.000048351
     30        1          -0.000317775    0.000064108    0.000051262
     31        1           0.000099779   -0.000093790    0.000016796
     32        1          -0.000123471   -0.000012334   -0.000089092
     33        1          -0.000087630    0.000130717   -0.000280153
     34        1           0.000157369    0.000010734    0.000127340
     35        1           0.000097015   -0.000010363    0.000077531
     36        1          -0.000425898   -0.000056554    0.000380510
     37        1          -0.000176155    0.000085488    0.000006402
     38        1           0.000079695    0.000013637    0.000121474
     39        1           0.000098291   -0.000077646    0.000097757
     40        1          -0.000072432   -0.000159261   -0.000083645
     41        1           0.000083206    0.000022061   -0.000181589
     42        1           0.000065146    0.000010582   -0.000042454
     43        1          -0.000164530    0.000217775    0.000058118
 -------------------------------------------------------------------
 Cartesian Forces:  Max     0.001656411 RMS     0.000371431

 GradGradGradGradGradGradGradGradGradGradGradGradGradGradGradGradGradGrad
 Berny optimization.
 Using GEDIIS/GDIIS optimizer.
 FormGI is forming the generalized inverse of G from B-inverse, IUseBI=4.
 Internal  Forces:  Max     0.000836087 RMS     0.000176812
 Search for a local minimum.
 Step number   7 out of a maximum of  258
 All quantities printed in internal units (Hartrees-Bohrs-Radians)
 Mixed Optimization -- En-DIIS/RFO-DIIS
 Swapping is turned off.
 Update second derivatives using D2CorX and points    5    6    7
 DE= -1.36D-04 DEPred=-1.53D-04 R= 8.89D-01
 TightC=F SS=  1.41D+00  RLast= 2.47D-01 DXNew= 1.7787D+00 7.3976D-01
 Trust test= 8.89D-01 RLast= 2.47D-01 DXMaxT set to 1.06D+00
 ITU=  1  1  0  1  1  1  0
     Eigenvalues ---    0.00178   0.00326   0.00355   0.00376   0.00399
     Eigenvalues ---    0.00480   0.00576   0.00619   0.00879   0.00936
     Eigenvalues ---    0.01088   0.01152   0.01180   0.01247   0.01285
     Eigenvalues ---    0.01398   0.02416   0.02850   0.03426   0.03715
     Eigenvalues ---    0.03898   0.04422   0.04489   0.04610   0.04793
     Eigenvalues ---    0.04929   0.05015   0.05091   0.05278   0.05397
     Eigenvalues ---    0.05436   0.05501   0.05521   0.05571   0.05629
     Eigenvalues ---    0.05643   0.05731   0.05887   0.06281   0.06424
     Eigenvalues ---    0.06599   0.06778   0.06937   0.08002   0.08378
     Eigenvalues ---    0.08664   0.08779   0.08853   0.08999   0.09244
     Eigenvalues ---    0.09363   0.11046   0.11493   0.12909   0.13708
     Eigenvalues ---    0.13723   0.15155   0.15576   0.15989   0.16000
     Eigenvalues ---    0.16000   0.16000   0.16000   0.16000   0.16002
     Eigenvalues ---    0.16006   0.16066   0.16218   0.16316   0.16462
     Eigenvalues ---    0.16632   0.17891   0.19745   0.20105   0.21437
     Eigenvalues ---    0.22964   0.23871   0.25012   0.25349   0.26387
     Eigenvalues ---    0.26961   0.27059   0.27956   0.28390   0.28791
     Eigenvalues ---    0.29159   0.29224   0.29594   0.29731   0.30269
     Eigenvalues ---    0.30938   0.32022   0.32668   0.33749   0.33844
     Eigenvalues ---    0.33867   0.33912   0.33951   0.34021   0.34063
     Eigenvalues ---    0.34077   0.34092   0.34118   0.34155   0.34169
     Eigenvalues ---    0.34177   0.34198   0.34224   0.34244   0.34278
     Eigenvalues ---    0.34307   0.34396   0.34517   0.34683   0.35385
     Eigenvalues ---    0.39829   0.40657   0.41990   0.51784   0.52480
     Eigenvalues ---    0.52558   0.53649   0.94916
 En-DIIS/RFO-DIIS IScMMF=        0 using points:     7    6    5    4    3
 RFO step:  Lambda=-2.20292760D-05.
 DidBck=F Rises=F RFO-DIIS coefs:    0.86519    0.17457   -0.15434   -0.01188    0.12646
 Iteration  1 RMS(Cart)=  0.00913096 RMS(Int)=  0.00006529
 Iteration  2 RMS(Cart)=  0.00006796 RMS(Int)=  0.00003711
 Iteration  3 RMS(Cart)=  0.00000001 RMS(Int)=  0.00003711
 Variable       Old X    -DE/DX   Delta X   Delta X   Delta X     New X
                                 (Linear)    (Quad)   (Total)
    R1        2.56510  -0.00061   0.00037  -0.00024   0.00012   2.56522
    R2        2.87459   0.00000  -0.00060  -0.00043  -0.00102   2.87356
    R3        2.78936   0.00071   0.00156   0.00190   0.00340   2.79276
    R4        2.82776   0.00024   0.00133   0.00039   0.00173   2.82950
    R5        2.87917   0.00084  -0.00006   0.00086   0.00083   2.88000
    R6        2.94822  -0.00042  -0.00113  -0.00145  -0.00256   2.94566
    R7        2.07565   0.00015   0.00012   0.00012   0.00024   2.07588
    R8        2.06395  -0.00012   0.00003   0.00008   0.00012   2.06407
    R9        2.91392  -0.00007   0.00001   0.00022   0.00022   2.91414
   R10        2.95385  -0.00030   0.00014  -0.00094  -0.00080   2.95305
   R11        2.07378  -0.00013  -0.00024  -0.00007  -0.00031   2.07347
   R12        2.91139  -0.00008   0.00004   0.00009   0.00010   2.91149
   R13        2.07657   0.00021   0.00003   0.00028   0.00031   2.07688
   R14        2.07033  -0.00015   0.00003  -0.00029  -0.00027   2.07007
   R15        2.93137   0.00002  -0.00014  -0.00002  -0.00018   2.93120
   R16        2.07610  -0.00001  -0.00007   0.00003  -0.00004   2.07606
   R17        2.07698   0.00011   0.00000   0.00015   0.00015   2.07713
   R18        2.90458   0.00000   0.00051  -0.00001   0.00050   2.90509
   R19        2.08045   0.00021   0.00011   0.00029   0.00040   2.08085
   R20        2.87962   0.00040  -0.00038   0.00061   0.00023   2.87985
   R21        2.32751   0.00015   0.00013   0.00034   0.00048   2.32799
   R22        2.91004   0.00038   0.00130   0.00056   0.00191   2.91195
   R23        2.07283   0.00026  -0.00042   0.00065   0.00023   2.07306
   R24        2.06957  -0.00008   0.00004  -0.00042  -0.00038   2.06919
   R25        2.89342   0.00026  -0.00019   0.00059   0.00040   2.89382
   R26        2.71877  -0.00029   0.00071  -0.00163  -0.00092   2.71785
   R27        2.07162   0.00014   0.00006   0.00032   0.00038   2.07201
   R28        2.06984   0.00002  -0.00008   0.00005  -0.00003   2.06981
   R29        2.06901  -0.00015  -0.00005  -0.00027  -0.00032   2.06869
   R30        2.07030  -0.00010   0.00002   0.00001   0.00003   2.07033
   R31        2.07124   0.00001   0.00008   0.00008   0.00016   2.07140
   R32        2.06790   0.00011   0.00001   0.00012   0.00014   2.06803
   R33        1.83940  -0.00024  -0.00019  -0.00025  -0.00043   1.83896
   R34        2.72889   0.00047   0.00036   0.00060   0.00096   2.72985
   R35        2.88720   0.00001  -0.00038  -0.00005  -0.00044   2.88677
   R36        2.90619  -0.00021   0.00020  -0.00114  -0.00094   2.90526
[truncated: 1,015,269 more chars]
