# Supplementary material for: New patchoulol- and guaiane-type sesquiterpenoids from Sanguisorba officinalis with anti-melanogenic activity
Source: Nat Prod Bioprospect. 2026 May 12;16(1):63. doi: 10.1007/s13659-026-00616-0 (PMC13161421; doi:10.1007/s13659-026-00616-0)
Supplement: Supplementary file 2 — Additional file 2. It includes the calculated NMR data of compound 11. [file 13659_2026_616_MOESM2_ESM.zip › New folder/11R-opt_freq-conf-62.log]

 Entering Gaussian System, Link 0=/gpfs/home/zhengshan/software/Gaussian/g09/g09
 Input=DY-202A-11R_62.gjf
 Output=DY-202A-11R_62.log
 Initial command:
 /gpfs/home/zhengshan/software/Gaussian/g09/l1.exe "/gpfs/home/zhengshan/software/Gaussian/g09/scratch/zhengshan/%J/Gau-30260.inp" -scrdir="/gpfs/home/zhengshan/software/Gaussian/g09/scratch/zhengshan/%J/"
 Entering Link 1 = /gpfs/home/zhengshan/software/Gaussian/g09/l1.exe PID=     30261.
  
 Copyright (c) 1988,1990,1992,1993,1995,1998,2003,2009,2013,
            Gaussian, Inc.  All Rights Reserved.
  
 This is part of the Gaussian(R) 09 program.  It is based on
 the Gaussian(R) 03 system (copyright 2003, Gaussian, Inc.),
 the Gaussian(R) 98 system (copyright 1998, Gaussian, Inc.),
 the Gaussian(R) 94 system (copyright 1995, Gaussian, Inc.),
 the Gaussian 92(TM) system (copyright 1992, Gaussian, Inc.),
 the Gaussian 90(TM) system (copyright 1990, Gaussian, Inc.),
 the Gaussian 88(TM) system (copyright 1988, Gaussian, Inc.),
 the Gaussian 86(TM) system (copyright 1986, Carnegie Mellon
 University), and the Gaussian 82(TM) system (copyright 1983,
 Carnegie Mellon University). Gaussian is a federally registered
 trademark of Gaussian, Inc.
  
 This software contains proprietary and confidential information,
 including trade secrets, belonging to Gaussian, Inc.
  
 This software is provided under written license and may be
 used, copied, transmitted, or stored only in accord with that
 written license.
  
 The following legend is applicable only to US Government
 contracts under FAR:
  
                    RESTRICTED RIGHTS LEGEND
  
 Use, reproduction and disclosure by the US Government is
 subject to restrictions as set forth in subparagraphs (a)
 and (c) of the Commercial Computer Software - Restricted
 Rights clause in FAR 52.227-19.
  
 Gaussian, Inc.
 340 Quinnipiac St., Bldg. 40, Wallingford CT 06492
  
  
 ---------------------------------------------------------------
 Warning -- This program may not be used in any manner that
 competes with the business of Gaussian, Inc. or will provide
 assistance to any competitor of Gaussian, Inc.  The licensee
 of this program is prohibited from giving any competitor of
 Gaussian, Inc. access to this program.  By using this program,
 the user acknowledges that Gaussian, Inc. is engaged in the
 business of creating and licensing software in the field of
 computational chemistry and represents and warrants to the
 licensee that it is not a competitor of Gaussian, Inc. and that
 it will not use this program in any manner prohibited above.
 ---------------------------------------------------------------
  

 Cite this work as:
 Gaussian 09, Revision D.01,
 M. J. Frisch, G. W. Trucks, H. B. Schlegel, G. E. Scuseria, 
 M. A. Robb, J. R. Cheeseman, G. Scalmani, V. Barone, B. Mennucci, 
 G. A. Petersson, H. Nakatsuji, M. Caricato, X. Li, H. P. Hratchian, 
 A. F. Izmaylov, J. Bloino, G. Zheng, J. L. Sonnenberg, M. Hada, 
 M. Ehara, K. Toyota, R. Fukuda, J. Hasegawa, M. Ishida, T. Nakajima, 
 Y. Honda, O. Kitao, H. Nakai, T. Vreven, J. A. Montgomery, Jr., 
 J. E. Peralta, F. Ogliaro, M. Bearpark, J. J. Heyd, E. Brothers, 
 K. N. Kudin, V. N. Staroverov, T. Keith, R. Kobayashi, J. Normand, 
 K. Raghavachari, A. Rendell, J. C. Burant, S. S. Iyengar, J. Tomasi, 
 M. Cossi, N. Rega, J. M. Millam, M. Klene, J. E. Knox, J. B. Cross, 
 V. Bakken, C. Adamo, J. Jaramillo, R. Gomperts, R. E. Stratmann, 
 O. Yazyev, A. J. Austin, R. Cammi, C. Pomelli, J. W. Ochterski, 
 R. L. Martin, K. Morokuma, V. G. Zakrzewski, G. A. Voth, 
 P. Salvador, J. J. Dannenberg, S. Dapprich, A. D. Daniels, 
 O. Farkas, J. B. Foresman, J. V. Ortiz, J. Cioslowski, 
 and D. J. Fox, Gaussian, Inc., Wallingford CT, 2013.
 
 ******************************************
 Gaussian 09:  ES64L-G09RevD.01 24-Apr-2013
                10-Mar-2024 
 ******************************************
 %nprocshared=4
 Will use up to    4 processors via shared memory.
 %mem=12GB
 %chk=DY-202A-11R_62.chk
 ----------------------------------------------------------
 # opt freq b3lyp/6-31g(d) scrf=(smd,solvent=methanol,read)
 ----------------------------------------------------------
 1/14=-1,18=20,19=15,26=3,38=1,40=2/1,3;
 2/9=110,12=2,17=6,18=5,40=1/2;
 3/5=1,6=6,7=1,11=2,16=1,25=1,30=1,70=32203,71=1,72=3,74=-5/1,2,3;
 4//1;
 5/5=2,38=5,53=3/2;
 6/7=2,8=2,9=2,10=2,28=1/1;
 7//1,2,3,16;
 1/14=-1,18=20,19=15,26=3/3(2);
 2/9=110/2;
 99//99;
 2/9=110/2;
 3/5=1,6=6,7=1,11=2,16=1,25=1,30=1,70=32205,71=1,72=3,74=-5/1,2,3;
 4/5=5,16=3,69=1/1;
 5/5=2,38=5,53=3/2;
 7//1,2,3,16;
 1/14=-1,18=20,19=15,26=3/3(-5);
 2/9=110/2;
 6/7=2,8=2,9=2,10=2,19=2,28=1/1;
 99/9=1/99;
 --------
 opt+freq
 --------
 Symbolic Z-matrix:
 Charge =  0 Multiplicity = 1
 C                    -1.3929    0.7289   -0.1754 
 C                    -0.9871   -0.3685    0.4816 
 C                     0.0974   -0.4257    1.5201 
 C                     1.4573    0.254     1.2208 
 C                     1.2977    1.788     1.125 
 C                     0.5821    2.3382   -0.1063 
 C                    -0.9411    2.1501   -0.1563 
 C                    -2.5397    0.3052   -1.0039 
 C                    -2.8442   -1.15     -0.8541 
 C                    -1.8118   -1.5988    0.1819 
 O                    -3.1677    1.0634   -1.7307 
 C                    -1.6575    2.9155    0.9614 
 C                    -1.013    -2.7966   -0.3296 
 O                    -2.4722   -1.969     1.3919 
 C                     2.2973   -0.4184    0.0802 
 O                     1.5343   -0.5171   -1.1288 
 C                     2.6919   -1.8568    0.4665 
 C                     3.5844    0.3788   -0.255 
 O                     4.277    -0.2615   -1.3333 
 H                     0.2874   -1.4686    1.7942 
 H                    -0.3146    0.0155    2.4391 
 H                     2.0522    0.1088    2.1366 
 H                     2.2952    2.2433    1.1657 
 H                     0.8015    2.1516    2.0332 
 H                     1.0286    1.9324   -1.0202 
 H                     0.7845    3.4175   -0.1469 
 H                    -1.2525    2.6167   -1.1013 
 H                    -3.8745   -1.2772   -0.5088 
 H                    -2.7053   -1.6293   -1.8285 
 H                    -1.3387    3.9631    0.9821 
 H                    -1.4641    2.4825    1.9485 
 H                    -2.7426    2.9051    0.8062 
 H                    -0.374    -3.2163    0.4536 
 H                    -1.6879   -3.608    -0.6272 
 H                    -0.3919   -2.5375   -1.1928 
 H                    -3.0217   -2.7485    1.2036 
 H                     2.1876   -0.7299   -1.8264 
 H                     3.2862   -1.8747    1.3858 
 H                     1.8163   -2.4944    0.6066 
 H                     3.273    -2.3403   -0.3271 
 H                     3.351     1.3865   -0.6082 
 H                     4.2536    0.439     0.6092 
 H                     5.0708    0.2731   -1.5131 
 

 GradGradGradGradGradGradGradGradGradGradGradGradGradGradGradGradGradGrad
 Berny optimization.
 Initialization pass.
                           ----------------------------
                           !    Initial Parameters    !
                           ! (Angstroms and Degrees)  !
 --------------------------                            --------------------------
 ! Name  Definition              Value          Derivative Info.                !
 --------------------------------------------------------------------------------
 ! R1    R(1,2)                  1.3419         estimate D2E/DX2                !
 ! R2    R(1,7)                  1.4914         estimate D2E/DX2                !
 ! R3    R(1,8)                  1.4768         estimate D2E/DX2                !
 ! R4    R(2,3)                  1.5026         estimate D2E/DX2                !
 ! R5    R(2,10)                 1.5112         estimate D2E/DX2                !
 ! R6    R(3,4)                  1.5495         estimate D2E/DX2                !
 ! R7    R(3,20)                 1.0949         estimate D2E/DX2                !
 ! R8    R(3,21)                 1.0995         estimate D2E/DX2                !
 ! R9    R(4,5)                  1.5453         estimate D2E/DX2                !
 ! R10   R(4,15)                 1.568          estimate D2E/DX2                !
 ! R11   R(4,22)                 1.1017         estimate D2E/DX2                !
 ! R12   R(5,6)                  1.5267         estimate D2E/DX2                !
 ! R13   R(5,23)                 1.0973         estimate D2E/DX2                !
 ! R14   R(5,24)                 1.0969         estimate D2E/DX2                !
 ! R15   R(6,7)                  1.5356         estimate D2E/DX2                !
 ! R16   R(6,25)                 1.0951         estimate D2E/DX2                !
 ! R17   R(6,26)                 1.0989         estimate D2E/DX2                !
 ! R18   R(7,12)                 1.5324         estimate D2E/DX2                !
 ! R19   R(7,27)                 1.099          estimate D2E/DX2                !
 ! R20   R(8,9)                  1.4942         estimate D2E/DX2                !
 ! R21   R(8,11)                 1.2237         estimate D2E/DX2                !
 ! R22   R(9,10)                 1.5299         estimate D2E/DX2                !
 ! R23   R(9,28)                 1.094          estimate D2E/DX2                !
 ! R24   R(9,29)                 1.0947         estimate D2E/DX2                !
 ! R25   R(10,13)                1.5279         estimate D2E/DX2                !
 ! R26   R(10,14)                1.4273         estimate D2E/DX2                !
 ! R27   R(12,30)                1.0952         estimate D2E/DX2                !
 ! R28   R(12,31)                1.0951         estimate D2E/DX2                !
 ! R29   R(12,32)                1.0962         estimate D2E/DX2                !
 ! R30   R(13,33)                1.0945         estimate D2E/DX2                !
 ! R31   R(13,34)                1.0966         estimate D2E/DX2                !
 ! R32   R(13,35)                1.0945         estimate D2E/DX2                !
 ! R33   R(14,36)                0.9721         estimate D2E/DX2                !
 ! R34   R(15,16)                1.433          estimate D2E/DX2                !
 ! R35   R(15,17)                1.5408         estimate D2E/DX2                !
 ! R36   R(15,18)                1.5506         estimate D2E/DX2                !
 ! R37   R(16,37)                0.9791         estimate D2E/DX2                !
 ! R38   R(17,38)                1.0948         estimate D2E/DX2                !
 ! R39   R(17,39)                1.0922         estimate D2E/DX2                !
 ! R40   R(17,40)                1.096          estimate D2E/DX2                !
 ! R41   R(18,19)                1.4326         estimate D2E/DX2                !
 ! R42   R(18,41)                1.093          estimate D2E/DX2                !
 ! R43   R(18,42)                1.0947         estimate D2E/DX2                !
 ! R44   R(19,43)                0.9738         estimate D2E/DX2                !
 ! A1    A(2,1,7)              132.9558         estimate D2E/DX2                !
 ! A2    A(2,1,8)              105.9545         estimate D2E/DX2                !
 ! A3    A(7,1,8)              121.0515         estimate D2E/DX2                !
 ! A4    A(1,2,3)              125.9995         estimate D2E/DX2                !
 ! A5    A(1,2,10)             113.8083         estimate D2E/DX2                !
 ! A6    A(3,2,10)             119.9971         estimate D2E/DX2                !
 ! A7    A(2,3,4)              118.8967         estimate D2E/DX2                !
 ! A8    A(2,3,20)             109.5428         estimate D2E/DX2                !
 ! A9    A(2,3,21)             106.9739         estimate D2E/DX2                !
 ! A10   A(4,3,20)             108.293          estimate D2E/DX2                !
 ! A11   A(4,3,21)             108.3178         estimate D2E/DX2                !
 ! A12   A(20,3,21)            103.7675         estimate D2E/DX2                !
 ! A13   A(3,4,5)              110.9036         estimate D2E/DX2                !
 ! A14   A(3,4,15)             114.9965         estimate D2E/DX2                !
 ! A15   A(3,4,22)             104.8056         estimate D2E/DX2                !
 ! A16   A(5,4,15)             115.8446         estimate D2E/DX2                !
 ! A17   A(5,4,22)             103.7774         estimate D2E/DX2                !
 ! A18   A(15,4,22)            105.004          estimate D2E/DX2                !
 ! A19   A(4,5,6)              117.1399         estimate D2E/DX2                !
 ! A20   A(4,5,23)             108.4049         estimate D2E/DX2                !
 ! A21   A(4,5,24)             108.9322         estimate D2E/DX2                !
 ! A22   A(6,5,23)             107.8473         estimate D2E/DX2                !
 ! A23   A(6,5,24)             109.649          estimate D2E/DX2                !
 ! A24   A(23,5,24)            104.0623         estimate D2E/DX2                !
 ! A25   A(5,6,7)              116.5546         estimate D2E/DX2                !
 ! A26   A(5,6,25)             110.3895         estimate D2E/DX2                !
 ! A27   A(5,6,26)             107.3031         estimate D2E/DX2                !
 ! A28   A(7,6,25)             109.3824         estimate D2E/DX2                !
 ! A29   A(7,6,26)             107.5666         estimate D2E/DX2                !
 ! A30   A(25,6,26)            104.9531         estimate D2E/DX2                !
 ! A31   A(1,7,6)              114.6855         estimate D2E/DX2                !
 ! A32   A(1,7,12)             110.1011         estimate D2E/DX2                !
 ! A33   A(1,7,27)             107.9234         estimate D2E/DX2                !
 ! A34   A(6,7,12)             112.259          estimate D2E/DX2                !
 ! A35   A(6,7,27)             104.8959         estimate D2E/DX2                !
 ! A36   A(12,7,27)            106.4185         estimate D2E/DX2                !
 ! A37   A(1,8,9)              112.4203         estimate D2E/DX2                !
 ! A38   A(1,8,11)             123.6372         estimate D2E/DX2                !
 ! A39   A(9,8,11)             123.9424         estimate D2E/DX2                !
 ! A40   A(8,9,10)             102.4777         estimate D2E/DX2                !
 ! A41   A(8,9,28)             109.6807         estimate D2E/DX2                !
 ! A42   A(8,9,29)             108.137          estimate D2E/DX2                !
 ! A43   A(10,9,28)            112.8094         estimate D2E/DX2                !
 ! A44   A(10,9,29)            112.872          estimate D2E/DX2                !
 ! A45   A(28,9,29)            110.457          estimate D2E/DX2                !
 ! A46   A(2,10,9)             105.2923         estimate D2E/DX2                !
 ! A47   A(2,10,13)            114.7923         estimate D2E/DX2                !
 ! A48   A(2,10,14)            107.1898         estimate D2E/DX2                !
 ! A49   A(9,10,13)            110.8597         estimate D2E/DX2                !
 ! A50   A(9,10,14)            109.7504         estimate D2E/DX2                !
 ! A51   A(13,10,14)           108.8061         estimate D2E/DX2                !
 ! A52   A(7,12,30)            110.8214         estimate D2E/DX2                !
 ! A53   A(7,12,31)            112.1717         estimate D2E/DX2                !
 ! A54   A(7,12,32)            110.7788         estimate D2E/DX2                !
 ! A55   A(30,12,31)           108.0447         estimate D2E/DX2                !
 ! A56   A(30,12,32)           107.4507         estimate D2E/DX2                !
 ! A57   A(31,12,32)           107.3785         estimate D2E/DX2                !
 ! A58   A(10,13,33)           111.4878         estimate D2E/DX2                !
 ! A59   A(10,13,34)           110.4368         estimate D2E/DX2                !
 ! A60   A(10,13,35)           112.0313         estimate D2E/DX2                !
 ! A61   A(33,13,34)           105.6522         estimate D2E/DX2                !
 ! A62   A(33,13,35)           108.8942         estimate D2E/DX2                !
 ! A63   A(34,13,35)           108.0823         estimate D2E/DX2                !
 ! A64   A(10,14,36)           107.7762         estimate D2E/DX2                !
 ! A65   A(4,15,16)            110.9773         estimate D2E/DX2                !
 ! A66   A(4,15,17)            110.8029         estimate D2E/DX2                !
 ! A67   A(4,15,18)            112.423          estimate D2E/DX2                !
 ! A68   A(16,15,17)           106.4743         estimate D2E/DX2                !
 ! A69   A(16,15,18)           107.1563         estimate D2E/DX2                !
 ! A70   A(17,15,18)           108.758          estimate D2E/DX2                !
 ! A71   A(15,16,37)           105.1172         estimate D2E/DX2                !
 ! A72   A(15,17,38)           111.3961         estimate D2E/DX2                !
 ! A73   A(15,17,39)           111.8296         estimate D2E/DX2                !
 ! A74   A(15,17,40)           111.4742         estimate D2E/DX2                !
 ! A75   A(38,17,39)           108.538          estimate D2E/DX2                !
 ! A76   A(38,17,40)           108.2388         estimate D2E/DX2                !
 ! A77   A(39,17,40)           105.0941         estimate D2E/DX2                !
 ! A78   A(15,18,19)           109.5245         estimate D2E/DX2                !
 ! A79   A(15,18,41)           111.5052         estimate D2E/DX2                !
 ! A80   A(15,18,42)           111.4102         estimate D2E/DX2                !
 ! A81   A(19,18,41)           105.7874         estimate D2E/DX2                !
 ! A82   A(19,18,42)           108.8592         estimate D2E/DX2                !
 ! A83   A(41,18,42)           109.5695         estimate D2E/DX2                !
 ! A84   A(18,19,43)           106.7204         estimate D2E/DX2                !
 ! D1    D(7,1,2,3)              1.9931         estimate D2E/DX2                !
 ! D2    D(7,1,2,10)           176.8794         estimate D2E/DX2                !
 ! D3    D(8,1,2,3)           -175.6987         estimate D2E/DX2                !
 ! D4    D(8,1,2,10)            -0.8124         estimate D2E/DX2                !
 ! D5    D(2,1,7,6)             41.2027         estimate D2E/DX2                !
 ! D6    D(2,1,7,12)           -86.5423         estimate D2E/DX2                !
 ! D7    D(2,1,7,27)           157.6911         estimate D2E/DX2                !
 ! D8    D(8,1,7,6)           -141.388          estimate D2E/DX2                !
 ! D9    D(8,1,7,12)            90.8671         estimate D2E/DX2                !
 ! D10   D(8,1,7,27)           -24.8996         estimate D2E/DX2                !
 ! D11   D(2,1,8,9)             -0.6809         estimate D2E/DX2                !
 ! D12   D(2,1,8,11)           179.3358         estimate D2E/DX2                !
 ! D13   D(7,1,8,9)           -178.7092         estimate D2E/DX2                !
 ! D14   D(7,1,8,11)             1.3075         estimate D2E/DX2                !
 ! D15   D(1,2,3,4)            -48.2173         estimate D2E/DX2                !
 ! D16   D(1,2,3,20)          -173.4117         estimate D2E/DX2                !
 ! D17   D(1,2,3,21)            74.7259         estimate D2E/DX2                !
 ! D18   D(10,2,3,4)           137.1856         estimate D2E/DX2                !
 ! D19   D(10,2,3,20)           11.9912         estimate D2E/DX2                !
 ! D20   D(10,2,3,21)          -99.8711         estimate D2E/DX2                !
 ! D21   D(1,2,10,9)             1.93           estimate D2E/DX2                !
 ! D22   D(1,2,10,13)          124.1333         estimate D2E/DX2                !
 ! D23   D(1,2,10,14)         -114.8967         estimate D2E/DX2                !
 ! D24   D(3,2,10,9)           177.1538         estimate D2E/DX2                !
 ! D25   D(3,2,10,13)          -60.6429         estimate D2E/DX2                !
 ! D26   D(3,2,10,14)           60.3272         estimate D2E/DX2                !
 ! D27   D(2,3,4,5)             66.3876         estimate D2E/DX2                !
 ! D28   D(2,3,4,15)           -67.4758         estimate D2E/DX2                !
 ! D29   D(2,3,4,22)           177.7727         estimate D2E/DX2                !
 ! D30   D(20,3,4,5)          -167.8174         estimate D2E/DX2                !
 ! D31   D(20,3,4,15)           58.3193         estimate D2E/DX2                !
 ! D32   D(20,3,4,22)          -56.4323         estimate D2E/DX2                !
 ! D33   D(21,3,4,5)           -55.8874         estimate D2E/DX2                !
 ! D34   D(21,3,4,15)          170.2492         estimate D2E/DX2                !
 ! D35   D(21,3,4,22)           55.4977         estimate D2E/DX2                !
 ! D36   D(3,4,5,6)            -71.7562         estimate D2E/DX2                !
 ! D37   D(3,4,5,23)           165.9991         estimate D2E/DX2                !
 ! D38   D(3,4,5,24)            53.3643         estimate D2E/DX2                !
 ! D39   D(15,4,5,6)            61.6846         estimate D2E/DX2                !
 ! D40   D(15,4,5,23)          -60.5601         estimate D2E/DX2                !
 ! D41   D(15,4,5,24)         -173.1949         estimate D2E/DX2                !
 ! D42   D(22,4,5,6)           176.201          estimate D2E/DX2                !
 ! D43   D(22,4,5,23)           53.9562         estimate D2E/DX2                !
 ! D44   D(22,4,5,24)          -58.6786         estimate D2E/DX2                !
 ! D45   D(3,4,15,16)           54.9653         estimate D2E/DX2                !
 ! D46   D(3,4,15,17)          -63.1055         estimate D2E/DX2                !
 ! D47   D(3,4,15,18)          174.9631         estimate D2E/DX2                !
 ! D48   D(5,4,15,16)          -76.5832         estimate D2E/DX2                !
 ! D49   D(5,4,15,17)          165.3461         estimate D2E/DX2                !
 ! D50   D(5,4,15,18)           43.4146         estimate D2E/DX2                !
 ! D51   D(22,4,15,16)         169.602          estimate D2E/DX2                !
 ! D52   D(22,4,15,17)          51.5313         estimate D2E/DX2                !
 ! D53   D(22,4,15,18)         -70.4002         estimate D2E/DX2                !
 ! D54   D(4,5,6,7)             73.8766         estimate D2E/DX2                !
 ! D55   D(4,5,6,25)           -51.6843         estimate D2E/DX2                !
 ! D56   D(4,5,6,26)          -165.52           estimate D2E/DX2                !
 ! D57   D(23,5,6,7)          -163.591          estimate D2E/DX2                !
 ! D58   D(23,5,6,25)           70.8482         estimate D2E/DX2                !
 ! D59   D(23,5,6,26)          -42.9875         estimate D2E/DX2                !
 ! D60   D(24,5,6,7)           -50.8848         estimate D2E/DX2                !
 ! D61   D(24,5,6,25)         -176.4457         estimate D2E/DX2                !
 ! D62   D(24,5,6,26)           69.7187         estimate D2E/DX2                !
 ! D63   D(5,6,7,1)            -62.3006         estimate D2E/DX2                !
 ! D64   D(5,6,7,12)            64.3425         estimate D2E/DX2                !
 ! D65   D(5,6,7,27)           179.4871         estimate D2E/DX2                !
 ! D66   D(25,6,7,1)            63.7652         estimate D2E/DX2                !
 ! D67   D(25,6,7,12)         -169.5918         estimate D2E/DX2                !
 ! D68   D(25,6,7,27)          -54.4472         estimate D2E/DX2                !
 ! D69   D(26,6,7,1)           177.2363         estimate D2E/DX2                !
 ! D70   D(26,6,7,12)          -56.1206         estimate D2E/DX2                !
 ! D71   D(26,6,7,27)           59.0239         estimate D2E/DX2                !
 ! D72   D(1,7,12,30)         -179.6514         estimate D2E/DX2                !
 ! D73   D(1,7,12,31)           59.4956         estimate D2E/DX2                !
 ! D74   D(1,7,12,32)          -60.4778         estimate D2E/DX2                !
 ! D75   D(6,7,12,30)           51.2746         estimate D2E/DX2                !
 ! D76   D(6,7,12,31)          -69.5784         estimate D2E/DX2                !
 ! D77   D(6,7,12,32)          170.4482         estimate D2E/DX2                !
 ! D78   D(27,7,12,30)         -62.9413         estimate D2E/DX2                !
 ! D79   D(27,7,12,31)         176.2057         estimate D2E/DX2                !
 ! D80   D(27,7,12,32)          56.2323         estimate D2E/DX2                !
 ! D81   D(1,8,9,10)             1.7808         estimate D2E/DX2                !
 ! D82   D(1,8,9,28)           121.8355         estimate D2E/DX2                !
 ! D83   D(1,8,9,29)          -117.6501         estimate D2E/DX2                !
 ! D84   D(11,8,9,10)         -178.2359         estimate D2E/DX2                !
 ! D85   D(11,8,9,28)          -58.1813         estimate D2E/DX2                !
 ! D86   D(11,8,9,29)           62.3331         estimate D2E/DX2                !
 ! D87   D(8,9,10,2)            -2.0832         estimate D2E/DX2                !
 ! D88   D(8,9,10,13)         -126.792          estimate D2E/DX2                !
 ! D89   D(8,9,10,14)          112.9857         estimate D2E/DX2                !
 ! D90   D(28,9,10,2)         -119.9391         estimate D2E/DX2                !
 ! D91   D(28,9,10,13)         115.3521         estimate D2E/DX2                !
 ! D92   D(28,9,10,14)          -4.8702         estimate D2E/DX2                !
 ! D93   D(29,9,10,2)          113.9808         estimate D2E/DX2                !
 ! D94   D(29,9,10,13)         -10.728          estimate D2E/DX2                !
 ! D95   D(29,9,10,14)        -130.9503         estimate D2E/DX2                !
 ! D96   D(2,10,13,33)          69.0566         estimate D2E/DX2                !
 ! D97   D(2,10,13,34)        -173.8066         estimate D2E/DX2                !
 ! D98   D(2,10,13,35)         -53.2686         estimate D2E/DX2                !
 ! D99   D(9,10,13,33)        -171.8058         estimate D2E/DX2                !
 ! D100  D(9,10,13,34)         -54.669          estimate D2E/DX2                !
 ! D101  D(9,10,13,35)          65.869          estimate D2E/DX2                !
 ! D102  D(14,10,13,33)        -51.0229         estimate D2E/DX2                !
 ! D103  D(14,10,13,34)         66.1139         estimate D2E/DX2                !
 ! D104  D(14,10,13,35)       -173.3481         estimate D2E/DX2                !
 ! D105  D(2,10,14,36)         178.7276         estimate D2E/DX2                !
 ! D106  D(9,10,14,36)          64.8738         estimate D2E/DX2                !
 ! D107  D(13,10,14,36)        -56.589          estimate D2E/DX2                !
 ! D108  D(4,15,16,37)         166.2329         estimate D2E/DX2                !
 ! D109  D(17,15,16,37)        -73.1012         estimate D2E/DX2                !
 ! D110  D(18,15,16,37)         43.1463         estimate D2E/DX2                !
 ! D111  D(4,15,17,38)         -59.4388         estimate D2E/DX2                !
 ! D112  D(4,15,17,39)          62.2156         estimate D2E/DX2                !
 ! D113  D(4,15,17,40)         179.5399         estimate D2E/DX2                !
 ! D114  D(16,15,17,38)        179.7833         estimate D2E/DX2                !
 ! D115  D(16,15,17,39)        -58.5623         estimate D2E/DX2                !
 ! D116  D(16,15,17,40)         58.762          estimate D2E/DX2                !
 ! D117  D(18,15,17,38)         64.614          estimate D2E/DX2                !
 ! D118  D(18,15,17,39)       -173.7316         estimate D2E/DX2                !
 ! D119  D(18,15,17,40)        -56.4073         estimate D2E/DX2                !
 ! D120  D(4,15,18,19)        -177.9285         estimate D2E/DX2                !
 ! D121  D(4,15,18,41)         -61.1857         estimate D2E/DX2                !
 ! D122  D(4,15,18,42)          61.5791         estimate D2E/DX2                !
 ! D123  D(16,15,18,19)        -55.7403         estimate D2E/DX2                !
 ! D124  D(16,15,18,41)         61.0025         estimate D2E/DX2                !
 ! D125  D(16,15,18,42)       -176.2327         estimate D2E/DX2                !
 ! D126  D(17,15,18,19)         58.986          estimate D2E/DX2                !
 ! D127  D(17,15,18,41)        175.7287         estimate D2E/DX2                !
 ! D128  D(17,15,18,42)        -61.5065         estimate D2E/DX2                !
 ! D129  D(15,18,19,43)        179.6314         estimate D2E/DX2                !
 ! D130  D(41,18,19,43)         59.3361         estimate D2E/DX2                !
 ! D131  D(42,18,19,43)        -58.3355         estimate D2E/DX2                !
 --------------------------------------------------------------------------------
 Trust Radius=3.00D-01 FncErr=1.00D-07 GrdErr=1.00D-06
 Number of steps in this run=    258 maximum allowed number of steps=    258.
 GradGradGradGradGradGradGradGradGradGradGradGradGradGradGradGradGradGrad

                          Input orientation:                          
 ---------------------------------------------------------------------
 Center     Atomic      Atomic             Coordinates (Angstroms)
 Number     Number       Type             X           Y           Z
 ---------------------------------------------------------------------
      1          6           0       -1.392900    0.728900   -0.175400
      2          6           0       -0.987100   -0.368500    0.481600
      3          6           0        0.097400   -0.425700    1.520100
      4          6           0        1.457300    0.254000    1.220800
      5          6           0        1.297700    1.788000    1.125000
      6          6           0        0.582100    2.338200   -0.106300
      7          6           0       -0.941100    2.150100   -0.156300
      8          6           0       -2.539700    0.305200   -1.003900
      9          6           0       -2.844200   -1.150000   -0.854100
     10          6           0       -1.811800   -1.598800    0.181900
     11          8           0       -3.167700    1.063400   -1.730700
     12          6           0       -1.657500    2.915500    0.961400
     13          6           0       -1.013000   -2.796600   -0.329600
     14          8           0       -2.472200   -1.969000    1.391900
     15          6           0        2.297300   -0.418400    0.080200
     16          8           0        1.534300   -0.517100   -1.128800
     17          6           0        2.691900   -1.856800    0.466500
     18          6           0        3.584400    0.378800   -0.255000
     19          8           0        4.277000   -0.261500   -1.333300
     20          1           0        0.287400   -1.468600    1.794200
     21          1           0       -0.314600    0.015500    2.439100
     22          1           0        2.052200    0.108800    2.136600
     23          1           0        2.295200    2.243300    1.165700
     24          1           0        0.801500    2.151600    2.033200
     25          1           0        1.028600    1.932400   -1.020200
     26          1           0        0.784500    3.417500   -0.146900
     27          1           0       -1.252500    2.616700   -1.101300
     28          1           0       -3.874500   -1.277200   -0.508800
     29          1           0       -2.705300   -1.629300   -1.828500
     30          1           0       -1.338700    3.963100    0.982100
     31          1           0       -1.464100    2.482500    1.948500
     32          1           0       -2.742600    2.905100    0.806200
     33          1           0       -0.374000   -3.216300    0.453600
     34          1           0       -1.687900   -3.608000   -0.627200
     35          1           0       -0.391900   -2.537500   -1.192800
     36          1           0       -3.021700   -2.748500    1.203600
     37          1           0        2.187600   -0.729900   -1.826400
     38          1           0        3.286200   -1.874700    1.385800
     39          1           0        1.816300   -2.494400    0.606600
     40          1           0        3.273000   -2.340300   -0.327100
     41          1           0        3.351000    1.386500   -0.608200
     42          1           0        4.253600    0.439000    0.609200
     43          1           0        5.070800    0.273100   -1.513100
 ---------------------------------------------------------------------
                    Distance matrix (angstroms):
                    1          2          3          4          5
     1  C    0.000000
     2  C    1.341868   0.000000
     3  C    2.535511   1.502629   0.000000
     4  C    3.209135   2.628500   1.549484   0.000000
     5  C    3.170499   3.206987   2.548979   1.545253   0.000000
     6  C    2.548577   3.183432   3.243340   2.621271   1.526730
     7  C    1.491408   2.598534   3.244001   3.353196   2.604817
     8  C    1.476849   2.251921   3.722780   4.574704   4.632122
     9  C    2.469245   2.417366   3.848954   4.977884   5.450139
    10  C    2.391930   1.511155   2.609978   3.898615   4.693489
    11  O    2.383435   3.420471   4.842107   5.545909   5.349754
    12  C    2.478618   3.385897   3.815159   4.105222   3.167211
    13  C    3.549261   2.560153   3.205549   4.220460   5.336080
    14  O    3.301512   2.365538   3.000176   4.517961   5.329018
    15  C    3.872881   3.309214   2.629244   1.568021   2.637993
    16  O    3.321142   2.995485   3.014914   2.474095   3.232504
    17  C    4.876830   3.968666   3.144766   2.559039   3.957522
    18  C    4.990233   4.690378   3.994668   2.591933   3.019808
    19  O    5.871064   5.569206   5.063389   3.839255   4.372633
    20  H    3.395841   2.134828   1.094930   2.159816   3.474763
    21  H    2.916724   2.105117   1.099528   2.163508   2.732787
    22  H    4.195066   3.493449   2.118255   1.101671   2.100552
    23  H    4.206428   4.250057   3.475555   2.159265   1.097251
    24  H    3.423066   3.457956   2.720570   2.165861   1.096926
    25  H    2.832978   3.407725   3.588996   2.832471   2.166829
    26  H    3.459834   4.226982   4.245136   3.511552   2.129877
    27  H    2.107319   3.389311   4.236764   4.279897   3.485208
    28  H    3.208416   3.184919   4.540647   5.810695   6.230281
    29  H    3.164844   3.142991   4.529559   5.492931   6.035322
    30  H    3.435519   4.374572   4.649021   4.651023   3.420831
    31  H    2.755201   3.241531   3.328579   3.745709   2.964460
    32  H    2.742458   3.728753   4.435029   4.983913   4.203995
    33  H    4.122912   2.913184   3.024415   3.998154   5.318682
    34  H    4.370337   3.494985   4.233819   5.312479   6.410993
    35  H    3.564614   2.804004   3.472598   4.127648   5.190077
    36  H    4.080066   3.213298   3.901840   5.392286   6.264441
    37  H    4.204031   3.941598   3.957340   3.284330   3.980264
    38  H    5.577639   4.620315   3.505151   2.811310   4.175826
    39  H    4.615209   3.520529   2.840531   2.838983   4.344725
    40  H    5.586915   4.763449   4.142738   3.524649   4.801382
    41  H    4.808777   4.804873   4.289480   2.865990   2.716841
    42  H    5.708117   5.304081   4.341825   2.868375   3.289863
    43  H    6.616390   6.410041   5.867140   4.531220   4.846729
                    6          7          8          9         10
     6  C    0.000000
     7  C    1.535585   0.000000
     8  C    3.832024   2.584106   0.000000
     9  C    4.946340   3.872903   1.494245   0.000000
    10  C    4.616686   3.863515   2.358215   1.529891   0.000000
    11  O    4.280746   2.935541   1.223720   2.402544   3.547367
    12  C    2.547365   1.532423   3.384427   4.607883   4.583703
    13  C    5.381485   4.950257   3.522308   2.517873   1.527887
    14  O    5.488654   4.659203   3.303998   2.419434   1.427332
    15  C    3.252005   4.140092   5.009535   5.276663   4.276493
    16  O    3.178825   3.766606   4.158035   4.432526   3.752918
    17  C    4.730474   5.444430   5.848586   5.735151   4.520053
    18  C    3.588198   4.860802   6.170160   6.634987   5.763745
    19  O    4.681480   5.867684   6.848142   7.192396   6.415426
    20  H    4.265029   4.290531   4.355253   4.113626   2.650114
    21  H    3.560627   3.418351   4.109653   4.313054   3.153177
    22  H    3.487409   4.287673   5.566584   5.873976   4.654809
    23  H    2.135814   3.497143   5.642664   6.481320   5.709382
    24  H    2.158800   2.798315   4.878195   5.703349   4.931749
    25  H    1.095102   2.161813   3.921838   4.952510   4.688527
    26  H    1.098864   2.141048   4.633699   5.876194   5.657928
    27  H    2.105551   1.098959   2.647528   4.096663   4.441831
    28  H    5.752774   4.524984   2.128569   1.094043   2.198914
    29  H    5.432681   4.493609   2.109426   1.094750   2.200223
    30  H    2.741238   2.177386   4.332070   5.637548   5.639049
    31  H    2.903439   2.194129   3.822854   4.791064   4.460805
    32  H    3.493946   2.177575   3.174446   4.383007   4.641256
    33  H    5.663928   5.430638   4.383552   3.475854   2.181146
    34  H    6.386042   5.825390   4.022512   2.725853   2.169534
    35  H    5.089362   4.832137   3.567866   2.837895   2.187938
    36  H    6.370065   5.493133   3.798745   2.611673   1.956921
    37  H    3.866473   4.568632   4.908697   5.142068   4.558888
    38  H    5.223700   6.037148   6.663613   6.566898   5.245484
    39  H    5.038402   5.454966   5.422749   5.065700   3.761061
    40  H    5.401672   6.160479   6.422166   6.254173   5.163729
    41  H    2.970597   4.382855   6.002177   6.698866   6.015877
    42  H    4.195094   5.522568   6.983475   7.419227   6.412822
    43  H    5.137329   6.442591   7.627583   8.068874   7.331249
                   11         12         13         14         15
    11  O    0.000000
    12  C    3.599775   0.000000
    13  C    4.637393   5.891532   0.000000
    14  O    4.407925   4.970655   2.403695   0.000000
    15  C    5.944856   5.247080   4.096567   5.183922   0.000000
    16  O    4.996906   5.132179   3.510495   4.951160   1.433036
    17  C    6.905807   6.475882   3.904265   5.247560   1.540757
    18  C    6.945302   5.949117   5.587917   6.701257   1.550649
    19  O    7.572110   7.111770   5.951323   7.476227   2.437583
    20  H    5.547401   4.867908   2.822260   2.833309   2.842607
    21  H    5.159991   3.520934   4.007664   3.112893   3.546082
    22  H    6.566173   4.797972   4.890700   5.034086   2.137006
    23  H    6.294805   4.014652   6.211337   6.365747   2.874537
    24  H    5.577246   2.789082   5.775804   5.301672   3.557601
    25  H    4.343835   3.479707   5.196970   5.770160   2.889073
    26  H    4.865192   2.728314   6.471431   6.479844   4.129681
    27  H    2.544971   2.123214   5.473271   5.360257   4.817557
    28  H    2.733316   4.965411   3.244822   2.461238   6.259039
    29  H    2.733864   5.434762   2.544242   3.246646   5.489574
    30  H    4.371817   1.095230   6.893488   6.053311   5.764674
    31  H    4.295650   1.095107   5.767333   4.598035   5.104302
    32  H    3.163610   1.096192   6.065554   4.916606   6.080569
    33  H    5.558035   6.285237   1.094473   2.615073   3.886324
    34  H    5.022897   6.714211   1.096552   2.716286   5.153230
    35  H    4.578306   5.998127   1.094537   3.366231   3.652795
    36  H    4.812693   5.831003   2.527428   0.972125   5.914656
    37  H    5.648391   5.987117   4.093348   5.797117   1.934991
    38  H    7.745827   6.896833   4.719705   5.759175   2.191649
    39  H    6.554477   6.438959   2.995452   4.391352   2.195048
    40  H    7.418752   7.320758   4.310222   6.008340   2.193532
    41  H    6.622526   5.466860   6.051482   7.012092   2.200419
    42  H    7.806453   6.418582   6.252002   7.186617   2.200474
    43  H    8.279179   7.640383   6.916383   8.388259   3.272473
                   16         17         18         19         20
    16  O    0.000000
    17  C    2.383236   0.000000
    18  C    2.401890   2.512972   0.000000
    19  O    2.762165   2.880417   1.432623   0.000000
    20  H    3.317234   2.774006   4.299106   5.211070   0.000000
    21  H    4.053641   4.054097   4.753142   5.948993   1.726515
    22  H    3.364938   2.657449   2.853119   4.138486   2.391641
    23  H    3.669265   4.178166   2.675217   4.055435   4.266670
    24  H    4.202047   4.700578   4.015372   5.406984   3.664324
    25  H    2.503513   4.397145   3.087283   3.932344   4.476274
    26  H    4.124003   5.642045   4.133379   5.209620   5.280999
    27  H    4.193771   6.166724   5.396297   6.238047   5.238787
    28  H    5.497024   6.663689   7.644733   8.255810   4.760447
    29  H    4.438556   5.869289   6.787392   7.132224   4.701705
    30  H    5.725576   7.098085   6.214060   7.398946   5.727746
    31  H    5.240017   6.188553   5.896467   7.159607   4.324668
    32  H    5.809264   7.233594   6.894872   7.992471   5.411681
    33  H    3.664871   3.353826   5.394051   5.792724   2.299807
    34  H    4.493088   4.842058   6.620442   6.875876   3.787086
    35  H    2.792196   3.567415   5.019486   5.196012   3.244405
    36  H    5.583581   5.829551   7.453058   8.117392   3.596817
    37  H    0.979148   2.604153   2.376881   2.197303   4.155139
    38  H    3.351931   1.094818   2.803464   3.313247   3.053606
    39  H    2.645912   1.092171   3.481926   3.847610   2.190935
    40  H    2.643834   1.096016   2.737823   2.518306   3.764782
    41  H    2.682371   3.479711   1.093017   2.024636   4.827915
    42  H    3.365912   2.780282   1.094666   2.065080   4.557840
    43  H    3.644027   3.756921   1.950224   0.973778   6.070640
                   21         22         23         24         25
    21  H    0.000000
    22  H    2.387876   0.000000
    23  H    3.660013   2.357496   0.000000
    24  H    2.444045   2.397493   1.729770   0.000000
    25  H    4.176775   3.786642   2.545406   3.069670   0.000000
    26  H    4.412371   4.215321   2.320319   2.521037   1.740046
    27  H    4.492252   5.262566   4.226688   3.776284   2.382910
    28  H    4.799383   6.636634   7.298155   6.331146   5.882470
    29  H    5.160739   6.432481   6.997661   6.442482   5.223128
    30  H    4.330725   5.261815   4.024506   2.994461   3.706354
    31  H    2.765525   4.246669   3.847379   2.291203   3.915270
    32  H    4.112339   5.707834   5.093785   3.825433   4.301608
    33  H    3.793451   4.446934   6.118737   5.717629   5.536107
    34  H    4.941447   5.953280   7.301869   6.815265   6.183029
    35  H    4.440099   4.905245   5.969847   5.815405   4.693359
    36  H    4.061348   5.897382   7.293074   6.270253   6.577313
    37  H    5.001112   4.053038   4.219497   5.012068   3.013483
    38  H    4.200959   2.453717   4.241279   4.775348   5.037817
    39  H    3.768075   3.028729   4.794553   4.964909   4.781580
    40  H    5.106127   3.682154   4.918733   5.644156   4.875827
    41  H    4.960071   3.294439   2.235071   3.749976   2.421011
    42  H    4.939265   2.699656   2.720390   4.108256   3.909708
    43  H    6.684966   4.739119   4.331468   5.859345   4.397227
                   26         27         28         29         30
    26  H    0.000000
    27  H    2.387787   0.000000
    28  H    6.624006   4.731638   0.000000
    29  H    6.362128   4.546203   1.797946   0.000000
    30  H    2.465826   2.482092   6.009477   6.406403   0.000000
    31  H    3.212651   3.060076   5.097420   5.719546   1.772521
    32  H    3.689361   2.437648   4.527920   5.244408   1.766703
    33  H    6.760919   6.100276   4.115802   3.627879   7.263177
    34  H    7.463317   6.257894   3.198104   2.528533   7.748119
    35  H    6.159533   5.226355   3.766260   2.565299   6.919857
    36  H    7.370927   6.101476   2.413360   3.247514   6.922942
    37  H    4.689386   4.853843   6.227733   4.974876   6.507435
    38  H    6.051037   6.852601   7.431160   6.803677   7.458725
    39  H    6.048383   6.201435   5.925445   5.207972   7.196828
    40  H    6.275139   6.756581   7.228413   6.204820   7.919257
    41  H    3.305251   4.790486   7.701495   6.874806   5.582222
    42  H    4.634415   6.163224   8.382200   7.658103   6.620586
    43  H    5.488727   6.756194   9.134027   8.011637   7.805371
                   31         32         33         34         35
    31  H    0.000000
    32  H    1.765787   0.000000
    33  H    5.991608   6.573137   0.000000
    34  H    6.616533   6.751852   1.745821   0.000000
    35  H    6.018121   6.256492   1.780933   1.773553   0.000000
    36  H    5.508571   5.674418   2.791353   2.422724   3.564141
    37  H    6.156647   6.667134   4.235845   4.974037   3.212894
    38  H    6.470485   7.715494   4.008235   5.638986   4.540584
    39  H    6.109931   7.069513   2.311269   3.878374   2.848832
    40  H    7.132873   8.061392   3.831120   5.129099   3.770917
    41  H    5.560856   6.437285   6.015714   7.094780   5.454249
    42  H    6.217854   7.420733   5.899162   7.294403   5.804087
    43  H    7.718098   8.564800   6.759413   7.843965   6.151679
                   36         37         38         39         40
    36  H    0.000000
    37  H    6.355506   0.000000
    38  H    6.370740   3.582697   0.000000
    39  H    4.881313   3.028335   1.775327   0.000000
    40  H    6.490987   2.453443   1.775101   1.737100   0.000000
    41  H    7.809747   2.704932   3.823043   4.346542   3.738200
    42  H    7.965140   3.401004   2.625296   3.813827   3.092368
    43  H    9.055334   3.068714   4.025104   4.769062   3.386523
                   41         42         43
    41  H    0.000000
    42  H    1.787318   0.000000
    43  H    2.239691   2.280240   0.000000
 Stoichiometry    C15H24O4
 Framework group  C1[X(C15H24O4)]
 Deg. of freedom   123
 Full point group                 C1      NOp   1
 Largest Abelian subgroup         C1      NOp   1
 Largest concise Abelian subgroup C1      NOp   1
                         Standard orientation:                         
 ---------------------------------------------------------------------
 Center     Atomic      Atomic             Coordinates (Angstroms)
 Number     Number       Type             X           Y           Z
 ---------------------------------------------------------------------
      1          6           0       -1.426439    0.733620   -0.215985
      2          6           0       -1.027968   -0.350560    0.466939
      3          6           0        0.056267   -0.390368    1.506528
      4          6           0        1.420684    0.272818    1.191175
      5          6           0        1.271435    1.805149    1.058913
      6          6           0        0.559395    2.330730   -0.185140
      7          6           0       -0.965048    2.151788   -0.230683
      8          6           0       -2.576190    0.298091   -1.034196
      9          6           0       -2.890491   -1.151044   -0.849834
     10          6           0       -1.861000   -1.582041    0.196569
     11          8           0       -3.199157    1.043015   -1.778837
     12          6           0       -1.676105    2.948377    0.868481
     13          6           0       -1.070380   -2.797036   -0.286280
     14          8           0       -2.523716   -1.918887    1.415018
     15          6           0        2.255964   -0.432179    0.066907
     16          8           0        1.492146   -0.554449   -1.139419
     17          6           0        2.640894   -1.863617    0.487318
     18          6           0        3.548372    0.348110   -0.287132
     19          8           0        4.236481   -0.322320   -1.349884
     20          1           0        0.239257   -1.427714    1.805360
     21          1           0       -0.352615    0.075338    2.414766
     22          1           0        2.014718    0.145426    2.110181
     23          1           0        2.271993    2.254539    1.088793
     24          1           0        0.777829    2.193591    1.958197
     25          1           0        1.003016    1.900301   -1.089120
     26          1           0        0.769074    3.407367   -0.251395
     27          1           0       -1.273421    2.597872   -1.186521
     28          1           0       -3.921578   -1.263032   -0.501627
     29          1           0       -2.754967   -1.654311   -1.812555
     30          1           0       -1.350234    3.993995    0.864265
     31          1           0       -1.485496    2.537680    1.865604
     32          1           0       -2.761272    2.941619    0.713550
     33          1           0       -0.434120   -3.202297    0.506694
     34          1           0       -1.750786   -3.610707   -0.564511
     35          1           0       -0.447665   -2.562742   -1.155386
     36          1           0       -3.078495   -2.698915    1.245300
     37          1           0        2.143896   -0.788190   -1.831746
     38          1           0        3.235189   -1.863661    1.406796
     39          1           0        1.761028   -2.491775    0.642526
     40          1           0        3.218604   -2.369770   -0.294545
     41          1           0        3.321734    1.348678   -0.664205
     42          1           0        4.218084    0.424325    0.575405
     43          1           0        5.033848    0.202478   -1.542332
 ---------------------------------------------------------------------
 Rotational constants (GHZ):      0.5366040      0.3034879      0.2450350
 Standard basis: 6-31G(d) (6D, 7F)
 There are   333 symmetry adapted cartesian basis functions of A   symmetry.
 There are   333 symmetry adapted basis functions of A   symmetry.
   333 basis functions,   628 primitive gaussians,   333 cartesian basis functions
    73 alpha electrons       73 beta electrons
       nuclear repulsion energy      1642.4728596514 Hartrees.
 NAtoms=   43 NActive=   43 NUniq=   43 SFac= 1.00D+00 NAtFMM=   60 NAOKFM=F Big=F
 Integral buffers will be    131072 words long.
 Raffenetti 2 integral format.
 Two-electron integral symmetry is turned on.
 Using the following non-standard input for PCM:
 --- end of non-standard input.
 ------------------------------------------------------------------------------
 Polarizable Continuum Model (PCM)
 =================================
 Model                : PCM (using non-symmetric T matrix).
 Atomic radii         : SMD-Coulomb.
 Polarization charges : Total charges.
 Charge compensation  : None.
 Solution method      : On-the-fly selection.
 Cavity type          : VdW (van der Waals Surface) (Alpha=1.000).
 Cavity algorithm     : GePol (No added spheres)
                        Default sphere list used, NSphG=   43.
                        Lebedev-Laikov grids with approx.  5.0 points / Ang**2.
                        Smoothing algorithm: Karplus/York (Gamma=1.0000).
                        Polarization charges: spherical gaussians, with
                                              point-specific exponents (IZeta= 3).
                        Self-potential: point-specific (ISelfS= 7).
                        Self-field    : sphere-specific E.n sum rule (ISelfD= 2).
 1st derivatives      : Analytical E(r).r(x)/FMM algorithm (CHGder, D1EAlg=3).
                        Cavity 1st derivative terms included.
 Solvent              : Methanol, Eps=  32.613000 Eps(inf)=   1.765709
 ------------------------------------------------------------------------------
 ------------------------------------------------------------------------------
 Atomic radii for non-electrostatic terms: SMD-CDS.
 ------------------------------------------------------------------------------
 Nuclear repulsion after PCM non-electrostatic terms =     1642.4736909372 Hartrees.
 One-electron integrals computed using PRISM.
 NBasis=   333 RedAO= T EigKep=  8.38D-04  NBF=   333
 NBsUse=   333 1.00D-06 EigRej= -1.00D+00 NBFU=   333
 ExpMin= 1.61D-01 ExpMax= 5.48D+03 ExpMxC= 8.25D+02 IAcc=1 IRadAn=         1 AccDes= 0.00D+00
 Harris functional with IExCor=  402 and IRadAn=       1 diagonalized for initial guess.
 HarFok:  IExCor=  402 AccDes= 0.00D+00 IRadAn=         1 IDoV= 1 UseB2=F ITyADJ=14
 ICtDFT=  3500011 ScaDFX=  1.000000  1.000000  1.000000  1.000000
 FoFCou: FMM=F IPFlag=           0 FMFlag=      100000 FMFlg1=           0
         NFxFlg=           0 DoJE=T BraDBF=F KetDBF=T FulRan=T
         wScrn=  0.000000 ICntrl=     500 IOpCl=  0 I1Cent=   200000004 NGrid=           0
         NMat0=    1 NMatS0=      1 NMatT0=    0 NMatD0=    1 NMtDS0=    0 NMtDT0=    0
 Petite list used in FoFCou.
 Keep R1 ints in memory in canonical form, NReq=1565304907.
 Requested convergence on RMS density matrix=1.00D-08 within 128 cycles.
 Requested convergence on MAX density matrix=1.00D-06.
 Requested convergence on             energy=1.00D-06.
 No special actions if energy rises.
 Inv3:  Mode=1 IEnd=    21676032.
 Iteration    1 A*A^-1 deviation from unit magnitude is 4.44D-15 for   2663.
 Iteration    1 A*A^-1 deviation from orthogonality  is 4.12D-15 for   2637   1535.
 Iteration    1 A^-1*A deviation from unit magnitude is 4.22D-15 for   2663.
 Iteration    1 A^-1*A deviation from orthogonality  is 2.00D-12 for   1600   1588.
 Error on total polarization charges =  0.05105
 SCF Done:  E(RB3LYP) =  -886.937909586     A.U. after   12 cycles
            NFock= 12  Conv=0.59D-08     -V/T= 2.0090
 SMD-CDS (non-electrostatic) energy       (kcal/mol) =       0.52
 (included in total energy above)

 **********************************************************************

            Population analysis using the SCF density.

 **********************************************************************

 Orbital symmetries:
       Occupied  (A) (A) (A) (A) (A) (A) (A) (A) (A) (A) (A) (A)
                 (A) (A) (A) (A) (A) (A) (A) (A) (A) (A) (A) (A)
                 (A) (A) (A) (A) (A) (A) (A) (A) (A) (A) (A) (A)
                 (A) (A) (A) (A) (A) (A) (A) (A) (A) (A) (A) (A)
                 (A) (A) (A) (A) (A) (A) (A) (A) (A) (A) (A) (A)
                 (A) (A) (A) (A) (A) (A) (A) (A) (A) (A) (A) (A)
                 (A)
       Virtual   (A) (A) (A) (A) (A) (A) (A) (A) (A) (A) (A) (A)
                 (A) (A) (A) (A) (A) (A) (A) (A) (A) (A) (A) (A)
                 (A) (A) (A) (A) (A) (A) (A) (A) (A) (A) (A) (A)
                 (A) (A) (A) (A) (A) (A) (A) (A) (A) (A) (A) (A)
                 (A) (A) (A) (A) (A) (A) (A) (A) (A) (A) (A) (A)
                 (A) (A) (A) (A) (A) (A) (A) (A) (A) (A) (A) (A)
                 (A) (A) (A) (A) (A) (A) (A) (A) (A) (A) (A) (A)
                 (A) (A) (A) (A) (A) (A) (A) (A) (A) (A) (A) (A)
                 (A) (A) (A) (A) (A) (A) (A) (A) (A) (A) (A) (A)
                 (A) (A) (A) (A) (A) (A) (A) (A) (A) (A) (A) (A)
                 (A) (A) (A) (A) (A) (A) (A) (A) (A) (A) (A) (A)
                 (A) (A) (A) (A) (A) (A) (A) (A) (A) (A) (A) (A)
                 (A) (A) (A) (A) (A) (A) (A) (A) (A) (A) (A) (A)
                 (A) (A) (A) (A) (A) (A) (A) (A) (A) (A) (A) (A)
                 (A) (A) (A) (A) (A) (A) (A) (A) (A) (A) (A) (A)
                 (A) (A) (A) (A) (A) (A) (A) (A) (A) (A) (A) (A)
                 (A) (A) (A) (A) (A) (A) (A) (A) (A) (A) (A) (A)
                 (A) (A) (A) (A) (A) (A) (A) (A) (A) (A) (A) (A)
                 (A) (A) (A) (A) (A) (A) (A) (A) (A) (A) (A) (A)
                 (A) (A) (A) (A) (A) (A) (A) (A) (A) (A) (A) (A)
                 (A) (A) (A) (A) (A) (A) (A) (A) (A) (A) (A) (A)
                 (A) (A) (A) (A) (A) (A) (A) (A)
 The electronic state is 1-A.
 Alpha  occ. eigenvalues --  -19.14605 -19.14221 -19.14074 -19.12829 -10.26152
 Alpha  occ. eigenvalues --  -10.24240 -10.24069 -10.22158 -10.20242 -10.18911
 Alpha  occ. eigenvalues --  -10.18392 -10.18187 -10.18130 -10.17455 -10.16882
 Alpha  occ. eigenvalues --  -10.16702 -10.16664 -10.16598 -10.16133  -1.03098
 Alpha  occ. eigenvalues --   -1.02738  -1.02035  -1.00205  -0.85621  -0.80891
 Alpha  occ. eigenvalues --   -0.78836  -0.74549  -0.73758  -0.71803  -0.68635
 Alpha  occ. eigenvalues --   -0.67248  -0.65167  -0.63421  -0.60352  -0.57556
 Alpha  occ. eigenvalues --   -0.55278  -0.53181  -0.51413  -0.49599  -0.49307
 Alpha  occ. eigenvalues --   -0.48059  -0.46763  -0.46197  -0.45122  -0.44173
 Alpha  occ. eigenvalues --   -0.43960  -0.43309  -0.41942  -0.41487  -0.41313
 Alpha  occ. eigenvalues --   -0.40608  -0.39610  -0.39063  -0.38217  -0.37675
 Alpha  occ. eigenvalues --   -0.37428  -0.37131  -0.36426  -0.35397  -0.34622
 Alpha  occ. eigenvalues --   -0.34194  -0.34027  -0.33804  -0.32559  -0.32124
 Alpha  occ. eigenvalues --   -0.30604  -0.30369  -0.29550  -0.27501  -0.27016
 Alpha  occ. eigenvalues --   -0.25808  -0.24652  -0.23712
 Alpha virt. eigenvalues --   -0.03802   0.05613   0.06843   0.08843   0.10074
 Alpha virt. eigenvalues --    0.11126   0.11821   0.12074   0.13503   0.14313
 Alpha virt. eigenvalues --    0.14494   0.15420   0.15796   0.16279   0.16826
 Alpha virt. eigenvalues --    0.17104   0.17561   0.18511   0.18876   0.19457
 Alpha virt. eigenvalues --    0.19633   0.20044   0.20528   0.21250   0.21798
 Alpha virt. eigenvalues --    0.22386   0.22819   0.23011   0.23392   0.24231
 Alpha virt. eigenvalues --    0.25104   0.25639   0.25759   0.26592   0.26841
 Alpha virt. eigenvalues --    0.27332   0.28519   0.29382   0.30287   0.30958
 Alpha virt. eigenvalues --    0.33511   0.34929   0.35069   0.36173   0.44956
 Alpha virt. eigenvalues --    0.46573   0.49958   0.50725   0.51129   0.52601
 Alpha virt. eigenvalues --    0.53513   0.53905   0.56200   0.56578   0.57122
 Alpha virt. eigenvalues --    0.57517   0.59084   0.59912   0.60006   0.61381
 Alpha virt. eigenvalues --    0.62174   0.62865   0.64286   0.64887   0.66290
 Alpha virt. eigenvalues --    0.66860   0.68233   0.69065   0.69753   0.70874
 Alpha virt. eigenvalues --    0.72160   0.73054   0.74651   0.75062   0.75084
 Alpha virt. eigenvalues --    0.76172   0.77237   0.79139   0.80254   0.80827
 Alpha virt. eigenvalues --    0.81640   0.82441   0.83211   0.83945   0.84163
 Alpha virt. eigenvalues --    0.84524   0.85491   0.86485   0.86999   0.87868
 Alpha virt. eigenvalues --    0.88493   0.88879   0.89463   0.90367   0.91169
 Alpha virt. eigenvalues --    0.91550   0.92104   0.92381   0.93971   0.94137
 Alpha virt. eigenvalues --    0.95189   0.95703   0.96301   0.96800   0.97415
 Alpha virt. eigenvalues --    0.98967   0.99088   0.99789   1.00067   1.01801
 Alpha virt. eigenvalues --    1.02188   1.03027   1.03833   1.05105   1.05224
 Alpha virt. eigenvalues --    1.05730   1.06757   1.07244   1.09236   1.09996
 Alpha virt. eigenvalues --    1.11811   1.13657   1.15379   1.15643   1.16969
 Alpha virt. eigenvalues --    1.18857   1.22949   1.25039   1.26956   1.29918
 Alpha virt. eigenvalues --    1.31066   1.33268   1.35254   1.36925   1.39510
 Alpha virt. eigenvalues --    1.41957   1.42705   1.43381   1.47951   1.48458
 Alpha virt. eigenvalues --    1.51494   1.54725   1.56805   1.57615   1.59804
 Alpha virt. eigenvalues --    1.61182   1.63680   1.64132   1.67100   1.68319
 Alpha virt. eigenvalues --    1.69558   1.70484   1.72195   1.73868   1.74646
 Alpha virt. eigenvalues --    1.75400   1.76402   1.77719   1.78413   1.79168
 Alpha virt. eigenvalues --    1.79977   1.81191   1.82825   1.84393   1.84802
 Alpha virt. eigenvalues --    1.86822   1.88475   1.88829   1.89132   1.91779
 Alpha virt. eigenvalues --    1.93093   1.93518   1.93629   1.94796   1.95520
 Alpha virt. eigenvalues --    1.96246   1.98178   2.00206   2.01764   2.02598
 Alpha virt. eigenvalues --    2.03286   2.04863   2.06667   2.07553   2.08624
 Alpha virt. eigenvalues --    2.09914   2.11327   2.12105   2.14536   2.17577
 Alpha virt. eigenvalues --    2.19453   2.20589   2.22262   2.23103   2.23631
 Alpha virt. eigenvalues --    2.24122   2.25526   2.27858   2.28661   2.28945
 Alpha virt. eigenvalues --    2.30817   2.32035   2.33823   2.33992   2.36076
 Alpha virt. eigenvalues --    2.38107   2.38718   2.40176   2.40741   2.43034
 Alpha virt. eigenvalues --    2.43464   2.44596   2.44805   2.47860   2.48959
 Alpha virt. eigenvalues --    2.49476   2.53067   2.54955   2.55243   2.58507
 Alpha virt. eigenvalues --    2.60508   2.62729   2.64582   2.66636   2.67498
 Alpha virt. eigenvalues --    2.70848   2.73271   2.75259   2.76905   2.77348
 Alpha virt. eigenvalues --    2.80180   2.82107   2.82909   2.84713   2.88405
 Alpha virt. eigenvalues --    2.94634   2.95773   2.98998   3.01711   3.18787
 Alpha virt. eigenvalues --    3.20460   3.79838   3.82845   3.90689   4.01379
 Alpha virt. eigenvalues --    4.14097   4.21971   4.22617   4.29414   4.31522
 Alpha virt. eigenvalues --    4.33377   4.37134   4.39867   4.54980   4.57697
 Alpha virt. eigenvalues --    4.59470   4.68838   4.73233   4.76704   4.79019
          Condensed to atoms (all electrons):
               1          2          3          4          5          6
     1  C    5.110771   0.529417  -0.058490  -0.000952  -0.006049  -0.030260
     2  C    0.529417   4.947842   0.326785  -0.023839  -0.007035  -0.002291
     3  C   -0.058490   0.326785   5.224630   0.345477  -0.049252  -0.003943
     4  C   -0.000952  -0.023839   0.345477   4.983623   0.363983  -0.037461
     5  C   -0.006049  -0.007035  -0.049252   0.363983   5.090886   0.362549
     6  C   -0.030260  -0.002291  -0.003943  -0.037461   0.362549   5.067004
     7  C    0.340768  -0.074090  -0.004960  -0.003099  -0.036632   0.361840
     8  C    0.350896   0.016137   0.005311  -0.000084  -0.000121   0.003493
     9  C   -0.143280  -0.082349   0.008186  -0.000085  -0.000006  -0.000120
    10  C   -0.001424   0.402733  -0.060212   0.003516  -0.000079  -0.000119
    11  O   -0.083196   0.005375  -0.000106   0.000000  -0.000004   0.000287
    12  C   -0.041711  -0.005696   0.000756  -0.000610  -0.006974  -0.045621
    13  C    0.001661  -0.054706  -0.006928  -0.000182   0.000014   0.000007
    14  O   -0.000814  -0.059683   0.005779   0.000213  -0.000004   0.000000
    15  C   -0.000965  -0.007300  -0.033020   0.370168  -0.033237  -0.005816
    16  O    0.002101   0.004213  -0.001660  -0.043492  -0.001851  -0.004052
    17  C    0.000065  -0.000621  -0.007196  -0.054902   0.004823  -0.000017
    18  C   -0.000013   0.000180   0.003756  -0.048578  -0.005791  -0.002230
    19  O    0.000000  -0.000001  -0.000026   0.001776   0.000045   0.000036
    20  H    0.004790  -0.037156   0.360253  -0.033385   0.005448  -0.000099
    21  H   -0.008277  -0.027483   0.357194  -0.024796  -0.005763  -0.000669
    22  H    0.000050   0.005316  -0.036631   0.362618  -0.041380   0.005656
    23  H   -0.000075  -0.000030   0.005491  -0.032531   0.365167  -0.034273
    24  H   -0.000900  -0.000399  -0.005429  -0.033382   0.369996  -0.043353
    25  H   -0.003547   0.000082  -0.000169  -0.009407  -0.038815   0.364921
    26  H    0.006024   0.000059  -0.000113   0.005110  -0.035843   0.359681
    27  H   -0.048045   0.006785  -0.000217  -0.000080   0.005291  -0.042179
    28  H    0.004733   0.000245  -0.000134   0.000000   0.000000   0.000000
    29  H    0.003818   0.001081  -0.000137   0.000001   0.000000   0.000006
    30  H    0.005243   0.000081  -0.000029   0.000060  -0.000257  -0.004631
    31  H   -0.007066   0.002446  -0.000174  -0.000166   0.002446  -0.005736
    32  H   -0.005633  -0.000123  -0.000005   0.000000   0.000078   0.005095
    33  H   -0.000091  -0.007481   0.001671  -0.000011   0.000000   0.000000
    34  H   -0.000040   0.004650  -0.000015  -0.000001   0.000000   0.000000
    35  H    0.000150   0.000859   0.000345  -0.000123  -0.000003   0.000005
    36  H   -0.000028   0.006992  -0.000334  -0.000002   0.000000   0.000000
    37  H    0.000103   0.000057  -0.000081   0.006726  -0.000204   0.000088
    38  H   -0.000001   0.000064   0.000159  -0.001282  -0.000067   0.000003
    39  H   -0.000007   0.000489   0.000648  -0.006518  -0.000009   0.000000
    40  H   -0.000001  -0.000007   0.000088   0.004434  -0.000115   0.000001
    41  H    0.000003  -0.000001  -0.000110  -0.006117   0.002645  -0.000523
    42  H    0.000000  -0.000001  -0.000044   0.001207  -0.001103   0.000209
    43  H    0.000000   0.000000   0.000002  -0.000135   0.000007   0.000000
               7          8          9         10         11         12
     1  C    0.340768   0.350896  -0.143280  -0.001424  -0.083196  -0.041711
     2  C   -0.074090   0.016137  -0.082349   0.402733   0.005375  -0.005696
     3  C   -0.004960   0.005311   0.008186  -0.060212  -0.000106   0.000756
     4  C   -0.003099  -0.000084  -0.000085   0.003516   0.000000  -0.000610
     5  C   -0.036632  -0.000121  -0.000006  -0.000079  -0.000004  -0.006974
     6  C    0.361840   0.003493  -0.000120  -0.000119   0.000287  -0.045621
     7  C    5.051058  -0.051631   0.008391   0.006286  -0.005079   0.361516
     8  C   -0.051631   4.532566   0.326540  -0.061900   0.524568  -0.000618
     9  C    0.008391   0.326540   5.491754   0.289954  -0.079264  -0.000244
    10  C    0.006286  -0.061900   0.289954   4.757128   0.004425  -0.000209
    11  O   -0.005079   0.524568  -0.079264   0.004425   8.205650  -0.001368
    12  C    0.361516  -0.000618  -0.000244  -0.000209  -0.001368   5.139179
    13  C   -0.000183   0.000359  -0.055590   0.350092  -0.000083  -0.000004
    14  O   -0.000038   0.000491  -0.048248   0.208596  -0.000024   0.000011
    15  C   -0.000160  -0.000003  -0.000024   0.000497   0.000000   0.000016
    16  O   -0.001604  -0.000228  -0.000064  -0.001909   0.000000  -0.000001
    17  C   -0.000026   0.000002  -0.000002  -0.000035   0.000000   0.000000
    18  C    0.000108  -0.000001   0.000000  -0.000007   0.000000  -0.000002
    19  O    0.000000   0.000000   0.000000   0.000000   0.000000   0.000000
    20  H   -0.000133  -0.000109   0.000335  -0.004427   0.000001  -0.000005
    21  H    0.001196  -0.000209  -0.000175   0.000425   0.000003   0.000473
    22  H   -0.000086   0.000000   0.000003  -0.000128   0.000000   0.000008
    23  H    0.005149   0.000004   0.000000   0.000003   0.000000   0.000028
    24  H   -0.006890  -0.000032   0.000001  -0.000011   0.000000   0.004247
    25  H   -0.034926   0.000031   0.000000  -0.000016   0.000006   0.005381
    26  H   -0.035622  -0.000099   0.000004   0.000002   0.000002  -0.007635
    27  H    0.362796  -0.008736   0.000910  -0.000221   0.016229  -0.044631
    28  H   -0.000103  -0.016466   0.343410  -0.024027  -0.000474   0.000025
    29  H   -0.000084  -0.017873   0.340239  -0.025454  -0.000449  -0.000003
    30  H   -0.031321  -0.000059   0.000004   0.000005  -0.000004   0.368755
    31  H   -0.030969  -0.000186   0.000018  -0.000076   0.000005   0.374669
    32  H   -0.028672   0.002464   0.000009  -0.000007   0.002474   0.368756
    33  H   -0.000001  -0.000118   0.005807  -0.023889   0.000001   0.000000
    34  H    0.000003   0.000307  -0.009460  -0.022010  -0.000001   0.000000
    35  H   -0.000015   0.000112  -0.000951  -0.022489  -0.000001   0.000000
    36  H    0.000006   0.000023  -0.004508  -0.018571   0.000001  -0.000001
    37  H    0.000008   0.000009   0.000002   0.000047   0.000000   0.000000
    38  H    0.000001   0.000000   0.000000  -0.000004   0.000000   0.000000
    39  H   -0.000001   0.000002  -0.000001  -0.000426   0.000000   0.000000
    40  H    0.000000   0.000000   0.000000   0.000004   0.000000   0.000000
    41  H   -0.000004   0.000000   0.000000   0.000000   0.000000   0.000002
    42  H   -0.000004   0.000000   0.000000   0.000000   0.000000   0.000000
    43  H    0.000000   0.000000   0.000000   0.000000   0.000000   0.000000
              13         14         15         16         17         18
     1  C    0.001661  -0.000814  -0.000965   0.002101   0.000065  -0.000013
     2  C   -0.054706  -0.059683  -0.007300   0.004213  -0.000621   0.000180
     3  C   -0.006928   0.005779  -0.033020  -0.001660  -0.007196   0.003756
     4  C   -0.000182   0.000213   0.370168  -0.043492  -0.054902  -0.048578
     5  C    0.000014  -0.000004  -0.033237  -0.001851   0.004823  -0.005791
     6  C    0.000007   0.000000  -0.005816  -0.004052  -0.000017  -0.002230
     7  C   -0.000183  -0.000038  -0.000160  -0.001604  -0.000026   0.000108
     8  C    0.000359   0.000491  -0.000003  -0.000228   0.000002  -0.000001
     9  C   -0.055590  -0.048248  -0.000024  -0.000064  -0.000002   0.000000
    10  C    0.350092   0.208596   0.000497  -0.001909  -0.000035  -0.000007
    11  O   -0.000083  -0.000024   0.000000   0.000000   0.000000   0.000000
    12  C   -0.000004   0.000011   0.000016  -0.000001   0.000000  -0.000002
    13  C    5.265959  -0.058557   0.000262  -0.001692  -0.001556  -0.000004
    14  O   -0.058557   8.407796  -0.000001   0.000001   0.000003   0.000000
    15  C    0.000262  -0.000001   4.720602   0.200989   0.362596   0.363725
    16  O   -0.001692   0.000001   0.200989   8.390505  -0.060120  -0.037729
    17  C   -0.001556   0.000003   0.362596  -0.060120   5.250523  -0.064801
    18  C   -0.000004   0.000000   0.363725  -0.037729  -0.064801   4.947185
    19  O    0.000000   0.000000  -0.042473  -0.005640  -0.004244   0.219803
    20  H    0.000842   0.001937  -0.005888  -0.000178   0.003578   0.000006
    21  H    0.000117   0.001337   0.004199  -0.000001  -0.000016  -0.000077
    22  H   -0.000008   0.000002  -0.039120   0.003094  -0.005497  -0.002150
    23  H    0.000000   0.000000  -0.008807   0.000039   0.000044   0.004299
    24  H   -0.000001   0.000000   0.004737  -0.000082  -0.000128   0.000033
    25  H   -0.000002   0.000000   0.002204   0.014777   0.000209  -0.000709
    26  H    0.000000   0.000000   0.000051   0.000199   0.000004  -0.000040
    27  H    0.000011   0.000000  -0.000001  -0.000012   0.000000  -0.000001
    28  H    0.002676   0.003147   0.000000   0.000000   0.000000   0.000000
    29  H   -0.001719   0.002518   0.000001   0.000009   0.000000   0.000000
    30  H    0.000000   0.000000   0.000000   0.000000   0.000000   0.000000
    31  H    0.000001   0.000003   0.000000   0.000000   0.000000   0.000000
    32  H    0.000000   0.000001   0.000000   0.000000   0.000000   0.000000
    33  H    0.359840   0.001175   0.000002  -0.000244  -0.000972  -0.000001
    34  H    0.356946  -0.001277  -0.000002   0.000066   0.000048   0.000000
    35  H    0.340881   0.003925  -0.000484   0.010298  -0.000093   0.000035
    36  H   -0.003319   0.238320   0.000000   0.000000   0.000000   0.000000
    37  H    0.000053   0.000000  -0.028011   0.230583  -0.001875  -0.015283
    38  H    0.000025   0.000000  -0.025054   0.004167   0.345635  -0.000100
    39  H    0.001593  -0.000032  -0.024597  -0.000379   0.366138   0.005088
    40  H    0.000021   0.000000  -0.024846  -0.000973   0.360972  -0.009513
    41  H    0.000000   0.000000  -0.028900  -0.003509   0.006350   0.368627
    42  H    0.000000   0.000000  -0.031066   0.003686  -0.004941   0.353197
    43  H    0.000000   0.000000   0.004996   0.000169   0.000111  -0.019296
              19         20         21         22         23         24
     1  C    0.000000   0.004790  -0.008277   0.000050  -0.000075  -0.000900
     2  C   -0.000001  -0.037156  -0.027483   0.005316  -0.000030  -0.000399
     3  C   -0.000026   0.360253   0.357194  -0.036631   0.005491  -0.005429
     4  C    0.001776  -0.033385  -0.024796   0.362618  -0.032531  -0.033382
     5  C    0.000045   0.005448  -0.005763  -0.041380   0.365167   0.369996
     6  C    0.000036  -0.000099  -0.000669   0.005656  -0.034273  -0.043353
     7  C    0.000000  -0.000133   0.001196  -0.000086   0.005149  -0.006890
     8  C    0.000000  -0.000109  -0.000209   0.000000   0.000004  -0.000032
     9  C    0.000000   0.000335  -0.000175   0.000003   0.000000   0.000001
    10  C    0.000000  -0.004427   0.000425  -0.000128   0.000003  -0.000011
    11  O    0.000000   0.000001   0.000003   0.000000   0.000000   0.000000
    12  C    0.000000  -0.000005   0.000473   0.000008   0.000028   0.004247
    13  C    0.000000   0.000842   0.000117  -0.000008   0.000000  -0.000001
    14  O    0.000000   0.001937   0.001337   0.000002   0.000000   0.000000
    15  C   -0.042473  -0.005888   0.004199  -0.039120  -0.008807   0.004737
    16  O   -0.005640  -0.000178  -0.000001   0.003094   0.000039  -0.000082
    17  C   -0.004244   0.003578  -0.000016  -0.005497   0.000044  -0.000128
    18  C    0.219803   0.000006  -0.000077  -0.002150   0.004299   0.000033
    19  O    8.324489   0.000000   0.000000  -0.000040  -0.000015  -0.000001
    20  H    0.000000   0.571317  -0.032918  -0.004092  -0.000204   0.000033
    21  H    0.000000  -0.032918   0.551414  -0.004642   0.000023   0.004536
    22  H   -0.000040  -0.004092  -0.004642   0.613131  -0.005046  -0.003487
    23  H   -0.000015  -0.000204   0.000023  -0.005046   0.600407  -0.037214
    24  H   -0.000001   0.000033   0.004536  -0.003487  -0.037214   0.595934
    25  H   -0.000111  -0.000009   0.000031   0.000120  -0.002364   0.005306
    26  H    0.000000   0.000004   0.000006  -0.000192  -0.006532  -0.001986
    27  H    0.000000   0.000006  -0.000015   0.000003  -0.000187   0.000075
    28  H    0.000000  -0.000012   0.000022   0.000000   0.000000   0.000000
    29  H    0.000000  -0.000013  -0.000002   0.000000   0.000000   0.000000
    30  H    0.000000   0.000000  -0.000047  -0.000002  -0.000047   0.000355
    31  H    0.000000   0.000011   0.001402   0.000002  -0.000104   0.002461
    32  H    0.000000   0.000000   0.000004   0.000000   0.000001  -0.000120
    33  H    0.000000   0.003042  -0.000019   0.000009   0.000000   0.000000
    34  H    0.000000  -0.000143  -0.000001   0.000000   0.000000   0.000000
    35  H   -0.000001  -0.000075   0.000000   0.000001   0.000000   0.000000
    36  H    0.000000  -0.000173   0.000000   0.000000   0.000000   0.000000
    37  H    0.026328  -0.000030   0.000007  -0.000204  -0.000005   0.000009
    38  H   -0.000017   0.000224  -0.000015   0.003081  -0.000021   0.000003
    39  H    0.000169   0.001773  -0.000032   0.000196   0.000000  -0.000001
    40  H    0.010700  -0.000124   0.000001   0.000054  -0.000002   0.000002
    41  H   -0.041402   0.000001  -0.000001  -0.000221   0.000872   0.000078
    42  H   -0.038684  -0.000006   0.000001   0.002867   0.000712  -0.000044
    43  H    0.244479   0.000000   0.000000   0.000000   0.000002   0.000000
              25         26         27         28         29         30
     1  C   -0.003547   0.006024  -0.048045   0.004733   0.003818   0.005243
     2  C    0.000082   0.000059   0.006785   0.000245   0.001081   0.000081
     3  C   -0.000169  -0.000113  -0.000217  -0.000134  -0.000137  -0.000029
     4  C   -0.009407   0.005110  -0.000080   0.000000   0.000001   0.000060
     5  C   -0.038815  -0.035843   0.005291   0.000000   0.000000  -0.000257
     6  C    0.364921   0.359681  -0.042179   0.000000   0.000006  -0.004631
     7  C   -0.034926  -0.035622   0.362796  -0.000103  -0.000084  -0.031321
     8  C    0.000031  -0.000099  -0.008736  -0.016466  -0.017873  -0.000059
     9  C    0.000000   0.000004   0.000910   0.343410   0.340239   0.000004
    10  C   -0.000016   0.000002  -0.000221  -0.024027  -0.025454   0.000005
    11  O    0.000006   0.000002   0.016229  -0.000474  -0.000449  -0.000004
    12  C    0.005381  -0.007635  -0.044631   0.000025  -0.000003   0.368755
    13  C   -0.000002   0.000000   0.000011   0.002676  -0.001719   0.000000
    14  O    0.000000   0.000000   0.000000   0.003147   0.002518   0.000000
    15  C    0.002204   0.000051  -0.000001   0.000000   0.000001   0.000000
    16  O    0.014777   0.000199  -0.000012   0.000000   0.000009   0.000000
    17  C    0.000209   0.000004   0.000000   0.000000   0.000000   0.000000
    18  C   -0.000709  -0.000040  -0.000001   0.000000   0.000000   0.000000
    19  O   -0.000111   0.000000   0.000000   0.000000   0.000000   0.000000
    20  H   -0.000009   0.000004   0.000006  -0.000012  -0.000013   0.000000
    21  H    0.000031   0.000006  -0.000015   0.000022  -0.000002  -0.000047
    22  H    0.000120  -0.000192   0.000003   0.000000   0.000000  -0.000002
    23  H   -0.002364  -0.006532  -0.000187   0.000000   0.000000  -0.000047
    24  H    0.005306  -0.001986   0.000075   0.000000   0.000000   0.000355
    25  H    0.587372  -0.034904  -0.004063   0.000000   0.000000   0.000037
    26  H   -0.034904   0.617063  -0.003209   0.000000   0.000000   0.005190
    27  H   -0.004063  -0.003209   0.621442  -0.000018  -0.000017  -0.002448
    28  H    0.000000   0.000000  -0.000018   0.507932  -0.017260   0.000000
    29  H    0.000000   0.000000  -0.000017  -0.017260   0.516874   0.000000
    30  H    0.000037   0.005190  -0.002448   0.000000   0.000000   0.565099
    31  H   -0.000065  -0.000123   0.005436  -0.000002   0.000000  -0.029647
    32  H   -0.000161   0.000028  -0.004406   0.000000   0.000001  -0.029255
    33  H    0.000000   0.000000   0.000000  -0.000188   0.000108   0.000000
    34  H    0.000000   0.000000   0.000000   0.000460   0.001372   0.000000
    35  H   -0.000005   0.000000   0.000000  -0.000077   0.000637   0.000000
    36  H    0.000000   0.000000   0.000000   0.001369   0.000217   0.000000
    37  H    0.000265  -0.000005  -0.000003   0.000000  -0.000001   0.000000
    38  H   -0.000012   0.000000   0.000000   0.000000   0.000000   0.000000
    39  H   -0.000001   0.000000   0.000000   0.000000   0.000001   0.000000
    40  H    0.000002   0.000000   0.000000   0.000000   0.000000   0.000000
    41  H    0.003522   0.000170   0.000001   0.000000   0.000000   0.000000
    42  H    0.000059  -0.000002   0.000000   0.000000   0.000000   0.000000
    43  H   -0.000004   0.000000   0.000000   0.000000   0.000000   0.000000
              31         32         33         34         35         36
     1  C   -0.007066  -0.005633  -0.000091  -0.000040   0.000150  -0.000028
     2  C    0.002446  -0.000123  -0.007481   0.004650   0.000859   0.006992
     3  C   -0.000174  -0.000005   0.001671  -0.000015   0.000345  -0.000334
     4  C   -0.000166   0.000000  -0.000011  -0.000001  -0.000123  -0.000002
     5  C    0.002446   0.000078   0.000000   0.000000  -0.000003   0.000000
     6  C   -0.005736   0.005095   0.000000   0.000000   0.000005   0.000000
     7  C   -0.030969  -0.028672  -0.000001   0.000003  -0.000015   0.000006
     8  C   -0.000186   0.002464  -0.000118   0.000307   0.000112   0.000023
     9  C    0.000018   0.000009   0.005807  -0.009460  -0.000951  -0.004508
    10  C   -0.000076  -0.000007  -0.023889  -0.022010  -0.022489  -0.018571
    11  O    0.000005   0.002474   0.000001  -0.000001  -0.000001   0.000001
    12  C    0.374669   0.368756   0.000000   0.000000   0.000000  -0.000001
    13  C    0.000001   0.000000   0.359840   0.356946   0.340881  -0.003319
    14  O    0.000003   0.000001   0.001175  -0.001277   0.003925   0.238320
    15  C    0.000000   0.000000   0.000002  -0.000002  -0.000484   0.000000
    16  O    0.000000   0.000000  -0.000244   0.000066   0.010298   0.000000
    17  C    0.000000   0.000000  -0.000972   0.000048  -0.000093   0.000000
    18  C    0.000000   0.000000  -0.000001   0.000000   0.000035   0.000000
    19  O    0.000000   0.000000   0.000000   0.000000  -0.000001   0.000000
    20  H    0.000011   0.000000   0.003042  -0.000143  -0.000075  -0.000173
    21  H    0.001402   0.000004  -0.000019  -0.000001   0.000000   0.000000
    22  H    0.000002   0.000000   0.000009   0.000000   0.000001   0.000000
    23  H   -0.000104   0.000001   0.000000   0.000000   0.000000   0.000000
    24  H    0.002461  -0.000120   0.000000   0.000000   0.000000   0.000000
    25  H   -0.000065  -0.000161   0.000000   0.000000  -0.000005   0.000000
    26  H   -0.000123   0.000028   0.000000   0.000000   0.000000   0.000000
    27  H    0.005436  -0.004406   0.000000   0.000000   0.000000   0.000000
    28  H   -0.000002   0.000000  -0.000188   0.000460  -0.000077   0.001369
    29  H    0.000000   0.000001   0.000108   0.001372   0.000637   0.000217
    30  H   -0.029647  -0.029255   0.000000   0.000000   0.000000   0.000000
    31  H    0.555582  -0.030541   0.000000   0.000000   0.000000   0.000000
    32  H   -0.030541   0.565988   0.000000   0.000000   0.000000   0.000000
    33  H    0.000000   0.000000   0.547611  -0.032248  -0.025866  -0.000336
    34  H    0.000000   0.000000  -0.032248   0.560304  -0.024059   0.004028
    35  H    0.000000   0.000000  -0.025866  -0.024059   0.556654  -0.000088
    36  H    0.000000   0.000000  -0.000336   0.004028  -0.000088   0.340843
    37  H    0.000000   0.000000   0.000007  -0.000003  -0.000120   0.000000
    38  H    0.000000   0.000000   0.000002   0.000000   0.000022   0.000000
    39  H    0.000000   0.000000   0.004144  -0.000005   0.000674   0.000000
    40  H    0.000000   0.000000  -0.000007  -0.000002   0.000029   0.000000
    41  H    0.000000   0.000000   0.000000   0.000000   0.000000   0.000000
    42  H    0.000000   0.000000   0.000000   0.000000  -0.000001   0.000000
    43  H    0.000000   0.000000   0.000000   0.000000   0.000000   0.000000
              37         38         39         40         41         42
     1  C    0.000103  -0.000001  -0.000007  -0.000001   0.000003   0.000000
     2  C    0.000057   0.000064   0.000489  -0.000007  -0.000001  -0.000001
     3  C   -0.000081   0.000159   0.000648   0.000088  -0.000110  -0.000044
     4  C    0.006726  -0.001282  -0.006518   0.004434  -0.006117   0.001207
     5  C   -0.000204  -0.000067  -0.000009  -0.000115   0.002645  -0.001103
     6  C    0.000088   0.000003   0.000000   0.000001  -0.000523   0.000209
     7  C    0.000008   0.000001  -0.000001   0.000000  -0.000004  -0.000004
     8  C    0.000009   0.000000   0.000002   0.000000   0.000000   0.000000
     9  C    0.000002   0.000000  -0.000001   0.000000   0.000000   0.000000
    10  C    0.000047  -0.000004  -0.000426   0.000004   0.000000   0.000000
    11  O    0.000000   0.000000   0.000000   0.000000   0.000000   0.000000
    12  C    0.000000   0.000000   0.000000   0.000000   0.000002   0.000000
    13  C    0.000053   0.000025   0.001593   0.000021   0.000000   0.000000
    14  O    0.000000   0.000000  -0.000032   0.000000   0.000000   0.000000
    15  C   -0.028011  -0.025054  -0.024597  -0.024846  -0.028900  -0.031066
    16  O    0.230583   0.004167  -0.000379  -0.000973  -0.003509   0.003686
    17  C   -0.001875   0.345635   0.366138   0.360972   0.006350  -0.004941
    18  C   -0.015283  -0.000100   0.005088  -0.009513   0.368627   0.353197
    19  O    0.026328  -0.000017   0.000169   0.010700  -0.041402  -0.038684
    20  H   -0.000030   0.000224   0.001773  -0.000124   0.000001  -0.000006
    21  H    0.000007  -0.000015  -0.000032   0.000001  -0.000001   0.000001
    22  H   -0.000204   0.003081   0.000196   0.000054  -0.000221   0.002867
    23  H   -0.000005  -0.000021   0.000000  -0.000002   0.000872   0.000712
    24  H    0.000009   0.000003  -0.000001   0.000002   0.000078  -0.000044
    25  H    0.000265  -0.000012  -0.000001   0.000002   0.003522   0.000059
    26  H   -0.000005   0.000000   0.000000   0.000000   0.000170  -0.000002
    27  H   -0.000003   0.000000   0.000000   0.000000   0.000001   0.000000
    28  H    0.000000   0.000000   0.000000   0.000000   0.000000   0.000000
    29  H   -0.000001   0.000000   0.000001   0.000000   0.000000   0.000000
    30  H    0.000000   0.000000   0.000000   0.000000   0.000000   0.000000
    31  H    0.000000   0.000000   0.000000   0.000000   0.000000   0.000000
    32  H    0.000000   0.000000   0.000000   0.000000   0.000000   0.000000
    33  H    0.000007   0.000002   0.004144  -0.000007   0.000000   0.000000
    34  H   -0.000003   0.000000  -0.000005  -0.000002   0.000000   0.000000
    35  H   -0.000120   0.000022   0.000674   0.000029   0.000000  -0.000001
    36  H    0.000000   0.000000   0.000000   0.000000   0.000000   0.000000
    37  H    0.350058  -0.000155  -0.000534   0.003721  -0.000411   0.001057
    38  H   -0.000155   0.576145  -0.026262  -0.025823  -0.000079   0.001066
    39  H   -0.000534  -0.026262   0.540905  -0.031683  -0.000122  -0.000094
    40  H    0.003721  -0.025823  -0.031683   0.559780   0.000277   0.000180
    41  H   -0.000411  -0.000079  -0.000122   0.000277   0.587509  -0.043328
    42  H    0.001057   0.001066  -0.000094   0.000180  -0.043328   0.610139
    43  H   -0.000823  -0.000024   0.000001  -0.000250  -0.003141  -0.003449
              43
     1  C    0.000000
     2  C    0.000000
     3  C    0.000002
     4  C   -0.000135
     5  C    0.000007
     6  C    0.000000
     7  C    0.000000
     8  C    0.000000
     9  C    0.000000
    10  C    0.000000
    11  O    0.000000
    12  C    0.000000
    13  C    0.000000
    14  O    0.000000
    15  C    0.004996
    16  O    0.000169
    17  C    0.000111
    18  C   -0.019296
    19  O    0.244479
    20  H    0.000000
    21  H    0.000000
    22  H    0.000000
    23  H    0.000002
    24  H    0.000000
    25  H   -0.000004
    26  H    0.000000
    27  H    0.000000
    28  H    0.000000
    29  H    0.000000
    30  H    0.000000
    31  H    0.000000
    32  H    0.000000
    33  H    0.000000
    34  H    0.000000
    35  H    0.000000
    36  H    0.000000
    37  H   -0.000823
    38  H   -0.000024
    39  H    0.000001
    40  H   -0.000250
    41  H   -0.003141
    42  H   -0.003449
    43  H    0.332435
 Mulliken charges:
               1
     1  C    0.080272
     2  C    0.128404
     3  C   -0.377112
     4  C   -0.087691
     5  C   -0.302785
     6  C   -0.267487
     7  C   -0.152794
     8  C    0.395160
     9  C   -0.391192
    10  C    0.243939
    11  O   -0.588974
    12  C   -0.468490
    13  C   -0.496824
    14  O   -0.706576
    15  C    0.304728
    16  O   -0.699473
    17  C   -0.494060
    18  C   -0.059714
    19  O   -0.695169
    20  H    0.165579
    21  H    0.182766
    22  H    0.146715
    23  H    0.145217
    24  H    0.145655
    25  H    0.144962
    26  H    0.132707
    27  H    0.139506
    28  H    0.194744
    29  H    0.196133
    30  H    0.152915
    31  H    0.160371
    32  H    0.154024
    33  H    0.168056
    34  H    0.161084
    35  H    0.159823
    36  H    0.435560
    37  H    0.428618
    38  H    0.148320
    39  H    0.168886
    40  H    0.153078
    41  H    0.157813
    42  H    0.148387
    43  H    0.444920
 Sum of Mulliken charges =   0.00000
 Mulliken charges with hydrogens summed into heavy atoms:
               1
     1  C    0.080272
     2  C    0.128404
     3  C   -0.028767
     4  C    0.059024
     5  C   -0.011913
     6  C    0.010183
     7  C   -0.013289
     8  C    0.395160
     9  C   -0.000315
    10  C    0.243939
    11  O   -0.588974
    12  C   -0.001180
    13  C   -0.007861
    14  O   -0.271016
    15  C    0.304728
    16  O   -0.270855
    17  C   -0.023775
    18  C    0.246485
    19  O   -0.250250
 Electronic spatial extent (au):  <R**2>=           4964.9595
 Charge=              0.0000 electrons
 Dipole moment (field-independent basis, Debye):
    X=              6.0252    Y=             -2.1080    Z=              2.7099  Tot=              6.9348
 Quadrupole moment (field-independent basis, Debye-Ang):
   XX=           -105.1136   YY=           -106.0096   ZZ=           -119.5904
   XY=             20.8868   XZ=             -7.6978   YZ=              5.0702
 Traceless Quadrupole moment (field-independent basis, Debye-Ang):
   XX=              5.1243   YY=              4.2283   ZZ=             -9.3525
   XY=             20.8868   XZ=             -7.6978   YZ=              5.0702
 Octapole moment (field-independent basis, Debye-Ang**2):
  XXX=            130.4128  YYY=            -33.4280  ZZZ=             -6.8326  XYY=            -15.9814
  XXY=            -23.2227  XXZ=             10.5782  XZZ=             39.6969  YZZ=             -8.5453
  YYZ=              1.7152  XYZ=            -23.7240
 Hexadecapole moment (field-independent basis, Debye-Ang**3):
 XXXX=          -3054.0809 YYYY=          -1892.1018 ZZZZ=           -810.0300 XXXY=            346.4855
 XXXZ=           -268.6829 YYYX=            113.1332 YYYZ=            -25.1037 ZZZX=            -71.9564
 ZZZY=             20.5222 XXYY=           -863.7056 XXZZ=           -768.3736 YYZZ=           -474.7453
 XXYZ=              0.5533 YYXZ=            -39.2936 ZZXY=             35.3274
 N-N= 1.642473690937D+03 E-N=-5.352264730443D+03  KE= 8.790016684929D+02
 D1PCM: PCM CHGder 1st derivatives, ID1Alg=3 FixD1E=F DoIter=F DoCFld=F I1PDM=0.
 Calling FoFJK, ICntrl=      2127 FMM=F ISym2X=0 I1Cent= 0 IOpClX= 0 NMat=1 NMatS=1 NMatT=0.
 ***** Axes restored to original set *****
 -------------------------------------------------------------------
 Center     Atomic                   Forces (Hartrees/Bohr)
 Number     Number              X              Y              Z
 -------------------------------------------------------------------
      1        6          -0.014676398   -0.014110075   -0.012951370
      2        6           0.017058782    0.002422968    0.015222601
      3        6           0.004168261   -0.012573862    0.002106651
      4        6           0.000792322    0.007449530    0.002153101
      5        6           0.008187616    0.000853876   -0.002653172
      6        6           0.003284354    0.004976414   -0.002016411
      7        6           0.005267198    0.007658281   -0.002774336
      8        6          -0.000079559    0.018905420   -0.003187053
      9        6           0.007455651    0.005153788   -0.000813794
     10        6          -0.008639835   -0.019349034   -0.007524844
     11        8          -0.010309476    0.010498364   -0.011717132
     12        6          -0.004866864    0.002314038    0.004289327
     13        6           0.006615772   -0.005549043    0.000134702
     14        8          -0.001133833    0.000943883    0.016095131
     15        6           0.008666255   -0.007903196    0.000484376
     16        8          -0.003104556    0.004247146   -0.008391064
     17        6           0.001871631   -0.003379547    0.003108774
     18        6           0.001104685    0.005065959   -0.000358810
     19        8           0.000202955   -0.008180623   -0.001718312
     20        1          -0.001494146   -0.000522006   -0.001096246
     21        1           0.002005286    0.002917330   -0.000195277
     22        1          -0.000389558   -0.003202855   -0.002731370
     23        1           0.000742230   -0.000411041   -0.000545971
     24        1          -0.001471537   -0.002615709    0.000931799
     25        1          -0.000942558   -0.002184753    0.000984937
     26        1          -0.002363895    0.001067184    0.000277251
     27        1          -0.003398284   -0.003298709   -0.000161176
     28        1           0.000346340   -0.002866771   -0.001233877
     29        1          -0.003606801   -0.001968032   -0.000250122
     30        1           0.000726533    0.001142356   -0.000159365
     31        1           0.000093497    0.000095823    0.000412328
     32        1          -0.000355500   -0.000494815   -0.000090635
     33        1           0.002255880    0.002588947    0.000457113
     34        1          -0.002744019    0.001695929   -0.001176303
     35        1          -0.000125502    0.000098124    0.000071861
     36        1           0.000965181   -0.000641180   -0.000546974
     37        1          -0.003457018    0.000422382    0.001905713
     38        1           0.000912057   -0.001028499    0.001102549
     39        1          -0.001999084    0.002176654    0.002543800
     40        1           0.002216811    0.004148567   -0.000204203
     41        1          -0.004510600    0.003285157    0.006304970
     42        1          -0.002351235    0.001575754    0.004691747
     43        1          -0.002919037   -0.001424125   -0.000780918
 -------------------------------------------------------------------
 Cartesian Forces:  Max     0.019349034 RMS     0.005508584

 GradGradGradGradGradGradGradGradGradGradGradGradGradGradGradGradGradGrad
 Berny optimization.
 FormGI is forming the generalized inverse of G from B-inverse, IUseBI=4.
 Internal  Forces:  Max     0.018754100 RMS     0.003706781
 Search for a local minimum.
 Step number   1 out of a maximum of  258
 All quantities printed in internal units (Hartrees-Bohrs-Radians)
 Mixed Optimization -- RFO/linear search
 Second derivative matrix not updated -- first step.
 ITU=  0
     Eigenvalues ---    0.00230   0.00230   0.00230   0.00337   0.00397
     Eigenvalues ---    0.00499   0.00545   0.00619   0.00741   0.00932
     Eigenvalues ---    0.01113   0.01225   0.01255   0.01260   0.01330
     Eigenvalues ---    0.01371   0.02489   0.02627   0.03556   0.03819
     Eigenvalues ---    0.04267   0.04269   0.04450   0.04558   0.04685
     Eigenvalues ---    0.04711   0.04816   0.05063   0.05098   0.05250
     Eigenvalues ---    0.05330   0.05369   0.05401   0.05435   0.05462
     Eigenvalues ---    0.05542   0.05610   0.05632   0.05653   0.05858
     Eigenvalues ---    0.05881   0.05962   0.06741   0.07996   0.08015
     Eigenvalues ---    0.08473   0.08938   0.09058   0.09087   0.09156
     Eigenvalues ---    0.10442   0.11517   0.11565   0.13189   0.13725
     Eigenvalues ---    0.14094   0.14793   0.16000   0.16000   0.16000
     Eigenvalues ---    0.16000   0.16000   0.16000   0.16000   0.16000
     Eigenvalues ---    0.16000   0.16000   0.16000   0.16000   0.16161
     Eigenvalues ---    0.16312   0.16958   0.18965   0.19641   0.20202
     Eigenvalues ---    0.22040   0.23897   0.24627   0.25000   0.26174
     Eigenvalues ---    0.26864   0.27542   0.27596   0.28452   0.28487
     Eigenvalues ---    0.28561   0.29091   0.29201   0.29619   0.30090
     Eigenvalues ---    0.31592   0.32351   0.32660   0.33498   0.33734
     Eigenvalues ---    0.33798   0.33808   0.33947   0.33988   0.34024
     Eigenvalues ---    0.34066   0.34107   0.34127   0.34215   0.34229
     Eigenvalues ---    0.34230   0.34249   0.34262   0.34269   0.34279
     Eigenvalues ---    0.34293   0.34301   0.34350   0.34466   0.34563
     Eigenvalues ---    0.40556   0.40615   0.41375   0.51551   0.51868
     Eigenvalues ---    0.52612   0.52945   0.93754
 RFO step:  Lambda=-1.61285614D-02 EMin= 2.30000000D-03
 Linear search not attempted -- first point.
 Iteration  1 RMS(Cart)=  0.06262168 RMS(Int)=  0.00108305
 Iteration  2 RMS(Cart)=  0.00178287 RMS(Int)=  0.00029644
 Iteration  3 RMS(Cart)=  0.00000168 RMS(Int)=  0.00029643
 Iteration  4 RMS(Cart)=  0.00000000 RMS(Int)=  0.00029643
 Variable       Old X    -DE/DX   Delta X   Delta X   Delta X     New X
                                 (Linear)    (Quad)   (Total)
    R1        2.53576   0.01753   0.00000   0.03273   0.03293   2.56870
    R2        2.81835   0.00767   0.00000   0.02028   0.02042   2.83877
    R3        2.79084   0.00227   0.00000   0.00485   0.00509   2.79593
    R4        2.83956   0.00486   0.00000   0.01660   0.01665   2.85621
    R5        2.85567   0.00728   0.00000   0.02670   0.02650   2.88217
    R6        2.92810   0.00071   0.00000   0.00380   0.00362   2.93172
    R7        2.06912  -0.00004   0.00000  -0.00011  -0.00011   2.06900
    R8        2.07781   0.00026   0.00000   0.00073   0.00073   2.07854
    R9        2.92010   0.00234   0.00000   0.00929   0.00916   2.92927
   R10        2.96313  -0.00768   0.00000  -0.02765  -0.02765   2.93548
   R11        2.08186  -0.00206   0.00000  -0.00587  -0.00587   2.07599
   R12        2.88510   0.00702   0.00000   0.02058   0.02045   2.90555
   R13        2.07350   0.00049   0.00000   0.00137   0.00137   2.07487
   R14        2.07289   0.00056   0.00000   0.00158   0.00158   2.07447
   R15        2.90183   0.00579   0.00000   0.01750   0.01762   2.91946
   R16        2.06944  -0.00039   0.00000  -0.00108  -0.00108   2.06836
   R17        2.07655   0.00060   0.00000   0.00170   0.00170   2.07825
   R18        2.89586   0.00681   0.00000   0.02210   0.02210   2.91796
   R19        2.07673  -0.00029   0.00000  -0.00083  -0.00083   2.07590
   R20        2.82371   0.01448   0.00000   0.03662   0.03673   2.86044
   R21        2.31249   0.01875   0.00000   0.01967   0.01967   2.33216
   R22        2.89108   0.01378   0.00000   0.04257   0.04238   2.93346
   R23        2.06744  -0.00038   0.00000  -0.00105  -0.00105   2.06639
   R24        2.06878   0.00062   0.00000   0.00173   0.00173   2.07051
   R25        2.88729   0.00420   0.00000   0.01346   0.01346   2.90074
   R26        2.69727   0.01319   0.00000   0.03069   0.03069   2.72796
   R27        2.06968   0.00131   0.00000   0.00365   0.00365   2.07333
   R28        2.06945   0.00034   0.00000   0.00095   0.00095   2.07040
   R29        2.07150   0.00037   0.00000   0.00103   0.00103   2.07253
   R30        2.06825   0.00066   0.00000   0.00183   0.00183   2.07008
   R31        2.07218   0.00075   0.00000   0.00211   0.00211   2.07429
   R32        2.06838  -0.00011   0.00000  -0.00032  -0.00032   2.06806
   R33        1.83705   0.00007   0.00000   0.00012   0.00012   1.83718
   R34        2.70805   0.00864   0.00000   0.02050   0.02050   2.72854
   R35        2.91161   0.00063   0.00000   0.00210   0.00210   2.91371
   R36        2.93030  -0.00864   0.00000  -0.02959  -0.02959   2.90072
   R37        1.85032  -0.00376   0.00000  -0.00707  -0.00707   1.84326
   R38        2.06891   0.00144   0.00000   0.00402   0.00402   2.07292
   R39        2.06390   0.00066   0.00000   0.00183   0.00183   2.06573
   R40        2.07117  -0.00051   0.00000  -0.00143  -0.00143   2.06974
   R41        2.70727   0.00487   0.00000   0.01154   0.01154   2.71881
   R42        2.06550   0.00195   0.00000   0.00541   0.00541   2.07091
   R43        2.06862   0.00235   0.00000   0.00655   0.00655   2.07517
   R44        1.84017  -0.00302   0.00000  -0.00558  -0.00558   1.83460
    A1        2.32052  -0.00792   0.00000  -0.02718  -0.02727   2.29325
    A2        1.84925   0.01422   0.00000   0.05663   0.05674   1.90600
    A3        2.11275  -0.00633   0.00000  -0.03012  -0.03030   2.08244
    A4        2.19911   0.00584   0.00000   0.02686   0.02683   2.22594
    A5        1.98633  -0.00701   0.00000  -0.02002  -0.02020   1.96613
    A6        2.09434   0.00115   0.00000  -0.00837  -0.00833   2.08601
    A7        2.07514  -0.00040   0.00000   0.00872   0.00814   2.08328
    A8        1.91188  -0.00011   0.00000   0.00184   0.00159   1.91347
    A9        1.86705   0.00052   0.00000  -0.00800  -0.00809   1.85896
   A10        1.89007   0.00206   0.00000   0.02096   0.02107   1.91114
   A11        1.89050  -0.00290   0.00000  -0.03559  -0.03560   1.85490
   A12        1.81109   0.00094   0.00000   0.01154   0.01177   1.82285
   A13        1.93563   0.00114   0.00000   0.02006   0.01951   1.95515
   A14        2.00707  -0.00095   0.00000  -0.00782  -0.00791   1.99915
   A15        1.82920   0.00014   0.00000  -0.00422  -0.00457   1.82463
   A16        2.02187   0.00003   0.00000   0.00552   0.00580   2.02767
   A17        1.81126   0.00167   0.00000   0.01646   0.01656   1.82782
   A18        1.83267  -0.00196   0.00000  -0.03272  -0.03294   1.79973
   A19        2.04448   0.00306   0.00000   0.02118   0.02060   2.06508
   A20        1.89202  -0.00066   0.00000   0.00142   0.00124   1.89326
   A21        1.90123  -0.00308   0.00000  -0.03136  -0.03117   1.87006
   A22        1.88229  -0.00022   0.00000   0.00984   0.00981   1.89210
   A23        1.91374  -0.00048   0.00000  -0.01159  -0.01140   1.90234
   A24        1.81623   0.00127   0.00000   0.01038   0.01035   1.82658
   A25        2.03426   0.00204   0.00000   0.00634   0.00620   2.04046
   A26        1.92666  -0.00132   0.00000  -0.00849  -0.00848   1.91818
   A27        1.87279   0.00093   0.00000   0.01097   0.01109   1.88388
   A28        1.90908  -0.00093   0.00000  -0.00837  -0.00836   1.90072
   A29        1.87739  -0.00207   0.00000  -0.01413  -0.01410   1.86330
   A30        1.83178   0.00135   0.00000   0.01522   0.01517   1.84695
   A31        2.00164   0.00039   0.00000   0.00457   0.00453   2.00617
   A32        1.92163   0.00021   0.00000   0.00068   0.00055   1.92217
   A33        1.88362  -0.00223   0.00000  -0.03305  -0.03304   1.85058
   A34        1.95929  -0.00009   0.00000   0.00823   0.00827   1.96755
   A35        1.83078   0.00196   0.00000   0.02164   0.02160   1.85238
   A36        1.85735  -0.00034   0.00000  -0.00404  -0.00432   1.85303
   A37        1.96210  -0.01424   0.00000  -0.05926  -0.05899   1.90312
   A38        2.15788   0.00876   0.00000   0.03579   0.03565   2.19353
   A39        2.16320   0.00548   0.00000   0.02348   0.02334   2.18654
   A40        1.78857   0.01036   0.00000   0.04544   0.04499   1.83357
   A41        1.91429  -0.00262   0.00000   0.00273   0.00304   1.91733
   A42        1.88735  -0.00193   0.00000   0.00646   0.00611   1.89346
   A43        1.96890  -0.00330   0.00000  -0.01976  -0.02009   1.94880
   A44        1.96999  -0.00148   0.00000   0.00124   0.00061   1.97059
   A45        1.92784  -0.00041   0.00000  -0.02923  -0.02950   1.89834
   A46        1.83770  -0.00334   0.00000  -0.02287  -0.02264   1.81506
   A47        2.00350   0.00012   0.00000  -0.01386  -0.01368   1.98982
   A48        1.87082  -0.00220   0.00000  -0.03426  -0.03382   1.83700
   A49        1.93487   0.00195   0.00000   0.01943   0.01878   1.95364
   A50        1.91551   0.00401   0.00000   0.04268   0.04205   1.95755
   A51        1.89902  -0.00045   0.00000   0.00957   0.00818   1.90721
   A52        1.93420  -0.00052   0.00000  -0.00300  -0.00300   1.93120
   A53        1.95777   0.00039   0.00000   0.00200   0.00201   1.95977
   A54        1.93345  -0.00036   0.00000  -0.00179  -0.00180   1.93166
   A55        1.88574   0.00001   0.00000  -0.00039  -0.00039   1.88534
   A56        1.87537   0.00052   0.00000   0.00334   0.00333   1.87870
   A57        1.87411   0.00000   0.00000   0.00004   0.00004   1.87415
   A58        1.94583  -0.00106   0.00000  -0.00393  -0.00393   1.94190
   A59        1.92748  -0.00345   0.00000  -0.01765  -0.01768   1.90980
   A60        1.95531   0.00024   0.00000  -0.00271  -0.00277   1.95254
   A61        1.84398   0.00353   0.00000   0.02816   0.02819   1.87217
   A62        1.90056  -0.00009   0.00000  -0.00398  -0.00400   1.89656
   A63        1.88639   0.00109   0.00000   0.00208   0.00198   1.88837
   A64        1.88105  -0.00146   0.00000  -0.00828  -0.00828   1.87277
   A65        1.93692  -0.00176   0.00000  -0.01427  -0.01439   1.92252
   A66        1.93388  -0.00004   0.00000  -0.00443  -0.00459   1.92929
   A67        1.96215  -0.00207   0.00000  -0.03165  -0.03179   1.93037
   A68        1.85833   0.00349   0.00000   0.04617   0.04614   1.90446
   A69        1.87023   0.00086   0.00000   0.00887   0.00824   1.87847
   A70        1.89819  -0.00013   0.00000   0.00008  -0.00047   1.89772
   A71        1.83464   0.00227   0.00000   0.01288   0.01288   1.84752
   A72        1.94423   0.00217   0.00000   0.00802   0.00801   1.95224
   A73        1.95179  -0.00244   0.00000  -0.01083  -0.01082   1.94098
   A74        1.94559  -0.00438   0.00000  -0.02362  -0.02364   1.92196
   A75        1.89435  -0.00021   0.00000  -0.00347  -0.00345   1.89089
   A76        1.88912   0.00035   0.00000  -0.00366  -0.00370   1.88543
   A77        1.83424   0.00476   0.00000   0.03529   0.03529   1.86953
   A78        1.91156  -0.01405   0.00000  -0.05517  -0.05494   1.85662
   A79        1.94613  -0.00202   0.00000  -0.02416  -0.02363   1.92250
   A80        1.94447   0.00044   0.00000  -0.01580  -0.01569   1.92879
   A81        1.84634   0.01024   0.00000   0.07108   0.07031   1.91665
   A82        1.89995   0.00726   0.00000   0.04030   0.03922   1.93918
   A83        1.91235  -0.00122   0.00000  -0.01053  -0.01233   1.90002
   A84        1.86262   0.00133   0.00000   0.00753   0.00753   1.87015
    D1        0.03479  -0.00054   0.00000   0.00345   0.00354   0.03832
    D2        3.08713  -0.00094   0.00000  -0.01736  -0.01741   3.06972
    D3       -3.06652   0.00034   0.00000   0.02355   0.02395  -3.04257
    D4       -0.01418  -0.00006   0.00000   0.00274   0.00301  -0.01117
    D5        0.71912  -0.00040   0.00000   0.00302   0.00293   0.72206
    D6       -1.51045  -0.00078   0.00000  -0.01260  -0.01271  -1.52315
    D7        2.75223   0.00077   0.00000   0.01045   0.01021   2.76244
    D8       -2.46769  -0.00103   0.00000  -0.01799  -0.01760  -2.48529
    D9        1.58593  -0.00141   0.00000  -0.03361  -0.03324   1.55269
   D10       -0.43458   0.00014   0.00000  -0.01056  -0.01033  -0.44491
   D11       -0.01188   0.00003   0.00000  -0.00373  -0.00390  -0.01579
   D12        3.13000  -0.00040   0.00000  -0.00467  -0.00485   3.12515
   D13       -3.11906   0.00090   0.00000   0.01369   0.01390  -3.10516
   D14        0.02282   0.00047   0.00000   0.01274   0.01296   0.03578
   D15       -0.84155   0.00133   0.00000   0.01921   0.01931  -0.82224
   D16       -3.02661  -0.00113   0.00000  -0.01920  -0.01919  -3.04579
   D17        1.30421  -0.00243   0.00000  -0.02942  -0.02949   1.27472
   D18        2.39434   0.00211   0.00000   0.04158   0.04191   2.43625
   D19        0.20929  -0.00035   0.00000   0.00318   0.00341   0.21269
   D20       -1.74308  -0.00165   0.00000  -0.00705  -0.00690  -1.74998
   D21        0.03368   0.00000   0.00000  -0.00127  -0.00137   0.03231
   D22        2.16653   0.00013   0.00000  -0.00170  -0.00191   2.16462
   D23       -2.00533  -0.00196   0.00000  -0.02317  -0.02345  -2.02877
   D24        3.09192  -0.00007   0.00000  -0.01867  -0.01839   3.07352
   D25       -1.05842   0.00006   0.00000  -0.01909  -0.01893  -1.07735
   D26        1.05291  -0.00203   0.00000  -0.04057  -0.04046   1.01244
   D27        1.15868  -0.00304   0.00000  -0.05379  -0.05381   1.10487
   D28       -1.17767  -0.00330   0.00000  -0.07461  -0.07466  -1.25233
   D29        3.10272  -0.00054   0.00000  -0.02826  -0.02836   3.07436
   D30       -2.92897  -0.00163   0.00000  -0.02493  -0.02471  -2.95368
   D31        1.01786  -0.00190   0.00000  -0.04575  -0.04556   0.97230
   D32       -0.98493   0.00087   0.00000   0.00060   0.00074  -0.98419
   D33       -0.97542  -0.00095   0.00000  -0.01868  -0.01872  -0.99414
   D34        2.97141  -0.00122   0.00000  -0.03950  -0.03957   2.93184
   D35        0.96862   0.00155   0.00000   0.00685   0.00674   0.97535
   D36       -1.25238   0.00186   0.00000   0.04992   0.05005  -1.20233
   D37        2.89723   0.00050   0.00000   0.02047   0.02049   2.91772
   D38        0.93138   0.00091   0.00000   0.02337   0.02331   0.95470
   D39        1.07660   0.00165   0.00000   0.06438   0.06460   1.14120
   D40       -1.05697   0.00030   0.00000   0.03492   0.03504  -1.02194
   D41       -3.02282   0.00070   0.00000   0.03783   0.03786  -2.98496
   D42        3.07529   0.00036   0.00000   0.03795   0.03806   3.11334
   D43        0.94171  -0.00099   0.00000   0.00849   0.00849   0.95021
   D44       -1.02413  -0.00059   0.00000   0.01140   0.01132  -1.01281
   D45        0.95933   0.00199   0.00000   0.02137   0.02092   0.98025
   D46       -1.10140  -0.00121   0.00000  -0.02422  -0.02440  -1.12580
   D47        3.05368   0.00045   0.00000   0.00119   0.00097   3.05465
   D48       -1.33663   0.00122   0.00000  -0.00684  -0.00684  -1.34347
   D49        2.88583  -0.00198   0.00000  -0.05243  -0.05216   2.83367
   D50        0.75773  -0.00032   0.00000  -0.02702  -0.02679   0.73094
   D51        2.96011   0.00044   0.00000  -0.00854  -0.00859   2.95153
   D52        0.89939  -0.00277   0.00000  -0.05413  -0.05391   0.84548
   D53       -1.22872  -0.00111   0.00000  -0.02872  -0.02854  -1.25726
   D54        1.28939  -0.00125   0.00000  -0.02192  -0.02211   1.26728
   D55       -0.90206  -0.00046   0.00000  -0.00803  -0.00815  -0.91021
   D56       -2.88887  -0.00189   0.00000  -0.02767  -0.02779  -2.91666
   D57       -2.85520  -0.00015   0.00000   0.00299   0.00301  -2.85219
   D58        1.23653   0.00065   0.00000   0.01687   0.01696   1.25350
   D59       -0.75027  -0.00079   0.00000  -0.00277  -0.00268  -0.75295
   D60       -0.88811   0.00098   0.00000   0.01452   0.01451  -0.87360
   D61       -3.07956   0.00178   0.00000   0.02841   0.02846  -3.05109
   D62        1.21682   0.00035   0.00000   0.00877   0.00882   1.22564
   D63       -1.08735   0.00004   0.00000  -0.00886  -0.00883  -1.09618
   D64        1.12299   0.00058   0.00000   0.00319   0.00322   1.12621
   D65        3.13264   0.00127   0.00000   0.01489   0.01501  -3.13554
   D66        1.11291  -0.00096   0.00000  -0.02278  -0.02282   1.09009
   D67       -2.95993  -0.00042   0.00000  -0.01073  -0.01077  -2.97070
   D68       -0.95028   0.00027   0.00000   0.00097   0.00102  -0.94926
   D69        3.09336  -0.00093   0.00000  -0.01649  -0.01647   3.07689
   D70       -0.97949  -0.00038   0.00000  -0.00443  -0.00441  -0.98390
   D71        1.03016   0.00030   0.00000   0.00726   0.00737   1.03753
   D72       -3.13551   0.00115   0.00000   0.02181   0.02179  -3.11372
   D73        1.03839   0.00124   0.00000   0.02304   0.02302   1.06142
   D74       -1.05554   0.00123   0.00000   0.02287   0.02286  -1.03268
   D75        0.89491   0.00052   0.00000   0.00848   0.00846   0.90337
   D76       -1.21437   0.00061   0.00000   0.00971   0.00969  -1.20468
   D77        2.97488   0.00060   0.00000   0.00954   0.00952   2.98441
   D78       -1.09853  -0.00157   0.00000  -0.01918  -0.01915  -1.11768
   D79        3.07537  -0.00149   0.00000  -0.01795  -0.01792   3.05745
   D80        0.98144  -0.00150   0.00000  -0.01811  -0.01808   0.96336
   D81        0.03108   0.00013   0.00000   0.00357   0.00365   0.03473
   D82        2.12643   0.00070   0.00000   0.00654   0.00671   2.13314
   D83       -2.05338  -0.00253   0.00000  -0.02345  -0.02362  -2.07700
   D84       -3.11080   0.00056   0.00000   0.00452   0.00459  -3.10621
   D85       -1.01546   0.00113   0.00000   0.00749   0.00765  -1.00780
   D86        1.08792  -0.00209   0.00000  -0.02249  -0.02268   1.06524
   D87       -0.03636  -0.00038   0.00000  -0.00248  -0.00252  -0.03888
   D88       -2.21294   0.00050   0.00000   0.01784   0.01800  -2.19494
   D89        1.97197  -0.00280   0.00000  -0.03422  -0.03481   1.93717
   D90       -2.09333  -0.00186   0.00000  -0.02331  -0.02299  -2.11632
   D91        2.01327  -0.00098   0.00000  -0.00299  -0.00247   2.01080
   D92       -0.08500  -0.00428   0.00000  -0.05504  -0.05528  -0.14028
   D93        1.98934   0.00267   0.00000   0.03193   0.03202   2.02136
   D94       -0.18724   0.00354   0.00000   0.05225   0.05254  -0.13470
   D95       -2.28551   0.00024   0.00000   0.00019  -0.00026  -2.28577
   D96        1.20526  -0.00112   0.00000  -0.03157  -0.03145   1.17382
   D97       -3.03350   0.00042   0.00000  -0.01024  -0.01017  -3.04367
   D98       -0.92971  -0.00041   0.00000  -0.02159  -0.02147  -0.95118
   D99       -2.99858  -0.00394   0.00000  -0.05655  -0.05660  -3.05518
   D100      -0.95415  -0.00240   0.00000  -0.03522  -0.03532  -0.98948
   D101       1.14963  -0.00323   0.00000  -0.04657  -0.04662   1.10301
   D102      -0.89052   0.00196   0.00000   0.01461   0.01459  -0.87593
   D103       1.15391   0.00350   0.00000   0.03594   0.03587   1.18977
   D104      -3.02549   0.00267   0.00000   0.02459   0.02457  -3.00092
   D105       3.11939   0.00005   0.00000   0.02256   0.02218   3.14156
   D106       1.13226   0.00314   0.00000   0.04630   0.04685   1.17911
   D107      -0.98766  -0.00146   0.00000  -0.01003  -0.01020  -0.99786
   D108       2.90131  -0.00116   0.00000  -0.01085  -0.01085   2.89046
   D109      -1.27586  -0.00005   0.00000   0.00429   0.00402  -1.27183
   D110       0.75305   0.00192   0.00000   0.03128   0.03155   0.78460
   D111      -1.03740   0.00072   0.00000   0.01501   0.01512  -1.02228
   D112       1.08587   0.00026   0.00000   0.00860   0.00869   1.09456
   D113       3.13356   0.00180   0.00000   0.03051   0.03059  -3.11903
   D114       3.13781   0.00072   0.00000   0.00630   0.00631  -3.13906
   D115      -1.02211   0.00026   0.00000  -0.00012  -0.00012  -1.02222
   D116       1.02559   0.00180   0.00000   0.02179   0.02179   1.04737
   D117       1.12773  -0.00202   0.00000  -0.02779  -0.02788   1.09985
   D118      -3.03219  -0.00247   0.00000  -0.03420  -0.03431  -3.06650
   D119      -0.98449  -0.00093   0.00000  -0.01229  -0.01241  -0.99690
   D120      -3.10544  -0.00041   0.00000  -0.00963  -0.00949  -3.11493
   D121      -1.06789   0.00226   0.00000   0.02912   0.02922  -1.03867
   D122       1.07476  -0.00045   0.00000  -0.01329  -0.01327   1.06149
   D123      -0.97285  -0.00332   0.00000  -0.04118  -0.04115  -1.01400
   D124       1.06469  -0.00065   0.00000  -0.00244  -0.00244   1.06226
   D125      -3.07584  -0.00336   0.00000  -0.04484  -0.04493  -3.12077
   D126       1.02950   0.00113   0.00000   0.01730   0.01728   1.04678
   D127       3.06704   0.00380   0.00000   0.05605   0.05600   3.12304
   D128      -1.07349   0.00109   0.00000   0.01364   0.01351  -1.05998
   D129       3.13516  -0.00085   0.00000  -0.02165  -0.02193   3.11323
   D130       1.03561   0.00316   0.00000  -0.00437  -0.00246   1.03315
   D131      -1.01815  -0.00450   0.00000  -0.05011  -0.05174  -1.06988
         Item               Value     Threshold  Converged?
 Maximum Force            0.018754     0.000450     NO 
 RMS     Force            0.003707     0.000300     NO 
 Maximum Displacement     0.249746     0.001800     NO 
 RMS     Displacement     0.062609     0.001200     NO 
 Predicted change in Energy=-9.272552D-03
 GradGradGradGradGradGradGradGradGradGradGradGradGradGradGradGradGradGrad

                          Input orientation:                          
 ---------------------------------------------------------------------
 Center     Atomic      Atomic             Coordinates (Angstroms)
 Number     Number       Type             X           Y           Z
 ---------------------------------------------------------------------
      1          6           0       -1.428687    0.728807   -0.204533
      2          6           0       -0.983763   -0.378705    0.445965
      3          6           0        0.125907   -0.462415    1.468744
      4          6           0        1.479342    0.239588    1.181960
      5          6           0        1.323454    1.777517    1.066675
      6          6           0        0.567524    2.345186   -0.145918
      7          6           0       -0.965814    2.157370   -0.164543
      8          6           0       -2.617041    0.374691   -1.011667
      9          6           0       -2.904697   -1.102082   -0.845452
     10          6           0       -1.837410   -1.610023    0.160820
     11          8           0       -3.271919    1.154369   -1.709022
     12          6           0       -1.673538    2.913490    0.980756
     13          6           0       -1.047096   -2.802834   -0.394929
     14          8           0       -2.416905   -1.973076    1.432151
     15          6           0        2.342430   -0.445683    0.087200
     16          8           0        1.590811   -0.558742   -1.140434
     17          6           0        2.778344   -1.852402    0.543796
     18          6           0        3.597221    0.386667   -0.210954
     19          8           0        4.305461   -0.306549   -1.253927
     20          1           0        0.305954   -1.509974    1.731313
     21          1           0       -0.265658   -0.011494    2.392412
     22          1           0        2.068756    0.086404    2.096276
     23          1           0        2.322651    2.231709    1.096076
     24          1           0        0.834118    2.123070    1.986581
     25          1           0        0.986133    1.936171   -1.070832
     26          1           0        0.754857    3.428165   -0.185202
     27          1           0       -1.318299    2.616706   -1.098089
     28          1           0       -3.919328   -1.242016   -0.462497
     29          1           0       -2.828815   -1.583427   -1.826795
     30          1           0       -1.362738    3.965534    0.999902
     31          1           0       -1.456648    2.478047    1.962444
     32          1           0       -2.761657    2.890774    0.845445
     33          1           0       -0.358694   -3.207362    0.355037
     34          1           0       -1.742938   -3.607304   -0.666050
     35          1           0       -0.473636   -2.532004   -1.286802
     36          1           0       -2.969875   -2.758846    1.284009
     37          1           0        2.243080   -0.772132   -1.833567
     38          1           0        3.352752   -1.818850    1.477719
     39          1           0        1.914212   -2.504671    0.694706
     40          1           0        3.405160   -2.320016   -0.223037
     41          1           0        3.313301    1.387205   -0.556293
     42          1           0        4.217010    0.484730    0.690234
     43          1           0        5.088976    0.224505   -1.469781
 ---------------------------------------------------------------------
                    Distance matrix (angstroms):
                    1          2          3          4          5
     1  C    0.000000
     2  C    1.359296   0.000000
     3  C    2.575970   1.511440   0.000000
     4  C    3.258578   2.644024   1.551400   0.000000
     5  C    3.207809   3.218357   2.571589   1.550102   0.000000
     6  C    2.569236   3.190047   3.268758   2.651078   1.537550
     7  C    1.502213   2.608585   3.274561   3.386702   2.626963
     8  C    1.479544   2.315144   3.791694   4.648721   4.670645
     9  C    2.437527   2.425082   3.866425   5.013011   5.461281
    10  C    2.402221   1.525177   2.623411   3.932510   4.720918
    11  O    2.417043   3.497133   4.925181   5.636407   5.404652
    12  C    2.497540   3.405927   3.856536   4.138948   3.206210
    13  C    3.557295   2.566615   3.213529   4.257440   5.360541
    14  O    3.309907   2.359763   2.957927   4.487675   5.309502
    15  C    3.960537   3.346156   2.611880   1.553388   2.634444
    16  O    3.413365   3.029441   2.993833   2.458306   3.225045
    17  C    4.992168   4.041634   3.134169   2.543832   3.945430
    18  C    5.037544   4.690709   3.948715   2.539144   2.955810
    19  O    5.920611   5.556144   4.990581   3.770776   4.315192
    20  H    3.430542   2.143656   1.094870   2.177062   3.504946
    21  H    2.940205   2.106935   1.099916   2.138519   2.735583
    22  H    4.235388   3.501104   2.114158   1.098567   2.115518
    23  H    4.245331   4.262544   3.496122   2.164969   1.097975
    24  H    3.444595   3.455006   2.730284   2.147379   1.097764
    25  H    2.835411   3.397030   3.597590   2.862992   2.169768
    26  H    3.471998   4.232425   4.274076   3.544155   2.148287
    27  H    2.091601   3.386518   4.260909   4.321587   3.517002
    28  H    3.186532   3.191888   4.549879   5.834812   6.240410
    29  H    3.152541   3.165598   4.565920   5.562033   6.075315
    30  H    3.454188   4.395780   4.694956   4.689696   3.465186
    31  H    2.785034   3.268694   3.375579   3.773578   3.003683
    32  H    2.748339   3.742991   4.468826   5.012794   4.239861
    33  H    4.117211   2.898324   3.001652   3.992949   5.308960
    34  H    4.371911   3.498111   4.235594   5.347599   6.434391
    35  H    3.565994   2.810589   3.497954   4.194118   5.228800
    36  H    4.093256   3.211235   3.858962   5.366243   6.249680
    37  H    4.288174   3.970336   3.934921   3.271127   3.969612
    38  H    5.672978   4.684432   3.500361   2.798983   4.149802
    39  H    4.736980   3.602758   2.822761   2.820901   4.338719
    40  H    5.715045   4.845503   4.131139   3.497765   4.773534
    41  H    4.800382   4.752654   4.204920   2.775239   2.597279
    42  H    5.721369   5.277616   4.270865   2.792259   3.191499
    43  H    6.658461   6.396257   5.808515   4.478997   4.798396
                    6          7          8          9         10
     6  C    0.000000
     7  C    1.544910   0.000000
     8  C    3.843673   2.573347   0.000000
     9  C    4.942603   3.853172   1.513682   0.000000
    10  C    4.639124   3.880566   2.433442   1.552318   0.000000
    11  O    4.313080   2.951194   1.234126   2.443804   3.632629
    12  C    2.571910   1.544117   3.362358   4.579914   4.600144
    13  C    5.401028   4.966217   3.597466   2.558557   1.535008
    14  O    5.481287   4.660009   3.394748   2.486775   1.443574
    15  C    3.315657   4.217077   5.145568   5.369641   4.339604
    16  O    3.235579   3.855640   4.312064   4.537822   3.814598
    17  C    4.794077   5.531613   6.040661   5.898301   4.637952
    18  C    3.608197   4.894776   6.265648   6.700292   5.801741
    19  O    4.715034   5.919797   6.960159   7.265405   6.437035
    20  H    4.295891   4.319847   4.429424   4.136952   2.659035
    21  H    3.562478   3.425231   4.155225   4.317138   3.163180
    22  H    3.518981   4.313794   5.630197   5.899280   4.677819
    23  H    2.153114   3.522597   5.682575   6.496835   5.739313
    24  H    2.160547   2.805043   4.894570   5.692166   4.940289
    25  H    1.094529   2.163421   3.927414   4.941694   4.697324
    26  H    1.099764   2.139171   4.623466   5.861007   5.676523
    27  H    2.129949   1.098519   2.592457   4.050910   4.440673
    28  H    5.753267   4.513076   2.147390   1.093486   2.204164
    29  H    5.458430   4.497490   2.131550   1.095666   2.221306
    30  H    2.768456   2.186993   4.302771   5.609252   5.658287
    31  H    2.925767   2.206314   3.823082   4.774772   4.483654
    32  H    3.516236   2.187009   3.130568   4.338490   4.645441
    33  H    5.651514   5.423920   4.449620   3.515041   2.185363
    34  H    6.406318   5.838399   4.091429   2.767311   2.163739
    35  H    5.115917   4.846848   3.621983   2.854738   2.192153
    36  H    6.372521   5.503067   3.900471   2.698837   1.965662
    37  H    3.920882   4.654527   5.060780   5.252128   4.618445
    38  H    5.266202   6.095684   6.829868   6.713163   5.358695
    39  H    5.103070   5.546845   5.633355   5.249879   3.893597
    40  H    5.460974   6.257462   6.644568   6.456397   5.304335
    41  H    2.936907   4.365483   6.033366   6.704004   6.002287
    42  H    4.180812   5.512715   7.043637   7.456207   6.428395
    43  H    5.166568   6.488459   7.721083   8.127019   7.348413
                   11         12         13         14         15
    11  O    0.000000
    12  C    3.589461   0.000000
    13  C    4.726112   5.912808   0.000000
    14  O    4.514303   4.963354   2.429629   0.000000
    15  C    6.107986   5.311354   4.156620   5.176204   0.000000
    16  O    5.186924   5.216495   3.542637   4.967930   1.443883
    17  C    7.121906   6.536353   4.051977   5.272035   1.541869
    18  C    7.072387   5.965392   5.637060   6.666176   1.534993
    19  O    7.730335   7.149188   5.968181   7.428495   2.381485
    20  H    5.633454   4.903954   2.832513   2.778115   2.825431
    21  H    5.217145   3.539835   4.021379   3.065579   3.507797
    22  H    6.644069   4.820951   4.925681   4.980329   2.096282
    23  H    6.350468   4.055571   6.238983   6.344806   2.861232
    24  H    5.608511   2.815099   5.785766   5.258798   3.532866
    25  H    4.376015   3.498288   5.200868   5.755676   2.975535
    26  H    4.868993   2.742526   6.489712   6.469104   4.195389
    27  H    2.515611   2.129759   5.471691   5.354919   4.917730
    28  H    2.777702   4.939108   3.269623   2.526147   6.336081
    29  H    2.775921   5.425796   2.590698   3.307903   5.630241
    30  H    4.345790   1.097160   6.917802   6.046917   5.832678
    31  H    4.304299   1.095611   5.797641   4.584300   5.147594
    32  H    3.130618   1.096735   6.074160   4.911224   6.144801
    33  H    5.636658   6.291674   1.095440   2.630564   3.872296
    34  H    5.108729   6.725886   1.097668   2.743607   5.220485
    35  H    4.647365   6.019550   1.094369   3.388422   3.764418
    36  H    4.935861   5.826478   2.553008   0.972191   5.916389
    37  H    5.843127   6.069936   4.125371   5.815723   1.950842
    38  H    7.929793   6.921388   4.881977   5.771898   2.199973
    39  H    6.786931   6.504632   3.169471   4.425494   2.189033
    40  H    7.672215   7.391338   4.481656   6.062711   2.176871
    41  H    6.689403   5.436968   6.049423   6.934022   2.171671
    42  H    7.892332   6.378231   6.300513   7.113373   2.177928
    43  H    8.415845   7.679021   6.926143   8.341992   3.227516
                   16         17         18         19         20
    16  O    0.000000
    17  C    2.433192   0.000000
    18  C    2.404873   2.500727   0.000000
    19  O    2.728700   2.820205   1.438730   0.000000
    20  H    3.286736   2.764086   4.266391   5.133805   0.000000
    21  H    4.028270   4.009024   4.675241   5.854739   1.734715
    22  H    3.334807   2.583153   2.783824   4.047360   2.406054
    23  H    3.650230   4.146399   2.595579   3.987079   4.297766
    24  H    4.188428   4.654678   3.934336   5.334245   3.680100
    25  H    2.568087   4.491362   3.155651   4.010144   4.493393
    26  H    4.184102   5.701782   4.162980   5.262798   5.315991
    27  H    4.306761   6.281019   5.470139   6.340062   5.260533
    28  H    5.593576   6.800295   7.695089   8.315565   4.768397
    29  H    4.588482   6.093626   6.912753   7.270247   4.742605
    30  H    5.811503   7.155765   6.235035   7.447075   5.770675
    31  H    5.304427   6.220973   5.885501   7.162465   4.366291
    32  H    5.898039   7.299337   6.915335   8.035819   5.437057
    33  H    3.612781   3.422361   5.374630   5.723445   2.284078
    34  H    4.542318   4.998540   6.684027   6.915469   3.787360
    35  H    2.859568   3.793194   5.123277   5.271954   3.280445
    36  H    5.614111   5.866139   7.433433   8.086124   3.534235
    37  H    0.975409   2.665585   2.410267   2.192297   4.123741
    38  H    3.398093   1.096942   2.788492   3.264444   3.072897
    39  H    2.694247   1.093139   3.465916   3.787741   2.156495
    40  H    2.689901   1.095260   2.713516   2.434610   3.752430
    41  H    2.663626   3.462864   1.095877   2.083237   4.761400
    42  H    3.367061   2.748343   1.098132   2.100882   4.512101
    43  H    3.599875   3.702303   1.958641   0.970828   6.011050
                   21         22         23         24         25
    21  H    0.000000
    22  H    2.355158   0.000000
    23  H    3.662211   2.380587   0.000000
    24  H    2.435276   2.384193   1.737969   0.000000
    25  H    4.165866   3.824172   2.563028   3.066891   0.000000
    26  H    4.417781   4.254273   2.351842   2.534994   1.750393
    27  H    4.494340   5.298919   4.268384   3.793648   2.402973
    28  H    4.797291   6.645989   7.311513   6.317993   5.876606
    29  H    5.180970   6.493460   7.045285   6.457324   5.245272
    30  H    4.354242   5.293850   4.074003   3.032225   3.731414
    31  H    2.793053   4.262199   3.885148   2.318231   3.932121
    32  H    4.128714   5.723807   5.132969   3.849825   4.316169
    33  H    3.791190   4.446720   6.109193   5.700723   5.504325
    34  H    4.946352   5.983556   7.329951   6.820180   6.192075
    35  H    4.464621   4.976448   6.015836   5.839090   4.705545
    36  H    4.011146   5.843204   7.276798   6.228730   6.575596
    37  H    4.973050   4.026306   4.196689   4.996089   3.081653
    38  H    4.146817   2.379338   4.196878   4.705443   5.118220
    39  H    3.721555   2.949907   4.770871   4.924585   4.868216
    40  H    5.064065   3.599451   4.861078   5.588711   4.968458
    41  H    4.843569   3.205792   2.103543   3.626852   2.445776
    42  H    4.820576   2.598194   2.608685   3.976007   3.955578
    43  H    6.606385   4.675207   4.273762   5.801276   4.463438
                   26         27         28         29         30
    26  H    0.000000
    27  H    2.406200   0.000000
    28  H    6.613281   4.696708   0.000000
    29  H    6.376016   4.522586   1.779631   0.000000
    30  H    2.485447   2.494570   5.982754   6.397700   0.000000
    31  H    3.225811   3.066795   5.077795   5.721603   1.774239
    32  H    3.703632   2.436333   4.486744   5.211895   1.770858
    33  H    6.749967   6.078831   4.148381   3.674106   7.271478
    34  H    7.481177   6.253422   3.220667   2.573429   7.763236
    35  H    6.184361   5.220947   3.770456   2.595816   6.945323
    36  H    7.369621   6.107263   2.500503   3.328454   6.919602
    37  H    4.751253   4.970772   6.330552   5.136376   6.593630
    38  H    6.086504   6.937410   7.548532   7.013345   7.478186
    39  H    6.108754   6.315991   6.079770   5.450042   7.259139
    40  H    6.329860   6.888252   7.407263   6.478970   7.983519
    41  H    3.293761   4.822544   7.696267   6.940059   5.561912
    42  H    4.627818   6.195407   8.397049   7.762497   6.583729
    43  H    5.540593   6.849376   9.182311   8.129421   7.856160
                   31         32         33         34         35
    31  H    0.000000
    32  H    1.766658   0.000000
    33  H    6.009420   6.572822   0.000000
    34  H    6.634941   6.748884   1.765985   0.000000
    35  H    6.051819   6.260035   1.779032   1.775594   0.000000
    36  H    5.493194   5.670441   2.807566   2.455196   3.590507
    37  H    6.217825   6.755840   4.182051   5.028880   3.282780
    38  H    6.467504   7.743793   4.118642   5.810368   4.774140
    39  H    6.147954   7.141240   2.403175   4.054899   3.103053
    40  H    7.171814   8.143932   3.910006   5.325062   4.027604
    41  H    5.503306   6.413322   5.951816   7.107934   5.498612
    42  H    6.146724   7.383422   5.889054   7.355626   5.917053
    43  H    7.726824   8.608234   6.692142   7.874249   6.210835
                   36         37         38         39         40
    36  H    0.000000
    37  H    6.390713   0.000000
    38  H    6.395056   3.645765   0.000000
    39  H    4.926073   3.082532   1.775629   0.000000
    40  H    6.565427   2.517972   1.773833   1.760476   0.000000
    41  H    7.749500   2.727552   3.797045   4.320781   3.723303
    42  H    7.907254   3.441754   2.583322   3.773515   3.059373
    43  H    9.023792   3.037227   3.984661   4.713017   3.296087
                   41         42         43
    41  H    0.000000
    42  H    1.784652   0.000000
    43  H    2.310704   2.343866   0.000000
 Stoichiometry    C15H24O4
 Framework group  C1[X(C15H24O4)]
 Deg. of freedom   123
 Full point group                 C1      NOp   1
 Largest Abelian subgroup         C1      NOp   1
 Largest concise Abelian subgroup C1      NOp   1
                         Standard orientation:                         
 ---------------------------------------------------------------------
 Center     Atomic      Atomic             Coordinates (Angstroms)
 Number     Number       Type             X           Y           Z
 ---------------------------------------------------------------------
      1          6           0       -1.483185    0.697116   -0.216365
      2          6           0       -1.008834   -0.394378    0.440383
      3          6           0        0.114991   -0.445449    1.449769
      4          6           0        1.450915    0.279144    1.138141
      5          6           0        1.263928    1.812428    1.008174
      6          6           0        0.482023    2.352014   -0.200765
      7          6           0       -1.047516    2.134646   -0.197787
      8          6           0       -2.674514    0.311354   -1.004383
      9          6           0       -2.931495   -1.168727   -0.818497
     10          6           0       -1.842058   -1.644922    0.179529
     11          8           0       -3.353022    1.070551   -1.701745
     12          6           0       -1.755281    2.889720    0.948176
     13          6           0       -1.035896   -2.828455   -0.373282
     14          8           0       -2.398439   -2.004890    1.462014
     15          6           0        2.313269   -0.401560    0.039959
     16          8           0        1.548630   -0.542619   -1.176687
     17          6           0        2.781957   -1.794512    0.506193
     18          6           0        3.547916    0.451331   -0.283193
     19          8           0        4.256266   -0.239709   -1.327533
     20          1           0        0.318510   -1.486388    1.721371
     21          1           0       -0.273587    0.008102    2.373410
     22          1           0        2.054602    0.147439    2.046472
     23          1           0        2.254459    2.285988    1.019894
     24          1           0        0.779591    2.158722    1.930444
     25          1           0        0.896814    1.940863   -1.126452
     26          1           0        0.647903    3.437883   -0.254184
     27          1           0       -1.420489    2.576756   -1.131689
     28          1           0       -3.938350   -1.323828   -0.421133
     29          1           0       -2.858652   -1.659387   -1.795447
     30          1           0       -1.464637    3.947676    0.951939
     31          1           0       -1.517724    2.469432    1.931684
     32          1           0       -2.844371    2.844651    0.827013
     33          1           0       -0.330456   -3.211368    0.372186
     34          1           0       -1.719422   -3.649075   -0.626758
     35          1           0       -0.479007   -2.556594   -1.275285
     36          1           0       -2.937949   -2.802710    1.329474
     37          1           0        2.196149   -0.751143   -1.875729
     38          1           0        3.367283   -1.739596    1.432293
     39          1           0        1.932542   -2.461512    0.675184
     40          1           0        3.408014   -2.258504   -0.263455
     41          1           0        3.240419    1.442350   -0.635718
     42          1           0        4.176954    0.571249    0.608897
     43          1           0        5.026612    0.303838   -1.559116
 ---------------------------------------------------------------------
 Rotational constants (GHZ):      0.5371602      0.2971939      0.2397620
 Standard basis: 6-31G(d) (6D, 7F)
 There are   333 symmetry adapted cartesian basis functions of A   symmetry.
 There are   333 symmetry adapted basis functions of A   symmetry.
   333 basis functions,   628 primitive gaussians,   333 cartesian basis functions
    73 alpha electrons       73 beta electrons
       nuclear repulsion energy      1632.9779241906 Hartrees.
 NAtoms=   43 NActive=   43 NUniq=   43 SFac= 1.00D+00 NAtFMM=   60 NAOKFM=F Big=F
 Integral buffers will be    131072 words long.
 Raffenetti 2 integral format.
 Two-electron integral symmetry is turned on.
 ------------------------------------------------------------------------------
 Polarizable Continuum Model (PCM)
 =================================
 Model                : PCM (using non-symmetric T matrix).
 Atomic radii         : SMD-Coulomb.
 Polarization charges : Total charges.
 Charge compensation  : None.
 Solution method      : On-the-fly selection.
 Cavity type          : VdW (van der Waals Surface) (Alpha=1.000).
 Cavity algorithm     : GePol (No added spheres)
                        Default sphere list used, NSphG=   43.
                        Lebedev-Laikov grids with approx.  5.0 points / Ang**2.
                        Smoothing algorithm: Karplus/York (Gamma=1.0000).
                        Polarization charges: spherical gaussians, with
                                              point-specific exponents (IZeta= 3).
                        Self-potential: point-specific (ISelfS= 7).
                        Self-field    : sphere-specific E.n sum rule (ISelfD= 2).
 1st derivatives      : Analytical E(r).r(x)/FMM algorithm (CHGder, D1EAlg=3).
                        Cavity 1st derivative terms included.
 Solvent              : Methanol, Eps=  32.613000 Eps(inf)=   1.765709
 ------------------------------------------------------------------------------
 ------------------------------------------------------------------------------
 Atomic radii for non-electrostatic terms: SMD-CDS.
 ------------------------------------------------------------------------------
 Nuclear repulsion after PCM non-electrostatic terms =     1632.9789556823 Hartrees.
 One-electron integrals computed using PRISM.
 NBasis=   333 RedAO= T EigKep=  9.23D-04  NBF=   333
 NBsUse=   333 1.00D-06 EigRej= -1.00D+00 NBFU=   333
 Initial guess from the checkpoint file:  "DY-202A-11R_62.chk"
 B after Tr=     0.000000    0.000000    0.000000
         Rot=    0.999890   -0.006894   -0.006145   -0.011621 Ang=  -1.70 deg.
 ExpMin= 1.61D-01 ExpMax= 5.48D+03 ExpMxC= 8.25D+02 IAcc=1 IRadAn=         1 AccDes= 0.00D+00
 Harris functional with IExCor=  402 and IRadAn=       1 diagonalized for initial guess.
 HarFok:  IExCor=  402 AccDes= 0.00D+00 IRadAn=         1 IDoV= 1 UseB2=F ITyADJ=14
 ICtDFT=  3500011 ScaDFX=  1.000000  1.000000  1.000000  1.000000
 FoFCou: FMM=F IPFlag=           0 FMFlag=      100000 FMFlg1=           0
         NFxFlg=           0 DoJE=T BraDBF=F KetDBF=T FulRan=T
         wScrn=  0.000000 ICntrl=     500 IOpCl=  0 I1Cent=   200000004 NGrid=           0
         NMat0=    1 NMatS0=      1 NMatT0=    0 NMatD0=    1 NMtDS0=    0 NMtDT0=    0
 Petite list used in FoFCou.
 Keep R1 ints in memory in canonical form, NReq=1565304907.
 Requested convergence on RMS density matrix=1.00D-08 within 128 cycles.
 Requested convergence on MAX density matrix=1.00D-06.
 Requested convergence on             energy=1.00D-06.
 No special actions if energy rises.
 Inv3:  Mode=1 IEnd=    22081107.
 Iteration    1 A*A^-1 deviation from unit magnitude is 6.11D-15 for   2712.
 Iteration    1 A*A^-1 deviation from orthogonality  is 6.48D-15 for   2706   2478.
 Iteration    1 A^-1*A deviation from unit magnitude is 6.11D-15 for   2712.
 Iteration    1 A^-1*A deviation from orthogonality  is 3.04D-11 for   1797   1749.
 Error on total polarization charges =  0.05104
 SCF Done:  E(RB3LYP) =  -886.945374206     A.U. after   11 cycles
            NFock= 11  Conv=0.55D-08     -V/T= 2.0094
 SMD-CDS (non-electrostatic) energy       (kcal/mol) =       0.65
 (included in total energy above)
 D1PCM: PCM CHGder 1st derivatives, ID1Alg=3 FixD1E=F DoIter=F DoCFld=F I1PDM=0.
 Calling FoFJK, ICntrl=      2127 FMM=F ISym2X=0 I1Cent= 0 IOpClX= 0 NMat=1 NMatS=1 NMatT=0.
 ***** Axes restored to original set *****
 -------------------------------------------------------------------
 Center     Atomic                   Forces (Hartrees/Bohr)
 Number     Number              X              Y              Z
 -------------------------------------------------------------------
      1        6          -0.003709150   -0.007354477   -0.002584560
      2        6           0.004206638    0.007573524    0.001554557
      3        6          -0.000659928   -0.001782928   -0.000028339
      4        6          -0.001896674    0.003186380   -0.000083758
      5        6           0.000818579    0.000187338    0.000468185
      6        6          -0.000380817    0.001078851   -0.000084316
      7        6           0.003586421    0.002994494    0.000963255
      8        6           0.002073497    0.003908719    0.002333458
      9        6           0.003195518    0.000542501    0.001947676
     10        6          -0.002908201   -0.002826939   -0.004653242
     11        8           0.001853431   -0.002642769    0.001603056
     12        6          -0.000975140    0.000310827    0.000735258
     13        6          -0.000438644   -0.001347198    0.000842143
     14        8          -0.000923148    0.001802767   -0.000036080
     15        6           0.001990626   -0.002058192    0.001610147
     16        8          -0.000877003    0.000332725    0.001151018
     17        6          -0.000992509   -0.002581030   -0.002333931
     18        6          -0.000048802   -0.002608359   -0.003761429
     19        8           0.001323010    0.003179872    0.002770290
     20        1          -0.000847835    0.000743204   -0.001687208
     21        1          -0.000260244    0.000495462    0.000196666
     22        1          -0.001291994    0.000231523    0.000744201
     23        1          -0.001389127   -0.000118485   -0.000227703
     24        1          -0.000420986   -0.000410119    0.000608582
     25        1          -0.000372113   -0.001076131   -0.000184846
     26        1          -0.000160459   -0.000375718    0.000666655
     27        1          -0.000214159   -0.000318797    0.000013430
     28        1          -0.001089063   -0.001666606   -0.000362099
     29        1          -0.001566301   -0.001743674    0.000326696
     30        1           0.000187778   -0.000001285   -0.000231854
     31        1           0.000367661   -0.000057696   -0.000129614
     32        1           0.000270989   -0.000237138   -0.000299264
     33        1           0.000379693    0.001474347   -0.000282693
     34        1          -0.000179030    0.000313440   -0.000269470
     35        1          -0.000271665    0.000549512   -0.000115090
     36        1           0.000106002   -0.001137531   -0.000348095
     37        1           0.000009303   -0.000229124    0.000895712
     38        1          -0.000383948    0.000892202   -0.000532846
     39        1          -0.000524626    0.000253206    0.000671894
     40        1           0.000197938    0.000724767    0.000670793
     41        1           0.001892136   -0.000640272   -0.000836921
     42        1           0.000265230    0.000077245   -0.000110864
     43        1           0.000057116    0.000361568   -0.001589449
 -------------------------------------------------------------------
 Cartesian Forces:  Max     0.007573524 RMS     0.001754767

 GradGradGradGradGradGradGradGradGradGradGradGradGradGradGradGradGradGrad
 Berny optimization.
 Using GEDIIS/GDIIS optimizer.
 FormGI is forming the generalized inverse of G from B-inverse, IUseBI=4.
 Internal  Forces:  Max     0.004727950 RMS     0.001021960
 Search for a local minimum.
 Step number   2 out of a maximum of  258
 All quantities printed in internal units (Hartrees-Bohrs-Radians)
 Mixed Optimization -- RFO/linear search
 Update second derivatives using D2CorX and points    1    2
 DE= -7.46D-03 DEPred=-9.27D-03 R= 8.05D-01
 TightC=F SS=  1.41D+00  RLast= 3.81D-01 DXNew= 5.0454D-01 1.1433D+00
 Trust test= 8.05D-01 RLast= 3.81D-01 DXMaxT set to 5.05D-01
 ITU=  1  0
 Use linear search instead of GDIIS.
     Eigenvalues ---    0.00230   0.00230   0.00231   0.00337   0.00397
     Eigenvalues ---    0.00495   0.00540   0.00610   0.00737   0.00933
     Eigenvalues ---    0.01132   0.01248   0.01254   0.01257   0.01329
     Eigenvalues ---    0.01367   0.02464   0.02587   0.03475   0.03740
     Eigenvalues ---    0.04049   0.04485   0.04494   0.04588   0.04622
     Eigenvalues ---    0.04771   0.04963   0.05044   0.05302   0.05369
     Eigenvalues ---    0.05388   0.05409   0.05459   0.05488   0.05560
     Eigenvalues ---    0.05561   0.05684   0.05724   0.05757   0.05818
     Eigenvalues ---    0.05974   0.06031   0.06405   0.08104   0.08383
     Eigenvalues ---    0.08671   0.09043   0.09083   0.09318   0.09359
     Eigenvalues ---    0.10511   0.11240   0.11646   0.13216   0.13507
     Eigenvalues ---    0.14000   0.14902   0.15730   0.16000   0.16000
     Eigenvalues ---    0.16000   0.16000   0.16000   0.16000   0.16000
     Eigenvalues ---    0.16000   0.16000   0.16000   0.16018   0.16148
     Eigenvalues ---    0.16206   0.17178   0.19115   0.19849   0.20270
     Eigenvalues ---    0.22646   0.23531   0.24762   0.25020   0.26509
     Eigenvalues ---    0.26918   0.27570   0.27931   0.28451   0.28499
     Eigenvalues ---    0.28847   0.29031   0.29168   0.29646   0.30502
     Eigenvalues ---    0.31670   0.32128   0.32533   0.33495   0.33735
     Eigenvalues ---    0.33797   0.33809   0.33982   0.34022   0.34065
     Eigenvalues ---    0.34105   0.34121   0.34189   0.34214   0.34229
     Eigenvalues ---    0.34232   0.34253   0.34268   0.34272   0.34293
     Eigenvalues ---    0.34296   0.34330   0.34431   0.34561   0.34804
     Eigenvalues ---    0.40565   0.40834   0.41367   0.51516   0.52579
     Eigenvalues ---    0.52846   0.53159   0.94238
 RFO step:  Lambda=-1.54992504D-03 EMin= 2.29959716D-03
 Quartic linear search produced a step of -0.06687.
 Iteration  1 RMS(Cart)=  0.03758785 RMS(Int)=  0.00054431
 Iteration  2 RMS(Cart)=  0.00077227 RMS(Int)=  0.00003717
 Iteration  3 RMS(Cart)=  0.00000063 RMS(Int)=  0.00003717
 Variable       Old X    -DE/DX   Delta X   Delta X   Delta X     New X
                                 (Linear)    (Quad)   (Total)
    R1        2.56870  -0.00457  -0.00220  -0.00356  -0.00579   2.56291
    R2        2.83877   0.00332  -0.00137   0.01094   0.00957   2.84835
    R3        2.79593  -0.00314  -0.00034  -0.00786  -0.00818   2.78775
    R4        2.85621  -0.00286  -0.00111  -0.00580  -0.00692   2.84929
    R5        2.88217   0.00350  -0.00177   0.01418   0.01238   2.89455
    R6        2.93172  -0.00063  -0.00024  -0.00121  -0.00144   2.93028
    R7        2.06900  -0.00126   0.00001  -0.00341  -0.00340   2.06560
    R8        2.07854   0.00046  -0.00005   0.00137   0.00132   2.07986
    R9        2.92927  -0.00085  -0.00061  -0.00006  -0.00067   2.92859
   R10        2.93548   0.00369   0.00185   0.00914   0.01099   2.94647
   R11        2.07599  -0.00011   0.00039  -0.00112  -0.00073   2.07526
   R12        2.90555  -0.00046  -0.00137   0.00167   0.00031   2.90586
   R13        2.07487  -0.00131  -0.00009  -0.00339  -0.00348   2.07139
   R14        2.07447   0.00056  -0.00011   0.00175   0.00164   2.07611
   R15        2.91946  -0.00133  -0.00118  -0.00174  -0.00293   2.91653
   R16        2.06836   0.00042   0.00007   0.00099   0.00106   2.06942
   R17        2.07825  -0.00042  -0.00011  -0.00092  -0.00103   2.07722
   R18        2.91796   0.00013  -0.00148   0.00352   0.00204   2.92000
   R19        2.07590  -0.00008   0.00006  -0.00033  -0.00027   2.07563
   R20        2.86044   0.00154  -0.00246   0.00958   0.00716   2.86760
   R21        2.33216  -0.00356  -0.00132  -0.00080  -0.00212   2.33004
   R22        2.93346  -0.00416  -0.00283  -0.00678  -0.00961   2.92384
   R23        2.06639   0.00110   0.00007   0.00283   0.00290   2.06929
   R24        2.07051   0.00035  -0.00012   0.00120   0.00108   2.07159
   R25        2.90074  -0.00113  -0.00090  -0.00162  -0.00252   2.89822
   R26        2.72796  -0.00016  -0.00205   0.00393   0.00188   2.72984
   R27        2.07333   0.00005  -0.00024   0.00066   0.00042   2.07375
   R28        2.07040  -0.00002  -0.00006   0.00008   0.00002   2.07042
   R29        2.07253  -0.00023  -0.00007  -0.00049  -0.00056   2.07197
   R30        2.07008  -0.00050  -0.00012  -0.00109  -0.00121   2.06887
   R31        2.07429  -0.00005  -0.00014   0.00016   0.00002   2.07432
   R32        2.06806   0.00008   0.00002   0.00016   0.00019   2.06824
   R33        1.83718   0.00090  -0.00001   0.00160   0.00159   1.83877
   R34        2.72854  -0.00128  -0.00137  -0.00007  -0.00144   2.72711
   R35        2.91371  -0.00028  -0.00014  -0.00061  -0.00075   2.91296
   R36        2.90072   0.00372   0.00198   0.00831   0.01028   2.91100
   R37        1.84326  -0.00058   0.00047  -0.00203  -0.00155   1.84170
   R38        2.07292  -0.00063  -0.00027  -0.00115  -0.00142   2.07151
   R39        2.06573   0.00036  -0.00012   0.00122   0.00110   2.06683
   R40        2.06974  -0.00066   0.00010  -0.00200  -0.00190   2.06784
   R41        2.71881  -0.00186  -0.00077  -0.00263  -0.00340   2.71541
   R42        2.07091  -0.00081  -0.00036  -0.00143  -0.00179   2.06912
   R43        2.07517   0.00006  -0.00044   0.00107   0.00063   2.07580
   R44        1.83460   0.00059   0.00037   0.00026   0.00064   1.83524
    A1        2.29325  -0.00161   0.00182  -0.01158  -0.00976   2.28349
    A2        1.90600   0.00018  -0.00379   0.00806   0.00417   1.91017
    A3        2.08244   0.00141   0.00203   0.00276   0.00481   2.08726
    A4        2.22594   0.00168  -0.00179   0.01053   0.00877   2.23470
    A5        1.96613  -0.00055   0.00135  -0.00537  -0.00414   1.96199
    A6        2.08601  -0.00113   0.00056  -0.00466  -0.00402   2.08199
    A7        2.08328  -0.00001  -0.00054   0.00013  -0.00041   2.08287
    A8        1.91347  -0.00080  -0.00011  -0.01227  -0.01234   1.90113
    A9        1.85896  -0.00014   0.00054   0.00160   0.00215   1.86111
   A10        1.91114   0.00034  -0.00141   0.00402   0.00257   1.91371
   A11        1.85490   0.00031   0.00238  -0.00095   0.00144   1.85634
   A12        1.82285   0.00040  -0.00079   0.00939   0.00858   1.83143
   A13        1.95515   0.00001  -0.00130   0.00204   0.00081   1.95596
   A14        1.99915  -0.00280   0.00053  -0.01680  -0.01625   1.98290
   A15        1.82463   0.00021   0.00031  -0.00940  -0.00906   1.81557
   A16        2.02767   0.00269  -0.00039   0.01752   0.01709   2.04476
   A17        1.82782  -0.00068  -0.00111   0.00047  -0.00072   1.82709
   A18        1.79973   0.00056   0.00220   0.00493   0.00700   1.80672
   A19        2.06508  -0.00070  -0.00138   0.00388   0.00246   2.06754
   A20        1.89326   0.00075  -0.00008   0.00470   0.00466   1.89792
   A21        1.87006  -0.00034   0.00208  -0.01006  -0.00797   1.86209
   A22        1.89210  -0.00027  -0.00066  -0.00021  -0.00087   1.89123
   A23        1.90234   0.00063   0.00076  -0.00132  -0.00055   1.90179
   A24        1.82658   0.00000  -0.00069   0.00298   0.00229   1.82887
   A25        2.04046   0.00017  -0.00041  -0.00057  -0.00098   2.03948
   A26        1.91818   0.00005   0.00057  -0.00221  -0.00166   1.91652
   A27        1.88388  -0.00032  -0.00074   0.00013  -0.00062   1.88326
   A28        1.90072  -0.00046   0.00056  -0.00545  -0.00491   1.89582
   A29        1.86330   0.00015   0.00094  -0.00079   0.00016   1.86346
   A30        1.84695   0.00046  -0.00101   0.01033   0.00932   1.85627
   A31        2.00617   0.00014  -0.00030  -0.00114  -0.00146   2.00471
   A32        1.92217   0.00007  -0.00004   0.00118   0.00116   1.92333
   A33        1.85058  -0.00029   0.00221  -0.00889  -0.00667   1.84391
   A34        1.96755  -0.00013  -0.00055   0.00260   0.00205   1.96961
   A35        1.85238   0.00018  -0.00144   0.00582   0.00437   1.85675
   A36        1.85303   0.00003   0.00029  -0.00012   0.00017   1.85321
   A37        1.90312   0.00149   0.00394  -0.00382   0.00006   1.90317
   A38        2.19353  -0.00025  -0.00238   0.00460   0.00220   2.19573
   A39        2.18654  -0.00124  -0.00156  -0.00077  -0.00235   2.18419
   A40        1.83357  -0.00177  -0.00301   0.00220  -0.00084   1.83273
   A41        1.91733   0.00137  -0.00020   0.01110   0.01088   1.92822
   A42        1.89346   0.00129  -0.00041   0.01467   0.01431   1.90776
   A43        1.94880   0.00017   0.00134  -0.00520  -0.00383   1.94497
   A44        1.97059   0.00025  -0.00004  -0.00142  -0.00147   1.96913
   A45        1.89834  -0.00120   0.00197  -0.01914  -0.01725   1.88109
   A46        1.81506   0.00065   0.00151  -0.00038   0.00104   1.81611
   A47        1.98982  -0.00068   0.00091  -0.00612  -0.00519   1.98464
   A48        1.83700  -0.00012   0.00226  -0.00599  -0.00373   1.83327
   A49        1.95364   0.00015  -0.00126   0.00555   0.00437   1.95802
   A50        1.95755  -0.00082  -0.00281  -0.00010  -0.00287   1.95468
   A51        1.90721   0.00073  -0.00055   0.00587   0.00538   1.91259
   A52        1.93120  -0.00030   0.00020  -0.00245  -0.00225   1.92895
   A53        1.95977  -0.00028  -0.00013  -0.00133  -0.00146   1.95831
   A54        1.93166  -0.00041   0.00012  -0.00230  -0.00218   1.92948
   A55        1.88534   0.00025   0.00003   0.00080   0.00083   1.88617
   A56        1.87870   0.00037  -0.00022   0.00260   0.00238   1.88108
   A57        1.87415   0.00043   0.00000   0.00305   0.00305   1.87720
   A58        1.94190  -0.00079   0.00026  -0.00486  -0.00463   1.93727
   A59        1.90980   0.00012   0.00118   0.00038   0.00156   1.91136
   A60        1.95254  -0.00087   0.00019  -0.00796  -0.00780   1.94474
   A61        1.87217   0.00094  -0.00189   0.01448   0.01259   1.88476
   A62        1.89656   0.00043   0.00027  -0.00213  -0.00192   1.89464
   A63        1.88837   0.00028  -0.00013   0.00121   0.00108   1.88945
   A64        1.87277  -0.00062   0.00055  -0.00474  -0.00419   1.86858
   A65        1.92252  -0.00125   0.00096  -0.01909  -0.01815   1.90438
   A66        1.92929  -0.00048   0.00031  -0.00171  -0.00165   1.92763
   A67        1.93037   0.00188   0.00213   0.01514   0.01725   1.94761
   A68        1.90446   0.00003  -0.00309  -0.00325  -0.00641   1.89805
   A69        1.87847  -0.00020  -0.00055  -0.00017  -0.00056   1.87791
   A70        1.89772   0.00004   0.00003   0.00927   0.00927   1.90698
   A71        1.84752  -0.00111  -0.00086  -0.00457  -0.00543   1.84209
   A72        1.95224  -0.00143  -0.00054  -0.01000  -0.01056   1.94168
   A73        1.94098  -0.00009   0.00072  -0.00079  -0.00009   1.94088
   A74        1.92196   0.00014   0.00158  -0.00101   0.00055   1.92250
   A75        1.89089   0.00049   0.00023  -0.00060  -0.00040   1.89049
   A76        1.88543   0.00036   0.00025  -0.00102  -0.00080   1.88463
   A77        1.86953   0.00064  -0.00236   0.01448   0.01210   1.88163
   A78        1.85662   0.00473   0.00367   0.01311   0.01675   1.87337
   A79        1.92250   0.00033   0.00158   0.00213   0.00370   1.92620
   A80        1.92879  -0.00069   0.00105  -0.00099   0.00004   1.92883
   A81        1.91665  -0.00277  -0.00470  -0.00764  -0.01234   1.90431
   A82        1.93918  -0.00164  -0.00262  -0.00018  -0.00280   1.93638
   A83        1.90002   0.00008   0.00082  -0.00611  -0.00520   1.89482
   A84        1.87015   0.00162  -0.00050   0.01042   0.00992   1.88007
    D1        0.03832   0.00024  -0.00024   0.00690   0.00666   0.04498
    D2        3.06972   0.00013   0.00116   0.01185   0.01304   3.08276
    D3       -3.04257   0.00058  -0.00160   0.02203   0.02038  -3.02219
    D4       -0.01117   0.00047  -0.00020   0.02698   0.02675   0.01558
    D5        0.72206   0.00011  -0.00020   0.00423   0.00404   0.72609
    D6       -1.52315   0.00012   0.00085   0.00054   0.00139  -1.52176
    D7        2.76244   0.00021  -0.00068   0.00485   0.00418   2.76662
    D8       -2.48529  -0.00030   0.00118  -0.01208  -0.01092  -2.49621
    D9        1.55269  -0.00029   0.00222  -0.01578  -0.01357   1.53912
   D10       -0.44491  -0.00020   0.00069  -0.01146  -0.01078  -0.45568
   D11       -0.01579  -0.00034   0.00026  -0.01532  -0.01513  -0.03092
   D12        3.12515  -0.00009   0.00032  -0.00070  -0.00042   3.12473
   D13       -3.10516   0.00006  -0.00093  -0.00169  -0.00261  -3.10777
   D14        0.03578   0.00031  -0.00087   0.01293   0.01210   0.04787
   D15       -0.82224  -0.00059  -0.00129  -0.00506  -0.00634  -0.82857
   D16       -3.04579  -0.00029   0.00128   0.00105   0.00231  -3.04348
   D17        1.27472  -0.00030   0.00197  -0.00491  -0.00293   1.27179
   D18        2.43625  -0.00053  -0.00280  -0.01036  -0.01317   2.42308
   D19        0.21269  -0.00022  -0.00023  -0.00425  -0.00452   0.20817
   D20       -1.74998  -0.00024   0.00046  -0.01021  -0.00976  -1.75974
   D21        0.03231  -0.00035   0.00009  -0.02713  -0.02702   0.00529
   D22        2.16462  -0.00010   0.00013  -0.02404  -0.02389   2.14073
   D23       -2.02877   0.00034   0.00157  -0.02429  -0.02267  -2.05144
   D24        3.07352  -0.00025   0.00123  -0.02154  -0.02036   3.05317
   D25       -1.07735   0.00000   0.00127  -0.01845  -0.01723  -1.09458
   D26        1.01244   0.00044   0.00271  -0.01870  -0.01601   0.99644
   D27        1.10487   0.00067   0.00360  -0.00977  -0.00619   1.09868
   D28       -1.25233  -0.00052   0.00499  -0.02101  -0.01600  -1.26834
   D29        3.07436  -0.00001   0.00190  -0.01345  -0.01161   3.06275
   D30       -2.95368  -0.00017   0.00165  -0.02344  -0.02181  -2.97549
   D31        0.97230  -0.00136   0.00305  -0.03467  -0.03163   0.94068
   D32       -0.98419  -0.00084  -0.00005  -0.02712  -0.02723  -1.01142
   D33       -0.99414   0.00060   0.00125  -0.01121  -0.00995  -1.00408
   D34        2.93184  -0.00059   0.00265  -0.02244  -0.01976   2.91208
   D35        0.97535  -0.00007  -0.00045  -0.01489  -0.01537   0.95998
   D36       -1.20233   0.00025  -0.00335   0.01237   0.00900  -1.19333
   D37        2.91772   0.00050  -0.00137   0.00558   0.00419   2.92191
   D38        0.95470   0.00031  -0.00156   0.00484   0.00327   0.95797
   D39        1.14120  -0.00120  -0.00432   0.00721   0.00289   1.14409
   D40       -1.02194  -0.00095  -0.00234   0.00042  -0.00192  -1.02385
   D41       -2.98496  -0.00114  -0.00253  -0.00031  -0.00283  -2.98779
   D42        3.11334   0.00038  -0.00254   0.02219   0.01962   3.13297
   D43        0.95021   0.00062  -0.00057   0.01540   0.01481   0.96502
   D44       -1.01281   0.00044  -0.00076   0.01466   0.01389  -0.99892
   D45        0.98025  -0.00024  -0.00140  -0.00786  -0.00919   0.97106
   D46       -1.12580   0.00085   0.00163   0.00978   0.01138  -1.11441
   D47        3.05465  -0.00011  -0.00006  -0.01065  -0.01075   3.04390
   D48       -1.34347  -0.00010   0.00046  -0.01156  -0.01097  -1.35444
   D49        2.83367   0.00100   0.00349   0.00608   0.00960   2.84327
   D50        0.73094   0.00003   0.00179  -0.01435  -0.01254   0.71840
   D51        2.95153  -0.00092   0.00057  -0.02358  -0.02300   2.92853
   D52        0.84548   0.00018   0.00360  -0.00594  -0.00243   0.84305
   D53       -1.25726  -0.00078   0.00191  -0.02636  -0.02456  -1.28182
   D54        1.26728  -0.00041   0.00148  -0.00113   0.00034   1.26763
   D55       -0.91021   0.00005   0.00054   0.00872   0.00927  -0.90094
   D56       -2.91666  -0.00035   0.00186  -0.00244  -0.00058  -2.91724
   D57       -2.85219  -0.00015  -0.00020   0.00809   0.00787  -2.84433
   D58        1.25350   0.00031  -0.00113   0.01794   0.01679   1.27029
   D59       -0.75295  -0.00009   0.00018   0.00678   0.00695  -0.74601
   D60       -0.87360   0.00003  -0.00097   0.01080   0.00982  -0.86378
   D61       -3.05109   0.00049  -0.00190   0.02065   0.01875  -3.03235
   D62        1.22564   0.00009  -0.00059   0.00949   0.00890   1.23454
   D63       -1.09618  -0.00013   0.00059  -0.00947  -0.00888  -1.10506
   D64        1.12621  -0.00003  -0.00022  -0.00646  -0.00668   1.11954
   D65       -3.13554   0.00004  -0.00100  -0.00172  -0.00272  -3.13826
   D66        1.09009  -0.00033   0.00153  -0.01763  -0.01610   1.07399
   D67       -2.97070  -0.00023   0.00072  -0.01463  -0.01390  -2.98460
   D68       -0.94926  -0.00016  -0.00007  -0.00989  -0.00995  -0.95921
   D69        3.07689   0.00006   0.00110  -0.00866  -0.00756   3.06932
   D70       -0.98390   0.00016   0.00030  -0.00565  -0.00536  -0.98927
   D71        1.03753   0.00023  -0.00049  -0.00091  -0.00141   1.03612
   D72       -3.11372   0.00018  -0.00146   0.01584   0.01438  -3.09934
   D73        1.06142   0.00026  -0.00154   0.01743   0.01589   1.07731
   D74       -1.03268   0.00018  -0.00153   0.01603   0.01450  -1.01818
   D75        0.90337   0.00004  -0.00057   0.01424   0.01368   0.91705
   D76       -1.20468   0.00012  -0.00065   0.01584   0.01520  -1.18949
   D77        2.98441   0.00004  -0.00064   0.01444   0.01380   2.99821
   D78       -1.11768  -0.00012   0.00128   0.00595   0.00723  -1.11045
   D79        3.05745  -0.00004   0.00120   0.00754   0.00874   3.06620
   D80        0.96336  -0.00012   0.00121   0.00614   0.00735   0.97071
   D81        0.03473   0.00011  -0.00024  -0.00161  -0.00189   0.03284
   D82        2.13314   0.00002  -0.00045  -0.00071  -0.00121   2.13193
   D83       -2.07700   0.00013   0.00158  -0.00872  -0.00714  -2.08414
   D84       -3.10621  -0.00013  -0.00031  -0.01616  -0.01648  -3.12269
   D85       -1.00780  -0.00023  -0.00051  -0.01527  -0.01580  -1.02360
   D86        1.06524  -0.00012   0.00152  -0.02327  -0.02173   1.04351
   D87       -0.03888   0.00019   0.00017   0.01584   0.01601  -0.02287
   D88       -2.19494   0.00050  -0.00120   0.02040   0.01917  -2.17577
   D89        1.93717   0.00004   0.00233   0.00859   0.01095   1.94812
   D90       -2.11632  -0.00048   0.00154   0.00396   0.00550  -2.11083
   D91        2.01080  -0.00017   0.00017   0.00851   0.00866   2.01946
   D92       -0.14028  -0.00063   0.00370  -0.00329   0.00044  -0.13984
   D93        2.02136   0.00077  -0.00214   0.03419   0.03201   2.05337
   D94       -0.13470   0.00109  -0.00351   0.03874   0.03517  -0.09952
   D95       -2.28577   0.00063   0.00002   0.02693   0.02695  -2.25882
   D96        1.17382  -0.00086   0.00210  -0.05293  -0.05079   1.12303
   D97       -3.04367  -0.00012   0.00068  -0.03778  -0.03708  -3.08074
   D98       -0.95118  -0.00024   0.00144  -0.04109  -0.03965  -0.99083
   D99       -3.05518  -0.00038   0.00379  -0.05367  -0.04990  -3.10509
   D100      -0.98948   0.00037   0.00236  -0.03852  -0.03620  -1.02567
   D101       1.10301   0.00024   0.00312  -0.04184  -0.03877   1.06424
   D102      -0.87593  -0.00079  -0.00098  -0.04556  -0.04651  -0.92244
   D103       1.18977  -0.00005  -0.00240  -0.03042  -0.03280   1.15698
   D104      -3.00092  -0.00017  -0.00164  -0.03373  -0.03537  -3.03630
   D105       3.14156   0.00067  -0.00148   0.03012   0.02864  -3.11298
   D106       1.17911   0.00034  -0.00313   0.03393   0.03079   1.20991
   D107      -0.99786   0.00019   0.00068   0.02250   0.02319  -0.97467
   D108       2.89046   0.00116   0.00073   0.02439   0.02509   2.91555
   D109      -1.27183  -0.00021  -0.00027   0.00812   0.00791  -1.26392
   D110       0.78460  -0.00027  -0.00211   0.01728   0.01513   0.79973
   D111      -1.02228  -0.00129  -0.00101  -0.01940  -0.02041  -1.04269
   D112       1.09456  -0.00173  -0.00058  -0.02770  -0.02828   1.06628
   D113      -3.11903  -0.00091  -0.00205  -0.01085  -0.01290  -3.13193
   D114      -3.13906   0.00055  -0.00042   0.00750   0.00708  -3.13198
   D115      -1.02222   0.00011   0.00001  -0.00081  -0.00079  -1.02302
   D116       1.04737   0.00094  -0.00146   0.01604   0.01459   1.06196
   D117       1.09985   0.00076   0.00186   0.00430   0.00615   1.10600
   D118      -3.06650   0.00032   0.00229  -0.00401  -0.00172  -3.06822
   D119      -0.99690   0.00114   0.00083   0.01284   0.01366  -0.98324
   D120      -3.11493   0.00059   0.00063  -0.01182  -0.01116  -3.12609
   D121      -1.03867   0.00020  -0.00195  -0.01216  -0.01406  -1.05273
   D122       1.06149   0.00007   0.00089  -0.01904  -0.01812   1.04336
   D123      -1.01400   0.00004   0.00275  -0.02630  -0.02354  -1.03755
   D124       1.06226  -0.00034   0.00016  -0.02664  -0.02645   1.03581
   D125      -3.12077  -0.00048   0.00300  -0.03352  -0.03051   3.13190
   D126       1.04678  -0.00002  -0.00116  -0.02523  -0.02645   1.02034
   D127       3.12304  -0.00041  -0.00374  -0.02557  -0.02935   3.09369
   D128      -1.05998  -0.00054  -0.00090  -0.03245  -0.03342  -1.09340
   D129       3.11323  -0.00058   0.00147  -0.05335  -0.05190   3.06133
   D130       1.03315  -0.00220   0.00016  -0.05934  -0.05922   0.97392
   D131      -1.06988   0.00058   0.00346  -0.04653  -0.04300  -1.11288
         Item               Value     Threshold  Converged?
 Maximum Force            0.004728     0.000450     NO 
 RMS     Force            0.001022     0.000300     NO 
 Maximum Displacement     0.167049     0.001800     NO 
 RMS     Displacement     0.037814     0.001200     NO 
 Predicted change in Energy=-8.637919D-04
 GradGradGradGradGradGradGradGradGradGradGradGradGradGradGradGradGradGrad

                          Input orientation:                          
 ---------------------------------------------------------------------
 Center     Atomic      Atomic             Coordinates (Angstroms)
 Number     Number       Type             X           Y           Z
 ---------------------------------------------------------------------
      1          6           0       -1.433584    0.737433   -0.206252
      2          6           0       -0.978509   -0.362945    0.442933
      3          6           0        0.123428   -0.447225    1.468616
      4          6           0        1.476153    0.257814    1.190172
      5          6           0        1.317667    1.794675    1.069140
      6          6           0        0.559729    2.359987   -0.143511
      7          6           0       -0.972009    2.171489   -0.158049
      8          6           0       -2.627905    0.382733   -0.996213
      9          6           0       -2.902522   -1.101408   -0.839281
     10          6           0       -1.817549   -1.608223    0.140461
     11          8           0       -3.291753    1.158154   -1.687830
     12          6           0       -1.679800    2.921381    0.992745
     13          6           0       -1.006619   -2.771116   -0.444535
     14          8           0       -2.378138   -2.000574    1.412695
     15          6           0        2.341056   -0.455925    0.106828
     16          8           0        1.567980   -0.585900   -1.104810
     17          6           0        2.751389   -1.862375    0.586060
     18          6           0        3.606319    0.354473   -0.232742
     19          8           0        4.319730   -0.370724   -1.247585
     20          1           0        0.300094   -1.497715    1.713689
     21          1           0       -0.273034   -0.002848    2.394196
     22          1           0        2.049161    0.109023    2.115118
     23          1           0        2.312071    2.254809    1.099929
     24          1           0        0.822950    2.134293    1.989416
     25          1           0        0.972398    1.941045   -1.067315
     26          1           0        0.746435    3.442474   -0.184064
     27          1           0       -1.331765    2.629973   -1.089069
     28          1           0       -3.909331   -1.264689   -0.440855
     29          1           0       -2.848490   -1.585819   -1.821199
     30          1           0       -1.379975    3.976925    1.005846
     31          1           0       -1.447496    2.489932    1.972678
     32          1           0       -2.768076    2.884052    0.864533
     33          1           0       -0.270295   -3.138323    0.277664
     34          1           0       -1.681456   -3.600672   -0.692194
     35          1           0       -0.480816   -2.472769   -1.356883
     36          1           0       -2.898170   -2.808417    1.258576
     37          1           0        2.206799   -0.837558   -1.796472
     38          1           0        3.334547   -1.811875    1.512892
     39          1           0        1.874320   -2.490658    0.765596
     40          1           0        3.366139   -2.354972   -0.173428
     41          1           0        3.333888    1.341054   -0.621729
     42          1           0        4.227839    0.490989    0.662638
     43          1           0        5.079498    0.170124   -1.518504
 ---------------------------------------------------------------------
                    Distance matrix (angstroms):
                    1          2          3          4          5
     1  C    0.000000
     2  C    1.356233   0.000000
     3  C    2.575438   1.507777   0.000000
     4  C    3.262913   2.639900   1.550637   0.000000
     5  C    3.211505   3.212458   2.571363   1.549745   0.000000
     6  C    2.570975   3.181894   3.266458   2.652861   1.537715
     7  C    1.507280   2.604723   3.271649   3.387233   2.624995
     8  C    1.475213   2.312506   3.786033   4.651793   4.671917
     9  C    2.437179   2.427184   3.861439   5.013876   5.462542
    10  C    2.402029   1.531729   2.622842   3.928417   4.719295
    11  O    2.413477   3.493564   4.919741   5.641492   5.408586
    12  C    2.503565   3.403072   3.850401   4.134441   3.203141
    13  C    3.542457   2.566647   3.215217   4.243918   5.342282
    14  O    3.318110   2.362462   2.945140   4.472739   5.308571
    15  C    3.971150   3.337832   2.602387   1.559204   2.653031
    16  O    3.401177   2.988281   2.954400   2.446881   3.233551
    17  C    4.990066   4.022551   3.112512   2.546838   3.957644
    18  C    5.054501   4.689550   3.958266   2.563520   3.001167
    19  O    5.950883   5.561407   4.999255   3.797848   4.366756
    20  H    3.418727   2.130105   1.093069   2.176940   3.505814
    21  H    2.942316   2.105895   1.100615   2.139456   2.741751
    22  H    4.232395   3.490809   2.106140   1.098182   2.114374
    23  H    4.247172   4.255843   3.496724   2.166770   1.096134
    24  H    3.444433   3.445731   2.724849   2.141644   1.098632
    25  H    2.824688   3.375686   3.585460   2.860643   2.169118
    26  H    3.474222   4.224899   4.271914   3.544442   2.147572
    27  H    2.090799   3.380736   4.257756   4.325099   3.517823
    28  H    3.192625   3.191229   4.536240   5.829383   6.241900
    29  H    3.163466   3.180965   4.577288   5.582998   6.094150
    30  H    3.459243   4.394601   4.695475   4.692891   3.470373
    31  H    2.796279   3.270929   3.368794   3.760637   2.990968
    32  H    2.745072   3.731392   4.452316   5.001664   4.233427
    33  H    4.075402   2.869076   2.969072   3.926385   5.242378
    34  H    4.372269   3.502217   4.227402   5.329326   6.419253
    35  H    3.540780   2.817516   3.528652   4.215839   5.227927
    36  H    4.106554   3.214141   3.840495   5.342392   6.244809
    37  H    4.273381   3.922548   3.892762   3.264005   3.991358
    38  H    5.673579   4.674042   3.489343   2.800248   4.155951
    39  H    4.723059   3.573500   2.781272   2.809431   4.331984
    40  H    5.709763   4.819133   4.104995   3.501158   4.791637
    41  H    4.823461   4.757509   4.227829   2.812041   2.670198
    42  H    5.733011   5.280486   4.286728   2.811484   3.214645
    43  H    6.668140   6.389903   5.819505   4.508738   4.846281
                    6          7          8          9         10
     6  C    0.000000
     7  C    1.543361   0.000000
     8  C    3.846771   2.577627   0.000000
     9  C    4.944950   3.860416   1.517470   0.000000
    10  C    4.634521   3.884620   2.431586   1.547230   0.000000
    11  O    4.320097   2.957751   1.233007   2.444822   3.628880
    12  C    2.573273   1.545196   3.361486   4.586305   4.611146
    13  C    5.373293   4.951023   3.588828   2.556990   1.533672
    14  O    5.483369   4.674457   3.397849   2.480902   1.444568
    15  C    3.341429   4.236728   5.158548   5.367204   4.315428
    16  O    3.258667   3.866665   4.307609   4.507953   3.749354
    17  C    4.812898   5.539807   6.039943   5.880253   4.597646
    18  C    3.648528   4.926278   6.280863   6.697200   5.780121
    19  O    4.776334   5.970967   6.992891   7.270594   6.412821
    20  H    4.289343   4.310998   4.410536   4.114785   2.640392
    21  H    3.566012   3.424948   4.145958   4.310037   3.168924
    22  H    3.519468   4.306800   5.624078   5.891755   4.669010
    23  H    2.151258   3.517760   5.683471   6.497439   5.735622
    24  H    2.160926   2.799083   4.887775   5.687743   4.939362
    25  H    1.095090   2.158840   3.923719   4.931888   4.673310
    26  H    1.099219   2.137552   4.626853   5.864389   5.673524
    27  H    2.131836   1.098376   2.595898   4.056214   4.439598
    28  H    5.761874   4.529367   2.159740   1.095020   2.198066
    29  H    5.477223   4.517147   2.145800   1.096238   2.216179
    30  H    2.774520   2.186478   4.299277   5.613565   5.668707
    31  H    2.919605   2.206239   3.827266   4.787686   4.504313
    32  H    3.516402   2.186155   3.120676   4.336467   4.648474
    33  H    5.576534   5.373672   4.424807   3.510727   2.180373
    34  H    6.391668   5.840075   4.105571   2.785491   2.163721
    35  H    5.090239   4.821578   3.590817   2.830760   2.185483
    36  H    6.374584   5.524165   3.916703   2.704608   1.964278
    37  H    3.958460   4.673715   5.050137   5.204900   4.532219
    38  H    5.277093   6.099644   6.831014   6.703619   5.335648
    39  H    5.107189   5.539885   5.624089   5.227223   3.846996
    40  H    5.487045   6.269659   6.640826   6.427355   5.246598
    41  H    2.993806   4.409691   6.049925   6.701176   5.984687
    42  H    4.195004   5.525941   7.054412   7.458789   6.420754
    43  H    5.207151   6.517442   7.728005   8.111152   7.313272
                   11         12         13         14         15
    11  O    0.000000
    12  C    3.590660   0.000000
    13  C    4.712408   5.909608   0.000000
    14  O    4.519459   4.988955   2.433948   0.000000
    15  C    6.128179   5.325254   4.107437   5.134396   0.000000
    16  O    5.196022   5.220041   3.440886   4.889885   1.443123
    17  C    7.128376   6.533388   4.001320   5.197545   1.541474
    18  C    7.095532   6.002823   5.576142   6.638331   1.540436
    19  O    7.775986   7.200791   5.897183   7.388839   2.399342
    20  H    5.614742   4.895727   2.826124   2.741604   2.798724
    21  H    5.208026   3.534710   4.032351   3.063612   3.502970
    22  H    6.639914   4.803565   4.917806   4.954268   2.106561
    23  H    6.354298   4.048561   6.217636   6.340676   2.887069
    24  H    5.604084   2.806531   5.773602   5.260865   3.543729
    25  H    4.379605   3.498437   5.148672   5.736976   2.999549
    26  H    4.877130   2.746459   6.461405   6.476061   4.221960
    27  H    2.523156   2.130726   5.449120   5.366161   4.943940
    28  H    2.794015   4.954714   3.270333   2.514304   6.326247
    29  H    2.782743   5.440493   2.587010   3.294134   5.650251
    30  H    4.342379   1.097379   6.912240   6.073908   5.857001
    31  H    4.309784   1.095620   5.806541   4.619992   5.149038
    32  H    3.125303   1.096438   6.066079   4.930731   6.150837
    33  H    5.608216   6.262431   1.094799   2.650616   3.747479
    34  H    5.121599   6.736185   1.097681   2.734270   5.168024
    35  H    4.603748   6.004596   1.094467   3.390186   3.764714
    36  H    4.956804   5.863930   2.545574   0.973035   5.857494
    37  H    5.850533   6.083995   3.986532   5.716030   1.945821
    38  H    7.935587   6.915052   4.857714   5.716679   2.191493
    39  H    6.783910   6.478698   3.137337   4.329239   2.189054
    40  H    7.678737   7.393332   4.400874   5.969766   2.176171
    41  H    6.713356   5.499185   5.981751   6.923338   2.178450
    42  H    7.906584   6.396560   6.266316   7.099958   2.183007
    43  H    8.431057   7.717765   6.844350   8.301819   3.245413
                   16         17         18         19         20
    16  O    0.000000
    17  C    2.426703   0.000000
    18  C    2.408242   2.513117   0.000000
    19  O    2.763840   2.836719   1.436932   0.000000
    20  H    3.222247   2.722751   4.260319   5.118274   0.000000
    21  H    3.996539   3.984260   4.698708   5.872937   1.739595
    22  H    3.329022   2.591824   2.827973   4.085758   2.408732
    23  H    3.672080   4.172321   2.657511   4.054003   4.301882
    24  H    4.186736   4.654207   3.981569   5.383378   3.679794
    25  H    2.596454   4.512700   3.186104   4.072027   4.473370
    26  H    4.213135   5.723142   4.209163   5.332916   5.310946
    27  H    4.330197   6.297571   5.504168   6.400680   5.249402
    28  H    5.559004   6.765869   7.690903   8.316696   4.734514
    29  H    4.584567   6.101641   6.924773   7.293070   4.734635
    30  H    5.827922   7.165320   6.286444   7.514429   5.770213
    31  H    5.293843   6.204508   5.913130   7.198218   4.361476
    32  H    5.892390   7.284958   6.945192   8.080322   5.416144
    33  H    3.435891   3.294499   5.242926   5.572640   2.253687
    34  H    4.451734   4.930084   6.619277   6.837782   3.759952
    35  H    2.796673   3.820309   5.095259   5.241735   3.314960
    36  H    5.520116   5.767564   7.384869   8.020055   3.486253
    37  H    0.974586   2.650150   2.413472   2.232418   4.048773
    38  H    3.387645   1.096194   2.795382   3.266150   3.057274
    39  H    2.687074   1.093720   3.477251   3.811437   2.088780
    40  H    2.688952   1.094254   2.720716   2.449569   3.700910
    41  H    2.657998   3.472754   1.094930   2.072140   4.766203
    42  H    3.370224   2.779225   1.098466   2.097605   4.526238
    43  H    3.615726   3.739029   1.964033   0.971165   6.005952
                   21         22         23         24         25
    21  H    0.000000
    22  H    2.341578   0.000000
    23  H    3.668094   2.388332   0.000000
    24  H    2.435652   2.370889   1.738734   0.000000
    25  H    4.160755   3.826696   2.567123   3.066477   0.000000
    26  H    4.422328   4.253849   2.347425   2.537953   1.756554
    27  H    4.492861   5.296477   4.267318   3.790193   2.405050
    28  H    4.780420   6.627497   7.312095   6.312985   5.873710
    29  H    5.187324   6.508000   7.065041   6.468345   5.254169
    30  H    4.357916   5.286788   4.075014   3.035717   3.738511
    31  H    2.787650   4.232686   3.866694   2.298191   3.924120
    32  H    4.110876   5.698292   5.124379   3.837052   4.314214
    33  H    3.782977   4.393332   6.035777   5.650288   5.399373
    34  H    4.945078   5.963249   7.310720   6.808297   6.155833
    35  H    4.496029   5.012108   6.015492   5.841451   4.655903
    36  H    4.006518   5.806996   7.266914   6.229867   6.553507
    37  H    4.940447   4.027581   4.238273   5.007982   3.126667
    38  H    4.130849   2.388460   4.213539   4.701855   5.130460
    39  H    3.667787   2.934301   4.777328   4.898294   4.879858
    40  H    5.036741   3.611530   4.897201   5.594570   4.998479
    41  H    4.889966   3.264776   2.200719   3.708385   2.476928
    42  H    4.847683   2.646174   2.640540   4.006752   3.961476
    43  H    6.632401   4.731795   4.342897   5.855055   4.495331
                   26         27         28         29         30
    26  H    0.000000
    27  H    2.407926   0.000000
    28  H    6.625669   4.715127   0.000000
    29  H    6.394328   4.539754   1.770271   0.000000
    30  H    2.494623   2.491039   5.997092   6.410370   0.000000
    31  H    3.220591   3.067132   5.097348   5.741779   1.774957
    32  H    3.709876   2.438054   4.496504   5.215301   1.772334
    33  H    6.674864   6.022284   4.155641   3.669139   7.237982
    34  H    7.467179   6.253057   3.237810   2.587712   7.771371
    35  H    6.154003   5.180137   3.748771   2.570632   6.927448
    36  H    7.378211   6.127083   2.508707   3.313945   6.957705
    37  H    4.801166   5.004560   6.279107   5.110425   6.625494
    38  H    6.098046   6.947998   7.522654   7.028315   7.482915
    39  H    6.113594   6.319780   6.033999   5.460327   7.244155
    40  H    6.361866   6.910744   7.361570   6.475211   8.000575
    41  H    3.361909   4.862925   7.699795   6.944574   5.640685
    42  H    4.642019   6.209100   8.397240   7.781838   6.611892
    43  H    5.591461   6.880376   9.166192   8.125759   7.911313
                   31         32         33         34         35
    31  H    0.000000
    32  H    1.768403   0.000000
    33  H    5.994675   6.546168   0.000000
    34  H    6.652198   6.756907   1.773631   0.000000
    35  H    6.053830   6.233922   1.777364   1.776376   0.000000
    36  H    5.539576   5.707574   2.824315   2.431782   3.577274
    37  H    6.215509   6.758750   3.966302   4.896198   3.176543
    38  H    6.448634   7.727490   4.034866   5.763895   4.819687
    39  H    6.107191   7.102755   2.292797   4.000103   3.170473
    40  H    7.158907   8.133470   3.747102   5.224854   4.026600
    41  H    5.559902   6.467131   5.819266   7.041257   5.444049
    42  H    6.158036   7.396644   5.792523   7.314166   5.918932
    43  H    7.757030   8.638790   6.541584   7.785383   6.158580
                   36         37         38         39         40
    36  H    0.000000
    37  H    6.267241   0.000000
    38  H    6.317004   3.629463   0.000000
    39  H    4.808395   3.067161   1.775236   0.000000
    40  H    6.441880   2.506171   1.771900   1.767966   0.000000
    41  H    7.719599   2.719688   3.807567   4.328629   3.723254
    42  H    7.875356   3.449183   2.612295   3.799983   3.088855
    43  H    8.956957   3.056975   4.020265   4.750794   3.334807
                   41         42         43
    41  H    0.000000
    42  H    1.780830   0.000000
    43  H    2.285265   2.363400   0.000000
 Stoichiometry    C15H24O4
 Framework group  C1[X(C15H24O4)]
 Deg. of freedom   123
 Full point group                 C1      NOp   1
 Largest Abelian subgroup         C1      NOp   1
 Largest concise Abelian subgroup C1      NOp   1
                         Standard orientation:                         
 ---------------------------------------------------------------------
 Center     Atomic      Atomic             Coordinates (Angstroms)
 Number     Number       Type             X           Y           Z
 ---------------------------------------------------------------------
      1          6           0       -1.500426    0.681759   -0.224022
      2          6           0       -0.997303   -0.387709    0.441164
      3          6           0        0.122232   -0.411239    1.450857
      4          6           0        1.445043    0.334137    1.136114
      5          6           0        1.230933    1.861555    0.984915
      6          6           0        0.435454    2.373583   -0.227359
      7          6           0       -1.088773    2.131699   -0.213661
      8          6           0       -2.693328    0.268613   -0.987272
      9          6           0       -2.913314   -1.220395   -0.794459
     10          6           0       -1.796599   -1.667696    0.178573
     11          8           0       -3.394311    1.005217   -1.684656
     12          6           0       -1.805028    2.881481    0.931955
     13          6           0       -0.954271   -2.814199   -0.394285
     14          8           0       -2.323856   -2.051429    1.467575
     15          6           0        2.318043   -0.372591    0.054669
     16          8           0        1.531845   -0.555767   -1.141552
     17          6           0        2.784635   -1.753138    0.557186
     18          6           0        3.548839    0.473681   -0.322037
     19          8           0        4.271890   -0.248265   -1.332366
     20          1           0        0.339313   -1.449355    1.715412
     21          1           0       -0.275594    0.039189    2.372921
     22          1           0        2.036781    0.225571    2.054843
     23          1           0        2.208933    2.356528    0.990176
     24          1           0        0.738518    2.203781    1.905460
     25          1           0        0.848609    1.949171   -1.148445
     26          1           0        0.583437    3.460762   -0.293893
     27          1           0       -1.478371    2.556974   -1.148426
     28          1           0       -3.907661   -1.409829   -0.376779
     29          1           0       -2.857112   -1.723952   -1.766574
     30          1           0       -1.542256    3.946841    0.917842
     31          1           0       -1.543001    2.479857    1.917056
     32          1           0       -2.893132    2.803568    0.821790
     33          1           0       -0.194726   -3.139745    0.323835
     34          1           0       -1.603242   -3.671912   -0.613528
     35          1           0       -0.453056   -2.517745   -1.320976
     36          1           0       -2.817488   -2.880027    1.338930
     37          1           0        2.168612   -0.800110   -1.837715
     38          1           0        3.379553   -1.662185    1.473396
     39          1           0        1.932951   -2.407451    0.763900
     40          1           0        3.404782   -2.240534   -0.201270
     41          1           0        3.236137    1.441473   -0.727582
     42          1           0        4.178599    0.651222    0.560295
     43          1           0        5.008050    0.312616   -1.626715
 ---------------------------------------------------------------------
 Rotational constants (GHZ):      0.5364677      0.2980580      0.2397311
 Standard basis: 6-31G(d) (6D, 7F)
 There are   333 symmetry adapted cartesian basis functions of A   symmetry.
 There are   333 symmetry adapted basis functions of A   symmetry.
   333 basis functions,   628 primitive gaussians,   333 cartesian basis functions
    73 alpha electrons       73 beta electrons
       nuclear repulsion energy      1633.4356395298 Hartrees.
 NAtoms=   43 NActive=   43 NUniq=   43 SFac= 1.00D+00 NAtFMM=   60 NAOKFM=F Big=F
 Integral buffers will be    131072 words long.
 Raffenetti 2 integral format.
 Two-electron integral symmetry is turned on.
 ------------------------------------------------------------------------------
 Polarizable Continuum Model (PCM)
 =================================
 Model                : PCM (using non-symmetric T matrix).
 Atomic radii         : SMD-Coulomb.
 Polarization charges : Total charges.
 Charge compensation  : None.
 Solution method      : On-the-fly selection.
 Cavity type          : VdW (van der Waals Surface) (Alpha=1.000).
 Cavity algorithm     : GePol (No added spheres)
                        Default sphere list used, NSphG=   43.
                        Lebedev-Laikov grids with approx.  5.0 points / Ang**2.
                        Smoothing algorithm: Karplus/York (Gamma=1.0000).
                        Polarization charges: spherical gaussians, with
                                              point-specific exponents (IZeta= 3).
                        Self-potential: point-specific (ISelfS= 7).
                        Self-field    : sphere-specific E.n sum rule (ISelfD= 2).
 1st derivatives      : Analytical E(r).r(x)/FMM algorithm (CHGder, D1EAlg=3).
                        Cavity 1st derivative terms included.
 Solvent              : Methanol, Eps=  32.613000 Eps(inf)=   1.765709
 ------------------------------------------------------------------------------
 ------------------------------------------------------------------------------
 Atomic radii for non-electrostatic terms: SMD-CDS.
 ------------------------------------------------------------------------------
 Nuclear repulsion after PCM non-electrostatic terms =     1633.4367199663 Hartrees.
 One-electron integrals computed using PRISM.
 NBasis=   333 RedAO= T EigKep=  9.19D-04  NBF=   333
 NBsUse=   333 1.00D-06 EigRej= -1.00D+00 NBFU=   333
 Initial guess from the checkpoint file:  "DY-202A-11R_62.chk"
 B after Tr=     0.000000    0.000000    0.000000
         Rot=    0.999960    0.005039   -0.001128   -0.007239 Ang=   1.02 deg.
 ExpMin= 1.61D-01 ExpMax= 5.48D+03 ExpMxC= 8.25D+02 IAcc=1 IRadAn=         1 AccDes= 0.00D+00
 Harris functional with IExCor=  402 and IRadAn=       1 diagonalized for initial guess.
 HarFok:  IExCor=  402 AccDes= 0.00D+00 IRadAn=         1 IDoV= 1 UseB2=F ITyADJ=14
 ICtDFT=  3500011 ScaDFX=  1.000000  1.000000  1.000000  1.000000
 FoFCou: FMM=F IPFlag=           0 FMFlag=      100000 FMFlg1=           0
         NFxFlg=           0 DoJE=T BraDBF=F KetDBF=T FulRan=T
         wScrn=  0.000000 ICntrl=     500 IOpCl=  0 I1Cent=   200000004 NGrid=           0
         NMat0=    1 NMatS0=      1 NMatT0=    0 NMatD0=    1 NMtDS0=    0 NMtDT0=    0
 Petite list used in FoFCou.
 Keep R1 ints in memory in canonical form, NReq=1565304907.
 Requested convergence on RMS density matrix=1.00D-08 within 128 cycles.
 Requested convergence on MAX density matrix=1.00D-06.
 Requested convergence on             energy=1.00D-06.
 No special actions if energy rises.
 Inv3:  Mode=1 IEnd=    21886203.
 Iteration    1 A*A^-1 deviation from unit magnitude is 5.11D-15 for   2697.
 Iteration    1 A*A^-1 deviation from orthogonality  is 4.15D-15 for   1919    970.
 Iteration    1 A^-1*A deviation from unit magnitude is 5.22D-15 for   2697.
 Iteration    1 A^-1*A deviation from orthogonality  is 3.90D-07 for   2490   2489.
 Iteration    2 A*A^-1 deviation from unit magnitude is 2.66D-15 for    201.
 Iteration    2 A*A^-1 deviation from orthogonality  is 2.51D-15 for   2316    435.
 Iteration    2 A^-1*A deviation from unit magnitude is 9.99D-16 for    207.
 Iteration    2 A^-1*A deviation from orthogonality  is 3.96D-16 for   1873     56.
 Error on total polarization charges =  0.05106
 SCF Done:  E(RB3LYP) =  -886.946145883     A.U. after   10 cycles
            NFock= 10  Conv=0.39D-08     -V/T= 2.0094
 SMD-CDS (non-electrostatic) energy       (kcal/mol) =       0.68
 (included in total energy above)
 D1PCM: PCM CHGder 1st derivatives, ID1Alg=3 FixD1E=F DoIter=F DoCFld=F I1PDM=0.
 Calling FoFJK, ICntrl=      2127 FMM=F ISym2X=0 I1Cent= 0 IOpClX= 0 NMat=1 NMatS=1 NMatT=0.
 ***** Axes restored to original set *****
 -------------------------------------------------------------------
 Center     Atomic                   Forces (Hartrees/Bohr)
 Number     Number              X              Y              Z
 -------------------------------------------------------------------
      1        6          -0.002219000   -0.001854610   -0.000192202
      2        6           0.001497711    0.002528292    0.000145148
      3        6          -0.000986097   -0.000722741   -0.000438548
      4        6           0.000624873    0.000950553    0.000293727
      5        6           0.000034551   -0.000636743    0.000117938
      6        6          -0.000522990   -0.000310010   -0.000211176
      7        6           0.000671041    0.000739039    0.000778533
      8        6           0.001906998    0.000014960   -0.000781521
      9        6           0.001173231   -0.000028449    0.001281726
     10        6          -0.001310695    0.000013897   -0.001335195
     11        8           0.000524129   -0.001021021    0.001321480
     12        6          -0.000182008   -0.000137662   -0.000230040
     13        6          -0.000340753   -0.000048384    0.000675259
     14        8          -0.000611458    0.000024864   -0.000764650
     15        6           0.000300099   -0.000331381    0.000422434
     16        8           0.000456788    0.000850135   -0.000678190
     17        6           0.000249422   -0.000057240   -0.000490003
     18        6          -0.000385207   -0.000869414   -0.001027438
     19        8          -0.000380447   -0.000252793    0.001936682
     20        1          -0.000281589    0.000614715    0.000093807
     21        1          -0.000160492   -0.000095288   -0.000204083
     22        1          -0.000024779    0.000431194    0.000411644
     23        1           0.000455988   -0.000222347   -0.000502623
     24        1           0.000157996   -0.000090875    0.000080342
     25        1           0.000071957   -0.000032868   -0.000172123
     26        1           0.000170806   -0.000311503    0.000081130
     27        1           0.000201904    0.000292010   -0.000067437
     28        1          -0.000197584   -0.000127509    0.000029446
     29        1          -0.000701217   -0.000048693   -0.000069661
     30        1          -0.000017947   -0.000084495   -0.000018692
     31        1           0.000094855    0.000073208   -0.000124030
     32        1           0.000158727   -0.000024240   -0.000037673
     33        1          -0.000276420    0.000156886   -0.000417714
     34        1           0.000010245    0.000142303    0.000112955
     35        1          -0.000487295   -0.000045086    0.000055423
     36        1           0.000259084   -0.000506876    0.000058254
     37        1          -0.000053653   -0.000364433   -0.000347774
     38        1           0.000129101    0.000178463    0.000080829
     39        1           0.000903477    0.000256683   -0.000241210
     40        1           0.000022382   -0.000019786    0.000072981
     41        1          -0.000359902    0.000514978    0.000473704
     42        1           0.000084337   -0.000309386    0.000245037
     43        1          -0.000660168    0.000771654   -0.000416493
 -------------------------------------------------------------------
 Cartesian Forces:  Max     0.002528292 RMS     0.000638055

 GradGradGradGradGradGradGradGradGradGradGradGradGradGradGradGradGradGrad
 Berny optimization.
 Using GEDIIS/GDIIS optimizer.
 FormGI is forming the generalized inverse of G from B-inverse, IUseBI=4.
 Internal  Forces:  Max     0.002842681 RMS     0.000580860
 Search for a local minimum.
 Step number   3 out of a maximum of  258
 All quantities printed in internal units (Hartrees-Bohrs-Radians)
 Mixed Optimization -- En-DIIS/RFO-DIIS
 Update second derivatives using D2CorX and points    1    2    3
 DE= -7.72D-04 DEPred=-8.64D-04 R= 8.93D-01
 TightC=F SS=  1.41D+00  RLast= 2.42D-01 DXNew= 8.4853D-01 7.2586D-01
 Trust test= 8.93D-01 RLast= 2.42D-01 DXMaxT set to 7.26D-01
 ITU=  1  1  0
 Use linear search instead of GDIIS.
     Eigenvalues ---    0.00223   0.00230   0.00238   0.00336   0.00373
     Eigenvalues ---    0.00470   0.00523   0.00607   0.00737   0.00946
     Eigenvalues ---    0.01035   0.01179   0.01255   0.01295   0.01320
     Eigenvalues ---    0.01383   0.02492   0.02593   0.03523   0.03731
     Eigenvalues ---    0.04014   0.04359   0.04485   0.04571   0.04621
     Eigenvalues ---    0.04882   0.04932   0.05062   0.05209   0.05323
     Eigenvalues ---    0.05389   0.05402   0.05475   0.05506   0.05582
     Eigenvalues ---    0.05589   0.05659   0.05725   0.05772   0.05906
     Eigenvalues ---    0.06016   0.06336   0.06714   0.08158   0.08415
     Eigenvalues ---    0.08641   0.09030   0.09211   0.09336   0.09528
     Eigenvalues ---    0.10482   0.11392   0.11629   0.13247   0.13603
     Eigenvalues ---    0.14101   0.14837   0.15637   0.16000   0.16000
     Eigenvalues ---    0.16000   0.16000   0.16000   0.16000   0.16000
     Eigenvalues ---    0.16000   0.16000   0.16010   0.16081   0.16260
     Eigenvalues ---    0.16448   0.18349   0.19718   0.20207   0.21277
     Eigenvalues ---    0.23179   0.23407   0.24705   0.25015   0.26478
     Eigenvalues ---    0.27004   0.27373   0.28409   0.28452   0.28524
     Eigenvalues ---    0.28664   0.29147   0.29605   0.29739   0.30037
     Eigenvalues ---    0.31996   0.32459   0.32658   0.33511   0.33747
     Eigenvalues ---    0.33800   0.33811   0.33972   0.34024   0.34066
     Eigenvalues ---    0.34083   0.34108   0.34131   0.34214   0.34228
     Eigenvalues ---    0.34232   0.34238   0.34269   0.34270   0.34291
     Eigenvalues ---    0.34306   0.34326   0.34363   0.34518   0.35439
     Eigenvalues ---    0.40678   0.40944   0.41427   0.51565   0.52437
     Eigenvalues ---    0.52683   0.52934   0.94073
 RFO step:  Lambda=-9.46294011D-04 EMin= 2.22818787D-03
 Quartic linear search produced a step of -0.06324.
 Iteration  1 RMS(Cart)=  0.06225157 RMS(Int)=  0.00114881
 Iteration  2 RMS(Cart)=  0.00214795 RMS(Int)=  0.00004512
 Iteration  3 RMS(Cart)=  0.00000308 RMS(Int)=  0.00004509
 Iteration  4 RMS(Cart)=  0.00000000 RMS(Int)=  0.00004509
 Variable       Old X    -DE/DX   Delta X   Delta X   Delta X     New X
                                 (Linear)    (Quad)   (Total)
    R1        2.56291  -0.00129   0.00037  -0.00462  -0.00420   2.55871
    R2        2.84835   0.00085  -0.00061   0.00889   0.00831   2.85666
    R3        2.78775  -0.00168   0.00052  -0.00947  -0.00889   2.77886
    R4        2.84929   0.00000   0.00044  -0.00331  -0.00287   2.84642
    R5        2.89455   0.00212  -0.00078   0.01500   0.01418   2.90873
    R6        2.93028   0.00139   0.00009   0.00543   0.00549   2.93577
    R7        2.06560  -0.00062   0.00022  -0.00390  -0.00368   2.06192
    R8        2.07986  -0.00015  -0.00008   0.00049   0.00041   2.08027
    R9        2.92859  -0.00142   0.00004  -0.00538  -0.00536   2.92324
   R10        2.94647   0.00003  -0.00070   0.00681   0.00612   2.95259
   R11        2.07526   0.00027   0.00005   0.00013   0.00018   2.07544
   R12        2.90586  -0.00019  -0.00002  -0.00055  -0.00058   2.90528
   R13        2.07139   0.00031   0.00022  -0.00145  -0.00123   2.07016
   R14        2.07611  -0.00004  -0.00010   0.00102   0.00091   2.07703
   R15        2.91653  -0.00029   0.00019  -0.00440  -0.00419   2.91234
   R16        2.06942   0.00019  -0.00007   0.00119   0.00112   2.07054
   R17        2.07722  -0.00028   0.00007  -0.00140  -0.00133   2.07589
   R18        2.92000  -0.00043  -0.00013   0.00049   0.00036   2.92036
   R19        2.07563   0.00012   0.00002   0.00011   0.00013   2.07576
   R20        2.86760  -0.00072  -0.00045   0.00330   0.00286   2.87046
   R21        2.33004  -0.00166   0.00013  -0.00260  -0.00246   2.32758
   R22        2.92384  -0.00180   0.00061  -0.01144  -0.01089   2.91295
   R23        2.06929   0.00022  -0.00018   0.00248   0.00229   2.07158
   R24        2.07159   0.00004  -0.00007   0.00086   0.00079   2.07238
   R25        2.89822  -0.00093   0.00016  -0.00423  -0.00407   2.89415
   R26        2.72984  -0.00034  -0.00012   0.00116   0.00104   2.73088
   R27        2.07375  -0.00008  -0.00003   0.00015   0.00012   2.07387
   R28        2.07042  -0.00012   0.00000  -0.00030  -0.00030   2.07012
   R29        2.07197  -0.00016   0.00004  -0.00078  -0.00074   2.07123
   R30        2.06887  -0.00051   0.00008  -0.00212  -0.00204   2.06683
   R31        2.07432  -0.00014   0.00000  -0.00031  -0.00031   2.07401
   R32        2.06824  -0.00030  -0.00001  -0.00068  -0.00069   2.06755
   R33        1.83877   0.00027  -0.00010   0.00152   0.00142   1.84018
   R34        2.72711   0.00061   0.00009   0.00084   0.00093   2.72804
   R35        2.91296  -0.00014   0.00005  -0.00091  -0.00086   2.91210
   R36        2.91100  -0.00176  -0.00065   0.00043  -0.00022   2.91078
   R37        1.84170   0.00031   0.00010  -0.00065  -0.00055   1.84115
   R38        2.07151   0.00014   0.00009  -0.00047  -0.00039   2.07112
   R39        2.06683  -0.00091  -0.00007  -0.00160  -0.00167   2.06516
   R40        2.06784  -0.00003   0.00012  -0.00137  -0.00125   2.06659
   R41        2.71541  -0.00183   0.00021  -0.00609  -0.00588   2.70953
   R42        2.06912   0.00038   0.00011  -0.00008   0.00004   2.06915
   R43        2.07580   0.00020  -0.00004   0.00109   0.00105   2.07685
   R44        1.83524   0.00002  -0.00004   0.00034   0.00030   1.83554
    A1        2.28349  -0.00027   0.00062  -0.00723  -0.00667   2.27682
    A2        1.91017   0.00012  -0.00026   0.00476   0.00452   1.91469
    A3        2.08726   0.00015  -0.00030   0.00184   0.00153   2.08879
    A4        2.23470   0.00011  -0.00055   0.00842   0.00775   2.24245
    A5        1.96199  -0.00071   0.00026  -0.00734  -0.00719   1.95480
    A6        2.08199   0.00059   0.00025  -0.00318  -0.00295   2.07905
    A7        2.08287   0.00041   0.00003   0.01045   0.01035   2.09322
    A8        1.90113  -0.00029   0.00078  -0.00615  -0.00540   1.89573
    A9        1.86111  -0.00019  -0.00014  -0.00756  -0.00764   1.85346
   A10        1.91371   0.00050  -0.00016   0.00579   0.00568   1.91939
   A11        1.85634  -0.00048  -0.00009  -0.00638  -0.00643   1.84991
   A12        1.83143  -0.00003  -0.00054   0.00264   0.00208   1.83351
   A13        1.95596  -0.00017  -0.00005   0.00341   0.00324   1.95920
   A14        1.98290   0.00284   0.00103   0.00561   0.00669   1.98959
   A15        1.81557  -0.00034   0.00057  -0.00398  -0.00339   1.81218
   A16        2.04476  -0.00280  -0.00108  -0.00588  -0.00691   2.03785
   A17        1.82709   0.00042   0.00005  -0.00536  -0.00529   1.82180
   A18        1.80672   0.00013  -0.00044   0.00527   0.00479   1.81151
   A19        2.06754   0.00014  -0.00016  -0.00007  -0.00032   2.06723
   A20        1.89792  -0.00057  -0.00029  -0.00231  -0.00258   1.89534
   A21        1.86209   0.00025   0.00050  -0.00208  -0.00156   1.86052
   A22        1.89123   0.00024   0.00006  -0.00381  -0.00372   1.88752
   A23        1.90179  -0.00023   0.00003   0.00440   0.00444   1.90623
   A24        1.82887   0.00016  -0.00014   0.00464   0.00449   1.83336
   A25        2.03948  -0.00038   0.00006  -0.00180  -0.00181   2.03767
   A26        1.91652   0.00014   0.00011   0.00040   0.00053   1.91705
   A27        1.88326  -0.00006   0.00004  -0.00251  -0.00245   1.88081
   A28        1.89582   0.00037   0.00031  -0.00174  -0.00141   1.89440
   A29        1.86346   0.00001  -0.00001   0.00031   0.00032   1.86378
   A30        1.85627  -0.00007  -0.00059   0.00619   0.00559   1.86186
   A31        2.00471   0.00043   0.00009  -0.00065  -0.00060   2.00411
   A32        1.92333  -0.00023  -0.00007   0.00104   0.00098   1.92430
   A33        1.84391   0.00006   0.00042  -0.00337  -0.00294   1.84097
   A34        1.96961  -0.00017  -0.00013   0.00142   0.00131   1.97091
   A35        1.85675  -0.00012  -0.00028   0.00232   0.00205   1.85880
   A36        1.85321   0.00002  -0.00001  -0.00112  -0.00114   1.85207
   A37        1.90317   0.00088   0.00000   0.00234   0.00206   1.90523
   A38        2.19573  -0.00032  -0.00014   0.00117   0.00075   2.19647
   A39        2.18419  -0.00056   0.00015  -0.00296  -0.00309   2.18110
   A40        1.83273  -0.00033   0.00005  -0.00131  -0.00138   1.83135
   A41        1.92822   0.00018  -0.00069   0.00820   0.00754   1.93576
   A42        1.90776   0.00002  -0.00090   0.00985   0.00899   1.91675
   A43        1.94497   0.00005   0.00024  -0.00337  -0.00307   1.94190
   A44        1.96913   0.00038   0.00009   0.00279   0.00287   1.97199
   A45        1.88109  -0.00030   0.00109  -0.01492  -0.01386   1.86723
   A46        1.81611   0.00005  -0.00007   0.00267   0.00251   1.81861
   A47        1.98464   0.00051   0.00033   0.00257   0.00292   1.98756
   A48        1.83327   0.00006   0.00024  -0.00135  -0.00108   1.83219
   A49        1.95802  -0.00024  -0.00028   0.00115   0.00090   1.95891
   A50        1.95468  -0.00011   0.00018  -0.00524  -0.00503   1.94965
   A51        1.91259  -0.00024  -0.00034   0.00001  -0.00036   1.91224
   A52        1.92895  -0.00003   0.00014  -0.00190  -0.00176   1.92719
   A53        1.95831  -0.00006   0.00009  -0.00128  -0.00119   1.95712
   A54        1.92948  -0.00005   0.00014  -0.00162  -0.00149   1.92799
   A55        1.88617   0.00002  -0.00005   0.00033   0.00028   1.88645
   A56        1.88108   0.00004  -0.00015   0.00185   0.00170   1.88278
   A57        1.87720   0.00010  -0.00019   0.00290   0.00271   1.87991
   A58        1.93727   0.00023   0.00029  -0.00122  -0.00094   1.93633
   A59        1.91136  -0.00020  -0.00010  -0.00108  -0.00118   1.91018
   A60        1.94474  -0.00022   0.00049  -0.00652  -0.00604   1.93870
   A61        1.88476   0.00002  -0.00080   0.00918   0.00838   1.89314
   A62        1.89464   0.00012   0.00012   0.00036   0.00047   1.89511
   A63        1.88945   0.00006  -0.00007  -0.00018  -0.00026   1.88919
   A64        1.86858   0.00004   0.00026  -0.00273  -0.00247   1.86611
   A65        1.90438   0.00022   0.00115  -0.00837  -0.00730   1.89708
   A66        1.92763   0.00173   0.00010   0.01219   0.01233   1.93996
   A67        1.94761  -0.00185  -0.00109  -0.00565  -0.00680   1.94081
   A68        1.89805  -0.00016   0.00041   0.00361   0.00405   1.90210
   A69        1.87791   0.00026   0.00004  -0.00467  -0.00469   1.87321
   A70        1.90698  -0.00020  -0.00059   0.00263   0.00207   1.90905
   A71        1.84209   0.00053   0.00034  -0.00036  -0.00002   1.84207
   A72        1.94168  -0.00032   0.00067  -0.00876  -0.00810   1.93358
   A73        1.94088   0.00047   0.00001   0.00282   0.00282   1.94370
   A74        1.92250   0.00004  -0.00003  -0.00033  -0.00038   1.92213
   A75        1.89049   0.00000   0.00003   0.00039   0.00042   1.89092
   A76        1.88463   0.00003   0.00005  -0.00140  -0.00137   1.88326
   A77        1.88163  -0.00023  -0.00077   0.00767   0.00690   1.88853
   A78        1.87337  -0.00002  -0.00106   0.01012   0.00905   1.88242
   A79        1.92620  -0.00061  -0.00023  -0.00263  -0.00287   1.92333
   A80        1.92883   0.00014   0.00000   0.00014   0.00013   1.92896
   A81        1.90431   0.00045   0.00078  -0.00301  -0.00223   1.90209
   A82        1.93638  -0.00004   0.00018  -0.00064  -0.00047   1.93590
   A83        1.89482   0.00007   0.00033  -0.00396  -0.00363   1.89118
   A84        1.88007  -0.00080  -0.00063   0.00220   0.00157   1.88165
    D1        0.04498   0.00007  -0.00042   0.01357   0.01319   0.05818
    D2        3.08276  -0.00013  -0.00082  -0.01091  -0.01173   3.07103
    D3       -3.02219   0.00003  -0.00129   0.02380   0.02255  -2.99964
    D4        0.01558  -0.00017  -0.00169  -0.00069  -0.00237   0.01321
    D5        0.72609  -0.00027  -0.00026  -0.01143  -0.01169   0.71441
    D6       -1.52176  -0.00019  -0.00009  -0.01377  -0.01387  -1.53563
    D7        2.76662  -0.00014  -0.00026  -0.01116  -0.01143   2.75518
    D8       -2.49621  -0.00023   0.00069  -0.02247  -0.02177  -2.51798
    D9        1.53912  -0.00015   0.00086  -0.02481  -0.02395   1.51517
   D10       -0.45568  -0.00009   0.00068  -0.02221  -0.02152  -0.47720
   D11       -0.03092   0.00031   0.00096   0.02160   0.02254  -0.00837
   D12        3.12473  -0.00027   0.00003  -0.01982  -0.01989   3.10485
   D13       -3.10777   0.00030   0.00017   0.03096   0.03116  -3.07662
   D14        0.04787  -0.00029  -0.00076  -0.01046  -0.01127   0.03660
   D15       -0.82857   0.00083   0.00040   0.01313   0.01353  -0.81504
   D16       -3.04348   0.00005  -0.00015   0.00187   0.00173  -3.04175
   D17        1.27179   0.00031   0.00019   0.00545   0.00558   1.27737
   D18        2.42308   0.00111   0.00083   0.03923   0.04015   2.46323
   D19        0.20817   0.00033   0.00029   0.02797   0.02835   0.23652
   D20       -1.75974   0.00060   0.00062   0.03155   0.03220  -1.72754
   D21        0.00529  -0.00004   0.00171  -0.01956  -0.01792  -0.01262
   D22        2.14073  -0.00001   0.00151  -0.01485  -0.01341   2.12733
   D23       -2.05144   0.00003   0.00143  -0.01428  -0.01292  -2.06436
   D24        3.05317  -0.00025   0.00129  -0.04086  -0.03949   3.01367
   D25       -1.09458  -0.00021   0.00109  -0.03615  -0.03498  -1.12956
   D26        0.99644  -0.00017   0.00101  -0.03558  -0.03449   0.96194
   D27        1.09868  -0.00070   0.00039  -0.03004  -0.02966   1.06903
   D28       -1.26834   0.00076   0.00101  -0.03053  -0.02956  -1.29789
   D29        3.06275  -0.00047   0.00073  -0.03695  -0.03624   3.02651
   D30       -2.97549  -0.00028   0.00138  -0.02426  -0.02284  -2.99833
   D31        0.94068   0.00118   0.00200  -0.02475  -0.02275   0.91793
   D32       -1.01142  -0.00005   0.00172  -0.03118  -0.02943  -1.04085
   D33       -1.00408  -0.00033   0.00063  -0.02174  -0.02108  -1.02516
   D34        2.91208   0.00113   0.00125  -0.02223  -0.02098   2.89110
   D35        0.95998  -0.00010   0.00097  -0.02865  -0.02766   0.93232
   D36       -1.19333  -0.00016  -0.00057   0.01422   0.01369  -1.17965
   D37        2.92191  -0.00010  -0.00026   0.02157   0.02132   2.94322
   D38        0.95797  -0.00014  -0.00021   0.01831   0.01811   0.97607
   D39        1.14409   0.00108  -0.00018   0.02042   0.02026   1.16435
   D40       -1.02385   0.00114   0.00012   0.02777   0.02788  -0.99597
   D41       -2.98779   0.00110   0.00018   0.02451   0.02467  -2.96312
   D42        3.13297   0.00009  -0.00124   0.02027   0.01908  -3.13114
   D43        0.96502   0.00015  -0.00094   0.02762   0.02671   0.99173
   D44       -0.99892   0.00011  -0.00088   0.02436   0.02350  -0.97542
   D45        0.97106   0.00001   0.00058  -0.05122  -0.05072   0.92034
   D46       -1.11441  -0.00098  -0.00072  -0.05786  -0.05863  -1.17304
   D47        3.04390  -0.00067   0.00068  -0.06583  -0.06518   2.97872
   D48       -1.35444   0.00014   0.00069  -0.05643  -0.05573  -1.41017
   D49        2.84327  -0.00086  -0.00061  -0.06307  -0.06364   2.77963
   D50        0.71840  -0.00054   0.00079  -0.07104  -0.07019   0.64821
   D51        2.92853   0.00093   0.00145  -0.05045  -0.04900   2.87953
   D52        0.84305  -0.00007   0.00015  -0.05708  -0.05691   0.78615
   D53       -1.28182   0.00025   0.00155  -0.06506  -0.06346  -1.34527
   D54        1.26763   0.00068  -0.00002   0.01664   0.01659   1.28421
   D55       -0.90094   0.00035  -0.00059   0.02007   0.01947  -0.88147
   D56       -2.91724   0.00040   0.00004   0.01390   0.01391  -2.90333
   D57       -2.84433   0.00023  -0.00050   0.01005   0.00954  -2.83479
   D58        1.27029  -0.00010  -0.00106   0.01348   0.01242   1.28271
   D59       -0.74601  -0.00006  -0.00044   0.00730   0.00686  -0.73915
   D60       -0.86378   0.00042  -0.00062   0.01577   0.01514  -0.84864
   D61       -3.03235   0.00010  -0.00119   0.01920   0.01803  -3.01432
   D62        1.23454   0.00014  -0.00056   0.01302   0.01246   1.24701
   D63       -1.10506  -0.00007   0.00056  -0.01451  -0.01395  -1.11901
   D64        1.11954  -0.00016   0.00042  -0.01234  -0.01191   1.10763
   D65       -3.13826  -0.00030   0.00017  -0.01152  -0.01134   3.13359
   D66        1.07399   0.00015   0.00102  -0.01682  -0.01581   1.05818
   D67       -2.98460   0.00006   0.00088  -0.01464  -0.01377  -2.99838
   D68       -0.95921  -0.00008   0.00063  -0.01382  -0.01320  -0.97241
   D69        3.06932   0.00025   0.00048  -0.01032  -0.00984   3.05948
   D70       -0.98927   0.00015   0.00034  -0.00814  -0.00780  -0.99707
   D71        1.03612   0.00002   0.00009  -0.00732  -0.00723   1.02890
   D72       -3.09934   0.00010  -0.00091   0.01317   0.01225  -3.08709
   D73        1.07731   0.00015  -0.00100   0.01493   0.01391   1.09122
   D74       -1.01818   0.00010  -0.00092   0.01322   0.01229  -1.00589
   D75        0.91705  -0.00015  -0.00087   0.01199   0.01114   0.92819
   D76       -1.18949  -0.00010  -0.00096   0.01376   0.01280  -1.17668
   D77        2.99821  -0.00015  -0.00087   0.01204   0.01118   3.00939
   D78       -1.11045   0.00007  -0.00046   0.00912   0.00867  -1.10178
   D79        3.06620   0.00012  -0.00055   0.01089   0.01033   3.07653
   D80        0.97071   0.00007  -0.00046   0.00918   0.00871   0.97942
   D81        0.03284  -0.00033   0.00012  -0.03267  -0.03257   0.00027
   D82        2.13193  -0.00037   0.00008  -0.03312  -0.03306   2.09887
   D83       -2.08414  -0.00061   0.00045  -0.04041  -0.03995  -2.12409
   D84       -3.12269   0.00025   0.00104   0.00845   0.00943  -3.11326
   D85       -1.02360   0.00022   0.00100   0.00800   0.00894  -1.01466
   D86        1.04351  -0.00002   0.00137   0.00071   0.00206   1.04557
   D87       -0.02287   0.00024  -0.00101   0.03065   0.02963   0.00675
   D88       -2.17577  -0.00028  -0.00121   0.02511   0.02390  -2.15187
   D89        1.94812   0.00030  -0.00069   0.02821   0.02750   1.97562
   D90       -2.11083   0.00020  -0.00035   0.02340   0.02306  -2.08777
   D91        2.01946  -0.00032  -0.00055   0.01787   0.01733   2.03679
   D92       -0.13984   0.00025  -0.00003   0.02096   0.02093  -0.11890
   D93        2.05337   0.00027  -0.00202   0.04327   0.04122   2.09459
   D94       -0.09952  -0.00025  -0.00222   0.03773   0.03549  -0.06403
   D95       -2.25882   0.00032  -0.00170   0.04083   0.03909  -2.21973
   D96        1.12303  -0.00006   0.00321  -0.05021  -0.04695   1.07607
   D97       -3.08074  -0.00003   0.00234  -0.04029  -0.03792  -3.11866
   D98       -0.99083  -0.00022   0.00251  -0.04535  -0.04280  -1.03363
   D99       -3.10509   0.00018   0.00316  -0.04416  -0.04104   3.13706
   D100      -1.02567   0.00022   0.00229  -0.03425  -0.03200  -1.05767
   D101       1.06424   0.00002   0.00245  -0.03930  -0.03688   1.02736
   D102      -0.92244  -0.00031   0.00294  -0.05012  -0.04718  -0.96962
   D103       1.15698  -0.00027   0.00207  -0.04021  -0.03814   1.11883
   D104      -3.03630  -0.00047   0.00224  -0.04526  -0.04303  -3.07933
   D105      -3.11298   0.00013  -0.00181   0.03559   0.03375  -3.07923
   D106       1.20991   0.00009  -0.00195   0.03560   0.03369   1.24359
   D107      -0.97467   0.00065  -0.00147   0.03787   0.03640  -0.93827
   D108       2.91555  -0.00119  -0.00159   0.01340   0.01183   2.92738
   D109      -1.26392   0.00095  -0.00050   0.02539   0.02488  -1.23904
   D110       0.79973   0.00077  -0.00096   0.02787   0.02691   0.82664
   D111      -1.04269   0.00079   0.00129   0.00405   0.00535  -1.03734
   D112       1.06628   0.00089   0.00179   0.00048   0.00227   1.06855
   D113      -3.13193   0.00093   0.00082   0.01166   0.01248  -3.11945
   D114      -3.13198  -0.00042  -0.00045   0.00470   0.00424  -3.12774
   D115      -1.02302  -0.00032   0.00005   0.00114   0.00117  -1.02185
   D116       1.06196  -0.00028  -0.00092   0.01232   0.01137   1.07334
   D117       1.10600  -0.00053  -0.00039   0.00677   0.00641   1.11241
   D118      -3.06822  -0.00043   0.00011   0.00321   0.00333  -3.06489
   D119      -0.98324  -0.00038  -0.00086   0.01439   0.01354  -0.96970
   D120      -3.12609   0.00055   0.00071   0.02997   0.03067  -3.09541
   D121      -1.05273   0.00074   0.00089   0.03089   0.03176  -1.02097
   D122       1.04336   0.00052   0.00115   0.02434   0.02547   1.06883
   D123      -1.03755  -0.00011   0.00149   0.01340   0.01490  -1.02265
   D124       1.03581   0.00008   0.00167   0.01431   0.01599   1.05179
   D125       3.13190  -0.00014   0.00193   0.00776   0.00969  -3.14159
   D126       1.02034  -0.00027   0.00167   0.01650   0.01819   1.03852
   D127       3.09369  -0.00008   0.00186   0.01742   0.01928   3.11297
   D128      -1.09340  -0.00029   0.00211   0.01087   0.01299  -1.08041
   D129       3.06133  -0.00079   0.00328  -0.07377  -0.07049   2.99084
   D130       0.97392  -0.00030   0.00375  -0.07478  -0.07103   0.90289
   D131      -1.11288  -0.00065   0.00272  -0.06758  -0.06486  -1.17773
         Item               Value     Threshold  Converged?
 Maximum Force            0.002843     0.000450     NO 
 RMS     Force            0.000581     0.000300     NO 
 Maximum Displacement     0.275144     0.001800     NO 
 RMS     Displacement     0.061781     0.001200     NO 
 Predicted change in Energy=-5.297700D-04
 GradGradGradGradGradGradGradGradGradGradGradGradGradGradGradGradGradGrad

                          Input orientation:                          
 ---------------------------------------------------------------------
 Center     Atomic      Atomic             Coordinates (Angstroms)
 Number     Number       Type             X           Y           Z
 ---------------------------------------------------------------------
      1          6           0       -1.433681    0.731392   -0.227551
      2          6           0       -0.983417   -0.372419    0.414482
      3          6           0        0.113053   -0.477333    1.441889
      4          6           0        1.474062    0.231022    1.198213
      5          6           0        1.321578    1.765156    1.071274
      6          6           0        0.581235    2.328651   -0.152649
      7          6           0       -0.950825    2.162864   -0.173576
      8          6           0       -2.641574    0.398968   -0.997544
      9          6           0       -2.959569   -1.075040   -0.814533
     10          6           0       -1.856075   -1.606089    0.121636
     11          8           0       -3.313821    1.188991   -1.661654
     12          6           0       -1.654168    2.921805    0.974265
     13          6           0       -1.086448   -2.777474   -0.495680
     14          8           0       -2.388666   -2.000175    1.405931
     15          6           0        2.377582   -0.476278    0.137739
     16          8           0        1.611033   -0.665636   -1.070803
     17          6           0        2.860412   -1.848859    0.645308
     18          6           0        3.596839    0.392797   -0.223791
     19          8           0        4.338777   -0.292347   -1.241608
     20          1           0        0.277183   -1.531698    1.669751
     21          1           0       -0.292534   -0.044230    2.369114
     22          1           0        2.017149    0.088036    2.142047
     23          1           0        2.317868    2.219314    1.106297
     24          1           0        0.819571    2.107661    1.987099
     25          1           0        0.991601    1.890972   -1.069470
     26          1           0        0.784313    3.407195   -0.199891
     27          1           0       -1.302070    2.626084   -1.105581
     28          1           0       -3.953951   -1.208887   -0.372926
     29          1           0       -2.971948   -1.576662   -1.789662
     30          1           0       -1.347271    3.975440    0.981173
     31          1           0       -1.421961    2.493523    1.955433
     32          1           0       -2.742098    2.889121    0.845200
     33          1           0       -0.306857   -3.134277    0.183398
     34          1           0       -1.779114   -3.605066   -0.695309
     35          1           0       -0.618899   -2.486543   -1.441095
     36          1           0       -2.901208   -2.815566    1.262083
     37          1           0        2.258226   -0.919612   -1.753364
     38          1           0        3.435328   -1.740570    1.572097
     39          1           0        2.019920   -2.520097    0.838443
     40          1           0        3.508761   -2.318765   -0.099524
     41          1           0        3.268182    1.361684   -0.613862
     42          1           0        4.220138    0.570412    0.663793
     43          1           0        5.025643    0.312638   -1.566691
 ---------------------------------------------------------------------
                    Distance matrix (angstroms):
                    1          2          3          4          5
     1  C    0.000000
     2  C    1.354010   0.000000
     3  C    2.576903   1.506259   0.000000
     4  C    3.276910   2.649071   1.553542   0.000000
     5  C    3.216685   3.211480   2.574228   1.546911   0.000000
     6  C    2.572301   3.172625   3.261180   2.649909   1.537407
     7  C    1.511679   2.602793   3.272950   3.390265   2.621381
     8  C    1.470511   2.310486   3.782421   4.667764   4.674725
     9  C    2.436407   2.430911   3.858716   5.041232   5.472769
    10  C    2.400868   1.539231   2.625761   3.952696   4.729121
    11  O    2.408522   3.489861   4.914476   5.658655   5.411819
    12  C    2.508164   3.408104   3.859518   4.132347   3.194106
    13  C    3.536185   2.573577   3.237842   4.298434   5.374888
    14  O    3.322908   2.367971   2.928982   4.465653   5.296756
    15  C    4.014676   3.373972   2.613217   1.562442   2.647764
    16  O    3.454424   3.003867   2.931385   2.443601   3.252849
    17  C    5.085156   4.124097   3.172319   2.559994   3.951020
    18  C    5.041904   4.687397   3.958331   2.560166   2.955905
    19  O    5.949590   5.574476   5.009203   3.799109   4.322757
    20  H    3.412973   2.123379   1.091121   2.182212   3.509727
    21  H    2.940488   2.098955   1.100830   2.137203   2.750205
    22  H    4.235225   3.492835   2.106051   1.098277   2.107868
    23  H    4.250550   4.253724   3.499391   2.161888   1.095481
    24  H    3.446148   3.445967   2.734707   2.138335   1.099116
    25  H    2.816993   3.350485   3.561972   2.851419   2.169677
    26  H    3.475656   4.217559   4.270315   3.538153   2.144949
    27  H    2.092395   3.376856   4.257156   4.330208   3.516166
    28  H    3.183957   3.184928   4.513230   5.831393   6.225902
    29  H    3.183327   3.203546   4.600942   5.653505   6.147119
    30  H    3.462994   4.399706   4.708715   4.693367   3.466443
    31  H    2.805470   3.283364   3.383192   3.752233   2.973090
    32  H    2.741996   3.730432   4.454317   4.996611   4.222306
    33  H    4.047470   2.852892   2.969760   3.940401   5.238757
    34  H    4.375270   3.509242   4.234456   5.374397   6.447821
    35  H    3.534355   2.836470   3.589467   4.328001   5.306071
    36  H    4.117469   3.219521   3.819087   5.331863   6.233085
    37  H    4.322510   3.937921   3.873889   3.263537   4.007975
    38  H    5.749485   4.768355   3.556717   2.805980   4.124182
    39  H    4.861675   3.716489   2.858876   2.827729   4.348021
    40  H    5.809267   4.922614   4.159045   3.510773   4.778383
    41  H    4.759624   4.705391   4.190816   2.789423   2.606096
    42  H    5.725913   5.294154   4.309450   2.818106   3.161503
    43  H    6.609956   6.364208   5.814563   4.501675   4.773757
                    6          7          8          9         10
     6  C    0.000000
     7  C    1.541146   0.000000
     8  C    3.850198   2.578543   0.000000
     9  C    4.955855   3.863923   1.518985   0.000000
    10  C    4.636582   3.887369   2.426897   1.541468   0.000000
    11  O    4.329825   2.957458   1.231704   2.443143   3.621826
    12  C    2.572702   1.545387   3.350777   4.569315   4.611894
    13  C    5.382504   4.952684   3.572124   2.551182   1.531518
    14  O    5.476150   4.679009   3.405370   2.472300   1.445120
    15  C    3.343473   4.259140   5.219852   5.454403   4.381847
    16  O    3.296854   3.920273   4.384452   4.596051   3.785129
    17  C    4.825243   5.593748   6.166323   6.049967   4.751675
    18  C    3.584195   4.880257   6.286218   6.744628   5.818001
    19  O    4.708989   5.928629   7.018745   7.352608   6.477696
    20  H    4.279706   4.307626   4.400122   4.105698   2.636850
    21  H    3.571180   3.430726   4.129019   4.279164   3.152018
    22  H    3.513948   4.298359   5.626493   5.904391   4.685508
    23  H    2.147741   3.510785   5.686464   6.511043   5.746743
    24  H    2.164292   2.793898   4.879268   5.679844   4.942770
    25  H    1.095684   2.156286   3.928258   4.947117   4.664487
    26  H    1.098513   2.135359   4.628432   5.872382   5.675213
    27  H    2.131522   1.098444   2.601152   4.065751   4.441202
    28  H    5.755920   4.519648   2.167414   1.096234   2.191677
    29  H    5.527784   4.547607   2.153999   1.096657   2.213391
    30  H    2.777877   2.185417   4.287388   5.597447   5.670199
    31  H    2.912729   2.205444   3.820300   4.771959   4.511994
    32  H    3.514879   2.184951   3.099463   4.303089   4.638480
    33  H    5.544837   5.348068   4.396516   3.503313   2.176982
    34  H    6.408957   5.850409   4.107003   2.794409   2.160840
    35  H    5.127037   4.830503   3.551637   2.804221   2.178975
    36  H    6.371173   5.536233   3.937836   2.710197   1.963608
    37  H    3.990714   4.721800   5.130103   5.303861   4.573220
    38  H    5.261098   6.125562   6.936095   6.858107   5.488248
    39  H    5.153876   5.637342   5.798389   5.442042   4.046301
    40  H    5.492877   6.322846   6.783741   6.625510   5.416483
    41  H    2.892650   4.316916   5.999938   6.690499   5.967131
    42  H    4.123056   5.475029   7.062048   7.512732   6.476994
    43  H    5.081002   6.409545   7.688797   8.139717   7.340981
                   11         12         13         14         15
    11  O    0.000000
    12  C    3.564430   0.000000
    13  C    4.696119   5.913106   0.000000
    14  O    4.520705   4.995168   2.432301   0.000000
    15  C    6.197016   5.338703   4.206689   5.162140   0.000000
    16  O    5.295558   5.264368   3.473764   4.890071   1.443615
    17  C    7.257531   6.576388   4.212112   5.306059   1.541016
    18  C    7.103422   5.950151   5.661954   6.648954   1.540319
    19  O    7.805963   7.152360   6.013762   7.428635   2.404727
    20  H    5.603188   4.903826   2.846144   2.719525   2.805824
    21  H    5.186145   3.549227   4.038312   3.024435   3.506455
    22  H    6.640745   4.782524   4.980067   4.930892   2.113200
    23  H    6.359170   4.035839   6.254885   6.328138   2.864940
    24  H    5.589480   2.794289   5.801866   5.244508   3.538965
    25  H    4.402286   3.498509   5.142171   5.717941   2.997027
    26  H    4.883839   2.749625   6.468182   6.471948   4.211159
    27  H    2.534087   2.130067   5.442143   5.375004   4.970949
    28  H    2.796499   4.915948   3.270796   2.498117   6.394201
    29  H    2.789642   5.441695   2.582915   3.275882   5.791648
    30  H    4.314644   1.097443   6.917440   6.080535   5.865467
    31  H    4.285354   1.095461   5.822709   4.629233   5.153665
    32  H    3.082471   1.096046   6.053877   4.934020   6.167457
    33  H    5.580027   6.254347   1.093717   2.667341   3.777997
    34  H    5.125635   6.738185   1.097518   2.713382   5.268909
    35  H    4.562981   6.012984   1.094100   3.387357   3.938627
    36  H    4.975436   5.878381   2.526764   0.973783   5.882350
    37  H    5.958383   6.123991   4.027439   5.722094   1.946037
    38  H    8.036821   6.928067   5.079107   5.832144   2.185096
    39  H    6.961078   6.567470   3.390523   4.475264   2.190002
    40  H    7.828936   7.434543   4.635009   6.094878   2.174998
    41  H    6.667118   5.402375   6.009111   6.883429   2.176276
    42  H    7.908912   6.335055   6.380641   7.129865   2.183416
    43  H    8.385921   7.608159   6.932064   8.316102   3.246489
                   16         17         18         19         20
    16  O    0.000000
    17  C    2.430226   0.000000
    18  C    2.404399   2.514494   0.000000
    19  O    2.758460   2.858101   1.433822   0.000000
    20  H    3.168573   2.796989   4.278937   5.148645   0.000000
    21  H    3.980294   4.021102   4.694825   5.877748   1.739612
    22  H    3.324960   2.588993   2.861030   4.121136   2.423652
    23  H    3.682704   4.129999   2.596356   3.988128   4.307199
    24  H    4.203374   4.649676   3.942336   5.345035   3.693215
    25  H    2.630579   4.518767   3.122013   4.000012   4.441666
    26  H    4.246164   5.714075   4.122799   5.235074   5.305225
    27  H    4.395771   6.357435   5.455679   6.352550   5.242486
    28  H    5.634821   6.919676   7.720238   8.388325   4.709483
    29  H    4.727625   6.326104   7.034180   7.442884   4.746199
    30  H    5.873819   7.193043   6.223463   7.448886   5.782868
    31  H    5.323293   6.237903   5.860924   7.153198   4.378483
    32  H    5.937770   7.340063   6.896122   8.038364   5.416602
    33  H    3.368310   3.449239   5.276827   5.629309   2.262434
    34  H    4.502704   5.138746   6.716108   6.978620   3.757754
    35  H    2.902657   4.106741   5.248321   5.425204   3.375211
    36  H    5.515875   5.874623   7.397705   8.065512   3.452054
    37  H    0.974295   2.641922   2.419483   2.232498   4.002111
    38  H    3.386511   1.095990   2.793306   3.290973   3.166551
    39  H    2.692849   1.092835   3.478502   3.829697   2.169133
    40  H    2.697701   1.093592   2.715837   2.469747   3.767347
    41  H    2.658001   3.472661   1.094949   2.067863   4.746855
    42  H    3.368095   2.775260   1.099024   2.094989   4.580144
    43  H    3.586431   3.775345   1.962469   0.971324   6.035230
                   21         22         23         24         25
    21  H    0.000000
    22  H    2.324585   0.000000
    23  H    3.678660   2.388630   0.000000
    24  H    2.452214   2.353102   1.741600   0.000000
    25  H    4.149443   3.823110   2.569193   3.069066   0.000000
    26  H    4.435282   4.245159   2.338585   2.544201   1.760133
    27  H    4.497026   5.292069   4.261668   3.786132   2.408863
    28  H    4.720295   6.607658   7.299067   6.273415   5.878163
    29  H    5.179095   6.566632   7.125879   6.497213   5.315345
    30  H    4.381392   5.270566   4.066064   3.032440   3.744391
    31  H    2.808368   4.201033   3.844808   2.274722   3.916426
    32  H    4.114271   5.672594   5.110780   3.821008   4.313093
    33  H    3.784964   4.429517   6.033395   5.656863   5.339364
    34  H    4.927490   6.008428   7.345368   6.825228   6.166304
    35  H    4.537522   5.139661   6.104006   5.910028   4.679151
    36  H    3.963710   5.778883   7.253484   6.213535   6.537707
    37  H    4.926205   4.030843   4.246654   5.022467   3.157758
    38  H    4.172501   2.383249   4.140817   4.671541   5.112512
    39  H    3.717569   2.915777   4.756315   4.916950   4.914785
    40  H    5.071246   3.611404   4.844211   5.583815   4.999878
    41  H    4.853189   3.283641   2.144194   3.649271   2.381291
    42  H    4.863139   2.696494   2.556036   3.959562   3.895065
    43  H    6.625777   4.780818   4.255857   5.791595   4.360259
                   26         27         28         29         30
    26  H    0.000000
    27  H    2.404870   0.000000
    28  H    6.617349   4.719774   0.000000
    29  H    6.440163   4.573788   1.762592   0.000000
    30  H    2.502292   2.485427   5.958659   6.414276   0.000000
    31  H    3.216810   3.066228   5.053719   5.744093   1.775060
    32  H    3.714322   2.438937   4.443657   5.190236   1.773167
    33  H    6.642923   5.986124   4.161481   3.663583   7.229591
    34  H    7.482540   6.262837   3.252003   2.595166   7.775677
    35  H    6.184314   5.168970   3.727729   2.546806   6.939390
    36  H    7.378563   6.146107   2.522486   3.294395   6.972187
    37  H    4.827728   5.066290   6.370277   5.271408   6.666246
    38  H    6.055354   6.977146   7.659455   7.237505   7.476310
    39  H    6.143098   6.426354   6.234887   5.719768   7.317811
    40  H    6.341869   6.971928   7.549746   6.738462   8.022840
    41  H    3.244240   4.767358   7.669753   6.996829   5.538796
    42  H    4.538522   6.152337   8.429498   7.896548   6.533834
    43  H    5.425247   6.753118   9.185490   8.220744   7.779573
                   31         32         33         34         35
    31  H    0.000000
    32  H    1.769711   0.000000
    33  H    6.004641   6.530674   0.000000
    34  H    6.659338   6.743513   1.778007   0.000000
    35  H    6.081313   6.215535   1.776487   1.775778   0.000000
    36  H    5.554758   5.722111   2.827684   2.390354   3.553078
    37  H    6.240869   6.801633   3.903259   4.962988   3.290992
    38  H    6.455056   7.753903   4.227866   5.983968   5.106130
    39  H    6.183090   7.206698   2.494031   4.238184   3.487232
    40  H    7.189784   8.190715   3.912039   5.474592   4.343448
    41  H    5.466240   6.370667   5.799155   7.081698   5.531959
    42  H    6.099178   7.340439   5.869343   7.434568   6.098509
    43  H    7.663760   8.531898   6.586318   7.900153   6.301749
                   36         37         38         39         40
    36  H    0.000000
    37  H    6.269555   0.000000
    38  H    6.434549   3.621910   0.000000
    39  H    4.948158   3.055455   1.774625   0.000000
    40  H    6.571795   2.501330   1.770316   1.771148   0.000000
    41  H    7.683096   2.742771   3.798728   4.328462   3.723993
    42  H    7.907994   3.451365   2.604147   3.797725   3.071816
    43  H    8.979008   3.035109   4.073911   4.779480   3.373098
                   41         42         43
    41  H    0.000000
    42  H    1.778970   0.000000
    43  H    2.257665   2.385444   0.000000
 Stoichiometry    C15H24O4
 Framework group  C1[X(C15H24O4)]
 Deg. of freedom   123
 Full point group                 C1      NOp   1
 Largest Abelian subgroup         C1      NOp   1
 Largest concise Abelian subgroup C1      NOp   1
                         Standard orientation:                         
 ---------------------------------------------------------------------
 Center     Atomic      Atomic             Coordinates (Angstroms)
 Number     Number       Type             X           Y           Z
 ---------------------------------------------------------------------
      1          6           0       -1.496812    0.693063   -0.231288
      2          6           0       -1.005249   -0.390605    0.414756
      3          6           0        0.115065   -0.454540    1.419557
      4          6           0        1.452243    0.284392    1.137729
      5          6           0        1.258334    1.812430    0.994786
      6          6           0        0.478181    2.341094   -0.219914
      7          6           0       -1.049293    2.136756   -0.205760
      8          6           0       -2.711965    0.320428   -0.970847
      9          6           0       -2.988610   -1.158545   -0.762476
     10          6           0       -1.852429   -1.649468    0.156332
     11          8           0       -3.417918    1.084588   -1.630229
     12          6           0       -1.747113    2.892870    0.947306
     13          6           0       -1.066675   -2.809233   -0.462605
     14          8           0       -2.347522   -2.039855    1.456660
     15          6           0        2.350676   -0.413943    0.067042
     16          8           0        1.563707   -0.638285   -1.122233
     17          6           0        2.878735   -1.767225    0.581350
     18          6           0        3.539613    0.480550   -0.331575
     19          8           0        4.276896   -0.199123   -1.356418
     20          1           0        0.310615   -1.501383    1.657097
     21          1           0       -0.281596   -0.019580    2.349770
     22          1           0        2.018667    0.167454    2.071379
     23          1           0        2.243332    2.291800    1.002626
     24          1           0        0.767356    2.154265    1.916820
     25          1           0        0.879955    1.901818   -1.139772
     26          1           0        0.652858    3.423669   -0.285102
     27          1           0       -1.431831    2.578759   -1.135748
     28          1           0       -3.969699   -1.311424   -0.297911
     29          1           0       -3.008970   -1.673086   -1.730716
     30          1           0       -1.466895    3.953856    0.934331
     31          1           0       -1.483389    2.483459    1.928565
     32          1           0       -2.836360    2.831277    0.842117
     33          1           0       -0.264080   -3.137463    0.203971
     34          1           0       -1.742257   -3.656452   -0.636832
     35          1           0       -0.626791   -2.519136   -1.421458
     36          1           0       -2.842205   -2.869637    1.334164
     37          1           0        2.202497   -0.884929   -1.815316
     38          1           0        3.470252   -1.632417    1.494108
     39          1           0        2.059780   -2.456693    0.800977
     40          1           0        3.522825   -2.230501   -0.171290
     41          1           0        3.178349    1.435701   -0.726654
     42          1           0        4.176901    0.685352    0.540075
     43          1           0        4.941187    0.418540   -1.703810
 ---------------------------------------------------------------------
 Rotational constants (GHZ):      0.5394974      0.2940800      0.2369433
 Standard basis: 6-31G(d) (6D, 7F)
 There are   333 symmetry adapted cartesian basis functions of A   symmetry.
 There are   333 symmetry adapted basis functions of A   symmetry.
   333 basis functions,   628 primitive gaussians,   333 cartesian basis functions
    73 alpha electrons       73 beta electrons
       nuclear repulsion energy      1630.2392029716 Hartrees.
 NAtoms=   43 NActive=   43 NUniq=   43 SFac= 1.00D+00 NAtFMM=   60 NAOKFM=F Big=F
 Integral buffers will be    131072 words long.
 Raffenetti 2 integral format.
 Two-electron integral symmetry is turned on.
 ------------------------------------------------------------------------------
 Polarizable Continuum Model (PCM)
 =================================
 Model                : PCM (using non-symmetric T matrix).
 Atomic radii         : SMD-Coulomb.
 Polarization charges : Total charges.
 Charge compensation  : None.
 Solution method      : On-the-fly selection.
 Cavity type          : VdW (van der Waals Surface) (Alpha=1.000).
 Cavity algorithm     : GePol (No added spheres)
                        Default sphere list used, NSphG=   43.
                        Lebedev-Laikov grids with approx.  5.0 points / Ang**2.
                        Smoothing algorithm: Karplus/York (Gamma=1.0000).
                        Polarization charges: spherical gaussians, with
                                              point-specific exponents (IZeta= 3).
                        Self-potential: point-specific (ISelfS= 7).
                        Self-field    : sphere-specific E.n sum rule (ISelfD= 2).
 1st derivatives      : Analytical E(r).r(x)/FMM algorithm (CHGder, D1EAlg=3).
                        Cavity 1st derivative terms included.
 Solvent              : Methanol, Eps=  32.613000 Eps(inf)=   1.765709
 ------------------------------------------------------------------------------
 ------------------------------------------------------------------------------
 Atomic radii for non-electrostatic terms: SMD-CDS.
 ------------------------------------------------------------------------------
 Nuclear repulsion after PCM non-electrostatic terms =     1630.2402560712 Hartrees.
 One-electron integrals computed using PRISM.
 NBasis=   333 RedAO= T EigKep=  9.19D-04  NBF=   333
 NBsUse=   333 1.00D-06 EigRej= -1.00D+00 NBFU=   333
 Initial guess from the checkpoint file:  "DY-202A-11R_62.chk"
 B after Tr=     0.000000    0.000000    0.000000
         Rot=    0.999971   -0.005122   -0.002173    0.005271 Ang=  -0.88 deg.
 ExpMin= 1.61D-01 ExpMax= 5.48D+03 ExpMxC= 8.25D+02 IAcc=1 IRadAn=         1 AccDes= 0.00D+00
 Harris functional with IExCor=  402 and IRadAn=       1 diagonalized for initial guess.
 HarFok:  IExCor=  402 AccDes= 0.00D+00 IRadAn=         1 IDoV= 1 UseB2=F ITyADJ=14
 ICtDFT=  3500011 ScaDFX=  1.000000  1.000000  1.000000  1.000000
 FoFCou: FMM=F IPFlag=           0 FMFlag=      100000 FMFlg1=           0
         NFxFlg=           0 DoJE=T BraDBF=F KetDBF=T FulRan=T
         wScrn=  0.000000 ICntrl=     500 IOpCl=  0 I1Cent=   200000004 NGrid=           0
         NMat0=    1 NMatS0=      1 NMatT0=    0 NMatD0=    1 NMtDS0=    0 NMtDT0=    0
 Petite list used in FoFCou.
 Keep R1 ints in memory in canonical form, NReq=1565304907.
 Requested convergence on RMS density matrix=1.00D-08 within 128 cycles.
 Requested convergence on MAX density matrix=1.00D-06.
 Requested convergence on             energy=1.00D-06.
 No special actions if energy rises.
 Inv3:  Mode=1 IEnd=    21902412.
 Iteration    1 A*A^-1 deviation from unit magnitude is 7.11D-15 for   2685.
 Iteration    1 A*A^-1 deviation from orthogonality  is 3.41D-15 for   2137    721.
 Iteration    1 A^-1*A deviation from unit magnitude is 7.22D-15 for   2685.
 Iteration    1 A^-1*A deviation from orthogonality  is 7.88D-12 for   2188   2119.
 Error on total polarization charges =  0.05112
 SCF Done:  E(RB3LYP) =  -886.946280514     A.U. after   11 cycles
            NFock= 11  Conv=0.38D-08     -V/T= 2.0094
 SMD-CDS (non-electrostatic) energy       (kcal/mol) =       0.66
 (included in total energy above)
 D1PCM: PCM CHGder 1st derivatives, ID1Alg=3 FixD1E=F DoIter=F DoCFld=F I1PDM=0.
 Calling FoFJK, ICntrl=      2127 FMM=F ISym2X=0 I1Cent= 0 IOpClX= 0 NMat=1 NMatS=1 NMatT=0.
 ***** Axes restored to original set *****
 -------------------------------------------------------------------
 Center     Atomic                   Forces (Hartrees/Bohr)
 Number     Number              X              Y              Z
 -------------------------------------------------------------------
      1        6           0.001570752    0.002462903    0.000060274
      2        6          -0.001184713   -0.001661454    0.000042887
      3        6           0.000152375    0.000930715   -0.001036084
      4        6           0.001016746   -0.001326719    0.000799958
      5        6          -0.000636782   -0.000176594    0.000307562
      6        6          -0.000847177   -0.000815835    0.000258740
      7        6          -0.001106362   -0.000902648   -0.000372770
      8        6          -0.003011373   -0.001445918    0.002435527
      9        6           0.000458053   -0.000510055   -0.001847973
     10        6           0.000487817    0.000897455    0.001615648
     11        8           0.000526957    0.000368669   -0.001423426
     12        6           0.000307379   -0.000510090   -0.000678206
     13        6           0.000446395    0.001517352    0.000397896
     14        8          -0.000160758   -0.000895355   -0.000662108
     15        6          -0.000806819    0.001415349   -0.001134305
     16        8          -0.000597180   -0.000241287   -0.000225863
     17        6          -0.000164613    0.002311237    0.000480521
     18        6           0.000055818    0.001234339   -0.000190266
     19        8           0.000202412   -0.002248400    0.000902134
     20        1           0.001043135   -0.000874504    0.000516934
     21        1          -0.000126780   -0.000503202    0.000046664
     22        1           0.000252497   -0.000190928    0.000063521
     23        1           0.000194624    0.000245787    0.000572731
     24        1           0.000275819    0.000266776   -0.000546033
     25        1           0.000176143    0.000476760   -0.000035637
     26        1           0.000385070    0.000038995   -0.000481041
     27        1           0.000254937    0.000439901   -0.000107815
     28        1           0.000633788    0.001534837    0.000388245
     29        1           0.000091125    0.000528242   -0.000213751
     30        1          -0.000113859   -0.000115648    0.000065751
     31        1          -0.000156468    0.000024247    0.000007556
     32        1          -0.000024367    0.000132199    0.000136674
     33        1           0.000474950   -0.000851233   -0.000047342
     34        1           0.000301770   -0.000164082    0.000235154
     35        1           0.000024776   -0.000197361   -0.000409542
     36        1           0.000534717    0.000207608    0.000343200
     37        1           0.000123813   -0.000102073   -0.000559070
     38        1           0.000236543   -0.000224902    0.000267454
     39        1          -0.000457748   -0.000369589   -0.000149863
     40        1          -0.000052315   -0.000683964   -0.000434632
     41        1          -0.000066616   -0.000140005    0.000343444
     42        1           0.000146655   -0.000369742    0.000277117
     43        1          -0.000861139    0.000488218   -0.000009863
 -------------------------------------------------------------------
 Cartesian Forces:  Max     0.003011373 RMS     0.000806184

 GradGradGradGradGradGradGradGradGradGradGradGradGradGradGradGradGradGrad
 Berny optimization.
 Using GEDIIS/GDIIS optimizer.
 FormGI is forming the generalized inverse of G from B-inverse, IUseBI=4.
 Internal  Forces:  Max     0.002583980 RMS     0.000570068
 Search for a local minimum.
 Step number   4 out of a maximum of  258
 All quantities printed in internal units (Hartrees-Bohrs-Radians)
 Mixed Optimization -- En-DIIS/RFO-DIIS
 Swapping is turned off.
 Update second derivatives using D2CorX and points    2    3    4
 DE= -1.35D-04 DEPred=-5.30D-04 R= 2.54D-01
 Trust test= 2.54D-01 RLast= 3.37D-01 DXMaxT set to 7.26D-01
 ITU=  0  1  1  0
     Eigenvalues ---    0.00225   0.00230   0.00271   0.00308   0.00340
     Eigenvalues ---    0.00471   0.00515   0.00608   0.00727   0.00886
     Eigenvalues ---    0.01007   0.01197   0.01257   0.01317   0.01336
     Eigenvalues ---    0.01448   0.02525   0.02651   0.03524   0.03737
     Eigenvalues ---    0.03972   0.04426   0.04526   0.04587   0.04651
     Eigenvalues ---    0.04885   0.04984   0.05060   0.05266   0.05401
     Eigenvalues ---    0.05414   0.05474   0.05541   0.05586   0.05598
     Eigenvalues ---    0.05663   0.05668   0.05764   0.05842   0.05970
     Eigenvalues ---    0.06032   0.06395   0.06881   0.08220   0.08397
     Eigenvalues ---    0.08661   0.09010   0.09232   0.09327   0.09548
     Eigenvalues ---    0.10598   0.11469   0.11702   0.13261   0.13659
     Eigenvalues ---    0.14101   0.14908   0.15765   0.16000   0.16000
     Eigenvalues ---    0.16000   0.16000   0.16000   0.16000   0.16000
     Eigenvalues ---    0.16000   0.16004   0.16048   0.16272   0.16392
     Eigenvalues ---    0.16469   0.18455   0.19733   0.20376   0.22890
     Eigenvalues ---    0.23259   0.23529   0.24819   0.25006   0.26558
     Eigenvalues ---    0.26994   0.27687   0.28358   0.28454   0.28531
     Eigenvalues ---    0.28748   0.29203   0.29643   0.30010   0.31517
     Eigenvalues ---    0.32312   0.32447   0.32593   0.33513   0.33743
     Eigenvalues ---    0.33797   0.33811   0.33857   0.34029   0.34062
     Eigenvalues ---    0.34086   0.34107   0.34157   0.34216   0.34228
     Eigenvalues ---    0.34230   0.34256   0.34270   0.34271   0.34296
     Eigenvalues ---    0.34322   0.34351   0.34494   0.35020   0.35759
     Eigenvalues ---    0.40633   0.41144   0.41389   0.51570   0.52447
     Eigenvalues ---    0.52757   0.53082   0.94015
 En-DIIS/RFO-DIIS IScMMF=        0 using points:     4    3
 RFO step:  Lambda=-1.82987573D-04.
 DidBck=T Rises=F RFO-DIIS coefs:    0.61395    0.38605
 Iteration  1 RMS(Cart)=  0.03065765 RMS(Int)=  0.00030413
 Iteration  2 RMS(Cart)=  0.00058816 RMS(Int)=  0.00001615
 Iteration  3 RMS(Cart)=  0.00000021 RMS(Int)=  0.00001615
 Variable       Old X    -DE/DX   Delta X   Delta X   Delta X     New X
                                 (Linear)    (Quad)   (Total)
    R1        2.55871   0.00103   0.00162  -0.00211  -0.00052   2.55819
    R2        2.85666  -0.00127  -0.00321   0.00391   0.00069   2.85735
    R3        2.77886   0.00076   0.00343  -0.00554  -0.00211   2.77676
    R4        2.84642  -0.00051   0.00111  -0.00284  -0.00173   2.84468
    R5        2.90873  -0.00221  -0.00547   0.00630   0.00081   2.90953
    R6        2.93577  -0.00159  -0.00212   0.00044  -0.00167   2.93410
    R7        2.06192   0.00111   0.00142  -0.00081   0.00062   2.06254
    R8        2.08027  -0.00011  -0.00016   0.00004  -0.00012   2.08015
    R9        2.92324   0.00032   0.00207  -0.00380  -0.00172   2.92152
   R10        2.95259  -0.00148  -0.00236   0.00092  -0.00144   2.95114
   R11        2.07544   0.00021  -0.00007   0.00060   0.00053   2.07598
   R12        2.90528   0.00067   0.00023   0.00047   0.00070   2.90598
   R13        2.07016   0.00030   0.00048  -0.00023   0.00025   2.07041
   R14        2.07703  -0.00050  -0.00035  -0.00028  -0.00063   2.07640
   R15        2.91234   0.00017   0.00162  -0.00241  -0.00080   2.91155
   R16        2.07054  -0.00009  -0.00043   0.00069   0.00026   2.07080
   R17        2.07589   0.00013   0.00052  -0.00079  -0.00028   2.07561
   R18        2.92036  -0.00061  -0.00014  -0.00123  -0.00137   2.91899
   R19        2.07576   0.00020  -0.00005   0.00049   0.00044   2.07620
   R20        2.87046  -0.00113  -0.00110  -0.00035  -0.00143   2.86904
   R21        2.32758   0.00072   0.00095  -0.00150  -0.00055   2.32704
   R22        2.91295   0.00106   0.00420  -0.00601  -0.00179   2.91116
   R23        2.07158  -0.00061  -0.00089   0.00060  -0.00028   2.07130
   R24        2.07238  -0.00005  -0.00031   0.00046   0.00016   2.07254
   R25        2.89415   0.00029   0.00157  -0.00263  -0.00106   2.89309
   R26        2.73088  -0.00023  -0.00040   0.00022  -0.00019   2.73069
   R27        2.07387  -0.00013  -0.00005  -0.00018  -0.00023   2.07364
   R28        2.07012  -0.00004   0.00012  -0.00033  -0.00021   2.06991
   R29        2.07123   0.00000   0.00029  -0.00058  -0.00029   2.07093
   R30        2.06683   0.00058   0.00079  -0.00057   0.00022   2.06705
   R31        2.07401  -0.00011   0.00012  -0.00046  -0.00034   2.07367
   R32        2.06755   0.00031   0.00027  -0.00004   0.00023   2.06778
   R33        1.84018  -0.00051  -0.00055   0.00046  -0.00009   1.84009
   R34        2.72804   0.00095  -0.00036   0.00219   0.00183   2.72987
   R35        2.91210  -0.00097   0.00033  -0.00274  -0.00241   2.90969
   R36        2.91078  -0.00135   0.00008  -0.00375  -0.00367   2.90711
   R37        1.84115   0.00050   0.00021   0.00029   0.00050   1.84165
   R38        2.07112   0.00033   0.00015   0.00035   0.00050   2.07162
   R39        2.06516   0.00056   0.00065  -0.00047   0.00018   2.06534
   R40        2.06659   0.00055   0.00048   0.00011   0.00059   2.06718
   R41        2.70953  -0.00012   0.00227  -0.00481  -0.00255   2.70699
   R42        2.06915  -0.00024  -0.00001  -0.00029  -0.00030   2.06885
   R43        2.07685   0.00025  -0.00041   0.00123   0.00082   2.07767
   R44        1.83554  -0.00031  -0.00012  -0.00013  -0.00025   1.83529
    A1        2.27682   0.00031   0.00257  -0.00330  -0.00072   2.27610
    A2        1.91469  -0.00058  -0.00174   0.00125  -0.00051   1.91418
    A3        2.08879   0.00029  -0.00059   0.00188   0.00130   2.09009
    A4        2.24245   0.00042  -0.00299   0.00761   0.00466   2.24711
    A5        1.95480   0.00069   0.00278  -0.00310  -0.00039   1.95442
    A6        2.07905  -0.00106   0.00114  -0.00374  -0.00260   2.07645
    A7        2.09322  -0.00071  -0.00399   0.00435   0.00041   2.09363
    A8        1.89573   0.00100   0.00208  -0.00146   0.00063   1.89636
    A9        1.85346   0.00003   0.00295  -0.00266   0.00027   1.85373
   A10        1.91939  -0.00086  -0.00219  -0.00166  -0.00387   1.91552
   A11        1.84991   0.00081   0.00248   0.00062   0.00308   1.85299
   A12        1.83351  -0.00020  -0.00080   0.00043  -0.00036   1.83315
   A13        1.95920   0.00072  -0.00125   0.00138   0.00013   1.95933
   A14        1.98959  -0.00246  -0.00258  -0.00599  -0.00860   1.98099
   A15        1.81218   0.00027   0.00131   0.00065   0.00197   1.81415
   A16        2.03785   0.00143   0.00267  -0.00416  -0.00155   2.03630
   A17        1.82180  -0.00026   0.00204   0.00246   0.00448   1.82628
   A18        1.81151   0.00036  -0.00185   0.00807   0.00626   1.81777
   A19        2.06723  -0.00049   0.00012  -0.00278  -0.00262   2.06460
   A20        1.89534   0.00031   0.00100  -0.00150  -0.00052   1.89483
   A21        1.86052   0.00022   0.00060   0.00152   0.00213   1.86265
   A22        1.88752   0.00011   0.00144  -0.00105   0.00038   1.88789
   A23        1.90623   0.00013  -0.00171   0.00290   0.00118   1.90741
   A24        1.83336  -0.00027  -0.00173   0.00141  -0.00032   1.83304
   A25        2.03767   0.00060   0.00070   0.00067   0.00140   2.03907
   A26        1.91705  -0.00002  -0.00020  -0.00019  -0.00042   1.91663
   A27        1.88081  -0.00031   0.00095  -0.00147  -0.00053   1.88029
   A28        1.89440  -0.00035   0.00055  -0.00078  -0.00024   1.89417
   A29        1.86378   0.00023  -0.00012   0.00172   0.00158   1.86536
   A30        1.86186  -0.00021  -0.00216   0.00007  -0.00208   1.85978
   A31        2.00411  -0.00088   0.00023  -0.00198  -0.00174   2.00237
   A32        1.92430   0.00019  -0.00038  -0.00009  -0.00047   1.92383
   A33        1.84097   0.00037   0.00114   0.00143   0.00257   1.84353
   A34        1.97091   0.00064  -0.00050   0.00194   0.00144   1.97235
   A35        1.85880  -0.00008  -0.00079  -0.00021  -0.00100   1.85780
   A36        1.85207  -0.00023   0.00044  -0.00108  -0.00064   1.85143
   A37        1.90523  -0.00023  -0.00080   0.00161   0.00083   1.90607
   A38        2.19647  -0.00019  -0.00029  -0.00005  -0.00036   2.19611
   A39        2.18110   0.00045   0.00119  -0.00126  -0.00010   2.18101
   A40        1.83135   0.00044   0.00053  -0.00056   0.00000   1.83135
   A41        1.93576  -0.00077  -0.00291  -0.00244  -0.00536   1.93040
   A42        1.91675  -0.00050  -0.00347   0.00475   0.00127   1.91802
   A43        1.94190   0.00012   0.00119  -0.00088   0.00028   1.94218
   A44        1.97199   0.00019  -0.00111   0.00486   0.00376   1.97576
   A45        1.86723   0.00046   0.00535  -0.00551  -0.00015   1.86708
   A46        1.81861  -0.00031  -0.00097   0.00046  -0.00052   1.81810
   A47        1.98756  -0.00053  -0.00113  -0.00299  -0.00411   1.98344
   A48        1.83219   0.00040   0.00042   0.00239   0.00281   1.83500
   A49        1.95891   0.00042  -0.00035   0.00126   0.00093   1.95984
   A50        1.94965   0.00036   0.00194   0.00008   0.00201   1.95166
   A51        1.91224  -0.00034   0.00014  -0.00109  -0.00096   1.91128
   A52        1.92719   0.00006   0.00068  -0.00104  -0.00036   1.92683
   A53        1.95712   0.00010   0.00046  -0.00044   0.00002   1.95714
   A54        1.92799   0.00021   0.00057  -0.00030   0.00028   1.92827
   A55        1.88645  -0.00007  -0.00011   0.00001  -0.00010   1.88635
   A56        1.88278  -0.00016  -0.00066   0.00050  -0.00016   1.88262
   A57        1.87991  -0.00017  -0.00105   0.00136   0.00032   1.88022
   A58        1.93633   0.00099   0.00036   0.00365   0.00401   1.94034
   A59        1.91018   0.00002   0.00046  -0.00158  -0.00112   1.90906
   A60        1.93870   0.00017   0.00233  -0.00336  -0.00103   1.93768
   A61        1.89314  -0.00065  -0.00323   0.00263  -0.00061   1.89254
   A62        1.89511  -0.00040  -0.00018   0.00027   0.00010   1.89521
   A63        1.88919  -0.00019   0.00010  -0.00158  -0.00147   1.88772
   A64        1.86611   0.00039   0.00095  -0.00020   0.00075   1.86686
   A65        1.89708  -0.00002   0.00282  -0.00329  -0.00045   1.89663
   A66        1.93996  -0.00122  -0.00476   0.00281  -0.00195   1.93801
   A67        1.94081   0.00143   0.00263   0.00034   0.00298   1.94379
   A68        1.90210   0.00034  -0.00156   0.00225   0.00068   1.90278
   A69        1.87321  -0.00006   0.00181  -0.00033   0.00150   1.87471
   A70        1.90905  -0.00044  -0.00080  -0.00185  -0.00265   1.90640
   A71        1.84207   0.00053   0.00001   0.00235   0.00236   1.84443
   A72        1.93358   0.00046   0.00313  -0.00328  -0.00015   1.93342
   A73        1.94370  -0.00033  -0.00109   0.00040  -0.00069   1.94301
   A74        1.92213   0.00035   0.00015   0.00094   0.00109   1.92322
   A75        1.89092  -0.00003  -0.00016   0.00053   0.00036   1.89128
   A76        1.88326  -0.00016   0.00053  -0.00021   0.00033   1.88359
   A77        1.88853  -0.00032  -0.00266   0.00171  -0.00095   1.88758
   A78        1.88242  -0.00258  -0.00349  -0.00141  -0.00490   1.87751
   A79        1.92333   0.00033   0.00111  -0.00089   0.00022   1.92355
   A80        1.92896   0.00054  -0.00005   0.00004  -0.00001   1.92895
   A81        1.90209   0.00136   0.00086   0.00486   0.00572   1.90781
   A82        1.93590   0.00048   0.00018  -0.00225  -0.00207   1.93383
   A83        1.89118  -0.00010   0.00140  -0.00027   0.00113   1.89231
   A84        1.88165  -0.00110  -0.00061  -0.00364  -0.00425   1.87740
    D1        0.05818   0.00025  -0.00509   0.00957   0.00443   0.06261
    D2        3.07103   0.00060   0.00453   0.01636   0.02090   3.09193
    D3       -2.99964   0.00001  -0.00870   0.01207   0.00332  -2.99632
    D4        0.01321   0.00036   0.00092   0.01887   0.01979   0.03300
    D5        0.71441  -0.00003   0.00451  -0.01343  -0.00891   0.70550
    D6       -1.53563  -0.00034   0.00535  -0.01437  -0.00901  -1.54464
    D7        2.75518  -0.00036   0.00441  -0.01382  -0.00940   2.74578
    D8       -2.51798   0.00020   0.00840  -0.01620  -0.00779  -2.52577
    D9        1.51517  -0.00011   0.00925  -0.01714  -0.00789   1.50728
   D10       -0.47720  -0.00014   0.00831  -0.01659  -0.00828  -0.48548
   D11       -0.00837  -0.00052  -0.00870   0.00019  -0.00852  -0.01689
   D12        3.10485   0.00051   0.00768   0.01120   0.01890   3.12375
   D13       -3.07662  -0.00074  -0.01203   0.00266  -0.00939  -3.08601
   D14        0.03660   0.00029   0.00435   0.01367   0.01803   0.05464
   D15       -0.81504  -0.00043  -0.00523   0.01009   0.00487  -0.81017
   D16       -3.04175   0.00045  -0.00067   0.01014   0.00947  -3.03228
   D17        1.27737   0.00021  -0.00215   0.01160   0.00947   1.28684
   D18        2.46323  -0.00092  -0.01550   0.00276  -0.01277   2.45046
   D19        0.23652  -0.00004  -0.01094   0.00281  -0.00817   0.22835
   D20       -1.72754  -0.00028  -0.01243   0.00427  -0.00817  -1.73571
   D21       -0.01262  -0.00005   0.00692  -0.02973  -0.02279  -0.03541
   D22        2.12733  -0.00004   0.00518  -0.02960  -0.02438   2.10295
   D23       -2.06436  -0.00049   0.00499  -0.03104  -0.02601  -2.09037
   D24        3.01367   0.00037   0.01525  -0.02271  -0.00754   3.00614
   D25       -1.12956   0.00038   0.01350  -0.02258  -0.00913  -1.13869
   D26        0.96194  -0.00007   0.01332  -0.02402  -0.01076   0.95118
   D27        1.06903   0.00016   0.01145  -0.01708  -0.00562   1.06341
   D28       -1.29789  -0.00021   0.01141  -0.00603   0.00540  -1.29250
   D29        3.02651   0.00031   0.01399  -0.01328   0.00073   3.02724
   D30       -2.99833   0.00012   0.00882  -0.01699  -0.00818  -3.00651
   D31        0.91793  -0.00024   0.00878  -0.00593   0.00284   0.92077
   D32       -1.04085   0.00027   0.01136  -0.01318  -0.00183  -1.04268
   D33       -1.02516  -0.00009   0.00814  -0.01694  -0.00881  -1.03397
   D34        2.89110  -0.00046   0.00810  -0.00589   0.00220   2.89330
   D35        0.93232   0.00006   0.01068  -0.01314  -0.00247   0.92985
   D36       -1.17965   0.00038  -0.00528   0.00295  -0.00233  -1.18198
   D37        2.94322   0.00033  -0.00823   0.00783  -0.00039   2.94283
   D38        0.97607   0.00040  -0.00699   0.00615  -0.00082   0.97525
   D39        1.16435  -0.00110  -0.00782  -0.00920  -0.01703   1.14731
   D40       -0.99597  -0.00114  -0.01076  -0.00432  -0.01509  -1.01106
   D41       -2.96312  -0.00108  -0.00953  -0.00600  -0.01552  -2.97864
   D42       -3.13114  -0.00011  -0.00737   0.00025  -0.00714  -3.13827
   D43        0.99173  -0.00015  -0.01031   0.00513  -0.00519   0.98654
   D44       -0.97542  -0.00009  -0.00907   0.00345  -0.00563  -0.98105
   D45        0.92034   0.00007   0.01958   0.00840   0.02802   0.94837
   D46       -1.17304   0.00041   0.02263   0.00600   0.02866  -1.14437
   D47        2.97872   0.00082   0.02516   0.00615   0.03134   3.01007
   D48       -1.41017   0.00012   0.02152   0.01749   0.03899  -1.37118
   D49        2.77963   0.00047   0.02457   0.01509   0.03963   2.81926
   D50        0.64821   0.00088   0.02710   0.01524   0.04231   0.69052
   D51        2.87953  -0.00051   0.01892   0.01118   0.03010   2.90963
   D52        0.78615  -0.00016   0.02197   0.00879   0.03074   0.81689
   D53       -1.34527   0.00025   0.02450   0.00894   0.03342  -1.31186
   D54        1.28421  -0.00039  -0.00640   0.01393   0.00755   1.29176
   D55       -0.88147  -0.00036  -0.00752   0.01464   0.00714  -0.87433
   D56       -2.90333   0.00007  -0.00537   0.01548   0.01013  -2.89321
   D57       -2.83479  -0.00024  -0.00368   0.00886   0.00518  -2.82961
   D58        1.28271  -0.00021  -0.00480   0.00957   0.00477   1.28748
   D59       -0.73915   0.00022  -0.00265   0.01040   0.00776  -0.73139
   D60       -0.84864  -0.00044  -0.00585   0.01145   0.00561  -0.84302
   D61       -3.01432  -0.00041  -0.00696   0.01216   0.00520  -3.00912
   D62        1.24701   0.00002  -0.00481   0.01300   0.00819   1.25519
   D63       -1.11901  -0.00017   0.00538  -0.00520   0.00020  -1.11881
   D64        1.10763  -0.00010   0.00460  -0.00532  -0.00071   1.10691
   D65        3.13359  -0.00008   0.00438  -0.00571  -0.00133   3.13226
   D66        1.05818  -0.00004   0.00610  -0.00561   0.00050   1.05868
   D67       -2.99838   0.00003   0.00532  -0.00573  -0.00041  -2.99879
   D68       -0.97241   0.00005   0.00509  -0.00613  -0.00103  -0.97344
   D69        3.05948  -0.00033   0.00380  -0.00504  -0.00124   3.05825
   D70       -0.99707  -0.00027   0.00301  -0.00516  -0.00215  -0.99922
   D71        1.02890  -0.00025   0.00279  -0.00556  -0.00277   1.02613
   D72       -3.08709  -0.00032  -0.00473   0.00331  -0.00142  -3.08851
   D73        1.09122  -0.00034  -0.00537   0.00431  -0.00106   1.09017
   D74       -1.00589  -0.00034  -0.00474   0.00308  -0.00166  -1.00755
   D75        0.92819   0.00019  -0.00430   0.00448   0.00018   0.92836
   D76       -1.17668   0.00017  -0.00494   0.00548   0.00054  -1.17615
   D77        3.00939   0.00017  -0.00432   0.00425  -0.00007   3.00932
   D78       -1.10178   0.00009  -0.00335   0.00436   0.00102  -1.10077
   D79        3.07653   0.00006  -0.00399   0.00537   0.00138   3.07791
   D80        0.97942   0.00006  -0.00336   0.00413   0.00077   0.98019
   D81        0.00027   0.00048   0.01257  -0.01842  -0.00583  -0.00556
   D82        2.09887   0.00048   0.01276  -0.02110  -0.00833   2.09054
   D83       -2.12409   0.00026   0.01542  -0.02642  -0.01100  -2.13509
   D84       -3.11326  -0.00053  -0.00364  -0.02933  -0.03295   3.13697
   D85       -1.01466  -0.00053  -0.00345  -0.03201  -0.03545  -1.05011
   D86        1.04557  -0.00074  -0.00079  -0.03733  -0.03812   1.00744
   D87        0.00675  -0.00026  -0.01144   0.02745   0.01601   0.02276
   D88       -2.15187   0.00035  -0.00923   0.03008   0.02085  -2.13102
   D89        1.97562   0.00020  -0.01062   0.03051   0.01989   1.99551
   D90       -2.08777   0.00033  -0.00890   0.03118   0.02228  -2.06549
   D91        2.03679   0.00094  -0.00669   0.03381   0.02712   2.06391
   D92       -0.11890   0.00079  -0.00808   0.03424   0.02616  -0.09275
   D93        2.09459  -0.00049  -0.01591   0.03553   0.01963   2.11422
   D94       -0.06403   0.00012  -0.01370   0.03816   0.02447  -0.03956
   D95       -2.21973  -0.00003  -0.01509   0.03860   0.02351  -2.19622
   D96        1.07607   0.00021   0.01813  -0.04611  -0.02798   1.04809
   D97       -3.11866   0.00004   0.01464  -0.04159  -0.02695   3.13757
   D98       -1.03363  -0.00007   0.01652  -0.04666  -0.03013  -1.06377
   D99        3.13706  -0.00025   0.01584  -0.04670  -0.03086   3.10621
   D100      -1.05767  -0.00042   0.01235  -0.04218  -0.02982  -1.08749
   D101       1.02736  -0.00054   0.01424  -0.04724  -0.03301   0.99435
   D102      -0.96962   0.00027   0.01822  -0.04651  -0.02829  -0.99792
   D103       1.11883   0.00010   0.01473  -0.04199  -0.02726   1.09157
   D104      -3.07933  -0.00001   0.01661  -0.04705  -0.03044  -3.10977
   D105      -3.07923   0.00042  -0.01303   0.03856   0.02553  -3.05371
   D106       1.24359   0.00039  -0.01301   0.03669   0.02369   1.26728
   D107      -0.93827  -0.00016  -0.01405   0.03581   0.02176  -0.91651
   D108       2.92738   0.00096  -0.00457   0.01422   0.00965   2.93703
   D109      -1.23904  -0.00033  -0.00960   0.01701   0.00741  -1.23163
   D110       0.82664  -0.00070  -0.01039   0.01585   0.00547   0.83211
   D111      -1.03734  -0.00040  -0.00206  -0.01197  -0.01404  -1.05138
   D112       1.06855  -0.00034  -0.00088  -0.01327  -0.01415   1.05440
   D113      -3.11945  -0.00072  -0.00482  -0.01024  -0.01506  -3.13451
   D114      -3.12774   0.00017  -0.00164  -0.01109  -0.01272  -3.14046
   D115      -1.02185   0.00022  -0.00045  -0.01239  -0.01283  -1.03468
   D116       1.07334  -0.00016  -0.00439  -0.00936  -0.01374   1.05960
   D117       1.11241   0.00029  -0.00247  -0.01093  -0.01341   1.09900
   D118      -3.06489   0.00035  -0.00129  -0.01223  -0.01352  -3.07840
   D119      -0.96970  -0.00003  -0.00523  -0.00920  -0.01443  -0.98413
   D120      -3.09541  -0.00105  -0.01184  -0.02439  -0.03623  -3.13164
   D121      -1.02097  -0.00077  -0.01226  -0.01986  -0.03212  -1.05309
   D122       1.06883  -0.00033  -0.00983  -0.02075  -0.03058   1.03825
   D123      -1.02265  -0.00030  -0.00575  -0.02839  -0.03414  -1.05679
   D124       1.05179  -0.00002  -0.00617  -0.02387  -0.03004   1.02176
   D125      -3.14159   0.00042  -0.00374  -0.02476  -0.02850   3.11310
   D126       1.03852  -0.00017  -0.00702  -0.02690  -0.03392   1.00460
   D127       3.11297   0.00011  -0.00744  -0.02237  -0.02982   3.08315
   D128      -1.08041   0.00055  -0.00501  -0.02326  -0.02828  -1.10869
   D129       2.99084  -0.00029   0.02721  -0.07323  -0.04602   2.94482
   D130       0.90289   0.00004   0.02742  -0.07409  -0.04667   0.85622
   D131      -1.17773  -0.00099   0.02504  -0.07545  -0.05041  -1.22814
         Item               Value     Threshold  Converged?
 Maximum Force            0.002584     0.000450     NO 
 RMS     Force            0.000570     0.000300     NO 
 Maximum Displacement     0.133183     0.001800     NO 
 RMS     Displacement     0.030750     0.001200     NO 
 Predicted change in Energy=-2.969832D-04
 GradGradGradGradGradGradGradGradGradGradGradGradGradGradGradGradGradGrad

                          Input orientation:                          
 ---------------------------------------------------------------------
 Center     Atomic      Atomic             Coordinates (Angstroms)
 Number     Number       Type             X           Y           Z
 ---------------------------------------------------------------------
      1          6           0       -1.438041    0.732221   -0.218635
      2          6           0       -0.982222   -0.366036    0.428402
      3          6           0        0.116481   -0.468182    1.452350
      4          6           0        1.474218    0.243690    1.206305
      5          6           0        1.316477    1.775821    1.072835
      6          6           0        0.576608    2.327992   -0.156988
      7          6           0       -0.955275    2.164556   -0.178315
      8          6           0       -2.649285    0.392045   -0.977776
      9          6           0       -2.957327   -1.082978   -0.792216
     10          6           0       -1.839092   -1.609310    0.127417
     11          8           0       -3.316229    1.172029   -1.658357
     12          6           0       -1.660430    2.933953    0.960439
     13          6           0       -1.052880   -2.756597   -0.512449
     14          8           0       -2.353081   -2.032829    1.409811
     15          6           0        2.364236   -0.465200    0.136640
     16          8           0        1.596685   -0.614786   -1.077982
     17          6           0        2.810477   -1.856352    0.622818
     18          6           0        3.606949    0.374940   -0.204592
     19          8           0        4.353450   -0.340088   -1.196285
     20          1           0        0.288074   -1.522542    1.676264
     21          1           0       -0.289389   -0.041228    2.382224
     22          1           0        2.021889    0.101973    2.148009
     23          1           0        2.311473    2.233205    1.106762
     24          1           0        0.812357    2.122442    1.985547
     25          1           0        0.987237    1.880835   -1.069271
     26          1           0        0.783226    3.405134   -0.215971
     27          1           0       -1.303712    2.620785   -1.115084
     28          1           0       -3.944370   -1.216293   -0.334644
     29          1           0       -2.986230   -1.583777   -1.767514
     30          1           0       -1.352649    3.987223    0.958208
     31          1           0       -1.430527    2.514709    1.945916
     32          1           0       -2.747951    2.901184    0.829288
     33          1           0       -0.241878   -3.092132    0.140365
     34          1           0       -1.726610   -3.603870   -0.692364
     35          1           0       -0.624659   -2.451676   -1.472120
     36          1           0       -2.834214   -2.866357    1.261817
     37          1           0        2.236890   -0.880489   -1.763043
     38          1           0        3.395848   -1.776280    1.546236
     39          1           0        1.951783   -2.504691    0.814637
     40          1           0        3.438284   -2.337063   -0.133093
     41          1           0        3.306924    1.347234   -0.608559
     42          1           0        4.215840    0.545326    0.694868
     43          1           0        5.032947    0.261559   -1.542001
 ---------------------------------------------------------------------
                    Distance matrix (angstroms):
                    1          2          3          4          5
     1  C    0.000000
     2  C    1.353734   0.000000
     3  C    2.578701   1.505341   0.000000
     4  C    3.278776   2.647829   1.552659   0.000000
     5  C    3.216266   3.207314   2.572852   1.546002   0.000000
     6  C    2.570816   3.167084   3.258876   2.647374   1.537779
     7  C    1.512043   2.602446   3.277047   3.392541   2.622469
     8  C    1.469396   2.308922   3.780869   4.668565   4.674088
     9  C    2.435605   2.430011   3.855431   5.039119   5.469601
    10  C    2.400700   1.539658   2.623335   3.946597   4.723403
    11  O    2.407036   3.488237   4.914295   5.658312   5.411648
    12  C    2.507448   3.410712   3.869614   4.138114   3.196229
    13  C    3.522289   2.570014   3.234916   4.282763   5.354417
    14  O    3.336860   2.370783   2.923810   4.457821   5.299530
    15  C    4.002169   3.360617   2.604516   1.561678   2.645078
    16  O    3.429645   2.996971   2.935145   2.443347   3.227930
    17  C    5.045658   4.079634   3.142094   2.556604   3.953130
    18  C    5.057645   4.691505   3.954703   2.560546   2.973306
    19  O    5.970512   5.577605   4.998358   3.795156   4.341564
    20  H    3.413806   2.123280   1.091447   2.178847   3.507269
    21  H    2.946539   2.098318   1.100766   2.138755   2.755898
    22  H    4.239025   3.492959   2.107035   1.098560   2.110776
    23  H    4.250705   4.250254   3.497844   2.160805   1.095614
    24  H    3.443171   3.440602   2.734936   2.138922   1.098784
    25  H    2.815115   3.342189   3.554529   2.845285   2.169803
    26  H    3.475414   4.213520   4.269710   3.534836   2.144770
    27  H    2.094836   3.377396   4.260327   4.330857   3.516581
    28  H    3.176766   3.174822   4.499281   5.819550   6.213714
    29  H    3.187437   3.212629   4.608567   5.663817   6.153678
    30  H    3.462267   4.400997   4.717325   4.697529   3.468094
    31  H    2.804033   3.286718   3.396245   3.760597   2.975610
    32  H    2.741972   3.735403   4.466073   5.003113   4.224374
    33  H    4.023103   2.839484   2.955476   3.899861   5.195664
    34  H    4.371427   3.506251   4.222479   5.352940   6.427859
    35  H    3.517103   2.844245   3.610549   4.340995   5.302502
    36  H    4.134102   3.221189   3.807118   5.313949   6.230069
    37  H    4.300133   3.928076   3.873614   3.265344   3.993162
    38  H    5.724844   4.733481   3.531881   2.808646   4.143104
    39  H    4.799599   3.651220   2.814672   2.816925   4.335096
    40  H    5.762497   4.872484   4.128041   3.508821   4.782483
    41  H    4.800519   4.733642   4.209752   2.805415   2.640578
    42  H    5.730252   5.284074   4.290189   2.805181   3.172268
    43  H    6.621670   6.360710   5.802611   4.496449   4.789834
                    6          7          8          9         10
     6  C    0.000000
     7  C    1.540724   0.000000
     8  C    3.850710   2.578876   0.000000
     9  C    4.952466   3.864138   1.518228   0.000000
    10  C    4.628048   3.888015   2.425549   1.540519   0.000000
    11  O    4.329496   2.957996   1.231414   2.442145   3.620328
    12  C    2.572969   1.544661   3.346013   4.570501   4.622454
    13  C    5.351133   4.933448   3.560756   2.550722   1.530955
    14  O    5.482216   4.700430   3.415892   2.473106   1.445021
    15  C    3.329227   4.246642   5.206937   5.437229   4.356264
    16  O    3.247880   3.878999   4.364861   4.586925   3.774470
    17  C    4.806975   5.566902   6.117695   5.988989   4.682408
    18  C    3.605502   4.900744   6.303853   6.749855   5.805759
    19  O    4.739549   5.957521   7.044292   7.359525   6.458381
    20  H    4.274421   4.310460   4.397459   4.101126   2.632734
    21  H    3.579211   3.444597   4.128733   4.275535   3.153508
    22  H    3.515254   4.304595   5.628014   5.902679   4.681714
    23  H    2.148443   3.511093   5.687204   6.508720   5.740316
    24  H    2.165245   2.794386   4.874271   5.674610   4.940526
    25  H    1.095822   2.155841   3.930541   4.941713   4.647721
    26  H    1.098365   2.136080   4.630462   5.870855   5.669137
    27  H    2.130558   1.098676   2.607048   4.068974   4.441187
    28  H    5.747413   4.515447   2.162779   1.096084   2.190926
    29  H    5.530781   4.549761   2.154319   1.096741   2.215252
    30  H    2.778263   2.184424   4.284227   5.598743   5.678734
    31  H    2.913015   2.204729   3.813010   4.771985   4.525637
    32  H    3.514823   2.184393   3.093702   4.306584   4.654375
    33  H    5.489633   5.314438   4.380107   3.504292   2.179454
    34  H    6.385799   5.842426   4.110977   2.807050   2.159390
    35  H    5.100768   4.805500   3.525655   2.788717   2.177831
    36  H    6.374007   5.560079   3.958176   2.722985   1.964001
    37  H    3.953517   4.687598   5.109862   5.288042   4.551774
    38  H    5.262522   6.118540   6.900428   6.805282   5.426373
    39  H    5.117615   5.589168   5.724827   5.357480   3.955339
    40  H    5.472888   6.290467   6.724583   6.550649   5.333684
    41  H    2.936057   4.361131   6.043603   6.721644   5.980326
    42  H    4.140962   5.488604   7.067614   7.504473   6.451872
    43  H    5.103662   6.429606   7.704029   8.137225   7.315191
                   11         12         13         14         15
    11  O    0.000000
    12  C    3.564286   0.000000
    13  C    4.676533   5.909388   0.000000
    14  O    4.540091   5.034940   2.430935   0.000000
    15  C    6.178206   5.332056   4.165153   5.131423   0.000000
    16  O    5.259873   5.230440   3.453603   4.878586   1.444583
    17  C    7.204956   6.561252   4.126112   5.226168   1.539741
    18  C    7.118931   5.970856   5.622749   6.627639   1.538379
    19  O    7.830963   7.178966   5.961170   7.391526   2.397773
    20  H    5.601019   4.916240   2.848071   2.703162   2.792645
    21  H    5.192307   3.571124   4.041692   3.028347   3.502018
    22  H    6.642962   4.794779   4.970277   4.923685   2.117662
    23  H    6.359482   4.035898   6.232082   6.328424   2.867981
    24  H    5.588072   2.797155   5.790001   5.255259   3.538739
    25  H    4.401051   3.498417   5.096852   5.711421   2.975606
    26  H    4.885976   2.752709   6.436312   6.484676   4.195642
    27  H    2.538555   2.129112   5.416855   5.397443   4.954186
    28  H    2.801939   4.911024   3.280985   2.498410   6.370617
    29  H    2.777640   5.441447   2.586220   3.270767   5.788307
    30  H    4.315944   1.097321   6.908820   6.119300   5.857840
    31  H    4.283625   1.095348   5.828622   4.671039   5.153015
    32  H    3.082417   1.095891   6.056732   4.983715   6.160095
    33  H    5.556087   6.244878   1.093834   2.681565   3.700353
    34  H    5.125353   6.743832   1.097339   2.698106   5.222406
    35  H    4.517796   5.999597   1.094221   3.386503   3.932898
    36  H    5.006828   5.925554   2.516588   0.973736   5.835705
    37  H    5.921226   6.095607   3.988277   5.697607   1.948712
    38  H    8.000871   6.935085   4.999039   5.756268   2.184059
    39  H    6.883743   6.530558   3.294330   4.371354   2.188451
    40  H    7.762964   7.414601   4.526640   6.001085   2.174903
    41  H    6.708124   5.445552   5.988202   6.894513   2.174604
    42  H    7.915964   6.348749   6.334013   7.092866   2.182022
    43  H    8.399478   7.629233   6.870701   8.278334   3.235434
                   16         17         18         19         20
    16  O    0.000000
    17  C    2.430535   0.000000
    18  C    2.404897   2.509510   0.000000
    19  O    2.772942   2.826475   1.432475   0.000000
    20  H    3.181565   2.753852   4.260632   5.116348   0.000000
    21  H    3.982370   3.999920   4.695345   5.869497   1.739579
    22  H    3.331901   2.604442   2.849853   4.100720   2.422335
    23  H    3.659930   4.148215   2.617452   4.011924   4.303965
    24  H    4.182439   4.656213   3.957298   5.359799   3.695462
    25  H    2.568974   4.489314   3.142973   4.034850   4.428292
    26  H    4.191006   5.700575   4.141934   5.266327   5.301671
    27  H    4.345411   6.323892   5.476075   6.385674   5.243335
    28  H    5.622957   6.852326   7.718247   8.388323   4.695862
    29  H    4.734712   6.276129   7.053318   7.466188   4.752307
    30  H    5.832935   7.182721   6.244862   7.478437   5.793539
    31  H    5.301104   6.232405   5.880429   7.174794   4.396100
    32  H    5.905555   7.319352   6.916326   8.064656   5.431774
    33  H    3.316915   3.328180   5.191633   5.520636   2.259081
    34  H    4.486381   5.036733   6.672009   6.919056   3.741828
    35  H    2.909274   4.067349   5.244320   5.414467   3.407153
    36  H    5.493368   5.769832   7.358324   8.005423   3.424366
    37  H    0.974561   2.640766   2.425270   2.256784   4.004866
    38  H    3.387120   1.096254   2.781674   3.240536   3.120826
    39  H    2.698118   1.092929   3.474287   3.807534   2.115407
    40  H    2.692683   1.093904   2.718184   2.440454   3.723042
    41  H    2.644769   3.467812   1.094788   2.070675   4.750736
    42  H    3.368803   2.783576   1.099458   2.092691   4.546050
    43  H    3.576478   3.756509   1.958313   0.971192   6.004504
                   21         22         23         24         25
    21  H    0.000000
    22  H    2.327524   0.000000
    23  H    3.682979   2.389604   0.000000
    24  H    2.460217   2.360436   1.741229   0.000000
    25  H    4.151737   3.819130   2.571554   3.069344   0.000000
    26  H    4.447306   4.246594   2.336360   2.548103   1.758758
    27  H    4.510690   5.296396   4.261030   3.786820   2.407918
    28  H    4.703300   6.595273   7.287815   6.257546   5.869636
    29  H    5.183891   6.576802   7.134176   6.500060   5.317849
    30  H    4.403040   5.281885   4.065026   3.036460   3.744678
    31  H    2.832908   4.216789   3.845255   2.277273   3.916469
    32  H    4.136898   5.685595   5.110867   3.823503   4.312455
    33  H    3.786318   4.399725   5.984375   5.630976   5.263491
    34  H    4.920479   5.987674   7.322187   6.812357   6.130988
    35  H    4.558358   5.160491   6.100788   5.911263   4.640167
    36  H    3.963937   5.760039   7.246218   6.221687   6.524821
    37  H    4.926427   4.038290   4.235143   5.009872   3.109318
    38  H    4.158155   2.403691   4.176719   4.697600   5.100665
    39  H    3.680874   2.928735   4.760501   4.907105   4.869527
    40  H    5.049082   3.627465   4.867679   5.592076   4.967366
    41  H    4.879148   3.286437   2.172141   3.681467   2.424445
    42  H    4.846474   2.668634   2.577830   3.966968   3.914032
    43  H    6.619553   4.765304   4.278991   5.806880   4.383298
                   26         27         28         29         30
    26  H    0.000000
    27  H    2.403938   0.000000
    28  H    6.612248   4.722851   0.000000
    29  H    6.442462   4.575464   1.762440   0.000000
    30  H    2.505890   2.483564   5.955255   6.413594   0.000000
    31  H    3.219831   3.065462   5.043880   5.745203   1.774805
    32  H    3.716953   2.438244   4.442946   5.187970   1.772842
    33  H    6.587281   5.944835   4.177661   3.666961   7.212485
    34  H    7.460051   6.253308   3.278254   2.612157   7.777463
    35  H    6.153233   5.130151   3.720283   2.533283   6.920686
    36  H    7.389271   6.172586   2.550264   3.293169   7.018460
    37  H    4.782586   5.021417   6.353035   5.270257   6.632090
    38  H    6.064505   6.964386   7.598032   7.193672   7.490793
    39  H    6.111768   6.371230   6.143731   5.647969   7.285934
    40  H    6.326850   6.930446   7.469961   6.671817   8.008781
    41  H    3.279959   4.810038   7.695971   7.038309   5.579958
    42  H    4.559711   6.168379   8.411434   7.903557   6.551646
    43  H    5.449821   6.775061   9.177907   8.231848   7.804323
                   31         32         33         34         35
    31  H    0.000000
    32  H    1.769698   0.000000
    33  H    6.009123   6.532599   0.000000
    34  H    6.669722   6.758276   1.777567   0.000000
    35  H    6.082546   6.201449   1.776742   1.774786   0.000000
    36  H    5.603053   5.784381   2.833519   2.364219   3.539562
    37  H    6.223639   6.772730   3.828658   4.926712   3.277458
    38  H    6.470411   7.754931   4.115944   5.881411   5.072584
    39  H    6.157449   7.163184   2.368940   4.124297   3.445303
    40  H    7.181036   8.163021   3.766763   5.347309   4.279443
    41  H    5.507430   6.414334   5.732614   7.060944   5.534872
    42  H    6.109422   7.352722   5.780123   7.379225   6.091657
    43  H    7.682366   8.551784   6.473127   7.832945   6.274953
                   36         37         38         39         40
    36  H    0.000000
    37  H    6.229730   0.000000
    38  H    6.331101   3.618972   0.000000
    39  H    4.820429   3.060025   1.775147   0.000000
    40  H    6.447492   2.494333   1.770996   1.770869   0.000000
    41  H    7.678948   2.727739   3.795707   4.324260   3.717173
    42  H    7.852660   3.462733   2.605201   3.800382   3.098110
    43  H    8.918378   3.028377   4.045997   4.764394   3.358692
                   41         42         43
    41  H    0.000000
    42  H    1.779917   0.000000
    43  H    2.242579   2.398285   0.000000
 Stoichiometry    C15H24O4
 Framework group  C1[X(C15H24O4)]
 Deg. of freedom   123
 Full point group                 C1      NOp   1
 Largest Abelian subgroup         C1      NOp   1
 Largest concise Abelian subgroup C1      NOp   1
                         Standard orientation:                         
 ---------------------------------------------------------------------
 Center     Atomic      Atomic             Coordinates (Angstroms)
 Number     Number       Type             X           Y           Z
 ---------------------------------------------------------------------
      1          6           0       -1.505074    0.687695   -0.225174
      2          6           0       -1.002437   -0.387082    0.426598
      3          6           0        0.121470   -0.441859    1.426541
      4          6           0        1.451597    0.305940    1.139646
      5          6           0        1.245434    1.830650    0.988386
      6          6           0        0.462126    2.342741   -0.231841
      7          6           0       -1.064315    2.134042   -0.215923
      8          6           0       -2.722365    0.300963   -0.951648
      9          6           0       -2.982194   -1.179600   -0.738489
     10          6           0       -1.828497   -1.659289    0.162666
     11          8           0       -3.427272    1.050941   -1.627682
     12          6           0       -1.766353    2.898986    0.927747
     13          6           0       -1.023055   -2.792222   -0.478857
     14          8           0       -2.300825   -2.078892    1.462253
     15          6           0        2.338118   -0.392081    0.059977
     16          8           0        1.548347   -0.581959   -1.134605
     17          6           0        2.836288   -1.762235    0.555263
     18          6           0        3.547356    0.479140   -0.321241
     19          8           0        4.292388   -0.228092   -1.319607
     20          1           0        0.329298   -1.487322    1.661211
     21          1           0       -0.275989   -0.013437    2.359368
     22          1           0        2.024187    0.194206    2.070501
     23          1           0        2.226905    2.317538    0.993201
     24          1           0        0.751798    2.175642    1.907424
     25          1           0        0.865335    1.894525   -1.146910
     26          1           0        0.635263    3.424512   -0.310587
     27          1           0       -1.447048    2.566048   -1.150790
     28          1           0       -3.954345   -1.335155   -0.256695
     29          1           0       -3.018030   -1.695276   -1.705771
     30          1           0       -1.490143    3.960704    0.903758
     31          1           0       -1.502080    2.501174    1.913491
     32          1           0       -2.855083    2.832338    0.821913
     33          1           0       -0.188023   -3.094162    0.159914
     34          1           0       -1.675162   -3.661484   -0.631482
     35          1           0       -0.625682   -2.488945   -1.452220
     36          1           0       -2.760162   -2.928286    1.336951
     37          1           0        2.180666   -0.838738   -1.830311
     38          1           0        3.439550   -1.651458    1.463875
     39          1           0        2.001755   -2.432658    0.775676
     40          1           0        3.461022   -2.235310   -0.207975
     41          1           0        3.209593    1.436167   -0.731822
     42          1           0        4.170901    0.680522    0.561621
     43          1           0        4.945789    0.388139   -1.689120
 ---------------------------------------------------------------------
 Rotational constants (GHZ):      0.5402837      0.2956214      0.2375579
 Standard basis: 6-31G(d) (6D, 7F)
 There are   333 symmetry adapted cartesian basis functions of A   symmetry.
 There are   333 symmetry adapted basis functions of A   symmetry.
   333 basis functions,   628 primitive gaussians,   333 cartesian basis functions
    73 alpha electrons       73 beta electrons
       nuclear repulsion energy      1632.1899033868 Hartrees.
 NAtoms=   43 NActive=   43 NUniq=   43 SFac= 1.00D+00 NAtFMM=   60 NAOKFM=F Big=F
 Integral buffers will be    131072 words long.
 Raffenetti 2 integral format.
 Two-electron integral symmetry is turned on.
 ------------------------------------------------------------------------------
 Polarizable Continuum Model (PCM)
 =================================
 Model                : PCM (using non-symmetric T matrix).
 Atomic radii         : SMD-Coulomb.
 Polarization charges : Total charges.
 Charge compensation  : None.
 Solution method      : On-the-fly selection.
 Cavity type          : VdW (van der Waals Surface) (Alpha=1.000).
 Cavity algorithm     : GePol (No added spheres)
                        Default sphere list used, NSphG=   43.
                        Lebedev-Laikov grids with approx.  5.0 points / Ang**2.
                        Smoothing algorithm: Karplus/York (Gamma=1.0000).
                        Polarization charges: spherical gaussians, with
                                              point-specific exponents (IZeta= 3).
                        Self-potential: point-specific (ISelfS= 7).
                        Self-field    : sphere-specific E.n sum rule (ISelfD= 2).
 1st derivatives      : Analytical E(r).r(x)/FMM algorithm (CHGder, D1EAlg=3).
                        Cavity 1st derivative terms included.
 Solvent              : Methanol, Eps=  32.613000 Eps(inf)=   1.765709
 ------------------------------------------------------------------------------
 ------------------------------------------------------------------------------
 Atomic radii for non-electrostatic terms: SMD-CDS.
 ------------------------------------------------------------------------------
 Nuclear repulsion after PCM non-electrostatic terms =     1632.1909338052 Hartrees.
 One-electron integrals computed using PRISM.
 NBasis=   333 RedAO= T EigKep=  9.15D-04  NBF=   333
 NBsUse=   333 1.00D-06 EigRej= -1.00D+00 NBFU=   333
 Initial guess from the checkpoint file:  "DY-202A-11R_62.chk"
 B after Tr=     0.000000    0.000000    0.000000
         Rot=    0.999996    0.000893   -0.000340   -0.002535 Ang=   0.31 deg.
 ExpMin= 1.61D-01 ExpMax= 5.48D+03 ExpMxC= 8.25D+02 IAcc=1 IRadAn=         1 AccDes= 0.00D+00
 Harris functional with IExCor=  402 and IRadAn=       1 diagonalized for initial guess.
 HarFok:  IExCor=  402 AccDes= 0.00D+00 IRadAn=         1 IDoV= 1 UseB2=F ITyADJ=14
 ICtDFT=  3500011 ScaDFX=  1.000000  1.000000  1.000000  1.000000
 FoFCou: FMM=F IPFlag=           0 FMFlag=      100000 FMFlg1=           0
         NFxFlg=           0 DoJE=T BraDBF=F KetDBF=T FulRan=T
         wScrn=  0.000000 ICntrl=     500 IOpCl=  0 I1Cent=   200000004 NGrid=           0
         NMat0=    1 NMatS0=      1 NMatT0=    0 NMatD0=    1 NMtDS0=    0 NMtDT0=    0
 Petite list used in FoFCou.
 Keep R1 ints in memory in canonical form, NReq=1565304907.
 Requested convergence on RMS density matrix=1.00D-08 within 128 cycles.
 Requested convergence on MAX density matrix=1.00D-06.
 Requested convergence on             energy=1.00D-06.
 No special actions if energy rises.
 Inv3:  Mode=1 IEnd=    21643788.
 Iteration    1 A*A^-1 deviation from unit magnitude is 6.88D-15 for   2679.
 Iteration    1 A*A^-1 deviation from orthogonality  is 4.61D-15 for   1878   1514.
 Iteration    1 A^-1*A deviation from unit magnitude is 6.66D-15 for   2679.
 Iteration    1 A^-1*A deviation from orthogonality  is 7.42D-10 for   2573   2563.
 Iteration    2 A*A^-1 deviation from unit magnitude is 2.44D-15 for     55.
 Iteration    2 A*A^-1 deviation from orthogonality  is 4.24D-15 for   1932    976.
 Iteration    2 A^-1*A deviation from unit magnitude is 9.99D-16 for    631.
 Iteration    2 A^-1*A deviation from orthogonality  is 3.67D-16 for    969    943.
 Error on total polarization charges =  0.05108
 SCF Done:  E(RB3LYP) =  -886.946623535     A.U. after    9 cycles
            NFock=  9  Conv=0.81D-08     -V/T= 2.0094
 SMD-CDS (non-electrostatic) energy       (kcal/mol) =       0.65
 (included in total energy above)
 D1PCM: PCM CHGder 1st derivatives, ID1Alg=3 FixD1E=F DoIter=F DoCFld=F I1PDM=0.
 Calling FoFJK, ICntrl=      2127 FMM=F ISym2X=0 I1Cent= 0 IOpClX= 0 NMat=1 NMatS=1 NMatT=0.
 ***** Axes restored to original set *****
 -------------------------------------------------------------------
 Center     Atomic                   Forces (Hartrees/Bohr)
 Number     Number              X              Y              Z
 -------------------------------------------------------------------
      1        6           0.001273302    0.003370052    0.001307051
      2        6          -0.000961958   -0.002755788   -0.000795956
      3        6           0.000151757    0.000846397   -0.000212838
      4        6           0.000065825   -0.001478309   -0.000291715
      5        6          -0.000161505   -0.000109307   -0.000086480
      6        6          -0.000209305   -0.000512331   -0.000030164
      7        6          -0.001293861   -0.001134295   -0.000210901
      8        6          -0.000641586   -0.002184714   -0.000903564
      9        6          -0.000782217   -0.000380439   -0.001397747
     10        6           0.000357119    0.001201187    0.002947893
     11        8          -0.000677898    0.001010565   -0.000677877
     12        6           0.000406312   -0.000267051   -0.000558957
     13        6           0.000456441    0.001362120   -0.000246141
     14        8          -0.000106486   -0.000801374   -0.000614197
     15        6          -0.000986306    0.001324990   -0.000588299
     16        8          -0.000168659   -0.000560745    0.000061062
     17        6           0.000165865    0.001192715    0.000671445
     18        6          -0.000254286    0.000591214    0.000994365
     19        8           0.000832628   -0.000824742   -0.000400593
     20        1           0.000436946   -0.000451845    0.000593752
     21        1          -0.000108473   -0.000347655    0.000087695
     22        1           0.000443648   -0.000310788   -0.000363679
     23        1           0.000366039    0.000221958    0.000320742
     24        1           0.000162808    0.000291107   -0.000341550
     25        1           0.000096686    0.000487234    0.000401252
     26        1           0.000117538    0.000259196   -0.000302030
     27        1           0.000146042    0.000096034   -0.000091108
     28        1           0.000556755    0.001003147    0.000600199
     29        1           0.000173648    0.000690156   -0.000084709
     30        1          -0.000126855    0.000006924    0.000141543
     31        1          -0.000154816   -0.000005591    0.000090410
     32        1          -0.000130161    0.000098844    0.000140383
     33        1           0.000012106   -0.000737805   -0.000059536
     34        1           0.000100495   -0.000231035    0.000055115
     35        1           0.000217295   -0.000254548   -0.000215914
     36        1           0.000523048    0.000228811    0.000256221
     37        1           0.000273377   -0.000081807   -0.000067536
     38        1           0.000089910   -0.000269492    0.000183279
     39        1           0.000107019   -0.000340308   -0.000192311
     40        1          -0.000230348   -0.000410780   -0.000134641
     41        1          -0.000093724    0.000135375    0.000198221
     42        1          -0.000072370   -0.000224884    0.000213778
     43        1          -0.000371797    0.000257608   -0.000395965
 -------------------------------------------------------------------
 Cartesian Forces:  Max     0.003370052 RMS     0.000737598

 GradGradGradGradGradGradGradGradGradGradGradGradGradGradGradGradGradGrad
 Berny optimization.
 Using GEDIIS/GDIIS optimizer.
 FormGI is forming the generalized inverse of G from B-inverse, IUseBI=4.
 Internal  Forces:  Max     0.001750187 RMS     0.000345073
 Search for a local minimum.
 Step number   5 out of a maximum of  258
 All quantities printed in internal units (Hartrees-Bohrs-Radians)
 Mixed Optimization -- En-DIIS/RFO-DIIS
 Swapping is turned off.
 Update second derivatives using D2CorX and points    3    4    5
 DE= -3.43D-04 DEPred=-2.97D-04 R= 1.16D+00
 TightC=F SS=  1.41D+00  RLast= 2.30D-01 DXNew= 1.2207D+00 6.9059D-01
 Trust test= 1.16D+00 RLast= 2.30D-01 DXMaxT set to 7.26D-01
 ITU=  1  0  1  1  0
     Eigenvalues ---    0.00179   0.00233   0.00244   0.00325   0.00338
     Eigenvalues ---    0.00469   0.00506   0.00629   0.00724   0.00887
     Eigenvalues ---    0.01029   0.01185   0.01256   0.01317   0.01351
     Eigenvalues ---    0.01500   0.02524   0.02777   0.03551   0.03805
     Eigenvalues ---    0.03986   0.04414   0.04510   0.04568   0.04647
     Eigenvalues ---    0.04898   0.05003   0.05096   0.05357   0.05404
     Eigenvalues ---    0.05417   0.05479   0.05507   0.05532   0.05599
     Eigenvalues ---    0.05628   0.05675   0.05750   0.05842   0.05910
     Eigenvalues ---    0.06037   0.06382   0.06830   0.08199   0.08409
     Eigenvalues ---    0.08636   0.09017   0.09274   0.09302   0.09489
     Eigenvalues ---    0.10587   0.11408   0.11697   0.13203   0.13644
     Eigenvalues ---    0.14091   0.15020   0.15796   0.15952   0.16000
     Eigenvalues ---    0.16000   0.16000   0.16000   0.16000   0.16000
     Eigenvalues ---    0.16000   0.16003   0.16093   0.16234   0.16383
     Eigenvalues ---    0.16721   0.18427   0.19746   0.20218   0.22894
     Eigenvalues ---    0.23228   0.24476   0.24861   0.25012   0.26519
     Eigenvalues ---    0.27405   0.27701   0.28391   0.28512   0.28644
     Eigenvalues ---    0.29098   0.29334   0.29642   0.29904   0.31288
     Eigenvalues ---    0.31822   0.32317   0.32581   0.33512   0.33743
     Eigenvalues ---    0.33797   0.33814   0.34023   0.34045   0.34067
     Eigenvalues ---    0.34104   0.34118   0.34155   0.34213   0.34229
     Eigenvalues ---    0.34254   0.34264   0.34270   0.34286   0.34312
     Eigenvalues ---    0.34347   0.34440   0.34507   0.34749   0.35573
     Eigenvalues ---    0.40789   0.41314   0.41783   0.51545   0.52653
     Eigenvalues ---    0.52848   0.53431   0.94709
 En-DIIS/RFO-DIIS IScMMF=        0 using points:     5    4    3
 RFO step:  Lambda=-7.54532082D-05.
 DidBck=F Rises=F RFO-DIIS coefs:    1.04440   -0.08734    0.04294
 Iteration  1 RMS(Cart)=  0.04441524 RMS(Int)=  0.00087900
 Iteration  2 RMS(Cart)=  0.00116800 RMS(Int)=  0.00005710
 Iteration  3 RMS(Cart)=  0.00000106 RMS(Int)=  0.00005709
 Iteration  4 RMS(Cart)=  0.00000000 RMS(Int)=  0.00005709
 Variable       Old X    -DE/DX   Delta X   Delta X   Delta X     New X
                                 (Linear)    (Quad)   (Total)
    R1        2.55819   0.00166   0.00016   0.00073   0.00093   2.55912
    R2        2.85735  -0.00150  -0.00033  -0.00112  -0.00147   2.85588
    R3        2.77676   0.00130   0.00029  -0.00085  -0.00046   2.77630
    R4        2.84468   0.00049   0.00005  -0.00149  -0.00145   2.84323
    R5        2.90953  -0.00175  -0.00057  -0.00095  -0.00159   2.90795
    R6        2.93410  -0.00028  -0.00031  -0.00172  -0.00203   2.93207
    R7        2.06254   0.00062   0.00019   0.00117   0.00136   2.06389
    R8        2.08015  -0.00002  -0.00002   0.00006   0.00004   2.08018
    R9        2.92152   0.00077   0.00015  -0.00053  -0.00034   2.92118
   R10        2.95114  -0.00111  -0.00033  -0.00268  -0.00300   2.94814
   R11        2.07598  -0.00005   0.00002   0.00036   0.00038   2.07635
   R12        2.90598   0.00022   0.00006   0.00074   0.00081   2.90679
   R13        2.07041   0.00044   0.00006   0.00095   0.00101   2.07142
   R14        2.07640  -0.00028  -0.00007  -0.00103  -0.00109   2.07531
   R15        2.91155   0.00032   0.00014  -0.00072  -0.00056   2.91099
   R16        2.07080  -0.00049  -0.00004  -0.00091  -0.00094   2.06986
   R17        2.07561   0.00029   0.00004   0.00023   0.00027   2.07588
   R18        2.91899  -0.00025  -0.00008  -0.00216  -0.00223   2.91675
   R19        2.07620   0.00008   0.00001   0.00063   0.00065   2.07684
   R20        2.86904  -0.00083  -0.00019  -0.00313  -0.00331   2.86572
   R21        2.32704   0.00139   0.00008  -0.00003   0.00005   2.32709
   R22        2.91116   0.00142   0.00039  -0.00083  -0.00055   2.91061
   R23        2.07130  -0.00037  -0.00011  -0.00050  -0.00061   2.07069
   R24        2.07254  -0.00025  -0.00003  -0.00039  -0.00041   2.07213
   R25        2.89309   0.00045   0.00013  -0.00078  -0.00066   2.89243
   R26        2.73069  -0.00028  -0.00005  -0.00097  -0.00103   2.72967
   R27        2.07364  -0.00002  -0.00002  -0.00024  -0.00025   2.07338
   R28        2.06991   0.00004   0.00000  -0.00015  -0.00014   2.06976
   R29        2.07093   0.00010   0.00002  -0.00019  -0.00017   2.07076
   R30        2.06705   0.00020   0.00010   0.00011   0.00021   2.06726
   R31        2.07367   0.00011   0.00000  -0.00004  -0.00004   2.07363
   R32        2.06778   0.00019   0.00004   0.00062   0.00066   2.06844
   R33        1.84009  -0.00050  -0.00006  -0.00058  -0.00065   1.83945
   R34        2.72987   0.00002   0.00004   0.00132   0.00136   2.73123
   R35        2.90969   0.00008  -0.00007  -0.00201  -0.00208   2.90761
   R36        2.90711  -0.00018  -0.00015  -0.00237  -0.00252   2.90459
   R37        1.84165   0.00025   0.00005   0.00077   0.00082   1.84247
   R38        2.07162   0.00018   0.00004   0.00070   0.00074   2.07236
   R39        2.06534   0.00010   0.00008   0.00005   0.00013   2.06546
   R40        2.06718   0.00014   0.00008   0.00043   0.00051   2.06769
   R41        2.70699   0.00110   0.00014  -0.00125  -0.00112   2.70587
   R42        2.06885   0.00006  -0.00001  -0.00029  -0.00031   2.06854
   R43        2.07767   0.00010  -0.00001   0.00121   0.00120   2.07888
   R44        1.83529   0.00003  -0.00002   0.00008   0.00006   1.83534
    A1        2.27610   0.00055   0.00025   0.00109   0.00131   2.27740
    A2        1.91418  -0.00037  -0.00022  -0.00128  -0.00162   1.91255
    A3        2.09009  -0.00016  -0.00001   0.00086   0.00098   2.09107
    A4        2.24711  -0.00021  -0.00013   0.00607   0.00598   2.25309
    A5        1.95442   0.00036   0.00029  -0.00040  -0.00044   1.95397
    A6        2.07645  -0.00014   0.00001  -0.00414  -0.00398   2.07247
    A7        2.09363  -0.00029  -0.00043   0.00112   0.00066   2.09429
    A8        1.89636   0.00056   0.00026   0.00272   0.00299   1.89935
    A9        1.85373  -0.00008   0.00034  -0.00130  -0.00095   1.85278
   A10        1.91552  -0.00033  -0.00042  -0.00445  -0.00483   1.91069
   A11        1.85299   0.00035   0.00041   0.00420   0.00460   1.85759
   A12        1.83315  -0.00023  -0.00011  -0.00270  -0.00281   1.83034
   A13        1.95933  -0.00004  -0.00013   0.00148   0.00132   1.96065
   A14        1.98099   0.00018  -0.00067  -0.00471  -0.00537   1.97561
   A15        1.81415   0.00010   0.00023   0.00271   0.00295   1.81710
   A16        2.03630  -0.00004   0.00023  -0.00125  -0.00103   2.03527
   A17        1.82628   0.00011   0.00043   0.00243   0.00284   1.82913
   A18        1.81777  -0.00033   0.00007   0.00060   0.00068   1.81845
   A19        2.06460   0.00021  -0.00010  -0.00103  -0.00113   2.06348
   A20        1.89483  -0.00011   0.00009  -0.00061  -0.00052   1.89430
   A21        1.86265   0.00019   0.00016   0.00332   0.00348   1.86613
   A22        1.88789   0.00006   0.00018   0.00083   0.00101   1.88890
   A23        1.90741  -0.00028  -0.00014  -0.00071  -0.00085   1.90656
   A24        1.83304  -0.00010  -0.00021  -0.00198  -0.00218   1.83086
   A25        2.03907   0.00015   0.00014   0.00239   0.00254   2.04162
   A26        1.91663  -0.00019  -0.00004  -0.00172  -0.00179   1.91484
   A27        1.88029   0.00010   0.00008  -0.00011  -0.00003   1.88026
   A28        1.89417   0.00012   0.00005   0.00081   0.00086   1.89502
   A29        1.86536  -0.00004   0.00006   0.00169   0.00174   1.86709
   A30        1.85978  -0.00015  -0.00033  -0.00356  -0.00389   1.85589
   A31        2.00237  -0.00033  -0.00005  -0.00212  -0.00222   2.00016
   A32        1.92383   0.00001  -0.00006  -0.00027  -0.00032   1.92351
   A33        1.84353   0.00018   0.00024   0.00272   0.00298   1.84652
   A34        1.97235   0.00029   0.00001   0.00257   0.00261   1.97497
   A35        1.85780  -0.00009  -0.00013  -0.00236  -0.00249   1.85531
   A36        1.85143  -0.00006   0.00002  -0.00051  -0.00049   1.85093
   A37        1.90607  -0.00037  -0.00005   0.00111   0.00080   1.90686
   A38        2.19611  -0.00001  -0.00005  -0.00092  -0.00088   2.19523
   A39        2.18101   0.00038   0.00013  -0.00021   0.00001   2.18102
   A40        1.83135   0.00050   0.00006  -0.00020  -0.00061   1.83074
   A41        1.93040  -0.00041  -0.00056  -0.00858  -0.00902   1.92137
   A42        1.91802  -0.00064  -0.00033  -0.00100  -0.00117   1.91685
   A43        1.94218  -0.00024   0.00014  -0.00140  -0.00116   1.94102
   A44        1.97576   0.00023   0.00004   0.00760   0.00777   1.98352
   A45        1.86708   0.00050   0.00059   0.00303   0.00354   1.87061
   A46        1.81810  -0.00012  -0.00013  -0.00062  -0.00106   1.81703
   A47        1.98344  -0.00021  -0.00031  -0.00793  -0.00814   1.97530
   A48        1.83500   0.00025   0.00017   0.00662   0.00686   1.84186
   A49        1.95984  -0.00005   0.00000  -0.00105  -0.00094   1.95891
   A50        1.95166   0.00036   0.00031   0.00470   0.00504   1.95670
   A51        1.91128  -0.00019  -0.00003  -0.00115  -0.00125   1.91003
   A52        1.92683   0.00019   0.00006   0.00053   0.00059   1.92742
   A53        1.95714   0.00010   0.00005   0.00018   0.00023   1.95737
   A54        1.92827   0.00018   0.00008   0.00073   0.00080   1.92907
   A55        1.88635  -0.00012  -0.00002  -0.00044  -0.00046   1.88589
   A56        1.88262  -0.00019  -0.00008  -0.00077  -0.00085   1.88177
   A57        1.88022  -0.00018  -0.00010  -0.00030  -0.00040   1.87982
   A58        1.94034   0.00066   0.00022   0.00730   0.00751   1.94785
   A59        1.90906  -0.00005   0.00000  -0.00235  -0.00234   1.90671
   A60        1.93768   0.00042   0.00021   0.00080   0.00100   1.93868
   A61        1.89254  -0.00052  -0.00039  -0.00330  -0.00368   1.88886
   A62        1.89521  -0.00035  -0.00002  -0.00001  -0.00004   1.89516
   A63        1.88772  -0.00020  -0.00005  -0.00279  -0.00285   1.88487
   A64        1.86686   0.00025   0.00014   0.00140   0.00154   1.86840
   A65        1.89663   0.00044   0.00029   0.00219   0.00248   1.89911
   A66        1.93801  -0.00030  -0.00062  -0.00307  -0.00369   1.93432
   A67        1.94379  -0.00024   0.00042   0.00025   0.00066   1.94445
   A68        1.90278  -0.00021  -0.00014  -0.00076  -0.00090   1.90188
   A69        1.87471   0.00013   0.00027   0.00390   0.00416   1.87887
   A70        1.90640   0.00018  -0.00021  -0.00226  -0.00247   1.90393
   A71        1.84443  -0.00028   0.00011  -0.00067  -0.00057   1.84386
   A72        1.93342   0.00040   0.00034   0.00062   0.00096   1.93438
   A73        1.94301   0.00019  -0.00015   0.00088   0.00072   1.94374
   A74        1.92322   0.00019   0.00006   0.00205   0.00212   1.92534
   A75        1.89128  -0.00023   0.00000  -0.00022  -0.00022   1.89105
   A76        1.88359  -0.00014   0.00007   0.00056   0.00063   1.88422
   A77        1.88758  -0.00045  -0.00034  -0.00403  -0.00437   1.88321
   A78        1.87751  -0.00008  -0.00061   0.00049  -0.00011   1.87740
   A79        1.92355  -0.00022   0.00013  -0.00238  -0.00224   1.92131
   A80        1.92895  -0.00006  -0.00001  -0.00015  -0.00015   1.92879
   A81        1.90781   0.00012   0.00035   0.00239   0.00274   1.91055
   A82        1.93383   0.00016  -0.00007  -0.00056  -0.00063   1.93320
   A83        1.89231   0.00008   0.00021   0.00020   0.00041   1.89272
   A84        1.87740  -0.00008  -0.00026  -0.00288  -0.00314   1.87426
    D1        0.06261   0.00002  -0.00037   0.01070   0.01031   0.07292
    D2        3.09193   0.00004   0.00143   0.02674   0.02822   3.12015
    D3       -2.99632  -0.00018  -0.00082   0.00080  -0.00005  -2.99637
    D4        0.03300  -0.00016   0.00098   0.01685   0.01786   0.05086
    D5        0.70550  -0.00003   0.00011  -0.01642  -0.01629   0.68921
    D6       -1.54464  -0.00016   0.00020  -0.01795  -0.01776  -1.56239
    D7        2.74578  -0.00019   0.00007  -0.01868  -0.01861   2.72718
    D8       -2.52577   0.00018   0.00059  -0.00576  -0.00514  -2.53091
    D9        1.50728   0.00005   0.00068  -0.00730  -0.00661   1.50068
   D10       -0.48548   0.00001   0.00056  -0.00803  -0.00746  -0.49294
   D11       -0.01689   0.00012  -0.00135   0.01839   0.01703   0.00014
   D12        3.12375   0.00000   0.00169   0.00375   0.00545   3.12920
   D13       -3.08601  -0.00009  -0.00175   0.00969   0.00792  -3.07809
   D14        0.05464  -0.00021   0.00128  -0.00495  -0.00367   0.05097
   D15       -0.81017  -0.00014  -0.00036   0.00687   0.00654  -0.80363
   D16       -3.03228   0.00003   0.00035   0.00964   0.01000  -3.02227
   D17        1.28684   0.00007   0.00018   0.01214   0.01233   1.29917
   D18        2.45046  -0.00019  -0.00229  -0.01040  -0.01266   2.43780
   D19        0.22835  -0.00002  -0.00158  -0.00763  -0.00920   0.21916
   D20       -1.73571   0.00002  -0.00175  -0.00513  -0.00687  -1.74258
   D21       -0.03541   0.00015  -0.00024  -0.04403  -0.04428  -0.07969
   D22        2.10295  -0.00011  -0.00051  -0.05034  -0.05080   2.05215
   D23       -2.09037  -0.00030  -0.00060  -0.05185  -0.05242  -2.14279
   D24        3.00614   0.00016   0.00136  -0.02903  -0.02774   2.97840
   D25       -1.13869  -0.00010   0.00110  -0.03533  -0.03426  -1.17295
   D26        0.95118  -0.00029   0.00100  -0.03685  -0.03588   0.91530
   D27        1.06341  -0.00012   0.00102  -0.01314  -0.01212   1.05129
   D28       -1.29250  -0.00021   0.00151  -0.00803  -0.00652  -1.29902
   D29        3.02724   0.00004   0.00159  -0.00818  -0.00659   3.02064
   D30       -3.00651   0.00012   0.00062  -0.01261  -0.01198  -3.01849
   D31        0.92077   0.00003   0.00110  -0.00749  -0.00639   0.91439
   D32       -1.04268   0.00028   0.00118  -0.00765  -0.00646  -1.04914
   D33       -1.03397  -0.00012   0.00051  -0.01567  -0.01515  -1.04912
   D34        2.89330  -0.00021   0.00100  -0.01055  -0.00955   2.88375
   D35        0.92985   0.00005   0.00108  -0.01071  -0.00962   0.92023
   D36       -1.18198   0.00001  -0.00069   0.00142   0.00073  -1.18125
   D37        2.94283  -0.00013  -0.00093   0.00159   0.00066   2.94350
   D38        0.97525  -0.00006  -0.00081   0.00253   0.00172   0.97697
   D39        1.14731   0.00020  -0.00163  -0.00547  -0.00710   1.14021
   D40       -1.01106   0.00006  -0.00187  -0.00530  -0.00717  -1.01823
   D41       -2.97864   0.00013  -0.00175  -0.00436  -0.00611  -2.98476
   D42       -3.13827  -0.00015  -0.00114  -0.00375  -0.00488   3.14003
   D43        0.98654  -0.00029  -0.00138  -0.00358  -0.00495   0.98159
   D44       -0.98105  -0.00022  -0.00126  -0.00264  -0.00390  -0.98494
   D45        0.94837  -0.00022   0.00342  -0.03903  -0.03561   0.91276
   D46       -1.14437  -0.00006   0.00379  -0.03762  -0.03383  -1.17820
   D47        3.01007   0.00008   0.00419  -0.03274  -0.02855   2.98152
   D48       -1.37118  -0.00032   0.00412  -0.03486  -0.03074  -1.40192
   D49        2.81926  -0.00016   0.00449  -0.03345  -0.02896   2.79030
   D50        0.69052  -0.00001   0.00489  -0.02857  -0.02368   0.66684
   D51        2.90963  -0.00021   0.00344  -0.03761  -0.03417   2.87546
   D52        0.81689  -0.00005   0.00381  -0.03620  -0.03239   0.78450
   D53       -1.31186   0.00009   0.00421  -0.03132  -0.02711  -1.33897
   D54        1.29176  -0.00001  -0.00038   0.00808   0.00771   1.29947
   D55       -0.87433  -0.00012  -0.00052   0.00660   0.00609  -0.86825
   D56       -2.89321   0.00011  -0.00015   0.01179   0.01165  -2.88156
   D57       -2.82961   0.00005  -0.00018   0.00720   0.00702  -2.82259
   D58        1.28748  -0.00006  -0.00032   0.00572   0.00540   1.29288
   D59       -0.73139   0.00017   0.00005   0.01090   0.01096  -0.72043
   D60       -0.84302  -0.00018  -0.00040   0.00494   0.00454  -0.83848
   D61       -3.00912  -0.00029  -0.00054   0.00346   0.00292  -3.00619
   D62        1.25519  -0.00006  -0.00017   0.00865   0.00848   1.26368
   D63       -1.11881   0.00010   0.00061   0.00260   0.00323  -1.11558
   D64        1.10691   0.00008   0.00048   0.00266   0.00316   1.11008
   D65        3.13226   0.00011   0.00043   0.00198   0.00242   3.13468
   D66        1.05868   0.00005   0.00070   0.00276   0.00347   1.06215
   D67       -2.99879   0.00004   0.00057   0.00283   0.00341  -2.99538
   D68       -0.97344   0.00007   0.00052   0.00214   0.00267  -0.97077
   D69        3.05825  -0.00009   0.00037  -0.00012   0.00025   3.05850
   D70       -0.99922  -0.00010   0.00024  -0.00005   0.00019  -0.99903
   D71        1.02613  -0.00007   0.00019  -0.00074  -0.00055   1.02558
   D72       -3.08851  -0.00014  -0.00059  -0.00401  -0.00462  -3.09312
   D73        1.09017  -0.00018  -0.00064  -0.00393  -0.00459   1.08557
   D74       -1.00755  -0.00014  -0.00060  -0.00417  -0.00479  -1.01234
   D75        0.92836   0.00006  -0.00047  -0.00302  -0.00348   0.92488
   D76       -1.17615   0.00002  -0.00053  -0.00294  -0.00346  -1.17961
   D77        3.00932   0.00006  -0.00048  -0.00318  -0.00366   3.00567
   D78       -1.10077   0.00005  -0.00033  -0.00123  -0.00155  -1.10232
   D79        3.07791   0.00001  -0.00038  -0.00115  -0.00153   3.07638
   D80        0.98019   0.00005  -0.00034  -0.00139  -0.00173   0.97847
   D81       -0.00556  -0.00001   0.00114  -0.04456  -0.04341  -0.04898
   D82        2.09054  -0.00021   0.00105  -0.05086  -0.04985   2.04070
   D83       -2.13509  -0.00024   0.00123  -0.05296  -0.05168  -2.18677
   D84        3.13697   0.00011  -0.00187  -0.03007  -0.03194   3.10502
   D85       -1.05011  -0.00009  -0.00196  -0.03637  -0.03838  -1.08849
   D86        1.00744  -0.00012  -0.00178  -0.03848  -0.04021   0.96723
   D87        0.02276  -0.00006  -0.00056   0.05110   0.05054   0.07330
   D88       -2.13102   0.00030  -0.00010   0.06181   0.06170  -2.06932
   D89        1.99551   0.00032  -0.00030   0.06056   0.06023   2.05574
   D90       -2.06549   0.00025   0.00000   0.06223   0.06229  -2.00320
   D91        2.06391   0.00061   0.00046   0.07294   0.07345   2.13736
   D92       -0.09275   0.00063   0.00026   0.07169   0.07198  -0.02077
   D93        2.11422  -0.00039  -0.00090   0.05395   0.05302   2.16725
   D94       -0.03956  -0.00003  -0.00044   0.06467   0.06419   0.02462
   D95       -2.19622   0.00000  -0.00063   0.06342   0.06271  -2.13350
   D96        1.04809   0.00038   0.00077  -0.01841  -0.01752   1.03056
   D97        3.13757   0.00011   0.00043  -0.01945  -0.01892   3.11865
   D98       -1.06377   0.00009   0.00050  -0.02391  -0.02331  -1.08708
   D99        3.10621   0.00005   0.00039  -0.02548  -0.02517   3.08104
   D100      -1.08749  -0.00022   0.00005  -0.02652  -0.02656  -1.11406
   D101       0.99435  -0.00024   0.00012  -0.03098  -0.03096   0.96339
   D102      -0.99792   0.00033   0.00077  -0.02100  -0.02023  -1.01815
   D103       1.09157   0.00006   0.00043  -0.02204  -0.02163   1.06994
   D104      -3.10977   0.00004   0.00050  -0.02650  -0.02602  -3.13579
   D105      -3.05371   0.00033  -0.00032   0.05177   0.05134  -3.00236
   D106       1.26728   0.00017  -0.00039   0.04674   0.04647   1.31375
   D107      -0.91651   0.00012  -0.00060   0.04559   0.04500  -0.87152
   D108       2.93703   0.00011  -0.00008   0.01750   0.01743   2.95446
   D109      -1.23163  -0.00012  -0.00074   0.01464   0.01390  -1.21773
   D110       0.83211   0.00007  -0.00091   0.01372   0.01280   0.84491
   D111      -1.05138   0.00022  -0.00085  -0.01615  -0.01701  -1.06839
   D112       1.05440   0.00033  -0.00073  -0.01542  -0.01615   1.03825
   D113      -3.13451   0.00001  -0.00120  -0.01856  -0.01977   3.12891
   D114      -3.14046  -0.00001  -0.00075  -0.01649  -0.01723   3.12549
   D115      -1.03468   0.00010  -0.00062  -0.01576  -0.01638  -1.05105
   D116       1.05960  -0.00022  -0.00110  -0.01889  -0.01999   1.03961
   D117       1.09900  -0.00016  -0.00087  -0.01945  -0.02032   1.07868
   D118      -3.07840  -0.00005  -0.00074  -0.01872  -0.01946  -3.09786
   D119      -0.98413  -0.00036  -0.00122  -0.02186  -0.02308  -1.00720
   D120      -3.13164  -0.00017  -0.00293   0.01402   0.01109  -3.12055
   D121      -1.05309  -0.00019  -0.00279   0.01585   0.01306  -1.04004
   D122       1.03825  -0.00027  -0.00245   0.01448   0.01202   1.05027
   D123      -1.05679   0.00032  -0.00216   0.01924   0.01709  -1.03970
   D124       1.02176   0.00029  -0.00202   0.02107   0.01906   1.04081
   D125       3.11310   0.00021  -0.00168   0.01970   0.01802   3.13112
   D126       1.00460   0.00025  -0.00229   0.01931   0.01702   1.02162
   D127       3.08315   0.00022  -0.00215   0.02114   0.01899   3.10213
   D128      -1.10869   0.00015  -0.00181   0.01977   0.01795  -1.09074
   D129       2.94482  -0.00041   0.00098  -0.09272  -0.09173   2.85308
   D130       0.85622  -0.00017   0.00098  -0.09150  -0.09052   0.76570
   D131      -1.22814  -0.00044   0.00055  -0.09292  -0.09237  -1.32051
         Item               Value     Threshold  Converged?
 Maximum Force            0.001750     0.000450     NO 
 RMS     Force            0.000345     0.000300     NO 
 Maximum Displacement     0.202533     0.001800     NO 
 RMS     Displacement     0.044486     0.001200     NO 
 Predicted change in Energy=-2.054084D-04
 GradGradGradGradGradGradGradGradGradGradGradGradGradGradGradGradGradGrad

                          Input orientation:                          
 ---------------------------------------------------------------------
 Center     Atomic      Atomic             Coordinates (Angstroms)
 Number     Number       Type             X           Y           Z
 ---------------------------------------------------------------------
      1          6           0       -1.439037    0.736953   -0.212915
      2          6           0       -0.987158   -0.361480    0.437609
      3          6           0        0.107952   -0.473215    1.463274
      4          6           0        1.467789    0.235398    1.226382
      5          6           0        1.315296    1.767175    1.085064
      6          6           0        0.586511    2.314535   -0.154027
      7          6           0       -0.946351    2.165395   -0.185782
      8          6           0       -2.649954    0.396336   -0.971911
      9          6           0       -2.974968   -1.070135   -0.763284
     10          6           0       -1.832105   -1.607354    0.118508
     11          8           0       -3.311240    1.174771   -1.659797
     12          6           0       -1.656196    2.953020    0.935866
     13          6           0       -1.035146   -2.713813   -0.576737
     14          8           0       -2.309604   -2.087975    1.394249
     15          6           0        2.356008   -0.479659    0.161657
     16          8           0        1.578226   -0.671292   -1.041355
     17          6           0        2.828815   -1.850809    0.675295
     18          6           0        3.583081    0.369398   -0.206987
     19          8           0        4.320515   -0.346774   -1.203772
     20          1           0        0.280785   -1.529487    1.680631
     21          1           0       -0.302133   -0.056297    2.395872
     22          1           0        2.011912    0.093381    2.170327
     23          1           0        2.311930    2.221759    1.125291
     24          1           0        0.806028    2.122612    1.990804
     25          1           0        1.000507    1.856221   -1.058620
     26          1           0        0.805773    3.388674   -0.223801
     27          1           0       -1.280529    2.615159   -1.131233
     28          1           0       -3.944135   -1.173258   -0.262514
     29          1           0       -3.056387   -1.574712   -1.733405
     30          1           0       -1.337724    4.002936    0.927257
     31          1           0       -1.442530    2.541630    1.928200
     32          1           0       -2.742383    2.930922    0.792740
     33          1           0       -0.189653   -3.045243    0.033190
     34          1           0       -1.690671   -3.576156   -0.752103
     35          1           0       -0.654853   -2.375548   -1.545778
     36          1           0       -2.739416   -2.946353    1.233175
     37          1           0        2.214368   -0.955943   -1.723197
     38          1           0        3.437296   -1.739417    1.580817
     39          1           0        1.982633   -2.502547    0.907361
     40          1           0        3.440002   -2.350192   -0.082521
     41          1           0        3.264077    1.334768   -0.612573
     42          1           0        4.205358    0.553568    0.681304
     43          1           0        4.929612    0.283152   -1.622660
 ---------------------------------------------------------------------
                    Distance matrix (angstroms):
                    1          2          3          4          5
     1  C    0.000000
     2  C    1.354227   0.000000
     3  C    2.582110   1.504572   0.000000
     4  C    3.282190   2.646732   1.551582   0.000000
     5  C    3.214414   3.201822   2.572950   1.545822   0.000000
     6  C    2.568089   3.160304   3.258255   2.646694   1.538205
     7  C    1.511266   2.602956   3.285301   3.398112   2.624629
     8  C    1.469154   2.307796   3.780514   4.670567   4.672639
     9  C    2.434656   2.428111   3.849450   5.039967   5.465627
    10  C    2.400024   1.538819   2.618871   3.938581   4.714638
    11  O    2.406303   3.487196   4.915312   5.661410   5.412026
    12  C    2.505556   3.417863   3.889661   4.150801   3.202850
    13  C    3.493319   2.562162   3.238610   4.267759   5.325919
    14  O    3.364681   2.375880   2.908056   4.437898   5.300724
    15  C    4.002851   3.356616   2.597692   1.560089   2.642731
    16  O    3.431231   2.977333   2.911032   2.444772   3.246061
    17  C    5.069516   4.103199   3.149885   2.551146   3.943154
    18  C    5.035554   4.672983   3.946681   2.558703   2.960747
    19  O    5.943796   5.555694   4.987465   3.792442   4.328845
    20  H    3.417610   2.125329   1.092166   2.174889   3.506123
    21  H    2.954245   2.096948   1.100786   2.141359   2.767552
    22  H    4.243004   3.493369   2.108559   1.098759   2.112974
    23  H    4.250318   4.246176   3.497805   2.160653   1.096150
    24  H    3.437550   3.434915   2.739328   2.140992   1.098205
    25  H    2.814135   3.332823   3.547235   2.840185   2.168502
    26  H    3.474323   4.209005   4.271693   3.533334   2.145227
    27  H    2.096686   3.377531   4.265841   4.332997   3.517009
    28  H    3.150694   3.145293   4.459575   5.787058   6.174441
    29  H    3.204918   3.235265   4.630884   5.701316   6.182522
    30  H    3.460766   4.405767   4.734260   4.706880   3.473045
    31  H    2.800222   3.295038   3.421906   3.779049   2.986011
    32  H    2.742910   3.747913   4.490231   5.017912   4.231372
    33  H    3.990806   2.828807   2.957877   3.864379   5.150794
    34  H    4.353958   3.499212   4.215588   5.330874   6.400173
    35  H    3.475504   2.846177   3.640761   4.359762   5.288192
    36  H    4.165201   3.222561   3.778473   5.274861   6.219322
    37  H    4.300491   3.907971   3.850144   3.267520   4.013731
    38  H    5.755737   4.772989   3.563932   2.811490   4.128540
    39  H    4.843264   3.691137   2.818094   2.804136   4.325210
    40  H    5.775161   4.881111   4.124934   3.505442   4.778110
    41  H    4.757772   4.696077   4.187967   2.795893   2.620438
    42  H    5.717732   5.278155   4.295870   2.809382   3.160431
    43  H    6.538579   6.298288   5.774382   4.483697   4.753670
                    6          7          8          9         10
     6  C    0.000000
     7  C    1.540428   0.000000
     8  C    3.850082   2.578727   0.000000
     9  C    4.950890   3.862311   1.516474   0.000000
    10  C    4.615754   3.887260   2.423358   1.540226   0.000000
    11  O    4.331150   2.957491   1.231441   2.440577   3.618069
    12  C    2.573959   1.543479   3.341228   4.562022   4.636381
    13  C    5.300258   4.895652   3.526584   2.549390   1.530608
    14  O    5.492425   4.737733   3.447659   2.476622   1.444478
    15  C    3.322393   4.245303   5.206918   5.442745   4.337492
    16  O    3.268946   3.892594   4.361440   4.579080   3.721807
    17  C    4.802686   5.578820   6.146533   6.030162   4.700368
    18  C    3.572925   4.872557   6.279854   6.737189   5.773883
    19  O    4.703968   5.923443   7.013802   7.344478   6.418116
    20  H    4.270356   4.317582   4.397045   4.096785   2.628801
    21  H    3.593399   3.466392   4.130266   4.260537   3.151663
    22  H    3.516805   4.312287   5.630137   5.901594   4.677491
    23  H    2.149962   3.512619   5.687770   6.508039   5.731382
    24  H    2.164561   2.794672   4.868421   5.663440   4.937396
    25  H    1.095323   2.155851   3.932513   4.945218   4.626626
    26  H    1.098508   2.137241   4.632042   5.870777   5.660024
    27  H    2.128649   1.099018   2.612257   4.072824   4.437984
    28  H    5.718672   4.487671   2.154476   1.095760   2.189587
    29  H    5.558001   4.564623   2.151764   1.096522   2.220251
    30  H    2.778949   2.183709   4.282097   5.592364   5.689802
    31  H    2.916204   2.203784   3.804051   4.757866   4.543217
    32  H    3.515371   2.183865   3.089768   4.299275   4.677516
    33  H    5.418920   5.269847   4.348307   3.506195   2.184594
    34  H    6.343776   5.817228   4.092583   2.815970   2.157347
    35  H    5.047260   4.749182   3.463104   2.774767   2.178506
    36  H    6.376759   5.599865   4.005493   2.749823   1.964336
    37  H    3.975958   4.700696   5.104383   5.278606   4.493346
    38  H    5.250827   6.130643   6.937757   6.860020   5.470134
    39  H    5.126400   5.618149   5.778932   5.424082   3.996984
    40  H    5.468747   6.296132   6.739584   6.576763   5.327976
    41  H    2.887831   4.312748   5.998795   6.688195   5.929724
    42  H    4.110333   5.467169   7.053591   7.502021   6.437179
    43  H    5.014572   6.335172   7.608293   8.065501   7.233706
                   11         12         13         14         15
    11  O    0.000000
    12  C    3.555110   0.000000
    13  C    4.634081   5.898023   0.000000
    14  O    4.579954   5.103791   2.429137   0.000000
    15  C    6.178392   5.336709   4.127541   5.086639   0.000000
    16  O    5.262822   5.244666   3.349250   4.801498   1.445305
    17  C    7.232362   6.577233   4.152416   5.193890   1.538643
    18  C    7.091610   5.952414   5.565153   6.582277   1.537045
    19  O    7.795302   7.154563   5.888901   7.330755   2.396111
    20  H    5.601260   4.939579   2.868800   2.665340   2.777763
    21  H    5.197951   3.608475   4.054147   3.026698   3.498094
    22  H    6.646442   4.812114   4.971042   4.902664   2.116962
    23  H    6.361835   4.039387   6.201588   6.324929   2.868482
    24  H    5.583653   2.804463   5.776954   5.271819   3.538365
    25  H    4.406467   3.498430   5.026063   5.703515   2.963578
    26  H    4.890117   2.756068   6.383878   6.505178   4.185189
    27  H    2.545168   2.127951   5.363359   5.436591   4.947106
    28  H    2.804673   4.867951   3.306700   2.500653   6.352385
    29  H    2.762249   5.439292   2.592460   3.256277   5.838186
    30  H    4.311163   1.097188   6.889722   6.185614   5.858622
    31  H    4.270140   1.095272   5.836125   4.740270   5.165051
    32  H    3.069626   1.095799   6.054186   5.073307   6.166353
    33  H    5.515344   6.240571   1.093945   2.695002   3.616506
    34  H    5.101123   6.743929   1.097316   2.684136   5.176762
    35  H    4.435555   5.962792   1.094571   3.385950   3.946520
    36  H    5.067537   6.005361   2.496877   0.973394   5.761603
    37  H    5.922525   6.109982   3.868309   5.609482   1.949252
    38  H    8.033480   6.955471   5.060358   5.760482   2.184076
    39  H    6.938159   6.557827   3.369595   4.339612   2.188049
    40  H    7.777687   7.425119   4.517014   5.942018   2.175674
    41  H    6.660110   5.406060   5.905558   6.841668   2.171674
    42  H    7.897207   6.338768   6.302486   7.066171   2.181212
    43  H    8.289029   7.552954   6.756782   8.193304   3.223215
                   16         17         18         19         20
    16  O    0.000000
    17  C    2.429428   0.000000
    18  C    2.408038   2.505326   0.000000
    19  O    2.766196   2.831640   1.431885   0.000000
    20  H    3.135133   2.757971   4.251356   5.102746   0.000000
    21  H    3.965917   3.997936   4.695847   5.866063   1.738290
    22  H    3.329821   2.585019   2.862931   4.111925   2.422871
    23  H    3.688146   4.129827   2.611901   4.007032   4.301837
    24  H    4.194780   4.648689   3.951717   5.353018   3.702690
    25  H    2.592755   4.482325   3.099291   3.987067   4.414127
    26  H    4.212885   5.687992   4.102407   5.221813   5.300074
    27  H    4.356755   6.332071   5.436209   6.336403   5.246177
    28  H    5.599557   6.871056   7.683869   8.359036   4.663975
    29  H    4.772289   6.365035   7.084635   7.497135   4.774348
    30  H    5.850351   7.189566   6.221208   7.448284   5.813334
    31  H    5.316586   6.253613   5.876595   7.166925   4.427765
    32  H    5.916715   7.342819   6.897271   8.038276   5.461057
    33  H    3.148919   3.309097   5.094211   5.399392   2.287551
    34  H    4.382647   5.043813   6.608859   6.838661   3.740814
    35  H    2.854046   4.164669   5.223713   5.383975   3.464240
    36  H    5.384368   5.702337   7.283010   7.908170   3.365908
    37  H    0.974993   2.632697   2.434912   2.253163   3.956481
    38  H    3.387155   1.096644   2.768501   3.236274   3.165058
    39  H    2.704540   1.092996   3.471494   3.817058   2.107386
    40  H    2.684078   1.094174   2.726194   2.458900   3.709840
    41  H    2.655226   3.463518   1.094624   2.071995   4.728930
    42  H    3.371892   2.770547   1.100095   2.092221   4.554124
    43  H    3.532799   3.774617   1.955688   0.971223   5.984061
                   21         22         23         24         25
    21  H    0.000000
    22  H    2.329824   0.000000
    23  H    3.692864   2.390001   0.000000
    24  H    2.477851   2.367312   1.739737   0.000000
    25  H    4.157898   3.815317   2.573503   3.067209   0.000000
    26  H    4.467435   4.248009   2.334578   2.550959   1.755921
    27  H    4.531491   5.300928   4.260567   3.787273   2.405075
    28  H    4.645298   6.557254   7.251930   6.205178   5.853290
    29  H    5.190609   6.611302   7.169670   6.515994   5.355840
    30  H    4.439218   5.296217   4.065930   3.043423   3.744252
    31  H    2.875491   4.240958   3.852655   2.288123   3.919095
    32  H    4.177120   5.705498   5.114644   3.831441   4.311814
    33  H    3.811655   4.389214   5.932277   5.615190   5.160705
    34  H    4.922112   5.976221   7.291176   6.799485   6.070183
    35  H    4.586932   5.197758   6.088649   5.905509   4.570056
    36  H    3.955329   5.717810   7.227525   6.232060   6.504157
    37  H    4.910078   4.037523   4.268629   5.025408   3.134228
    38  H    4.180973   2.395493   4.143050   4.691154   5.082635
    39  H    3.663326   2.887002   4.740780   4.893908   4.881445
    40  H    5.040631   3.617431   4.861490   5.589496   4.959617
    41  H    4.868640   3.294464   2.171061   3.666098   2.365294
    42  H    4.860983   2.690755   2.562236   3.966376   3.872377
    43  H    6.605679   4.789127   4.261654   5.783138   4.269725
                   26         27         28         29         30
    26  H    0.000000
    27  H    2.403001   0.000000
    28  H    6.585920   4.711854   0.000000
    29  H    6.467641   4.590348   1.764307   0.000000
    30  H    2.509349   2.483260   5.916241   6.414287   0.000000
    31  H    3.225439   3.064601   4.985744   5.740745   1.774341
    32  H    3.719180   2.436882   4.404777   5.175012   1.772110
    33  H    6.515536   5.880990   4.205699   3.674436   7.196822
    34  H    7.417560   6.216457   3.330423   2.614176   7.770937
    35  H    6.091577   5.046828   3.729832   2.538485   6.875120
    36  H    7.404304   6.216847   2.613867   3.283666   7.095839
    37  H    4.807081   5.031650   6.333086   5.306962   6.650771
    38  H    6.039775   6.969607   7.629150   7.292401   7.496837
    39  H    6.113184   6.402734   6.185644   5.764221   7.303867
    40  H    6.316146   6.930939   7.479508   6.747581   8.013024
    41  H    3.226907   4.749932   7.640095   7.047667   5.537759
    42  H    4.518210   6.134363   8.383731   7.943131   6.533329
    43  H    5.348563   6.651738   9.094752   8.200007   7.721294
                   31         32         33         34         35
    31  H    0.000000
    32  H    1.769303   0.000000
    33  H    6.031079   6.542775   0.000000
    34  H    6.683779   6.770134   1.775277   0.000000
    35  H    6.071870   6.163204   1.777088   1.773217   0.000000
    36  H    5.681807   5.893756   2.819758   2.331919   3.520483
    37  H    6.240082   6.782849   3.637222   4.801862   3.206117
    38  H    6.500826   7.785985   4.153925   5.925553   5.189022
    39  H    6.182036   7.201493   2.403648   4.171286   3.604214
    40  H    7.198058   8.177905   3.697415   5.317437   4.348517
    41  H    5.483082   6.371826   5.615137   6.977548   5.476800
    42  H    6.116026   7.344068   5.717308   7.339785   6.096005
    43  H    7.636329   8.467842   6.326684   7.712347   6.185536
                   36         37         38         39         40
    36  H    0.000000
    37  H    6.102610   0.000000
    38  H    6.303119   3.609140   0.000000
    39  H    4.754037   3.060314   1.775374   0.000000
    40  H    6.345996   2.477483   1.771934   1.768333   0.000000
    41  H    7.601099   2.753676   3.780421   4.321723   3.727041
    42  H    7.796402   3.467606   2.580082   3.785689   3.098551
    43  H    8.797698   2.986305   4.071862   4.779730   3.394918
                   41         42         43
    41  H    0.000000
    42  H    1.780562   0.000000
    43  H    2.213635   2.430210   0.000000
 Stoichiometry    C15H24O4
 Framework group  C1[X(C15H24O4)]
 Deg. of freedom   123
 Full point group                 C1      NOp   1
 Largest Abelian subgroup         C1      NOp   1
 Largest concise Abelian subgroup C1      NOp   1
                         Standard orientation:                         
 ---------------------------------------------------------------------
 Center     Atomic      Atomic             Coordinates (Angstroms)
 Number     Number       Type             X           Y           Z
 ---------------------------------------------------------------------
      1          6           0       -1.511997    0.686371   -0.212625
      2          6           0       -1.001865   -0.385818    0.438610
      3          6           0        0.125203   -0.443498    1.433662
      4          6           0        1.450860    0.310706    1.148672
      5          6           0        1.238299    1.833831    0.992228
      6          6           0        0.455128    2.337163   -0.232262
      7          6           0       -1.071510    2.132008   -0.217958
      8          6           0       -2.730593    0.291522   -0.932022
      9          6           0       -2.995517   -1.182762   -0.695388
     10          6           0       -1.809200   -1.665860    0.159928
     11          8           0       -3.439216    1.035831   -1.610479
     12          6           0       -1.777754    2.908762    0.913501
     13          6           0       -0.992161   -2.752145   -0.543771
     14          8           0       -2.232430   -2.145821    1.454931
     15          6           0        2.334233   -0.386268    0.068045
     16          8           0        1.530269   -0.622651   -1.109525
     17          6           0        2.871407   -1.732100    0.585347
     18          6           0        3.518383    0.501629   -0.346606
     19          8           0        4.253099   -0.200998   -1.354972
     20          1           0        0.342779   -1.489686    1.659442
     21          1           0       -0.273346   -0.028895    2.372274
     22          1           0        2.026332    0.201619    2.078297
     23          1           0        2.218313    2.324834    0.997926
     24          1           0        0.742169    2.183024    1.907637
     25          1           0        0.859898    1.881724   -1.142466
     26          1           0        0.632748    3.417491   -0.322051
     27          1           0       -1.448602    2.556215   -1.159069
     28          1           0       -3.945682   -1.314090   -0.165642
     29          1           0       -3.085788   -1.703333   -1.656231
     30          1           0       -1.498411    3.969336    0.882301
     31          1           0       -1.521125    2.519170    1.904450
     32          1           0       -2.866013    2.845241    0.802004
     33          1           0       -0.118145   -3.044172    0.045747
     34          1           0       -1.620290   -3.640077   -0.689147
     35          1           0       -0.652126   -2.413722   -1.527606
     36          1           0       -2.634828   -3.021392    1.317289
     37          1           0        2.156875   -0.893406   -1.805705
     38          1           0        3.500777   -1.586163    1.471475
     39          1           0        2.056629   -2.410878    0.849996
     40          1           0        3.478817   -2.219383   -0.183306
     41          1           0        3.152803    1.449070   -0.755150
     42          1           0        4.158376    0.720551    0.520971
     43          1           0        4.826559    0.444787   -1.799245
 ---------------------------------------------------------------------
 Rotational constants (GHZ):      0.5392933      0.2974730      0.2386508
 Standard basis: 6-31G(d) (6D, 7F)
 There are   333 symmetry adapted cartesian basis functions of A   symmetry.
 There are   333 symmetry adapted basis functions of A   symmetry.
   333 basis functions,   628 primitive gaussians,   333 cartesian basis functions
    73 alpha electrons       73 beta electrons
       nuclear repulsion energy      1633.8836466321 Hartrees.
 NAtoms=   43 NActive=   43 NUniq=   43 SFac= 1.00D+00 NAtFMM=   60 NAOKFM=F Big=F
 Integral buffers will be    131072 words long.
 Raffenetti 2 integral format.
 Two-electron integral symmetry is turned on.
 ------------------------------------------------------------------------------
 Polarizable Continuum Model (PCM)
 =================================
 Model                : PCM (using non-symmetric T matrix).
 Atomic radii         : SMD-Coulomb.
 Polarization charges : Total charges.
 Charge compensation  : None.
 Solution method      : On-the-fly selection.
 Cavity type          : VdW (van der Waals Surface) (Alpha=1.000).
 Cavity algorithm     : GePol (No added spheres)
                        Default sphere list used, NSphG=   43.
                        Lebedev-Laikov grids with approx.  5.0 points / Ang**2.
                        Smoothing algorithm: Karplus/York (Gamma=1.0000).
                        Polarization charges: spherical gaussians, with
                                              point-specific exponents (IZeta= 3).
                        Self-potential: point-specific (ISelfS= 7).
                        Self-field    : sphere-specific E.n sum rule (ISelfD= 2).
 1st derivatives      : Analytical E(r).r(x)/FMM algorithm (CHGder, D1EAlg=3).
                        Cavity 1st derivative terms included.
 Solvent              : Methanol, Eps=  32.613000 Eps(inf)=   1.765709
 ------------------------------------------------------------------------------
 ------------------------------------------------------------------------------
 Atomic radii for non-electrostatic terms: SMD-CDS.
 ------------------------------------------------------------------------------
 Nuclear repulsion after PCM non-electrostatic terms =     1633.8846022786 Hartrees.
 One-electron integrals computed using PRISM.
 NBasis=   333 RedAO= T EigKep=  9.10D-04  NBF=   333
 NBsUse=   333 1.00D-06 EigRej= -1.00D+00 NBFU=   333
 Initial guess from the checkpoint file:  "DY-202A-11R_62.chk"
 B after Tr=     0.000000    0.000000    0.000000
         Rot=    0.999991   -0.000800   -0.002496   -0.003253 Ang=  -0.48 deg.
 ExpMin= 1.61D-01 ExpMax= 5.48D+03 ExpMxC= 8.25D+02 IAcc=1 IRadAn=         1 AccDes= 0.00D+00
 Harris functional with IExCor=  402 and IRadAn=       1 diagonalized for initial guess.
 HarFok:  IExCor=  402 AccDes= 0.00D+00 IRadAn=         1 IDoV= 1 UseB2=F ITyADJ=14
 ICtDFT=  3500011 ScaDFX=  1.000000  1.000000  1.000000  1.000000
 FoFCou: FMM=F IPFlag=           0 FMFlag=      100000 FMFlg1=           0
         NFxFlg=           0 DoJE=T BraDBF=F KetDBF=T FulRan=T
         wScrn=  0.000000 ICntrl=     500 IOpCl=  0 I1Cent=   200000004 NGrid=           0
         NMat0=    1 NMatS0=      1 NMatT0=    0 NMatD0=    1 NMtDS0=    0 NMtDT0=    0
 Petite list used in FoFCou.
 Keep R1 ints in memory in canonical form, NReq=1565304907.
 Requested convergence on RMS density matrix=1.00D-08 within 128 cycles.
 Requested convergence on MAX density matrix=1.00D-06.
 Requested convergence on             energy=1.00D-06.
 No special actions if energy rises.
 Inv3:  Mode=1 IEnd=    21789075.
 Iteration    1 A*A^-1 deviation from unit magnitude is 5.22D-15 for   2688.
 Iteration    1 A*A^-1 deviation from orthogonality  is 5.00D-15 for   2673   2495.
 Iteration    1 A^-1*A deviation from unit magnitude is 5.55D-15 for   2692.
 Iteration    1 A^-1*A deviation from orthogonality  is 3.11D-13 for   2542   2537.
 Error on total polarization charges =  0.05109
 SCF Done:  E(RB3LYP) =  -886.946770366     A.U. after   10 cycles
            NFock= 10  Conv=0.68D-08     -V/T= 2.0094
 SMD-CDS (non-electrostatic) energy       (kcal/mol) =       0.60
 (included in total energy above)
 D1PCM: PCM CHGder 1st derivatives, ID1Alg=3 FixD1E=F DoIter=F DoCFld=F I1PDM=0.
 Calling FoFJK, ICntrl=      2127 FMM=F ISym2X=0 I1Cent= 0 IOpClX= 0 NMat=1 NMatS=1 NMatT=0.
 ***** Axes restored to original set *****
 -------------------------------------------------------------------
 Center     Atomic                   Forces (Hartrees/Bohr)
 Number     Number              X              Y              Z
 -------------------------------------------------------------------
      1        6           0.001709309    0.002675401    0.000955390
      2        6          -0.000810312   -0.003070890   -0.001390185
      3        6           0.000497054    0.000542523    0.000713600
      4        6          -0.000799236   -0.000685825   -0.000355425
      5        6          -0.000000662    0.000298242   -0.000002260
      6        6           0.000378064   -0.000052560    0.000276280
      7        6          -0.001076493   -0.001072379   -0.000316031
      8        6          -0.000700823   -0.000900494    0.000206169
      9        6          -0.000882316   -0.000499496   -0.002372604
     10        6           0.000435917    0.001109207    0.003919088
     11        8          -0.000651791    0.001007925   -0.001219733
     12        6           0.000469751    0.000170015   -0.000088975
     13        6           0.000192691   -0.000197322   -0.001333711
     14        8          -0.000191988   -0.000409749   -0.000747532
     15        6          -0.000580155    0.000415328   -0.000506704
     16        8           0.000925436    0.000495480    0.000556719
     17        6           0.000303736    0.000184197    0.000663163
     18        6          -0.000822058    0.001108323    0.000638051
     19        8           0.001344918   -0.000377010   -0.000974540
     20        1          -0.000210375   -0.000245402    0.000120689
     21        1           0.000124381   -0.000047617    0.000130223
     22        1           0.000179784   -0.000073853   -0.000458758
     23        1           0.000058213    0.000138457    0.000159521
     24        1          -0.000111366    0.000120293    0.000073074
     25        1          -0.000112863    0.000177147   -0.000111724
     26        1          -0.000094493    0.000250256   -0.000120761
     27        1          -0.000055406   -0.000275773    0.000016557
     28        1           0.000414781    0.000470912    0.000795649
     29        1           0.000093896    0.000045252    0.000228711
     30        1          -0.000086686    0.000131031    0.000152594
     31        1          -0.000077591   -0.000055349    0.000165192
     32        1          -0.000173066   -0.000011181    0.000040889
     33        1          -0.000109057    0.000053188    0.000208195
     34        1          -0.000168385   -0.000281800   -0.000055019
     35        1           0.000129889   -0.000338996    0.000163333
     36        1           0.000168761    0.000325812    0.000197791
     37        1           0.000291970    0.000323340    0.000321295
     38        1          -0.000040077   -0.000291379   -0.000099760
     39        1          -0.000077290   -0.000458060   -0.000003228
     40        1           0.000036597   -0.000193451   -0.000116580
     41        1           0.000474827   -0.000095726   -0.000088504
     42        1          -0.000300470   -0.000080399   -0.000062050
     43        1          -0.000097017   -0.000327621   -0.000278090
 -------------------------------------------------------------------
 Cartesian Forces:  Max     0.003919088 RMS     0.000737507

 GradGradGradGradGradGradGradGradGradGradGradGradGradGradGradGradGradGrad
 Berny optimization.
 Using GEDIIS/GDIIS optimizer.
 FormGI is forming the generalized inverse of G from B-inverse, IUseBI=4.
 Internal  Forces:  Max     0.001886222 RMS     0.000420609
 Search for a local minimum.
 Step number   6 out of a maximum of  258
 All quantities printed in internal units (Hartrees-Bohrs-Radians)
 Mixed Optimization -- En-DIIS/RFO-DIIS
 Swapping is turned off.
 Update second derivatives using D2CorX and points    4    5    6
 DE= -1.47D-04 DEPred=-2.05D-04 R= 7.15D-01
 TightC=F SS=  1.41D+00  RLast= 3.39D-01 DXNew= 1.2207D+00 1.0157D+00
 Trust test= 7.15D-01 RLast= 3.39D-01 DXMaxT set to 1.02D+00
 ITU=  1  1  0  1  1  0
     Eigenvalues ---    0.00134   0.00233   0.00236   0.00338   0.00375
     Eigenvalues ---    0.00494   0.00503   0.00641   0.00735   0.00867
     Eigenvalues ---    0.01066   0.01217   0.01267   0.01321   0.01365
     Eigenvalues ---    0.01580   0.02536   0.03002   0.03573   0.03921
     Eigenvalues ---    0.03939   0.04309   0.04452   0.04542   0.04660
     Eigenvalues ---    0.04887   0.04952   0.05082   0.05181   0.05400
     Eigenvalues ---    0.05409   0.05469   0.05476   0.05496   0.05579
     Eigenvalues ---    0.05593   0.05662   0.05749   0.05828   0.05916
     Eigenvalues ---    0.06042   0.06387   0.06916   0.08240   0.08400
     Eigenvalues ---    0.08717   0.09087   0.09272   0.09289   0.09451
     Eigenvalues ---    0.10587   0.11425   0.11716   0.13192   0.13723
     Eigenvalues ---    0.14190   0.15005   0.15500   0.15960   0.16000
     Eigenvalues ---    0.16000   0.16000   0.16000   0.16000   0.16000
     Eigenvalues ---    0.16001   0.16032   0.16074   0.16249   0.16689
     Eigenvalues ---    0.17125   0.18423   0.19640   0.20582   0.22644
     Eigenvalues ---    0.23403   0.24485   0.24996   0.25709   0.26608
     Eigenvalues ---    0.27551   0.27802   0.28361   0.28509   0.28776
     Eigenvalues ---    0.29031   0.29517   0.29594   0.30513   0.30822
     Eigenvalues ---    0.31833   0.32569   0.33182   0.33515   0.33747
     Eigenvalues ---    0.33798   0.33815   0.34009   0.34042   0.34052
     Eigenvalues ---    0.34105   0.34125   0.34197   0.34225   0.34244
     Eigenvalues ---    0.34248   0.34264   0.34270   0.34289   0.34306
     Eigenvalues ---    0.34347   0.34448   0.34510   0.35135   0.36270
     Eigenvalues ---    0.40759   0.41437   0.44440   0.51559   0.52645
     Eigenvalues ---    0.52827   0.53096   0.94694
 En-DIIS/RFO-DIIS IScMMF=        0 using points:     6    5    4    3
 RFO step:  Lambda=-9.63426697D-05.
 DidBck=T Rises=F RFO-DIIS coefs:    0.70788    0.48023   -0.30568    0.11757
 Iteration  1 RMS(Cart)=  0.03794026 RMS(Int)=  0.00042058
 Iteration  2 RMS(Cart)=  0.00080084 RMS(Int)=  0.00001672
 Iteration  3 RMS(Cart)=  0.00000020 RMS(Int)=  0.00001672
 Variable       Old X    -DE/DX   Delta X   Delta X   Delta X     New X
                                 (Linear)    (Quad)   (Total)
    R1        2.55912   0.00128   0.00012   0.00242   0.00252   2.56164
    R2        2.85588  -0.00107  -0.00042  -0.00282  -0.00324   2.85264
    R3        2.77630   0.00141   0.00078   0.00224   0.00297   2.77927
    R4        2.84323   0.00095   0.00044   0.00099   0.00144   2.84466
    R5        2.90795  -0.00056  -0.00105  -0.00235  -0.00337   2.90457
    R6        2.93207   0.00093  -0.00036   0.00066   0.00031   2.93237
    R7        2.06389   0.00023   0.00015   0.00137   0.00152   2.06542
    R8        2.08018   0.00005  -0.00008   0.00011   0.00002   2.08021
    R9        2.92118   0.00076   0.00041   0.00074   0.00114   2.92232
   R10        2.94814   0.00053  -0.00011  -0.00097  -0.00108   2.94706
   R11        2.07635  -0.00030  -0.00003  -0.00022  -0.00025   2.07610
   R12        2.90679   0.00018  -0.00003   0.00040   0.00036   2.90715
   R13        2.07142   0.00012  -0.00010   0.00096   0.00086   2.07228
   R14        2.07531   0.00015   0.00009  -0.00055  -0.00046   2.07485
   R15        2.91099   0.00034   0.00051  -0.00019   0.00030   2.91128
   R16        2.06986  -0.00002   0.00019  -0.00079  -0.00059   2.06927
   R17        2.07588   0.00023   0.00003   0.00062   0.00065   2.07653
   R18        2.91675   0.00025   0.00035  -0.00121  -0.00086   2.91589
   R19        2.07684  -0.00011  -0.00012   0.00027   0.00015   2.07699
   R20        2.86572   0.00020   0.00036  -0.00259  -0.00224   2.86348
   R21        2.32709   0.00167   0.00017   0.00101   0.00118   2.32827
   R22        2.91061   0.00140   0.00110   0.00199   0.00313   2.91374
   R23        2.07069  -0.00004  -0.00014  -0.00053  -0.00067   2.07002
   R24        2.07213  -0.00024   0.00006  -0.00073  -0.00068   2.07145
   R25        2.89243   0.00100   0.00047   0.00144   0.00191   2.89434
   R26        2.72967  -0.00045   0.00014  -0.00153  -0.00139   2.72828
   R27        2.07338   0.00011   0.00002  -0.00001   0.00000   2.07339
   R28        2.06976   0.00015   0.00004   0.00016   0.00020   2.06996
   R29        2.07076   0.00016   0.00008   0.00015   0.00023   2.07100
   R30        2.06726   0.00001   0.00022   0.00015   0.00037   2.06763
   R31        2.07363   0.00033  -0.00001   0.00053   0.00052   2.07415
   R32        2.06844  -0.00021  -0.00007   0.00015   0.00008   2.06852
   R33        1.83945  -0.00040   0.00001  -0.00092  -0.00091   1.83854
   R34        2.73123  -0.00149  -0.00016  -0.00128  -0.00144   2.72979
   R35        2.90761   0.00091   0.00025   0.00045   0.00070   2.90832
   R36        2.90459   0.00076   0.00007   0.00007   0.00015   2.90474
   R37        1.84247  -0.00013  -0.00008   0.00048   0.00040   1.84287
   R38        2.07236  -0.00014  -0.00008   0.00027   0.00020   2.07255
   R39        2.06546   0.00034   0.00019   0.00061   0.00080   2.06627
   R40        2.06769   0.00019   0.00011   0.00066   0.00077   2.06846
   R41        2.70587   0.00189   0.00054   0.00197   0.00251   2.70838
   R42        2.06854  -0.00020   0.00003  -0.00054  -0.00051   2.06803
   R43        2.07888  -0.00024  -0.00032   0.00041   0.00009   2.07896
   R44        1.83534  -0.00016  -0.00010  -0.00008  -0.00018   1.83517
    A1        2.27740   0.00057   0.00027   0.00368   0.00397   2.28137
    A2        1.91255  -0.00015  -0.00015  -0.00162  -0.00177   1.91078
    A3        2.09107  -0.00042  -0.00022  -0.00168  -0.00192   2.08916
    A4        2.25309  -0.00120  -0.00178   0.00173  -0.00009   2.25300
    A5        1.95397   0.00030   0.00090   0.00033   0.00125   1.95523
    A6        2.07247   0.00086   0.00102  -0.00261  -0.00168   2.07079
    A7        2.09429   0.00083  -0.00133   0.00463   0.00334   2.09763
    A8        1.89935  -0.00052  -0.00012   0.00227   0.00214   1.90149
    A9        1.85278  -0.00004   0.00123  -0.00274  -0.00153   1.85125
   A10        1.91069   0.00026   0.00002  -0.00132  -0.00134   1.90935
   A11        1.85759  -0.00066  -0.00001  -0.00036  -0.00037   1.85721
   A12        1.83034   0.00002   0.00051  -0.00380  -0.00329   1.82706
   A13        1.96065  -0.00059  -0.00074   0.00175   0.00100   1.96165
   A14        1.97561   0.00168  -0.00083   0.00536   0.00451   1.98012
   A15        1.81710  -0.00034  -0.00009  -0.00183  -0.00192   1.81519
   A16        2.03527  -0.00067   0.00082  -0.00040   0.00037   2.03564
   A17        1.82913   0.00040   0.00063  -0.00032   0.00031   1.82944
   A18        1.81845  -0.00057   0.00042  -0.00620  -0.00577   1.81268
   A19        2.06348   0.00014  -0.00013  -0.00132  -0.00143   2.06205
   A20        1.89430  -0.00020   0.00036   0.00043   0.00079   1.89509
   A21        1.86613   0.00019  -0.00043   0.00272   0.00228   1.86841
   A22        1.88890   0.00017   0.00021   0.00174   0.00194   1.89084
   A23        1.90656  -0.00030  -0.00005  -0.00164  -0.00168   1.90488
   A24        1.83086  -0.00003   0.00005  -0.00210  -0.00205   1.82880
   A25        2.04162  -0.00042  -0.00027   0.00034   0.00006   2.04168
   A26        1.91484   0.00016   0.00038   0.00037   0.00075   1.91560
   A27        1.88026   0.00033   0.00020   0.00056   0.00075   1.88101
   A28        1.89502   0.00024  -0.00013   0.00120   0.00107   1.89609
   A29        1.86709  -0.00019  -0.00025   0.00031   0.00007   1.86716
   A30        1.85589  -0.00011   0.00009  -0.00319  -0.00311   1.85278
   A31        2.00016   0.00070   0.00039   0.00064   0.00103   2.00118
   A32        1.92351  -0.00015  -0.00011  -0.00059  -0.00070   1.92281
   A33        1.84652  -0.00020  -0.00004   0.00124   0.00119   1.84771
   A34        1.97497  -0.00064  -0.00065  -0.00023  -0.00088   1.97408
   A35        1.85531   0.00007   0.00030  -0.00118  -0.00087   1.85443
   A36        1.85093   0.00024   0.00016   0.00018   0.00034   1.85127
   A37        1.90686  -0.00036  -0.00032   0.00023  -0.00005   1.90681
   A38        2.19523   0.00011   0.00010  -0.00075  -0.00065   2.19458
   A39        2.18102   0.00025   0.00034   0.00033   0.00067   2.18168
   A40        1.83074   0.00034   0.00034  -0.00072  -0.00028   1.83046
   A41        1.92137  -0.00038   0.00074  -0.00966  -0.00896   1.91242
   A42        1.91685   0.00012  -0.00048   0.00106   0.00054   1.91739
   A43        1.94102  -0.00041   0.00075  -0.00403  -0.00335   1.93767
   A44        1.98352  -0.00009  -0.00190   0.00672   0.00481   1.98833
   A45        1.87061   0.00040   0.00057   0.00584   0.00642   1.87703
   A46        1.81703  -0.00009  -0.00008  -0.00067  -0.00068   1.81635
   A47        1.97530   0.00038   0.00126  -0.00389  -0.00265   1.97265
   A48        1.84186   0.00003  -0.00135   0.00634   0.00496   1.84682
   A49        1.95891  -0.00042   0.00034  -0.00309  -0.00279   1.95612
   A50        1.95670   0.00017  -0.00050   0.00307   0.00255   1.95926
   A51        1.91003  -0.00004   0.00023  -0.00115  -0.00090   1.90913
   A52        1.92742   0.00026  -0.00003   0.00161   0.00158   1.92900
   A53        1.95737   0.00004   0.00008   0.00024   0.00032   1.95769
   A54        1.92907   0.00001  -0.00001   0.00052   0.00051   1.92958
   A55        1.88589  -0.00012   0.00008  -0.00057  -0.00049   1.88541
   A56        1.88177  -0.00011   0.00002  -0.00093  -0.00091   1.88086
   A57        1.87982  -0.00009  -0.00014  -0.00101  -0.00115   1.87868
   A58        1.94785  -0.00043  -0.00133   0.00358   0.00225   1.95010
   A59        1.90671   0.00000   0.00061  -0.00169  -0.00107   1.90564
   A60        1.93868   0.00057   0.00022   0.00329   0.00351   1.94219
   A61        1.88886   0.00007  -0.00003  -0.00346  -0.00349   1.88537
   A62        1.89516  -0.00005  -0.00002  -0.00003  -0.00007   1.89510
   A63        1.88487  -0.00016   0.00059  -0.00204  -0.00145   1.88342
   A64        1.86840   0.00025  -0.00002   0.00204   0.00202   1.87043
   A65        1.89911   0.00032   0.00005   0.00445   0.00449   1.90361
   A66        1.93432  -0.00034  -0.00074  -0.00286  -0.00360   1.93073
   A67        1.94445   0.00037   0.00117   0.00150   0.00265   1.94710
   A68        1.90188   0.00025  -0.00009  -0.00012  -0.00020   1.90168
   A69        1.87887  -0.00057  -0.00038  -0.00023  -0.00062   1.87825
   A70        1.90393  -0.00003  -0.00002  -0.00266  -0.00267   1.90126
   A71        1.84386  -0.00082   0.00061  -0.00356  -0.00295   1.84092
   A72        1.93438   0.00038   0.00064   0.00241   0.00305   1.93744
   A73        1.94374   0.00031  -0.00067   0.00171   0.00104   1.94477
   A74        1.92534  -0.00003  -0.00037   0.00123   0.00086   1.92620
   A75        1.89105  -0.00026   0.00008  -0.00057  -0.00049   1.89056
   A76        1.88422  -0.00016   0.00004  -0.00002   0.00002   1.88423
   A77        1.88321  -0.00026   0.00029  -0.00503  -0.00474   1.87847
   A78        1.87740   0.00006  -0.00195   0.00077  -0.00119   1.87622
   A79        1.92131   0.00047   0.00103   0.00080   0.00184   1.92315
   A80        1.92879  -0.00030   0.00003  -0.00146  -0.00144   1.92735
   A81        1.91055  -0.00021   0.00054   0.00080   0.00134   1.91189
   A82        1.93320   0.00004  -0.00015  -0.00095  -0.00111   1.93209
   A83        1.89272  -0.00006   0.00052   0.00006   0.00059   1.89331
   A84        1.87426   0.00071  -0.00007   0.00040   0.00033   1.87459
    D1        0.07292  -0.00025  -0.00373   0.00662   0.00289   0.07581
    D2        3.12015  -0.00058  -0.00293  -0.00067  -0.00358   3.11657
    D3       -2.99637  -0.00014  -0.00201   0.00020  -0.00181  -2.99818
    D4        0.05086  -0.00048  -0.00122  -0.00708  -0.00829   0.04257
    D5        0.68921  -0.00024   0.00446  -0.01628  -0.01183   0.67738
    D6       -1.56239   0.00019   0.00512  -0.01597  -0.01086  -1.57325
    D7        2.72718   0.00009   0.00501  -0.01656  -0.01156   2.71562
    D8       -2.53091  -0.00034   0.00260  -0.00927  -0.00668  -2.53759
    D9        1.50068   0.00010   0.00326  -0.00897  -0.00571   1.49497
   D10       -0.49294   0.00000   0.00315  -0.00956  -0.00641  -0.49935
   D11        0.00014   0.00032  -0.00923   0.03015   0.02094   0.02108
   D12        3.12920   0.00020   0.00430   0.01371   0.01804  -3.13595
   D13       -3.07809   0.00036  -0.00774   0.02427   0.01656  -3.06153
   D14        0.05097   0.00024   0.00579   0.00783   0.01365   0.06462
   D15       -0.80363   0.00045  -0.00258   0.01369   0.01109  -0.79254
   D16       -3.02227  -0.00014  -0.00134   0.00936   0.00801  -3.01426
   D17        1.29917   0.00009  -0.00248   0.01404   0.01157   1.31074
   D18        2.43780   0.00084  -0.00342   0.02124   0.01780   2.45559
   D19        0.21916   0.00025  -0.00218   0.01692   0.01471   0.23387
   D20       -1.74258   0.00048  -0.00332   0.02159   0.01827  -1.72431
   D21       -0.07969   0.00048   0.01075  -0.01777  -0.00699  -0.08668
   D22        2.05215   0.00012   0.01183  -0.02420  -0.01235   2.03980
   D23       -2.14279   0.00031   0.01194  -0.02367  -0.01173  -2.15452
   D24        2.97840   0.00006   0.01133  -0.02398  -0.01265   2.96576
   D25       -1.17295  -0.00029   0.01240  -0.03040  -0.01800  -1.19095
   D26        0.91530  -0.00010   0.01251  -0.02988  -0.01738   0.89792
   D27        1.05129  -0.00003   0.00597  -0.01556  -0.00958   1.04171
   D28       -1.29902  -0.00012   0.00640  -0.02209  -0.01570  -1.31472
   D29        3.02064  -0.00001   0.00632  -0.01616  -0.00983   3.01081
   D30       -3.01849   0.00021   0.00465  -0.00952  -0.00487  -3.02336
   D31        0.91439   0.00011   0.00507  -0.01605  -0.01098   0.90340
   D32       -1.04914   0.00023   0.00500  -0.01012  -0.00512  -1.05426
   D33       -1.04912   0.00002   0.00525  -0.01474  -0.00949  -1.05862
   D34        2.88375  -0.00007   0.00567  -0.02127  -0.01561   2.86814
   D35        0.92023   0.00004   0.00560  -0.01534  -0.00974   0.91048
   D36       -1.18125  -0.00033  -0.00226   0.00068  -0.00159  -1.18284
   D37        2.94350  -0.00050  -0.00277  -0.00107  -0.00384   2.93966
   D38        0.97697  -0.00047  -0.00279  -0.00017  -0.00296   0.97401
   D39        1.14021   0.00090  -0.00351   0.01027   0.00674   1.14696
   D40       -1.01823   0.00073  -0.00402   0.00853   0.00450  -1.01373
   D41       -2.98476   0.00076  -0.00404   0.00942   0.00538  -2.97938
   D42        3.14003   0.00011  -0.00216   0.00220   0.00003   3.14006
   D43        0.98159  -0.00005  -0.00267   0.00046  -0.00222   0.97937
   D44       -0.98494  -0.00002  -0.00268   0.00135  -0.00134  -0.98628
   D45        0.91276   0.00048   0.02164   0.02884   0.05050   0.96325
   D46       -1.17820   0.00017   0.02217   0.02792   0.05011  -1.12809
   D47        2.98152   0.00020   0.02190   0.03227   0.05419   3.03571
   D48       -1.40192   0.00027   0.02287   0.02084   0.04369  -1.35824
   D49        2.79030  -0.00003   0.02339   0.01991   0.04330   2.83360
   D50        0.66684  -0.00001   0.02313   0.02426   0.04738   0.71422
   D51        2.87546   0.00051   0.02140   0.02558   0.04697   2.92243
   D52        0.78450   0.00021   0.02193   0.02466   0.04659   0.83109
   D53       -1.33897   0.00023   0.02167   0.02901   0.05067  -1.28830
   D54        1.29947   0.00034  -0.00278   0.00868   0.00589   1.30536
   D55       -0.86825   0.00020  -0.00272   0.00646   0.00374  -0.86451
   D56       -2.88156   0.00006  -0.00313   0.00974   0.00661  -2.87495
   D57       -2.82259   0.00032  -0.00220   0.00977   0.00757  -2.81502
   D58        1.29288   0.00018  -0.00214   0.00755   0.00541   1.29829
   D59       -0.72043   0.00005  -0.00255   0.01084   0.00828  -0.71215
   D60       -0.83848   0.00023  -0.00205   0.00737   0.00531  -0.83317
   D61       -3.00619   0.00008  -0.00200   0.00515   0.00315  -3.00304
   D62        1.26368  -0.00005  -0.00240   0.00843   0.00603   1.26971
   D63       -1.11558   0.00018   0.00073   0.00340   0.00413  -1.11145
   D64        1.11008   0.00000   0.00034   0.00292   0.00326   1.11333
   D65        3.13468  -0.00001   0.00037   0.00230   0.00266   3.13735
   D66        1.06215   0.00029   0.00094   0.00518   0.00611   1.06826
   D67       -2.99538   0.00011   0.00055   0.00470   0.00524  -2.99014
   D68       -0.97077   0.00010   0.00058   0.00407   0.00465  -0.96613
   D69        3.05850   0.00018   0.00085   0.00221   0.00306   3.06155
   D70       -0.99903   0.00000   0.00046   0.00173   0.00219  -0.99684
   D71        1.02558  -0.00001   0.00049   0.00111   0.00159   1.02717
   D72       -3.09312   0.00015  -0.00036  -0.00395  -0.00431  -3.09743
   D73        1.08557   0.00010  -0.00049  -0.00451  -0.00500   1.08057
   D74       -1.01234   0.00018  -0.00036  -0.00375  -0.00410  -1.01644
   D75        0.92488  -0.00014  -0.00026  -0.00412  -0.00438   0.92050
   D76       -1.17961  -0.00019  -0.00039  -0.00468  -0.00507  -1.18468
   D77        3.00567  -0.00010  -0.00026  -0.00391  -0.00417   3.00149
   D78       -1.10232  -0.00003  -0.00037  -0.00269  -0.00307  -1.10538
   D79        3.07638  -0.00008  -0.00051  -0.00325  -0.00376   3.07262
   D80        0.97847   0.00000  -0.00037  -0.00249  -0.00286   0.97561
   D81       -0.04898   0.00001   0.01541  -0.03968  -0.02425  -0.07323
   D82        2.04070  -0.00048   0.01688  -0.04983  -0.03292   2.00778
   D83       -2.18677  -0.00015   0.01772  -0.04785  -0.03013  -2.21690
   D84        3.10502   0.00013   0.00202  -0.02340  -0.02136   3.08367
   D85       -1.08849  -0.00036   0.00349  -0.03355  -0.03002  -1.11851
   D86        0.96723  -0.00003   0.00433  -0.03157  -0.02724   0.94000
   D87        0.07330  -0.00024  -0.01524   0.03378   0.01856   0.09186
   D88       -2.06932  -0.00041  -0.01691   0.04068   0.02378  -2.04554
   D89        2.05574  -0.00018  -0.01709   0.04222   0.02515   2.08088
   D90       -2.00320   0.00023  -0.01672   0.04780   0.03108  -1.97212
   D91        2.13736   0.00006  -0.01839   0.05470   0.03630   2.17366
   D92       -0.02077   0.00029  -0.01857   0.05624   0.03767   0.01690
   D93        2.16725   0.00008  -0.01664   0.03837   0.02174   2.18898
   D94        0.02462  -0.00009  -0.01832   0.04527   0.02696   0.05158
   D95       -2.13350   0.00014  -0.01849   0.04680   0.02833  -2.10518
   D96        1.03056   0.00024   0.00538  -0.00462   0.00073   1.03130
   D97        3.11865   0.00006   0.00491  -0.00779  -0.00291   3.11575
   D98       -1.08708   0.00020   0.00617  -0.00936  -0.00322  -1.09030
   D99        3.08104   0.00010   0.00637  -0.01028  -0.00387   3.07717
   D100      -1.11406  -0.00008   0.00591  -0.01345  -0.00751  -1.12157
   D101       0.96339   0.00006   0.00717  -0.01502  -0.00782   0.95557
   D102      -1.01815  -0.00001   0.00614  -0.00938  -0.00323  -1.02138
   D103       1.06994  -0.00019   0.00567  -0.01255  -0.00687   1.06307
   D104      -3.13579  -0.00005   0.00693  -0.01412  -0.00718   3.14021
   D105      -3.00236  -0.00014  -0.01416   0.03605   0.02193  -2.98043
   D106       1.31375  -0.00014  -0.01308   0.03186   0.01874   1.33249
   D107      -0.87152   0.00031  -0.01333   0.03452   0.02120  -0.85032
   D108       2.95446  -0.00004  -0.00467   0.00525   0.00058   2.95504
   D109      -1.21773  -0.00011  -0.00559   0.00438  -0.00121  -1.21894
   D110       0.84491  -0.00033  -0.00588   0.00103  -0.00485   0.84006
   D111      -1.06839   0.00002   0.00170  -0.00814  -0.00644  -1.07483
   D112       1.03825   0.00015   0.00179  -0.00606  -0.00428   1.03397
   D113       3.12891   0.00000   0.00147  -0.01045  -0.00898   3.11992
   D114       3.12549  -0.00033   0.00214  -0.01179  -0.00965   3.11585
   D115      -1.05105  -0.00020   0.00223  -0.00972  -0.00748  -1.05853
   D116       1.03961  -0.00035   0.00192  -0.01411  -0.01219   1.02742
   D117       1.07868   0.00023   0.00266  -0.00994  -0.00728   1.07140
   D118      -3.09786   0.00036   0.00275  -0.00787  -0.00511  -3.10298
   D119      -1.00720   0.00021   0.00244  -0.01226  -0.00982  -1.01702
   D120      -3.12055  -0.00029  -0.01366  -0.01081  -0.02448   3.13816
   D121      -1.04004  -0.00024  -0.01359  -0.00893  -0.02252  -1.06256
   D122       1.05027  -0.00019  -0.01226  -0.00927  -0.02153   1.02874
   D123      -1.03970  -0.00004  -0.01317  -0.00464  -0.01781  -1.05751
   D124       1.04081   0.00001  -0.01310  -0.00276  -0.01586   1.02496
   D125       3.13112   0.00006  -0.01177  -0.00310  -0.01487   3.11626
   D126       1.02162  -0.00008  -0.01349  -0.00637  -0.01985   1.00176
   D127       3.10213  -0.00003  -0.01342  -0.00448  -0.01790   3.08423
   D128      -1.09074   0.00001  -0.01209  -0.00482  -0.01691  -1.10765
   D129       2.85308   0.00016   0.02643  -0.06837  -0.04194   2.81114
   D130       0.76570  -0.00033   0.02602  -0.07023  -0.04422   0.72149
   D131      -1.32051  -0.00015   0.02513  -0.07024  -0.04511  -1.36562
         Item               Value     Threshold  Converged?
 Maximum Force            0.001886     0.000450     NO 
 RMS     Force            0.000421     0.000300     NO 
 Maximum Displacement     0.159740     0.001800     NO 
 RMS     Displacement     0.037876     0.001200     NO 
 Predicted change in Energy=-1.967487D-04
 GradGradGradGradGradGradGradGradGradGradGradGradGradGradGradGradGradGrad

                          Input orientation:                          
 ---------------------------------------------------------------------
 Center     Atomic      Atomic             Coordinates (Angstroms)
 Number     Number       Type             X           Y           Z
 ---------------------------------------------------------------------
      1          6           0       -1.448320    0.732270   -0.211630
      2          6           0       -0.987802   -0.366557    0.434942
      3          6           0        0.118845   -0.476675    1.449453
      4          6           0        1.471974    0.243953    1.209345
      5          6           0        1.307254    1.775174    1.069136
      6          6           0        0.572567    2.315613   -0.169746
      7          6           0       -0.959963    2.160562   -0.196451
      8          6           0       -2.666556    0.386618   -0.959604
      9          6           0       -3.000844   -1.072333   -0.723352
     10          6           0       -1.837938   -1.611166    0.133801
     11          8           0       -3.326892    1.159123   -1.656150
     12          6           0       -1.668376    2.953180    0.921953
     13          6           0       -1.053913   -2.712218   -0.586512
     14          8           0       -2.285193   -2.101777    1.415855
     15          6           0        2.371820   -0.462352    0.149390
     16          8           0        1.627099   -0.608653   -1.079709
     17          6           0        2.799760   -1.855627    0.643576
     18          6           0        3.629618    0.363647   -0.164318
     19          8           0        4.390645   -0.362853   -1.137526
     20          1           0        0.302695   -1.533137    1.660810
     21          1           0       -0.287296   -0.070802    2.388641
     22          1           0        2.018035    0.105276    2.152511
     23          1           0        2.300198    2.238706    1.110917
     24          1           0        0.795038    2.128082    1.973907
     25          1           0        0.986417    1.858022   -1.074391
     26          1           0        0.787721    3.390566   -0.244942
     27          1           0       -1.297474    2.603606   -1.143980
     28          1           0       -3.952703   -1.148468   -0.186619
     29          1           0       -3.120881   -1.587073   -1.683669
     30          1           0       -1.350965    4.003379    0.909437
     31          1           0       -1.454353    2.546218    1.916148
     32          1           0       -2.754920    2.930538    0.780683
     33          1           0       -0.191791   -3.045079   -0.000769
     34          1           0       -1.710515   -3.577172   -0.745994
     35          1           0       -0.700507   -2.372817   -1.565331
     36          1           0       -2.699297   -2.968789    1.262997
     37          1           0        2.279718   -0.890053   -1.747487
     38          1           0        3.391623   -1.781677    1.563949
     39          1           0        1.933436   -2.492474    0.842273
     40          1           0        3.412737   -2.356263   -0.112552
     41          1           0        3.348608    1.339107   -0.573127
     42          1           0        4.220436    0.525624    0.749470
     43          1           0        5.002554    0.264852   -1.555434
 ---------------------------------------------------------------------
                    Distance matrix (angstroms):
                    1          2          3          4          5
     1  C    0.000000
     2  C    1.355563   0.000000
     3  C    2.583940   1.505332   0.000000
     4  C    3.284165   2.650079   1.551746   0.000000
     5  C    3.212662   3.202576   2.574448   1.546424   0.000000
     6  C    2.567627   3.161397   3.259530   2.646243   1.538398
     7  C    1.509551   2.604949   3.290569   3.400584   2.624977
     8  C    1.470727   2.308732   3.782497   4.674625   4.672797
     9  C    2.434909   2.427366   3.848161   5.047180   5.466353
    10  C    2.400587   1.537034   2.616679   3.943829   4.715335
    11  O    2.407878   3.488798   4.918710   5.663719   5.411285
    12  C    2.503174   3.423596   3.903373   4.157440   3.203707
    13  C    3.487204   2.559271   3.243172   4.283008   5.334132
    14  O    3.373557   2.378320   2.901979   4.434118   5.296852
    15  C    4.018821   3.373096   2.601205   1.559517   2.643057
    16  O    3.465521   3.031582   2.947696   2.447605   3.225285
    17  C    5.047253   4.075105   3.120617   2.547812   3.948593
    18  C    5.091520   4.713054   3.954229   2.560607   2.984492
    19  O    6.012494   5.603602   4.995367   3.794029   4.352908
    20  H    3.421133   2.128156   1.092971   2.174645   3.507726
    21  H    2.958768   2.096454   1.100799   2.141224   2.773321
    22  H    4.242393   3.493956   2.107103   1.098624   2.113639
    23  H    4.250866   4.249150   3.499457   2.162101   1.096606
    24  H    3.428923   3.430765   2.741724   2.143068   1.097962
    25  H    2.817733   3.335323   3.545883   2.838387   2.168988
    26  H    3.473835   4.210783   4.274801   3.533317   2.146208
    27  H    2.096170   3.377981   4.268487   4.333122   3.516929
    28  H    3.132050   3.128636   4.439092   5.771886   6.147500
    29  H    3.216164   3.244719   4.641687   5.728569   6.204113
    30  H    3.459253   4.410598   4.745824   4.710862   3.472252
    31  H    2.796048   3.300893   3.439570   3.789906   2.989718
    32  H    2.743040   3.756737   4.507203   5.026741   4.233123
    33  H    3.986438   2.828066   2.965861   3.879461   5.160103
    34  H    4.350354   3.496424   4.216589   5.343462   6.406967
    35  H    3.468904   2.847580   3.654533   4.389303   5.308234
    36  H    4.175799   3.222810   3.766605   5.265367   6.212504
    37  H    4.346154   3.964055   3.880809   3.268222   3.997809
    38  H    5.735647   4.738838   3.525226   2.813178   4.152182
    39  H    4.790193   3.635804   2.779362   2.799235   4.319303
    40  H    5.760097   4.860393   4.101516   3.503583   4.785208
    41  H    4.848654   4.767593   4.221287   2.810396   2.655995
    42  H    5.753365   5.293454   4.279911   2.800869   3.185936
    43  H    6.605911   6.343866   5.781853   4.484354   4.777518
                    6          7          8          9         10
     6  C    0.000000
     7  C    1.540584   0.000000
     8  C    3.851858   2.577157   0.000000
     9  C    4.955191   3.859330   1.515289   0.000000
    10  C    4.617604   3.886624   2.423486   1.541883   0.000000
    11  O    4.330432   2.955665   1.232065   2.440454   3.618758
    12  C    2.572960   1.543023   3.335245   4.548324   4.634997
    13  C    5.300775   4.889270   3.513204   2.549214   1.531620
    14  O    5.494930   4.745872   3.461264   2.479540   1.443745
    15  C    3.325093   4.254416   5.228369   5.477159   4.363723
    16  O    3.239043   3.891219   4.409134   4.664745   3.805801
    17  C    4.798033   5.565154   6.121965   6.010744   4.672031
    18  C    3.627087   4.928914   6.346244   6.807172   5.820906
    19  O    4.763244   5.990179   7.099116   7.437003   6.478411
    20  H    4.270438   4.322862   4.400964   4.099993   2.630620
    21  H    3.602733   3.480541   4.132899   4.248636   3.140306
    22  H    3.516795   4.313965   5.631146   5.903092   4.678664
    23  H    2.151911   3.513397   5.690863   6.513721   5.735891
    24  H    2.163309   2.791332   4.860124   5.650361   4.929557
    25  H    1.095009   2.156549   3.939850   4.960692   4.633787
    26  H    1.098850   2.137676   4.633192   5.873633   5.661701
    27  H    2.128174   1.099097   2.612166   4.073195   4.437243
    28  H    5.698965   4.461645   2.146665   1.095406   2.188375
    29  H    5.582515   4.574511   2.150846   1.096164   2.224796
    30  H    2.777259   2.184456   4.278440   5.581304   5.688750
    31  H    2.917625   2.203685   3.795162   4.738408   4.539576
    32  H    3.514771   2.183924   3.083493   4.283173   4.678289
    33  H    5.417546   5.265651   4.338245   3.507796   2.187239
    34  H    6.345820   5.812652   4.083048   2.817744   2.157650
    35  H    5.054676   4.742644   3.441909   2.773399   2.181951
    36  H    6.378302   5.609413   4.024895   2.762799   1.964730
    37  H    3.959788   4.712483   5.168779   5.382046   4.584140
    38  H    5.266930   6.129972   6.911682   6.826313   5.424270
    39  H    5.098415   5.576867   5.718029   5.367970   3.937245
    40  H    5.467747   6.287229   6.722997   6.569290   5.308997
    41  H    2.970301   4.402324   6.102360   6.793611   6.008670
    42  H    4.166049   5.514011   7.097247   7.541191   6.453590
    43  H    5.074499   6.402512   7.693184   8.156887   7.291453
                   11         12         13         14         15
    11  O    0.000000
    12  C    3.551891   0.000000
    13  C    4.614959   5.894893   0.000000
    14  O    4.599546   5.116346   2.428613   0.000000
    15  C    6.193906   5.346578   4.164024   5.097001   0.000000
    16  O    5.291441   5.249139   3.443262   4.874761   1.444541
    17  C    7.205090   6.570111   4.134931   5.149151   1.539016
    18  C    7.159007   5.996199   5.619134   6.600020   1.537122
    19  O    7.883258   7.207583   5.955363   7.355979   2.396186
    20  H    5.605747   4.955610   2.877685   2.660925   2.777094
    21  H    5.206938   3.633597   4.051705   3.010443   3.498350
    22  H    6.647160   4.818138   4.987723   4.891986   2.111838
    23  H    6.362884   4.036800   6.216347   6.321281   2.867992
    24  H    5.577320   2.802820   5.779521   5.262220   3.539132
    25  H    4.408122   3.497526   5.028725   5.708307   2.966667
    26  H    4.888853   2.754153   6.383750   6.508985   4.184477
    27  H    2.543105   2.127875   5.350521   5.446923   4.953445
    28  H    2.806446   4.823961   3.317862   2.501461   6.370498
    29  H    2.754050   5.432581   2.596548   3.251207   5.898717
    30  H    4.310025   1.097190   6.886607   6.196949   5.863408
    31  H    4.265179   1.095375   5.837363   4.748100   5.178081
    32  H    3.066466   1.095923   6.050069   5.093945   6.180104
    33  H    5.499496   6.245865   1.094141   2.697958   3.642132
    34  H    5.086605   6.740128   1.097591   2.679671   5.212416
    35  H    4.402357   5.957315   1.094612   3.387058   4.003665
    36  H    5.094601   6.020699   2.488735   0.972911   5.765290
    37  H    5.970053   6.122401   3.972562   5.684489   1.946677
    38  H    8.009730   6.959498   5.025254   5.687762   2.186686
    39  H    6.873669   6.529513   3.318730   4.275333   2.189444
    40  H    7.756496   7.421462   4.505807   5.904845   2.176930
    41  H    6.765178   5.478195   5.982943   6.894595   2.172878
    42  H    7.946728   6.371882   6.331448   7.047732   2.180270
    43  H    8.377919   7.606961   6.817811   8.218318   3.218076
                   16         17         18         19         20
    16  O    0.000000
    17  C    2.428948   0.000000
    18  C    2.406947   2.503305   0.000000
    19  O    2.775058   2.816312   1.433212   0.000000
    20  H    3.181063   2.715529   4.242323   5.090342   0.000000
    21  H    3.997955   3.969983   4.695590   5.865345   1.736736
    22  H    3.333133   2.594826   2.834017   4.083230   2.422511
    23  H    3.655046   4.151089   2.628579   4.024124   4.303394
    24  H    4.184091   4.653884   3.964856   5.367883   3.707419
    25  H    2.548527   4.475580   3.169842   4.065099   4.410076
    26  H    4.170750   5.688613   4.152725   5.278818   5.301886
    27  H    4.344637   6.314067   5.500308   6.415186   5.247860
    28  H    5.676548   6.839960   7.731661   8.434030   4.655038
    29  H    4.885221   6.367274   7.189087   7.630203   4.786369
    30  H    5.839213   7.185204   6.261534   7.498008   5.826849
    31  H    5.331390   6.252452   5.910898   7.207747   4.448995
    32  H    5.932033   7.333528   6.945810   8.098459   5.481608
    33  H    3.226242   3.283192   5.123410   5.430034   2.300289
    34  H    4.479190   5.023664   6.662239   6.907192   3.744837
    35  H    2.960718   4.171165   5.310467   5.490246   3.481302
    36  H    5.456759   5.644682   7.293663   7.925950   3.351314
    37  H    0.975204   2.630581   2.429078   2.259647   3.992326
    38  H    3.387987   1.096749   2.765134   3.210775   3.100424
    39  H    2.708623   1.093422   3.470978   3.806937   2.061466
    40  H    2.679185   1.094580   2.729035   2.445519   3.673514
    41  H    2.648393   3.462358   1.094355   2.073898   4.745297
    42  H    3.370145   2.774868   1.100141   2.092634   4.518599
    43  H    3.518952   3.766215   1.957017   0.971129   5.972073
                   21         22         23         24         25
    21  H    0.000000
    22  H    2.324072   0.000000
    23  H    3.696150   2.390828   0.000000
    24  H    2.485667   2.370521   1.738532   0.000000
    25  H    4.163568   3.814348   2.578083   3.066216   0.000000
    26  H    4.480233   4.249069   2.335106   2.552882   1.753898
    27  H    4.544484   5.301048   4.261568   3.784964   2.403518
    28  H    4.607444   6.533997   7.228784   6.159927   5.849960
    29  H    5.187677   6.632404   7.199610   6.520326   5.395349
    30  H    4.463003   5.300057   4.060253   3.042230   3.741856
    31  H    2.904147   4.251064   3.852221   2.288652   3.921007
    32  H    4.205085   5.713591   5.112915   3.830133   4.311519
    33  H    3.816376   4.409612   5.946783   5.624479   5.155699
    34  H    4.913870   5.988643   7.304682   6.798940   6.076399
    35  H    4.593899   5.230082   6.118225   5.917850   4.581128
    36  H    3.934863   5.700380   7.220531   6.220439   6.507379
    37  H    4.936424   4.033502   4.237927   5.016192   3.110884
    38  H    4.140248   2.407018   4.190456   4.711320   5.098359
    39  H    3.631445   2.910701   4.752972   4.891429   4.847397
    40  H    5.016925   3.624207   4.883479   5.595982   4.957052
    41  H    4.896908   3.274426   2.178176   3.691962   2.469915
    42  H    4.833452   2.644955   2.598578   3.974981   3.944697
    43  H    6.606883   4.762528   4.278815   5.799230   4.347292
                   26         27         28         29         30
    26  H    0.000000
    27  H    2.403251   0.000000
    28  H    6.563372   4.695193   0.000000
    29  H    6.490300   4.601941   1.767898   0.000000
    30  H    2.506413   2.485709   5.874684   6.411705   0.000000
    31  H    3.226472   3.064684   4.930932   5.728883   1.774112
    32  H    3.716697   2.436260   4.359891   5.159047   1.771626
    33  H    6.514337   5.868313   4.216175   3.679334   7.200897
    34  H    7.419004   6.207335   3.352448   2.613209   7.767528
    35  H    6.097117   5.029780   3.738537   2.547471   6.870477
    36  H    7.407737   6.229785   2.643101   3.281725   7.110143
    37  H    4.775709   5.036484   6.430098   5.445767   6.647314
    38  H    6.066671   6.967870   7.576580   7.279945   7.509154
    39  H    6.091376   6.352480   6.124671   5.722434   7.279279
    40  H    6.319358   6.917386   7.464178   6.763743   8.011390
    41  H    3.297626   4.848805   7.723118   7.186801   5.601993
    42  H    4.580424   6.192778   8.395180   8.017393   6.569694
    43  H    5.408540   6.732713   9.168847   8.332842   7.772990
                   31         32         33         34         35
    31  H    0.000000
    32  H    1.768745   0.000000
    33  H    6.044108   6.548915   0.000000
    34  H    6.681956   6.765487   1.773417   0.000000
    35  H    6.073375   6.152232   1.777239   1.772541   0.000000
    36  H    5.691379   5.919271   2.809006   2.320316   3.514226
    37  H    6.258871   6.807065   3.715308   4.913813   3.333693
    38  H    6.506781   7.784501   4.109182   5.881450   5.185303
    39  H    6.165933   7.168928   2.352165   4.120381   3.570508
    40  H    7.199896   8.172400   3.671455   5.304675   4.362294
    41  H    5.542747   6.451241   5.664194   7.056515   5.581951
    42  H    6.135729   7.378359   5.725428   7.365157   6.162381
    43  H    7.677770   8.528876   6.352467   7.776994   6.283494
                   36         37         38         39         40
    36  H    0.000000
    37  H    6.178571   0.000000
    38  H    6.212818   3.605126   0.000000
    39  H    4.676120   3.065048   1.775488   0.000000
    40  H    6.294782   2.471136   1.772358   1.765949   0.000000
    41  H    7.648952   2.736932   3.782623   4.322855   3.724513
    42  H    7.768999   3.464869   2.583398   3.787862   3.114601
    43  H    8.815809   2.963870   4.063733   4.771931   3.388166
                   41         42         43
    41  H    0.000000
    42  H    1.780759   0.000000
    43  H    2.203290   2.447915   0.000000
 Stoichiometry    C15H24O4
 Framework group  C1[X(C15H24O4)]
 Deg. of freedom   123
 Full point group                 C1      NOp   1
 Largest Abelian subgroup         C1      NOp   1
 Largest concise Abelian subgroup C1      NOp   1
                         Standard orientation:                         
 ---------------------------------------------------------------------
 Center     Atomic      Atomic             Coordinates (Angstroms)
 Number     Number       Type             X           Y           Z
 ---------------------------------------------------------------------
      1          6           0       -1.522676    0.685506   -0.210487
      2          6           0       -1.007330   -0.391304    0.431736
      3          6           0        0.129756   -0.454819    1.416127
      4          6           0        1.450367    0.309239    1.133081
      5          6           0        1.229583    1.832684    0.985442
      6          6           0        0.443244    2.336922   -0.236884
      7          6           0       -1.083240    2.129649   -0.220030
      8          6           0       -2.748364    0.292085   -0.921787
      9          6           0       -3.025956   -1.175249   -0.664932
     10          6           0       -1.822299   -1.666688    0.163983
     11          8           0       -3.453538    1.035544   -1.605881
     12          6           0       -1.787520    2.907542    0.911249
     13          6           0       -1.021045   -2.746753   -0.569032
     14          8           0       -2.217293   -2.160917    1.461718
     15          6           0        2.344540   -0.375374    0.054260
     16          8           0        1.571941   -0.557709   -1.152613
     17          6           0        2.833249   -1.748900    0.547374
     18          6           0        3.564296    0.490102   -0.300552
     19          8           0        4.322845   -0.218648   -1.288668
     20          1           0        0.355354   -1.502522    1.630624
     21          1           0       -0.264208   -0.054736    2.362956
     22          1           0        2.026432    0.197503    2.061865
     23          1           0        2.206857    2.330044    0.996138
     24          1           0        0.730517    2.175928    1.901214
     25          1           0        0.847624    1.885719   -1.148990
     26          1           0        0.619357    3.417864   -0.326441
     27          1           0       -1.461488    2.552612   -1.161330
     28          1           0       -3.959625   -1.278965   -0.101531
     29          1           0       -3.154517   -1.702200   -1.617492
     30          1           0       -1.506687    3.967771    0.881715
     31          1           0       -1.532601    2.516852    1.902321
     32          1           0       -2.876109    2.846744    0.800225
     33          1           0       -0.132349   -3.044955   -0.004727
     34          1           0       -1.651783   -3.634892   -0.703515
     35          1           0       -0.706347   -2.404162   -1.559877
     36          1           0       -2.605513   -3.042812    1.327177
     37          1           0        2.215307   -0.822631   -1.835928
     38          1           0        3.447174   -1.646783    1.450439
     39          1           0        1.994977   -2.413047    0.774924
     40          1           0        3.442097   -2.235047   -0.221437
     41          1           0        3.239005    1.451813   -0.709099
     42          1           0        4.173984    0.680098    0.595267
     43          1           0        4.901267    0.425788   -1.728238
 ---------------------------------------------------------------------
 Rotational constants (GHZ):      0.5418581      0.2945803      0.2363377
 Standard basis: 6-31G(d) (6D, 7F)
 There are   333 symmetry adapted cartesian basis functions of A   symmetry.
 There are   333 symmetry adapted basis functions of A   symmetry.
   333 basis functions,   628 primitive gaussians,   333 cartesian basis functions
    73 alpha electrons       73 beta electrons
       nuclear repulsion energy      1631.4724532377 Hartrees.
 NAtoms=   43 NActive=   43 NUniq=   43 SFac= 1.00D+00 NAtFMM=   60 NAOKFM=F Big=F
 Integral buffers will be    131072 words long.
 Raffenetti 2 integral format.
 Two-electron integral symmetry is turned on.
 ------------------------------------------------------------------------------
 Polarizable Continuum Model (PCM)
 =================================
 Model                : PCM (using non-symmetric T matrix).
 Atomic radii         : SMD-Coulomb.
 Polarization charges : Total charges.
 Charge compensation  : None.
 Solution method      : On-the-fly selection.
 Cavity type          : VdW (van der Waals Surface) (Alpha=1.000).
 Cavity algorithm     : GePol (No added spheres)
                        Default sphere list used, NSphG=   43.
                        Lebedev-Laikov grids with approx.  5.0 points / Ang**2.
                        Smoothing algorithm: Karplus/York (Gamma=1.0000).
                        Polarization charges: spherical gaussians, with
                                              point-specific exponents (IZeta= 3).
                        Self-potential: point-specific (ISelfS= 7).
                        Self-field    : sphere-specific E.n sum rule (ISelfD= 2).
 1st derivatives      : Analytical E(r).r(x)/FMM algorithm (CHGder, D1EAlg=3).
                        Cavity 1st derivative terms included.
 Solvent              : Methanol, Eps=  32.613000 Eps(inf)=   1.765709
 ------------------------------------------------------------------------------
 ------------------------------------------------------------------------------
 Atomic radii for non-electrostatic terms: SMD-CDS.
 ------------------------------------------------------------------------------
 Nuclear repulsion after PCM non-electrostatic terms =     1631.4734505020 Hartrees.
 One-electron integrals computed using PRISM.
 NBasis=   333 RedAO= T EigKep=  9.12D-04  NBF=   333
 NBsUse=   333 1.00D-06 EigRej= -1.00D+00 NBFU=   333
 Initial guess from the checkpoint file:  "DY-202A-11R_62.chk"
 B after Tr=     0.000000    0.000000    0.000000
         Rot=    0.999997   -0.002094    0.000898    0.000409 Ang=  -0.27 deg.
 ExpMin= 1.61D-01 ExpMax= 5.48D+03 ExpMxC= 8.25D+02 IAcc=1 IRadAn=         1 AccDes= 0.00D+00
 Harris functional with IExCor=  402 and IRadAn=       1 diagonalized for initial guess.
 HarFok:  IExCor=  402 AccDes= 0.00D+00 IRadAn=         1 IDoV= 1 UseB2=F ITyADJ=14
 ICtDFT=  3500011 ScaDFX=  1.000000  1.000000  1.000000  1.000000
 FoFCou: FMM=F IPFlag=           0 FMFlag=      100000 FMFlg1=           0
         NFxFlg=           0 DoJE=T BraDBF=F KetDBF=T FulRan=T
         wScrn=  0.000000 ICntrl=     500 IOpCl=  0 I1Cent=   200000004 NGrid=           0
         NMat0=    1 NMatS0=      1 NMatT0=    0 NMatD0=    1 NMtDS0=    0 NMtDT0=    0
 Petite list used in FoFCou.
 Keep R1 ints in memory in canonical form, NReq=1565304907.
 Requested convergence on RMS density matrix=1.00D-08 within 128 cycles.
 Requested convergence on MAX density matrix=1.00D-06.
 Requested convergence on             energy=1.00D-06.
 No special actions if energy rises.
 Inv3:  Mode=1 IEnd=    21805248.
 Iteration    1 A*A^-1 deviation from unit magnitude is 7.11D-15 for   2667.
 Iteration    1 A*A^-1 deviation from orthogonality  is 3.77D-15 for   2696   2531.
 Iteration    1 A^-1*A deviation from unit magnitude is 6.66D-15 for   2667.
 Iteration    1 A^-1*A deviation from orthogonality  is 3.42D-11 for   2003   2000.
 Error on total polarization charges =  0.05113
 SCF Done:  E(RB3LYP) =  -886.946832802     A.U. after   10 cycles
            NFock= 10  Conv=0.63D-08     -V/T= 2.0094
 SMD-CDS (non-electrostatic) energy       (kcal/mol) =       0.63
 (included in total energy above)
 D1PCM: PCM CHGder 1st derivatives, ID1Alg=3 FixD1E=F DoIter=F DoCFld=F I1PDM=0.
 Calling FoFJK, ICntrl=      2127 FMM=F ISym2X=0 I1Cent= 0 IOpClX= 0 NMat=1 NMatS=1 NMatT=0.
 ***** Axes restored to original set *****
 -------------------------------------------------------------------
 Center     Atomic                   Forces (Hartrees/Bohr)
 Number     Number              X              Y              Z
 -------------------------------------------------------------------
      1        6           0.001370015    0.000674015    0.000461793
      2        6          -0.000658202   -0.001253931   -0.000581735
      3        6           0.000531123    0.000230562    0.000695123
      4        6          -0.000506676   -0.000056434   -0.000267334
      5        6           0.000249445    0.000202640   -0.000320884
      6        6           0.000961634    0.000517398   -0.000006606
      7        6          -0.000085974   -0.000465510   -0.000408492
      8        6          -0.000420076    0.000406936    0.000316866
      9        6          -0.000376016   -0.000281080   -0.001946386
     10        6           0.000274734    0.000275430    0.002326206
     11        8          -0.000123235    0.000250013   -0.000630140
     12        6           0.000034934    0.000283847    0.000310881
     13        6           0.000325217   -0.000509825   -0.001226299
     14        8           0.000061308    0.000351439   -0.000641248
     15        6          -0.000730994   -0.000333332   -0.000115046
     16        8          -0.000200574   -0.000281858    0.000468715
     17        6           0.000397366   -0.001113097    0.000301204
     18        6          -0.000572332    0.000586493    0.001061418
     19        8           0.000769150    0.000407964   -0.000947966
     20        1          -0.000721658    0.000385731   -0.000157568
     21        1           0.000086384    0.000180374    0.000079549
     22        1           0.000167675   -0.000004302   -0.000206323
     23        1          -0.000064705   -0.000129374   -0.000235486
     24        1          -0.000219497   -0.000103001    0.000349954
     25        1          -0.000011070   -0.000228883    0.000038273
     26        1          -0.000293143    0.000159806    0.000160920
     27        1          -0.000140433   -0.000357872    0.000063081
     28        1           0.000051163   -0.000138279    0.000661839
     29        1          -0.000111320   -0.000418098    0.000439619
     30        1           0.000008586    0.000080784    0.000013259
     31        1           0.000004289   -0.000060667    0.000102328
     32        1          -0.000131248   -0.000057315    0.000007575
     33        1          -0.000238283    0.000424211    0.000327925
     34        1          -0.000145280   -0.000140383   -0.000183931
     35        1           0.000260246    0.000100778    0.000178969
     36        1          -0.000016912    0.000033445   -0.000075052
     37        1           0.000021493    0.000276682    0.000237242
     38        1          -0.000170768   -0.000085914   -0.000145449
     39        1           0.000430866    0.000005193   -0.000100585
     40        1           0.000089867    0.000280974    0.000084074
     41        1           0.000094417    0.000154683   -0.000113970
     42        1          -0.000244957   -0.000036908   -0.000173679
     43        1          -0.000006557   -0.000213337   -0.000202635
 -------------------------------------------------------------------
 Cartesian Forces:  Max     0.002326206 RMS     0.000485273

 GradGradGradGradGradGradGradGradGradGradGradGradGradGradGradGradGradGrad
 Berny optimization.
 Using GEDIIS/GDIIS optimizer.
 FormGI is forming the generalized inverse of G from B-inverse, IUseBI=4.
 Internal  Forces:  Max     0.001206301 RMS     0.000320827
 Search for a local minimum.
 Step number   7 out of a maximum of  258
 All quantities printed in internal units (Hartrees-Bohrs-Radians)
 Mixed Optimization -- En-DIIS/RFO-DIIS
 Swapping is turned off.
 Update second derivatives using D2CorX and points    5    6    7
 DE= -6.24D-05 DEPred=-1.97D-04 R= 3.17D-01
 Trust test= 3.17D-01 RLast= 2.25D-01 DXMaxT set to 1.02D+00
 ITU=  0  1  1  0  1  1  0
     Eigenvalues ---    0.00122   0.00234   0.00244   0.00338   0.00390
     Eigenvalues ---    0.00493   0.00592   0.00656   0.00812   0.00873
     Eigenvalues ---    0.01057   0.01218   0.01280   0.01321   0.01374
     Eigenvalues ---    0.01606   0.02532   0.03047   0.03503   0.03905
     Eigenvalues ---    0.04028   0.04427   0.04475   0.04616   0.04726
     Eigenvalues ---    0.04802   0.04939   0.05148   0.05270   0.05393
     Eigenvalues ---    0.05417   0.05447   0.05471   0.05511   0.05578
     Eigenvalues ---    0.05584   0.05656   0.05771   0.05829   0.05918
     Eigenvalues ---    0.06056   0.06622   0.06986   0.08250   0.08402
     Eigenvalues ---    0.08792   0.09104   0.09280   0.09291   0.09465
     Eigenvalues ---    0.10652   0.11419   0.11767   0.13257   0.13732
     Eigenvalues ---    0.14323   0.15189   0.15477   0.15986   0.16000
     Eigenvalues ---    0.16000   0.16000   0.16000   0.16000   0.16000
     Eigenvalues ---    0.16005   0.16067   0.16083   0.16569   0.16722
     Eigenvalues ---    0.17388   0.18681   0.19753   0.21453   0.22723
     Eigenvalues ---    0.23433   0.24558   0.25019   0.25646   0.26508
     Eigenvalues ---    0.27311   0.27806   0.28339   0.28538   0.28704
     Eigenvalues ---    0.28996   0.29323   0.29628   0.30343   0.30937
     Eigenvalues ---    0.31953   0.32619   0.33182   0.33514   0.33749
     Eigenvalues ---    0.33799   0.33815   0.33991   0.34045   0.34071
     Eigenvalues ---    0.34104   0.34122   0.34182   0.34223   0.34240
     Eigenvalues ---    0.34257   0.34264   0.34274   0.34300   0.34317
     Eigenvalues ---    0.34341   0.34447   0.34520   0.35062   0.36565
     Eigenvalues ---    0.40694   0.41571   0.44063   0.51615   0.52362
     Eigenvalues ---    0.52650   0.52912   0.94148
 En-DIIS/RFO-DIIS IScMMF=        0 using points:     7    6    5    4    3
 RFO step:  Lambda=-6.48910862D-05.
 DidBck=T Rises=F RFO-DIIS coefs:    0.64600    0.47300   -0.32826    0.07031    0.13895
 Iteration  1 RMS(Cart)=  0.02563694 RMS(Int)=  0.00020471
 Iteration  2 RMS(Cart)=  0.00034746 RMS(Int)=  0.00002828
 Iteration  3 RMS(Cart)=  0.00000005 RMS(Int)=  0.00002828
 Variable       Old X    -DE/DX   Delta X   Delta X   Delta X     New X
                                 (Linear)    (Quad)   (Total)
    R1        2.56164   0.00020  -0.00009   0.00188   0.00179   2.56343
    R2        2.85264  -0.00044  -0.00033  -0.00180  -0.00211   2.85053
    R3        2.77927   0.00088   0.00057   0.00288   0.00341   2.78268
    R4        2.84466   0.00042   0.00008   0.00095   0.00104   2.84570
    R5        2.90457  -0.00050  -0.00113  -0.00230  -0.00341   2.90116
    R6        2.93237   0.00012  -0.00077   0.00000  -0.00075   2.93163
    R7        2.06542  -0.00053   0.00001   0.00026   0.00027   2.06568
    R8        2.08021   0.00010  -0.00004   0.00017   0.00014   2.08035
    R9        2.92232   0.00012   0.00066  -0.00006   0.00057   2.92289
   R10        2.94706  -0.00011  -0.00052  -0.00050  -0.00102   2.94604
   R11        2.07610  -0.00009   0.00000  -0.00029  -0.00029   2.07581
   R12        2.90715  -0.00047  -0.00010  -0.00002  -0.00013   2.90702
   R13        2.07228  -0.00012  -0.00007   0.00034   0.00028   2.07256
   R14        2.07485   0.00035   0.00004   0.00023   0.00026   2.07511
   R15        2.91128  -0.00009   0.00058   0.00035   0.00091   2.91219
   R16        2.06927   0.00007  -0.00011   0.00001  -0.00010   2.06917
   R17        2.07653   0.00009   0.00005   0.00047   0.00052   2.07704
   R18        2.91589   0.00046   0.00028   0.00015   0.00043   2.91632
   R19        2.07699  -0.00015  -0.00009  -0.00008  -0.00017   2.07682
   R20        2.86348   0.00066   0.00030  -0.00023   0.00006   2.86354
   R21        2.32827   0.00058   0.00004   0.00109   0.00113   2.32940
   R22        2.91374   0.00049   0.00071   0.00253   0.00327   2.91701
   R23        2.07002   0.00030  -0.00010   0.00005  -0.00005   2.06997
   R24        2.07145  -0.00018   0.00005  -0.00068  -0.00064   2.07081
   R25        2.89434   0.00058   0.00003   0.00238   0.00241   2.89675
   R26        2.72828  -0.00077   0.00026  -0.00195  -0.00169   2.72660
   R27        2.07339   0.00009   0.00000   0.00014   0.00014   2.07353
   R28        2.06996   0.00011   0.00000   0.00030   0.00030   2.07025
   R29        2.07100   0.00012   0.00006   0.00028   0.00034   2.07134
   R30        2.06763  -0.00014   0.00013   0.00003   0.00016   2.06779
   R31        2.07415   0.00023  -0.00008   0.00072   0.00064   2.07479
   R32        2.06852  -0.00005   0.00010  -0.00015  -0.00005   2.06847
   R33        1.83854  -0.00002   0.00007  -0.00065  -0.00058   1.83795
   R34        2.72979  -0.00050   0.00016  -0.00159  -0.00142   2.72836
   R35        2.90832   0.00110   0.00013   0.00221   0.00234   2.91066
   R36        2.90474   0.00057   0.00045   0.00040   0.00084   2.90558
   R37        1.84287  -0.00023  -0.00007   0.00006  -0.00001   1.84286
   R38        2.07255  -0.00022  -0.00003  -0.00018  -0.00021   2.07234
   R39        2.06627  -0.00035  -0.00007   0.00021   0.00014   2.06640
   R40        2.06846  -0.00014  -0.00016   0.00054   0.00038   2.06884
[truncated: 1,214,940 more chars]
