# Supplementary material for: New patchoulol- and guaiane-type sesquiterpenoids from Sanguisorba officinalis with anti-melanogenic activity
Source: Nat Prod Bioprospect. 2026 May 12;16(1):63. doi: 10.1007/s13659-026-00616-0 (PMC13161421; doi:10.1007/s13659-026-00616-0)
Supplement: Supplementary file 2 — Additional file 2. It includes the calculated NMR data of compound 11. [file 13659_2026_616_MOESM2_ESM.zip › New folder/11R-opt_freq-conf-64.log]

 Entering Gaussian System, Link 0=/gpfs/home/zhengshan/software/Gaussian/g09/g09
 Input=DY-202A-11R_64.gjf
 Output=DY-202A-11R_64.log
 Initial command:
 /gpfs/home/zhengshan/software/Gaussian/g09/l1.exe "/gpfs/home/zhengshan/software/Gaussian/g09/scratch/zhengshan/%J/Gau-19640.inp" -scrdir="/gpfs/home/zhengshan/software/Gaussian/g09/scratch/zhengshan/%J/"
 Entering Link 1 = /gpfs/home/zhengshan/software/Gaussian/g09/l1.exe PID=     19641.
  
 Copyright (c) 1988,1990,1992,1993,1995,1998,2003,2009,2013,
            Gaussian, Inc.  All Rights Reserved.
  
 This is part of the Gaussian(R) 09 program.  It is based on
 the Gaussian(R) 03 system (copyright 2003, Gaussian, Inc.),
 the Gaussian(R) 98 system (copyright 1998, Gaussian, Inc.),
 the Gaussian(R) 94 system (copyright 1995, Gaussian, Inc.),
 the Gaussian 92(TM) system (copyright 1992, Gaussian, Inc.),
 the Gaussian 90(TM) system (copyright 1990, Gaussian, Inc.),
 the Gaussian 88(TM) system (copyright 1988, Gaussian, Inc.),
 the Gaussian 86(TM) system (copyright 1986, Carnegie Mellon
 University), and the Gaussian 82(TM) system (copyright 1983,
 Carnegie Mellon University). Gaussian is a federally registered
 trademark of Gaussian, Inc.
  
 This software contains proprietary and confidential information,
 including trade secrets, belonging to Gaussian, Inc.
  
 This software is provided under written license and may be
 used, copied, transmitted, or stored only in accord with that
 written license.
  
 The following legend is applicable only to US Government
 contracts under FAR:
  
                    RESTRICTED RIGHTS LEGEND
  
 Use, reproduction and disclosure by the US Government is
 subject to restrictions as set forth in subparagraphs (a)
 and (c) of the Commercial Computer Software - Restricted
 Rights clause in FAR 52.227-19.
  
 Gaussian, Inc.
 340 Quinnipiac St., Bldg. 40, Wallingford CT 06492
  
  
 ---------------------------------------------------------------
 Warning -- This program may not be used in any manner that
 competes with the business of Gaussian, Inc. or will provide
 assistance to any competitor of Gaussian, Inc.  The licensee
 of this program is prohibited from giving any competitor of
 Gaussian, Inc. access to this program.  By using this program,
 the user acknowledges that Gaussian, Inc. is engaged in the
 business of creating and licensing software in the field of
 computational chemistry and represents and warrants to the
 licensee that it is not a competitor of Gaussian, Inc. and that
 it will not use this program in any manner prohibited above.
 ---------------------------------------------------------------
  

 Cite this work as:
 Gaussian 09, Revision D.01,
 M. J. Frisch, G. W. Trucks, H. B. Schlegel, G. E. Scuseria, 
 M. A. Robb, J. R. Cheeseman, G. Scalmani, V. Barone, B. Mennucci, 
 G. A. Petersson, H. Nakatsuji, M. Caricato, X. Li, H. P. Hratchian, 
 A. F. Izmaylov, J. Bloino, G. Zheng, J. L. Sonnenberg, M. Hada, 
 M. Ehara, K. Toyota, R. Fukuda, J. Hasegawa, M. Ishida, T. Nakajima, 
 Y. Honda, O. Kitao, H. Nakai, T. Vreven, J. A. Montgomery, Jr., 
 J. E. Peralta, F. Ogliaro, M. Bearpark, J. J. Heyd, E. Brothers, 
 K. N. Kudin, V. N. Staroverov, T. Keith, R. Kobayashi, J. Normand, 
 K. Raghavachari, A. Rendell, J. C. Burant, S. S. Iyengar, J. Tomasi, 
 M. Cossi, N. Rega, J. M. Millam, M. Klene, J. E. Knox, J. B. Cross, 
 V. Bakken, C. Adamo, J. Jaramillo, R. Gomperts, R. E. Stratmann, 
 O. Yazyev, A. J. Austin, R. Cammi, C. Pomelli, J. W. Ochterski, 
 R. L. Martin, K. Morokuma, V. G. Zakrzewski, G. A. Voth, 
 P. Salvador, J. J. Dannenberg, S. Dapprich, A. D. Daniels, 
 O. Farkas, J. B. Foresman, J. V. Ortiz, J. Cioslowski, 
 and D. J. Fox, Gaussian, Inc., Wallingford CT, 2013.
 
 ******************************************
 Gaussian 09:  ES64L-G09RevD.01 24-Apr-2013
                10-Mar-2024 
 ******************************************
 %nprocshared=4
 Will use up to    4 processors via shared memory.
 %mem=12GB
 %chk=DY-202A-11R_64.chk
 ----------------------------------------------------------
 # opt freq b3lyp/6-31g(d) scrf=(smd,solvent=methanol,read)
 ----------------------------------------------------------
 1/14=-1,18=20,19=15,26=3,38=1,40=2/1,3;
 2/9=110,12=2,17=6,18=5,40=1/2;
 3/5=1,6=6,7=1,11=2,16=1,25=1,30=1,70=32203,71=1,72=3,74=-5/1,2,3;
 4//1;
 5/5=2,38=5,53=3/2;
 6/7=2,8=2,9=2,10=2,28=1/1;
 7//1,2,3,16;
 1/14=-1,18=20,19=15,26=3/3(2);
 2/9=110/2;
 99//99;
 2/9=110/2;
 3/5=1,6=6,7=1,11=2,16=1,25=1,30=1,70=32205,71=1,72=3,74=-5/1,2,3;
 4/5=5,16=3,69=1/1;
 5/5=2,38=5,53=3/2;
 7//1,2,3,16;
 1/14=-1,18=20,19=15,26=3/3(-5);
 2/9=110/2;
 6/7=2,8=2,9=2,10=2,19=2,28=1/1;
 99/9=1/99;
 --------
 opt+freq
 --------
 Symbolic Z-matrix:
 Charge =  0 Multiplicity = 1
 C                     1.7491    0.7325    0.085 
 C                     1.1836   -0.4699    0.2678 
 C                    -0.2536   -0.7409    0.6381 
 C                    -1.2732    0.2367    0.0028 
 C                    -1.293     1.5997    0.741 
 C                     0.0369    2.1643    1.2488 
 C                     1.2317    2.1198    0.2844 
 C                     3.1577    0.4711   -0.2761 
 C                     3.4745   -0.9916   -0.313 
 C                     2.1295   -1.6281    0.0456 
 O                     3.9644    1.359    -0.5109 
 C                     0.9449    2.8231   -1.0431 
 C                     2.253    -2.5458    1.2598 
 O                     1.6539   -2.4012   -1.0522 
 C                    -2.7094   -0.3937   -0.1105 
 O                    -3.1075   -0.9464    1.156 
 C                    -2.726    -1.5606   -1.1178 
 C                    -3.7899    0.6387   -0.5277 
 O                    -5.0824    0.0332   -0.5824 
 H                    -0.3519   -0.7463    1.7309 
 H                    -0.4817   -1.7607    0.3188 
 H                    -0.9527    0.437    -1.0288 
 H                    -1.9595    1.5411    1.6101 
 H                    -1.7379    2.3466    0.0708 
 H                     0.3071    1.6499    2.1813 
 H                    -0.1365    3.2093    1.54 
 H                     2.0284    2.6911    0.7819 
 H                     3.8214   -1.2687   -1.313 
 H                     4.2519   -1.1947    0.4304 
 H                     0.5696    3.8372   -0.8687 
 H                     0.205     2.2899   -1.6472 
 H                     1.8563    2.9095   -1.6451 
 H                     1.303    -3.0457    1.4808 
 H                     2.9794   -3.3436    1.0661 
 H                     2.5705   -1.9989    2.1541 
 H                     1.463    -1.7984   -1.7911 
 H                    -3.1555   -0.2254    1.8073 
 H                    -2.3981   -1.2339   -2.11 
 H                    -2.0947   -2.3943   -0.7982 
 H                    -3.7289   -1.9914   -1.2148 
 H                    -3.8765    1.4453    0.2054 
 H                    -3.5703    1.0748   -1.5071 
 H                    -5.1049   -0.6263    0.1385 
 

 GradGradGradGradGradGradGradGradGradGradGradGradGradGradGradGradGradGrad
 Berny optimization.
 Initialization pass.
                           ----------------------------
                           !    Initial Parameters    !
                           ! (Angstroms and Degrees)  !
 --------------------------                            --------------------------
 ! Name  Definition              Value          Derivative Info.                !
 --------------------------------------------------------------------------------
 ! R1    R(1,2)                  1.3413         estimate D2E/DX2                !
 ! R2    R(1,7)                  1.494          estimate D2E/DX2                !
 ! R3    R(1,8)                  1.4775         estimate D2E/DX2                !
 ! R4    R(2,3)                  1.5087         estimate D2E/DX2                !
 ! R5    R(2,10)                 1.5118         estimate D2E/DX2                !
 ! R6    R(3,4)                  1.5488         estimate D2E/DX2                !
 ! R7    R(3,20)                 1.0972         estimate D2E/DX2                !
 ! R8    R(3,21)                 1.0927         estimate D2E/DX2                !
 ! R9    R(4,5)                  1.5502         estimate D2E/DX2                !
 ! R10   R(4,15)                 1.5725         estimate D2E/DX2                !
 ! R11   R(4,22)                 1.0987         estimate D2E/DX2                !
 ! R12   R(5,6)                  1.5314         estimate D2E/DX2                !
 ! R13   R(5,23)                 1.0968         estimate D2E/DX2                !
 ! R14   R(5,24)                 1.0977         estimate D2E/DX2                !
 ! R15   R(6,7)                  1.5361         estimate D2E/DX2                !
 ! R16   R(6,25)                 1.0987         estimate D2E/DX2                !
 ! R17   R(6,26)                 1.0986         estimate D2E/DX2                !
 ! R18   R(7,12)                 1.5294         estimate D2E/DX2                !
 ! R19   R(7,27)                 1.0994         estimate D2E/DX2                !
 ! R20   R(8,9)                  1.4971         estimate D2E/DX2                !
 ! R21   R(8,11)                 1.2224         estimate D2E/DX2                !
 ! R22   R(9,10)                 1.5306         estimate D2E/DX2                !
 ! R23   R(9,28)                 1.0941         estimate D2E/DX2                !
 ! R24   R(9,29)                 1.0946         estimate D2E/DX2                !
 ! R25   R(10,13)                1.527          estimate D2E/DX2                !
 ! R26   R(10,14)                1.4244         estimate D2E/DX2                !
 ! R27   R(12,30)                1.0953         estimate D2E/DX2                !
 ! R28   R(12,31)                1.0939         estimate D2E/DX2                !
 ! R29   R(12,32)                1.0957         estimate D2E/DX2                !
 ! R30   R(13,33)                1.096          estimate D2E/DX2                !
 ! R31   R(13,34)                1.0962         estimate D2E/DX2                !
 ! R32   R(13,35)                1.0953         estimate D2E/DX2                !
 ! R33   R(14,36)                0.9725         estimate D2E/DX2                !
 ! R34   R(15,16)                1.438          estimate D2E/DX2                !
 ! R35   R(15,17)                1.5416         estimate D2E/DX2                !
 ! R36   R(15,18)                1.5516         estimate D2E/DX2                !
 ! R37   R(16,37)                0.9728         estimate D2E/DX2                !
 ! R38   R(17,38)                1.0949         estimate D2E/DX2                !
 ! R39   R(17,39)                1.0935         estimate D2E/DX2                !
 ! R40   R(17,40)                1.0958         estimate D2E/DX2                !
 ! R41   R(18,19)                1.4283         estimate D2E/DX2                !
 ! R42   R(18,41)                1.0934         estimate D2E/DX2                !
 ! R43   R(18,42)                1.0944         estimate D2E/DX2                !
 ! R44   R(19,43)                0.9773         estimate D2E/DX2                !
 ! A1    A(2,1,7)              131.9312         estimate D2E/DX2                !
 ! A2    A(2,1,8)              106.0616         estimate D2E/DX2                !
 ! A3    A(7,1,8)              121.8087         estimate D2E/DX2                !
 ! A4    A(1,2,3)              126.593          estimate D2E/DX2                !
 ! A5    A(1,2,10)             113.7637         estimate D2E/DX2                !
 ! A6    A(3,2,10)             119.6366         estimate D2E/DX2                !
 ! A7    A(2,3,4)              114.397          estimate D2E/DX2                !
 ! A8    A(2,3,20)             109.3104         estimate D2E/DX2                !
 ! A9    A(2,3,21)             107.1445         estimate D2E/DX2                !
 ! A10   A(4,3,20)             110.6497         estimate D2E/DX2                !
 ! A11   A(4,3,21)             109.3779         estimate D2E/DX2                !
 ! A12   A(20,3,21)            105.5299         estimate D2E/DX2                !
 ! A13   A(3,4,5)              111.5952         estimate D2E/DX2                !
 ! A14   A(3,4,15)             112.1942         estimate D2E/DX2                !
 ! A15   A(3,4,22)             107.9495         estimate D2E/DX2                !
 ! A16   A(5,4,15)             112.0314         estimate D2E/DX2                !
 ! A17   A(5,4,22)             106.8916         estimate D2E/DX2                !
 ! A18   A(15,4,22)            105.7751         estimate D2E/DX2                !
 ! A19   A(4,5,6)              118.097          estimate D2E/DX2                !
 ! A20   A(4,5,23)             109.7624         estimate D2E/DX2                !
 ! A21   A(4,5,24)             108.2214         estimate D2E/DX2                !
 ! A22   A(6,5,23)             106.5384         estimate D2E/DX2                !
 ! A23   A(6,5,24)             107.6715         estimate D2E/DX2                !
 ! A24   A(23,5,24)            105.8937         estimate D2E/DX2                !
 ! A25   A(5,6,7)              117.168          estimate D2E/DX2                !
 ! A26   A(5,6,25)             108.8068         estimate D2E/DX2                !
 ! A27   A(5,6,26)             107.5488         estimate D2E/DX2                !
 ! A28   A(7,6,25)             109.1475         estimate D2E/DX2                !
 ! A29   A(7,6,26)             108.4661         estimate D2E/DX2                !
 ! A30   A(25,6,26)            105.0223         estimate D2E/DX2                !
 ! A31   A(1,7,6)              112.3377         estimate D2E/DX2                !
 ! A32   A(1,7,12)             112.0922         estimate D2E/DX2                !
 ! A33   A(1,7,27)             106.9759         estimate D2E/DX2                !
 ! A34   A(6,7,12)             112.6907         estimate D2E/DX2                !
 ! A35   A(6,7,27)             105.3377         estimate D2E/DX2                !
 ! A36   A(12,7,27)            106.8409         estimate D2E/DX2                !
 ! A37   A(1,8,9)              112.3733         estimate D2E/DX2                !
 ! A38   A(1,8,11)             123.2032         estimate D2E/DX2                !
 ! A39   A(9,8,11)             124.423          estimate D2E/DX2                !
 ! A40   A(8,9,10)             102.3906         estimate D2E/DX2                !
 ! A41   A(8,9,28)             109.6983         estimate D2E/DX2                !
 ! A42   A(8,9,29)             108.3503         estimate D2E/DX2                !
 ! A43   A(10,9,28)            112.7941         estimate D2E/DX2                !
 ! A44   A(10,9,29)            112.8177         estimate D2E/DX2                !
 ! A45   A(28,9,29)            110.3981         estimate D2E/DX2                !
 ! A46   A(2,10,9)             105.406          estimate D2E/DX2                !
 ! A47   A(2,10,13)            113.2132         estimate D2E/DX2                !
 ! A48   A(2,10,14)            108.6729         estimate D2E/DX2                !
 ! A49   A(9,10,13)            111.4164         estimate D2E/DX2                !
 ! A50   A(9,10,14)            109.7875         estimate D2E/DX2                !
 ! A51   A(13,10,14)           108.2789         estimate D2E/DX2                !
 ! A52   A(7,12,30)            110.5979         estimate D2E/DX2                !
 ! A53   A(7,12,31)            112.4586         estimate D2E/DX2                !
 ! A54   A(7,12,32)            110.9264         estimate D2E/DX2                !
 ! A55   A(30,12,31)           107.9061         estimate D2E/DX2                !
 ! A56   A(30,12,32)           107.4272         estimate D2E/DX2                !
 ! A57   A(31,12,32)           107.3156         estimate D2E/DX2                !
 ! A58   A(10,13,33)           111.3674         estimate D2E/DX2                !
 ! A59   A(10,13,34)           110.5165         estimate D2E/DX2                !
 ! A60   A(10,13,35)           111.8761         estimate D2E/DX2                !
 ! A61   A(33,13,34)           106.1441         estimate D2E/DX2                !
 ! A62   A(33,13,35)           108.3224         estimate D2E/DX2                !
 ! A63   A(34,13,35)           108.396          estimate D2E/DX2                !
 ! A64   A(10,14,36)           108.3418         estimate D2E/DX2                !
 ! A65   A(4,15,16)            110.0872         estimate D2E/DX2                !
 ! A66   A(4,15,17)            111.1216         estimate D2E/DX2                !
 ! A67   A(4,15,18)            112.87           estimate D2E/DX2                !
 ! A68   A(16,15,17)           106.3532         estimate D2E/DX2                !
 ! A69   A(16,15,18)           107.4434         estimate D2E/DX2                !
 ! A70   A(17,15,18)           108.6909         estimate D2E/DX2                !
 ! A71   A(15,16,37)           108.569          estimate D2E/DX2                !
 ! A72   A(15,17,38)           111.2876         estimate D2E/DX2                !
 ! A73   A(15,17,39)           112.328          estimate D2E/DX2                !
 ! A74   A(15,17,40)           111.4241         estimate D2E/DX2                !
 ! A75   A(38,17,39)           108.6307         estimate D2E/DX2                !
 ! A76   A(38,17,40)           108.1308         estimate D2E/DX2                !
 ! A77   A(39,17,40)           104.7447         estimate D2E/DX2                !
 ! A78   A(15,18,19)           111.001          estimate D2E/DX2                !
 ! A79   A(15,18,41)           111.4523         estimate D2E/DX2                !
 ! A80   A(15,18,42)           111.4725         estimate D2E/DX2                !
 ! A81   A(19,18,41)           105.4696         estimate D2E/DX2                !
 ! A82   A(19,18,42)           108.4354         estimate D2E/DX2                !
 ! A83   A(41,18,42)           108.7817         estimate D2E/DX2                !
 ! A84   A(18,19,43)           106.1794         estimate D2E/DX2                !
 ! D1    D(7,1,2,3)              5.8244         estimate D2E/DX2                !
 ! D2    D(7,1,2,10)          -175.1284         estimate D2E/DX2                !
 ! D3    D(8,1,2,3)           -179.3737         estimate D2E/DX2                !
 ! D4    D(8,1,2,10)            -0.3264         estimate D2E/DX2                !
 ! D5    D(2,1,7,6)             21.2095         estimate D2E/DX2                !
 ! D6    D(2,1,7,12)          -106.8792         estimate D2E/DX2                !
 ! D7    D(2,1,7,27)           136.3241         estimate D2E/DX2                !
 ! D8    D(8,1,7,6)           -152.9103         estimate D2E/DX2                !
 ! D9    D(8,1,7,12)            79.001          estimate D2E/DX2                !
 ! D10   D(8,1,7,27)           -37.7957         estimate D2E/DX2                !
 ! D11   D(2,1,8,9)             -0.1475         estimate D2E/DX2                !
 ! D12   D(2,1,8,11)          -179.8902         estimate D2E/DX2                !
 ! D13   D(7,1,8,9)            175.3034         estimate D2E/DX2                !
 ! D14   D(7,1,8,11)            -4.4392         estimate D2E/DX2                !
 ! D15   D(1,2,3,4)             36.1498         estimate D2E/DX2                !
 ! D16   D(1,2,3,20)           -88.5476         estimate D2E/DX2                !
 ! D17   D(1,2,3,21)           157.562          estimate D2E/DX2                !
 ! D18   D(10,2,3,4)          -142.847          estimate D2E/DX2                !
 ! D19   D(10,2,3,20)           92.4556         estimate D2E/DX2                !
 ! D20   D(10,2,3,21)          -21.4348         estimate D2E/DX2                !
 ! D21   D(1,2,10,9)             0.6584         estimate D2E/DX2                !
 ! D22   D(1,2,10,13)          122.6838         estimate D2E/DX2                !
 ! D23   D(1,2,10,14)         -116.9734         estimate D2E/DX2                !
 ! D24   D(3,2,10,9)           179.7783         estimate D2E/DX2                !
 ! D25   D(3,2,10,13)          -58.1963         estimate D2E/DX2                !
 ! D26   D(3,2,10,14)           62.1465         estimate D2E/DX2                !
 ! D27   D(2,3,4,5)            -77.6638         estimate D2E/DX2                !
 ! D28   D(2,3,4,15)           155.6663         estimate D2E/DX2                !
 ! D29   D(2,3,4,22)            39.5114         estimate D2E/DX2                !
 ! D30   D(20,3,4,5)            46.3208         estimate D2E/DX2                !
 ! D31   D(20,3,4,15)          -80.3491         estimate D2E/DX2                !
 ! D32   D(20,3,4,22)          163.496          estimate D2E/DX2                !
 ! D33   D(21,3,4,5)           162.1607         estimate D2E/DX2                !
 ! D34   D(21,3,4,15)           35.4908         estimate D2E/DX2                !
 ! D35   D(21,3,4,22)          -80.6641         estimate D2E/DX2                !
 ! D36   D(3,4,5,6)             37.7763         estimate D2E/DX2                !
 ! D37   D(3,4,5,23)           -84.5468         estimate D2E/DX2                !
 ! D38   D(3,4,5,24)           160.326          estimate D2E/DX2                !
 ! D39   D(15,4,5,6)           164.535          estimate D2E/DX2                !
 ! D40   D(15,4,5,23)           42.2118         estimate D2E/DX2                !
 ! D41   D(15,4,5,24)          -72.9153         estimate D2E/DX2                !
 ! D42   D(22,4,5,6)           -80.0367         estimate D2E/DX2                !
 ! D43   D(22,4,5,23)          157.6402         estimate D2E/DX2                !
 ! D44   D(22,4,5,24)           42.513          estimate D2E/DX2                !
 ! D45   D(3,4,15,16)           50.6527         estimate D2E/DX2                !
 ! D46   D(3,4,15,17)          -66.9058         estimate D2E/DX2                !
 ! D47   D(3,4,15,18)          170.6964         estimate D2E/DX2                !
 ! D48   D(5,4,15,16)          -75.7818         estimate D2E/DX2                !
 ! D49   D(5,4,15,17)          166.6598         estimate D2E/DX2                !
 ! D50   D(5,4,15,18)           44.262          estimate D2E/DX2                !
 ! D51   D(22,4,15,16)         168.112          estimate D2E/DX2                !
 ! D52   D(22,4,15,17)          50.5535         estimate D2E/DX2                !
 ! D53   D(22,4,15,18)         -71.8443         estimate D2E/DX2                !
 ! D54   D(4,5,6,7)             45.5688         estimate D2E/DX2                !
 ! D55   D(4,5,6,25)           -78.7816         estimate D2E/DX2                !
 ! D56   D(4,5,6,26)           167.9601         estimate D2E/DX2                !
 ! D57   D(23,5,6,7)           169.5115         estimate D2E/DX2                !
 ! D58   D(23,5,6,25)           45.1611         estimate D2E/DX2                !
 ! D59   D(23,5,6,26)          -68.0971         estimate D2E/DX2                !
 ! D60   D(24,5,6,7)           -77.2584         estimate D2E/DX2                !
 ! D61   D(24,5,6,25)          158.3911         estimate D2E/DX2                !
 ! D62   D(24,5,6,26)           45.1329         estimate D2E/DX2                !
 ! D63   D(5,6,7,1)            -71.6263         estimate D2E/DX2                !
 ! D64   D(5,6,7,12)            56.1461         estimate D2E/DX2                !
 ! D65   D(5,6,7,27)           172.269          estimate D2E/DX2                !
 ! D66   D(25,6,7,1)            52.5522         estimate D2E/DX2                !
 ! D67   D(25,6,7,12)         -179.6755         estimate D2E/DX2                !
 ! D68   D(25,6,7,27)          -63.5526         estimate D2E/DX2                !
 ! D69   D(26,6,7,1)           166.4568         estimate D2E/DX2                !
 ! D70   D(26,6,7,12)          -65.7709         estimate D2E/DX2                !
 ! D71   D(26,6,7,27)           50.352          estimate D2E/DX2                !
 ! D72   D(1,7,12,30)         -179.8733         estimate D2E/DX2                !
 ! D73   D(1,7,12,31)           59.4117         estimate D2E/DX2                !
 ! D74   D(1,7,12,32)          -60.7785         estimate D2E/DX2                !
 ! D75   D(6,7,12,30)           52.2253         estimate D2E/DX2                !
 ! D76   D(6,7,12,31)          -68.4897         estimate D2E/DX2                !
 ! D77   D(6,7,12,32)          171.3201         estimate D2E/DX2                !
 ! D78   D(27,7,12,30)         -62.9955         estimate D2E/DX2                !
 ! D79   D(27,7,12,31)         176.2895         estimate D2E/DX2                !
 ! D80   D(27,7,12,32)          56.0993         estimate D2E/DX2                !
 ! D81   D(1,8,9,10)             0.5249         estimate D2E/DX2                !
 ! D82   D(1,8,9,28)           120.5228         estimate D2E/DX2                !
 ! D83   D(1,8,9,29)          -118.894          estimate D2E/DX2                !
 ! D84   D(11,8,9,10)         -179.7362         estimate D2E/DX2                !
 ! D85   D(11,8,9,28)          -59.7383         estimate D2E/DX2                !
 ! D86   D(11,8,9,29)           60.845          estimate D2E/DX2                !
 ! D87   D(8,9,10,2)            -0.6618         estimate D2E/DX2                !
 ! D88   D(8,9,10,13)         -123.8403         estimate D2E/DX2                !
 ! D89   D(8,9,10,14)          116.2152         estimate D2E/DX2                !
 ! D90   D(28,9,10,2)         -118.4797         estimate D2E/DX2                !
 ! D91   D(28,9,10,13)         118.3418         estimate D2E/DX2                !
 ! D92   D(28,9,10,14)          -1.6027         estimate D2E/DX2                !
 ! D93   D(29,9,10,2)          115.578          estimate D2E/DX2                !
 ! D94   D(29,9,10,13)          -7.6005         estimate D2E/DX2                !
 ! D95   D(29,9,10,14)        -127.545          estimate D2E/DX2                !
 ! D96   D(2,10,13,33)          64.6719         estimate D2E/DX2                !
 ! D97   D(2,10,13,34)        -177.6046         estimate D2E/DX2                !
 ! D98   D(2,10,13,35)         -56.7172         estimate D2E/DX2                !
 ! D99   D(9,10,13,33)        -176.7267         estimate D2E/DX2                !
 ! D100  D(9,10,13,34)         -59.0033         estimate D2E/DX2                !
 ! D101  D(9,10,13,35)          61.8842         estimate D2E/DX2                !
 ! D102  D(14,10,13,33)        -55.8947         estimate D2E/DX2                !
 ! D103  D(14,10,13,34)         61.8287         estimate D2E/DX2                !
 ! D104  D(14,10,13,35)       -177.2839         estimate D2E/DX2                !
 ! D105  D(2,10,14,36)          49.2687         estimate D2E/DX2                !
 ! D106  D(9,10,14,36)         -65.5408         estimate D2E/DX2                !
 ! D107  D(13,10,14,36)        172.6215         estimate D2E/DX2                !
 ! D108  D(4,15,16,37)          62.6034         estimate D2E/DX2                !
 ! D109  D(17,15,16,37)       -176.921          estimate D2E/DX2                !
 ! D110  D(18,15,16,37)        -60.6721         estimate D2E/DX2                !
 ! D111  D(4,15,17,38)         -58.1488         estimate D2E/DX2                !
 ! D112  D(4,15,17,39)          63.9021         estimate D2E/DX2                !
 ! D113  D(4,15,17,40)        -178.9226         estimate D2E/DX2                !
 ! D114  D(16,15,17,38)       -177.9545         estimate D2E/DX2                !
 ! D115  D(16,15,17,39)        -55.9036         estimate D2E/DX2                !
 ! D116  D(16,15,17,40)         61.2717         estimate D2E/DX2                !
 ! D117  D(18,15,17,38)         66.6373         estimate D2E/DX2                !
 ! D118  D(18,15,17,39)       -171.3117         estimate D2E/DX2                !
 ! D119  D(18,15,17,40)        -54.1364         estimate D2E/DX2                !
 ! D120  D(4,15,18,19)        -178.3929         estimate D2E/DX2                !
 ! D121  D(4,15,18,41)         -61.1465         estimate D2E/DX2                !
 ! D122  D(4,15,18,42)          60.6093         estimate D2E/DX2                !
 ! D123  D(16,15,18,19)        -56.8421         estimate D2E/DX2                !
 ! D124  D(16,15,18,41)         60.4044         estimate D2E/DX2                !
 ! D125  D(16,15,18,42)       -177.8398         estimate D2E/DX2                !
 ! D126  D(17,15,18,19)         57.8575         estimate D2E/DX2                !
 ! D127  D(17,15,18,41)        175.104          estimate D2E/DX2                !
 ! D128  D(17,15,18,42)        -63.1402         estimate D2E/DX2                !
 ! D129  D(15,18,19,43)         35.3627         estimate D2E/DX2                !
 ! D130  D(41,18,19,43)        -85.4823         estimate D2E/DX2                !
 ! D131  D(42,18,19,43)        158.1333         estimate D2E/DX2                !
 --------------------------------------------------------------------------------
 Trust Radius=3.00D-01 FncErr=1.00D-07 GrdErr=1.00D-06
 Number of steps in this run=    258 maximum allowed number of steps=    258.
 GradGradGradGradGradGradGradGradGradGradGradGradGradGradGradGradGradGrad

                          Input orientation:                          
 ---------------------------------------------------------------------
 Center     Atomic      Atomic             Coordinates (Angstroms)
 Number     Number       Type             X           Y           Z
 ---------------------------------------------------------------------
      1          6           0        1.749100    0.732500    0.085000
      2          6           0        1.183600   -0.469900    0.267800
      3          6           0       -0.253600   -0.740900    0.638100
      4          6           0       -1.273200    0.236700    0.002800
      5          6           0       -1.293000    1.599700    0.741000
      6          6           0        0.036900    2.164300    1.248800
      7          6           0        1.231700    2.119800    0.284400
      8          6           0        3.157700    0.471100   -0.276100
      9          6           0        3.474500   -0.991600   -0.313000
     10          6           0        2.129500   -1.628100    0.045600
     11          8           0        3.964400    1.359000   -0.510900
     12          6           0        0.944900    2.823100   -1.043100
     13          6           0        2.253000   -2.545800    1.259800
     14          8           0        1.653900   -2.401200   -1.052200
     15          6           0       -2.709400   -0.393700   -0.110500
     16          8           0       -3.107500   -0.946400    1.156000
     17          6           0       -2.726000   -1.560600   -1.117800
     18          6           0       -3.789900    0.638700   -0.527700
     19          8           0       -5.082400    0.033200   -0.582400
     20          1           0       -0.351900   -0.746300    1.730900
     21          1           0       -0.481700   -1.760700    0.318800
     22          1           0       -0.952700    0.437000   -1.028800
     23          1           0       -1.959500    1.541100    1.610100
     24          1           0       -1.737900    2.346600    0.070800
     25          1           0        0.307100    1.649900    2.181300
     26          1           0       -0.136500    3.209300    1.540000
     27          1           0        2.028400    2.691100    0.781900
     28          1           0        3.821400   -1.268700   -1.313000
     29          1           0        4.251900   -1.194700    0.430400
     30          1           0        0.569600    3.837200   -0.868700
     31          1           0        0.205000    2.289900   -1.647200
     32          1           0        1.856300    2.909500   -1.645100
     33          1           0        1.303000   -3.045700    1.480800
     34          1           0        2.979400   -3.343600    1.066100
     35          1           0        2.570500   -1.998900    2.154100
     36          1           0        1.463000   -1.798400   -1.791100
     37          1           0       -3.155500   -0.225400    1.807300
     38          1           0       -2.398100   -1.233900   -2.110000
     39          1           0       -2.094700   -2.394300   -0.798200
     40          1           0       -3.728900   -1.991400   -1.214800
     41          1           0       -3.876500    1.445300    0.205400
     42          1           0       -3.570300    1.074800   -1.507100
     43          1           0       -5.104900   -0.626300    0.138500
 ---------------------------------------------------------------------
                    Distance matrix (angstroms):
                    1          2          3          4          5
     1  C    0.000000
     2  C    1.341258   0.000000
     3  C    2.547084   1.508677   0.000000
     4  C    3.063800   2.570092   1.548836   0.000000
     5  C    3.230595   3.262010   2.563074   1.550194   0.000000
     6  C    2.517163   3.035835   2.982873   2.642824   1.531427
     7  C    1.494010   2.590200   3.242657   3.146409   2.617842
     8  C    1.477456   2.253526   3.733855   4.445852   4.702867
     9  C    2.471423   2.420273   3.855667   4.914174   5.527640
    10  C    2.391378   1.511796   2.611005   3.880422   4.755605
    11  O    2.378057   3.418201   4.849877   5.381069   5.409755
    12  C    2.507978   3.552363   4.118851   3.564174   3.112542
    13  C    3.518710   2.537132   3.150749   4.664380   5.479821
    14  O    3.335021   2.386106   3.041754   4.079149   5.282706
    15  C    4.602691   3.912080   2.590734   1.572549   2.589379
    16  O    5.249029   4.407890   2.907782   2.468654   3.153928
    17  C    5.170257   4.288879   3.141314   2.568396   3.936511
    18  C    5.573573   5.157278   3.970869   2.603231   2.961018
    19  O    6.899553   6.343399   5.040452   3.859258   4.308696
    20  H    3.051235   2.138883   1.097226   2.191213   2.714643
    21  H    3.353681   2.107603   1.092691   2.171620   3.482635
    22  H    2.937277   2.658461   2.157486   1.098653   2.144730
    23  H    4.090657   3.965472   3.010383   2.180798   1.096809
    24  H    3.842485   4.062837   3.472410   2.161538   1.097708
    25  H    2.704711   2.987187   2.900306   3.039794   2.153440
    26  H    3.436139   4.110677   4.053544   3.534321   2.136985
    27  H    2.097568   3.312085   4.123933   4.187080   3.496359
    28  H    3.202129   3.177263   4.548735   5.472888   6.213189
    29  H    3.177642   3.156935   4.533057   5.723502   6.216998
    30  H    3.455420   4.496636   4.889489   4.137514   3.326683
    31  H    2.794684   3.498768   3.823435   3.020464   2.902392
    32  H    2.782816   3.941073   4.794799   4.433193   4.162588
    33  H    4.052414   2.849626   2.906071   4.426674   5.372733
    34  H    4.369300   3.481427   4.172472   5.659838   6.541812
    35  H    3.523694   2.796330   3.443307   4.939639   5.465657
    36  H    3.163394   2.466180   3.156903   3.853116   5.055111
    37  H    5.285735   4.610600   3.170772   2.648171   2.817249
    38  H    5.087634   4.366486   3.520509   2.809268   4.168781
    39  H    5.033063   3.948028   2.861178   2.870300   4.354756
    40  H    6.254406   5.352170   4.132154   3.532342   4.759702
    41  H    5.671856   5.410776   4.253481   2.877313   2.642949
    42  H    5.563090   5.304332   4.347315   2.873826   3.242772
    43  H    6.987597   6.291773   4.878303   3.930027   4.455184
                    6          7          8          9         10
     6  C    0.000000
     7  C    1.536097   0.000000
     8  C    3.864148   2.596507   0.000000
     9  C    4.920977   3.881733   1.497069   0.000000
    10  C    4.495438   3.861324   2.359518   1.530605   0.000000
    11  O    4.378391   2.946009   1.222400   2.409250   3.549552
    12  C    2.551722   1.529425   3.319138   4.635068   4.733046
    13  C    5.205407   4.874657   3.504163   2.526123   1.526993
    14  O    5.362190   4.733307   3.333745   2.418258   1.424445
    15  C    3.991644   4.691044   5.932804   6.216037   4.996305
    16  O    4.424061   5.384229   6.581257   6.744088   5.396654
    17  C    5.206658   5.583449   6.281257   6.278349   4.993389
    18  C    4.486402   5.298078   6.954174   7.448186   6.364460
    19  O    5.839701   6.706199   8.257410   8.622258   7.427369
    20  H    2.975765   3.579760   4.222251   4.345001   3.126524
    21  H    4.066875   4.242075   4.310460   4.079486   2.628799
    22  H    3.024952   3.054163   4.178888   4.706736   3.862503
    23  H    2.122388   3.503731   5.557732   6.296129   5.404758
    24  H    2.137950   2.985898   5.254021   6.201612   5.545778
    25  H    1.098714   2.161925   3.943895   4.819904   4.315975
    26  H    1.098585   2.153024   4.652710   5.841275   5.546929
    27  H    2.112247   1.099373   2.706119   4.105154   4.382676
    28  H    5.715833   4.554137   2.131329   1.094132   2.199429
    29  H    5.451503   4.486517   2.114546   1.094643   2.200111
    30  H    2.750667   2.171976   4.287198   5.662557   5.756625
    31  H    2.903592   2.194112   3.729127   4.820577   4.681880
    32  H    3.498599   2.176401   3.084412   4.428503   4.850043
    33  H    5.366650   5.302721   4.346779   3.486038   2.180021
    34  H    6.247291   5.789149   4.047867   2.771091   2.169491
    35  H    4.956907   4.717187   3.514481   2.813974   2.185806
    36  H    5.194010   4.439988   3.212143   2.623326   1.961298
    37  H    4.026662   5.202568   6.684472   7.002830   5.744770
    38  H    5.362698   5.491439   6.094024   6.146165   5.030027
    39  H    5.432749   5.710872   6.005898   5.763590   4.375263
    40  H    6.125391   6.614916   7.373623   7.328152   6.003453
    41  H    4.113435   5.153145   7.117646   7.761728   6.748582
    42  H    4.668392   5.230746   6.866280   7.438084   6.496481
    43  H    5.954689   6.907594   8.345462   8.599035   7.304025
                   11         12         13         14         15
    11  O    0.000000
    12  C    3.397677   0.000000
    13  C    4.616463   5.986615   0.000000
    14  O    4.446405   5.272198   2.392734   0.000000
    15  C    6.911721   4.956960   5.579845   4.894409   0.000000
    16  O    7.622676   5.955428   5.594981   5.446423   1.438048
    17  C    7.324878   5.718209   5.604823   4.460318   1.541617
    18  C    7.787701   5.239806   7.060654   6.257080   1.551575
    19  O    9.143711   6.657637   7.990809   7.178074   2.456840
    20  H    5.299849   4.702912   3.200881   3.808881   3.012123
    21  H    5.494428   4.990108   2.996739   2.617378   2.648704
    22  H    5.029530   3.048699   4.940779   3.853607   2.149263
    23  H    6.294791   4.137455   5.879678   5.973795   2.695601
    24  H    5.816352   2.943678   6.424685   5.941973   2.913061
    25  H    4.550649   3.489977   4.715887   5.355446   4.304407
    26  H    4.944409   2.826833   6.237740   6.434496   4.724995
    27  H    2.682148   2.126504   5.263455   5.425467   5.723558
    28  H    2.751113   5.008984   3.272639   2.459396   6.697983
    29  H    2.736802   5.408342   2.551270   3.225422   7.028077
    30  H    4.218313   1.095292   6.935924   6.334589   5.406221
    31  H    4.036191   1.093934   6.002412   4.945680   4.249339
    32  H    2.852112   1.095682   6.193231   5.347526   5.840526
    33  H    5.518270   6.398525   1.096011   2.637158   5.066033
    34  H    5.056837   6.827599   1.096203   2.670630   6.515270
    35  H    4.507846   6.009688   1.095298   3.358923   5.965101
    36  H    4.226711   4.710222   3.238935   0.972514   4.712379
    37  H    7.653584   5.850762   5.910659   6.003430   1.976180
    38  H    7.054194   5.364063   5.891465   4.347440   2.191083
    39  H    7.133197   6.043212   4.812568   3.757202   2.202995
    40  H    8.420660   6.712175   6.497240   5.400825   2.193514
    41  H    7.874024   5.167493   7.389953   6.852915   2.200872
    42  H    7.605583   4.864039   7.394275   6.291405   2.201848
    43  H    9.306736   7.063612   7.686383   7.088682   2.419612
                   16         17         18         19         20
    16  O    0.000000
    17  C    2.385990   0.000000
    18  C    2.411028   2.513369   0.000000
    19  O    2.807469   2.894732   1.428348   0.000000
    20  H    2.822035   3.796647   4.340431   5.323214   0.000000
    21  H    2.873815   2.672217   4.173472   5.019629   1.743526
    22  H    3.366053   2.672624   2.888163   4.173338   3.062206
    23  H    2.777007   4.201131   2.955483   4.102843   2.798423
    24  H    3.727910   4.201824   2.736024   4.118758   3.773984
    25  H    4.410386   5.512809   5.014640   6.268849   2.525652
    26  H    5.122903   6.043290   4.922469   6.249330   3.966057
    27  H    6.304667   6.655083   6.307140   7.712926   4.287441
    28  H    7.362710   6.556810   7.885858   9.028088   5.191788
    29  H    7.399251   7.156947   8.303605   9.469037   4.804928
    30  H    6.364221   6.329240   5.417742   6.818907   5.349351
    31  H    5.413338   4.867995   4.465307   5.846631   4.576047
    32  H    6.881383   6.423186   6.187462   7.586039   5.444116
    33  H    4.895413   5.019072   6.598978   7.383072   2.844026
    34  H    6.542553   6.363969   8.013884   8.894546   4.276153
    35  H    5.860345   6.241021   7.389430   8.377633   3.207573
    36  H    5.504614   4.249424   5.926938   6.903476   4.099422
    37  H    0.972798   3.243985   2.569311   3.080663   2.852604
    38  H    3.354499   1.094857   2.819115   3.338348   4.379178
    39  H    2.634592   1.093499   3.485106   3.855603   3.485628
    40  H    2.664368   1.095813   2.719054   2.516127   4.650973
    41  H    2.686118   3.479934   1.093407   2.017139   4.421885
    42  H    3.375135   2.794589   1.094364   2.055832   4.915196
    43  H    2.264371   2.847871   1.942491   0.977314   5.014095
                   21         22         23         24         25
    21  H    0.000000
    22  H    2.620640   0.000000
    23  H    3.840994   3.032569   0.000000
    24  H    4.302262   2.339280   1.751394   0.000000
    25  H    3.965262   3.655539   2.339996   3.020203   0.000000
    26  H    5.129463   3.866596   2.472071   2.338222   1.743495
    27  H    5.131626   4.152898   4.232229   3.848293   2.450570
    28  H    4.628337   5.077619   7.061041   6.774298   5.751405
    29  H    4.768624   5.646200   6.888961   6.967627   5.169028
    30  H    5.818236   3.728859   4.220530   2.903292   3.762404
    31  H    4.554566   2.270666   3.981930   2.594147   3.882968
    32  H    5.579777   3.792567   5.198959   4.022368   4.316011
    33  H    2.487292   4.849276   5.630218   6.349179   4.850894
    34  H    3.878562   5.843197   6.967709   7.458010   5.772339
    35  H    3.569452   5.336422   5.774810   6.464195   4.293886
    36  H    2.869662   3.378420   5.868043   5.558188   5.385800
    37  H    3.423738   3.651652   2.142388   3.411775   3.955531
    38  H    3.138340   2.459691   4.661774   4.244023   5.835209
    39  H    2.061773   3.061634   4.615795   4.833074   5.567910
    40  H    3.598536   3.693103   4.856891   4.943186   6.409513
    41  H    4.670756   3.329944   2.378497   2.324665   4.631258
    42  H    4.573119   2.736309   3.539640   2.732203   5.382310
    43  H    4.763754   4.442292   4.093503   4.492149   6.216419
                   26         27         28         29         30
    26  H    0.000000
    27  H    2.351603   0.000000
    28  H    6.622467   4.825295   0.000000
    29  H    6.315416   4.490762   1.797290   0.000000
    30  H    2.587406   2.483168   6.069746   6.369224   0.000000
    31  H    3.334691   3.063703   5.084651   5.730293   1.770066
    32  H    3.769084   2.442877   4.629175   5.185659   1.766075
    33  H    6.418776   5.824564   4.159974   3.636695   7.309743
    34  H    7.271445   6.115781   3.267153   2.577041   7.817575
    35  H    5.901721   4.916595   3.757489   2.538698   6.870297
    36  H    6.223479   5.205345   2.463983   3.616280   5.780050
    37  H    4.580718   6.035747   7.713746   7.596379   6.127158
    38  H    6.178945   6.585029   6.270455   7.118825   6.005341
    39  H    6.379817   6.734832   6.044190   6.574787   6.777541
    40  H    6.895037   7.684993   7.585445   8.187465   7.250480
    41  H    4.345164   6.062360   8.302349   8.549334   5.161655
    42  H    5.062795   6.260782   7.756732   8.372058   5.017687
    43  H    6.431254   7.893230   9.066331   9.378592   7.289529
                   31         32         33         34         35
    31  H    0.000000
    32  H    1.763718   0.000000
    33  H    6.281609   6.748466   0.000000
    34  H    6.840732   6.907476   1.752438   0.000000
    35  H    6.199942   6.247911   1.776423   1.777403   0.000000
    36  H    4.279891   4.726555   3.505237   3.584788   4.102604
    37  H    5.436291   6.845787   5.285728   6.921672   6.004386
    38  H    4.405392   5.956829   5.465767   6.592113   6.592022
    39  H    5.286885   6.667678   4.142768   5.488468   5.535026
    40  H    5.830272   7.443013   5.804983   7.213338   7.143667
    41  H    4.561153   6.199454   6.973016   8.407005   7.564638
    42  H    3.968499   5.730022   7.046639   8.309163   7.782123
    43  H    6.315694   8.008834   6.979717   8.579048   8.053474
                   36         37         38         39         40
    36  H    0.000000
    37  H    6.062454   0.000000
    38  H    3.915157   4.115333   0.000000
    39  H    3.741414   3.552190   1.777470   0.000000
    40  H    5.227351   3.546919   1.773758   1.733924   0.000000
    41  H    6.558800   2.424286   3.837298   4.350236   3.721513
    42  H    5.802589   3.584386   2.658503   3.835960   3.084182
    43  H    6.945105   2.597263   3.570952   3.614490   2.363957
                   41         42         43
    41  H    0.000000
    42  H    1.778675   0.000000
    43  H    2.409350   2.820769   0.000000
 Stoichiometry    C15H24O4
 Framework group  C1[X(C15H24O4)]
 Deg. of freedom   123
 Full point group                 C1      NOp   1
 Largest Abelian subgroup         C1      NOp   1
 Largest concise Abelian subgroup C1      NOp   1
                         Standard orientation:                         
 ---------------------------------------------------------------------
 Center     Atomic      Atomic             Coordinates (Angstroms)
 Number     Number       Type             X           Y           Z
 ---------------------------------------------------------------------
      1          6           0        1.768991    0.746077    0.075520
      2          6           0        1.218176   -0.463925    0.252916
      3          6           0       -0.213902   -0.753847    0.628690
      4          6           0       -1.247854    0.216365    0.005375
      5          6           0       -1.279335    1.573971    0.753048
      6          6           0        0.046672    2.150238    1.257915
      7          6           0        1.236873    2.125981    0.287128
      8          6           0        3.178580    0.503257   -0.294580
      9          6           0        3.511818   -0.955443   -0.343187
     10          6           0        2.176034   -1.609700    0.017895
     11          8           0        3.973887    1.401897   -0.527378
     12          6           0        0.935188    2.835020   -1.034005
     13          6           0        2.316283   -2.534210    1.225089
     14          8           0        1.703568   -2.380657   -1.082761
     15          6           0       -2.677353   -0.429608   -0.104917
     16          8           0       -3.062547   -0.995465    1.159763
     17          6           0       -2.685901   -1.589707   -1.120142
     18          6           0       -3.771691    0.593213   -0.509451
     19          8           0       -5.057480   -0.026621   -0.561708
     20          1           0       -0.306453   -0.767841    1.721916
     21          1           0       -0.432032   -1.773979    0.303537
     22          1           0       -0.935021    0.427361   -1.026447
     23          1           0       -1.940599    1.501821    1.625124
     24          1           0       -1.736187    2.320306    0.090301
     25          1           0        0.327554    1.632593    2.185450
     26          1           0       -0.137099    3.191174    1.557199
     27          1           0        2.029591    2.702928    0.784471
     28          1           0        3.856648   -1.221719   -1.346837
     29          1           0        4.295333   -1.154729    0.394805
     30          1           0        0.549278    3.843551   -0.850697
     31          1           0        0.198277    2.297547   -1.637972
     32          1           0        1.842404    2.935938   -1.640052
     33          1           0        1.373198   -3.046427    1.447497
     34          1           0        3.050703   -3.322319    1.022176
     35          1           0        2.632179   -1.989847    2.121503
     36          1           0        1.501979   -1.775039   -1.816500
     37          1           0       -3.115367   -0.279530    1.816257
     38          1           0       -2.366903   -1.252507   -2.111731
     39          1           0       -2.043497   -2.418308   -0.809534
     40          1           0       -3.684322   -2.031260   -1.214975
     41          1           0       -3.863658    1.393740    0.229628
     42          1           0       -3.562164    1.038479   -1.486931
     43          1           0       -5.068723   -0.691249    0.154732
 ---------------------------------------------------------------------
 Rotational constants (GHZ):      0.6047985      0.2462909      0.1999095
 Standard basis: 6-31G(d) (6D, 7F)
 There are   333 symmetry adapted cartesian basis functions of A   symmetry.
 There are   333 symmetry adapted basis functions of A   symmetry.
   333 basis functions,   628 primitive gaussians,   333 cartesian basis functions
    73 alpha electrons       73 beta electrons
       nuclear repulsion energy      1600.8824401186 Hartrees.
 NAtoms=   43 NActive=   43 NUniq=   43 SFac= 1.00D+00 NAtFMM=   60 NAOKFM=F Big=F
 Integral buffers will be    131072 words long.
 Raffenetti 2 integral format.
 Two-electron integral symmetry is turned on.
 Using the following non-standard input for PCM:
 --- end of non-standard input.
 ------------------------------------------------------------------------------
 Polarizable Continuum Model (PCM)
 =================================
 Model                : PCM (using non-symmetric T matrix).
 Atomic radii         : SMD-Coulomb.
 Polarization charges : Total charges.
 Charge compensation  : None.
 Solution method      : On-the-fly selection.
 Cavity type          : VdW (van der Waals Surface) (Alpha=1.000).
 Cavity algorithm     : GePol (No added spheres)
                        Default sphere list used, NSphG=   43.
                        Lebedev-Laikov grids with approx.  5.0 points / Ang**2.
                        Smoothing algorithm: Karplus/York (Gamma=1.0000).
                        Polarization charges: spherical gaussians, with
                                              point-specific exponents (IZeta= 3).
                        Self-potential: point-specific (ISelfS= 7).
                        Self-field    : sphere-specific E.n sum rule (ISelfD= 2).
 1st derivatives      : Analytical E(r).r(x)/FMM algorithm (CHGder, D1EAlg=3).
                        Cavity 1st derivative terms included.
 Solvent              : Methanol, Eps=  32.613000 Eps(inf)=   1.765709
 ------------------------------------------------------------------------------
 ------------------------------------------------------------------------------
 Atomic radii for non-electrostatic terms: SMD-CDS.
 ------------------------------------------------------------------------------
 Nuclear repulsion after PCM non-electrostatic terms =     1600.8837708274 Hartrees.
 One-electron integrals computed using PRISM.
 NBasis=   333 RedAO= T EigKep=  8.55D-04  NBF=   333
 NBsUse=   333 1.00D-06 EigRej= -1.00D+00 NBFU=   333
 ExpMin= 1.61D-01 ExpMax= 5.48D+03 ExpMxC= 8.25D+02 IAcc=1 IRadAn=         1 AccDes= 0.00D+00
 Harris functional with IExCor=  402 and IRadAn=       1 diagonalized for initial guess.
 HarFok:  IExCor=  402 AccDes= 0.00D+00 IRadAn=         1 IDoV= 1 UseB2=F ITyADJ=14
 ICtDFT=  3500011 ScaDFX=  1.000000  1.000000  1.000000  1.000000
 FoFCou: FMM=F IPFlag=           0 FMFlag=      100000 FMFlg1=           0
         NFxFlg=           0 DoJE=T BraDBF=F KetDBF=T FulRan=T
         wScrn=  0.000000 ICntrl=     500 IOpCl=  0 I1Cent=   200000004 NGrid=           0
         NMat0=    1 NMatS0=      1 NMatT0=    0 NMatD0=    1 NMtDS0=    0 NMtDT0=    0
 Petite list used in FoFCou.
 Keep R1 ints in memory in canonical form, NReq=1565304907.
 Requested convergence on RMS density matrix=1.00D-08 within 128 cycles.
 Requested convergence on MAX density matrix=1.00D-06.
 Requested convergence on             energy=1.00D-06.
 No special actions if energy rises.
 Inv3:  Mode=1 IEnd=    21918627.
 Iteration    1 A*A^-1 deviation from unit magnitude is 5.77D-15 for   2699.
 Iteration    1 A*A^-1 deviation from orthogonality  is 4.20D-15 for   2700   1496.
 Iteration    1 A^-1*A deviation from unit magnitude is 5.77D-15 for   2699.
 Iteration    1 A^-1*A deviation from orthogonality  is 8.25D-11 for   2197   2127.
 Error on total polarization charges =  0.05212
 SCF Done:  E(RB3LYP) =  -886.943815393     A.U. after   12 cycles
            NFock= 12  Conv=0.67D-08     -V/T= 2.0091
 SMD-CDS (non-electrostatic) energy       (kcal/mol) =       0.84
 (included in total energy above)

 **********************************************************************

            Population analysis using the SCF density.

 **********************************************************************

 Orbital symmetries:
       Occupied  (A) (A) (A) (A) (A) (A) (A) (A) (A) (A) (A) (A)
                 (A) (A) (A) (A) (A) (A) (A) (A) (A) (A) (A) (A)
                 (A) (A) (A) (A) (A) (A) (A) (A) (A) (A) (A) (A)
                 (A) (A) (A) (A) (A) (A) (A) (A) (A) (A) (A) (A)
                 (A) (A) (A) (A) (A) (A) (A) (A) (A) (A) (A) (A)
                 (A) (A) (A) (A) (A) (A) (A) (A) (A) (A) (A) (A)
                 (A)
       Virtual   (A) (A) (A) (A) (A) (A) (A) (A) (A) (A) (A) (A)
                 (A) (A) (A) (A) (A) (A) (A) (A) (A) (A) (A) (A)
                 (A) (A) (A) (A) (A) (A) (A) (A) (A) (A) (A) (A)
                 (A) (A) (A) (A) (A) (A) (A) (A) (A) (A) (A) (A)
                 (A) (A) (A) (A) (A) (A) (A) (A) (A) (A) (A) (A)
                 (A) (A) (A) (A) (A) (A) (A) (A) (A) (A) (A) (A)
                 (A) (A) (A) (A) (A) (A) (A) (A) (A) (A) (A) (A)
                 (A) (A) (A) (A) (A) (A) (A) (A) (A) (A) (A) (A)
                 (A) (A) (A) (A) (A) (A) (A) (A) (A) (A) (A) (A)
                 (A) (A) (A) (A) (A) (A) (A) (A) (A) (A) (A) (A)
                 (A) (A) (A) (A) (A) (A) (A) (A) (A) (A) (A) (A)
                 (A) (A) (A) (A) (A) (A) (A) (A) (A) (A) (A) (A)
                 (A) (A) (A) (A) (A) (A) (A) (A) (A) (A) (A) (A)
                 (A) (A) (A) (A) (A) (A) (A) (A) (A) (A) (A) (A)
                 (A) (A) (A) (A) (A) (A) (A) (A) (A) (A) (A) (A)
                 (A) (A) (A) (A) (A) (A) (A) (A) (A) (A) (A) (A)
                 (A) (A) (A) (A) (A) (A) (A) (A) (A) (A) (A) (A)
                 (A) (A) (A) (A) (A) (A) (A) (A) (A) (A) (A) (A)
                 (A) (A) (A) (A) (A) (A) (A) (A) (A) (A) (A) (A)
                 (A) (A) (A) (A) (A) (A) (A) (A) (A) (A) (A) (A)
                 (A) (A) (A) (A) (A) (A) (A) (A) (A) (A) (A) (A)
                 (A) (A) (A) (A) (A) (A) (A) (A)
 The electronic state is 1-A.
 Alpha  occ. eigenvalues --  -19.14925 -19.14545 -19.13841 -19.13004 -10.26330
 Alpha  occ. eigenvalues --  -10.24423 -10.24190 -10.21976 -10.20187 -10.18708
 Alpha  occ. eigenvalues --  -10.18627 -10.18373 -10.18025 -10.17597 -10.17219
 Alpha  occ. eigenvalues --  -10.17200 -10.17186 -10.16662 -10.16628  -1.03335
 Alpha  occ. eigenvalues --   -1.02873  -1.02362  -1.00024  -0.85725  -0.80994
 Alpha  occ. eigenvalues --   -0.78780  -0.74640  -0.74210  -0.72199  -0.68690
 Alpha  occ. eigenvalues --   -0.67793  -0.64903  -0.63304  -0.59629  -0.57590
 Alpha  occ. eigenvalues --   -0.55278  -0.54585  -0.52079  -0.50563  -0.49382
 Alpha  occ. eigenvalues --   -0.46761  -0.46554  -0.46465  -0.45694  -0.44954
 Alpha  occ. eigenvalues --   -0.44222  -0.43122  -0.42916  -0.41214  -0.40060
 Alpha  occ. eigenvalues --   -0.39996  -0.39202  -0.38830  -0.38419  -0.37900
 Alpha  occ. eigenvalues --   -0.37322  -0.37022  -0.36806  -0.36001  -0.35269
 Alpha  occ. eigenvalues --   -0.34875  -0.34424  -0.33517  -0.32885  -0.31744
 Alpha  occ. eigenvalues --   -0.30969  -0.30562  -0.30028  -0.28359  -0.27461
 Alpha  occ. eigenvalues --   -0.25839  -0.24774  -0.23753
 Alpha virt. eigenvalues --   -0.03790   0.05438   0.06814   0.09126   0.10196
 Alpha virt. eigenvalues --    0.10479   0.12100   0.12505   0.13565   0.13977
 Alpha virt. eigenvalues --    0.14405   0.15232   0.15406   0.16124   0.16495
 Alpha virt. eigenvalues --    0.16916   0.17683   0.18131   0.18216   0.18414
 Alpha virt. eigenvalues --    0.19075   0.19576   0.19916   0.20576   0.21242
 Alpha virt. eigenvalues --    0.22377   0.22637   0.22805   0.23816   0.24111
 Alpha virt. eigenvalues --    0.24831   0.25430   0.25788   0.26516   0.27144
 Alpha virt. eigenvalues --    0.27835   0.28975   0.30132   0.30191   0.32314
 Alpha virt. eigenvalues --    0.33334   0.34258   0.36290   0.37039   0.45536
 Alpha virt. eigenvalues --    0.47576   0.50441   0.51366   0.52113   0.52709
 Alpha virt. eigenvalues --    0.53299   0.54414   0.55191   0.55996   0.57159
 Alpha virt. eigenvalues --    0.57836   0.59249   0.59945   0.60646   0.60893
 Alpha virt. eigenvalues --    0.62267   0.63187   0.63711   0.64747   0.65784
 Alpha virt. eigenvalues --    0.66030   0.66408   0.68438   0.70367   0.70576
 Alpha virt. eigenvalues --    0.71846   0.73298   0.74467   0.75090   0.76689
 Alpha virt. eigenvalues --    0.77839   0.77934   0.78301   0.79986   0.80538
 Alpha virt. eigenvalues --    0.80791   0.81946   0.82188   0.82929   0.83836
 Alpha virt. eigenvalues --    0.84076   0.85444   0.86091   0.86999   0.87571
 Alpha virt. eigenvalues --    0.88013   0.88469   0.89591   0.89725   0.90070
 Alpha virt. eigenvalues --    0.90975   0.91225   0.92326   0.92507   0.93503
 Alpha virt. eigenvalues --    0.93842   0.94537   0.95286   0.96322   0.97770
 Alpha virt. eigenvalues --    0.97928   0.98486   0.98784   0.99615   1.00924
 Alpha virt. eigenvalues --    1.01999   1.02832   1.03679   1.04710   1.05249
 Alpha virt. eigenvalues --    1.06369   1.08226   1.09024   1.09995   1.10078
 Alpha virt. eigenvalues --    1.12107   1.12883   1.15051   1.16026   1.16924
 Alpha virt. eigenvalues --    1.18849   1.19951   1.21449   1.25408   1.26719
 Alpha virt. eigenvalues --    1.29309   1.32626   1.36099   1.36898   1.39507
 Alpha virt. eigenvalues --    1.40037   1.41945   1.44496   1.45484   1.46213
 Alpha virt. eigenvalues --    1.49659   1.51484   1.56593   1.57566   1.61172
 Alpha virt. eigenvalues --    1.62098   1.62351   1.64775   1.66941   1.67524
 Alpha virt. eigenvalues --    1.68018   1.69038   1.69681   1.71006   1.72687
 Alpha virt. eigenvalues --    1.73847   1.75546   1.77350   1.78580   1.79720
 Alpha virt. eigenvalues --    1.81776   1.82158   1.83297   1.84021   1.85288
 Alpha virt. eigenvalues --    1.86862   1.88794   1.89305   1.89886   1.90365
 Alpha virt. eigenvalues --    1.90874   1.92666   1.92961   1.95042   1.95865
 Alpha virt. eigenvalues --    1.97063   1.98911   1.99735   2.00487   2.03548
 Alpha virt. eigenvalues --    2.04923   2.06142   2.06459   2.07150   2.09814
 Alpha virt. eigenvalues --    2.10296   2.12140   2.12917   2.14394   2.15871
 Alpha virt. eigenvalues --    2.19038   2.19297   2.20235   2.23365   2.24276
 Alpha virt. eigenvalues --    2.25132   2.26443   2.26855   2.27907   2.29525
 Alpha virt. eigenvalues --    2.30890   2.31313   2.32581   2.35087   2.36195
 Alpha virt. eigenvalues --    2.36305   2.37302   2.39036   2.41925   2.43482
 Alpha virt. eigenvalues --    2.43964   2.44491   2.46046   2.46538   2.49033
 Alpha virt. eigenvalues --    2.49696   2.49787   2.54464   2.56381   2.57890
 Alpha virt. eigenvalues --    2.60708   2.63059   2.64183   2.66890   2.68588
 Alpha virt. eigenvalues --    2.68978   2.73437   2.75186   2.76673   2.78122
 Alpha virt. eigenvalues --    2.80330   2.81900   2.83793   2.86855   2.89689
 Alpha virt. eigenvalues --    2.95102   2.95552   2.99005   3.00568   3.17905
 Alpha virt. eigenvalues --    3.21200   3.81310   3.82839   3.86752   4.01145
 Alpha virt. eigenvalues --    4.14126   4.21316   4.23835   4.27108   4.29410
 Alpha virt. eigenvalues --    4.32427   4.37412   4.40385   4.45276   4.54937
 Alpha virt. eigenvalues --    4.60192   4.66855   4.73680   4.77039   4.78098
          Condensed to atoms (all electrons):
               1          2          3          4          5          6
     1  C    5.115908   0.526208  -0.052486  -0.003854  -0.005002  -0.028426
     2  C    0.526208   5.008992   0.301870  -0.017801  -0.005743  -0.007430
     3  C   -0.052486   0.301870   5.266687   0.332282  -0.044006  -0.000787
     4  C   -0.003854  -0.017801   0.332282   5.075869   0.360216  -0.039763
     5  C   -0.005002  -0.005743  -0.044006   0.360216   5.072719   0.359375
     6  C   -0.028426  -0.007430  -0.000787  -0.039763   0.359375   5.075875
     7  C    0.344777  -0.066917  -0.011814  -0.000052  -0.039366   0.357882
     8  C    0.347162   0.009227   0.005420  -0.000173  -0.000053   0.004314
     9  C   -0.145420  -0.077117   0.008082  -0.000175  -0.000005  -0.000097
    10  C   -0.008863   0.407579  -0.060298   0.002430  -0.000048  -0.000175
    11  O   -0.086932   0.005298  -0.000111   0.000002  -0.000005   0.000280
    12  C   -0.035882  -0.001993   0.001442  -0.003448  -0.003826  -0.049627
    13  C    0.002546  -0.062151  -0.006094   0.000260  -0.000004   0.000015
    14  O   -0.000986  -0.049141  -0.004584  -0.000396  -0.000002   0.000000
    15  C    0.000243   0.002258  -0.025925   0.337917  -0.024221   0.003408
    16  O   -0.000009   0.000861   0.005205  -0.054397  -0.004423  -0.000004
    17  C    0.000022  -0.000143  -0.010916  -0.049312   0.004508  -0.000090
    18  C   -0.000013   0.000031   0.004076  -0.054128  -0.007652   0.000316
    19  O    0.000000   0.000000  -0.000035   0.002669  -0.000006  -0.000001
    20  H   -0.005085  -0.020549   0.348442  -0.028264  -0.006747  -0.000351
    21  H    0.004673  -0.039835   0.358703  -0.042350   0.004687   0.000021
    22  H   -0.001887   0.002823  -0.055027   0.363210  -0.042841  -0.002989
    23  H   -0.000041   0.000132  -0.004606  -0.042777   0.363726  -0.033902
    24  H   -0.000336   0.000003   0.005167  -0.030530   0.370810  -0.038315
    25  H   -0.004425  -0.000264   0.004077  -0.004901  -0.037660   0.370491
    26  H    0.005386   0.000359  -0.000133   0.004592  -0.032973   0.365470
    27  H   -0.051313   0.004248  -0.000220  -0.000062   0.004902  -0.042225
    28  H    0.004321   0.001171  -0.000102   0.000005   0.000000   0.000001
    29  H    0.003802   0.001348  -0.000147   0.000002   0.000000   0.000003
    30  H    0.004604  -0.000009  -0.000036   0.000215  -0.001103  -0.003281
    31  H   -0.005829   0.001417  -0.000405  -0.000801   0.003546  -0.006422
    32  H   -0.007626  -0.000062  -0.000016   0.000055  -0.000010   0.005265
    33  H   -0.000145  -0.008388   0.003193   0.000018   0.000001   0.000000
    34  H   -0.000110   0.005293  -0.000026  -0.000002   0.000000   0.000000
    35  H    0.000305   0.001243   0.000034  -0.000012   0.000000   0.000000
    36  H    0.003097  -0.000237  -0.000999   0.000107   0.000002   0.000001
    37  H    0.000004  -0.000062  -0.000765  -0.003312   0.002892  -0.000240
    38  H    0.000000  -0.000016   0.000273  -0.002848  -0.000003   0.000000
    39  H   -0.000002   0.000094  -0.000653  -0.005756   0.000006   0.000000
    40  H    0.000000   0.000000   0.000069   0.004927  -0.000101   0.000002
    41  H    0.000001  -0.000004  -0.000100  -0.006416   0.005335   0.000061
    42  H    0.000000  -0.000009  -0.000100   0.001985  -0.001146  -0.000050
    43  H    0.000000   0.000000  -0.000031   0.001270  -0.000027   0.000000
               7          8          9         10         11         12
     1  C    0.344777   0.347162  -0.145420  -0.008863  -0.086932  -0.035882
     2  C   -0.066917   0.009227  -0.077117   0.407579   0.005298  -0.001993
     3  C   -0.011814   0.005420   0.008082  -0.060298  -0.000111   0.001442
     4  C   -0.000052  -0.000173  -0.000175   0.002430   0.000002  -0.003448
     5  C   -0.039366  -0.000053  -0.000005  -0.000048  -0.000005  -0.003826
     6  C    0.357882   0.004314  -0.000097  -0.000175   0.000280  -0.049627
     7  C    5.021671  -0.053182   0.007860   0.005758   0.000792   0.354225
     8  C   -0.053182   4.531214   0.331292  -0.058987   0.525987  -0.000975
     9  C    0.007860   0.331292   5.488026   0.287217  -0.077816  -0.000230
    10  C    0.005758  -0.058987   0.287217   4.736388   0.004146  -0.000171
    11  O    0.000792   0.525987  -0.077816   0.004146   8.201880  -0.003723
    12  C    0.354225  -0.000975  -0.000230  -0.000171  -0.003723   5.150688
    13  C   -0.000146   0.000182  -0.055083   0.369689  -0.000081  -0.000003
    14  O   -0.000076   0.001127  -0.050757   0.202198  -0.000018   0.000008
    15  C   -0.000059   0.000000   0.000002  -0.000084   0.000000   0.000030
    16  O    0.000002   0.000000   0.000000   0.000003   0.000000   0.000000
    17  C   -0.000002   0.000000   0.000000  -0.000030   0.000000   0.000000
    18  C   -0.000011   0.000000   0.000000   0.000001   0.000000   0.000001
    19  O    0.000000   0.000000   0.000000   0.000000   0.000000   0.000000
    20  H    0.001126  -0.000101  -0.000210   0.000802   0.000002  -0.000066
    21  H   -0.000070  -0.000120   0.000659  -0.006374   0.000001   0.000003
    22  H    0.003562  -0.000063  -0.000048   0.000295   0.000000  -0.001259
    23  H    0.005072   0.000004   0.000000   0.000001   0.000000  -0.000020
    24  H   -0.005828  -0.000002   0.000000   0.000005   0.000000   0.004724
    25  H   -0.037015   0.000082  -0.000010  -0.000059  -0.000001   0.005727
    26  H   -0.031852  -0.000108   0.000004   0.000003   0.000003  -0.004574
    27  H    0.375897  -0.006581   0.000570  -0.000201   0.009533  -0.044010
    28  H   -0.000074  -0.017818   0.344706  -0.023094  -0.000235   0.000017
    29  H   -0.000071  -0.017086   0.340406  -0.024759  -0.000360  -0.000004
    30  H   -0.031219  -0.000041   0.000004   0.000003   0.000025   0.368035
    31  H   -0.031025  -0.000197   0.000017  -0.000019   0.000051   0.372982
    32  H   -0.027135   0.002914   0.000104  -0.000003   0.006881   0.365453
    33  H   -0.000002  -0.000076   0.005352  -0.023096   0.000001   0.000000
    34  H    0.000004   0.000277  -0.007978  -0.022396   0.000000   0.000000
    35  H   -0.000029  -0.000041  -0.001466  -0.024931  -0.000008   0.000000
    36  H   -0.000062   0.000085  -0.001696  -0.021811  -0.000056  -0.000007
    37  H    0.000004   0.000000   0.000000   0.000000   0.000000   0.000000
    38  H    0.000001   0.000000   0.000000  -0.000001   0.000000  -0.000001
    39  H    0.000000   0.000000   0.000000  -0.000044   0.000000   0.000000
    40  H    0.000000   0.000000   0.000000   0.000000   0.000000   0.000000
    41  H    0.000003   0.000000   0.000000   0.000000   0.000000  -0.000003
    42  H    0.000004   0.000000   0.000000   0.000000   0.000000  -0.000004
    43  H    0.000000   0.000000   0.000000   0.000000   0.000000   0.000000
              13         14         15         16         17         18
     1  C    0.002546  -0.000986   0.000243  -0.000009   0.000022  -0.000013
     2  C   -0.062151  -0.049141   0.002258   0.000861  -0.000143   0.000031
     3  C   -0.006094  -0.004584  -0.025925   0.005205  -0.010916   0.004076
     4  C    0.000260  -0.000396   0.337917  -0.054397  -0.049312  -0.054128
     5  C   -0.000004  -0.000002  -0.024221  -0.004423   0.004508  -0.007652
     6  C    0.000015   0.000000   0.003408  -0.000004  -0.000090   0.000316
     7  C   -0.000146  -0.000076  -0.000059   0.000002  -0.000002  -0.000011
     8  C    0.000182   0.001127   0.000000   0.000000   0.000000   0.000000
     9  C   -0.055083  -0.050757   0.000002   0.000000   0.000000   0.000000
    10  C    0.369689   0.202198  -0.000084   0.000003  -0.000030   0.000001
    11  O   -0.000081  -0.000018   0.000000   0.000000   0.000000   0.000000
    12  C   -0.000003   0.000008   0.000030   0.000000   0.000000   0.000001
    13  C    5.202522  -0.055101   0.000003   0.000000   0.000003   0.000000
    14  O   -0.055101   8.397036  -0.000024   0.000000  -0.000040   0.000000
    15  C    0.000003  -0.000024   4.755636   0.200257   0.365141   0.378388
    16  O    0.000000   0.000000   0.200257   8.388419  -0.055919  -0.045325
    17  C    0.000003  -0.000040   0.365141  -0.055919   5.212230  -0.062520
    18  C    0.000000   0.000000   0.378388  -0.045325  -0.062520   4.903560
    19  O    0.000000   0.000000  -0.030092  -0.009728  -0.007021   0.247672
    20  H    0.001376   0.000272  -0.004897   0.005115   0.000105   0.000048
    21  H   -0.002632   0.013783  -0.003829   0.000045   0.002212   0.000141
    22  H    0.000008   0.000132  -0.034245   0.003562  -0.004309  -0.001164
    23  H    0.000000   0.000000  -0.004966   0.003707   0.000277  -0.003808
    24  H    0.000000   0.000000  -0.005598   0.000166  -0.000082   0.002977
    25  H   -0.000003   0.000001  -0.000121   0.000014  -0.000003   0.000011
    26  H    0.000000   0.000000  -0.000072  -0.000001   0.000002  -0.000006
    27  H    0.000021  -0.000001   0.000002   0.000000   0.000000   0.000000
    28  H    0.001452   0.002470   0.000000   0.000000   0.000000   0.000000
    29  H   -0.002500   0.002741   0.000000   0.000000   0.000000   0.000000
    30  H    0.000000   0.000000  -0.000001   0.000000   0.000000  -0.000001
    31  H    0.000001  -0.000002   0.000032   0.000000  -0.000006  -0.000004
    32  H    0.000000   0.000000   0.000000   0.000000   0.000000   0.000000
    33  H    0.360538   0.000149  -0.000002   0.000000  -0.000008   0.000000
    34  H    0.361290   0.001295   0.000000   0.000000   0.000000   0.000000
    35  H    0.365032   0.002953   0.000000   0.000000   0.000000   0.000000
    36  H    0.007480   0.235786  -0.000011   0.000000   0.000061   0.000000
    37  H    0.000000   0.000000  -0.024181   0.235530   0.006731  -0.002708
    38  H    0.000000  -0.000002  -0.025206   0.003014   0.365715  -0.000895
    39  H    0.000000   0.000121  -0.025109  -0.000067   0.363365   0.004923
    40  H    0.000000   0.000001  -0.025065  -0.000736   0.356166  -0.010203
    41  H    0.000000   0.000000  -0.031531  -0.004467   0.006213   0.364161
    42  H    0.000000   0.000000  -0.025667   0.003745  -0.005719   0.358440
    43  H    0.000000   0.000000  -0.011134   0.029193  -0.001438  -0.039001
              19         20         21         22         23         24
     1  C    0.000000  -0.005085   0.004673  -0.001887  -0.000041  -0.000336
     2  C    0.000000  -0.020549  -0.039835   0.002823   0.000132   0.000003
     3  C   -0.000035   0.348442   0.358703  -0.055027  -0.004606   0.005167
     4  C    0.002669  -0.028264  -0.042350   0.363210  -0.042777  -0.030530
     5  C   -0.000006  -0.006747   0.004687  -0.042841   0.363726   0.370810
     6  C   -0.000001  -0.000351   0.000021  -0.002989  -0.033902  -0.038315
     7  C    0.000000   0.001126  -0.000070   0.003562   0.005072  -0.005828
     8  C    0.000000  -0.000101  -0.000120  -0.000063   0.000004  -0.000002
     9  C    0.000000  -0.000210   0.000659  -0.000048   0.000000   0.000000
    10  C    0.000000   0.000802  -0.006374   0.000295   0.000001   0.000005
    11  O    0.000000   0.000002   0.000001   0.000000   0.000000   0.000000
    12  C    0.000000  -0.000066   0.000003  -0.001259  -0.000020   0.004724
    13  C    0.000000   0.001376  -0.002632   0.000008   0.000000   0.000000
    14  O    0.000000   0.000272   0.013783   0.000132   0.000000   0.000000
    15  C   -0.030092  -0.004897  -0.003829  -0.034245  -0.004966  -0.005598
    16  O   -0.009728   0.005115   0.000045   0.003562   0.003707   0.000166
    17  C   -0.007021   0.000105   0.002212  -0.004309   0.000277  -0.000082
    18  C    0.247672   0.000048   0.000141  -0.001164  -0.003808   0.002977
    19  O    8.330645   0.000001  -0.000002  -0.000032  -0.000014   0.000025
    20  H    0.000001   0.549503  -0.029960   0.005376   0.002930   0.000107
    21  H   -0.000002  -0.029960   0.563502  -0.000935  -0.000108  -0.000155
    22  H   -0.000032   0.005376  -0.000935   0.606495   0.006369  -0.008048
    23  H   -0.000014   0.002930  -0.000108   0.006369   0.600370  -0.037162
    24  H    0.000025   0.000107  -0.000155  -0.008048  -0.037162   0.590871
    25  H    0.000000   0.001024  -0.000009  -0.000152  -0.006774   0.005856
    26  H    0.000000  -0.000077   0.000001  -0.000085  -0.000586  -0.006924
    27  H    0.000000   0.000046   0.000003   0.000026  -0.000162  -0.000084
    28  H    0.000000  -0.000004  -0.000002  -0.000001   0.000000   0.000000
    29  H    0.000000   0.000013  -0.000030   0.000000   0.000000   0.000000
    30  H    0.000000   0.000002   0.000000   0.000012  -0.000015   0.000606
    31  H    0.000000   0.000013   0.000003   0.005658  -0.000015  -0.000310
    32  H    0.000000   0.000000   0.000000  -0.000028   0.000000  -0.000054
    33  H    0.000000   0.000116   0.003360   0.000000   0.000000   0.000000
    34  H    0.000000   0.000003  -0.000134   0.000000   0.000000   0.000000
    35  H    0.000000   0.000133   0.000155   0.000000   0.000000   0.000000
    36  H    0.000000   0.000026  -0.000446   0.000266   0.000000   0.000000
    37  H    0.000354   0.000463   0.000064   0.000037   0.007475  -0.000173
    38  H   -0.000139   0.000005  -0.000002   0.003421   0.000002  -0.000029
    39  H    0.000279   0.000169   0.006802   0.000251   0.000001  -0.000002
    40  H    0.014121  -0.000010  -0.000239  -0.000032  -0.000002   0.000000
    41  H   -0.045641  -0.000012   0.000001  -0.000170   0.002513   0.000284
    42  H   -0.036188  -0.000001  -0.000009   0.002012   0.000194   0.000684
    43  H    0.234194  -0.000004  -0.000004  -0.000038  -0.000058  -0.000002
              25         26         27         28         29         30
     1  C   -0.004425   0.005386  -0.051313   0.004321   0.003802   0.004604
     2  C   -0.000264   0.000359   0.004248   0.001171   0.001348  -0.000009
     3  C    0.004077  -0.000133  -0.000220  -0.000102  -0.000147  -0.000036
     4  C   -0.004901   0.004592  -0.000062   0.000005   0.000002   0.000215
     5  C   -0.037660  -0.032973   0.004902   0.000000   0.000000  -0.001103
     6  C    0.370491   0.365470  -0.042225   0.000001   0.000003  -0.003281
     7  C   -0.037015  -0.031852   0.375897  -0.000074  -0.000071  -0.031219
     8  C    0.000082  -0.000108  -0.006581  -0.017818  -0.017086  -0.000041
     9  C   -0.000010   0.000004   0.000570   0.344706   0.340406   0.000004
    10  C   -0.000059   0.000003  -0.000201  -0.023094  -0.024759   0.000003
    11  O   -0.000001   0.000003   0.009533  -0.000235  -0.000360   0.000025
    12  C    0.005727  -0.004574  -0.044010   0.000017  -0.000004   0.368035
    13  C   -0.000003   0.000000   0.000021   0.001452  -0.002500   0.000000
    14  O    0.000001   0.000000  -0.000001   0.002470   0.002741   0.000000
    15  C   -0.000121  -0.000072   0.000002   0.000000   0.000000  -0.000001
    16  O    0.000014  -0.000001   0.000000   0.000000   0.000000   0.000000
    17  C   -0.000003   0.000002   0.000000   0.000000   0.000000   0.000000
    18  C    0.000011  -0.000006   0.000000   0.000000   0.000000  -0.000001
    19  O    0.000000   0.000000   0.000000   0.000000   0.000000   0.000000
    20  H    0.001024  -0.000077   0.000046  -0.000004   0.000013   0.000002
    21  H   -0.000009   0.000001   0.000003  -0.000002  -0.000030   0.000000
    22  H   -0.000152  -0.000085   0.000026  -0.000001   0.000000   0.000012
    23  H   -0.006774  -0.000586  -0.000162   0.000000   0.000000  -0.000015
    24  H    0.005856  -0.006924  -0.000084   0.000000   0.000000   0.000606
    25  H    0.600010  -0.036473  -0.002847   0.000000   0.000000  -0.000019
    26  H   -0.036473   0.595813  -0.004891   0.000000   0.000000   0.003867
    27  H   -0.002847  -0.004891   0.610405  -0.000015  -0.000004  -0.002792
    28  H    0.000000   0.000000  -0.000015   0.504366  -0.016465   0.000000
    29  H    0.000000   0.000000  -0.000004  -0.016465   0.512219   0.000000
    30  H   -0.000019   0.003867  -0.002792   0.000000   0.000000   0.564494
    31  H   -0.000056  -0.000154   0.005528  -0.000002   0.000000  -0.029026
    32  H   -0.000161  -0.000032  -0.004303  -0.000002   0.000001  -0.028346
    33  H   -0.000002   0.000000   0.000000  -0.000176   0.000129   0.000000
    34  H    0.000000   0.000000   0.000000   0.000599   0.001511   0.000000
    35  H    0.000015   0.000000  -0.000001   0.000097   0.001165   0.000000
    36  H    0.000000   0.000000   0.000003   0.001321  -0.000052   0.000000
    37  H   -0.000043   0.000009   0.000000   0.000000   0.000000   0.000000
    38  H    0.000000   0.000000   0.000000   0.000000   0.000000   0.000000
    39  H    0.000000   0.000000   0.000000   0.000000   0.000000   0.000000
    40  H    0.000000   0.000000   0.000000   0.000000   0.000000   0.000000
    41  H   -0.000003   0.000014   0.000000   0.000000   0.000000   0.000000
    42  H    0.000000  -0.000001   0.000000   0.000000   0.000000   0.000000
    43  H    0.000000   0.000000   0.000000   0.000000   0.000000   0.000000
              31         32         33         34         35         36
     1  C   -0.005829  -0.007626  -0.000145  -0.000110   0.000305   0.003097
     2  C    0.001417  -0.000062  -0.008388   0.005293   0.001243  -0.000237
     3  C   -0.000405  -0.000016   0.003193  -0.000026   0.000034  -0.000999
     4  C   -0.000801   0.000055   0.000018  -0.000002  -0.000012   0.000107
     5  C    0.003546  -0.000010   0.000001   0.000000   0.000000   0.000002
     6  C   -0.006422   0.005265   0.000000   0.000000   0.000000   0.000001
     7  C   -0.031025  -0.027135  -0.000002   0.000004  -0.000029  -0.000062
     8  C   -0.000197   0.002914  -0.000076   0.000277  -0.000041   0.000085
     9  C    0.000017   0.000104   0.005352  -0.007978  -0.001466  -0.001696
    10  C   -0.000019  -0.000003  -0.023096  -0.022396  -0.024931  -0.021811
    11  O    0.000051   0.006881   0.000001   0.000000  -0.000008  -0.000056
    12  C    0.372982   0.365453   0.000000   0.000000   0.000000  -0.000007
    13  C    0.000001   0.000000   0.360538   0.361290   0.365032   0.007480
    14  O   -0.000002   0.000000   0.000149   0.001295   0.002953   0.235786
    15  C    0.000032   0.000000  -0.000002   0.000000   0.000000  -0.000011
    16  O    0.000000   0.000000   0.000000   0.000000   0.000000   0.000000
    17  C   -0.000006   0.000000  -0.000008   0.000000   0.000000   0.000061
    18  C   -0.000004   0.000000   0.000000   0.000000   0.000000   0.000000
    19  O    0.000000   0.000000   0.000000   0.000000   0.000000   0.000000
    20  H    0.000013   0.000000   0.000116   0.000003   0.000133   0.000026
    21  H    0.000003   0.000000   0.003360  -0.000134   0.000155  -0.000446
    22  H    0.005658  -0.000028   0.000000   0.000000   0.000000   0.000266
    23  H   -0.000015   0.000000   0.000000   0.000000   0.000000   0.000000
    24  H   -0.000310  -0.000054   0.000000   0.000000   0.000000   0.000000
    25  H   -0.000056  -0.000161  -0.000002   0.000000   0.000015   0.000000
    26  H   -0.000154  -0.000032   0.000000   0.000000   0.000000   0.000000
    27  H    0.005528  -0.004303   0.000000   0.000000  -0.000001   0.000003
    28  H   -0.000002  -0.000002  -0.000176   0.000599   0.000097   0.001321
    29  H    0.000000   0.000001   0.000129   0.001511   0.001165  -0.000052
    30  H   -0.029026  -0.028346   0.000000   0.000000   0.000000   0.000000
    31  H    0.553037  -0.030208   0.000000   0.000000   0.000000   0.000018
    32  H   -0.030208   0.563344   0.000000   0.000000   0.000000   0.000000
    33  H    0.000000   0.000000   0.549943  -0.030621  -0.025609  -0.000138
    34  H    0.000000   0.000000  -0.030621   0.549279  -0.025487  -0.000210
    35  H    0.000000   0.000000  -0.025609  -0.025487   0.534822  -0.000236
    36  H    0.000018   0.000000  -0.000138  -0.000210  -0.000236   0.344350
    37  H    0.000000   0.000000   0.000000   0.000000   0.000000   0.000000
    38  H   -0.000009   0.000000   0.000000   0.000000   0.000000   0.000038
    39  H    0.000000   0.000000   0.000000   0.000000   0.000000   0.000031
    40  H    0.000000   0.000000   0.000000   0.000000   0.000000  -0.000001
    41  H   -0.000003   0.000000   0.000000   0.000000   0.000000   0.000000
    42  H    0.000033   0.000000   0.000000   0.000000   0.000000   0.000000
    43  H    0.000000   0.000000   0.000000   0.000000   0.000000   0.000000
              37         38         39         40         41         42
     1  C    0.000004   0.000000  -0.000002   0.000000   0.000001   0.000000
     2  C   -0.000062  -0.000016   0.000094   0.000000  -0.000004  -0.000009
     3  C   -0.000765   0.000273  -0.000653   0.000069  -0.000100  -0.000100
     4  C   -0.003312  -0.002848  -0.005756   0.004927  -0.006416   0.001985
     5  C    0.002892  -0.000003   0.000006  -0.000101   0.005335  -0.001146
     6  C   -0.000240   0.000000   0.000000   0.000002   0.000061  -0.000050
     7  C    0.000004   0.000001   0.000000   0.000000   0.000003   0.000004
     8  C    0.000000   0.000000   0.000000   0.000000   0.000000   0.000000
     9  C    0.000000   0.000000   0.000000   0.000000   0.000000   0.000000
    10  C    0.000000  -0.000001  -0.000044   0.000000   0.000000   0.000000
    11  O    0.000000   0.000000   0.000000   0.000000   0.000000   0.000000
    12  C    0.000000  -0.000001   0.000000   0.000000  -0.000003  -0.000004
    13  C    0.000000   0.000000   0.000000   0.000000   0.000000   0.000000
    14  O    0.000000  -0.000002   0.000121   0.000001   0.000000   0.000000
    15  C   -0.024181  -0.025206  -0.025109  -0.025065  -0.031531  -0.025667
    16  O    0.235530   0.003014  -0.000067  -0.000736  -0.004467   0.003745
    17  C    0.006731   0.365715   0.363365   0.356166   0.006213  -0.005719
    18  C   -0.002708  -0.000895   0.004923  -0.010203   0.364161   0.358440
    19  O    0.000354  -0.000139   0.000279   0.014121  -0.045641  -0.036188
    20  H    0.000463   0.000005   0.000169  -0.000010  -0.000012  -0.000001
    21  H    0.000064  -0.000002   0.006802  -0.000239   0.000001  -0.000009
    22  H    0.000037   0.003421   0.000251  -0.000032  -0.000170   0.002012
    23  H    0.007475   0.000002   0.000001  -0.000002   0.002513   0.000194
    24  H   -0.000173  -0.000029  -0.000002   0.000000   0.000284   0.000684
    25  H   -0.000043   0.000000   0.000000   0.000000  -0.000003   0.000000
    26  H    0.000009   0.000000   0.000000   0.000000   0.000014  -0.000001
    27  H    0.000000   0.000000   0.000000   0.000000   0.000000   0.000000
    28  H    0.000000   0.000000   0.000000   0.000000   0.000000   0.000000
    29  H    0.000000   0.000000   0.000000   0.000000   0.000000   0.000000
    30  H    0.000000   0.000000   0.000000   0.000000   0.000000   0.000000
    31  H    0.000000  -0.000009   0.000000   0.000000  -0.000003   0.000033
    32  H    0.000000   0.000000   0.000000   0.000000   0.000000   0.000000
    33  H    0.000000   0.000000   0.000000   0.000000   0.000000   0.000000
    34  H    0.000000   0.000000   0.000000   0.000000   0.000000   0.000000
    35  H    0.000000   0.000000   0.000000   0.000000   0.000000   0.000000
    36  H    0.000000   0.000038   0.000031  -0.000001   0.000000   0.000000
    37  H    0.336178  -0.000228  -0.000113  -0.000142   0.003244  -0.000003
    38  H   -0.000228   0.543313  -0.025556  -0.026013  -0.000051   0.001838
    39  H   -0.000113  -0.025556   0.544137  -0.030494  -0.000126  -0.000119
    40  H   -0.000142  -0.026013  -0.030494   0.559535   0.000444  -0.000454
    41  H    0.003244  -0.000051  -0.000126   0.000444   0.603245  -0.042536
    42  H   -0.000003   0.001838  -0.000119  -0.000454  -0.042536   0.576851
    43  H   -0.000318   0.000062  -0.000255   0.002481  -0.000415   0.006468
              43
     1  C    0.000000
     2  C    0.000000
     3  C   -0.000031
     4  C    0.001270
     5  C   -0.000027
     6  C    0.000000
     7  C    0.000000
     8  C    0.000000
     9  C    0.000000
    10  C    0.000000
    11  O    0.000000
    12  C    0.000000
    13  C    0.000000
    14  O    0.000000
    15  C   -0.011134
    16  O    0.029193
    17  C   -0.001438
    18  C   -0.039001
    19  O    0.234194
    20  H   -0.000004
    21  H   -0.000004
    22  H   -0.000038
    23  H   -0.000058
    24  H   -0.000002
    25  H    0.000000
    26  H    0.000000
    27  H    0.000000
    28  H    0.000000
    29  H    0.000000
    30  H    0.000000
    31  H    0.000000
    32  H    0.000000
    33  H    0.000000
    34  H    0.000000
    35  H    0.000000
    36  H    0.000000
    37  H   -0.000318
    38  H    0.000062
    39  H   -0.000255
    40  H    0.002481
    41  H   -0.000415
    42  H    0.006468
    43  H    0.356448
 Mulliken charges:
               1
     1  C    0.081613
     2  C    0.077417
     3  C   -0.364601
     4  C   -0.096502
     5  C   -0.295752
     6  C   -0.288605
     7  C   -0.142630
     8  C    0.396318
     9  C   -0.396192
    10  C    0.258924
    11  O   -0.585535
    12  C   -0.473509
    13  C   -0.488617
    14  O   -0.698941
    15  C    0.258725
    16  O   -0.703762
    17  C   -0.485191
    18  C   -0.037308
    19  O   -0.701059
    20  H    0.179121
    21  H    0.168427
    22  H    0.149838
    23  H    0.142241
    24  H    0.151349
    25  H    0.143694
    26  H    0.143424
    27  H    0.148528
    28  H    0.197463
    29  H    0.198139
    30  H    0.154021
    31  H    0.162156
    32  H    0.153971
    33  H    0.165461
    34  H    0.167413
    35  H    0.171864
    36  H    0.433289
    37  H    0.439305
    38  H    0.163317
    39  H    0.168116
    40  H    0.155748
    41  H    0.145959
    42  H    0.159752
    43  H    0.422609
 Sum of Mulliken charges =   0.00000
 Mulliken charges with hydrogens summed into heavy atoms:
               1
     1  C    0.081613
     2  C    0.077417
     3  C   -0.017053
     4  C    0.053336
     5  C   -0.002162
     6  C   -0.001488
     7  C    0.005899
     8  C    0.396318
     9  C   -0.000590
    10  C    0.258924
    11  O   -0.585535
    12  C   -0.003360
    13  C    0.016122
    14  O   -0.265652
    15  C    0.258725
    16  O   -0.264457
    17  C    0.001990
    18  C    0.268404
    19  O   -0.278450
 Electronic spatial extent (au):  <R**2>=           5662.0257
 Charge=              0.0000 electrons
 Dipole moment (field-independent basis, Debye):
    X=             -1.5114    Y=              0.1297    Z=              2.4190  Tot=              2.8553
 Quadrupole moment (field-independent basis, Debye-Ang):
   XX=           -148.5999   YY=           -122.7571   ZZ=           -107.1224
   XY=            -14.0037   XZ=             -3.3387   YZ=              1.8643
 Traceless Quadrupole moment (field-independent basis, Debye-Ang):
   XX=            -22.4401   YY=              3.4027   ZZ=             19.0374
   XY=            -14.0037   XZ=             -3.3387   YZ=              1.8643
 Octapole moment (field-independent basis, Debye-Ang**2):
  XXX=             15.1450  YYY=             14.4160  ZZZ=             -3.3498  XYY=            -29.2880
  XXY=            -61.0117  XXZ=             63.1818  XZZ=             -4.1218  YZZ=             -3.9929
  YYZ=             10.1905  XYZ=             -2.9461
 Hexadecapole moment (field-independent basis, Debye-Ang**3):
 XXXX=          -5705.0333 YYYY=          -1951.9288 ZZZZ=           -571.6512 XXXY=           -171.5918
 XXXZ=           -184.3870 YYYX=              8.8217 YYYZ=            -14.6825 ZZZX=            -57.2578
 ZZZY=             18.4053 XXYY=          -1166.6415 XXZZ=           -861.9020 YYZZ=           -429.2201
 XXYZ=             31.5335 YYXZ=             38.5734 ZZXY=            -19.9361
 N-N= 1.600883770827D+03 E-N=-5.266615414016D+03  KE= 8.789726863047D+02
 D1PCM: PCM CHGder 1st derivatives, ID1Alg=3 FixD1E=F DoIter=F DoCFld=F I1PDM=0.
 Calling FoFJK, ICntrl=      2127 FMM=F ISym2X=0 I1Cent= 0 IOpClX= 0 NMat=1 NMatS=1 NMatT=0.
 ***** Axes restored to original set *****
 -------------------------------------------------------------------
 Center     Atomic                   Forces (Hartrees/Bohr)
 Number     Number              X              Y              Z
 -------------------------------------------------------------------
      1        6           0.019266914   -0.010117620    0.000031463
      2        6          -0.023407291    0.001185026    0.011135830
      3        6          -0.000896292   -0.005831046   -0.005052167
      4        6          -0.001031868    0.005888933    0.000035068
      5        6          -0.005788977    0.003712178   -0.004643006
      6        6           0.000029767   -0.002897859    0.005977578
      7        6          -0.004304707    0.004495982    0.004175300
      8        6          -0.002517029    0.018623908   -0.001672539
      9        6          -0.004391747    0.006592446    0.005720593
     10        6           0.007814926   -0.006088158   -0.001465815
     11        8           0.015488605    0.012808193   -0.003488810
     12        6           0.001280430    0.004116302   -0.006375099
     13        6          -0.005983807   -0.008895809    0.000000411
     14        8          -0.008848475   -0.016097577   -0.004056406
     15        6           0.006256894    0.002350815   -0.006040088
     16        8          -0.004174727   -0.005664807    0.001313209
     17        6          -0.002195648   -0.004171022    0.004380771
     18        6          -0.002212114   -0.002536368    0.007716636
     19        8          -0.003211416   -0.007290072   -0.006040689
     20        1          -0.000826574    0.000955177    0.001008921
     21        1          -0.000113868   -0.001146688    0.000729283
     22        1           0.000350876   -0.002285954    0.000740977
     23        1          -0.001039835    0.000009426    0.001129790
     24        1          -0.001603192   -0.001347249    0.000180771
     25        1           0.002584844   -0.000569424   -0.001089683
     26        1           0.000140186   -0.000009664   -0.001041954
     27        1           0.002806208   -0.001461637   -0.002067581
     28        1           0.001339579   -0.003033395    0.001815166
     29        1           0.002828583   -0.001757054   -0.002631031
     30        1          -0.000348050    0.001239841    0.000345070
     31        1          -0.001105886   -0.000525146   -0.000003222
     32        1           0.000524959   -0.000289297    0.000085321
     33        1          -0.001299916    0.001980384    0.000585689
     34        1           0.001636980    0.001458936   -0.001211239
     35        1           0.000428842    0.001379080   -0.002008242
     36        1           0.001397968    0.000439174    0.000228337
     37        1           0.000075190    0.000509729    0.000018606
     38        1           0.000303560    0.001155439    0.000857712
     39        1           0.003677614    0.001861890    0.000547461
     40        1          -0.001171116    0.004286041   -0.000153423
     41        1           0.008364607    0.003951336    0.001251501
     42        1          -0.000923838   -0.000887361   -0.000773399
     43        1           0.000798841    0.003902971   -0.000197073
 -------------------------------------------------------------------
 Cartesian Forces:  Max     0.023407291 RMS     0.005204851

 GradGradGradGradGradGradGradGradGradGradGradGradGradGradGradGradGradGrad
 Berny optimization.
 FormGI is forming the generalized inverse of G from B-inverse, IUseBI=4.
 Internal  Forces:  Max     0.020194756 RMS     0.003534848
 Search for a local minimum.
 Step number   1 out of a maximum of  258
 All quantities printed in internal units (Hartrees-Bohrs-Radians)
 Mixed Optimization -- RFO/linear search
 Second derivative matrix not updated -- first step.
 ITU=  0
     Eigenvalues ---    0.00230   0.00230   0.00230   0.00338   0.00377
     Eigenvalues ---    0.00409   0.00530   0.00683   0.00770   0.00905
     Eigenvalues ---    0.01099   0.01188   0.01206   0.01317   0.01368
     Eigenvalues ---    0.01401   0.02441   0.02582   0.03153   0.03896
     Eigenvalues ---    0.04187   0.04286   0.04420   0.04600   0.04692
     Eigenvalues ---    0.04800   0.04855   0.04887   0.05056   0.05219
     Eigenvalues ---    0.05367   0.05387   0.05389   0.05447   0.05485
     Eigenvalues ---    0.05571   0.05607   0.05620   0.05717   0.05833
     Eigenvalues ---    0.05939   0.06035   0.06747   0.07770   0.08059
     Eigenvalues ---    0.08451   0.08996   0.09113   0.09220   0.09722
     Eigenvalues ---    0.10334   0.11691   0.12106   0.13588   0.13851
     Eigenvalues ---    0.14577   0.15890   0.16000   0.16000   0.16000
     Eigenvalues ---    0.16000   0.16000   0.16000   0.16000   0.16000
     Eigenvalues ---    0.16000   0.16000   0.16000   0.16000   0.16159
     Eigenvalues ---    0.16394   0.17082   0.18241   0.19595   0.20736
     Eigenvalues ---    0.22033   0.23363   0.24648   0.25000   0.25820
     Eigenvalues ---    0.26767   0.26893   0.27518   0.27911   0.28376
     Eigenvalues ---    0.28464   0.28806   0.29477   0.29703   0.30010
     Eigenvalues ---    0.30941   0.32102   0.32310   0.33752   0.33825
     Eigenvalues ---    0.33831   0.33839   0.33871   0.33937   0.33991
     Eigenvalues ---    0.34037   0.34106   0.34127   0.34149   0.34164
     Eigenvalues ---    0.34207   0.34208   0.34257   0.34282   0.34313
     Eigenvalues ---    0.34340   0.34362   0.34411   0.34422   0.34503
     Eigenvalues ---    0.39854   0.41228   0.41798   0.51583   0.51910
     Eigenvalues ---    0.52809   0.52867   0.94328
 RFO step:  Lambda=-1.38584086D-02 EMin= 2.30000000D-03
 Linear search not attempted -- first point.
 Iteration  1 RMS(Cart)=  0.03497477 RMS(Int)=  0.00057543
 Iteration  2 RMS(Cart)=  0.00067319 RMS(Int)=  0.00020385
 Iteration  3 RMS(Cart)=  0.00000069 RMS(Int)=  0.00020385
 Variable       Old X    -DE/DX   Delta X   Delta X   Delta X     New X
                                 (Linear)    (Quad)   (Total)
    R1        2.53461   0.01648   0.00000   0.03291   0.03295   2.56756
    R2        2.82327   0.00578   0.00000   0.01872   0.01881   2.84208
    R3        2.79199   0.00207   0.00000   0.00589   0.00593   2.79792
    R4        2.85099  -0.00150   0.00000  -0.00153  -0.00156   2.84943
    R5        2.85688   0.00889   0.00000   0.03000   0.02995   2.88683
    R6        2.92688  -0.00138   0.00000  -0.00606  -0.00611   2.92077
    R7        2.07346   0.00107   0.00000   0.00303   0.00303   2.07648
    R8        2.06489   0.00088   0.00000   0.00246   0.00246   2.06735
    R9        2.92944   0.00120   0.00000   0.00177   0.00167   2.93111
   R10        2.97169  -0.00431   0.00000  -0.01583  -0.01583   2.95586
   R11        2.07615  -0.00101   0.00000  -0.00287  -0.00287   2.07328
   R12        2.89398   0.00681   0.00000   0.01943   0.01941   2.91339
   R13        2.07267   0.00153   0.00000   0.00432   0.00432   2.07699
   R14        2.07437  -0.00038   0.00000  -0.00109  -0.00109   2.07328
   R15        2.90280   0.00455   0.00000   0.01230   0.01236   2.91516
   R16        2.07627  -0.00001   0.00000  -0.00003  -0.00003   2.07623
   R17        2.07603  -0.00031   0.00000  -0.00088  -0.00088   2.07514
   R18        2.89019   0.00715   0.00000   0.02317   0.02317   2.91336
   R19        2.07751   0.00034   0.00000   0.00097   0.00097   2.07849
   R20        2.82905   0.01418   0.00000   0.03778   0.03782   2.86688
   R21        2.31000   0.02019   0.00000   0.02110   0.02110   2.33110
   R22        2.89242   0.01449   0.00000   0.04426   0.04424   2.93666
   R23        2.06761  -0.00046   0.00000  -0.00129  -0.00129   2.06632
   R24        2.06858   0.00054   0.00000   0.00153   0.00153   2.07010
   R25        2.88560  -0.00009   0.00000  -0.00028  -0.00028   2.88532
   R26        2.69181   0.01394   0.00000   0.03229   0.03229   2.72410
   R27        2.06980   0.00133   0.00000   0.00373   0.00373   2.07353
   R28        2.06724   0.00100   0.00000   0.00279   0.00279   2.07002
   R29        2.07054   0.00036   0.00000   0.00102   0.00102   2.07156
   R30        2.07116   0.00034   0.00000   0.00097   0.00097   2.07213
   R31        2.07152   0.00024   0.00000   0.00068   0.00068   2.07221
   R32        2.06981  -0.00084   0.00000  -0.00236  -0.00236   2.06746
   R33        1.83779  -0.00016   0.00000  -0.00030  -0.00030   1.83748
   R34        2.71752   0.00429   0.00000   0.01040   0.01040   2.72792
   R35        2.91323  -0.00606   0.00000  -0.02035  -0.02035   2.89288
   R36        2.93205  -0.00438   0.00000  -0.01516  -0.01516   2.91690
   R37        1.83832   0.00038   0.00000   0.00070   0.00070   1.83902
   R38        2.06898  -0.00033   0.00000  -0.00094  -0.00094   2.06804
   R39        2.06641   0.00086   0.00000   0.00239   0.00239   2.06881
   R40        2.07079  -0.00060   0.00000  -0.00169  -0.00169   2.06910
   R41        2.69919   0.00386   0.00000   0.00905   0.00905   2.70824
   R42        2.06624   0.00310   0.00000   0.00865   0.00865   2.07489
   R43        2.06805   0.00015   0.00000   0.00043   0.00043   2.06848
   R44        1.84686  -0.00280   0.00000  -0.00526  -0.00526   1.84160
    A1        2.30263  -0.00763   0.00000  -0.02768  -0.02763   2.27500
    A2        1.85112   0.01325   0.00000   0.05361   0.05365   1.90478
    A3        2.12596  -0.00557   0.00000  -0.02454  -0.02476   2.10120
    A4        2.20946   0.00577   0.00000   0.02365   0.02366   2.23312
    A5        1.98555  -0.00469   0.00000  -0.01388  -0.01389   1.97166
    A6        2.08805  -0.00109   0.00000  -0.01000  -0.01012   2.07794
    A7        1.99660  -0.00056   0.00000  -0.00699  -0.00700   1.98961
    A8        1.90783   0.00066   0.00000   0.00238   0.00225   1.91008
    A9        1.87002   0.00023   0.00000   0.00621   0.00625   1.87628
   A10        1.93120  -0.00117   0.00000  -0.00913  -0.00910   1.92210
   A11        1.90901   0.00106   0.00000   0.00878   0.00875   1.91776
   A12        1.84184  -0.00012   0.00000  -0.00017  -0.00015   1.84169
   A13        1.94770   0.00254   0.00000   0.01475   0.01482   1.96252
   A14        1.95816  -0.00391   0.00000  -0.01938  -0.01955   1.93861
   A15        1.88407   0.00002   0.00000  -0.01227  -0.01247   1.87160
   A16        1.95532   0.00112   0.00000   0.00910   0.00924   1.96456
   A17        1.86561  -0.00017   0.00000   0.01123   0.01125   1.87686
   A18        1.84612   0.00042   0.00000  -0.00389  -0.00417   1.84195
   A19        2.06118  -0.00225   0.00000  -0.01833  -0.01842   2.04276
   A20        1.91571  -0.00035   0.00000  -0.00192  -0.00198   1.91373
   A21        1.88882   0.00070   0.00000   0.00286   0.00298   1.89180
   A22        1.85945   0.00120   0.00000   0.00090   0.00081   1.86026
   A23        1.87922   0.00149   0.00000   0.02146   0.02149   1.90072
   A24        1.84819  -0.00065   0.00000  -0.00346  -0.00351   1.84469
   A25        2.04497   0.00287   0.00000   0.00604   0.00604   2.05101
   A26        1.89904   0.00068   0.00000   0.01413   0.01421   1.91324
   A27        1.87708  -0.00084   0.00000  -0.00344  -0.00346   1.87362
   A28        1.90498  -0.00200   0.00000  -0.01667  -0.01672   1.88826
   A29        1.89309  -0.00187   0.00000  -0.00788  -0.00789   1.88520
   A30        1.83299   0.00102   0.00000   0.00839   0.00829   1.84128
   A31        1.96066  -0.00022   0.00000  -0.00414  -0.00415   1.95651
   A32        1.95638   0.00096   0.00000   0.01049   0.01043   1.96681
   A33        1.86708  -0.00163   0.00000  -0.02680  -0.02681   1.84027
   A34        1.96682   0.00011   0.00000   0.01128   0.01115   1.97797
   A35        1.83849   0.00174   0.00000   0.01909   0.01907   1.85756
   A36        1.86473  -0.00108   0.00000  -0.01238  -0.01246   1.85227
   A37        1.96128  -0.01426   0.00000  -0.05995  -0.05979   1.90149
   A38        2.15030   0.01030   0.00000   0.04194   0.04177   2.19207
   A39        2.17159   0.00396   0.00000   0.01793   0.01778   2.18937
   A40        1.78705   0.01185   0.00000   0.04968   0.04945   1.83651
   A41        1.91460  -0.00196   0.00000   0.00868   0.00890   1.92350
   A42        1.89107  -0.00337   0.00000   0.00223   0.00178   1.89285
   A43        1.96863  -0.00426   0.00000  -0.02331  -0.02401   1.94462
   A44        1.96904  -0.00124   0.00000   0.00321   0.00259   1.97163
   A45        1.92681  -0.00035   0.00000  -0.03292  -0.03319   1.89362
   A46        1.83968  -0.00617   0.00000  -0.02974  -0.02991   1.80977
   A47        1.97594   0.00082   0.00000  -0.01178  -0.01174   1.96420
   A48        1.89670   0.00396   0.00000   0.02554   0.02522   1.92192
   A49        1.94458   0.00439   0.00000   0.02072   0.02090   1.96549
   A50        1.91615   0.00561   0.00000   0.05100   0.05126   1.96741
   A51        1.88982  -0.00810   0.00000  -0.05130  -0.05158   1.83824
   A52        1.93030  -0.00005   0.00000  -0.00058  -0.00058   1.92971
   A53        1.96277  -0.00051   0.00000  -0.00303  -0.00303   1.95974
   A54        1.93603  -0.00049   0.00000  -0.00240  -0.00240   1.93363
   A55        1.88332   0.00019   0.00000   0.00037   0.00037   1.88368
   A56        1.87496   0.00031   0.00000   0.00203   0.00203   1.87698
   A57        1.87301   0.00061   0.00000   0.00402   0.00402   1.87703
   A58        1.94373  -0.00015   0.00000   0.00261   0.00259   1.94632
   A59        1.92888  -0.00182   0.00000  -0.00891  -0.00904   1.91983
   A60        1.95261  -0.00306   0.00000  -0.02275  -0.02291   1.92969
   A61        1.85256   0.00250   0.00000   0.02449   0.02450   1.87706
   A62        1.89058   0.00131   0.00000   0.00461   0.00457   1.89515
   A63        1.89187   0.00162   0.00000   0.00264   0.00237   1.89424
   A64        1.89092  -0.00160   0.00000  -0.00921  -0.00921   1.88171
   A65        1.92138   0.00339   0.00000   0.02824   0.02829   1.94967
   A66        1.93944   0.00005   0.00000  -0.00176  -0.00172   1.93772
   A67        1.96995  -0.00304   0.00000  -0.01580  -0.01583   1.95412
   A68        1.85621  -0.00287   0.00000  -0.01956  -0.01955   1.83666
   A69        1.87524   0.00017   0.00000   0.00292   0.00297   1.87821
   A70        1.89701   0.00230   0.00000   0.00566   0.00561   1.90262
   A71        1.89489  -0.00062   0.00000  -0.00357  -0.00357   1.89131
   A72        1.94234  -0.00152   0.00000  -0.01587  -0.01610   1.92624
   A73        1.96049  -0.00186   0.00000  -0.00720  -0.00726   1.95323
   A74        1.94472  -0.00322   0.00000  -0.01498  -0.01508   1.92963
   A75        1.89596   0.00098   0.00000  -0.00069  -0.00086   1.89511
   A76        1.88724   0.00160   0.00000   0.00258   0.00231   1.88955
   A77        1.82814   0.00456   0.00000   0.03975   0.03980   1.86794
   A78        1.93733   0.00036   0.00000   0.00626   0.00602   1.94335
   A79        1.94521  -0.00448   0.00000  -0.02191  -0.02270   1.92251
   A80        1.94556  -0.00038   0.00000  -0.01920  -0.01963   1.92593
   A81        1.84079   0.00658   0.00000   0.07080   0.07088   1.91167
   A82        1.89256  -0.00198   0.00000  -0.02254  -0.02258   1.86998
   A83        1.89860   0.00028   0.00000  -0.00924  -0.00968   1.88892
   A84        1.85318  -0.00306   0.00000  -0.01758  -0.01758   1.83560
    D1        0.10165  -0.00076   0.00000  -0.00840  -0.00835   0.09331
    D2       -3.05657  -0.00125   0.00000  -0.02534  -0.02530  -3.08186
    D3       -3.13066  -0.00023   0.00000   0.00954   0.00969  -3.12097
    D4       -0.00570  -0.00072   0.00000  -0.00740  -0.00726  -0.01296
    D5        0.37018   0.00048   0.00000   0.01231   0.01201   0.38219
    D6       -1.86539  -0.00030   0.00000  -0.00846  -0.00869  -1.87409
    D7        2.37930   0.00148   0.00000   0.01710   0.01692   2.39622
    D8       -2.66879  -0.00087   0.00000  -0.01115  -0.01099  -2.67978
    D9        1.37883  -0.00165   0.00000  -0.03192  -0.03170   1.34713
   D10       -0.65966   0.00013   0.00000  -0.00637  -0.00609  -0.66575
   D11       -0.00258  -0.00017   0.00000  -0.00609  -0.00604  -0.00861
   D12       -3.13968   0.00027   0.00000   0.01247   0.01265  -3.12702
   D13        3.05962   0.00003   0.00000   0.00883   0.00915   3.06877
   D14       -0.07748   0.00047   0.00000   0.02739   0.02784  -0.04964
   D15        0.63093  -0.00116   0.00000  -0.00594  -0.00588   0.62505
   D16       -1.54545   0.00029   0.00000   0.00943   0.00947  -1.53597
   D17        2.74998  -0.00001   0.00000   0.00522   0.00525   2.75523
   D18       -2.49315  -0.00062   0.00000   0.01190   0.01198  -2.48117
   D19        1.61365   0.00083   0.00000   0.02727   0.02733   1.64099
   D20       -0.37411   0.00053   0.00000   0.02307   0.02311  -0.35100
   D21        0.01149   0.00124   0.00000   0.01727   0.01673   0.02822
   D22        2.14124   0.00298   0.00000   0.01579   0.01594   2.15718
   D23       -2.04157  -0.00397   0.00000  -0.03886  -0.03930  -2.08088
   D24        3.13772   0.00087   0.00000   0.00198   0.00180   3.13953
   D25       -1.01572   0.00261   0.00000   0.00050   0.00101  -1.01471
   D26        1.08466  -0.00435   0.00000  -0.05415  -0.05423   1.03043
   D27       -1.35549   0.00011   0.00000   0.00129   0.00134  -1.35415
   D28        2.71689  -0.00032   0.00000  -0.00733  -0.00722   2.70967
   D29        0.68960   0.00135   0.00000   0.01581   0.01573   0.70534
   D30        0.80845  -0.00039   0.00000  -0.00816  -0.00808   0.80037
   D31       -1.40236  -0.00081   0.00000  -0.01678  -0.01663  -1.41899
   D32        2.85354   0.00086   0.00000   0.00636   0.00632   2.85986
   D33        2.83024  -0.00058   0.00000  -0.00842  -0.00838   2.82186
   D34        0.61943  -0.00101   0.00000  -0.01704  -0.01693   0.60250
   D35       -1.40785   0.00066   0.00000   0.00610   0.00602  -1.40184
   D36        0.65932   0.00144   0.00000  -0.00145  -0.00139   0.65793
   D37       -1.47562   0.00182   0.00000   0.01296   0.01294  -1.46268
   D38        2.79822   0.00239   0.00000   0.01651   0.01652   2.81473
   D39        2.87168  -0.00088   0.00000  -0.00838  -0.00829   2.86339
   D40        0.73674  -0.00050   0.00000   0.00603   0.00604   0.74277
   D41       -1.27261   0.00008   0.00000   0.00958   0.00962  -1.26299
   D42       -1.39690   0.00012   0.00000  -0.00159  -0.00155  -1.39845
   D43        2.75134   0.00050   0.00000   0.01282   0.01278   2.76412
   D44        0.74199   0.00107   0.00000   0.01637   0.01636   0.75835
   D45        0.88406   0.00041   0.00000   0.01012   0.01011   0.89417
   D46       -1.16773   0.00180   0.00000   0.01767   0.01763  -1.15009
   D47        2.97921   0.00096   0.00000   0.02304   0.02295   3.00216
   D48       -1.32264  -0.00077   0.00000  -0.00150  -0.00144  -1.32408
   D49        2.90876   0.00062   0.00000   0.00606   0.00608   2.91484
   D50        0.77252  -0.00022   0.00000   0.01143   0.01139   0.78391
   D51        2.93411  -0.00139   0.00000  -0.01728  -0.01722   2.91689
   D52        0.88233   0.00000   0.00000  -0.00973  -0.00969   0.87263
   D53       -1.25392  -0.00083   0.00000  -0.00436  -0.00438  -1.25830
   D54        0.79533   0.00184   0.00000   0.02191   0.02187   0.81719
   D55       -1.37500   0.00179   0.00000   0.02787   0.02779  -1.34721
   D56        2.93146   0.00070   0.00000   0.01292   0.01284   2.94430
   D57        2.95853   0.00077   0.00000   0.00694   0.00696   2.96549
   D58        0.78821   0.00072   0.00000   0.01291   0.01288   0.80109
   D59       -1.18852  -0.00038   0.00000  -0.00205  -0.00207  -1.19059
   D60       -1.34841   0.00127   0.00000   0.01328   0.01336  -1.33506
   D61        2.76445   0.00122   0.00000   0.01925   0.01928   2.78373
   D62        0.78772   0.00013   0.00000   0.00429   0.00433   0.79205
   D63       -1.25011  -0.00129   0.00000  -0.02374  -0.02381  -1.27393
   D64        0.97993  -0.00006   0.00000  -0.00332  -0.00341   0.97652
   D65        3.00666  -0.00026   0.00000  -0.00093  -0.00089   3.00577
   D66        0.91721   0.00012   0.00000  -0.01413  -0.01423   0.90298
   D67       -3.13593   0.00136   0.00000   0.00629   0.00617  -3.12975
   D68       -1.10920   0.00116   0.00000   0.00867   0.00870  -1.10050
   D69        2.90522  -0.00070   0.00000  -0.01706  -0.01708   2.88813
   D70       -1.14792   0.00053   0.00000   0.00336   0.00332  -1.14460
   D71        0.87881   0.00033   0.00000   0.00574   0.00584   0.88465
   D72       -3.13938   0.00101   0.00000   0.02382   0.02390  -3.11548
   D73        1.03693   0.00114   0.00000   0.02582   0.02590   1.06283
   D74       -1.06078   0.00105   0.00000   0.02443   0.02451  -1.03628
   D75        0.91150   0.00040   0.00000   0.01115   0.01103   0.92253
   D76       -1.19537   0.00053   0.00000   0.01315   0.01303  -1.18234
   D77        2.99010   0.00044   0.00000   0.01176   0.01164   3.00174
   D78       -1.09948  -0.00110   0.00000  -0.01040  -0.01036  -1.10984
   D79        3.07683  -0.00097   0.00000  -0.00840  -0.00836   3.06847
   D80        0.97912  -0.00106   0.00000  -0.00979  -0.00975   0.96937
   D81        0.00916   0.00095   0.00000   0.01619   0.01625   0.02541
   D82        2.10352   0.00152   0.00000   0.02004   0.02028   2.12380
   D83       -2.07509  -0.00214   0.00000  -0.01353  -0.01376  -2.08885
   D84       -3.13699   0.00052   0.00000  -0.00258  -0.00233  -3.13932
   D85       -1.04263   0.00109   0.00000   0.00127   0.00170  -1.04093
   D86        1.06195  -0.00257   0.00000  -0.03229  -0.03234   1.02961
   D87       -0.01155  -0.00131   0.00000  -0.01909  -0.01933  -0.03088
   D88       -2.16142  -0.00087   0.00000   0.00248   0.00245  -2.15898
   D89        2.02834   0.00274   0.00000   0.01971   0.01891   2.04725
   D90       -2.06786  -0.00399   0.00000  -0.04776  -0.04741  -2.11527
   D91        2.06545  -0.00356   0.00000  -0.02619  -0.02563   2.03982
   D92       -0.02797   0.00005   0.00000  -0.00895  -0.00917  -0.03714
   D93        2.01722   0.00102   0.00000   0.01366   0.01380   2.03102
   D94       -0.13265   0.00145   0.00000   0.03523   0.03557  -0.09708
   D95       -2.22608   0.00506   0.00000   0.05247   0.05204  -2.17404
   D96        1.12874   0.00033   0.00000  -0.01901  -0.01866   1.11008
   D97       -3.09979   0.00218   0.00000   0.00740   0.00767  -3.09211
   D98       -0.98990   0.00090   0.00000  -0.01079  -0.01039  -1.00029
   D99       -3.08446  -0.00396   0.00000  -0.05064  -0.05050  -3.13496
   D100      -1.02980  -0.00210   0.00000  -0.02422  -0.02417  -1.05397
   D101       1.08008  -0.00338   0.00000  -0.04242  -0.04223   1.03785
   D102      -0.97555   0.00043   0.00000  -0.00815  -0.00860  -0.98415
   D103       1.07911   0.00228   0.00000   0.01827   0.01773   1.09684
   D104      -3.09419   0.00100   0.00000   0.00007  -0.00034  -3.09452
   D105       0.85990   0.00051   0.00000   0.03734   0.03805   0.89795
   D106      -1.14390   0.00265   0.00000   0.03119   0.03020  -1.11371
   D107       3.01281  -0.00108   0.00000   0.00680   0.00708   3.01990
   D108       1.09264  -0.00059   0.00000  -0.00071  -0.00054   1.09210
   D109      -3.08785  -0.00036   0.00000   0.00120   0.00112  -3.08673
   D110      -1.05893   0.00095   0.00000  -0.00054  -0.00064  -1.05956
   D111      -1.01489   0.00151   0.00000   0.01296   0.01300  -1.00189
   D112       1.11530   0.00034   0.00000  -0.00467  -0.00459   1.11071
   D113      -3.12279   0.00274   0.00000   0.03089   0.03083  -3.09196
   D114      -3.10589  -0.00086   0.00000  -0.00822  -0.00819  -3.11408
   D115      -0.97570  -0.00203   0.00000  -0.02584  -0.02578  -1.00148
   D116       1.06939   0.00037   0.00000   0.00972   0.00964   1.07903
   D117       1.16304  -0.00070   0.00000  -0.00430  -0.00430   1.15874
   D118      -2.98995  -0.00187   0.00000  -0.02193  -0.02189  -3.01184
   D119      -0.94486   0.00053   0.00000   0.01363   0.01353  -0.93133
   D120      -3.11354  -0.00313   0.00000  -0.01929  -0.01916  -3.13271
   D121      -1.06721   0.00246   0.00000   0.05915   0.05890  -1.00830
   D122       1.05783  -0.00060   0.00000   0.01825   0.01841   1.07624
   D123      -0.99208  -0.00068   0.00000   0.00821   0.00831  -0.98377
   D124       1.05426   0.00492   0.00000   0.08665   0.08638   1.14064
   D125      -3.10389   0.00186   0.00000   0.04575   0.04589  -3.05800
   D126       1.00980  -0.00279   0.00000  -0.01031  -0.01020   0.99960
   D127       3.05614   0.00281   0.00000   0.06813   0.06786   3.12401
   D128      -1.10201  -0.00026   0.00000   0.02723   0.02737  -1.07463
   D129       0.61719   0.00150   0.00000   0.06904   0.06950   0.68670
   D130      -1.49195   0.00267   0.00000   0.04863   0.04796  -1.44399
   D131       2.75995  -0.00007   0.00000   0.03394   0.03415   2.79410
         Item               Value     Threshold  Converged?
 Maximum Force            0.020195     0.000450     NO 
 RMS     Force            0.003535     0.000300     NO 
 Maximum Displacement     0.164289     0.001800     NO 
 RMS     Displacement     0.035129     0.001200     NO 
 Predicted change in Energy=-7.715008D-03
 GradGradGradGradGradGradGradGradGradGradGradGradGradGradGradGradGradGrad

                          Input orientation:                          
 ---------------------------------------------------------------------
 Center     Atomic      Atomic             Coordinates (Angstroms)
 Number     Number       Type             X           Y           Z
 ---------------------------------------------------------------------
      1          6           0        1.764033    0.741890    0.086059
      2          6           0        1.167169   -0.463540    0.277731
      3          6           0       -0.267876   -0.738985    0.649740
      4          6           0       -1.280379    0.244237    0.019662
      5          6           0       -1.310749    1.612096    0.750337
      6          6           0        0.035681    2.165790    1.257665
      7          6           0        1.231548    2.134481    0.283680
      8          6           0        3.178922    0.527929   -0.294043
      9          6           0        3.461485   -0.962344   -0.322142
     10          6           0        2.108757   -1.640903    0.030908
     11          8           0        4.002721    1.416656   -0.524703
     12          6           0        0.953328    2.859357   -1.048213
     13          6           0        2.214946   -2.568654    1.238906
     14          8           0        1.603014   -2.464484   -1.038651
     15          6           0       -2.698308   -0.405931   -0.096062
     16          8           0       -3.128745   -0.975094    1.158775
     17          6           0       -2.687654   -1.574356   -1.085084
     18          6           0       -3.767824    0.616101   -0.536683
     19          8           0       -5.063113    0.009522   -0.627059
     20          1           0       -0.368991   -0.736354    1.743902
     21          1           0       -0.498402   -1.761636    0.336899
     22          1           0       -0.956162    0.427817   -1.012271
     23          1           0       -1.973649    1.549352    1.624775
     24          1           0       -1.769989    2.351318    0.082241
     25          1           0        0.328115    1.639725    2.176833
     26          1           0       -0.131191    3.209032    1.557110
     27          1           0        2.044491    2.692388    0.771141
     28          1           0        3.811585   -1.261776   -1.313806
     29          1           0        4.251218   -1.179287    0.405368
     30          1           0        0.592198    3.878983   -0.863988
     31          1           0        0.203189    2.340418   -1.654772
     32          1           0        1.867780    2.935995   -1.647882
     33          1           0        1.252965   -3.042507    1.467854
     34          1           0        2.937207   -3.368246    1.035323
     35          1           0        2.549265   -2.014369    2.120918
     36          1           0        1.415519   -1.885338   -1.796877
     37          1           0       -3.200133   -0.257655    1.812415
     38          1           0       -2.343153   -1.238251   -2.067928
     39          1           0       -2.038867   -2.389141   -0.747875
     40          1           0       -3.693647   -1.991499   -1.198285
     41          1           0       -3.803831    1.454810    0.171014
     42          1           0       -3.528244    1.014387   -1.527691
     43          1           0       -5.113527   -0.598633    0.132758
 ---------------------------------------------------------------------
                    Distance matrix (angstroms):
                    1          2          3          4          5
     1  C    0.000000
     2  C    1.358693   0.000000
     3  C    2.576700   1.507851   0.000000
     4  C    3.085532   2.560867   1.545602   0.000000
     5  C    3.263864   3.266757   2.573963   1.551079   0.000000
     6  C    2.527322   3.025544   2.983193   2.637618   1.541698
     7  C    1.503963   2.598826   3.261761   3.154759   2.637030
     8  C    1.480597   2.314538   3.791598   4.479314   4.735323
     9  C    2.439751   2.423332   3.860386   4.904889   5.527401
    10  C    2.408231   1.527642   2.616255   3.878159   4.774159
    11  O    2.416622   3.495625   4.925861   5.438937   5.467804
    12  C    2.535248   3.584062   4.162025   3.601202   3.149045
    13  C    3.534413   2.540314   3.139938   4.649323   5.490709
    14  O    3.401725   2.434460   3.054217   4.095259   5.320619
    15  C    4.611198   3.883936   2.564010   1.564172   2.591167
    16  O    5.295095   4.415066   2.915379   2.490142   3.188335
    17  C    5.153065   4.236842   3.092375   2.551111   3.926590
    18  C    5.568220   5.116938   3.936178   2.575886   2.947142
    19  O    6.903247   6.313386   5.018444   3.844791   4.306472
    20  H    3.079520   2.140999   1.098827   2.182932   2.718326
    21  H    3.383662   2.112505   1.093995   2.176156   3.494696
    22  H    2.950327   2.639537   2.144166   1.097135   2.152914
    23  H    4.121882   3.966233   3.016097   2.181820   1.099098
    24  H    3.883244   4.072903   3.482581   2.164122   1.097134
    25  H    2.690596   2.955390   2.888855   3.031176   2.172908
    26  H    3.441316   4.100041   4.053251   3.531910   2.142999
    27  H    2.086249   3.312556   4.139578   4.196775   3.524925
    28  H    3.188537   3.187963   4.557503   5.474880   6.225603
    29  H    3.158950   3.168587   4.547064   5.724836   6.232679
    30  H    3.480969   4.526768   4.935254   4.183152   3.371354
    31  H    2.832316   3.539210   3.874971   3.065726   2.933771
    32  H    2.798466   3.969343   4.831726   4.465105   4.196094
    33  H    4.061060   2.841623   2.878972   4.395199   5.362162
    34  H    4.378431   3.484867   4.163442   5.645320   6.552111
    35  H    3.514854   2.777156   3.424507   4.917596   5.470781
    36  H    3.251036   2.527287   3.183376   3.886228   5.113988
    37  H    5.349985   4.633678   3.190866   2.674195   2.862473
    38  H    5.042776   4.292395   3.455685   2.772236   4.139197
    39  H    4.996083   3.877947   2.795130   2.845892   4.334131
    40  H    6.237566   5.304792   4.088997   3.507959   4.739328
    41  H    5.613964   5.329381   4.188663   2.802893   2.564335
    42  H    5.539553   5.243160   4.294825   2.835548   3.234803
    43  H    7.007140   6.283821   4.875172   3.926353   4.441829
                    6          7          8          9         10
     6  C    0.000000
     7  C    1.542636   0.000000
     8  C    3.869154   2.589795   0.000000
     9  C    4.900730   3.863931   1.517085   0.000000
    10  C    4.504829   3.884187   2.440221   1.554014   0.000000
    11  O    4.413099   2.974584   1.233565   2.448185   3.639295
    12  C    2.576856   1.541685   3.310226   4.628545   4.769891
    13  C    5.211958   4.898878   3.587200   2.563388   1.526845
    14  O    5.400837   4.799690   3.463013   2.494739   1.441533
    15  C    3.990116   4.694856   5.954253   6.189003   4.964791
    16  O    4.459655   5.426546   6.645030   6.754584   5.398779
    17  C    5.185915   5.566788   6.281883   6.226439   4.924979
    18  C    4.481949   5.288875   6.951541   7.402731   6.320635
    19  O    5.848023   6.705793   8.265034   8.585235   7.388677
    20  H    2.970291   3.596619   4.282443   4.358000   3.145122
    21  H    4.069119   4.263248   4.377545   4.093153   2.627828
    22  H    3.026040   3.062396   4.198189   4.682353   3.842076
    23  H    2.133582   3.523379   5.592330   6.296013   5.420717
    24  H    2.162518   3.016093   5.287537   6.205820   5.566429
    25  H    1.098696   2.155227   3.932991   4.778457   4.305601
    26  H    1.098119   2.152520   4.644559   5.817155   5.555945
    27  H    2.132916   1.099888   2.665789   4.069423   4.396531
    28  H    5.711228   4.554461   2.154814   1.093447   2.202639
    29  H    5.448551   4.484894   2.133912   1.095452   2.223387
    30  H    2.783191   2.183849   4.271480   5.653747   5.793957
    31  H    2.922472   2.203980   3.740546   4.827072   4.724788
    32  H    3.520228   2.185897   3.057900   4.415261   4.881025
    33  H    5.352786   5.310737   4.422850   3.522602   2.182129
    34  H    6.252508   5.809840   4.123811   2.811751   2.163075
    35  H    4.953488   4.724910   3.562553   2.812018   2.168332
    36  H    5.257929   4.530067   3.345438   2.685653   1.970057
    37  H    4.080604   5.262998   6.763627   7.030653   5.768141
    38  H    5.320331   5.448291   6.062951   6.067760   4.938293
    39  H    5.391970   5.676520   5.995046   5.698321   4.285924
    40  H    6.101036   6.593746   7.375458   7.281669   5.941525
    41  H    4.053166   5.082292   7.059336   7.672722   6.675460
    42  H    4.667494   5.214528   6.837003   7.363228   6.423051
    43  H    5.951621   6.910331   8.379499   8.594769   7.297814
                   11         12         13         14         15
    11  O    0.000000
    12  C    3.413831   0.000000
    13  C    4.710536   6.023777   0.000000
    14  O    4.591947   5.363344   2.360630   0.000000
    15  C    6.957682   4.990305   5.531688   4.860812   0.000000
    16  O    7.707942   6.019728   5.576817   5.425542   1.443551
    17  C    7.349917   5.737239   5.515890   4.382273   1.530848
    18  C    7.811683   5.251965   7.006349   6.211914   1.543555
    19  O    9.174957   6.670569   7.943485   7.122315   2.459036
    20  H    5.375304   4.740630   3.207659   3.823328   2.986698
    21  H    5.577096   5.037820   2.971052   2.608079   2.620111
    22  H    5.079965   3.091898   4.909436   3.862056   2.137674
    23  H    6.352547   4.174707   5.886526   5.999769   2.703616
    24  H    5.879298   2.992070   6.436124   5.985440   2.914788
    25  H    4.566266   3.504186   4.706410   5.367424   4.302325
    26  H    4.963445   2.843618   6.243978   6.475664   4.731915
    27  H    2.672333   2.128043   5.284545   5.483026   5.731123
    28  H    2.798788   5.022341   3.282305   2.529823   6.677880
    29  H    2.768701   5.412912   2.602216   3.278705   7.010380
    30  H    4.220170   1.097266   6.973342   6.425872   5.456889
    31  H    4.070237   1.095408   6.043138   5.042439   4.288437
    32  H    2.850946   1.096220   6.225369   5.441180   5.867348
    33  H    5.604960   6.422801   1.096523   2.595999   5.000993
    34  H    5.144345   6.860025   1.096565   2.626447   6.466404
    35  H    4.569877   6.028566   1.094050   3.328793   5.919383
    36  H    4.383514   4.825582   3.212783   0.972353   4.690948
    37  H    7.755420   5.928760   5.915464   6.005738   1.978914
    38  H    7.049836   5.356958   5.786310   4.258555   2.169596
    39  H    7.143856   6.048980   4.698345   3.654247   2.189257
    40  H    8.444129   6.719204   6.417513   5.320133   2.172469
    41  H    7.837585   5.107821   7.318083   6.786614   2.180795
    42  H    7.608103   4.870144   7.312761   6.218643   2.180747
    43  H    9.359467   7.082310   7.668837   7.068629   2.433675
                   16         17         18         19         20
    16  O    0.000000
    17  C    2.364018   0.000000
    18  C    2.411411   2.503121   0.000000
    19  O    2.810774   2.891585   1.433136   0.000000
    20  H    2.831185   3.752547   4.310715   5.311550   0.000000
    21  H    2.865805   2.617238   4.135928   4.990271   1.745740
    22  H    3.376643   2.648030   2.857811   4.146132   3.049025
    23  H    2.815000   4.196509   2.960054   4.121483   2.795276
    24  H    3.751021   4.197103   2.717608   4.102656   3.775927
    25  H    4.452370   5.483182   5.018734   6.291638   2.513790
    26  H    5.162451   6.033033   4.932784   6.271468   3.956957
    27  H    6.353193   6.636555   6.309071   7.724686   4.304350
    28  H    7.373197   6.510770   7.847152   8.991557   5.206042
    29  H    7.421130   7.108127   8.271391   9.446477   4.830548
    30  H    6.441976   6.367513   5.455577   6.856487   5.387607
    31  H    5.478179   4.899691   4.471279   5.850061   4.620054
    32  H    6.938242   6.435214   6.194893   7.592339   5.476631
    33  H    4.854803   4.919496   6.527780   7.320955   2.832894
    34  H    6.522131   6.273215   7.956361   8.841830   4.284845
    35  H    5.851975   6.156085   7.340833   8.342410   3.208065
    36  H    5.496796   4.176049   5.891718   6.850668   4.128166
    37  H    0.973170   3.223638   2.569822   3.081089   2.872144
    38  H    3.331369   1.094362   2.795179   3.321329   4.321951
    39  H    2.612026   1.094765   3.473526   3.861897   3.424784
    40  H    2.628294   1.094918   2.691245   2.491149   4.613587
    41  H    2.708477   3.464027   1.097982   2.076432   4.367299
    42  H    3.366710   2.757551   1.094590   2.043701   4.873325
    43  H    2.265788   2.884447   1.932523   0.974533   5.012521
                   21         22         23         24         25
    21  H    0.000000
    22  H    2.612184   0.000000
    23  H    3.846767   3.040910   0.000000
    24  H    4.312560   2.357993   1.750440   0.000000
    25  H    3.954459   3.645336   2.368766   3.048888   0.000000
    26  H    5.131403   3.875236   2.480679   2.365707   1.748640
    27  H    5.147154   4.160860   4.263880   3.891165   2.455610
    28  H    4.642270   5.067253   7.071537   6.793921   5.721699
    29  H    4.785677   5.631100   6.905171   6.987454   5.145450
    30  H    5.869252   3.785493   4.266696   2.968002   3.785579
    31  H    4.613656   2.327003   4.014952   2.628833   3.897149
    32  H    5.621913   3.830092   5.233511   4.070446   4.321959
    33  H    2.446830   4.803583   5.614341   6.336523   4.825070
    34  H    3.856475   5.810427   6.974721   7.468566   5.761093
    35  H    3.540462   5.298034   5.779534   6.470809   4.276569
    36  H    2.869040   3.404579   5.915341   5.623860   5.422074
    37  H    3.426144   3.672075   2.191973   3.441737   4.022609
    38  H    3.075749   2.411211   4.641478   4.223358   5.782423
    39  H    1.985832   3.029424   4.598418   4.820098   5.512557
    40  H    3.552354   3.658076   4.844139   4.919377   6.383712
    41  H    4.615074   3.250247   2.339215   2.224438   4.596790
    42  H    4.512532   2.687998   3.555418   2.733263   5.383870
    43  H    4.763783   4.432649   4.086415   4.459149   6.228961
                   26         27         28         29         30
    26  H    0.000000
    27  H    2.370288   0.000000
    28  H    6.616326   4.806769   0.000000
    29  H    6.307881   4.471386   1.776413   0.000000
    30  H    2.614161   2.488134   6.082285   6.370698   0.000000
    31  H    3.344022   3.065832   5.110046   5.746219   1.773091
    32  H    3.787137   2.437671   4.638024   5.179977   1.769414
    33  H    6.403561   5.831033   4.177939   3.686459   7.333562
    34  H    7.276532   6.131722   3.274166   2.629640   7.850400
    35  H    5.898020   4.922423   3.735931   2.556778   6.889947
    36  H    6.292388   5.286387   2.522562   3.659177   5.897079
    37  H    4.636971   6.106807   7.742462   7.638836   6.217450
    38  H    6.149146   6.539240   6.200811   7.043181   6.020951
    39  H    6.347576   6.693516   5.984899   6.508370   6.798924
    40  H    6.879594   7.664442   7.541509   8.145690   7.276180
    41  H    4.299633   6.007881   8.220651   8.478043   5.125712
    42  H    5.086495   6.257451   7.687637   8.310773   5.062061
    43  H    6.430456   7.904149   9.065866   9.386688   7.321055
                   31         32         33         34         35
    31  H    0.000000
    32  H    1.767943   0.000000
    33  H    6.310998   6.769660   0.000000
    34  H    6.877522   6.934459   1.769141   0.000000
    35  H    6.222867   6.258944   1.778751   1.778201   0.000000
    36  H    4.398516   4.844790   3.467554   3.540608   4.080581
    37  H    5.509444   6.917861   5.263479   6.924348   6.019701
    38  H    4.411511   5.944134   5.356226   6.484539   6.487260
    39  H    5.312062   6.665507   4.021504   5.375849   5.424147
    40  H    5.844589   7.443911   5.716807   7.131105   7.070472
    41  H    4.491549   6.137546   6.890490   8.333697   7.496610
    42  H    3.962083   5.729232   6.949219   8.220619   7.708556
    43  H    6.332516   8.025143   6.948901   8.561525   8.042106
                   36         37         38         39         40
    36  H    0.000000
    37  H    6.081167   0.000000
    38  H    3.823586   4.093049   0.000000
    39  H    3.645134   3.528011   1.777548   0.000000
    40  H    5.145208   3.509143   1.774119   1.760479   0.000000
    41  H    6.501600   2.447690   3.794605   4.328444   3.710010
    42  H    5.737741   3.589158   2.602053   3.796099   3.028403
    43  H    6.928748   2.568772   3.595428   3.665375   2.393284
                   41         42         43
    41  H    0.000000
    42  H    1.776378   0.000000
    43  H    2.435856   2.805717   0.000000
 Stoichiometry    C15H24O4
 Framework group  C1[X(C15H24O4)]
 Deg. of freedom   123
 Full point group                 C1      NOp   1
 Largest Abelian subgroup         C1      NOp   1
 Largest concise Abelian subgroup C1      NOp   1
                         Standard orientation:                         
 ---------------------------------------------------------------------
 Center     Atomic      Atomic             Coordinates (Angstroms)
 Number     Number       Type             X           Y           Z
 ---------------------------------------------------------------------
      1          6           0        1.794250    0.732391    0.082606
      2          6           0        1.196369   -0.473832    0.265941
      3          6           0       -0.237935   -0.750533    0.639871
      4          6           0       -1.250995    0.239239    0.021044
      5          6           0       -1.277415    1.600966    0.763235
      6          6           0        0.071229    2.148654    1.271199
      7          6           0        1.264181    2.123963    0.293455
      8          6           0        3.207731    0.519798   -0.303455
      9          6           0        3.488251   -0.970551   -0.344868
     10          6           0        2.135678   -1.650299    0.006485
     11          8           0        4.032014    1.409362   -0.529099
     12          6           0        0.982992    2.860330   -1.031493
     13          6           0        2.244205   -2.588274    1.206352
     14          8           0        1.625705   -2.464237   -1.068433
     15          6           0       -2.670113   -0.408107   -0.095928
     16          8           0       -3.097600   -0.987207    1.155367
     17          6           0       -2.663907   -1.568218   -1.094727
     18          6           0       -3.739578    0.618959   -0.524811
     19          8           0       -5.035924    0.014829   -0.616434
     20          1           0       -0.335823   -0.756938    1.734311
     21          1           0       -0.470725   -1.770228    0.319160
     22          1           0       -0.929578    0.431039   -1.010269
     23          1           0       -1.937819    1.531753    1.639073
     24          1           0       -1.737649    2.346351    0.102713
     25          1           0        0.365677    1.614530    2.185062
     26          1           0       -0.093389    3.189564    1.579862
     27          1           0        2.079289    2.676718    0.783165
     28          1           0        3.835035   -1.262116   -1.340035
     29          1           0        4.279837   -1.194600    0.378462
     30          1           0        0.623747    3.878843   -0.837668
     31          1           0        0.230388    2.347459   -1.640156
     32          1           0        1.895774    2.940810   -1.633199
     33          1           0        1.282280   -3.062787    1.434167
     34          1           0        2.964812   -3.387063    0.993946
     35          1           0        2.581848   -2.041829    2.091983
     36          1           0        1.436739   -1.878518   -1.821225
     37          1           0       -3.166119   -0.275178    1.815200
     38          1           0       -2.321861   -1.224336   -2.075736
     39          1           0       -2.015201   -2.386636   -0.766272
     40          1           0       -3.670777   -1.983101   -1.208442
     41          1           0       -3.772398    1.451755    0.189988
     42          1           0       -3.502395    1.025224   -1.513153
     43          1           0       -5.084899   -0.599605    0.138409
 ---------------------------------------------------------------------
 Rotational constants (GHZ):      0.5939636      0.2471080      0.1992355
 Standard basis: 6-31G(d) (6D, 7F)
 There are   333 symmetry adapted cartesian basis functions of A   symmetry.
 There are   333 symmetry adapted basis functions of A   symmetry.
   333 basis functions,   628 primitive gaussians,   333 cartesian basis functions
    73 alpha electrons       73 beta electrons
       nuclear repulsion energy      1595.9480013800 Hartrees.
 NAtoms=   43 NActive=   43 NUniq=   43 SFac= 1.00D+00 NAtFMM=   60 NAOKFM=F Big=F
 Integral buffers will be    131072 words long.
 Raffenetti 2 integral format.
 Two-electron integral symmetry is turned on.
 ------------------------------------------------------------------------------
 Polarizable Continuum Model (PCM)
 =================================
 Model                : PCM (using non-symmetric T matrix).
 Atomic radii         : SMD-Coulomb.
 Polarization charges : Total charges.
 Charge compensation  : None.
 Solution method      : On-the-fly selection.
 Cavity type          : VdW (van der Waals Surface) (Alpha=1.000).
 Cavity algorithm     : GePol (No added spheres)
                        Default sphere list used, NSphG=   43.
                        Lebedev-Laikov grids with approx.  5.0 points / Ang**2.
                        Smoothing algorithm: Karplus/York (Gamma=1.0000).
                        Polarization charges: spherical gaussians, with
                                              point-specific exponents (IZeta= 3).
                        Self-potential: point-specific (ISelfS= 7).
                        Self-field    : sphere-specific E.n sum rule (ISelfD= 2).
 1st derivatives      : Analytical E(r).r(x)/FMM algorithm (CHGder, D1EAlg=3).
                        Cavity 1st derivative terms included.
 Solvent              : Methanol, Eps=  32.613000 Eps(inf)=   1.765709
 ------------------------------------------------------------------------------
 ------------------------------------------------------------------------------
 Atomic radii for non-electrostatic terms: SMD-CDS.
 ------------------------------------------------------------------------------
 Nuclear repulsion after PCM non-electrostatic terms =     1595.9495130969 Hartrees.
 One-electron integrals computed using PRISM.
 NBasis=   333 RedAO= T EigKep=  9.35D-04  NBF=   333
 NBsUse=   333 1.00D-06 EigRej= -1.00D+00 NBFU=   333
 Initial guess from the checkpoint file:  "DY-202A-11R_64.chk"
 B after Tr=     0.000000    0.000000    0.000000
         Rot=    0.999984   -0.000592    0.001341    0.005502 Ang=  -0.65 deg.
 ExpMin= 1.61D-01 ExpMax= 5.48D+03 ExpMxC= 8.25D+02 IAcc=1 IRadAn=         1 AccDes= 0.00D+00
 Harris functional with IExCor=  402 and IRadAn=       1 diagonalized for initial guess.
 HarFok:  IExCor=  402 AccDes= 0.00D+00 IRadAn=         1 IDoV= 1 UseB2=F ITyADJ=14
 ICtDFT=  3500011 ScaDFX=  1.000000  1.000000  1.000000  1.000000
 FoFCou: FMM=F IPFlag=           0 FMFlag=      100000 FMFlg1=           0
         NFxFlg=           0 DoJE=T BraDBF=F KetDBF=T FulRan=T
         wScrn=  0.000000 ICntrl=     500 IOpCl=  0 I1Cent=   200000004 NGrid=           0
         NMat0=    1 NMatS0=      1 NMatT0=    0 NMatD0=    1 NMtDS0=    0 NMtDT0=    0
 Petite list used in FoFCou.
 Keep R1 ints in memory in canonical form, NReq=1565304907.
 Requested convergence on RMS density matrix=1.00D-08 within 128 cycles.
 Requested convergence on MAX density matrix=1.00D-06.
 Requested convergence on             energy=1.00D-06.
 No special actions if energy rises.
 Inv3:  Mode=1 IEnd=    21967308.
 Iteration    1 A*A^-1 deviation from unit magnitude is 6.00D-15 for   1349.
 Iteration    1 A*A^-1 deviation from orthogonality  is 3.47D-15 for   1800   1503.
 Iteration    1 A^-1*A deviation from unit magnitude is 4.88D-15 for   2690.
 Iteration    1 A^-1*A deviation from orthogonality  is 4.19D-13 for   2596   2581.
 Error on total polarization charges =  0.05213
 SCF Done:  E(RB3LYP) =  -886.950455888     A.U. after   11 cycles
            NFock= 11  Conv=0.34D-08     -V/T= 2.0094
 SMD-CDS (non-electrostatic) energy       (kcal/mol) =       0.95
 (included in total energy above)
 D1PCM: PCM CHGder 1st derivatives, ID1Alg=3 FixD1E=F DoIter=F DoCFld=F I1PDM=0.
 Calling FoFJK, ICntrl=      2127 FMM=F ISym2X=0 I1Cent= 0 IOpClX= 0 NMat=1 NMatS=1 NMatT=0.
 ***** Axes restored to original set *****
 -------------------------------------------------------------------
 Center     Atomic                   Forces (Hartrees/Bohr)
 Number     Number              X              Y              Z
 -------------------------------------------------------------------
      1        6           0.005662911   -0.006224176   -0.000526789
      2        6          -0.004403062    0.004555971    0.000713391
      3        6           0.002101019   -0.000508101   -0.001116446
      4        6          -0.001525905    0.002694258    0.001572309
      5        6           0.000498086    0.000567160   -0.000824582
      6        6          -0.000000473    0.000096879    0.000778573
      7        6          -0.003713862    0.002118992    0.001372822
      8        6          -0.003529054    0.002757386    0.000457816
      9        6          -0.003695975    0.000424598    0.000024738
     10        6           0.004656108    0.001342196   -0.000606611
     11        8          -0.002019717   -0.002975116    0.000854848
     12        6           0.000414234    0.000208684   -0.001486892
     13        6          -0.000015804   -0.002222860    0.001337281
     14        8           0.000079546    0.000207140    0.000812477
     15        6           0.001512136    0.000240124   -0.003979812
     16        8          -0.001078070   -0.000721357    0.001500306
     17        6          -0.000757419   -0.003550786    0.000188299
     18        6          -0.001392062   -0.001280400    0.000516030
     19        8           0.002342280    0.000414897   -0.000657502
     20        1          -0.000011804    0.000417667    0.000335786
     21        1           0.001281280    0.000915816    0.000696419
     22        1          -0.000125614   -0.000284433   -0.000139773
     23        1           0.000103249   -0.000079299    0.000542798
     24        1           0.000772909   -0.000312737    0.000258100
     25        1           0.000039767   -0.000472735   -0.000927926
     26        1          -0.000127431    0.000065799   -0.000023757
     27        1           0.000193725    0.000212205   -0.000203578
     28        1           0.001416147   -0.001552499   -0.000399396
     29        1           0.000957058   -0.001862872   -0.000887345
     30        1           0.000156866   -0.000170209    0.000507747
     31        1          -0.000426251   -0.000275436    0.000368286
     32        1           0.000019770   -0.000313708    0.000366521
     33        1           0.000247193    0.001613922   -0.000508082
     34        1           0.000181485    0.000550548   -0.000207554
     35        1           0.000674300   -0.000132281    0.000521944
     36        1           0.000783814    0.000350868   -0.001201407
     37        1           0.000184585    0.000144357    0.000359090
     38        1           0.000219007   -0.000206782   -0.000457545
     39        1          -0.000097670    0.000865671   -0.000761594
     40        1           0.000180494    0.001218201   -0.000213879
     41        1          -0.000642799   -0.000438709   -0.000113517
     42        1          -0.000393477    0.000581834   -0.000213399
     43        1          -0.000721521    0.001019322    0.001371804
 -------------------------------------------------------------------
 Cartesian Forces:  Max     0.006224176 RMS     0.001547878

 GradGradGradGradGradGradGradGradGradGradGradGradGradGradGradGradGradGrad
 Berny optimization.
 Using GEDIIS/GDIIS optimizer.
 FormGI is forming the generalized inverse of G from B-inverse, IUseBI=4.
 Internal  Forces:  Max     0.004145599 RMS     0.000820241
 Search for a local minimum.
 Step number   2 out of a maximum of  258
 All quantities printed in internal units (Hartrees-Bohrs-Radians)
 Mixed Optimization -- En-DIIS/RFO-DIIS
 Update second derivatives using D2CorX and points    1    2
 DE= -6.64D-03 DEPred=-7.72D-03 R= 8.61D-01
 TightC=F SS=  1.41D+00  RLast= 3.41D-01 DXNew= 5.0454D-01 1.0224D+00
 Trust test= 8.61D-01 RLast= 3.41D-01 DXMaxT set to 5.05D-01
 ITU=  1  0
 Use linear search instead of GDIIS.
     Eigenvalues ---    0.00230   0.00230   0.00232   0.00339   0.00377
     Eigenvalues ---    0.00409   0.00525   0.00685   0.00768   0.00909
     Eigenvalues ---    0.01110   0.01188   0.01228   0.01304   0.01365
     Eigenvalues ---    0.01393   0.02466   0.02588   0.03150   0.03856
     Eigenvalues ---    0.04037   0.04273   0.04415   0.04591   0.04721
     Eigenvalues ---    0.04813   0.04899   0.05000   0.05075   0.05358
     Eigenvalues ---    0.05393   0.05482   0.05526   0.05530   0.05560
     Eigenvalues ---    0.05587   0.05618   0.05676   0.05706   0.05913
     Eigenvalues ---    0.05983   0.06058   0.06805   0.07780   0.08184
     Eigenvalues ---    0.08669   0.09059   0.09150   0.09213   0.09684
     Eigenvalues ---    0.10332   0.11626   0.12097   0.13332   0.13931
     Eigenvalues ---    0.14514   0.15741   0.15977   0.16000   0.16000
     Eigenvalues ---    0.16000   0.16000   0.16000   0.16000   0.16000
     Eigenvalues ---    0.16000   0.16000   0.16000   0.16066   0.16219
     Eigenvalues ---    0.16288   0.17285   0.18212   0.20460   0.20710
     Eigenvalues ---    0.22031   0.23201   0.24680   0.25002   0.25911
     Eigenvalues ---    0.26824   0.26925   0.27528   0.27864   0.28366
     Eigenvalues ---    0.28739   0.28785   0.29402   0.29722   0.30383
     Eigenvalues ---    0.31109   0.31688   0.32260   0.33751   0.33824
     Eigenvalues ---    0.33830   0.33839   0.33934   0.33988   0.34032
     Eigenvalues ---    0.34094   0.34108   0.34146   0.34162   0.34186
     Eigenvalues ---    0.34207   0.34245   0.34272   0.34287   0.34314
     Eigenvalues ---    0.34358   0.34371   0.34411   0.34471   0.34911
     Eigenvalues ---    0.39755   0.41306   0.41939   0.51903   0.52683
     Eigenvalues ---    0.52814   0.53083   0.95190
 RFO step:  Lambda=-1.47795883D-03 EMin= 2.29744574D-03
 Quartic linear search produced a step of -0.03014.
 Iteration  1 RMS(Cart)=  0.03927286 RMS(Int)=  0.00066686
 Iteration  2 RMS(Cart)=  0.00097395 RMS(Int)=  0.00002797
 Iteration  3 RMS(Cart)=  0.00000172 RMS(Int)=  0.00002795
 Iteration  4 RMS(Cart)=  0.00000000 RMS(Int)=  0.00002795
 Variable       Old X    -DE/DX   Delta X   Delta X   Delta X     New X
                                 (Linear)    (Quad)   (Total)
    R1        2.56756  -0.00413  -0.00099  -0.00492  -0.00587   2.56169
    R2        2.84208   0.00301  -0.00057   0.00974   0.00917   2.85125
    R3        2.79792  -0.00337  -0.00018  -0.00873  -0.00886   2.78906
    R4        2.84943  -0.00196   0.00005  -0.00646  -0.00639   2.84304
    R5        2.88683   0.00293  -0.00090   0.01118   0.01025   2.89707
    R6        2.92077   0.00155   0.00018   0.00563   0.00579   2.92656
    R7        2.07648   0.00034  -0.00009   0.00122   0.00113   2.07761
    R8        2.06735  -0.00132  -0.00007  -0.00346  -0.00354   2.06381
    R9        2.93111  -0.00037  -0.00005  -0.00044  -0.00048   2.93064
   R10        2.95586   0.00147   0.00048   0.00403   0.00450   2.96036
   R11        2.07328   0.00005   0.00009  -0.00013  -0.00004   2.07324
   R12        2.91339  -0.00086  -0.00058  -0.00080  -0.00138   2.91201
   R13        2.07699   0.00038  -0.00013   0.00145   0.00132   2.07831
   R14        2.07328  -0.00069   0.00003  -0.00206  -0.00203   2.07125
   R15        2.91516  -0.00082  -0.00037  -0.00126  -0.00167   2.91349
   R16        2.07623  -0.00054   0.00000  -0.00153  -0.00153   2.07471
   R17        2.07514   0.00007   0.00003   0.00013   0.00016   2.07530
   R18        2.91336  -0.00008  -0.00070   0.00184   0.00114   2.91450
   R19        2.07849   0.00016  -0.00003   0.00055   0.00052   2.07901
   R20        2.86688   0.00051  -0.00114   0.00568   0.00455   2.87142
   R21        2.33110  -0.00365  -0.00064  -0.00182  -0.00246   2.32864
   R22        2.93666  -0.00415  -0.00133  -0.00904  -0.01042   2.92624
   R23        2.06632   0.00125   0.00004   0.00336   0.00340   2.06972
   R24        2.07010   0.00047  -0.00005   0.00144   0.00140   2.07150
   R25        2.88532   0.00109   0.00001   0.00349   0.00350   2.88881
   R26        2.72410  -0.00033  -0.00097   0.00218   0.00121   2.72531
   R27        2.07353  -0.00012  -0.00011  -0.00001  -0.00012   2.07341
   R28        2.07002   0.00022  -0.00008   0.00086   0.00078   2.07080
   R29        2.07156  -0.00021  -0.00003  -0.00049  -0.00052   2.07104
   R30        2.07213  -0.00102  -0.00003  -0.00278  -0.00281   2.06932
   R31        2.07221  -0.00024  -0.00002  -0.00062  -0.00064   2.07157
   R32        2.06746   0.00055   0.00007   0.00134   0.00141   2.06887
   R33        1.83748   0.00100   0.00001   0.00179   0.00180   1.83928
   R34        2.72792   0.00211  -0.00031   0.00604   0.00572   2.73364
   R35        2.89288   0.00207   0.00061   0.00514   0.00575   2.89863
   R36        2.91690   0.00050   0.00046   0.00037   0.00083   2.91773
   R37        1.83902   0.00034  -0.00002   0.00068   0.00065   1.83968
   R38        2.06804   0.00042   0.00003   0.00108   0.00111   2.06915
   R39        2.06881  -0.00094  -0.00007  -0.00240  -0.00248   2.06633
   R40        2.06910  -0.00061   0.00005  -0.00186  -0.00181   2.06729
   R41        2.70824  -0.00212  -0.00027  -0.00412  -0.00439   2.70384
   R42        2.07489  -0.00038  -0.00026  -0.00028  -0.00054   2.07434
   R43        2.06848   0.00032  -0.00001   0.00092   0.00091   2.06939
   R44        1.84160   0.00047   0.00016   0.00040   0.00056   1.84216
    A1        2.27500  -0.00136   0.00083  -0.01191  -0.01115   2.26385
    A2        1.90478   0.00043  -0.00162   0.00668   0.00500   1.90978
    A3        2.10120   0.00093   0.00075   0.00642   0.00716   2.10836
    A4        2.23312   0.00100  -0.00071   0.00213   0.00145   2.23457
    A5        1.97166  -0.00122   0.00042  -0.00702  -0.00670   1.96496
    A6        2.07794   0.00022   0.00030   0.00467   0.00503   2.08296
    A7        1.98961   0.00060   0.00021   0.00024   0.00040   1.99000
    A8        1.91008   0.00010  -0.00007  -0.00113  -0.00118   1.90890
    A9        1.87628  -0.00113  -0.00019  -0.00567  -0.00586   1.87042
   A10        1.92210  -0.00031   0.00027  -0.00367  -0.00339   1.91871
   A11        1.91776   0.00062  -0.00026   0.00950   0.00926   1.92702
   A12        1.84169   0.00007   0.00000   0.00080   0.00079   1.84248
   A13        1.96252  -0.00117  -0.00045  -0.00752  -0.00802   1.95451
   A14        1.93861   0.00080   0.00059   0.00502   0.00565   1.94426
   A15        1.87160   0.00008   0.00038  -0.00225  -0.00189   1.86971
   A16        1.96456   0.00064  -0.00028   0.00883   0.00855   1.97311
   A17        1.87686   0.00032  -0.00034   0.00115   0.00081   1.87767
   A18        1.84195  -0.00067   0.00013  -0.00584  -0.00570   1.83626
   A19        2.04276   0.00025   0.00056  -0.00700  -0.00647   2.03629
   A20        1.91373   0.00016   0.00006   0.00154   0.00163   1.91536
   A21        1.89180  -0.00007  -0.00009   0.00289   0.00277   1.89457
   A22        1.86026  -0.00034  -0.00002  -0.00074  -0.00078   1.85947
   A23        1.90072  -0.00024  -0.00065  -0.00010  -0.00071   1.90001
   A24        1.84469   0.00024   0.00011   0.00449   0.00458   1.84927
   A25        2.05101  -0.00041  -0.00018  -0.00636  -0.00660   2.04440
   A26        1.91324   0.00045  -0.00043   0.00080   0.00036   1.91360
   A27        1.87362  -0.00030   0.00010   0.00159   0.00170   1.87532
   A28        1.88826  -0.00032   0.00050  -0.00410  -0.00363   1.88463
   A29        1.88520   0.00045   0.00024   0.00303   0.00332   1.88852
   A30        1.84128   0.00020  -0.00025   0.00662   0.00637   1.84764
   A31        1.95651   0.00034   0.00013  -0.00140  -0.00134   1.95517
   A32        1.96681  -0.00021  -0.00031  -0.00273  -0.00300   1.96381
   A33        1.84027  -0.00032   0.00081  -0.00272  -0.00190   1.83837
   A34        1.97797   0.00003  -0.00034   0.00144   0.00112   1.97909
   A35        1.85756   0.00004  -0.00057   0.00628   0.00573   1.86329
   A36        1.85227   0.00010   0.00038  -0.00052  -0.00017   1.85210
   A37        1.90149   0.00158   0.00180  -0.00062   0.00113   1.90262
   A38        2.19207  -0.00020  -0.00126   0.00373   0.00249   2.19457
   A39        2.18937  -0.00138  -0.00054  -0.00299  -0.00350   2.18587
   A40        1.83651  -0.00186  -0.00149  -0.00105  -0.00266   1.83384
   A41        1.92350   0.00133  -0.00027   0.01332   0.01307   1.93657
   A42        1.89285   0.00134  -0.00005   0.01250   0.01251   1.90536
   A43        1.94462   0.00048   0.00072  -0.00108  -0.00033   1.94429
   A44        1.97163   0.00004  -0.00008  -0.00385  -0.00389   1.96774
   A45        1.89362  -0.00121   0.00100  -0.01796  -0.01706   1.87656
   A46        1.80977   0.00109   0.00090   0.00299   0.00380   1.81357
   A47        1.96420  -0.00024   0.00035   0.00202   0.00240   1.96660
   A48        1.92192  -0.00034  -0.00076   0.00098   0.00027   1.92220
   A49        1.96549  -0.00026  -0.00063   0.00191   0.00130   1.96679
   A50        1.96741  -0.00111  -0.00154  -0.00579  -0.00732   1.96009
   A51        1.83824   0.00078   0.00155  -0.00211  -0.00058   1.83766
   A52        1.92971  -0.00060   0.00002  -0.00410  -0.00409   1.92563
   A53        1.95974  -0.00048   0.00009  -0.00320  -0.00311   1.95663
   A54        1.93363  -0.00033   0.00007  -0.00171  -0.00163   1.93199
   A55        1.88368   0.00048  -0.00001   0.00198   0.00196   1.88564
   A56        1.87698   0.00049  -0.00006   0.00325   0.00319   1.88017
   A57        1.87703   0.00053  -0.00012   0.00434   0.00422   1.88124
   A58        1.94632  -0.00149  -0.00008  -0.00836  -0.00844   1.93788
   A59        1.91983  -0.00043   0.00027  -0.00298  -0.00270   1.91713
   A60        1.92969   0.00078   0.00069   0.00189   0.00258   1.93228
   A61        1.87706   0.00114  -0.00074   0.01035   0.00961   1.88667
   A62        1.89515   0.00028  -0.00014   0.00131   0.00118   1.89633
   A63        1.89424  -0.00025  -0.00007  -0.00182  -0.00189   1.89235
   A64        1.88171   0.00022   0.00028   0.00047   0.00075   1.88246
   A65        1.94967  -0.00036  -0.00085  -0.00147  -0.00236   1.94731
   A66        1.93772   0.00125   0.00005   0.01253   0.01258   1.95030
   A67        1.95412  -0.00039   0.00048  -0.00378  -0.00334   1.95078
   A68        1.83666  -0.00016   0.00059  -0.00191  -0.00133   1.83533
   A69        1.87821   0.00001  -0.00009  -0.00626  -0.00637   1.87185
   A70        1.90262  -0.00037  -0.00017   0.00054   0.00037   1.90299
   A71        1.89131   0.00019   0.00011   0.00078   0.00089   1.89221
   A72        1.92624   0.00037   0.00049  -0.00112  -0.00064   1.92560
   A73        1.95323   0.00047   0.00022   0.00372   0.00394   1.95717
   A74        1.92963  -0.00096   0.00045  -0.00678  -0.00633   1.92330
   A75        1.89511  -0.00051   0.00003  -0.00368  -0.00365   1.89146
   A76        1.88955  -0.00005  -0.00007  -0.00315  -0.00323   1.88632
   A77        1.86794   0.00066  -0.00120   0.01115   0.00995   1.87789
   A78        1.94335   0.00085  -0.00018   0.00416   0.00399   1.94734
   A79        1.92251   0.00056   0.00068   0.00133   0.00205   1.92456
   A80        1.92593  -0.00007   0.00059   0.00067   0.00127   1.92720
   A81        1.91167  -0.00119  -0.00214  -0.00427  -0.00641   1.90526
   A82        1.86998  -0.00009   0.00068  -0.00015   0.00053   1.87050
   A83        1.88892  -0.00012   0.00029  -0.00200  -0.00170   1.88722
   A84        1.83560   0.00002   0.00053  -0.00151  -0.00098   1.83462
    D1        0.09331   0.00041   0.00025   0.00113   0.00139   0.09470
    D2       -3.08186   0.00024   0.00076  -0.00660  -0.00579  -3.08765
    D3       -3.12097   0.00057  -0.00029   0.02111   0.02074  -3.10023
    D4       -0.01296   0.00040   0.00022   0.01338   0.01356   0.00060
    D5        0.38219   0.00013  -0.00036   0.00872   0.00833   0.39052
    D6       -1.87409  -0.00001   0.00026   0.01031   0.01054  -1.86355
    D7        2.39622   0.00016  -0.00051   0.01391   0.01336   2.40959
    D8       -2.67978  -0.00001   0.00033  -0.01306  -0.01272  -2.69250
    D9        1.34713  -0.00015   0.00096  -0.01147  -0.01051   1.33662
   D10       -0.66575   0.00002   0.00018  -0.00786  -0.00769  -0.67344
   D11       -0.00861  -0.00007   0.00018   0.00512   0.00525  -0.00337
   D12       -3.12702   0.00001  -0.00038  -0.00075  -0.00122  -3.12824
   D13        3.06877  -0.00004  -0.00028   0.02187   0.02169   3.09046
   D14       -0.04964   0.00004  -0.00084   0.01600   0.01522  -0.03442
   D15        0.62505   0.00009   0.00018   0.00285   0.00301   0.62806
   D16       -1.53597  -0.00001  -0.00029   0.00837   0.00808  -1.52790
   D17        2.75523   0.00045  -0.00016   0.01100   0.01081   2.76604
   D18       -2.48117   0.00029  -0.00036   0.01119   0.01082  -2.47035
   D19        1.64099   0.00019  -0.00082   0.01670   0.01589   1.65687
   D20       -0.35100   0.00065  -0.00070   0.01933   0.01863  -0.33237
   D21        0.02822  -0.00051  -0.00050  -0.02542  -0.02593   0.00229
   D22        2.15718  -0.00025  -0.00048  -0.02008  -0.02057   2.13660
   D23       -2.08088   0.00035   0.00118  -0.02081  -0.01962  -2.10050
   D24        3.13953  -0.00064  -0.00005  -0.03242  -0.03248   3.10705
   D25       -1.01471  -0.00039  -0.00003  -0.02708  -0.02712  -1.04182
   D26        1.03043   0.00022   0.00163  -0.02781  -0.02617   1.00426
   D27       -1.35415  -0.00023  -0.00004  -0.01238  -0.01244  -1.36659
   D28        2.70967  -0.00081   0.00022  -0.02232  -0.02210   2.68757
   D29        0.70534  -0.00046  -0.00047  -0.01669  -0.01717   0.68817
   D30        0.80037   0.00010   0.00024  -0.01655  -0.01632   0.78405
   D31       -1.41899  -0.00048   0.00050  -0.02648  -0.02599  -1.44498
   D32        2.85986  -0.00014  -0.00019  -0.02086  -0.02105   2.83881
   D33        2.82186   0.00037   0.00025  -0.01218  -0.01194   2.80992
   D34        0.60250  -0.00021   0.00051  -0.02211  -0.02161   0.58089
   D35       -1.40184   0.00013  -0.00018  -0.01649  -0.01667  -1.41851
   D36        0.65793  -0.00040   0.00004   0.00189   0.00190   0.65983
   D37       -1.46268  -0.00026  -0.00039   0.00674   0.00634  -1.45635
   D38        2.81473  -0.00060  -0.00050  -0.00099  -0.00152   2.81321
   D39        2.86339   0.00025   0.00025   0.00976   0.00998   2.87337
   D40        0.74277   0.00039  -0.00018   0.01461   0.01442   0.75719
   D41       -1.26299   0.00005  -0.00029   0.00688   0.00656  -1.25643
   D42       -1.39845  -0.00002   0.00005   0.00825   0.00828  -1.39017
   D43        2.76412   0.00012  -0.00039   0.01310   0.01272   2.77684
   D44        0.75835  -0.00022  -0.00049   0.00536   0.00486   0.76322
   D45        0.89417   0.00003  -0.00030  -0.01834  -0.01862   0.87554
   D46       -1.15009  -0.00036  -0.00053  -0.02308  -0.02359  -1.17368
   D47        3.00216  -0.00049  -0.00069  -0.03010  -0.03076   2.97140
   D48       -1.32408   0.00044   0.00004  -0.01934  -0.01932  -1.34341
   D49        2.91484   0.00005  -0.00018  -0.02408  -0.02429   2.89055
   D50        0.78391  -0.00008  -0.00034  -0.03110  -0.03146   0.75245
   D51        2.91689   0.00013   0.00052  -0.02180  -0.02129   2.89560
   D52        0.87263  -0.00025   0.00029  -0.02655  -0.02625   0.84638
   D53       -1.25830  -0.00039   0.00013  -0.03356  -0.03343  -1.29173
   D54        0.81719  -0.00031  -0.00066   0.00994   0.00923   0.82642
   D55       -1.34721   0.00006  -0.00084   0.01984   0.01899  -1.32822
   D56        2.94430  -0.00024  -0.00039   0.01083   0.01041   2.95471
   D57        2.96549  -0.00020  -0.00021   0.00656   0.00632   2.97181
   D58        0.80109   0.00017  -0.00039   0.01646   0.01608   0.81717
   D59       -1.19059  -0.00013   0.00006   0.00745   0.00750  -1.18309
   D60       -1.33506  -0.00020  -0.00040   0.01134   0.01090  -1.32416
   D61        2.78373   0.00016  -0.00058   0.02124   0.02065   2.80438
   D62        0.79205  -0.00013  -0.00013   0.01223   0.01208   0.80413
   D63       -1.27393  -0.00056   0.00072  -0.02216  -0.02146  -1.29539
   D64        0.97652  -0.00054   0.00010  -0.02595  -0.02586   0.95066
   D65        3.00577  -0.00038   0.00003  -0.02186  -0.02184   2.98393
   D66        0.90298  -0.00054   0.00043  -0.02945  -0.02903   0.87395
   D67       -3.12975  -0.00051  -0.00019  -0.03324  -0.03342   3.12001
   D68       -1.10050  -0.00035  -0.00026  -0.02915  -0.02941  -1.12991
   D69        2.88813  -0.00024   0.00051  -0.02226  -0.02176   2.86637
   D70       -1.14460  -0.00021  -0.00010  -0.02605  -0.02616  -1.17076
   D71        0.88465  -0.00005  -0.00018  -0.02196  -0.02214   0.86251
   D72       -3.11548   0.00031  -0.00072   0.02145   0.02071  -3.09477
   D73        1.06283   0.00044  -0.00078   0.02396   0.02315   1.08598
   D74       -1.03628   0.00032  -0.00074   0.02178   0.02101  -1.01526
   D75        0.92253   0.00000  -0.00033   0.02457   0.02426   0.94680
   D76       -1.18234   0.00013  -0.00039   0.02707   0.02670  -1.15564
   D77        3.00174   0.00002  -0.00035   0.02489   0.02457   3.02631
   D78       -1.10984  -0.00012   0.00031   0.01649   0.01680  -1.09304
   D79        3.06847   0.00001   0.00025   0.01899   0.01924   3.08771
   D80        0.96937  -0.00011   0.00029   0.01681   0.01710   0.98647
   D81        0.02541  -0.00024  -0.00049  -0.02029  -0.02079   0.00462
   D82        2.12380  -0.00006  -0.00061  -0.01514  -0.01579   2.10801
   D83       -2.08885   0.00005   0.00041  -0.02168  -0.02124  -2.11009
   D84       -3.13932  -0.00030   0.00007  -0.01433  -0.01427   3.12960
   D85       -1.04093  -0.00012  -0.00005  -0.00917  -0.00927  -1.05019
   D86        1.02961  -0.00001   0.00097  -0.01572  -0.01472   1.01489
   D87       -0.03088   0.00046   0.00058   0.02623   0.02682  -0.00406
   D88       -2.15898   0.00019  -0.00007   0.02081   0.02073  -2.13825
   D89        2.04725   0.00015  -0.00057   0.02629   0.02573   2.07298
   D90       -2.11527  -0.00026   0.00143   0.01147   0.01292  -2.10235
   D91        2.03982  -0.00053   0.00077   0.00605   0.00683   2.04665
   D92       -0.03714  -0.00057   0.00028   0.01153   0.01183  -0.02531
   D93        2.03102   0.00094  -0.00042   0.03865   0.03820   2.06922
   D94       -0.09708   0.00067  -0.00107   0.03323   0.03211  -0.06497
   D95       -2.17404   0.00063  -0.00157   0.03871   0.03711  -2.13693
   D96        1.11008  -0.00069   0.00056  -0.04520  -0.04461   1.06546
   D97       -3.09211  -0.00050  -0.00023  -0.03955  -0.03975  -3.13186
   D98       -1.00029  -0.00058   0.00031  -0.04253  -0.04219  -1.04249
   D99       -3.13496   0.00036   0.00152  -0.03873  -0.03724   3.11098
   D100      -1.05397   0.00055   0.00073  -0.03307  -0.03238  -1.08634
   D101       1.03785   0.00047   0.00127  -0.03605  -0.03482   1.00303
   D102      -0.98415  -0.00064   0.00026  -0.04618  -0.04591  -1.03006
   D103       1.09684  -0.00045  -0.00053  -0.04052  -0.04105   1.05580
   D104      -3.09452  -0.00053   0.00001  -0.04350  -0.04349  -3.13801
   D105       0.89795   0.00079  -0.00115   0.04256   0.04135   0.93931
   D106      -1.11371   0.00032  -0.00091   0.04171   0.04088  -1.07283
   D107       3.01990   0.00078  -0.00021   0.04425   0.04402   3.06392
   D108       1.09210  -0.00079   0.00002  -0.01827  -0.01825   1.07385
   D109      -3.08673   0.00042  -0.00003  -0.00513  -0.00516  -3.09190
   D110      -1.05956  -0.00007   0.00002  -0.00831  -0.00829  -1.06785
   D111      -1.00189  -0.00001  -0.00039   0.01929   0.01890  -0.98299
   D112       1.11071  -0.00008   0.00014   0.01635   0.01648   1.12719
   D113      -3.09196   0.00042  -0.00093   0.02829   0.02735  -3.06461
   D114      -3.11408  -0.00017   0.00025   0.01536   0.01561  -3.09847
   D115      -1.00148  -0.00024   0.00078   0.01242   0.01319  -0.98830
   D116       1.07903   0.00026  -0.00029   0.02436   0.02406   1.10309
   D117       1.15874   0.00007   0.00013   0.02331   0.02346   1.18220
   D118      -3.01184   0.00000   0.00066   0.02037   0.02104  -2.99081
   D119      -0.93133   0.00050  -0.00041   0.03231   0.03191  -0.89942
   D120      -3.13271   0.00115   0.00058   0.07718   0.07774  -3.05496
   D121      -1.00830   0.00059  -0.00178   0.07548   0.07371  -0.93460
   D122       1.07624   0.00076  -0.00055   0.07427   0.07370   1.14994
   D123      -0.98377   0.00045  -0.00025   0.06859   0.06835  -0.91542
   D124       1.14064  -0.00010  -0.00260   0.06690   0.06431   1.20495
   D125      -3.05800   0.00006  -0.00138   0.06568   0.06430  -2.99370
   D126       0.99960   0.00009   0.00031   0.06340   0.06372   1.06332
   D127       3.12401  -0.00046  -0.00205   0.06171   0.05968  -3.09950
   D128      -1.07463  -0.00030  -0.00082   0.06049   0.05967  -1.01497
   D129       0.68670   0.00110  -0.00209   0.07503   0.07291   0.75961
   D130      -1.44399   0.00064  -0.00145   0.07350   0.07208  -1.37190
   D131       2.79410   0.00146  -0.00103   0.07821   0.07718   2.87128
         Item               Value     Threshold  Converged?
 Maximum Force            0.004146     0.000450     NO 
 RMS     Force            0.000820     0.000300     NO 
 Maximum Displacement     0.204563     0.001800     NO 
 RMS     Displacement     0.039223     0.001200     NO 
 Predicted change in Energy=-8.428539D-04
 GradGradGradGradGradGradGradGradGradGradGradGradGradGradGradGradGradGrad

                          Input orientation:                          
 ---------------------------------------------------------------------
 Center     Atomic      Atomic             Coordinates (Angstroms)
 Number     Number       Type             X           Y           Z
 ---------------------------------------------------------------------
      1          6           0        1.765489    0.738367    0.101065
      2          6           0        1.166955   -0.461699    0.299102
      3          6           0       -0.266678   -0.733188    0.665733
      4          6           0       -1.278714    0.244598    0.019133
      5          6           0       -1.317750    1.609701    0.754003
      6          6           0        0.027392    2.155849    1.270620
      7          6           0        1.218615    2.131543    0.292152
      8          6           0        3.170541    0.526151   -0.297806
      9          6           0        3.452745   -0.966271   -0.341290
     10          6           0        2.115735   -1.640530    0.053208
     11          8           0        3.991964    1.412441   -0.539115
     12          6           0        0.926284    2.840037   -1.046217
     13          6           0        2.252224   -2.551636    1.273111
     14          8           0        1.597820   -2.484201   -0.995526
     15          6           0       -2.692982   -0.412477   -0.129852
     16          8           0       -3.134100   -1.012317    1.110390
     17          6           0       -2.682311   -1.559263   -1.148474
     18          6           0       -3.763255    0.619968   -0.545177
     19          8           0       -5.071466    0.040978   -0.569158
     20          1           0       -0.373270   -0.713693    1.759807
     21          1           0       -0.486480   -1.760730    0.368113
     22          1           0       -0.938051    0.430275   -1.007086
     23          1           0       -1.984382    1.543148    1.626199
     24          1           0       -1.768754    2.352529    0.086058
     25          1           0        0.322596    1.612098    2.177565
     26          1           0       -0.137850    3.195271    1.584221
     27          1           0        2.031407    2.700386    0.767699
     28          1           0        3.776159   -1.274825   -1.341173
     29          1           0        4.266531   -1.199153    0.355240
     30          1           0        0.576345    3.864347   -0.866826
     31          1           0        0.160863    2.317454   -1.630901
     32          1           0        1.832952    2.899684   -1.658991
     33          1           0        1.286483   -2.989322    1.546751
     34          1           0        2.946277   -3.370384    1.050270
     35          1           0        2.639623   -1.993658    2.131695
     36          1           0        1.428738   -1.923886   -1.773202
     37          1           0       -3.201887   -0.312312    1.783540
     38          1           0       -2.315502   -1.204237   -2.117143
     39          1           0       -2.051419   -2.391761   -0.825109
     40          1           0       -3.695092   -1.947627   -1.290596
     41          1           0       -3.758831    1.471762    0.147184
     42          1           0       -3.558648    0.998343   -1.552227
     43          1           0       -5.125610   -0.498457    0.241008
 ---------------------------------------------------------------------
                    Distance matrix (angstroms):
                    1          2          3          4          5
     1  C    0.000000
     2  C    1.355588   0.000000
     3  C    2.571774   1.504470   0.000000
     4  C    3.085076   2.560964   1.548668   0.000000
     5  C    3.269849   3.266710   2.569372   1.550827   0.000000
     6  C    2.529446   3.015627   2.966294   2.631543   1.540967
     7  C    1.508816   2.593765   3.248437   3.141935   2.630356
     8  C    1.475909   2.312251   3.785343   4.469407   4.735519
     9  C    2.438914   2.426835   3.860379   4.897225   5.531087
    10  C    2.405018   1.533066   2.621898   3.882931   4.779533
    11  O    2.412758   3.492232   4.918477   5.427296   5.468467
    12  C    2.537231   3.573411   4.137858   3.568374   3.128930
    13  C    3.526290   2.548400   3.165522   4.675351   5.507351
    14  O    3.408162   2.439718   3.049948   4.092716   5.321789
    15  C    4.610393   3.884011   2.573473   1.566556   2.600320
    16  O    5.299963   4.411400   2.915089   2.492616   3.209536
    17  C    5.159784   4.256404   3.131937   2.566574   3.940023
    18  C    5.567643   5.117595   3.939972   2.575323   2.940737
    19  O    6.905035   6.318581   5.020984   3.843503   4.278088
    20  H    3.071513   2.137628   1.099426   2.183597   2.702193
    21  H    3.374635   2.103829   1.092124   2.184207   3.492811
    22  H    2.938034   2.633020   2.145393   1.097111   2.153289
    23  H    4.127376   3.963776   3.009103   2.183314   1.099796
    24  H    3.885436   4.072303   3.480504   2.165178   1.096061
    25  H    2.675294   2.922704   2.851884   3.015473   2.171927
    26  H    3.443665   4.089924   4.036460   3.529525   2.143702
    27  H    2.089170   3.311440   4.132919   4.189051   3.522305
    28  H    3.189951   3.187416   4.545940   5.450763   6.217569
    29  H    3.173925   3.186590   4.567659   5.739959   6.263614
    30  H    3.481757   4.519169   4.919020   4.162782   3.361266
    31  H    2.840431   3.529989   3.842360   3.015249   2.893955
    32  H    2.788125   3.946717   4.796931   4.421318   4.172951
    33  H    4.026799   2.821310   2.877263   4.401373   5.344295
    34  H    4.379165   3.491517   4.174416   5.655253   6.562846
    35  H    3.514474   2.806073   3.490618   4.982577   5.526575
    36  H    3.273204   2.549699   3.200093   3.904495   5.139669
    37  H    5.348782   4.616563   3.168924   2.668684   2.881676
    38  H    5.034743   4.303151   3.487688   2.781677   4.142130
    39  H    5.022378   3.917515   2.856357   2.874057   4.363894
    40  H    6.242533   5.326784   4.129904   3.515696   4.742017
    41  H    5.572980   5.293838   4.162431   2.770074   2.519153
    42  H    5.580985   5.281143   4.330660   2.869739   3.273237
    43  H    7.002611   6.292941   4.883104   3.924279   4.382612
                    6          7          8          9         10
     6  C    0.000000
     7  C    1.541753   0.000000
     8  C    3.872372   2.595256   0.000000
     9  C    4.907029   3.871568   1.519491   0.000000
    10  C    4.500640   3.884643   2.435227   1.548499   0.000000
    11  O    4.421043   2.983216   1.232265   2.447073   3.632040
    12  C    2.577567   1.542288   3.309212   4.622543   4.764348
    13  C    5.206755   4.895181   3.575452   2.561430   1.528695
    14  O    5.397382   4.806975   3.467345   2.484528   1.442171
    15  C    3.994753   4.685159   5.940550   6.174249   4.966426
    16  O    4.478614   5.431344   6.640663   6.745074   5.391944
    17  C    5.195822   5.560096   6.271241   6.216277   4.946907
    18  C    4.474936   5.273045   6.938841   7.391101   6.326961
    19  O    5.818576   6.684118   8.260733   8.586539   7.407474
    20  H    2.938385   3.575399   4.281306   4.372275   3.157001
    21  H    4.051935   4.250048   4.364296   4.080675   2.623955
    22  H    3.016228   3.038674   4.170468   4.655396   3.839019
    23  H    2.132856   3.519244   5.595472   6.303216   5.424119
    24  H    2.160558   3.002612   5.280118   6.201702   5.570894
    25  H    1.097888   2.151152   3.926517   4.773934   4.278765
    26  H    1.098203   2.154288   4.648837   5.823950   5.550462
    27  H    2.136709   1.100163   2.675860   4.085882   4.400132
    28  H    5.713514   4.562031   2.167695   1.095248   2.198874
    29  H    5.483088   4.515231   2.145771   1.096192   2.216294
    30  H    2.790877   2.181365   4.265818   5.646657   5.789634
    31  H    2.909082   2.202620   3.747543   4.825187   4.724763
    32  H    3.520790   2.185042   3.045592   4.393822   4.860569
    33  H    5.304181   5.272749   4.394384   3.514274   2.176596
    34  H    6.253615   5.816422   4.129236   2.823599   2.162482
    35  H    4.978314   4.735025   3.540308   2.798633   2.172387
    36  H    5.279475   4.555912   3.348634   2.657819   1.971808
    37  H    4.096724   5.266641   6.755951   7.016174   5.747636
    38  H    5.315663   5.424215   6.033316   6.040112   4.953447
    39  H    5.421651   5.692247   6.005092   5.706306   4.324461
    40  H    6.103706   6.579455   7.364926   7.277074   5.972087
    41  H    4.008188   5.023076   7.007739   7.628200   6.648738
    42  H    4.708288   5.244818   6.861380   7.381443   6.460627
    43  H    5.887179   6.867947   8.376531   8.610812   7.333258
                   11         12         13         14         15
    11  O    0.000000
    12  C    3.419587   0.000000
    13  C    4.693056   6.017270   0.000000
    14  O    4.596091   5.366660   2.362098   0.000000
    15  C    6.941637   4.951530   5.567708   4.842770   0.000000
    16  O    7.705914   5.998192   5.604326   5.384459   1.446580
    17  C    7.331323   5.690892   5.585563   4.381601   1.533891
    18  C    7.795605   5.212630   7.039263   6.211264   1.543995
    19  O    9.166656   6.635911   7.984487   7.144068   2.460853
    20  H    5.372221   4.710797   3.241624   3.822532   3.007092
    21  H    5.563142   5.016303   2.990828   2.593691   2.633326
    22  H    5.048633   3.047003   4.926352   3.863282   2.135311
    23  H    6.357859   4.158810   5.902605   5.993759   2.722186
    24  H    5.870304   2.963601   6.451992   5.991461   2.923367
    25  H    4.569953   3.502148   4.677412   5.336138   4.303113
    26  H    4.974173   2.859681   6.231869   6.474879   4.741581
    27  H    2.685209   2.128636   5.280903   5.493350   5.728469
    28  H    2.812698   5.014068   3.284373   2.515397   6.637826
    29  H    2.774110   5.425531   2.594057   3.255446   7.020612
    30  H    4.217309   1.097201   6.967980   6.431489   5.433493
    31  H    4.085141   1.095819   6.042774   5.052171   4.224937
    32  H    2.850850   1.095946   6.204023   5.429704   5.813153
    33  H    5.571892   6.390199   1.095035   2.610603   5.028645
    34  H    5.147332   6.858933   1.096228   2.605558   6.476353
    35  H    4.534706   6.033180   1.094798   3.332490   6.004282
    36  H    4.384539   4.845196   3.217487   0.973305   4.687593
    37  H    7.753773   5.914949   5.917976   5.956300   1.982444
    38  H    7.008659   5.292656   5.845804   4.267367   2.172257
    39  H    7.146764   6.023895   4.790557   3.654386   2.193753
    40  H    8.422922   6.658720   6.504459   5.328218   2.169847
    41  H    7.781346   5.024608   7.320398   6.756415   2.182461
    42  H    7.629523   4.874679   7.372321   6.247175   2.182416
    43  H    9.348277   7.030498   7.727432   7.118758   2.462236
                   16         17         18         19         20
    16  O    0.000000
    17  C    2.367641   0.000000
    18  C    2.408546   2.506283   0.000000
    19  O    2.771948   2.933332   1.430812   0.000000
    20  H    2.851859   3.808510   4.310869   5.297797   0.000000
    21  H    2.849735   2.676247   4.151996   5.014651   1.745254
    22  H    3.374523   2.649659   2.868992   4.174740   3.046856
    23  H    2.849266   4.220292   2.954915   4.075070   2.776124
    24  H    3.773012   4.202472   2.716295   4.084176   3.761719
    25  H    4.469359   5.490858   5.009173   6.253704   2.463342
    26  H    5.187083   6.045453   4.930525   6.239165   3.919982
    27  H    6.370562   6.635922   6.295227   7.701327   4.292165
    28  H    7.336944   6.467602   7.814512   8.978185   5.210442
    29  H    7.441404   7.118794   8.282355   9.465232   4.871984
    30  H    6.438839   6.333539   5.427852   6.826751   5.362781
    31  H    5.427599   4.831698   4.411230   5.804042   4.579306
    32  H    6.902524   6.366352   6.144527   7.551883   5.441699
    33  H    4.862151   5.006059   6.550037   7.354135   2.824652
    34  H    6.521892   6.308378   7.967821   8.862513   4.310550
    35  H    5.944912   6.266673   7.415762   8.419931   3.294561
    36  H    5.474079   4.174201   5.910670   6.896598   4.146558
    37  H    0.973516   3.228243   2.570448   3.025777   2.857052
    38  H    3.335251   1.094948   2.809767   3.397375   4.363901
    39  H    2.611746   1.093454   3.475522   3.886440   3.509115
    40  H    2.637090   1.093961   2.674479   2.523772   4.675687
    41  H    2.736550   3.467670   1.097695   2.069613   4.340367
    42  H    3.363410   2.733557   1.095072   2.042448   4.903802
    43  H    2.232932   3.004276   1.930019   0.974828   4.993777
                   21         22         23         24         25
    21  H    0.000000
    22  H    2.625946   0.000000
    23  H    3.839544   3.044254   0.000000
    24  H    4.317718   2.362222   1.753177   0.000000
    25  H    3.912121   3.623249   2.372953   3.048997   0.000000
    26  H    5.114921   3.873035   2.478095   2.369505   1.752286
    27  H    5.138188   4.137746   4.266471   3.876449   2.468223
    28  H    4.618209   5.024217   7.066123   6.777960   5.713400
    29  H    4.786089   5.621267   6.943303   7.007964   5.174806
    30  H    5.856293   3.755785   4.261509   2.948400   3.795436
    31  H    4.587668   2.271167   3.976219   2.583137   3.876609
    32  H    5.586446   3.768477   5.215812   4.039413   4.319516
    33  H    2.458052   4.812928   5.590004   6.324829   4.743423
    34  H    3.852291   5.810828   6.984689   7.477497   5.742789
    35  H    3.596804   5.341081   5.843453   6.519797   4.286280
    36  H    2.877483   3.425010   5.935118   5.654071   5.416206
    37  H    3.387445   3.669330   2.224816   3.469395   4.034921
    38  H    3.135523   2.408574   4.655144   4.219433   5.773718
    39  H    2.066643   3.039176   4.636476   4.839258   5.539213
    40  H    3.616827   3.651858   4.860013   4.908900   6.390743
    41  H    4.605008   3.220843   2.311115   2.177131   4.560722
    42  H    4.553944   2.736313   3.588526   2.778762   5.417758
    43  H    4.809471   4.467206   3.994273   4.406883   6.155294
                   26         27         28         29         30
    26  H    0.000000
    27  H    2.370083   0.000000
    28  H    6.622625   4.826365   0.000000
    29  H    6.341919   4.513569   1.767486   0.000000
    30  H    2.639199   2.478646   6.072471   6.383569   0.000000
    31  H    3.346163   3.065755   5.104779   5.759148   1.774631
    32  H    3.806555   2.442934   4.615580   5.174930   1.771204
    33  H    6.346599   5.790907   4.180680   3.674926   7.300851
    34  H    7.273567   6.145818   3.286194   2.634460   7.850680
    35  H    5.910928   4.925896   3.724143   2.536505   6.896700
    36  H    6.319197   5.310675   2.473523   3.620576   5.920450
    37  H    4.661673   6.123369   7.706062   7.655311   6.224465
    38  H    6.148003   6.516441   6.141290   7.031064   5.967966
    39  H    6.378209   6.718368   5.956050   6.536974   6.785704
    40  H    6.882437   7.657244   7.501654   8.164338   7.225219
    41  H    4.259937   5.951589   8.156900   8.460704   5.054348
    42  H    5.134750   6.287107   7.681877   8.348703   5.077590
    43  H    6.350244   7.857028   9.074554   9.418934   7.264547
                   31         32         33         34         35
    31  H    0.000000
    32  H    1.770781   0.000000
    33  H    6.286999   6.727243   0.000000
    34  H    6.877406   6.920501   1.773871   0.000000
    35  H    6.235949   6.242180   1.778902   1.777327   0.000000
    36  H    4.429076   4.841824   3.489624   3.516713   4.088927
    37  H    5.466458   6.893297   5.231435   6.905752   6.088627
    38  H    4.332565   5.853353   5.439204   6.512373   6.574882
    39  H    5.264997   6.616879   4.138163   5.426943   5.559411
    40  H    5.759783   7.361481   5.826813   7.184126   7.200195
    41  H    4.386431   6.047253   6.878608   8.319881   7.542389
    42  H    3.947278   5.718028   6.998602   8.256683   7.806530
    43  H    6.275364   7.973640   7.001736   8.605709   8.130754
                   36         37         38         39         40
    36  H    0.000000
    37  H    6.057249   0.000000
    38  H    3.828253   4.098358   0.000000
    39  H    3.637208   3.528843   1.774628   0.000000
    40  H    5.146562   3.516791   1.771744   1.765104   0.000000
    41  H    6.490699   2.484103   3.790956   4.334445   3.709918
    42  H    5.784658   3.601727   2.591506   3.780641   2.960710
    43  H    7.003453   2.472805   3.735734   3.764552   2.547996
                   41         42         43
    41  H    0.000000
    42  H    1.775442   0.000000
    43  H    2.399719   2.812734   0.000000
 Stoichiometry    C15H24O4
 Framework group  C1[X(C15H24O4)]
 Deg. of freedom   123
 Full point group                 C1      NOp   1
 Largest Abelian subgroup         C1      NOp   1
 Largest concise Abelian subgroup C1      NOp   1
                         Standard orientation:                         
 ---------------------------------------------------------------------
 Center     Atomic      Atomic             Coordinates (Angstroms)
 Number     Number       Type             X           Y           Z
 ---------------------------------------------------------------------
      1          6           0        1.793194    0.741236    0.092131
      2          6           0        1.201495   -0.463584    0.281656
      3          6           0       -0.228799   -0.745564    0.653374
      4          6           0       -1.249016    0.233582    0.021864
      5          6           0       -1.290560    1.591245    0.770256
      6          6           0        0.054759    2.138820    1.284898
      7          6           0        1.240720    2.129822    0.299800
      8          6           0        3.197045    0.539715   -0.316403
      9          6           0        3.486137   -0.950829   -0.376016
     10          6           0        2.154541   -1.635360    0.019103
     11          8           0        4.012891    1.432279   -0.553474
     12          6           0        0.937697    2.849921   -1.029969
     13          6           0        2.302047   -2.557657    1.229276
     14          8           0        1.634943   -2.471250   -1.035014
     15          6           0       -2.660920   -0.428834   -0.125879
     16          8           0       -3.092382   -1.042875    1.110805
     17          6           0       -2.650333   -1.565561   -1.155716
     18          6           0       -3.738368    0.602429   -0.525279
     19          8           0       -5.043909    0.017384   -0.547836
     20          1           0       -0.329503   -0.737262    1.748147
     21          1           0       -0.445310   -1.771203    0.346910
     22          1           0       -0.914857    0.430909   -1.004319
     23          1           0       -1.952090    1.512962    1.645358
     24          1           0       -1.748752    2.338368    0.112064
     25          1           0        0.357510    1.587678    2.184867
     26          1           0       -0.113734    3.174322    1.609545
     27          1           0        2.053370    2.697918    0.776480
     28          1           0        3.805554   -1.248045   -1.380607
     29          1           0        4.304821   -1.186562    0.313784
     30          1           0        0.583851    3.870729   -0.838671
     31          1           0        0.171599    2.329375   -1.615583
     32          1           0        1.840708    2.919926   -1.647033
     33          1           0        1.339919   -3.002654    1.503847
     34          1           0        2.998778   -3.370827    0.994677
     35          1           0        2.691461   -2.006218    2.091167
     36          1           0        1.458937   -1.904196   -1.806243
     37          1           0       -3.159835   -0.349807    1.791130
     38          1           0       -2.290524   -1.199331   -2.122838
     39          1           0       -2.013712   -2.398116   -0.843935
     40          1           0       -3.662008   -1.957410   -1.296143
     41          1           0       -3.734233    1.447437    0.175349
     42          1           0       -3.541079    0.991598   -1.529672
     43          1           0       -5.091046   -0.530186    0.257294
 ---------------------------------------------------------------------
 Rotational constants (GHZ):      0.5947409      0.2470579      0.1994422
 Standard basis: 6-31G(d) (6D, 7F)
 There are   333 symmetry adapted cartesian basis functions of A   symmetry.
 There are   333 symmetry adapted basis functions of A   symmetry.
   333 basis functions,   628 primitive gaussians,   333 cartesian basis functions
    73 alpha electrons       73 beta electrons
       nuclear repulsion energy      1596.0479699372 Hartrees.
 NAtoms=   43 NActive=   43 NUniq=   43 SFac= 1.00D+00 NAtFMM=   60 NAOKFM=F Big=F
 Integral buffers will be    131072 words long.
 Raffenetti 2 integral format.
 Two-electron integral symmetry is turned on.
 ------------------------------------------------------------------------------
 Polarizable Continuum Model (PCM)
 =================================
 Model                : PCM (using non-symmetric T matrix).
 Atomic radii         : SMD-Coulomb.
 Polarization charges : Total charges.
 Charge compensation  : None.
 Solution method      : On-the-fly selection.
 Cavity type          : VdW (van der Waals Surface) (Alpha=1.000).
 Cavity algorithm     : GePol (No added spheres)
                        Default sphere list used, NSphG=   43.
                        Lebedev-Laikov grids with approx.  5.0 points / Ang**2.
                        Smoothing algorithm: Karplus/York (Gamma=1.0000).
                        Polarization charges: spherical gaussians, with
                                              point-specific exponents (IZeta= 3).
                        Self-potential: point-specific (ISelfS= 7).
                        Self-field    : sphere-specific E.n sum rule (ISelfD= 2).
 1st derivatives      : Analytical E(r).r(x)/FMM algorithm (CHGder, D1EAlg=3).
                        Cavity 1st derivative terms included.
 Solvent              : Methanol, Eps=  32.613000 Eps(inf)=   1.765709
 ------------------------------------------------------------------------------
 ------------------------------------------------------------------------------
 Atomic radii for non-electrostatic terms: SMD-CDS.
 ------------------------------------------------------------------------------
 Nuclear repulsion after PCM non-electrostatic terms =     1596.0494928405 Hartrees.
 One-electron integrals computed using PRISM.
 NBasis=   333 RedAO= T EigKep=  9.31D-04  NBF=   333
 NBsUse=   333 1.00D-06 EigRej= -1.00D+00 NBFU=   333
 Initial guess from the checkpoint file:  "DY-202A-11R_64.chk"
 B after Tr=     0.000000    0.000000    0.000000
         Rot=    0.999994   -0.000597   -0.000904   -0.003178 Ang=  -0.38 deg.
 ExpMin= 1.61D-01 ExpMax= 5.48D+03 ExpMxC= 8.25D+02 IAcc=1 IRadAn=         1 AccDes= 0.00D+00
 Harris functional with IExCor=  402 and IRadAn=       1 diagonalized for initial guess.
 HarFok:  IExCor=  402 AccDes= 0.00D+00 IRadAn=         1 IDoV= 1 UseB2=F ITyADJ=14
 ICtDFT=  3500011 ScaDFX=  1.000000  1.000000  1.000000  1.000000
 FoFCou: FMM=F IPFlag=           0 FMFlag=      100000 FMFlg1=           0
         NFxFlg=           0 DoJE=T BraDBF=F KetDBF=T FulRan=T
         wScrn=  0.000000 ICntrl=     500 IOpCl=  0 I1Cent=   200000004 NGrid=           0
         NMat0=    1 NMatS0=      1 NMatT0=    0 NMatD0=    1 NMtDS0=    0 NMtDT0=    0
 Petite list used in FoFCou.
 Keep R1 ints in memory in canonical form, NReq=1565304907.
 Requested convergence on RMS density matrix=1.00D-08 within 128 cycles.
 Requested convergence on MAX density matrix=1.00D-06.
 Requested convergence on             energy=1.00D-06.
 No special actions if energy rises.
 Inv3:  Mode=1 IEnd=    22032300.
 Iteration    1 A*A^-1 deviation from unit magnitude is 5.55D-15 for   2701.
 Iteration    1 A*A^-1 deviation from orthogonality  is 3.64D-15 for   1628    547.
 Iteration    1 A^-1*A deviation from unit magnitude is 5.55D-15 for   2701.
 Iteration    1 A^-1*A deviation from orthogonality  is 2.74D-11 for   2053   2038.
 Error on total polarization charges =  0.05216
 SCF Done:  E(RB3LYP) =  -886.951141239     A.U. after   10 cycles
            NFock= 10  Conv=0.86D-08     -V/T= 2.0094
 SMD-CDS (non-electrostatic) energy       (kcal/mol) =       0.96
 (included in total energy above)
 D1PCM: PCM CHGder 1st derivatives, ID1Alg=3 FixD1E=F DoIter=F DoCFld=F I1PDM=0.
 Calling FoFJK, ICntrl=      2127 FMM=F ISym2X=0 I1Cent= 0 IOpClX= 0 NMat=1 NMatS=1 NMatT=0.
 ***** Axes restored to original set *****
 -------------------------------------------------------------------
 Center     Atomic                   Forces (Hartrees/Bohr)
 Number     Number              X              Y              Z
 -------------------------------------------------------------------
      1        6           0.002432192   -0.001207359   -0.000427987
      2        6          -0.001297104    0.000616138   -0.000315216
      3        6           0.000615465   -0.000436989   -0.000073503
      4        6          -0.001029888    0.000405311    0.000160071
      5        6           0.000416706   -0.000034766    0.000169008
      6        6           0.000423689   -0.000167420   -0.000014970
      7        6          -0.000895627    0.000685035    0.000115364
      8        6          -0.000980537    0.000178736   -0.000215626
      9        6          -0.001531192    0.000324168    0.001021983
     10        6           0.002250796    0.000373231   -0.001113742
     11        8          -0.000860765   -0.000925138    0.000545790
     12        6           0.000159024   -0.000091894   -0.000388197
     13        6          -0.000182330   -0.000148053    0.000461961
     14        8          -0.000836130    0.000204585    0.000705178
     15        6           0.000789077   -0.000072129   -0.001500898
     16        8          -0.000457468   -0.000011636    0.001202018
     17        6           0.000235767    0.000035759    0.000396524
     18        6          -0.001454229    0.000613483    0.000852168
     19        8           0.001451112   -0.000607081   -0.001570985
     20        1          -0.000262891    0.000111136   -0.000055532
     21        1          -0.000584738   -0.000442163   -0.000081262
     22        1          -0.000066541   -0.000143821    0.000047538
     23        1          -0.000064211   -0.000133843   -0.000112798
     24        1           0.000426676    0.000046216    0.000163976
     25        1          -0.000203559    0.000058824   -0.000076638
     26        1          -0.000047608   -0.000162687    0.000091315
     27        1          -0.000124806    0.000169518    0.000020873
     28        1           0.000083995    0.000180137   -0.000161965
     29        1           0.000535721   -0.000273593   -0.000576592
     30        1           0.000105064   -0.000053931    0.000020687
     31        1           0.000130480    0.000320428    0.000098809
     32        1          -0.000071039   -0.000082208    0.000122012
     33        1           0.000014735    0.000207115    0.000154013
     34        1          -0.000109639    0.000175282   -0.000202531
     35        1           0.000031854   -0.000005822    0.000011399
     36        1           0.000597893   -0.000050095   -0.000214548
     37        1           0.000669989    0.000044310    0.000196229
     38        1           0.000173564   -0.000018511   -0.000133335
     39        1           0.000548589    0.000075047    0.000210812
     40        1          -0.000316425    0.000408625    0.000325166
     41        1          -0.000357465   -0.000598497   -0.000196056
     42        1          -0.000445296    0.000332687    0.000042871
     43        1           0.000087100    0.000101870    0.000296615
 -------------------------------------------------------------------
 Cartesian Forces:  Max     0.002432192 RMS     0.000593499

 GradGradGradGradGradGradGradGradGradGradGradGradGradGradGradGradGradGrad
 Berny optimization.
 Using GEDIIS/GDIIS optimizer.
 FormGI is forming the generalized inverse of G from B-inverse, IUseBI=4.
 Internal  Forces:  Max     0.001966153 RMS     0.000451883
 Search for a local minimum.
 Step number   3 out of a maximum of  258
 All quantities printed in internal units (Hartrees-Bohrs-Radians)
 Mixed Optimization -- En-DIIS/RFO-DIIS
 Swapping is turned off.
 Update second derivatives using D2CorX and points    1    2    3
 DE= -6.85D-04 DEPred=-8.43D-04 R= 8.13D-01
 TightC=F SS=  1.41D+00  RLast= 3.49D-01 DXNew= 8.4853D-01 1.0469D+00
 Trust test= 8.13D-01 RLast= 3.49D-01 DXMaxT set to 8.49D-01
 ITU=  1  1  0
     Eigenvalues ---    0.00227   0.00231   0.00298   0.00339   0.00382
     Eigenvalues ---    0.00450   0.00491   0.00700   0.00775   0.00902
     Eigenvalues ---    0.01065   0.01132   0.01224   0.01273   0.01373
     Eigenvalues ---    0.01399   0.02483   0.02591   0.03163   0.03858
     Eigenvalues ---    0.04009   0.04127   0.04403   0.04554   0.04689
     Eigenvalues ---    0.04785   0.04851   0.04988   0.05069   0.05249
     Eigenvalues ---    0.05401   0.05432   0.05555   0.05568   0.05580
     Eigenvalues ---    0.05617   0.05675   0.05716   0.05824   0.05912
     Eigenvalues ---    0.06075   0.06241   0.06870   0.07799   0.08062
     Eigenvalues ---    0.08630   0.08987   0.09087   0.09215   0.09773
     Eigenvalues ---    0.10392   0.11666   0.11992   0.13301   0.13939
     Eigenvalues ---    0.14341   0.15302   0.15965   0.16000   0.16000
     Eigenvalues ---    0.16000   0.16000   0.16000   0.16000   0.16000
     Eigenvalues ---    0.16000   0.16000   0.16011   0.16075   0.16259
     Eigenvalues ---    0.16828   0.17971   0.18581   0.20384   0.20749
     Eigenvalues ---    0.22567   0.22941   0.24799   0.25003   0.26044
     Eigenvalues ---    0.26716   0.26991   0.27560   0.27817   0.28492
     Eigenvalues ---    0.28634   0.28793   0.29350   0.29723   0.30275
     Eigenvalues ---    0.30961   0.31678   0.32239   0.33751   0.33820
     Eigenvalues ---    0.33830   0.33841   0.33927   0.33968   0.34010
     Eigenvalues ---    0.34074   0.34107   0.34135   0.34157   0.34167
     Eigenvalues ---    0.34209   0.34225   0.34259   0.34279   0.34313
     Eigenvalues ---    0.34343   0.34369   0.34437   0.34505   0.34796
     Eigenvalues ---    0.39552   0.41189   0.41982   0.51906   0.52552
     Eigenvalues ---    0.52806   0.52923   0.95034
 En-DIIS/RFO-DIIS IScMMF=        0 using points:     3    2
 RFO step:  Lambda=-1.73927768D-04.
 DidBck=F Rises=F RFO-DIIS coefs:    0.92300    0.07700
 Iteration  1 RMS(Cart)=  0.07289581 RMS(Int)=  0.00243164
 Iteration  2 RMS(Cart)=  0.00313943 RMS(Int)=  0.00007056
 Iteration  3 RMS(Cart)=  0.00001185 RMS(Int)=  0.00007017
 Iteration  4 RMS(Cart)=  0.00000000 RMS(Int)=  0.00007017
 Variable       Old X    -DE/DX   Delta X   Delta X   Delta X     New X
                                 (Linear)    (Quad)   (Total)
    R1        2.56169  -0.00045   0.00045  -0.00328  -0.00276   2.55893
    R2        2.85125   0.00081  -0.00071   0.01476   0.01407   2.86532
    R3        2.78906  -0.00163   0.00068  -0.01315  -0.01232   2.77674
    R4        2.84304  -0.00027   0.00049  -0.00863  -0.00815   2.83489
    R5        2.89707   0.00015  -0.00079   0.01510   0.01421   2.91128
    R6        2.92656  -0.00034  -0.00045   0.00440   0.00393   2.93049
    R7        2.07761  -0.00003  -0.00009   0.00152   0.00143   2.07905
    R8        2.06381   0.00056   0.00027  -0.00202  -0.00175   2.06206
    R9        2.93064  -0.00001   0.00004  -0.00082  -0.00079   2.92985
   R10        2.96036  -0.00100  -0.00035  -0.00067  -0.00102   2.95934
   R11        2.07324  -0.00009   0.00000  -0.00065  -0.00064   2.07260
   R12        2.91201   0.00006   0.00011   0.00131   0.00143   2.91343
   R13        2.07831  -0.00004  -0.00010   0.00184   0.00174   2.08005
   R14        2.07125  -0.00024   0.00016  -0.00298  -0.00283   2.06843
   R15        2.91349  -0.00013   0.00013   0.00041   0.00054   2.91403
   R16        2.07471  -0.00014   0.00012  -0.00204  -0.00193   2.07278
   R17        2.07530  -0.00012  -0.00001  -0.00027  -0.00028   2.07502
   R18        2.91450   0.00010  -0.00009   0.00440   0.00431   2.91882
   R19        2.07901   0.00001  -0.00004   0.00070   0.00066   2.07966
   R20        2.87142  -0.00059  -0.00035   0.00809   0.00777   2.87920
   R21        2.32864  -0.00135   0.00019  -0.00135  -0.00116   2.32748
   R22        2.92624  -0.00123   0.00080  -0.00947  -0.00880   2.91744
   R23        2.06972   0.00012  -0.00026   0.00384   0.00358   2.07330
   R24        2.07150   0.00009  -0.00011   0.00194   0.00183   2.07333
   R25        2.88881   0.00019  -0.00027   0.00433   0.00406   2.89288
   R26        2.72531  -0.00035  -0.00009   0.00453   0.00444   2.72975
   R27        2.07341  -0.00008   0.00001   0.00010   0.00011   2.07352
   R28        2.07080  -0.00030  -0.00006   0.00038   0.00032   2.07111
   R29        2.07104  -0.00013   0.00004  -0.00077  -0.00073   2.07031
   R30        2.06932  -0.00005   0.00022  -0.00304  -0.00283   2.06649
   R31        2.07157  -0.00016   0.00005  -0.00103  -0.00098   2.07059
   R32        2.06887   0.00001  -0.00011   0.00126   0.00115   2.07002
   R33        1.83928   0.00004  -0.00014   0.00197   0.00183   1.84111
   R34        2.73364   0.00111  -0.00044   0.01004   0.00960   2.74324
   R35        2.89863  -0.00092  -0.00044   0.00070   0.00026   2.89889
   R36        2.91773   0.00058  -0.00006   0.00095   0.00089   2.91861
   R37        1.83968   0.00013  -0.00005   0.00101   0.00096   1.84064
   R38        2.06915   0.00017  -0.00009   0.00154   0.00146   2.07061
   R39        2.06633   0.00031   0.00019  -0.00153  -0.00134   2.06499
   R40        2.06729   0.00011   0.00014  -0.00187  -0.00173   2.06555
   R41        2.70384  -0.00119   0.00034  -0.00627  -0.00593   2.69791
   R42        2.07434  -0.00058   0.00004  -0.00107  -0.00103   2.07331
   R43        2.06939   0.00000  -0.00007   0.00103   0.00095   2.07034
   R44        1.84216   0.00018  -0.00004   0.00026   0.00022   1.84238
    A1        2.26385  -0.00032   0.00086  -0.01737  -0.01663   2.24722
    A2        1.90978   0.00004  -0.00039   0.01190   0.01135   1.92112
    A3        2.10836   0.00028  -0.00055   0.00658   0.00610   2.11446
    A4        2.23457   0.00068  -0.00011   0.00513   0.00507   2.23964
    A5        1.96496  -0.00043   0.00052  -0.01009  -0.00989   1.95507
    A6        2.08296  -0.00025  -0.00039   0.00499   0.00487   2.08783
    A7        1.99000  -0.00025  -0.00003  -0.00245  -0.00257   1.98743
    A8        1.90890   0.00046   0.00009   0.00138   0.00145   1.91035
    A9        1.87042   0.00020   0.00045  -0.00173  -0.00122   1.86919
   A10        1.91871  -0.00022   0.00026  -0.00595  -0.00567   1.91304
   A11        1.92702  -0.00015  -0.00071   0.00840   0.00772   1.93474
   A12        1.84248  -0.00001  -0.00006   0.00073   0.00067   1.84316
   A13        1.95451  -0.00003   0.00062  -0.00752  -0.00693   1.94758
   A14        1.94426  -0.00189  -0.00044  -0.00830  -0.00872   1.93555
   A15        1.86971   0.00034   0.00015  -0.00645  -0.00635   1.86336
   A16        1.97311   0.00191  -0.00066   0.02354   0.02292   1.99603
   A17        1.87767  -0.00027  -0.00006   0.00505   0.00494   1.88261
   A18        1.83626  -0.00009   0.00044  -0.00741  -0.00714   1.82912
   A19        2.03629  -0.00002   0.00050  -0.01123  -0.01088   2.02541
   A20        1.91536  -0.00014  -0.00013   0.00033   0.00023   1.91559
   A21        1.89457   0.00022  -0.00021   0.00594   0.00574   1.90032
   A22        1.85947   0.00003   0.00006   0.00051   0.00059   1.86006
   A23        1.90001  -0.00014   0.00005  -0.00002   0.00009   1.90010
   A24        1.84927   0.00005  -0.00035   0.00593   0.00555   1.85482
   A25        2.04440   0.00021   0.00051  -0.00541  -0.00502   2.03938
   A26        1.91360  -0.00020  -0.00003   0.00069   0.00067   1.91427
   A27        1.87532  -0.00008  -0.00013   0.00102   0.00092   1.87624
   A28        1.88463   0.00004   0.00028  -0.00472  -0.00443   1.88021
   A29        1.88852   0.00001  -0.00026   0.00281   0.00260   1.89112
   A30        1.84764  -0.00001  -0.00049   0.00704   0.00654   1.85418
   A31        1.95517  -0.00034   0.00010  -0.00178  -0.00173   1.95344
   A32        1.96381  -0.00002   0.00023  -0.00165  -0.00140   1.96241
   A33        1.83837   0.00015   0.00015  -0.00551  -0.00535   1.83302
   A34        1.97909   0.00049  -0.00009   0.00551   0.00543   1.98451
   A35        1.86329  -0.00001  -0.00044   0.00773   0.00732   1.87061
   A36        1.85210  -0.00028   0.00001  -0.00478  -0.00482   1.84728
   A37        1.90262   0.00050  -0.00009  -0.00474  -0.00503   1.89759
   A38        2.19457  -0.00030  -0.00019   0.00698   0.00686   2.20143
   A39        2.18587  -0.00020   0.00027  -0.00208  -0.00173   2.18414
   A40        1.83384  -0.00029   0.00021   0.00235   0.00205   1.83589
   A41        1.93657   0.00000  -0.00101   0.01329   0.01245   1.94902
   A42        1.90536   0.00012  -0.00096   0.01591   0.01507   1.92043
   A43        1.94429   0.00018   0.00003  -0.00247  -0.00236   1.94193
   A44        1.96774   0.00029   0.00030  -0.00114  -0.00083   1.96691
   A45        1.87656  -0.00030   0.00131  -0.02593  -0.02476   1.85180
   A46        1.81357   0.00017  -0.00029   0.00082   0.00021   1.81379
   A47        1.96660  -0.00023  -0.00018  -0.00161  -0.00165   1.96495
   A48        1.92220  -0.00019  -0.00002   0.00146   0.00150   1.92370
   A49        1.96679   0.00008  -0.00010   0.00586   0.00584   1.97264
   A50        1.96009   0.00009   0.00056   0.00043   0.00112   1.96121
   A51        1.83766   0.00006   0.00005  -0.00674  -0.00679   1.83086
   A52        1.92563  -0.00009   0.00031  -0.00520  -0.00490   1.92073
   A53        1.95663   0.00028   0.00024  -0.00179  -0.00155   1.95508
   A54        1.93199  -0.00017   0.00013  -0.00318  -0.00306   1.92894
   A55        1.88564  -0.00008  -0.00015   0.00193   0.00177   1.88741
   A56        1.88017   0.00006  -0.00025   0.00344   0.00318   1.88335
   A57        1.88124  -0.00001  -0.00032   0.00534   0.00502   1.88626
   A58        1.93788   0.00008   0.00065  -0.00826  -0.00762   1.93026
   A59        1.91713  -0.00033   0.00021  -0.00588  -0.00568   1.91145
   A60        1.93228   0.00005  -0.00020   0.00008  -0.00013   1.93214
   A61        1.88667   0.00016  -0.00074   0.01462   0.01388   1.90055
   A62        1.89633  -0.00009  -0.00009   0.00118   0.00108   1.89741
   A63        1.89235   0.00013   0.00015  -0.00117  -0.00104   1.89131
   A64        1.88246  -0.00007  -0.00006  -0.00075  -0.00081   1.88165
   A65        1.94731  -0.00067   0.00018  -0.00431  -0.00410   1.94321
   A66        1.95030  -0.00113  -0.00097   0.00490   0.00390   1.95420
   A67        1.95078   0.00197   0.00026   0.00934   0.00959   1.96037
   A68        1.83533   0.00072   0.00010  -0.00493  -0.00483   1.83050
   A69        1.87185  -0.00034   0.00049  -0.00517  -0.00468   1.86717
   A70        1.90299  -0.00062  -0.00003  -0.00106  -0.00114   1.90185
   A71        1.89221  -0.00019  -0.00007  -0.00057  -0.00063   1.89157
   A72        1.92560   0.00024   0.00005  -0.00146  -0.00144   1.92417
   A73        1.95717  -0.00037  -0.00030   0.00106   0.00077   1.95794
   A74        1.92330  -0.00076   0.00049  -0.01283  -0.01236   1.91094
   A75        1.89146   0.00001   0.00028  -0.00453  -0.00425   1.88721
   A76        1.88632   0.00029   0.00025  -0.00127  -0.00107   1.88525
   A77        1.87789   0.00063  -0.00077   0.01952   0.01877   1.89666
   A78        1.94734  -0.00165  -0.00031  -0.00273  -0.00306   1.94428
   A79        1.92456   0.00058  -0.00016   0.00537   0.00519   1.92975
   A80        1.92720   0.00081  -0.00010   0.00129   0.00116   1.92836
   A81        1.90526   0.00083   0.00049   0.00833   0.00882   1.91409
   A82        1.87050  -0.00028  -0.00004  -0.01086  -0.01091   1.85959
   A83        1.88722  -0.00027   0.00013  -0.00173  -0.00158   1.88563
   A84        1.83462  -0.00034   0.00008  -0.00516  -0.00509   1.82953
    D1        0.09470  -0.00006  -0.00011  -0.00161  -0.00170   0.09300
    D2       -3.08765  -0.00003   0.00045  -0.00063  -0.00017  -3.08782
    D3       -3.10023   0.00002  -0.00160   0.02329   0.02167  -3.07857
    D4        0.00060   0.00005  -0.00104   0.02428   0.02320   0.02380
    D5        0.39052   0.00003  -0.00064  -0.00215  -0.00287   0.38765
    D6       -1.86355  -0.00034  -0.00081  -0.00681  -0.00767  -1.87122
    D7        2.40959  -0.00008  -0.00103   0.00295   0.00186   2.41145
    D8       -2.69250  -0.00006   0.00098  -0.02952  -0.02854  -2.72104
    D9        1.33662  -0.00042   0.00081  -0.03418  -0.03334   1.30327
   D10       -0.67344  -0.00016   0.00059  -0.02442  -0.02381  -0.69725
   D11       -0.00337   0.00000  -0.00040   0.01210   0.01151   0.00815
   D12       -3.12824   0.00002   0.00009   0.00258   0.00247  -3.12577
   D13        3.09046   0.00006  -0.00167   0.03352   0.03197   3.12243
   D14       -0.03442   0.00008  -0.00117   0.02401   0.02293  -0.01148
   D15        0.62806  -0.00005  -0.00023   0.01837   0.01811   0.64617
   D16       -1.52790   0.00006  -0.00062   0.02685   0.02624  -1.50166
   D17        2.76604  -0.00026  -0.00083   0.02621   0.02537   2.79142
   D18       -2.47035  -0.00008  -0.00083   0.01763   0.01677  -2.45358
   D19        1.65687   0.00003  -0.00122   0.02610   0.02490   1.68177
   D20       -0.33237  -0.00029  -0.00143   0.02547   0.02404  -0.30834
   D21        0.00229  -0.00009   0.00200  -0.04928  -0.04722  -0.04493
   D22        2.13660   0.00000   0.00158  -0.04251  -0.04088   2.09573
   D23       -2.10050  -0.00020   0.00151  -0.05099  -0.04942  -2.14992
   D24        3.10705  -0.00004   0.00250  -0.04834  -0.04579   3.06126
   D25       -1.04182   0.00005   0.00209  -0.04157  -0.03945  -1.08127
   D26        1.00426  -0.00014   0.00201  -0.05005  -0.04799   0.95627
   D27       -1.36659   0.00010   0.00096  -0.01829  -0.01727  -1.38386
   D28        2.68757  -0.00093   0.00170  -0.03718  -0.03544   2.65213
   D29        0.68817  -0.00004   0.00132  -0.02036  -0.01900   0.66917
   D30        0.78405   0.00035   0.00126  -0.02283  -0.02155   0.76250
   D31       -1.44498  -0.00067   0.00200  -0.04172  -0.03972  -1.48469
   D32        2.83881   0.00022   0.00162  -0.02490  -0.02328   2.81553
   D33        2.80992   0.00012   0.00092  -0.02054  -0.01959   2.79033
   D34        0.58089  -0.00090   0.00166  -0.03943  -0.03776   0.54313
   D35       -1.41851  -0.00001   0.00128  -0.02261  -0.02132  -1.43983
   D36        0.65983   0.00024  -0.00015  -0.01120  -0.01136   0.64847
   D37       -1.45635   0.00032  -0.00049  -0.00401  -0.00453  -1.46087
   D38        2.81321   0.00021   0.00012  -0.01457  -0.01451   2.79871
   D39        2.87337  -0.00078  -0.00077  -0.00941  -0.01020   2.86317
   D40        0.75719  -0.00069  -0.00111  -0.00222  -0.00336   0.75383
   D41       -1.25643  -0.00081  -0.00051  -0.01278  -0.01334  -1.26977
   D42       -1.39017   0.00001  -0.00064  -0.00220  -0.00276  -1.39293
   D43        2.77684   0.00009  -0.00098   0.00498   0.00407   2.78091
   D44        0.76322  -0.00002  -0.00037  -0.00557  -0.00591   0.75731
   D45        0.87554   0.00014   0.00143   0.05843   0.05982   0.93536
   D46       -1.17368   0.00040   0.00182   0.06426   0.06605  -1.10764
   D47        2.97140   0.00060   0.00237   0.05527   0.05758   3.02898
   D48       -1.34341   0.00019   0.00149   0.05638   0.05787  -1.28554
   D49        2.89055   0.00045   0.00187   0.06221   0.06410   2.95465
   D50        0.75245   0.00065   0.00242   0.05322   0.05563   0.80808
   D51        2.89560  -0.00044   0.00164   0.04255   0.04423   2.93983
   D52        0.84638  -0.00017   0.00202   0.04837   0.05045   0.89683
   D53       -1.29173   0.00002   0.00257   0.03939   0.04199  -1.24974
   D54        0.82642   0.00009  -0.00071   0.02696   0.02621   0.85263
   D55       -1.32822   0.00004  -0.00146   0.03694   0.03547  -1.29275
   D56        2.95471   0.00019  -0.00080   0.02774   0.02692   2.98163
   D57        2.97181  -0.00008  -0.00049   0.02018   0.01966   2.99147
   D58        0.81717  -0.00013  -0.00124   0.03015   0.02892   0.84609
   D59       -1.18309   0.00002  -0.00058   0.02096   0.02037  -1.16272
   D60       -1.32416  -0.00007  -0.00084   0.02730   0.02644  -1.29772
   D61        2.80438  -0.00012  -0.00159   0.03727   0.03569   2.84008
   D62        0.80413   0.00003  -0.00093   0.02808   0.02714   0.83127
   D63       -1.29539   0.00001   0.00165  -0.02354  -0.02188  -1.31727
   D64        0.95066   0.00010   0.00199  -0.02264  -0.02066   0.93001
   D65        2.98393   0.00003   0.00168  -0.02055  -0.01885   2.96508
   D66        0.87395  -0.00006   0.00224  -0.03060  -0.02836   0.84559
   D67        3.12001   0.00003   0.00257  -0.02970  -0.02714   3.09287
   D68       -1.12991  -0.00005   0.00226  -0.02760  -0.02533  -1.15524
   D69        2.86637  -0.00004   0.00168  -0.02335  -0.02167   2.84470
   D70       -1.17076   0.00005   0.00201  -0.02245  -0.02045  -1.19121
   D71        0.86251  -0.00003   0.00170  -0.02036  -0.01864   0.84387
   D72       -3.09477   0.00007  -0.00159   0.04130   0.03967  -3.05510
   D73        1.08598   0.00004  -0.00178   0.04363   0.04181   1.12779
   D74       -1.01526  -0.00002  -0.00162   0.04023   0.03858  -0.97668
   D75        0.94680   0.00014  -0.00187   0.04043   0.03858   0.98538
   D76       -1.15564   0.00011  -0.00206   0.04276   0.04073  -1.11491
   D77        3.02631   0.00005  -0.00189   0.03937   0.03750   3.06380
   D78       -1.09304   0.00007  -0.00129   0.03105   0.02977  -1.06327
   D79        3.08771   0.00004  -0.00148   0.03338   0.03191   3.11962
   D80        0.98647  -0.00002  -0.00132   0.02998   0.02868   1.01515
   D81        0.00462  -0.00006   0.00160  -0.04161  -0.04004  -0.03542
   D82        2.10801  -0.00001   0.00122  -0.03601  -0.03482   2.07319
   D83       -2.11009  -0.00031   0.00164  -0.04996  -0.04829  -2.15838
   D84        3.12960  -0.00008   0.00110  -0.03205  -0.03101   3.09859
   D85       -1.05019  -0.00003   0.00071  -0.02645  -0.02579  -1.07599
   D86        1.01489  -0.00033   0.00113  -0.04040  -0.03926   0.97563
   D87       -0.00406   0.00008  -0.00207   0.05219   0.05019   0.04613
   D88       -2.13825   0.00021  -0.00160   0.05036   0.04880  -2.08945
   D89        2.07298   0.00001  -0.00198   0.05466   0.05269   2.12567
   D90       -2.10235   0.00016  -0.00099   0.03612   0.03522  -2.06712
   D91        2.04665   0.00028  -0.00053   0.03429   0.03383   2.08048
   D92       -0.02531   0.00008  -0.00091   0.03859   0.03772   0.01241
   D93        2.06922   0.00021  -0.00294   0.07231   0.06932   2.13854
   D94       -0.06497   0.00033  -0.00247   0.07047   0.06793   0.00296
   D95       -2.13693   0.00013  -0.00286   0.07477   0.07182  -2.06511
   D96        1.06546  -0.00024   0.00344  -0.06932  -0.06576   0.99971
   D97       -3.13186  -0.00020   0.00306  -0.06016  -0.05697   3.09435
   D98       -1.04249  -0.00022   0.00325  -0.06533  -0.06196  -1.10445
   D99        3.11098  -0.00012   0.00287  -0.06536  -0.06261   3.04838
   D100      -1.08634  -0.00008   0.00249  -0.05619  -0.05382  -1.14017
   D101       1.00303  -0.00010   0.00268  -0.06137  -0.05881   0.94422
   D102      -1.03006   0.00008   0.00353  -0.06588  -0.06235  -1.09241
   D103       1.05580   0.00012   0.00316  -0.05672  -0.05356   1.00223
   D104      -3.13801   0.00010   0.00335  -0.06190  -0.05855   3.08662
   D105       0.93931   0.00053  -0.00318   0.07603   0.07271   1.01201
   D106      -1.07283   0.00038  -0.00315   0.07384   0.07082  -1.00201
   D107       3.06392   0.00019  -0.00339   0.07086   0.06749   3.13141
   D108       1.07385   0.00063   0.00141  -0.04042  -0.03901   1.03483
   D109      -3.09190  -0.00065   0.00040  -0.03998  -0.03958  -3.13147
   D110      -1.06785  -0.00117   0.00064  -0.04588  -0.04525  -1.11310
   D111      -0.98299  -0.00075  -0.00146   0.00299   0.00155  -0.98143
   D112       1.12719  -0.00083  -0.00127  -0.00307  -0.00433   1.12286
   D113      -3.06461  -0.00079  -0.00211   0.01358   0.01145  -3.05316
   D114      -3.09847   0.00023  -0.00120   0.00859   0.00740  -3.09107
   D115      -0.98830   0.00016  -0.00102   0.00252   0.00152  -0.98678
   D116       1.10309   0.00019  -0.00185   0.01917   0.01730   1.12039
   D117       1.18220   0.00054  -0.00181   0.01752   0.01572   1.19792
   D118      -2.99081   0.00047  -0.00162   0.01146   0.00984  -2.98097
   D119      -0.89942   0.00050  -0.00246   0.02810   0.02562  -0.87380
   D120      -3.05496  -0.00112  -0.00599  -0.11430  -0.12028   3.10794
   D121      -0.93460  -0.00078  -0.00568  -0.10185  -0.10752  -1.04212
   D122       1.14994  -0.00024  -0.00567  -0.09976  -0.10543   1.04451
   D123      -0.91542  -0.00095  -0.00526  -0.11731  -0.12258  -1.03800
   D124       1.20495  -0.00061  -0.00495  -0.10486  -0.10982   1.09512
   D125      -2.99370  -0.00007  -0.00495  -0.10278  -0.10773  -3.10143
   D126       1.06332  -0.00058  -0.00491  -0.12620  -0.13111   0.93221
   D127      -3.09950  -0.00024  -0.00460  -0.11376  -0.11835   3.06533
   D128      -1.01497   0.00030  -0.00459  -0.11167  -0.11626  -1.13123
   D129       0.75961   0.00025  -0.00561   0.10120   0.09557   0.85519
   D130      -1.37190   0.00004  -0.00555   0.09052   0.08495  -1.28695
   D131       2.87128   0.00008  -0.00594   0.09414   0.08823   2.95951
         Item               Value     Threshold  Converged?
 Maximum Force            0.001966     0.000450     NO 
 RMS     Force            0.000452     0.000300     NO 
 Maximum Displacement     0.448835     0.001800     NO 
 RMS     Displacement     0.073371     0.001200     NO 
 Predicted change in Energy=-6.596410D-04
 GradGradGradGradGradGradGradGradGradGradGradGradGradGradGradGradGradGrad

                          Input orientation:                          
 ---------------------------------------------------------------------
 Center     Atomic      Atomic             Coordinates (Angstroms)
 Number     Number       Type             X           Y           Z
 ---------------------------------------------------------------------
      1          6           0        1.768145    0.736433    0.112137
      2          6           0        1.152204   -0.452868    0.311721
      3          6           0       -0.275265   -0.708243    0.695893
      4          6           0       -1.284980    0.274207    0.047754
      5          6           0       -1.313708    1.634950    0.790264
      6          6           0        0.041679    2.147872    1.316331
      7          6           0        1.223206    2.135203    0.325513
      8          6           0        3.150810    0.519441   -0.335364
      9          6           0        3.404760   -0.979889   -0.429646
     10          6           0        2.093089   -1.642819    0.043109
     11          8           0        3.978736    1.395911   -0.586959
     12          6           0        0.925731    2.861302   -1.004896
     13          6           0        2.281877   -2.532606    1.274421
     14          8           0        1.524100   -2.512646   -0.960030
     15          6           0       -2.688754   -0.398826   -0.122108
     16          8           0       -3.166873   -0.947622    1.133893
     17          6           0       -2.639370   -1.594998   -1.081259
     18          6           0       -3.760796    0.597057   -0.616386
     19          8           0       -5.021064   -0.046190   -0.806671
     20          1           0       -0.372698   -0.668693    1.791042
     21          1           0       -0.502863   -1.738615    0.417967
     22          1           0       -0.936080    0.456764   -0.975891
     23          1           0       -1.984046    1.569636    1.660871
     24          1           0       -1.745140    2.391299    0.127035
     25          1           0        0.339150    1.567530    2.198281
     26          1           0       -0.107565    3.178925    1.663282
     27          1           0        2.047060    2.693796    0.794940
     28          1           0        3.658198   -1.284327   -1.452781
     29          1           0        4.266057   -1.255004    0.191836
     30          1           0        0.618574    3.896159   -0.808160
     31          1           0        0.126446    2.369944   -1.571373
     32          1           0        1.821198    2.889768   -1.635434
     33          1           0        1.317697   -2.905316    1.631172
     34          1           0        2.918288   -3.386062    1.015243
     35          1           0        2.764818   -1.975408    2.084495
     36          1           0        1.376893   -1.983334   -1.764620
     37          1           0       -3.226740   -0.223423    1.782489
     38          1           0       -2.237119   -1.285907   -2.052474
     39          1           0       -2.015708   -2.406077   -0.697478
     40          1           0       -3.651114   -1.976825   -1.240398
     41          1           0       -3.872859    1.426334    0.093177
     42          1           0       -3.475279    1.017318   -1.587030
     43          1           0       -5.169993   -0.550850    0.014094
 ---------------------------------------------------------------------
                    Distance matrix (angstroms):
                    1          2          3          4          5
     1  C    0.000000
     2  C    1.354125   0.000000
     3  C    2.569706   1.500157   0.000000
     4  C    3.088587   2.556987   1.550748   0.000000
     5  C    3.281008   3.266299   2.564727   1.550409   0.000000
     6  C    2.534351   3.001060   2.939863   2.622963   1.541723
     7  C    1.516260   2.589081   3.235395   3.135515   2.627200
     8  C    1.469389   2.314850   3.782682   4.459052   4.737438
     9  C    2.432652   2.429277   3.857876   4.877943   5.530778
    10  C    2.402331   1.540585   2.628433   3.884117   4.786260
    11  O    2.410468   3.494982   4.916269   5.419205   5.473924
    12  C    2.544109   3.573303   4.132400   3.562074   3.121158
    13  C    3.507341   2.555046   3.194052   4.701636   5.525501
    14  O    3.430104   2.449152   3.039024   4.083272   5.321582
    15  C    4.605175   3.865758   2.567060   1.566017   2.619049
    16  O    5.313608   4.424384   2.934373   2.492807   3.197183
    17  C    5.126983   4.197723   3.087653   2.569625   3.961382
    18  C    5.578473   5.108942   3.946494   2.583598   3.007345
    19  O    6.895656   6.286925   5.021815   3.845910   4.372748
    20  H    3.062076   2.135485   1.100185   2.181828   2.682131
    21  H    3.372963   2.098495   1.091197   2.190940   3.489559
    22  H    2.928286   2.616545   2.142145   1.096771   2.156392
    23  H    4.143881   3.968223   3.006635   2.183799   1.100716
    24  H    3.883553   4.064234   3.477255   2.167974   1.094564
    25  H    2.661719   2.881349   2.795320   2.989188   2.172325
    26  H    3.448204   4.074759   4.009245   3.526135   2.144948
    27  H    2.091718   3.306927   4.120301   4.185116   3.523626
    28  H    3.178795   3.175657   4.518938   5.395891   6.186540
    29  H    3.195581   3.217744   4.601806   5.759623   6.312189
    30  H    3.486019   4.522492   4.925611   4.180268   3.376646
    31  H    2.863169   3.544924   3.844100   3.000967   2.862095
    32  H    2.773746   3.925835   4.772413   4.395750   4.157669
    33  H    3.971487   2.789774   2.870436   4.403466   5.314644
    34  H    4.374173   3.495371   4.179889   5.656948   6.570462
    35  H    3.498233   2.839257   3.574356   5.060627   5.598579
    36  H    3.327526   2.589209   3.226392   3.932780   5.182543
    37  H    5.353530   4.625035   3.182287   2.650920   2.845655
    38  H    4.981721   4.215552   3.425798   2.784148   4.179145
    39  H    4.984817   3.856057   2.802368   2.876327   4.363036
    40  H    6.209629   5.272891   4.093273   3.510708   4.757307
    41  H    5.683067   5.369396   4.226390   2.833121   2.660583
    42  H    5.519018   5.213472   4.292947   2.832338   3.271908
    43  H    7.057229   6.329957   4.944491   3.971798   4.500122
                    6          7          8          9         10
     6  C    0.000000
     7  C    1.542041   0.000000
     8  C    3.878993   2.600596   0.000000
     9  C    4.913415   3.877272   1.523604   0.000000
    10  C    4.494299   3.887145   2.436674   1.543843   0.000000
    11  O    4.437159   2.995346   1.231650   2.449209   3.631327
    12  C    2.584304   1.544571   3.299024   4.607738   4.769502
    13  C    5.189135   4.879513   3.558291   2.564300   1.530846
    14  O    5.394426   4.831734   3.497134   2.483451   1.444520
    15  C    4.001255   4.682424   5.915166   6.128876   4.943768
    16  O    4.462082   5.424950   6.650120   6.755150   5.416669
    17  C    5.190910   5.550937   6.209137   6.110193   4.864428
    18  C    4.538638   5.300315   6.917752   7.339401   6.302376
    19  O    5.912057   6.710531   8.204974   8.485779   7.340472
    20  H    2.886191   3.543517   4.283499   4.392890   3.175578
    21  H    4.025962   4.241972   4.360694   4.069844   2.624627
    22  H    3.011668   3.028750   4.137254   4.604916   3.823935
    23  H    2.134626   3.519874   5.608441   6.317402   5.436916
    24  H    2.160186   2.985977   5.261938   6.180314   5.568946
    25  H    1.096869   2.147340   3.927248   4.774234   4.245869
    26  H    1.098052   2.156371   4.656657   5.832025   5.542297
    27  H    2.142764   1.100511   2.687689   4.103526   4.401545
    28  H    5.703261   4.559023   2.181660   1.097141   2.194486
    29  H    5.539804   4.557446   2.161104   1.097161   2.212308
    30  H    2.811188   2.179854   4.247115   5.628672   5.794751
    31  H    2.897470   2.203670   3.754844   4.824133   4.751474
    32  H    3.525623   2.184554   3.012723   4.351533   4.841051
    33  H    5.221308   5.207735   4.353909   3.508571   2.171883
    34  H    6.244194   5.816648   4.138980   2.848513   2.159836
    35  H    5.000700   4.729451   3.496995   2.778757   2.174647
    36  H    5.323713   4.621106   3.384292   2.627032   1.974025
    37  H    4.064838   5.242892   6.760938   7.031541   5.774142
    38  H    5.322838   5.415964   5.936120   5.878606   4.823853
    39  H    5.387646   5.671005   5.948335   5.611347   4.244202
    40  H    6.098091   6.566570   7.301822   7.171928   5.895322
    41  H    4.164172   5.150374   7.094929   7.682902   6.709303
    42  H    4.698579   5.194540   6.761627   7.256948   6.382821
    43  H    6.011692   6.941531   8.396630   8.596939   7.344767
                   11         12         13         14         15
    11  O    0.000000
    12  C    3.412166   0.000000
    13  C    4.666617   6.010712   0.000000
    14  O    4.630469   5.407345   2.359533   0.000000
    15  C    6.920447   4.946944   5.586634   4.787325   0.000000
    16  O    7.714480   5.985961   5.676337   5.370199   1.451659
    17  C    7.279367   5.707397   5.535974   4.265120   1.534027
    18  C    7.780706   5.219318   7.062849   6.141536   1.544464
    19  O    9.117255   6.622475   7.990379   6.996149   2.456146
    20  H    5.371448   4.686582   3.284484   3.816596   3.016138
    21  H    5.560563   5.022416   3.019721   2.570327   2.620083
    22  H    5.018833   3.041214   4.935128   3.856182   2.129048
    23  H    6.374770   4.152291   5.930922   5.986756   2.747812
    24  H    5.853490   2.938660   6.463606   5.993190   2.955889
    25  H    4.586240   3.504036   4.630207   5.294041   4.291732
    26  H    4.994055   2.878847   6.203405   6.475962   4.759250
    27  H    2.706570   2.127169   5.253601   5.519099   5.730029
    28  H    2.834796   4.985299   3.300014   2.511164   6.545120
    29  H    2.777846   5.434512   2.596386   3.229054   7.014342
    30  H    4.194145   1.097260   6.959363   6.474243   5.464063
    31  H    4.093647   1.095986   6.064604   5.115356   4.206163
    32  H    2.825929   1.095559   6.171030   5.452569   5.783136
    33  H    5.522843   6.352667   1.093539   2.628902   5.040648
    34  H    5.153530   6.861545   1.095709   2.570665   6.454150
    35  H    4.469459   6.026636   1.095409   3.331237   6.090661
    36  H    4.424451   4.924553   3.218146   0.974272   4.662402
    37  H    7.755992   5.876058   5.994608   5.944109   1.986878
    38  H    6.926524   5.319810   5.748375   4.104277   2.171911
    39  H    7.099344   6.040849   4.730078   3.551131   2.193877
    40  H    8.367613   6.664116   6.467890   5.210427   2.160275
    41  H    7.881056   5.127510   7.412780   6.764020   2.186244
    42  H    7.530326   4.807082   7.344025   6.152037   2.184052
    43  H    9.372854   7.059673   7.813204   7.043326   2.489621
                   16         17         18         19         20
    16  O    0.000000
    17  C    2.367331   0.000000
    18  C    2.408787   2.505755   0.000000
    19  O    2.831324   2.854238   1.427673   0.000000
    20  H    2.883931   3.774382   4.344772   5.361244   0.000000
    21  H    2.869698   2.613994   4.139973   4.977769   1.745570
    22  H    3.376378   2.668713   2.850955   4.119307   3.039732
    23  H    2.830790   4.238354   3.047729   4.233573   2.761070
    24  H    3.766097   4.260304   2.799080   4.188656   3.743804
    25  H    4.444222   5.443211   5.066924   6.353402   2.381861
    26  H    5.164108   6.060766   5.020859   6.375305   3.858858
    27  H    6.368667   6.623935   6.333984   7.747972   4.260726
    28  H    7.306561   6.316161   7.699391   8.790906   5.210519
    29  H    7.498693   7.030027   8.277301   9.418539   4.941585
    30  H    6.446968   6.390742   5.486322   6.880962   5.345685
    31  H    5.400987   4.859086   4.377874   5.737537   4.559418
    32  H    6.875724   6.349559   6.119937   7.491545   5.405234
    33  H    4.918457   4.973188   6.565762   7.368689   2.808109
    34  H    6.556618   6.204094   7.945917   8.803830   4.337804
    35  H    6.094665   6.274707   7.516380   8.526469   3.411396
    36  H    5.488159   4.092451   5.862824   6.753078   4.175174
    37  H    0.974025   3.229129   2.590947   3.155116   2.888580
    38  H    3.336437   1.095719   2.815935   3.292305   4.316206
    39  H    2.608868   1.092744   3.474294   3.822716   3.451191
    40  H    2.632680   1.093044   2.650714   2.406706   4.652833
    41  H    2.686480   3.468320   1.097151   2.072783   4.418485
    42  H    3.370390   2.789040   1.095577   2.032108   4.886718
    43  H    2.328920   2.948576   1.923807   0.974945   5.117174
                   21         22         23         24         25
    21  H    0.000000
    22  H    2.636325   0.000000
    23  H    3.831872   3.047824   0.000000
    24  H    4.322510   2.369272   1.756377   0.000000
    25  H    3.848259   3.596579   2.384545   3.051708   0.000000
    26  H    5.088151   3.880958   2.472043   2.379509   1.755669
    27  H    5.127426   4.127867   4.273569   3.862433   2.480887
    28  H    4.584812   4.936214   7.048039   6.723251   5.699072
    29  H    4.798710   5.599640   7.014303   7.030947   5.235754
    30  H    5.874665   3.778164   4.275799   2.954037   3.813041
    31  H    4.608011   2.267998   3.942343   2.527425   3.859974
    32  H    5.571323   3.735918   5.204638   4.009181   4.317655
    33  H    2.479415   4.814549   5.561258   6.300598   4.613623
    34  H    3.843838   5.795523   7.000618   7.477592   5.708730
    35  H    3.675748   5.383128   5.941254   6.575675   4.295255
    36  H    2.890857   3.453407   5.971055   5.697620   5.421266
    37  H    3.402533   3.649443   2.184980   3.431099   4.011978
    38  H    3.052157   2.426651   4.691173   4.302807   5.731333
    39  H    1.994598   3.072291   4.622674   4.875228   5.451635
    40  H    3.566287   3.655644   4.875845   4.958137   6.348950
    41  H    4.634572   3.272253   2.458823   2.336555   4.710882
    42  H    4.522216   2.671187   3.616309   2.796287   5.401960
    43  H    4.832805   4.463337   4.166364   4.516483   6.293557
                   26         27         28         29         30
    26  H    0.000000
    27  H    2.373137   0.000000
    28  H    6.619021   4.844943   0.000000
    29  H    6.399489   4.569541   1.753602   0.000000
    30  H    2.673898   2.460931   6.040884   6.390509   0.000000
    31  H    3.342485   3.064812   5.083407   5.778022   1.775955
    32  H    3.832136   2.448701   4.564099   5.147367   1.772995
    33  H    6.249032   5.708005   4.197180   3.672607   7.259420
    34  H    7.257740   6.145913   3.325042   2.652525   7.851384
    35  H    5.915670   4.896897   3.713226   2.520884   6.888332
    36  H    6.372053   5.373641   2.406284   3.564471   6.004857
    37  H    4.617297   6.107241   7.680811   7.728929   6.202327
    38  H    6.186806   6.503845   5.925740   6.879621   6.046248
    39  H    6.356607   6.688955   5.832839   6.447978   6.831535
    40  H    6.897091   7.643723   7.345114   8.077990   7.273858
    41  H    4.440072   6.094618   8.151961   8.569787   5.204365
    42  H    5.155441   6.243444   7.496804   8.261724   5.064977
    43  H    6.500709   7.951309   8.979235   9.463956   7.345713
                   31         32         33         34         35
    31  H    0.000000
    32  H    1.773839   0.000000
    33  H    6.285200   6.671374   0.000000
    34  H    6.900476   6.900415   1.781116   0.000000
    35  H    6.261666   6.196630   1.778873   1.776738   0.000000
    36  H    4.533431   4.895020   3.519227   3.474360   4.091709
    37  H    5.405349   6.845132   5.278954   6.953583   6.249754
    38  H    4.379857   5.837818   5.369213   6.356080   6.527579
    39  H    5.306872   6.606632   4.096760   5.313953   5.547817
    40  H    5.768354   7.333892   5.813527   7.087377   7.226278
    41  H    4.433460   6.127970   6.933288   8.374307   7.719841
    42  H    3.847371   5.617924   6.979721   8.187751   7.834239
    43  H    6.252760   7.964643   7.088623   8.629079   8.323289
                   36         37         38         39         40
    36  H    0.000000
    37  H    6.072290   0.000000
    38  H    3.691930   4.100629   0.000000
    39  H    3.581515   3.518638   1.771952   0.000000
    40  H    5.055266   3.520278   1.770937   1.775830   0.000000
    41  H    6.529712   2.448048   3.825665   4.331457   3.661841
    42  H    5.707804   3.599287   2.656035   3.826393   3.019266
    43  H    6.933798   2.647765   3.662344   3.727964   2.431902
                   41         42         43
    41  H    0.000000
    42  H    1.774390   0.000000
    43  H    2.366024   2.809770   0.000000
 Stoichiometry    C15H24O4
 Framework group  C1[X(C15H24O4)]
 Deg. of freedom   123
 Full point group                 C1      NOp   1
 Largest Abelian subgroup         C1      NOp   1
 Largest concise Abelian subgroup C1      NOp   1
                         Standard orientation:                         
 ---------------------------------------------------------------------
 Center     Atomic      Atomic             Coordinates (Angstroms)
 Number     Number       Type             X           Y           Z
 ---------------------------------------------------------------------
      1          6           0        1.803909    0.733296    0.089616
      2          6           0        1.190568   -0.455686    0.298877
      3          6           0       -0.232094   -0.710470    0.700858
      4          6           0       -1.249724    0.270694    0.063234
      5          6           0       -1.269563    1.632806    0.803522
      6          6           0        0.092069    2.146815    1.312112
      7          6           0        1.261456    2.132412    0.307018
      8          6           0        3.181050    0.515593   -0.374271
      9          6           0        3.433995   -0.983888   -0.468863
     10          6           0        2.128243   -1.646052    0.021040
     11          8           0        4.005761    1.391666   -0.637540
     12          6           0        0.947741    2.856023   -1.021014
     13          6           0        2.332092   -2.533543    1.251607
     14          8           0        1.547186   -2.517782   -0.973493
     15          6           0       -2.655389   -0.402771   -0.088292
     16          8           0       -3.118134   -0.949282    1.174445
     17          6           0       -2.617548   -1.600711   -1.045760
     18          6           0       -3.733471    0.592105   -0.571333
     19          8           0       -4.995892   -0.051598   -0.745082
     20          1           0       -0.316201   -0.668902    1.797036
     21          1           0       -0.462947   -1.741374    0.427627
     22          1           0       -0.913323    0.451386   -0.964915
     23          1           0       -1.929253    1.569047    1.682339
     24          1           0       -1.709112    2.387891    0.144193
     25          1           0        0.400309    1.568131    2.191449
     26          1           0       -0.053054    3.178496    1.658946
     27          1           0        2.090901    2.691943    0.765354
     28          1           0        3.675000   -1.290196   -1.494441
     29          1           0        4.302818   -1.257780    0.142603
     30          1           0        0.642889    3.891217   -0.822470
     31          1           0        0.141676    2.363550   -1.576815
     32          1           0        1.835468    2.883398   -1.662450
     33          1           0        1.372363   -2.905674    1.620750
     34          1           0        2.965393   -3.387424    0.986285
     35          1           0        2.824791   -1.974807    2.054714
     36          1           0        1.390145   -1.989972   -1.777210
     37          1           0       -3.170184   -0.223889    1.822381
     38          1           0       -2.227176   -1.293384   -2.022366
     39          1           0       -1.989178   -2.411026   -0.668095
     40          1           0       -3.631114   -1.982917   -1.191872
     41          1           0       -3.836982    1.422685    0.138006
     42          1           0       -3.459828    1.010594   -1.546154
     43          1           0       -5.134771   -0.554752    0.078366
 ---------------------------------------------------------------------
 Rotational constants (GHZ):      0.5880641      0.2483688      0.2007727
 Standard basis: 6-31G(d) (6D, 7F)
 There are   333 symmetry adapted cartesian basis functions of A   symmetry.
 There are   333 symmetry adapted basis functions of A   symmetry.
   333 basis functions,   628 primitive gaussians,   333 cartesian basis functions
    73 alpha electrons       73 beta electrons
       nuclear repulsion energy      1596.3286413815 Hartrees.
 NAtoms=   43 NActive=   43 NUniq=   43 SFac= 1.00D+00 NAtFMM=   60 NAOKFM=F Big=F
 Integral buffers will be    131072 words long.
 Raffenetti 2 integral format.
 Two-electron integral symmetry is turned on.
 ------------------------------------------------------------------------------
 Polarizable Continuum Model (PCM)
 =================================
 Model                : PCM (using non-symmetric T matrix).
 Atomic radii         : SMD-Coulomb.
 Polarization charges : Total charges.
 Charge compensation  : None.
 Solution method      : On-the-fly selection.
 Cavity type          : VdW (van der Waals Surface) (Alpha=1.000).
 Cavity algorithm     : GePol (No added spheres)
                        Default sphere list used, NSphG=   43.
                        Lebedev-Laikov grids with approx.  5.0 points / Ang**2.
                        Smoothing algorithm: Karplus/York (Gamma=1.0000).
                        Polarization charges: spherical gaussians, with
                                              point-specific exponents (IZeta= 3).
                        Self-potential: point-specific (ISelfS= 7).
                        Self-field    : sphere-specific E.n sum rule (ISelfD= 2).
 1st derivatives      : Analytical E(r).r(x)/FMM algorithm (CHGder, D1EAlg=3).
                        Cavity 1st derivative terms included.
 Solvent              : Methanol, Eps=  32.613000 Eps(inf)=   1.765709
 ------------------------------------------------------------------------------
 ------------------------------------------------------------------------------
 Atomic radii for non-electrostatic terms: SMD-CDS.
 ------------------------------------------------------------------------------
 Nuclear repulsion after PCM non-electrostatic terms =     1596.3302040573 Hartrees.
 One-electron integrals computed using PRISM.
 NBasis=   333 RedAO= T EigKep=  9.34D-04  NBF=   333
 NBsUse=   333 1.00D-06 EigRej= -1.00D+00 NBFU=   333
 Initial guess from the checkpoint file:  "DY-202A-11R_64.chk"
 B after Tr=     0.000000    0.000000    0.000000
         Rot=    0.999969    0.007389   -0.001144    0.002368 Ang=   0.90 deg.
 ExpMin= 1.61D-01 ExpMax= 5.48D+03 ExpMxC= 8.25D+02 IAcc=1 IRadAn=         1 AccDes= 0.00D+00
 Harris functional with IExCor=  402 and IRadAn=       1 diagonalized for initial guess.
 HarFok:  IExCor=  402 AccDes= 0.00D+00 IRadAn=         1 IDoV= 1 UseB2=F ITyADJ=14
 ICtDFT=  3500011 ScaDFX=  1.000000  1.000000  1.000000  1.000000
 FoFCou: FMM=F IPFlag=           0 FMFlag=      100000 FMFlg1=           0
         NFxFlg=           0 DoJE=T BraDBF=F KetDBF=T FulRan=T
         wScrn=  0.000000 ICntrl=     500 IOpCl=  0 I1Cent=   200000004 NGrid=           0
         NMat0=    1 NMatS0=      1 NMatT0=    0 NMatD0=    1 NMtDS0=    0 NMtDT0=    0
 Petite list used in FoFCou.
 Keep R1 ints in memory in canonical form, NReq=1565304907.
 Requested convergence on RMS density matrix=1.00D-08 within 128 cycles.
 Requested convergence on MAX density matrix=1.00D-06.
 Requested convergence on             energy=1.00D-06.
 No special actions if energy rises.
 Inv3:  Mode=1 IEnd=    21870000.
 Iteration    1 A*A^-1 deviation from unit magnitude is 4.88D-15 for   2683.
 Iteration    1 A*A^-1 deviation from orthogonality  is 3.13D-15 for   2570    998.
 Iteration    1 A^-1*A deviation from unit magnitude is 6.00D-15 for    663.
 Iteration    1 A^-1*A deviation from orthogonality  is 4.20D-11 for   2474   2457.
 Error on total polarization charges =  0.05199
 SCF Done:  E(RB3LYP) =  -886.950887180     A.U. after   11 cycles
            NFock= 11  Conv=0.39D-08     -V/T= 2.0094
 SMD-CDS (non-electrostatic) energy       (kcal/mol) =       0.98
 (included in total energy above)
 D1PCM: PCM CHGder 1st derivatives, ID1Alg=3 FixD1E=F DoIter=F DoCFld=F I1PDM=0.
 Calling FoFJK, ICntrl=      2127 FMM=F ISym2X=0 I1Cent= 0 IOpClX= 0 NMat=1 NMatS=1 NMatT=0.
 ***** Axes restored to original set *****
 -------------------------------------------------------------------
 Center     Atomic                   Forces (Hartrees/Bohr)
 Number     Number              X              Y              Z
 -------------------------------------------------------------------
      1        6          -0.004079544    0.005331953    0.000032327
      2        6           0.004431660   -0.003560220   -0.001526777
      3        6          -0.000002436    0.000152603    0.002364252
      4        6          -0.000166460   -0.002820368   -0.001610924
      5        6          -0.000760002   -0.001866644    0.000804992
      6        6           0.000461139    0.000320644   -0.001372559
      7        6           0.002372834   -0.001421508   -0.001616222
      8        6           0.001426661   -0.004322217   -0.001277396
      9        6           0.001990565   -0.001021781    0.001232257
     10        6          -0.002287059   -0.000287508   -0.001469904
     11        8          -0.000465701    0.000237647    0.000601750
     12        6          -0.000353255   -0.000795405    0.001637831
     13        6           0.000512621    0.002888038   -0.000400059
     14        8          -0.000154710    0.001668064    0.000449031
     15        6          -0.000336614    0.000792396    0.003300109
     16        8           0.000423024   -0.000144020   -0.000004559
     17        6           0.001041813    0.002197868   -0.001071138
     18        6           0.002328995    0.000044162   -0.003424819
     19        8          -0.000951371    0.000745378    0.002444944
     20        1          -0.000102744   -0.000218238   -0.000413566
     21        1          -0.000575011   -0.000209713    0.000025423
     22        1          -0.000076483    0.000675927   -0.000263733
     23        1           0.000076884    0.000192715   -0.000653281
     24        1          -0.000968789    0.000494291   -0.000528058
     25        1          -0.000539581    0.000564833    0.000812596
     26        1           0.000008591   -0.000236547    0.000234788
     27        1          -0.000684208    0.000219652    0.000602770
     28        1          -0.001452422    0.002235779   -0.000160976
     29        1          -0.000158427    0.001342981    0.000119190
     30        1          -0.000019026   -0.000064642   -0.000410810
     31        1           0.000610707    0.000438383   -0.000147165
     32        1          -0.000200269    0.000200792   -0.000192056
     33        1          -0.000208081   -0.001410250    0.000649640
     34        1          -0.000440550   -0.000388575    0.000199405
     35        1          -0.000565290   -0.000083128   -0.000078132
     36        1           0.000331435   -0.000395697    0.000696293
     37        1          -0.000055973   -0.000231660   -0.000941290
     38        1          -0.000058223    0.000030835   -0.000102003
     39        1          -0.000909966   -0.000356446    0.000293888
     40        1           0.000778419   -0.001293434    0.000094409
     41        1           0.000762854    0.000227285    0.001056014
     42        1           0.000065481    0.000177555    0.000246395
     43        1          -0.001051488   -0.000051778   -0.000232876
 -------------------------------------------------------------------
 Cartesian Forces:  Max     0.005331953 RMS     0.001350185

 GradGradGradGradGradGradGradGradGradGradGradGradGradGradGradGradGradGrad
 Berny optimization.
 Using GEDIIS/GDIIS optimizer.
 FormGI is forming the generalized inverse of G from B-inverse, IUseBI=4.
 Internal  Forces:  Max     0.003744187 RMS     0.000828033
 Search for a local minimum.
 Step number   4 out of a maximum of  258
 All quantities printed in internal units (Hartrees-Bohrs-Radians)
 Mixed Optimization -- En-DIIS/RFO-DIIS
 Swapping is turned off.
 Update second derivatives using D2CorX and points    3    4
 DE=  2.54D-04 DEPred=-6.60D-04 R=-3.85D-01
 Trust test=-3.85D-01 RLast= 5.64D-01 DXMaxT set to 4.24D-01
 ITU= -1  1  1  0
     Eigenvalues ---    0.00230   0.00232   0.00332   0.00367   0.00394
     Eigenvalues ---    0.00458   0.00578   0.00698   0.00795   0.00897
     Eigenvalues ---    0.01076   0.01124   0.01225   0.01276   0.01369
     Eigenvalues ---    0.01396   0.02495   0.02603   0.03180   0.03844
     Eigenvalues ---    0.03939   0.04132   0.04412   0.04595   0.04716
     Eigenvalues ---    0.04798   0.04944   0.05072   0.05101   0.05348
     Eigenvalues ---    0.05447   0.05556   0.05589   0.05619   0.05646
     Eigenvalues ---    0.05661   0.05666   0.05756   0.05933   0.06096
     Eigenvalues ---    0.06124   0.06371   0.07051   0.07817   0.08180
     Eigenvalues ---    0.08604   0.08887   0.09023   0.09252   0.09725
     Eigenvalues ---    0.10376   0.11667   0.12101   0.13288   0.13912
     Eigenvalues ---    0.14554   0.15631   0.15977   0.16000   0.16000
     Eigenvalues ---    0.16000   0.16000   0.16000   0.16000   0.16000
     Eigenvalues ---    0.16000   0.16007   0.16064   0.16097   0.16373
     Eigenvalues ---    0.17015   0.18009   0.19828   0.20387   0.20744
     Eigenvalues ---    0.22895   0.24457   0.24800   0.25019   0.26097
     Eigenvalues ---    0.26762   0.27252   0.27580   0.27869   0.28508
     Eigenvalues ---    0.28723   0.29031   0.29400   0.29738   0.30269
     Eigenvalues ---    0.30992   0.31845   0.32208   0.33751   0.33810
     Eigenvalues ---    0.33828   0.33839   0.33888   0.33962   0.33993
     Eigenvalues ---    0.34043   0.34105   0.34144   0.34164   0.34177
     Eigenvalues ---    0.34210   0.34223   0.34257   0.34281   0.34313
     Eigenvalues ---    0.34348   0.34375   0.34438   0.34593   0.34770
     Eigenvalues ---    0.39540   0.41290   0.41921   0.51904   0.52560
     Eigenvalues ---    0.52829   0.52997   0.94930
 En-DIIS/RFO-DIIS IScMMF=        0 using points:     4    3    2
 RFO step:  Lambda=-4.19371550D-04.
 DidBck=T Rises=T RFO-DIIS coefs:    0.41184    0.51821    0.06995
 Iteration  1 RMS(Cart)=  0.04512677 RMS(Int)=  0.00076771
 Iteration  2 RMS(Cart)=  0.00119714 RMS(Int)=  0.00004605
 Iteration  3 RMS(Cart)=  0.00000126 RMS(Int)=  0.00004605
 Iteration  4 RMS(Cart)=  0.00000000 RMS(Int)=  0.00004605
 Variable       Old X    -DE/DX   Delta X   Delta X   Delta X     New X
                                 (Linear)    (Quad)   (Total)
    R1        2.55893   0.00127   0.00204  -0.00033   0.00169   2.56062
    R2        2.86532  -0.00202  -0.00892   0.00178  -0.00714   2.85818
    R3        2.77674   0.00080   0.00787  -0.00409   0.00368   2.78042
    R4        2.83489   0.00108   0.00524  -0.00093   0.00434   2.83922
    R5        2.91128  -0.00294  -0.00907  -0.00087  -0.00987   2.90141
    R6        2.93049   0.00041  -0.00272   0.00052  -0.00220   2.92829
    R7        2.07905  -0.00041  -0.00092  -0.00027  -0.00119   2.07786
    R8        2.06206   0.00031   0.00128   0.00077   0.00205   2.06411
    R9        2.92985  -0.00093   0.00050  -0.00188  -0.00138   2.92847
   R10        2.95934  -0.00295   0.00028  -0.00666  -0.00638   2.95297
   R11        2.07260   0.00034   0.00038   0.00018   0.00056   2.07316
   R12        2.91343  -0.00028  -0.00074  -0.00005  -0.00081   2.91262
   R13        2.08005  -0.00058  -0.00111  -0.00044  -0.00156   2.07849
   R14        2.06843   0.00104   0.00181   0.00033   0.00214   2.07056
   R15        2.91403   0.00005  -0.00020   0.00008  -0.00015   2.91389
   R16        2.07278   0.00021   0.00124  -0.00036   0.00088   2.07367
   R17        2.07502  -0.00015   0.00016  -0.00041  -0.00025   2.07476
   R18        2.91882  -0.00091  -0.00262  -0.00045  -0.00306   2.91575
   R19        2.07966  -0.00014  -0.00042  -0.00003  -0.00046   2.07921
   R20        2.87920  -0.00254  -0.00489  -0.00298  -0.00790   2.87130
   R21        2.32748  -0.00027   0.00085  -0.00131  -0.00045   2.32703
   R22        2.91744   0.00049   0.00590  -0.00364   0.00234   2.91978
   R23        2.07330  -0.00081  -0.00234  -0.00003  -0.00237   2.07092
   R24        2.07333  -0.00039  -0.00118   0.00003  -0.00114   2.07219
   R25        2.89288  -0.00035  -0.00264   0.00069  -0.00195   2.89093
   R26        2.72975  -0.00163  -0.00269  -0.00144  -0.00413   2.72561
   R27        2.07352  -0.00013  -0.00006  -0.00030  -0.00035   2.07317
   R28        2.07111  -0.00058  -0.00024  -0.00108  -0.00132   2.06979
   R29        2.07031  -0.00004   0.00047  -0.00040   0.00007   2.07037
   R30        2.06649   0.00089   0.00186   0.00039   0.00225   2.06874
   R31        2.07059   0.00000   0.00062  -0.00044   0.00018   2.07077
   R32        2.07002  -0.00036  -0.00078  -0.00014  -0.00092   2.06910
   R33        1.84111  -0.00084  -0.00120  -0.00023  -0.00143   1.83967
   R34        2.74324  -0.00081  -0.00605   0.00244  -0.00361   2.73963
   R35        2.89889   0.00006  -0.00055  -0.00123  -0.00178   2.89711
   R36        2.91861  -0.00005  -0.00058   0.00129   0.00072   2.91933
   R37        1.84064  -0.00080  -0.00061  -0.00031  -0.00092   1.83972
   R38        2.07061   0.00009  -0.00093   0.00067  -0.00027   2.07034
   R39        2.06499  -0.00016   0.00096  -0.00005   0.00091   2.06590
   R40        2.06555  -0.00028   0.00115  -0.00053   0.00061   2.06617
   R41        2.69791   0.00115   0.00380  -0.00161   0.00218   2.70010
   R42        2.07331   0.00078   0.00064  -0.00021   0.00043   2.07375
   R43        2.07034  -0.00012  -0.00063   0.00004  -0.00058   2.06976
   R44        1.84238  -0.00003  -0.00017   0.00025   0.00008   1.84246
    A1        2.24722   0.00163   0.01056   0.00019   0.01078   2.25800
    A2        1.92112  -0.00189  -0.00702  -0.00169  -0.00860   1.91253
    A3        2.11446   0.00026  -0.00409   0.00145  -0.00273   2.11173
    A4        2.23964  -0.00141  -0.00308   0.00051  -0.00263   2.23701
    A5        1.95507   0.00110   0.00628  -0.00062   0.00588   1.96095
    A6        2.08783   0.00031  -0.00321   0.00055  -0.00289   2.08494
    A7        1.98743  -0.00075   0.00149  -0.00339  -0.00184   1.98559
    A8        1.91035  -0.00014  -0.00077   0.00210   0.00134   1.91169
    A9        1.86919   0.00104   0.00113   0.00416   0.00525   1.87445
   A10        1.91304   0.00029   0.00357  -0.00162   0.00194   1.91498
   A11        1.93474  -0.00021  -0.00519  -0.00049  -0.00570   1.92904
   A12        1.84316  -0.00019  -0.00045  -0.00042  -0.00088   1.84228
   A13        1.94758   0.00073   0.00463  -0.00045   0.00419   1.95178
   A14        1.93555   0.00255   0.00473  -0.00173   0.00299   1.93853
   A15        1.86336  -0.00030   0.00387   0.00256   0.00642   1.86978
   A16        1.99603  -0.00374  -0.01408  -0.00129  -0.01540   1.98063
   A17        1.88261   0.00027  -0.00296   0.00066  -0.00229   1.88033
   A18        1.82912   0.00062   0.00460   0.00073   0.00538   1.83449
   A19        2.02541   0.00025   0.00685   0.00055   0.00746   2.03287
   A20        1.91559  -0.00015  -0.00025  -0.00120  -0.00145   1.91414
   A21        1.90032  -0.00022  -0.00357   0.00072  -0.00287   1.89744
   A22        1.86006   0.00028  -0.00029   0.00059   0.00028   1.86035
   A23        1.90010  -0.00001   0.00000  -0.00032  -0.00034   1.89976
   A24        1.85482  -0.00018  -0.00358  -0.00044  -0.00401   1.85080
   A25        2.03938  -0.00049   0.00342   0.00184   0.00527   2.04466
   A26        1.91427  -0.00035  -0.00042  -0.00172  -0.00214   1.91213
   A27        1.87624   0.00038  -0.00066  -0.00084  -0.00152   1.87472
   A28        1.88021   0.00086   0.00286   0.00228   0.00513   1.88534
   A29        1.89112   0.00000  -0.00176   0.00024  -0.00152   1.88960
   A30        1.85418  -0.00040  -0.00429  -0.00221  -0.00650   1.84768
   A31        1.95344   0.00002   0.00111   0.00088   0.00199   1.95543
   A32        1.96241  -0.00023   0.00103   0.00028   0.00133   1.96373
   A33        1.83302   0.00051   0.00328   0.00100   0.00428   1.83730
   A34        1.98451   0.00006  -0.00327   0.00263  -0.00065   1.98387
   A35        1.87061  -0.00039  -0.00471  -0.00282  -0.00753   1.86308
   A36        1.84728   0.00005   0.00285  -0.00256   0.00030   1.84758
   A37        1.89759   0.00091   0.00288   0.00219   0.00522   1.90281
   A38        2.20143  -0.00116  -0.00421  -0.00159  -0.00587   2.19556
   A39        2.18414   0.00025   0.00126  -0.00061   0.00059   2.18473
   A40        1.83589  -0.00002  -0.00102  -0.00142  -0.00210   1.83380
   A41        1.94902  -0.00109  -0.00824  -0.00649  -0.01485   1.93417
   A42        1.92043  -0.00064  -0.00974   0.00225  -0.00757   1.91285
   A43        1.94193   0.00031   0.00141   0.00108   0.00234   1.94427
   A44        1.96691   0.00066   0.00076   0.00571   0.00644   1.97335
   A45        1.85180   0.00071   0.01575  -0.00118   0.01460   1.86640
   A46        1.81379  -0.00009  -0.00039   0.00001  -0.00016   1.81362
   A47        1.96495  -0.00044   0.00080  -0.00507  -0.00436   1.96059
   A48        1.92370  -0.00008  -0.00090  -0.00114  -0.00209   1.92161
   A49        1.97264   0.00002  -0.00353   0.00223  -0.00139   1.97125
   A50        1.96121   0.00020  -0.00015   0.00236   0.00214   1.96335
   A51        1.83086   0.00037   0.00404   0.00144   0.00555   1.83641
   A52        1.92073   0.00041   0.00316  -0.00022   0.00294   1.92368
   A53        1.95508   0.00051   0.00113   0.00212   0.00325   1.95833
   A54        1.92894   0.00024   0.00191  -0.00081   0.00110   1.93004
   A55        1.88741  -0.00038  -0.00118  -0.00035  -0.00153   1.88588
   A56        1.88335  -0.00037  -0.00209  -0.00057  -0.00266   1.88069
   A57        1.88626  -0.00046  -0.00325  -0.00025  -0.00350   1.88277
   A58        1.93026   0.00139   0.00507   0.00203   0.00710   1.93736
   A59        1.91145   0.00022   0.00353  -0.00178   0.00175   1.91320
   A60        1.93214  -0.00013  -0.00010   0.00043   0.00033   1.93247
   A61        1.90055  -0.00109  -0.00884  -0.00041  -0.00924   1.89131
   A62        1.89741  -0.00052  -0.00072  -0.00101  -0.00173   1.89568
   A63        1.89131   0.00008   0.00074   0.00071   0.00145   1.89277
   A64        1.88165  -0.00023   0.00043  -0.00089  -0.00047   1.88118
   A65        1.94321   0.00078   0.00258  -0.00319  -0.00061   1.94260
   A66        1.95420   0.00032  -0.00317  -0.00308  -0.00623   1.94797
   A67        1.96037  -0.00298  -0.00541  -0.00083  -0.00622   1.95415
   A68        1.83050  -0.00049   0.00293   0.00213   0.00504   1.83554
   A69        1.86717   0.00047   0.00320   0.00101   0.00418   1.87135
   A70        1.90185   0.00212   0.00065   0.00444   0.00508   1.90693
   A71        1.89157  -0.00090   0.00031  -0.00299  -0.00268   1.88889
   A72        1.92417  -0.00002   0.00089   0.00144   0.00233   1.92650
   A73        1.95794  -0.00022  -0.00073  -0.00225  -0.00298   1.95496
   A74        1.91094   0.00151   0.00771  -0.00102   0.00669   1.91763
   A75        1.88721   0.00025   0.00275  -0.00004   0.00272   1.88992
   A76        1.88525  -0.00035   0.00086   0.00136   0.00222   1.88747
   A77        1.89666  -0.00121  -0.01174   0.00066  -0.01109   1.88558
   A78        1.94428   0.00290   0.00152   0.00117   0.00268   1.94696
   A79        1.92975  -0.00197  -0.00320  -0.00353  -0.00673   1.92303
   A80        1.92836  -0.00027  -0.00077   0.00388   0.00311   1.93146
   A81        1.91409  -0.00111  -0.00474  -0.00041  -0.00516   1.90893
   A82        1.85959  -0.00002   0.00638  -0.00064   0.00572   1.86531
   A83        1.88563   0.00048   0.00105  -0.00038   0.00068   1.88631
   A84        1.82953   0.00188   0.00306   0.00291   0.00597   1.83550
    D1        0.09300  -0.00025   0.00090  -0.00250  -0.00160   0.09140
    D2       -3.08782   0.00007   0.00051   0.01084   0.01138  -3.07645
    D3       -3.07857  -0.00046  -0.01420  -0.00417  -0.01835  -3.09692
    D4        0.02380  -0.00013  -0.01459   0.00917  -0.00537   0.01842
    D5        0.38765  -0.00028   0.00110  -0.01249  -0.01138   0.37628
    D6       -1.87122  -0.00019   0.00377  -0.01713  -0.01336  -1.88458
    D7        2.41145  -0.00044  -0.00203  -0.01482  -0.01685   2.39460
    D8       -2.72104  -0.00003   0.01768  -0.01060   0.00708  -2.71396
    D9        1.30327   0.00006   0.02035  -0.01524   0.00510   1.30837
   D10       -0.69725  -0.00019   0.01454  -0.01293   0.00161  -0.69564
   D11        0.00815   0.00000  -0.00714   0.00972   0.00268   0.01083
   D12       -3.12577   0.00016  -0.00137   0.00970   0.00843  -3.11734
   D13        3.12243  -0.00016  -0.02032   0.00817  -0.01214   3.11029
   D14       -0.01148   0.00001  -0.01455   0.00816  -0.00639  -0.01788
   D15        0.64617   0.00015  -0.01086   0.01424   0.00339   0.64956
   D16       -1.50166   0.00041  -0.01600   0.01716   0.00115  -1.50051
   D17        2.79142   0.00015  -0.01568   0.01443  -0.00126   2.79015
   D18       -2.45358  -0.00021  -0.01062   0.00003  -0.01057  -2.46415
   D19        1.68177   0.00005  -0.01576   0.00295  -0.01281   1.66897
   D20       -0.30834  -0.00021  -0.01544   0.00022  -0.01522  -0.32355
   D21       -0.04493   0.00024   0.02959  -0.02367   0.00588  -0.03905
   D22        2.09573  -0.00004   0.02548  -0.02380   0.00165   2.09738
   D23       -2.14992   0.00009   0.03044  -0.02589   0.00451  -2.14541
   D24        3.06126   0.00049   0.02920  -0.01163   0.01758   3.07884
   D25       -1.08127   0.00021   0.02510  -0.01175   0.01335  -1.06792
   D26        0.95627   0.00034   0.03006  -0.01385   0.01621   0.97248
   D27       -1.38386  -0.00024   0.01103  -0.00423   0.00676  -1.37710
   D28        2.65213   0.00213   0.02239  -0.00072   0.02165   2.67379
   D29        0.66917   0.00029   0.01238  -0.00213   0.01023   0.67939
   D30        0.76250  -0.00073   0.01382  -0.00512   0.00867   0.77117
   D31       -1.48469   0.00164   0.02518  -0.00162   0.02357  -1.46113
   D32        2.81553  -0.00020   0.01517  -0.00303   0.01214   2.82767
   D33        2.79033  -0.00091   0.01236  -0.00689   0.00544   2.79577
   D34        0.54313   0.00146   0.02372  -0.00338   0.02034   0.56347
   D35       -1.43983  -0.00037   0.01371  -0.00479   0.00891  -1.43092
   D36        0.64847   0.00011   0.00655  -0.00849  -0.00195   0.64652
   D37       -1.46087  -0.00032   0.00222  -0.00871  -0.00650  -1.46738
   D38        2.79871   0.00010   0.00864  -0.00793   0.00071   2.79942
   D39        2.86317   0.00113   0.00530  -0.01234  -0.00704   2.85613
   D40        0.75383   0.00071   0.00097  -0.01256  -0.01159   0.74224
   D41       -1.26977   0.00113   0.00739  -0.01178  -0.00437  -1.27415
   D42       -1.39293  -0.00010   0.00105  -0.01174  -0.01073  -1.40366
   D43        2.78091  -0.00052  -0.00329  -0.01197  -0.01528   2.76563
   D44        0.75731  -0.00010   0.00313  -0.01118  -0.00806   0.74925
   D45        0.93536  -0.00044  -0.03388  -0.01973  -0.05358   0.88178
   D46       -1.10764  -0.00053  -0.03720  -0.01833  -0.05550  -1.16314
   D47        3.02898  -0.00133  -0.03171  -0.02123  -0.05292   2.97606
   D48       -1.28554  -0.00054  -0.03269  -0.01656  -0.04926  -1.33479
   D49        2.95465  -0.00064  -0.03600  -0.01517  -0.05118   2.90347
   D50        0.80808  -0.00143  -0.03052  -0.01806  -0.04859   0.75949
   D51        2.93983   0.00074  -0.02452  -0.01715  -0.04169   2.89814
   D52        0.89683   0.00065  -0.02784  -0.01576  -0.04361   0.85322
   D53       -1.24974  -0.00015  -0.02236  -0.01865  -0.04102  -1.29076
   D54        0.85263   0.00013  -0.01606   0.00801  -0.00806   0.84458
   D55       -1.29275  -0.00036  -0.02219   0.00498  -0.01721  -1.30996
   D56        2.98163   0.00009  -0.01656   0.00893  -0.00764   2.97399
   D57        2.99147   0.00031  -0.01201   0.00728  -0.00473   2.98674
   D58        0.84609  -0.00018  -0.01813   0.00425  -0.01388   0.83220
   D59       -1.16272   0.00027  -0.01250   0.00819  -0.00431  -1.16703
   D60       -1.29772   0.00024  -0.01631   0.00691  -0.00941  -1.30713
   D61        2.84008  -0.00025  -0.02244   0.00388  -0.01856   2.82152
   D62        0.83127   0.00020  -0.01681   0.00783  -0.00899   0.82228
   D63       -1.31727   0.00055   0.01437   0.00764   0.02199  -1.29528
   D64        0.93001   0.00030   0.01396   0.01110   0.02505   0.95505
   D65        2.96508   0.00015   0.01261   0.00762   0.02022   2.98530
   D66        0.84559   0.00043   0.01871   0.00856   0.02726   0.87285
   D67        3.09287   0.00018   0.01830   0.01202   0.03032   3.12319
   D68       -1.15524   0.00003   0.01695   0.00854   0.02549  -1.12974
   D69        2.84470   0.00039   0.01427   0.00727   0.02152   2.86622
   D70       -1.19121   0.00015   0.01386   0.01072   0.02458  -1.16663
   D71        0.84387  -0.00001   0.01251   0.00725   0.01975   0.86362
   D72       -3.05510  -0.00022  -0.02478   0.01119  -0.01358  -3.06868
   D73        1.12779  -0.00035  -0.02621   0.01039  -0.01582   1.11197
   D74       -0.97668  -0.00027  -0.02416   0.00983  -0.01433  -0.99101
   D75        0.98538  -0.00010  -0.02439   0.00740  -0.01699   0.96839
   D76       -1.11491  -0.00023  -0.02582   0.00660  -0.01923  -1.13414
   D77        3.06380  -0.00015  -0.02377   0.00604  -0.01773   3.04607
   D78       -1.06327   0.00031  -0.01868   0.01105  -0.00764  -1.07091
   D79        3.11962   0.00018  -0.02011   0.01024  -0.00988   3.10974
   D80        1.01515   0.00026  -0.01806   0.00969  -0.00839   1.00676
   D81       -0.03542   0.00017   0.02500  -0.02384   0.00117  -0.03425
   D82        2.07319  -0.00006   0.02159  -0.02701  -0.00538   2.06781
   D83       -2.15838  -0.00026   0.02989  -0.03105  -0.00118  -2.15956
   D84        3.09859   0.00000   0.01924  -0.02384  -0.00457   3.09402
   D85       -1.07599  -0.00023   0.01582  -0.02700  -0.01112  -1.08711
   D86        0.97563  -0.00043   0.02412  -0.03105  -0.00692   0.96871
   D87        0.04613  -0.00023  -0.03140   0.02742  -0.00401   0.04212
   D88       -2.08945   0.00035  -0.03015   0.03237   0.00221  -2.08725
   D89        2.12567  -0.00029  -0.03279   0.02728  -0.00551   2.12016
   D90       -2.06712   0.00092  -0.02162   0.03553   0.01387  -2.05325
   D91        2.08048   0.00151  -0.02037   0.04048   0.02009   2.10057
   D92        0.01241   0.00087  -0.02301   0.03539   0.01237   0.02478
   D93        2.13854  -0.00065  -0.04345   0.03242  -0.01102   2.12753
   D94        0.00296  -0.00007  -0.04220   0.03737  -0.00480  -0.00184
   D95       -2.06511  -0.00070  -0.04484   0.03228  -0.01252  -2.07763
   D96        0.99971   0.00041   0.04180  -0.00891   0.03280   1.03251
   D97        3.09435   0.00008   0.03629  -0.00928   0.02692   3.12127
   D98       -1.10445   0.00024   0.03939  -0.00926   0.03004  -1.07440
   D99        3.04838   0.00001   0.03943  -0.01088   0.02863   3.07701
   D100      -1.14017  -0.00033   0.03392  -0.01125   0.02275  -1.11742
   D101       0.94422  -0.00017   0.03703  -0.01124   0.02587   0.97009
   D102      -1.09241   0.00052   0.03988  -0.00567   0.03422  -1.05819
   D103       1.00223   0.00018   0.03438  -0.00604   0.02834   1.03057
   D104       3.08662   0.00034   0.03748  -0.00603   0.03146   3.11808
   D105       1.01201   0.00020  -0.04566   0.03383  -0.01173   1.00028
   D106      -1.00201   0.00024  -0.04451   0.03311  -0.01150  -1.01350
   D107       3.13141  -0.00015  -0.04277   0.02802  -0.01477   3.11664
   D108       1.03483  -0.00096   0.02422  -0.01867   0.00555   1.04038
   D109      -3.13147  -0.00046   0.02364  -0.02282   0.00082  -3.13066
   D110      -1.11310   0.00192   0.02719  -0.01634   0.01085  -1.10224
   D111      -0.98143   0.00105  -0.00224  -0.00696  -0.00920  -0.99063
   D112       1.12286   0.00121   0.00139  -0.00753  -0.00614   1.11672
   D113      -3.05316   0.00057  -0.00865  -0.00887  -0.01751  -3.07067
   D114      -3.09107   0.00024  -0.00545  -0.00275  -0.00818  -3.09926
   D115      -0.98678   0.00040  -0.00182  -0.00331  -0.00512  -0.99190
   D116       1.12039  -0.00024  -0.01186  -0.00465  -0.01650   1.10389
   D117       1.19792  -0.00100  -0.01089  -0.00694  -0.01784   1.18008
   D118      -2.98097  -0.00085  -0.00726  -0.00751  -0.01478  -2.99575
   D119      -0.87380  -0.00149  -0.01730  -0.00885  -0.02615  -0.89995
   D120       3.10794   0.00158   0.06531  -0.00548   0.05983  -3.11541
   D121      -1.04212   0.00078   0.05809  -0.00767   0.05041  -0.99171
   D122       1.04451  -0.00006   0.05686  -0.00792   0.04893   1.09344
   D123      -1.03800   0.00102   0.06731  -0.00928   0.05803  -0.97997
   D124       1.09512   0.00022   0.06009  -0.01148   0.04862   1.14374
   D125      -3.10143  -0.00062   0.05887  -0.01172   0.04713  -3.05430
   D126       0.93221   0.00169   0.07266  -0.00419   0.06847   1.00068
   D127       3.06533   0.00090   0.06544  -0.00639   0.05906   3.12439
   D128      -1.13123   0.00006   0.06421  -0.00663   0.05758  -1.07365
   D129       0.85519  -0.00067  -0.06131   0.02836  -0.03296   0.82223
   D130      -1.28695   0.00065  -0.05501   0.03234  -0.02267  -1.30962
   D131       2.95951   0.00066  -0.05729   0.03335  -0.02395   2.93556
         Item               Value     Threshold  Converged?
 Maximum Force            0.003744     0.000450     NO 
 RMS     Force            0.000828     0.000300     NO 
 Maximum Displacement     0.272214     0.001800     NO 
 RMS     Displacement     0.045109     0.001200     NO 
 Predicted change in Energy=-6.755708D-04
 GradGradGradGradGradGradGradGradGradGradGradGradGradGradGradGradGradGrad

                          Input orientation:                          
 ---------------------------------------------------------------------
 Center     Atomic      Atomic             Coordinates (Angstroms)
 Number     Number       Type             X           Y           Z
 ---------------------------------------------------------------------
      1          6           0        1.763254    0.734406    0.103779
      2          6           0        1.155205   -0.460943    0.297438
      3          6           0       -0.274840   -0.724889    0.675152
      4          6           0       -1.284196    0.251375    0.019929
      5          6           0       -1.321250    1.617740    0.750117
      6          6           0        0.024052    2.148960    1.282611
      7          6           0        1.221609    2.131225    0.311431
      8          6           0        3.157158    0.516627   -0.313867
      9          6           0        3.421763   -0.977298   -0.396473
     10          6           0        2.101677   -1.644364    0.050379
     11          8           0        3.985600    1.397691   -0.545774
     12          6           0        0.950810    2.863757   -1.019268
     13          6           0        2.268163   -2.524342    1.290642
     14          8           0        1.553494   -2.514810   -0.960631
     15          6           0       -2.690803   -0.412394   -0.130808
     16          8           0       -3.131841   -1.001390    1.118331
     17          6           0       -2.663486   -1.571844   -1.133445
     18          6           0       -3.768108    0.607892   -0.560888
     19          8           0       -5.056741   -0.000900   -0.662622
     20          1           0       -0.379056   -0.687330    1.769112
     21          1           0       -0.501819   -1.755811    0.394515
     22          1           0       -0.940925    0.430242   -1.006583
     23          1           0       -1.999262    1.557583    1.614087
     24          1           0       -1.755065    2.364859    0.076200
     25          1           0        0.308979    1.590430    2.183171
     26          1           0       -0.137997    3.184243    1.610258
     27          1           0        2.034942    2.687618    0.800830
     28          1           0        3.691557   -1.269205   -1.417730
     29          1           0        4.272554   -1.236170    0.245067
     30          1           0        0.630882    3.895194   -0.825997
     31          1           0        0.171558    2.371971   -1.611352
     32          1           0        1.860498    2.904702   -1.628461
     33          1           0        1.304506   -2.927967    1.617583
     34          1           0        2.933548   -3.363776    1.059557
     35          1           0        2.705536   -1.952454    2.115568
     36          1           0        1.410399   -1.984117   -1.764133
     37          1           0       -3.174889   -0.296787    1.788746
     38          1           0       -2.296915   -1.226362   -2.106357
     39          1           0       -2.021925   -2.390218   -0.796093
     40          1           0       -3.673222   -1.967980   -1.271147
     41          1           0       -3.812690    1.436666    0.157017
     42          1           0       -3.534489    1.024295   -1.546609
     43          1           0       -5.157523   -0.522830    0.154713
 ---------------------------------------------------------------------
                    Distance matrix (angstroms):
                    1          2          3          4          5
     1  C    0.000000
     2  C    1.355022   0.000000
     3  C    2.570959   1.502453   0.000000
     4  C    3.086633   2.556382   1.549583   0.000000
     5  C    3.272949   3.264762   2.566808   1.549678   0.000000
     6  C    2.532870   3.010261   2.952516   2.628062   1.541292
     7  C    1.512482   2.593056   3.244848   3.146088   2.631016
     8  C    1.471334   2.310228   3.781287   4.461772   4.732932
     9  C    2.435330   2.425988   3.857066   4.881504   5.526758
    10  C    2.403315   1.535360   2.623663   3.880579   4.779894
    11  O    2.408462   3.489508   4.913996   5.422621   5.467212
    12  C    2.540755   3.581776   4.153511   3.591618   3.137760
    13  C    3.504713   2.546124   3.175488   4.683863   5.507531
    14  O    3.425547   2.441258   3.036842   4.082373   5.316840
    15  C    4.605301   3.870081   2.565950   1.562642   2.602527
    16  O    5.291904   4.398262   2.904361   2.487910   3.205256
    17  C    5.142522   4.226574   3.113517   2.560632   3.939905
    18  C    5.572589   5.110591   3.937895   2.575707   2.953920
    19  O    6.902201   6.302510   5.018005   3.842084   4.309260
    20  H    3.063357   2.137998   1.099554   2.181762   2.690619
    21  H    3.378796   2.105193   1.092281   2.186601   3.489809
    22  H    2.939048   2.624584   2.146212   1.097067   2.154250
    23  H    4.137049   3.969719   3.010798   2.181476   1.099892
    24  H    3.877848   4.062484   3.477981   2.166033   1.095695
    25  H    2.677978   2.912082   2.824122   3.001815   2.170722
    26  H    3.447599   4.084514   4.021749   3.527696   2.143330
    27  H    2.091586   3.307685   4.122631   4.190676   3.522958
    28  H    3.169826   3.166728   4.517603   5.397884   6.177560
    29  H    3.193699   3.212722   4.596213   5.756818   6.300041
    30  H    3.483868   4.529123   4.941553   4.202443   3.388473
    31  H    2.856009   3.554777   3.875294   3.045853   2.893764
    32  H    2.778543   3.941331   4.800024   4.432430   4.175814
    33  H    3.989364   2.802013   2.869854   4.400238   5.320765
    34  H    4.367859   3.488519   4.171959   5.651505   6.558548
    35  H    3.486317   2.816687   3.530489   5.016625   5.552094
    36  H    3.317223   2.575899   3.221148   3.929522   5.172691
    37  H    5.318621   4.582648   3.135865   2.646491   2.860095
    38  H    5.021382   4.275655   3.475206   2.780359   4.147323
    39  H    4.990052   3.874541   2.826692   2.861494   4.352636
    40  H    6.224836   5.295784   4.108815   3.507115   4.740746
    41  H    5.620245   5.319833   4.178177   2.795887   2.567456
    42  H    5.556429   5.253539   4.315226   2.848730   3.244312
    43  H    7.034230   6.314645   4.914497   3.952242   4.433231
                    6          7          8          9         10
     6  C    0.000000
     7  C    1.541962   0.000000
     8  C    3.876803   2.596974   0.000000
     9  C    4.912967   3.873592   1.519425   0.000000
    10  C    4.497136   3.885581   2.432406   1.545082   0.000000
    11  O    4.427331   2.985384   1.231410   2.445562   3.627487
    12  C    2.582336   1.542950   3.297663   4.609467   4.774075
    13  C    5.184193   4.871184   3.551374   2.563298   1.529815
    14  O    5.396488   4.828450   3.489936   2.484481   1.442332
    15  C    3.991080   4.687487   5.924123   6.144359   4.951610
    16  O    4.462214   5.423734   6.626241   6.726435   5.379930
    17  C    5.186962   5.558269   6.238054   6.158479   4.910548
    18  C    4.489305   5.289495   6.930271   7.364380   6.316698
    19  O    5.849811   6.701673   8.237573   8.538689   7.379180
    20  H    2.905809   3.554042   4.277046   4.384069   3.166069
    21  H    4.038873   4.252782   4.365077   4.077529   2.628506
    22  H    3.020858   3.050747   4.157114   4.624548   3.831264
    23  H    2.133870   3.521361   5.602612   6.313119   5.432802
    24  H    2.160393   2.995081   5.262893   6.180047   5.563182
    25  H    1.097336   2.151456   3.937051   4.789281   4.269246
    26  H    1.097918   2.155070   4.655800   5.832433   5.546603
    27  H    2.136807   1.100270   2.686097   4.097367   4.397010
    28  H    5.694408   4.544619   2.166401   1.095886   2.196316
    29  H    5.530404   4.544449   2.151468   1.096555   2.217483
    30  H    2.804247   2.180433   4.249595   5.631579   5.798101
    31  H    2.906288   2.204010   3.746942   4.822588   4.755802
    32  H    3.523921   2.183948   3.018673   4.361796   4.854963
    33  H    5.246614   5.225737   4.362115   3.513447   2.176981
    34  H    6.237401   5.803917   4.122357   2.837896   2.160284
    35  H    4.970490   4.704613   3.493205   2.788236   2.173608
    36  H    5.318546   4.612987   3.377597   2.632444   1.971231
    37  H    4.058457   5.235160   6.721417   6.982413   5.716645
    38  H    5.316465   5.431308   5.999829   5.974028   4.916690
    39  H    5.395477   5.673674   5.958623   5.638242   4.275150
    40  H    6.094318   6.577797   7.331013   7.217016   5.933011
    41  H    4.061393   5.084331   7.046061   7.646625   6.669621
    42  H    4.683223   5.224757   6.823161   7.329299   6.437273
    43  H    5.937958   6.910998   8.392494   8.608977   7.346067
                   11         12         13         14         15
    11  O    0.000000
    12  C    3.403454   0.000000
    13  C    4.658794   6.008553   0.000000
    14  O    4.625463   5.412546   2.362006   0.000000
    15  C    6.929860   4.978340   5.574243   4.808619   0.000000
    16  O    7.693036   6.014709   5.613298   5.344613   1.449751
    17  C    7.305741   5.722825   5.577151   4.324578   1.533086
    18  C    7.793844   5.250450   7.048093   6.183083   1.544842
    19  O    9.150609   6.665142   7.989820   7.078402   2.459638
    20  H    5.362484   4.706785   3.257501   3.811290   3.004905
    21  H    5.564679   5.044732   3.011060   2.576202   2.621523
    22  H    5.041721   3.082339   4.930016   3.859737   2.130514
    23  H    6.364679   4.164561   5.914190   5.986287   2.720973
    24  H    5.854699   2.961538   6.447133   5.986047   2.937956
    25  H    4.582776   3.505556   4.643960   5.318393   4.285381
    26  H    4.984405   2.864021   6.203201   6.476868   4.741722
    27  H    2.698578   2.125822   5.240118   5.513601   5.728061
    28  H    2.821189   4.975122   3.307068   2.516303   6.566948
    29  H    2.764958   5.426041   2.601960   3.237578   7.021981
    30  H    4.191680   1.097073   6.954948   6.477460   5.483811
    31  H    4.078185   1.095286   6.065575   5.119943   4.258850
    32  H    2.821232   1.095594   6.177530   5.469128   5.827558
    33  H    5.529891   6.373550   1.094732   2.622952   5.034627
    34  H    5.133758   6.858201   1.095804   2.589681   6.462271
    35  H    4.465958   6.008506   1.094922   3.332633   6.044705
    36  H    4.421842   4.926249   3.218580   0.973513   4.685928
    37  H    7.719705   5.907230   5.902282   5.902230   1.983026
    38  H    6.985061   5.334656   5.836462   4.218820   2.172668
    39  H    7.106425   6.040796   4.772558   3.581371   2.191299
    40  H    8.397111   6.692593   6.494025   5.264410   2.164572
    41  H    7.829991   5.109908   7.345166   6.757162   2.181856
    42  H    7.595581   4.876435   7.369776   6.225449   2.186407
    43  H    9.368873   7.082297   7.774136   7.088704   2.485644
                   16         17         18         19         20
    16  O    0.000000
    17  C    2.369656   0.000000
    18  C    2.411306   2.509832   0.000000
    19  O    2.806780   2.901242   1.428829   0.000000
    20  H    2.846045   3.798134   4.311864   5.316507   0.000000
    21  H    2.830208   2.653547   4.143492   4.994454   1.745347
    22  H    3.371193   2.644175   2.867607   4.152606   3.044527
    23  H    2.841980   4.217041   2.959940   4.118307   2.772857
    24  H    3.783276   4.217356   2.746845   4.128406   3.751694
    25  H    4.437415   5.462185   5.011774   6.278680   2.415167
    26  H    5.169586   6.043705   4.952693   6.285314   3.882322
    27  H    6.356511   6.630208   6.313075   7.724104   4.260896
    28  H    7.284373   6.368593   7.739785   8.871950   5.202349
    29  H    7.459408   7.079663   8.288689   9.454392   4.925588
    30  H    6.474181   6.390296   5.497977   6.896034   5.362284
    31  H    5.453730   4.880527   4.442569   5.819426   4.592388
    32  H    6.908391   6.383646   6.172217   7.564626   5.427873
    33  H    4.862317   5.015195   6.555870   7.364273   2.806741
    34  H    6.509475   6.272724   7.956895   8.838526   4.317427
    35  H    5.997831   6.287078   7.458341   8.472299   3.351907
    36  H    5.468665   4.142979   5.914663   6.853494   4.167448
    37  H    0.973537   3.229009   2.586722   3.104532   2.823046
    38  H    3.338612   1.095578   2.813782   3.347054   4.357522
    39  H    2.612619   1.093227   3.477519   3.864811   3.489859
    40  H    2.633818   1.093367   2.673684   2.480691   4.662056
    41  H    2.707729   3.469451   1.097380   2.070282   4.347419
    42  H    3.371562   2.769347   1.095270   2.037083   4.886760
    43  H    2.293680   2.996664   1.929013   0.974990   5.046492
                   21         22         23         24         25
    21  H    0.000000
    22  H    2.633385   0.000000
    23  H    3.835136   3.042841   0.000000
    24  H    4.318781   2.361776   1.753973   0.000000
    25  H    3.879950   3.617019   2.377585   3.049483   0.000000
    26  H    5.100445   3.882921   2.471911   2.374792   1.751644
    27  H    5.132671   4.149490   4.267688   3.872133   2.468529
    28  H    4.594064   4.951469   7.040459   6.715946   5.708400
    29  H    4.804893   5.614616   7.001067   7.023398   5.239832
    30  H    5.891224   3.809078   4.282066   2.974664   3.804031
    31  H    4.638483   2.318119   3.972296   2.561202   3.876608
    32  H    5.602978   3.789150   5.217911   4.033559   4.320076
    33  H    2.476419   4.817237   5.570911   6.304827   4.661210
    34  H    3.850919   5.803020   6.989984   7.467753   5.717956
    35  H    3.645246   5.359267   5.891262   6.534154   4.277860
    36  H    2.892830   3.454234   5.965047   5.685119   5.437989
    37  H    3.349319   3.651442   2.202565   3.468872   3.981771
    38  H    3.123627   2.406772   4.656248   4.237219   5.755437
    39  H    2.032423   3.027848   4.625431   4.841783   5.491328
    40  H    3.588488   3.645122   4.853484   4.926272   6.360230
    41  H    4.605451   3.257896   2.329419   2.258737   4.595334
    42  H    4.549070   2.714978   3.554057   2.756260   5.385538
    43  H    4.822170   4.476232   4.053703   4.463366   6.201867
                   26         27         28         29         30
    26  H    0.000000
    27  H    2.371386   0.000000
    28  H    6.608131   4.829372   0.000000
    29  H    6.391929   4.551032   1.761688   0.000000
    30  H    2.651786   2.464993   6.032321   6.382777   0.000000
    31  H    3.336822   3.064384   5.068140   5.769154   1.774251
    32  H    3.815944   2.445201   4.562749   5.145380   1.771152
    33  H    6.280126   5.721487   4.202693   3.681750   7.278762
    34  H    7.253565   6.123218   3.331480   2.642544   7.845395
    35  H    5.892934   4.869138   3.731389   2.543105   6.866730
    36  H    6.363646   5.366022   2.415528   3.576065   6.004501
    37  H    4.623002   6.084816   7.640364   7.663537   6.236463
    38  H    6.158539   6.521960   6.028087   6.977622   6.036692
    39  H    6.357227   6.692739   5.855508   6.483541   6.822366
    40  H    6.880823   7.651850   7.399307   8.122180   7.286993
    41  H    4.320799   6.014496   8.131130   8.516042   5.172620
    42  H    5.115404   6.268626   7.582380   8.322844   5.109957
    43  H    6.407547   7.902910   9.018640   9.457450   7.347541
                   31         32         33         34         35
    31  H    0.000000
    32  H    1.771049   0.000000
    33  H    6.308639   6.698205   0.000000
    34  H    6.903704   6.904396   1.776260   0.000000
    35  H    6.245929   6.190623   1.778342   1.777351   0.000000
    36  H    4.531398   4.911369   3.512559   3.492373   4.090289
    37  H    5.466410   6.876188   5.197825   6.873946   6.117797
    38  H    4.391627   5.880320   5.452836   6.476827   6.586074
    39  H    5.306077   6.618325   4.144894   5.380331   5.569407
    40  H    5.808033   7.381921   5.834733   7.143517   7.222094
    41  H    4.458268   6.126020   6.882511   8.328898   7.603244
    42  H    3.944009   5.713889   7.003453   8.239100   7.823713
    43  H    6.316483   8.011261   7.048580   8.622943   8.229002
                   36         37         38         39         40
    36  H    0.000000
    37  H    6.041101   0.000000
    38  H    3.799406   4.099607   0.000000
    39  H    3.589271   3.520394   1.773971   0.000000
    40  H    5.107494   3.521955   1.772511   1.769391   0.000000
    41  H    6.532475   2.464587   3.809483   4.331316   3.694688
    42  H    5.792217   3.605435   2.628757   3.809202   3.008128
    43  H    6.996779   2.579146   3.713553   3.771358   2.514892
                   41         42         43
    41  H    0.000000
    42  H    1.774764   0.000000
    43  H    2.376596   2.814664   0.000000
 Stoichiometry    C15H24O4
 Framework group  C1[X(C15H24O4)]
 Deg. of freedom   123
 Full point group                 C1      NOp   1
 Largest Abelian subgroup         C1      NOp   1
 Largest concise Abelian subgroup C1      NOp   1
                         Standard orientation:                         
 ---------------------------------------------------------------------
 Center     Atomic      Atomic             Coordinates (Angstroms)
 Number     Number       Type             X           Y           Z
 ---------------------------------------------------------------------
      1          6           0        1.796754    0.734214    0.088148
      2          6           0        1.191749   -0.462886    0.280520
      3          6           0       -0.234624   -0.730560    0.669329
      4          6           0       -1.250783    0.248154    0.028431
      5          6           0       -1.282911    1.610414    0.766479
      6          6           0        0.066441    2.140226    1.290055
      7          6           0        1.255422    2.129240    0.308296
      8          6           0        3.187167    0.520352   -0.342943
      9          6           0        3.452677   -0.972789   -0.436153
     10          6           0        2.137311   -1.643833    0.018589
     11          8           0        4.012566    1.403636   -0.577242
     12          6           0        0.972114    2.868811   -1.015890
     13          6           0        2.315676   -2.530468    1.252444
     14          8           0        1.581209   -2.509302   -0.992368
     15          6           0       -2.657930   -0.416387   -0.113603
     16          8           0       -3.087308   -1.012791    1.136083
     17          6           0       -2.638165   -1.570240   -1.122853
     18          6           0       -3.740101    0.605024   -0.528529
     19          8           0       -5.028910   -0.004676   -0.622297
     20          1           0       -0.329249   -0.699174    1.764355
     21          1           0       -0.462931   -1.760174    0.384991
     22          1           0       -0.916757    0.433091   -1.000053
     23          1           0       -1.953225    1.544699    1.636032
     24          1           0       -1.723463    2.360751    0.100555
     25          1           0        0.359898    1.577049    2.184964
     26          1           0       -0.093856    3.173493    1.624848
     27          1           0        2.072418    2.683851    0.793597
     28          1           0        3.713793   -1.258731   -1.461346
     29          1           0        4.309367   -1.234229    0.196434
     30          1           0        0.652764    3.898795   -0.814099
     31          1           0        0.188222    2.379413   -1.603813
     32          1           0        1.876359    2.914172   -1.632825
     33          1           0        1.355379   -2.937002    1.585606
     34          1           0        2.979924   -3.367845    1.010866
     35          1           0        2.759664   -1.962651    2.076648
     36          1           0        1.430462   -1.974336   -1.791627
     37          1           0       -3.125228   -0.311958    1.810745
     38          1           0       -2.280552   -1.218960   -2.097022
     39          1           0       -1.992759   -2.389730   -0.795698
     40          1           0       -3.648638   -1.966768   -1.253862
     41          1           0       -3.779274    1.429762    0.194323
     42          1           0       -3.515627    1.027142   -1.513944
     43          1           0       -5.121919   -0.531236    0.192988
 ---------------------------------------------------------------------
 Rotational constants (GHZ):      0.5920611      0.2479509      0.2000420
 Standard basis: 6-31G(d) (6D, 7F)
 There are   333 symmetry adapted cartesian basis functions of A   symmetry.
 There are   333 symmetry adapted basis functions of A   symmetry.
   333 basis functions,   628 primitive gaussians,   333 cartesian basis functions
    73 alpha electrons       73 beta electrons
       nuclear repulsion energy      1596.6476244358 Hartrees.
 NAtoms=   43 NActive=   43 NUniq=   43 SFac= 1.00D+00 NAtFMM=   60 NAOKFM=F Big=F
 Integral buffers will be    131072 words long.
 Raffenetti 2 integral format.
 Two-electron integral symmetry is turned on.
 ------------------------------------------------------------------------------
 Polarizable Continuum Model (PCM)
 =================================
 Model                : PCM (using non-symmetric T matrix).
 Atomic radii         : SMD-Coulomb.
 Polarization charges : Total charges.
 Charge compensation  : None.
 Solution method      : On-the-fly selection.
 Cavity type          : VdW (van der Waals Surface) (Alpha=1.000).
 Cavity algorithm     : GePol (No added spheres)
                        Default sphere list used, NSphG=   43.
                        Lebedev-Laikov grids with approx.  5.0 points / Ang**2.
                        Smoothing algorithm: Karplus/York (Gamma=1.0000).
                        Polarization charges: spherical gaussians, with
                                              point-specific exponents (IZeta= 3).
                        Self-potential: point-specific (ISelfS= 7).
                        Self-field    : sphere-specific E.n sum rule (ISelfD= 2).
 1st derivatives      : Analytical E(r).r(x)/FMM algorithm (CHGder, D1EAlg=3).
                        Cavity 1st derivative terms included.
 Solvent              : Methanol, Eps=  32.613000 Eps(inf)=   1.765709
 ------------------------------------------------------------------------------
 ------------------------------------------------------------------------------
 Atomic radii for non-electrostatic terms: SMD-CDS.
 ------------------------------------------------------------------------------
 Nuclear repulsion after PCM non-electrostatic terms =     1596.6491363100 Hartrees.
 One-electron integrals computed using PRISM.
 NBasis=   333 RedAO= T EigKep=  9.30D-04  NBF=   333
 NBsUse=   333 1.00D-06 EigRej= -1.00D+00 NBFU=   333
 Initial guess from the checkpoint file:  "DY-202A-11R_64.chk"
 B after Tr=     0.000000    0.000000    0.000000
         Rot=    0.999990   -0.004306    0.000575   -0.000482 Ang=  -0.50 deg.
 ExpMin= 1.61D-01 ExpMax= 5.48D+03 ExpMxC= 8.25D+02 IAcc=1 IRadAn=         1 AccDes= 0.00D+00
 Harris functional with IExCor=  402 and IRadAn=       1 diagonalized for initial guess.
 HarFok:  IExCor=  402 AccDes= 0.00D+00 IRadAn=         1 IDoV= 1 UseB2=F ITyADJ=14
 ICtDFT=  3500011 ScaDFX=  1.000000  1.000000  1.000000  1.000000
 FoFCou: FMM=F IPFlag=           0 FMFlag=      100000 FMFlg1=           0
         NFxFlg=           0 DoJE=T BraDBF=F KetDBF=T FulRan=T
         wScrn=  0.000000 ICntrl=     500 IOpCl=  0 I1Cent=   200000004 NGrid=           0
         NMat0=    1 NMatS0=      1 NMatT0=    0 NMatD0=    1 NMtDS0=    0 NMtDT0=    0
 Petite list used in FoFCou.
 Keep R1 ints in memory in canonical form, NReq=1565304907.
 Requested convergence on RMS density matrix=1.00D-08 within 128 cycles.
 Requested convergence on MAX density matrix=1.00D-06.
 Requested convergence on             energy=1.00D-06.
 No special actions if energy rises.
 Inv3:  Mode=1 IEnd=    21805248.
 Iteration    1 A*A^-1 deviation from unit magnitude is 6.00D-15 for   2675.
 Iteration    1 A*A^-1 deviation from orthogonality  is 3.13D-15 for   2083   1083.
 Iteration    1 A^-1*A deviation from unit magnitude is 5.66D-15 for   2694.
 Iteration    1 A^-1*A deviation from orthogonality  is 3.76D-13 for   1914   1870.
 Error on total polarization charges =  0.05206
 SCF Done:  E(RB3LYP) =  -886.951577877     A.U. after   10 cycles
            NFock= 10  Conv=0.84D-08     -V/T= 2.0094
 SMD-CDS (non-electrostatic) energy       (kcal/mol) =       0.95
 (included in total energy above)
 D1PCM: PCM CHGder 1st derivatives, ID1Alg=3 FixD1E=F DoIter=F DoCFld=F I1PDM=0.
 Calling FoFJK, ICntrl=      2127 FMM=F ISym2X=0 I1Cent= 0 IOpClX= 0 NMat=1 NMatS=1 NMatT=0.
 ***** Axes restored to original set *****
 -------------------------------------------------------------------
 Center     Atomic                   Forces (Hartrees/Bohr)
 Number     Number              X              Y              Z
 -------------------------------------------------------------------
      1        6          -0.001321751    0.001551475   -0.000132528
      2        6           0.000990099   -0.000883291    0.000364768
      3        6           0.000135239   -0.000067176    0.000323898
      4        6           0.000165426   -0.000416860   -0.000423932
      5        6           0.000304703   -0.000089049    0.000336440
      6        6           0.000002461    0.000089730   -0.000567089
      7        6           0.000459596   -0.000439615   -0.000274051
      8        6          -0.000066211   -0.001075653   -0.000198033
      9        6           0.000697155   -0.000308648    0.001013573
     10        6          -0.000894916   -0.000103555   -0.001154203
     11        8           0.000502403    0.000361371    0.000126563
     12        6          -0.000142295   -0.000304527    0.000533615
     13        6           0.000275906    0.000702053    0.000005219
     14        8           0.000008616    0.000286618    0.000463726
     15        6          -0.000040124    0.000173051    0.000213552
     16        8          -0.000459478    0.000221869   -0.000234806
     17        6          -0.000011127    0.000704445    0.000002648
     18        6           0.000111992   -0.000314580   -0.000393747
     19        8           0.000086269   -0.000383066    0.000190082
     20        1           0.000043341    0.000035955   -0.000161191
     21        1          -0.000080260    0.000006457    0.000024623
     22        1           0.000248403    0.000313835   -0.000017115
     23        1           0.000201647    0.000260734   -0.000064926
     24        1          -0.000228707    0.000112849   -0.000095983
     25        1           0.000003881    0.000044284    0.000171789
     26        1           0.000029373    0.000059161    0.000048500
     27        1          -0.000082673    0.000016536    0.000208007
     28        1          -0.000568946    0.000558907   -0.000297084
     29        1           0.000043606    0.000136957   -0.000350747
     30        1          -0.000029274    0.000022405   -0.000057873
     31        1          -0.000071748   -0.000204162   -0.000024525
     32        1          -0.000038108    0.000067592   -0.000070306
     33        1          -0.000019464   -0.000237358    0.000048994
     34        1          -0.000045053   -0.000177772    0.000080045
     35        1          -0.000137118    0.000025811   -0.000052634
     36        1           0.000286568   -0.000171025    0.000073355
     37        1          -0.000070551   -0.000174627    0.000051144
     38        1          -0.000127478    0.000002416    0.000123440
     39        1          -0.000048090   -0.000157929    0.000017696
     40        1          -0.000043770   -0.000424682   -0.000020668
     41        1           0.000142787   -0.000025194    0.000198510
     42        1          -0.000098310   -0.000018859    0.000090093
     43        1          -0.000114018    0.000223114   -0.000118839
 -------------------------------------------------------------------
 Cartesian Forces:  Max     0.001551475 RMS     0.000369747

 GradGradGradGradGradGradGradGradGradGradGradGradGradGradGradGradGradGrad
 Berny optimization.
 Using GEDIIS/GDIIS optimizer.
 FormGI is forming the generalized inverse of G from B-inverse, IUseBI=4.
 Internal  Forces:  Max     0.000792000 RMS     0.000175995
 Search for a local minimum.
 Step number   5 out of a maximum of  258
 All quantities printed in internal units (Hartrees-Bohrs-Radians)
 Mixed Optimization -- En-DIIS/RFO-DIIS
 Swapping is turned off.
 Update second derivatives using D2CorX and points    2    3    4    5
 DE= -6.91D-04 DEPred=-6.76D-04 R= 1.02D+00
 TightC=F SS=  1.41D+00  RLast= 2.82D-01 DXNew= 7.1352D-01 8.4627D-01
 Trust test= 1.02D+00 RLast= 2.82D-01 DXMaxT set to 7.14D-01
 ITU=  1 -1  1  1  0
 DSYEVD-2 returned Info=         154 IAlg= 4 N=   123 NDim=   123 NE2=    13078787 trying  DSYEV.
     Eigenvalues ---    0.00220   0.00237   0.00302   0.00350   0.00381
     Eigenvalues ---    0.00418   0.00585   0.00700   0.00795   0.00883
     Eigenvalues ---    0.01077   0.01149   0.01231   0.01259   0.01371
     Eigenvalues ---    0.01398   0.02492   0.02623   0.03214   0.03847
     Eigenvalues ---    0.03941   0.04177   0.04414   0.04581   0.04712
     Eigenvalues ---    0.04804   0.04932   0.05041   0.05116   0.05334
     Eigenvalues ---    0.05417   0.05468   0.05565   0.05577   0.05603
     Eigenvalues ---    0.05641   0.05674   0.05732   0.05927   0.06015
     Eigenvalues ---    0.06076   0.06315   0.07293   0.07886   0.08173
     Eigenvalues ---    0.08596   0.08986   0.09090   0.09261   0.09698
     Eigenvalues ---    0.10393   0.11686   0.12114   0.13319   0.13900
     Eigenvalues ---    0.14699   0.15549   0.15969   0.15988   0.16000
     Eigenvalues ---    0.16000   0.16000   0.16000   0.16000   0.16000
     Eigenvalues ---    0.16000   0.16008   0.16079   0.16207   0.16314
     Eigenvalues ---    0.17190   0.17941   0.19685   0.20398   0.20705
     Eigenvalues ---    0.22908   0.24341   0.24653   0.24980   0.26509
     Eigenvalues ---    0.26971   0.27459   0.27763   0.27985   0.28425
     Eigenvalues ---    0.28712   0.29035   0.29397   0.29736   0.30279
     Eigenvalues ---    0.31027   0.31608   0.32321   0.33750   0.33822
     Eigenvalues ---    0.33831   0.33844   0.33931   0.33985   0.34029
     Eigenvalues ---    0.34050   0.34114   0.34148   0.34164   0.34193
     Eigenvalues ---    0.34209   0.34233   0.34271   0.34295   0.34318
     Eigenvalues ---    0.34348   0.34425   0.34576   0.34610   0.34837
     Eigenvalues ---    0.39535   0.41281   0.41754   0.51917   0.52652
     Eigenvalues ---    0.52826   0.53039   0.95484
 En-DIIS/RFO-DIIS IScMMF=        0 using points:     5    4    3    2
 RFO step:  Lambda=-2.73807499D-05.
 DidBck=F Rises=F RFO-DIIS coefs:    0.96280   -0.01678    0.10816   -0.05418
 Iteration  1 RMS(Cart)=  0.02270398 RMS(Int)=  0.00026441
 Iteration  2 RMS(Cart)=  0.00037032 RMS(Int)=  0.00002782
 Iteration  3 RMS(Cart)=  0.00000005 RMS(Int)=  0.00002782
 Variable       Old X    -DE/DX   Delta X   Delta X   Delta X     New X
                                 (Linear)    (Quad)   (Total)
    R1        2.56062   0.00031  -0.00023   0.00052   0.00031   2.56093
    R2        2.85818  -0.00079   0.00000  -0.00102  -0.00102   2.85715
    R3        2.78042   0.00046   0.00005  -0.00096  -0.00088   2.77954
    R4        2.83922   0.00016  -0.00007  -0.00018  -0.00025   2.83897
    R5        2.90141  -0.00039   0.00016  -0.00155  -0.00141   2.90000
    R6        2.92829   0.00037   0.00018   0.00125   0.00143   2.92972
    R7        2.07786  -0.00017   0.00003  -0.00065  -0.00062   2.07723
    R8        2.06411   0.00001  -0.00017   0.00042   0.00024   2.06435
    R9        2.92847   0.00034   0.00007   0.00000   0.00008   2.92855
   R10        2.95297   0.00063   0.00054  -0.00075  -0.00021   2.95275
   R11        2.07316   0.00015   0.00001   0.00055   0.00056   2.07372
   R12        2.91262  -0.00028  -0.00012  -0.00093  -0.00104   2.91158
   R13        2.07849  -0.00019   0.00004  -0.00081  -0.00078   2.07772
   R14        2.07056   0.00022  -0.00004   0.00084   0.00080   2.07136
   R15        2.91389  -0.00047  -0.00011  -0.00163  -0.00174   2.91214
   R16        2.07367   0.00013  -0.00001   0.00020   0.00019   2.07385
   R17        2.07476   0.00006   0.00003  -0.00001   0.00002   2.07479
   R18        2.91575  -0.00052  -0.00006  -0.00208  -0.00213   2.91362
   R19        2.07921   0.00004   0.00001   0.00014   0.00015   2.07936
   R20        2.87130  -0.00039   0.00012  -0.00272  -0.00261   2.86868
   R21        2.32703   0.00057  -0.00005  -0.00004  -0.00009   2.32694
   R22        2.91978   0.00005  -0.00018  -0.00180  -0.00203   2.91776
   R23        2.07092  -0.00001   0.00008   0.00001   0.00009   2.07102
   R24        2.07219  -0.00020   0.00002  -0.00060  -0.00058   2.07161
   R25        2.89093  -0.00010   0.00004   0.00006   0.00010   2.89103
   R26        2.72561  -0.00055  -0.00002  -0.00211  -0.00213   2.72348
   R27        2.07317   0.00002   0.00000  -0.00009  -0.00009   2.07308
   R28        2.06979   0.00014   0.00007  -0.00009  -0.00002   2.06977
   R29        2.07037   0.00001   0.00001  -0.00018  -0.00017   2.07020
   R30        2.06874   0.00013  -0.00008   0.00057   0.00049   2.06923
   R31        2.07077   0.00010   0.00001   0.00006   0.00007   2.07084
   R32        2.06910  -0.00009   0.00005  -0.00035  -0.00031   2.06880
   R33        1.83967  -0.00019   0.00005  -0.00049  -0.00044   1.83924
   R34        2.73963  -0.00003  -0.00007   0.00138   0.00130   2.74094
   R35        2.89711  -0.00019   0.00036  -0.00143  -0.00106   2.89605
   R36        2.91933  -0.00038  -0.00003  -0.00084  -0.00087   2.91846
   R37        1.83972  -0.00009   0.00002  -0.00032  -0.00030   1.83941
   R38        2.07034  -0.00014  -0.00001  -0.00009  -0.00010   2.07024
   R39        2.06590   0.00008  -0.00010   0.00024   0.00015   2.06604
   R40        2.06617   0.00020  -0.00003   0.00035   0.00032   2.06648
   R41        2.70010   0.00008   0.00000  -0.00076  -0.00076   2.69934
   R42        2.07375   0.00011   0.00001   0.00021   0.00022   2.07396
   R43        2.06976  -0.00010   0.00002  -0.00029  -0.00027   2.06949
   R44        1.84246  -0.00022   0.00002  -0.00034  -0.00032   1.84214
    A1        2.25800   0.00035  -0.00011   0.00156   0.00145   2.25945
    A2        1.91253  -0.00046  -0.00002  -0.00282  -0.00292   1.90961
    A3        2.11173   0.00011   0.00016   0.00125   0.00148   2.11321
    A4        2.23701  -0.00039  -0.00010  -0.00203  -0.00210   2.23491
    A5        1.96095   0.00026  -0.00005   0.00086   0.00069   1.96164
    A6        2.08494   0.00013   0.00012   0.00115   0.00137   2.08631
    A7        1.98559  -0.00024   0.00023  -0.00492  -0.00472   1.98087
    A8        1.91169   0.00009  -0.00019   0.00167   0.00147   1.91316
    A9        1.87445   0.00011  -0.00045   0.00355   0.00311   1.87756
   A10        1.91498   0.00012   0.00005  -0.00048  -0.00043   1.91455
   A11        1.92904  -0.00004   0.00030   0.00023   0.00054   1.92958
   A12        1.84228  -0.00002   0.00004   0.00043   0.00046   1.84275
   A13        1.95178   0.00005  -0.00022  -0.00150  -0.00174   1.95004
   A14        1.93853   0.00016   0.00067   0.00266   0.00333   1.94186
   A15        1.86978  -0.00006   0.00000  -0.00041  -0.00041   1.86937
   A16        1.98063  -0.00010  -0.00020   0.00153   0.00134   1.98197
   A17        1.88033  -0.00011  -0.00014  -0.00350  -0.00364   1.87669
   A18        1.83449   0.00005  -0.00012   0.00102   0.00089   1.83539
   A19        2.03287   0.00011  -0.00004  -0.00101  -0.00106   2.03182
   A20        1.91414   0.00019   0.00013   0.00290   0.00303   1.91717
   A21        1.89744  -0.00011  -0.00005  -0.00048  -0.00053   1.89691
   A22        1.86035  -0.00016  -0.00008  -0.00031  -0.00039   1.85996
   A23        1.89976   0.00000  -0.00003  -0.00003  -0.00007   1.89970
   A24        1.85080  -0.00004   0.00010  -0.00111  -0.00101   1.84979
   A25        2.04466  -0.00027  -0.00028  -0.00071  -0.00100   2.04366
   A26        1.91213   0.00011   0.00006  -0.00004   0.00002   1.91214
   A27        1.87472   0.00009   0.00010   0.00004   0.00014   1.87487
   A28        1.88534   0.00012  -0.00015   0.00180   0.00165   1.88699
   A29        1.88960   0.00005   0.00010   0.00048   0.00057   1.89018
   A30        1.84768  -0.00009   0.00023  -0.00173  -0.00149   1.84619
   A31        1.95543   0.00032  -0.00005   0.00104   0.00097   1.95640
   A32        1.96373  -0.00016  -0.00014  -0.00225  -0.00239   1.96134
   A33        1.83730   0.00002   0.00003   0.00314   0.00318   1.84048
   A34        1.98387  -0.00034  -0.00021  -0.00235  -0.00256   1.98131
   A35        1.86308  -0.00011   0.00020  -0.00171  -0.00151   1.86157
   A36        1.84758   0.00031   0.00024   0.00275   0.00299   1.85057
   A37        1.90281   0.00018   0.00014   0.00187   0.00185   1.90465
   A38        2.19556   0.00000  -0.00002  -0.00067  -0.00062   2.19494
   A39        2.18473  -0.00018  -0.00012  -0.00109  -0.00114   2.18358
   A40        1.83380   0.00003  -0.00018  -0.00109  -0.00152   1.83228
   A41        1.93417  -0.00027   0.00059  -0.00995  -0.00931   1.92487
   A42        1.91285  -0.00009   0.00015   0.00280   0.00303   1.91588
   A43        1.94427  -0.00006   0.00002  -0.00115  -0.00109   1.94318
   A44        1.97335   0.00023  -0.00041   0.00718   0.00682   1.98017
   A45        1.86640   0.00014  -0.00013   0.00180   0.00163   1.86803
   A46        1.81362  -0.00001   0.00020  -0.00048  -0.00040   1.81322
   A47        1.96059  -0.00013   0.00038  -0.00533  -0.00491   1.95568
   A48        1.92161   0.00013   0.00001   0.00239   0.00245   1.92406
   A49        1.97125  -0.00002  -0.00019   0.00031   0.00016   1.97141
   A50        1.96335   0.00001  -0.00054   0.00200   0.00149   1.96484
   A51        1.83641   0.00001   0.00013   0.00108   0.00118   1.83759
   A52        1.92368   0.00010  -0.00007   0.00064   0.00057   1.92425
   A53        1.95833  -0.00024  -0.00021  -0.00078  -0.00098   1.95735
   A54        1.93004   0.00015   0.00004   0.00058   0.00062   1.93066
   A55        1.88588   0.00006   0.00007   0.00021   0.00028   1.88616
   A56        1.88069  -0.00008   0.00010  -0.00037  -0.00027   1.88041
   A57        1.88277   0.00001   0.00009  -0.00030  -0.00021   1.88256
   A58        1.93736   0.00015  -0.00031   0.00160   0.00129   1.93865
   A59        1.91320   0.00018   0.00009   0.00023   0.00032   1.91353
   A60        1.93247  -0.00009   0.00013  -0.00012   0.00001   1.93248
   A61        1.89131  -0.00023   0.00012  -0.00205  -0.00193   1.88937
   A62        1.89568  -0.00004   0.00007  -0.00081  -0.00074   1.89493
   A63        1.89277   0.00002  -0.00010   0.00109   0.00099   1.89376
   A64        1.88118   0.00001   0.00010  -0.00042  -0.00032   1.88086
   A65        1.94260   0.00030   0.00012   0.00293   0.00304   1.94565
   A66        1.94797  -0.00012   0.00070  -0.00234  -0.00163   1.94634
   A67        1.95415   0.00013  -0.00047   0.00114   0.00067   1.95482
   A68        1.83554  -0.00003   0.00000   0.00018   0.00018   1.83573
   A69        1.87135  -0.00023  -0.00025  -0.00164  -0.00190   1.86945
   A70        1.90693  -0.00007  -0.00011  -0.00033  -0.00044   1.90649
   A71        1.88889   0.00031   0.00018   0.00059   0.00078   1.88967
   A72        1.92650  -0.00011  -0.00004   0.00030   0.00025   1.92675
   A73        1.95496   0.00004   0.00028  -0.00118  -0.00090   1.95406
   A74        1.91763   0.00038   0.00008   0.00178   0.00186   1.91948
   A75        1.88992   0.00004  -0.00007   0.00024   0.00017   1.89009
   A76        1.88747  -0.00008  -0.00020   0.00073   0.00052   1.88799
   A77        1.88558  -0.00029  -0.00006  -0.00186  -0.00192   1.88366
   A78        1.94696  -0.00007   0.00028  -0.00005   0.00022   1.94718
   A79        1.92303  -0.00018   0.00008  -0.00338  -0.00330   1.91973
   A80        1.93146   0.00010  -0.00011   0.00291   0.00280   1.93426
   A81        1.90893   0.00012  -0.00063   0.00074   0.00010   1.90903
   A82        1.86531   0.00000   0.00040  -0.00045  -0.00005   1.86526
   A83        1.88631   0.00005  -0.00003   0.00036   0.00033   1.88664
   A84        1.83550   0.00013   0.00000   0.00226   0.00226   1.83776
    D1        0.09140   0.00007   0.00023   0.00153   0.00175   0.09315
    D2       -3.07645  -0.00007  -0.00073   0.00074   0.00002  -3.07643
    D3       -3.09692   0.00006   0.00064   0.00146   0.00210  -3.09482
    D4        0.01842  -0.00008  -0.00032   0.00067   0.00036   0.01878
    D5        0.37628  -0.00006   0.00103  -0.00281  -0.00179   0.37448
    D6       -1.88458   0.00027   0.00148   0.00149   0.00297  -1.88160
    D7        2.39460  -0.00002   0.00125  -0.00250  -0.00125   2.39335
    D8       -2.71396  -0.00004   0.00059  -0.00265  -0.00207  -2.71603
    D9        1.30837   0.00029   0.00104   0.00166   0.00269   1.31107
   D10       -0.69564   0.00000   0.00081  -0.00234  -0.00153  -0.69717
   D11        0.01083   0.00002  -0.00044   0.02244   0.02200   0.03283
   D12       -3.11734   0.00005  -0.00051   0.01286   0.01233  -3.10500
   D13        3.11029   0.00003  -0.00010   0.02240   0.02232   3.13261
   D14       -0.01788   0.00005  -0.00018   0.01282   0.01265  -0.00522
   D15        0.64956   0.00004  -0.00094   0.00261   0.00166   0.65122
   D16       -1.50051  -0.00002  -0.00102   0.00548   0.00446  -1.49605
   D17        2.79015  -0.00009  -0.00074   0.00226   0.00151   2.79166
   D18       -2.46415   0.00019   0.00007   0.00346   0.00352  -2.46063
   D19        1.66897   0.00013  -0.00001   0.00633   0.00632   1.67529
   D20       -0.32355   0.00006   0.00028   0.00311   0.00337  -0.32018
   D21       -0.03905   0.00010   0.00092  -0.02254  -0.02162  -0.06067
   D22        2.09738   0.00000   0.00103  -0.02542  -0.02439   2.07299
   D23       -2.14541   0.00003   0.00144  -0.02582  -0.02439  -2.16980
   D24        3.07884  -0.00003   0.00006  -0.02330  -0.02325   3.05559
   D25       -1.06792  -0.00013   0.00016  -0.02619  -0.02602  -1.09394
   D26        0.97248  -0.00011   0.00057  -0.02659  -0.02602   0.94646
   D27       -1.37710  -0.00001   0.00001  -0.00878  -0.00876  -1.38586
   D28        2.67379  -0.00005  -0.00009  -0.01177  -0.01186   2.66193
   D29        0.67939  -0.00015  -0.00028  -0.01411  -0.01439   0.66500
   D30        0.77117   0.00002  -0.00004  -0.01048  -0.01053   0.76064
   D31       -1.46113  -0.00001  -0.00014  -0.01348  -0.01362  -1.47475
   D32        2.82767  -0.00012  -0.00034  -0.01582  -0.01616   2.81151
   D33        2.79577   0.00005   0.00021  -0.01011  -0.00990   2.78587
   D34        0.56347   0.00001   0.00011  -0.01310  -0.01299   0.55048
   D35       -1.43092  -0.00010  -0.00008  -0.01545  -0.01553  -1.44645
   D36        0.64652  -0.00002   0.00079   0.00912   0.00991   0.65643
   D37       -1.46738  -0.00004   0.00083   0.00794   0.00877  -1.45861
   D38        2.79942  -0.00003   0.00067   0.00795   0.00862   2.80805
   D39        2.85613   0.00016   0.00135   0.01275   0.01410   2.87023
   D40        0.74224   0.00015   0.00139   0.01156   0.01296   0.75520
   D41       -1.27415   0.00015   0.00124   0.01157   0.01281  -1.26134
   D42       -1.40366   0.00009   0.00100   0.01263   0.01363  -1.39003
   D43        2.76563   0.00007   0.00104   0.01145   0.01249   2.77812
   D44        0.74925   0.00008   0.00088   0.01146   0.01234   0.76159
   D45        0.88178   0.00008  -0.00224   0.00620   0.00395   0.88573
   D46       -1.16314  -0.00001  -0.00278   0.00558   0.00281  -1.16034
   D47        2.97606   0.00009  -0.00281   0.00690   0.00409   2.98015
   D48       -1.33479  -0.00004  -0.00234   0.00478   0.00244  -1.33235
   D49        2.90347  -0.00013  -0.00287   0.00417   0.00130   2.90477
   D50        0.75949  -0.00004  -0.00290   0.00548   0.00258   0.76207
   D51        2.89814   0.00012  -0.00199   0.00757   0.00558   2.90372
   D52        0.85322   0.00003  -0.00252   0.00695   0.00443   0.85765
   D53       -1.29076   0.00012  -0.00255   0.00827   0.00572  -1.28504
   D54        0.84458  -0.00006  -0.00061  -0.00554  -0.00616   0.83842
   D55       -1.30996  -0.00011  -0.00025  -0.00741  -0.00765  -1.31761
   D56        2.97399  -0.00011  -0.00060  -0.00538  -0.00598   2.96801
   D57        2.98674   0.00014  -0.00054  -0.00268  -0.00322   2.98352
   D58        0.83220   0.00009  -0.00017  -0.00454  -0.00471   0.82749
   D59       -1.16703   0.00009  -0.00053  -0.00251  -0.00304  -1.17007
   D60       -1.30713   0.00000  -0.00049  -0.00414  -0.00462  -1.31175
   D61        2.82152  -0.00004  -0.00012  -0.00600  -0.00612   2.81540
   D62        0.82228  -0.00005  -0.00048  -0.00397  -0.00444   0.81784
   D63       -1.29528   0.00008  -0.00080   0.00290   0.00210  -1.29318
   D64        0.95505  -0.00016  -0.00122  -0.00138  -0.00260   0.95246
   D65        2.98530  -0.00004  -0.00092  -0.00041  -0.00132   2.98399
   D66        0.87285   0.00012  -0.00106   0.00382   0.00277   0.87563
   D67        3.12319  -0.00011  -0.00147  -0.00046  -0.00193   3.12126
   D68       -1.12974   0.00000  -0.00117   0.00052  -0.00065  -1.13040
   D69        2.86622   0.00011  -0.00081   0.00296   0.00216   2.86837
   D70       -1.16663  -0.00012  -0.00123  -0.00132  -0.00255  -1.16918
   D71        0.86362  -0.00001  -0.00093  -0.00034  -0.00127   0.86235
   D72       -3.06868  -0.00008  -0.00051  -0.00353  -0.00405  -3.07273
   D73        1.11197  -0.00007  -0.00041  -0.00372  -0.00414   1.10783
   D74       -0.99101  -0.00003  -0.00041  -0.00322  -0.00364  -0.99464
   D75        0.96839  -0.00009  -0.00014  -0.00090  -0.00104   0.96735
   D76       -1.13414  -0.00008  -0.00004  -0.00110  -0.00113  -1.13527
   D77        3.04607  -0.00004  -0.00003  -0.00060  -0.00063   3.04544
   D78       -1.07091   0.00004  -0.00041   0.00070   0.00029  -1.07063
   D79        3.10974   0.00005  -0.00031   0.00051   0.00020   3.10994
   D80        1.00676   0.00009  -0.00031   0.00101   0.00070   1.00746
   D81       -0.03425   0.00004   0.00099  -0.03527  -0.03430  -0.06855
   D82        2.06781  -0.00016   0.00122  -0.04262  -0.04142   2.02639
   D83       -2.15956  -0.00020   0.00150  -0.04468  -0.04317  -2.20273
   D84        3.09402   0.00001   0.00107  -0.02576  -0.02470   3.06932
   D85       -1.08711  -0.00019   0.00130  -0.03311  -0.03182  -1.11893
   D86        0.96871  -0.00023   0.00158  -0.03517  -0.03357   0.93514
   D87        0.04212  -0.00008  -0.00111   0.03368   0.03255   0.07468
   D88       -2.08725   0.00009  -0.00159   0.04032   0.03872  -2.04853
   D89        2.12016   0.00008  -0.00125   0.03728   0.03601   2.15617
   D90       -2.05325   0.00026  -0.00172   0.04690   0.04520  -2.00805
   D91        2.10057   0.00043  -0.00220   0.05355   0.05137   2.15193
   D92        0.02478   0.00042  -0.00186   0.05050   0.04866   0.07344
   D93        2.12753  -0.00004  -0.00126   0.04034   0.03905   2.16657
   D94       -0.00184   0.00013  -0.00175   0.04698   0.04521   0.04336
   D95       -2.07763   0.00012  -0.00140   0.04393   0.04250  -2.03512
   D96        1.03251   0.00013  -0.00009   0.00525   0.00521   1.03772
   D97        3.12127   0.00005  -0.00008   0.00386   0.00383   3.12510
   D98       -1.07440   0.00013  -0.00006   0.00529   0.00528  -1.06913
   D99        3.07701   0.00002   0.00030   0.00119   0.00145   3.07845
   D100      -1.11742  -0.00006   0.00030  -0.00020   0.00007  -1.11735
   D101       0.97009   0.00002   0.00033   0.00123   0.00151   0.97161
   D102      -1.05819   0.00003  -0.00039   0.00460   0.00420  -1.05399
   D103       1.03057  -0.00005  -0.00039   0.00321   0.00282   1.03339
   D104       3.11808   0.00003  -0.00037   0.00464   0.00427   3.12235
   D105       1.00028   0.00021  -0.00125   0.03323   0.03193   1.03221
   D106      -1.01350   0.00013  -0.00118   0.03111   0.02998  -0.98352
   D107       3.11664   0.00014  -0.00071   0.02880   0.02809  -3.13846
   D108       1.04038   0.00008   0.00091  -0.00849  -0.00758   1.03280
   D109      -3.13066   0.00008   0.00183  -0.00959  -0.00776  -3.13842
   D110      -1.10224  -0.00012   0.00159  -0.01063  -0.00904  -1.11128
   D111      -0.99063   0.00006   0.00128  -0.02445  -0.02316  -1.01380
   D112       1.11672   0.00007   0.00135  -0.02473  -0.02338   1.09335
   D113      -3.07067  -0.00001   0.00151  -0.02664  -0.02513  -3.09580
   D114      -3.09926  -0.00022   0.00075  -0.02681  -0.02605  -3.12531
   D115      -0.99190  -0.00021   0.00082  -0.02709  -0.02627  -1.01817
   D116       1.10389  -0.00029   0.00098  -0.02900  -0.02802   1.07587
   D117       1.18008   0.00009   0.00109  -0.02485  -0.02376   1.15632
   D118      -2.99575   0.00009   0.00116  -0.02513  -0.02397  -3.01972
   D119      -0.89995   0.00001   0.00132  -0.02705  -0.02573  -0.92568
   D120      -3.11541  -0.00011   0.00848  -0.00127   0.00721  -3.10821
   D121      -0.99171  -0.00013   0.00792  -0.00271   0.00521  -0.98649
   D122       1.09344  -0.00013   0.00786  -0.00258   0.00528   1.09871
   D123      -0.97997   0.00019   0.00816   0.00197   0.01013  -0.96983
   D124       1.14374   0.00017   0.00760   0.00054   0.00814   1.15188
   D125      -3.05430   0.00017   0.00755   0.00066   0.00820  -3.04610
   D126       1.00068   0.00001   0.00798   0.00118   0.00916   1.00984
   D127       3.12439  -0.00001   0.00742  -0.00026   0.00716   3.13155
   D128      -1.07365  -0.00001   0.00737  -0.00014   0.00723  -1.06642
   D129       0.82223   0.00001   0.00002   0.02441   0.02442   0.84666
   D130      -1.30962   0.00021   0.00016   0.02821   0.02837  -1.28124
   D131       2.93556   0.00009   0.00031   0.02765   0.02796   2.96352
         Item               Value     Threshold  Converged?
 Maximum Force            0.000792     0.000450     NO 
 RMS     Force            0.000176     0.000300     YES
 Maximum Displacement     0.140437     0.001800     NO 
 RMS     Displacement     0.022742     0.001200     NO 
 Predicted change in Energy=-1.014607D-04
 GradGradGradGradGradGradGradGradGradGradGradGradGradGradGradGradGradGrad

                          Input orientation:                          
 ---------------------------------------------------------------------
 Center     Atomic      Atomic             Coordinates (Angstroms)
 Number     Number       Type             X           Y           Z
 ---------------------------------------------------------------------
      1          6           0        1.758798    0.729773    0.109861
      2          6           0        1.152544   -0.466368    0.305404
      3          6           0       -0.276632   -0.728719    0.686964
      4          6           0       -1.281993    0.250395    0.028073
      5          6           0       -1.321097    1.613785    0.763784
      6          6           0        0.024453    2.145704    1.293349
      7          6           0        1.218905    2.126335    0.319843
      8          6           0        3.149954    0.509280   -0.313841
      9          6           0        3.404526   -0.982875   -0.428364
     10          6           0        2.097777   -1.648917    0.054090
     11          8           0        3.982074    1.388921   -0.537583
     12          6           0        0.940267    2.854103   -1.010543
     13          6           0        2.291869   -2.505388    1.306798
     14          8           0        1.533617   -2.537727   -0.930192
     15          6           0       -2.688445   -0.409388   -0.139496
     16          8           0       -3.148522   -1.001628    1.102019
     17          6           0       -2.651030   -1.564799   -1.145603
     18          6           0       -3.758756    0.613521   -0.579055
     19          8           0       -5.048909    0.009955   -0.686851
     20          1           0       -0.380442   -0.686062    1.780444
     21          1           0       -0.507986   -1.759865    0.410251
     22          1           0       -0.928676    0.436461   -0.994059
     23          1           0       -1.996181    1.551601    1.629379
     24          1           0       -1.758441    2.362333    0.093053
     25          1           0        0.310144    1.589348    2.195131
     26          1           0       -0.137154    3.181335    1.620150
     27          1           0        2.032147    2.684831    0.807173
     28          1           0        3.629124   -1.251422   -1.466877
     29          1           0        4.280815   -1.256624    0.170751
     30          1           0        0.617595    3.884977   -0.819109
     31          1           0        0.160204    2.357407   -1.597419
     32          1           0        1.846742    2.896587   -1.624239
     33          1           0        1.337342   -2.910466    1.658637
     34          1           0        2.958086   -3.345159    1.079178
     35          1           0        2.739083   -1.915890    2.113639
     36          1           0        1.397303   -2.027428   -1.747684
     37          1           0       -3.191928   -0.301212    1.776551
     38          1           0       -2.295242   -1.211482   -2.119646
     39          1           0       -1.995662   -2.374634   -0.813980
     40          1           0       -3.655047   -1.977291   -1.278346
     41          1           0       -3.803219    1.442155    0.139194
     42          1           0       -3.519037    1.029138   -1.563484
     43          1           0       -5.168268   -0.491303    0.140656
 ---------------------------------------------------------------------
                    Distance matrix (angstroms):
                    1          2          3          4          5
     1  C    0.000000
     2  C    1.355188   0.000000
     3  C    2.569673   1.502318   0.000000
     4  C    3.079432   2.552966   1.550339   0.000000
     5  C    3.270298   3.264361   2.565956   1.549720   0.000000
     6  C    2.532480   3.011901   2.953077   2.626770   1.540741
     7  C    1.511940   2.593592   3.243878   3.139868   2.628954
     8  C    1.470869   2.307597   3.778326   4.452650   4.729853
     9  C    2.435420   2.424174   3.854799   4.867521   5.522262
    10  C    2.403369   1.534615   2.623949   3.876972   4.778869
    11  O    2.407616   3.486970   4.911261   5.415405   5.465139
    12  C    2.537337   3.578032   4.147166   3.577214   3.130558
    13  C    3.490428   2.541349   3.184014   4.690626   5.505995
    14  O    3.436418   2.441811   3.027326   4.076709   5.315449
    15  C    4.597590   3.867089   2.569406   1.562529   2.603609
    16  O    5.297539   4.406843   2.914533   2.490954   3.208469
    17  C    5.127166   4.216533   3.113695   2.558654   3.939274
    18  C    5.561611   5.105810   3.940761   2.575814   2.957351
    19  O    6.891862   6.298371   5.020721   3.841690   4.309663
    20  H    3.061337   2.138704   1.099225   2.181868   2.684721
    21  H    3.380361   2.107484   1.092409   2.187760   3.488216
    22  H    2.920135   2.614418   2.146775   1.097365   2.151766
    23  H    4.133304   3.967314   3.007466   2.183433   1.099482
    24  H    3.877693   4.064539   3.478950   2.165989   1.096118
    25  H    2.680638   2.916621   2.827068   3.003970   2.170322
    26  H    3.447574   4.086272   4.022290   3.526440   2.142965
    27  H    2.093613   3.309914   4.122770   4.185332   3.520407
    28  H    3.147913   3.144955   4.490789   5.348776   6.139214
    29  H    3.210926   3.229352   4.616869   5.765093   6.322369
    30  H    3.481472   4.526026   4.934986   4.187641   3.379703
    31  H    2.849474   3.546714   3.864376   3.026823   2.884875
    32  H    2.776675   3.938896   4.795125   4.418309   4.169345
    33  H    3.978400   2.799822   2.882547   4.417091   5.323241
    34  H    4.356941   3.485131   4.178874   5.657835   6.557591
    35  H    3.460580   2.808546   3.541089   5.021098   5.546690
    36  H    3.344145   2.590750   3.227416   3.939596   5.191878
    37  H    5.324516   4.589770   3.141483   2.647507   2.862328
    38  H    5.017411   4.280571   3.490688   2.788629   4.152741
    39  H    4.958507   3.847818   2.813704   2.847657   4.341873
    40  H    6.210075   5.282432   4.103055   3.507235   4.744833
    41  H    5.607529   5.313161   4.177267   2.790917   2.565248
    42  H    5.544840   5.249091   4.320621   2.853745   3.254063
    43  H    7.033933   6.323008   4.927771   3.958020   4.429493
                    6          7          8          9         10
     6  C    0.000000
     7  C    1.541040   0.000000
     8  C    3.876816   2.597186   0.000000
     9  C    4.917031   3.873492   1.518041   0.000000
    10  C    4.498175   3.885301   2.429046   1.544011   0.000000
    11  O    4.425810   2.985642   1.231361   2.443544   3.623412
    12  C    2.578461   1.541821   3.296408   4.597163   4.769745
    13  C    5.174361   4.855738   3.528599   2.562585   1.529867
    14  O    5.399651   4.838916   3.503810   2.483887   1.441204
    15  C    3.992663   4.680626   5.912804   6.126715   4.947911
    16  O    4.473263   5.428662   6.630106   6.729403   5.388950
    17  C    5.184065   5.545124   6.216515   6.125588   4.898725
    18  C    4.490674   5.279558   6.914585   7.340559   6.310188
    19  O    5.849925   6.691636   8.222520   8.515463   7.374006
    20  H    2.901741   3.549767   4.275345   4.392370   3.170009
    21  H    4.039409   4.253572   4.365073   4.076119   2.632330
    22  H    3.010349   3.032180   4.135604   4.594689   3.821889
    23  H    2.132801   3.518804   5.598683   6.310746   5.430040
    24  H    2.160174   2.995282   5.262291   6.174020   5.564356
    25  H    1.097434   2.151954   3.940306   4.803568   4.273880
    26  H    1.097929   2.154697   4.656746   5.837855   5.547864
    27  H    2.134914   1.100350   2.690574   4.106342   4.399183
    28  H    5.670359   4.517828   2.158511   1.095935   2.194623
    29  H    5.563513   4.565296   2.152230   1.096247   2.221071
    30  H    2.799887   2.179818   4.250114   5.622780   5.794601
    31  H    2.901686   2.202302   3.741892   4.801021   4.746820
    32  H    3.520920   2.183329   3.019063   4.348222   4.851950
    33  H    5.236598   5.213037   4.344064   3.513464   2.178150
    34  H    6.229096   5.791250   4.102927   2.837671   2.160595
    35  H    4.953648   4.676347   3.455853   2.788388   2.173543
    36  H    5.342998   4.643301   3.400379   2.619283   1.969854
    37  H    4.070134   5.241224   6.726523   6.988528   5.723998
    38  H    5.319795   5.425989   5.989334   5.949795   4.920883
    39  H    5.380999   5.646035   5.919837   5.589967   4.246934
    40  H    6.095197   6.568818   7.308991   7.179757   5.914237
    41  H    4.059327   5.071732   7.030087   7.625909   6.662111
    42  H    4.686634   5.215252   6.804947   7.298796   6.429395
    43  H    5.936907   6.905079   8.390504   8.605709   7.358191
                   11         12         13         14         15
    11  O    0.000000
    12  C    3.409258   0.000000
    13  C    4.628626   5.993417   0.000000
    14  O    4.644098   5.424975   2.362227   0.000000
    15  C    6.920130   4.957484   5.593614   4.793833   0.000000
    16  O    7.697299   6.003980   5.648104   5.330282   1.450441
    17  C    7.286441   5.695819   5.597431   4.301658   1.532523
    18  C    7.779679   5.223716   7.063576   6.169512   1.544384
    19  O    9.136875   6.638086   8.011780   7.062546   2.459113
    20  H    5.358204   4.697515   3.267344   3.799978   3.014895
    21  H    5.565418   5.040317   3.032951   2.563201   2.623054
    22  H    5.023048   3.055849   4.931565   3.861705   2.131320
    23  H    6.360953   4.157935   5.911903   5.977749   2.730133
    24  H    5.856513   2.956820   6.447705   5.991266   2.932818
    25  H    4.581590   3.503285   4.635001   5.319519   4.293828
    26  H    4.983633   2.861549   6.191702   6.481003   4.743283
    27  H    2.699994   2.127192   5.220676   5.526489   5.723142
    28  H    2.821272   4.928847   3.324749   2.516696   6.510195
    29  H    2.754976   5.427043   2.608816   3.224964   7.027421
    30  H    4.198722   1.097025   6.939701   6.488649   5.461991
    31  H    4.082635   1.095276   6.051880   5.127747   4.230306
    32  H    2.830816   1.095502   6.162017   5.487396   5.805330
    33  H    5.504790   6.364939   1.094989   2.622879   5.069086
    34  H    5.106268   6.846121   1.095842   2.592030   6.479755
    35  H    4.415402   5.979054   1.094760   3.332377   6.066648
    36  H    4.451609   4.957984   3.218471   0.973283   4.679494
    37  H    7.725158   5.899063   5.928836   5.887210   1.984045
    38  H    6.976368   5.312967   5.869949   4.223019   2.172316
    39  H    7.069233   5.999834   4.785156   3.534957   2.190221
    40  H    8.378886   6.673156   6.505972   5.230444   2.165553
    41  H    7.814835   5.080960   7.355032   6.742764   2.179128
    42  H    7.579484   4.849911   7.382278   6.217146   2.187917
    43  H    9.366109   7.059122   7.814735   7.088712   2.496942
                   16         17         18         19         20
    16  O    0.000000
    17  C    2.369908   0.000000
    18  C    2.409794   2.508608   0.000000
    19  O    2.799077   2.905190   1.428428   0.000000
    20  H    2.867422   3.806507   4.320782   5.326028   0.000000
    21  H    2.833001   2.655442   4.144779   4.995586   1.745494
    22  H    3.374813   2.644714   2.865821   4.153626   3.042776
    23  H    2.850435   4.223897   2.977221   4.130465   2.764158
    24  H    3.777112   4.213473   2.740681   4.119358   3.746850
    25  H    4.457625   5.466050   5.020388   6.286474   2.413787
    26  H    5.180153   6.041089   4.954410   6.285320   3.878356
    27  H    6.365237   6.618523   6.304483   7.715467   4.258024
    28  H    7.252456   6.296170   7.671181   8.803850   5.190506
    29  H    7.491817   7.062452   8.288205   9.454282   4.964269
    30  H    6.461678   6.363220   5.469232   6.866044   5.352397
    31  H    5.433024   4.846739   4.408679   5.785717   4.578751
    32  H    6.897915   6.353190   6.142182   7.534013   5.421032
    33  H    4.906776   5.057834   6.587561   7.403673   2.813110
    34  H    6.540895   6.291384   7.971000   8.859324   4.325313
    35  H    6.043437   6.308664   7.474652   8.497320   3.369708
    36  H    5.462380   4.118923   5.909759   6.843241   4.172209
    37  H    0.973376   3.229274   2.589770   3.100573   2.837707
    38  H    3.339349   1.095526   2.801059   3.335790   4.376440
    39  H    2.623983   1.093303   3.477465   3.876177   3.491596
    40  H    2.621951   1.093536   2.685530   2.498373   4.663315
    41  H    2.706979   3.466990   1.097494   2.070094   4.351828
    42  H    3.371380   2.767051   1.095127   2.036597   4.896381
    43  H    2.294347   3.023797   1.930115   0.974820   5.064594
                   21         22         23         24         25
    21  H    0.000000
    22  H    2.640628   0.000000
    23  H    3.829727   3.043934   0.000000
    24  H    4.319348   2.362055   1.753312   0.000000
    25  H    3.882314   3.610368   2.375002   3.048816   0.000000
    26  H    5.100670   3.872329   2.472267   2.373049   1.750743
    27  H    5.134700   4.131111   4.264699   3.870727   2.468159
    28  H    4.571412   4.883242   7.006269   6.672216   5.700519
    29  H    4.821123   5.600189   7.029538   7.040987   5.288091
    30  H    5.885788   3.783361   4.274525   2.965810   3.801326
    31  H    4.629163   2.289047   3.963779   2.557131   3.872445
    32  H    5.600575   3.761953   5.211821   4.028878   4.319444
    33  H    2.507505   4.834620   5.569853   6.311682   4.646642
    34  H    3.869660   5.805676   6.987541   7.469506   5.710193
    35  H    3.670058   5.351990   5.889034   6.527915   4.265334
    36  H    2.891090   3.471149   5.977436   5.711132   5.459741
    37  H    3.346340   3.652774   2.210065   3.461723   4.001741
    38  H    3.145693   2.418712   4.666825   4.237493   5.766280
    39  H    2.022341   3.012166   4.624427   4.828855   5.484947
    40  H    3.578076   3.652413   4.864132   4.930536   6.364644
    41  H    4.602713   3.249413   2.344785   2.242761   4.600902
    42  H    4.554185   2.717624   3.575812   2.760656   5.394780
    43  H    4.837371   4.485808   4.056093   4.446620   6.209909
                   26         27         28         29         30
    26  H    0.000000
    27  H    2.369243   0.000000
    28  H    6.585129   4.818271   0.000000
    29  H    6.427650   4.582206   1.762542   0.000000
    30  H    2.648536   2.467002   5.989283   6.390232   0.000000
    31  H    3.334671   3.064872   5.007404   5.759087   1.774385
    32  H    3.813526   2.447648   4.517481   5.137691   1.770862
    33  H    6.267827   5.702200   4.215867   3.689584   7.268789
    34  H    7.243499   6.106728   3.363989   2.633786   7.833023
    35  H    5.873497   4.834588   3.748838   2.566395   6.837527
    36  H    6.389685   5.397750   2.379509   3.548122   6.035456
    37  H    4.635110   6.094843   7.612456   7.702811   6.226885
    38  H    6.159567   6.517194   5.960354   6.963654   6.012480
    39  H    6.344118   6.667051   5.772876   6.450876   6.783205
    40  H    6.883915   7.643883   7.322676   8.099206   7.268601
    41  H    4.319493   6.003494   8.066880   8.522676   5.140946
    42  H    5.119044   6.259152   7.503766   8.310834   5.081499
    43  H    6.402288   7.897978   8.975303   9.480073   7.317731
                   31         32         33         34         35
    31  H    0.000000
    32  H    1.770832   0.000000
    33  H    6.303811   6.690189   0.000000
    34  H    6.892863   6.892238   1.775259   0.000000
    35  H    6.219616   6.158566   1.777944   1.777887   0.000000
    36  H    4.558484   4.946025   3.519428   3.487636   4.089331
    37  H    5.448735   6.868733   5.228422   6.897435   6.156111
    38  H    4.363360   5.854716   5.509776   6.510184   6.615233
    39  H    5.258683   6.573154   4.184479   5.391251   5.585625
    40  H    5.783386   7.358262   5.866910   7.152797   7.238386
    41  H    4.422922   6.094845   6.905025   8.337696   7.614237
    42  H    3.911811   5.681781   7.034697   8.250530   7.833166
    43  H    6.287183   7.987679   7.104898   8.663887   8.273349
                   36         37         38         39         40
    36  H    0.000000
    37  H    6.038302   0.000000
    38  H    3.799870   4.100364   0.000000
    39  H    3.536179   3.527178   1.774100   0.000000
    40  H    5.074351   3.515127   1.772941   1.768354   0.000000
    41  H    6.530218   2.468591   3.797123   4.329397   3.704590
    42  H    5.791971   3.610078   2.612924   3.803694   3.022982
    43  H    7.002302   2.572587   3.725843   3.810997   2.551778
                   41         42         43
    41  H    0.000000
    42  H    1.774952   0.000000
    43  H    2.366774   2.817055   0.000000
 Stoichiometry    C15H24O4
 Framework group  C1[X(C15H24O4)]
 Deg. of freedom   123
 Full point group                 C1      NOp   1
 Largest Abelian subgroup         C1      NOp   1
 Largest concise Abelian subgroup C1      NOp   1
                         Standard orientation:                         
 ---------------------------------------------------------------------
 Center     Atomic      Atomic             Coordinates (Angstroms)
 Number     Number       Type             X           Y           Z
 ---------------------------------------------------------------------
      1          6           0        1.791798    0.737214    0.086312
      2          6           0        1.193070   -0.462169    0.285161
      3          6           0       -0.230332   -0.731945    0.682790
      4          6           0       -1.247655    0.244879    0.039036
      5          6           0       -1.283900    1.605738    0.779563
      6          6           0        0.065537    2.141816    1.294854
      7          6           0        1.248420    2.130739    0.307196
      8          6           0        3.178764    0.524123   -0.354566
      9          6           0        3.438389   -0.966539   -0.476923
     10          6           0        2.140341   -1.639790    0.018835
     11          8           0        4.004369    1.408081   -0.585313
     12          6           0        0.950874    2.861519   -1.017432
     13          6           0        2.352981   -2.499391    1.266378
     14          8           0        1.568374   -2.527908   -0.961558
     15          6           0       -2.653140   -0.420477   -0.113978
     16          8           0       -3.095889   -1.018661    1.130984
     17          6           0       -2.622691   -1.572508   -1.124189
     18          6           0       -3.732993    0.599161   -0.537506
     19          8           0       -5.021721   -0.009664   -0.631948
     20          1           0       -0.321337   -0.693220    1.777556
     21          1           0       -0.460507   -1.763202    0.405507
     22          1           0       -0.907302    0.435732   -0.986607
     23          1           0       -1.948386    1.537865    1.652896
     24          1           0       -1.732398    2.354508    0.116489
     25          1           0        0.364308    1.583841    2.191382
     26          1           0       -0.096642    3.175689    1.626895
     27          1           0        2.064975    2.691213    0.786652
     28          1           0        3.651798   -1.230801   -1.518890
     29          1           0        4.322899   -1.238380    0.110871
     30          1           0        0.626057    3.890365   -0.818853
     31          1           0        0.166048    2.363305   -1.596621
     32          1           0        1.849809    2.909898   -1.641693
     33          1           0        1.404453   -2.909733    1.628198
     34          1           0        3.020063   -3.335527    1.028159
     35          1           0        2.807196   -1.910524    2.069761
     36          1           0        1.420167   -2.015608   -1.775721
     37          1           0       -3.134304   -0.320590    1.808244
     38          1           0       -2.280017   -1.214549   -2.101234
     39          1           0       -1.959947   -2.380535   -0.802981
     40          1           0       -3.626425   -1.988938   -1.246351
     41          1           0       -3.772499    1.425303    0.183896
     42          1           0       -3.506771    1.018947   -1.523359
     43          1           0       -5.129087   -0.514067    0.195292
 ---------------------------------------------------------------------
 Rotational constants (GHZ):      0.5920069      0.2483477      0.2005145
 Standard basis: 6-31G(d) (6D, 7F)
 There are   333 symmetry adapted cartesian basis functions of A   symmetry.
 There are   333 symmetry adapted basis functions of A   symmetry.
   333 basis functions,   628 primitive gaussians,   333 cartesian basis functions
    73 alpha electrons       73 beta electrons
       nuclear repulsion energy      1597.3412544424 Hartrees.
 NAtoms=   43 NActive=   43 NUniq=   43 SFac= 1.00D+00 NAtFMM=   60 NAOKFM=F Big=F
 Integral buffers will be    131072 words long.
 Raffenetti 2 integral format.
 Two-electron integral symmetry is turned on.
 ------------------------------------------------------------------------------
 Polarizable Continuum Model (PCM)
 =================================
 Model                : PCM (using non-symmetric T matrix).
 Atomic radii         : SMD-Coulomb.
 Polarization charges : Total charges.
 Charge compensation  : None.
 Solution method      : On-the-fly selection.
 Cavity type          : VdW (van der Waals Surface) (Alpha=1.000).
 Cavity algorithm     : GePol (No added spheres)
                        Default sphere list used, NSphG=   43.
                        Lebedev-Laikov grids with approx.  5.0 points / Ang**2.
                        Smoothing algorithm: Karplus/York (Gamma=1.0000).
                        Polarization charges: spherical gaussians, with
                                              point-specific exponents (IZeta= 3).
                        Self-potential: point-specific (ISelfS= 7).
                        Self-field    : sphere-specific E.n sum rule (ISelfD= 2).
 1st derivatives      : Analytical E(r).r(x)/FMM algorithm (CHGder, D1EAlg=3).
                        Cavity 1st derivative terms included.
 Solvent              : Methanol, Eps=  32.613000 Eps(inf)=   1.765709
 ------------------------------------------------------------------------------
 ------------------------------------------------------------------------------
 Atomic radii for non-electrostatic terms: SMD-CDS.
 ------------------------------------------------------------------------------
 Nuclear repulsion after PCM non-electrostatic terms =     1597.3427481120 Hartrees.
 One-electron integrals computed using PRISM.
 NBasis=   333 RedAO= T EigKep=  9.32D-04  NBF=   333
 NBsUse=   333 1.00D-06 EigRej= -1.00D+00 NBFU=   333
 Initial guess from the checkpoint file:  "DY-202A-11R_64.chk"
 B after Tr=     0.000000    0.000000    0.000000
         Rot=    0.999998    0.001320   -0.000639   -0.001157 Ang=   0.21 deg.
 ExpMin= 1.61D-01 ExpMax= 5.48D+03 ExpMxC= 8.25D+02 IAcc=1 IRadAn=         1 AccDes= 0.00D+00
 Harris functional with IExCor=  402 and IRadAn=       1 diagonalized for initial guess.
 HarFok:  IExCor=  402 AccDes= 0.00D+00 IRadAn=         1 IDoV= 1 UseB2=F ITyADJ=14
 ICtDFT=  3500011 ScaDFX=  1.000000  1.000000  1.000000  1.000000
 FoFCou: FMM=F IPFlag=           0 FMFlag=      100000 FMFlg1=           0
         NFxFlg=           0 DoJE=T BraDBF=F KetDBF=T FulRan=T
         wScrn=  0.000000 ICntrl=     500 IOpCl=  0 I1Cent=   200000004 NGrid=           0
         NMat0=    1 NMatS0=      1 NMatT0=    0 NMatD0=    1 NMtDS0=    0 NMtDT0=    0
 Petite list used in FoFCou.
 Keep R1 ints in memory in canonical form, NReq=1565304907.
 Requested convergence on RMS density matrix=1.00D-08 within 128 cycles.
 Requested convergence on MAX density matrix=1.00D-06.
 Requested convergence on             energy=1.00D-06.
 No special actions if energy rises.
 Inv3:  Mode=1 IEnd=    21692163.
 Iteration    1 A*A^-1 deviation from unit magnitude is 4.66D-15 for   1335.
 Iteration    1 A*A^-1 deviation from orthogonality  is 6.17D-15 for   2688   2619.
 Iteration    1 A^-1*A deviation from unit magnitude is 5.11D-15 for   2666.
 Iteration    1 A^-1*A deviation from orthogonality  is 9.02D-13 for   2443   2435.
 Error on total polarization charges =  0.05205
 SCF Done:  E(RB3LYP) =  -886.951711133     A.U. after   10 cycles
            NFock= 10  Conv=0.60D-08     -V/T= 2.0094
 SMD-CDS (non-electrostatic) energy       (kcal/mol) =       0.94
 (included in total energy above)
 D1PCM: PCM CHGder 1st derivatives, ID1Alg=3 FixD1E=F DoIter=F DoCFld=F I1PDM=0.
 Calling FoFJK, ICntrl=      2127 FMM=F ISym2X=0 I1Cent= 0 IOpClX= 0 NMat=1 NMatS=1 NMatT=0.
 ***** Axes restored to original set *****
 -------------------------------------------------------------------
 Center     Atomic                   Forces (Hartrees/Bohr)
 Number     Number              X              Y              Z
 -------------------------------------------------------------------
      1        6          -0.000906725    0.000741923    0.000382753
      2        6           0.000382466   -0.000495512   -0.000033926
      3        6          -0.000361657    0.000092903    0.000122488
      4        6           0.000155058   -0.000138939   -0.000167844
      5        6          -0.000066282    0.000224464   -0.000075955
      6        6          -0.000180483    0.000042274    0.000021640
      7        6           0.000458441   -0.000379489    0.000079430
      8        6          -0.000289331   -0.000041516   -0.000930392
      9        6           0.001220743   -0.000072977    0.001389852
     10        6          -0.001347614   -0.000422735   -0.000783870
     11        8           0.000893263    0.000668141    0.000254127
     12        6           0.000013714    0.000112011    0.000105918
     13        6           0.000399204    0.000195539    0.000094289
     14        8           0.000211381   -0.000155276    0.000362579
     15        6          -0.000352170   -0.000092863    0.000097745
     16        8           0.000363010    0.000229887   -0.000427943
     17        6          -0.000039279    0.000056049    0.000161077
     18        6           0.000025266    0.000116396    0.000486915
     19        8          -0.000209205   -0.000220121   -0.000200210
     20        1           0.000032561    0.000049094    0.000029970
     21        1           0.000220551    0.000112075    0.000151693
     22        1          -0.000111656   -0.000136675    0.000109144
     23        1          -0.000140703   -0.000080828    0.000070057
     24        1          -0.000022012   -0.000052481    0.000033836
     25        1           0.000088058   -0.000051196    0.000047134
     26        1           0.000044247    0.000100520   -0.000031733
     27        1           0.000090290   -0.000161907   -0.000080556
     28        1          -0.000529119    0.000210113   -0.000315182
     29        1          -0.000046849   -0.000194407   -0.000360132
     30        1          -0.000055865    0.000057233   -0.000072915
     31        1          -0.000032009   -0.000002634   -0.000095544
     32        1           0.000055146    0.000058233   -0.000131352
     33        1          -0.000083475    0.000017540   -0.000102485
     34        1           0.000024558   -0.000112999    0.000114893
     35        1          -0.000022667    0.000052720   -0.000002386
     36        1           0.000109332   -0.000082287   -0.000110371
     37        1           0.000041154    0.000031340    0.000081025
     38        1          -0.000068655    0.000020358    0.000133934
     39        1          -0.000031388   -0.000183083   -0.000165220
     40        1          -0.000128640   -0.000095606   -0.000073043
     41        1          -0.000066014    0.000099082   -0.000013637
     42        1          -0.000001205   -0.000114811    0.000065259
     43        1           0.000264563    0.000000448   -0.000221061
 -------------------------------------------------------------------
 Cartesian Forces:  Max     0.001389852 RMS     0.000323163

 GradGradGradGradGradGradGradGradGradGradGradGradGradGradGradGradGradGrad
 Berny optimization.
 Using GEDIIS/GDIIS optimizer.
 FormGI is forming the generalized inverse of G from B-inverse, IUseBI=4.
 Internal  Forces:  Max     0.001028828 RMS     0.000161410
 Search for a local minimum.
 Step number   6 out of a maximum of  258
 All quantities printed in internal units (Hartrees-Bohrs-Radians)
 Mixed Optimization -- En-DIIS/RFO-DIIS
 Swapping is turned off.
 Update second derivatives using D2CorX and points    3    4    5    6
 DE= -1.33D-04 DEPred=-1.01D-04 R= 1.31D+00
 TightC=F SS=  1.41D+00  RLast= 2.09D-01 DXNew= 1.2000D+00 6.2804D-01
 Trust test= 1.31D+00 RLast= 2.09D-01 DXMaxT set to 7.14D-01
 ITU=  1  1 -1  1  1  0
     Eigenvalues ---    0.00087   0.00247   0.00314   0.00375   0.00382
     Eigenvalues ---    0.00413   0.00578   0.00706   0.00799   0.00879
     Eigenvalues ---    0.01138   0.01154   0.01241   0.01298   0.01379
     Eigenvalues ---    0.01438   0.02506   0.02663   0.03242   0.03746
     Eigenvalues ---    0.03968   0.04239   0.04408   0.04585   0.04718
     Eigenvalues ---    0.04797   0.04904   0.05047   0.05197   0.05379
     Eigenvalues ---    0.05416   0.05440   0.05569   0.05574   0.05635
     Eigenvalues ---    0.05637   0.05675   0.05729   0.05926   0.06071
     Eigenvalues ---    0.06209   0.06341   0.07402   0.07876   0.08187
     Eigenvalues ---    0.08714   0.09003   0.09100   0.09269   0.09765
     Eigenvalues ---    0.10398   0.11692   0.12114   0.13318   0.13925
     Eigenvalues ---    0.14707   0.15435   0.15973   0.15996   0.16000
     Eigenvalues ---    0.16000   0.16000   0.16000   0.16000   0.16000
     Eigenvalues ---    0.16006   0.16076   0.16110   0.16304   0.16969
     Eigenvalues ---    0.17311   0.18187   0.19723   0.20396   0.21121
     Eigenvalues ---    0.22869   0.24379   0.24858   0.24979   0.26572
     Eigenvalues ---    0.27029   0.27516   0.27990   0.28180   0.28665
     Eigenvalues ---    0.28706   0.28956   0.29503   0.29754   0.30313
     Eigenvalues ---    0.31023   0.31767   0.32537   0.33755   0.33824
     Eigenvalues ---    0.33843   0.33859   0.33956   0.33990   0.34042
     Eigenvalues ---    0.34104   0.34130   0.34158   0.34180   0.34204
     Eigenvalues ---    0.34216   0.34249   0.34270   0.34310   0.34342
     Eigenvalues ---    0.34403   0.34430   0.34558   0.34783   0.36426
     Eigenvalues ---    0.40124   0.41283   0.41885   0.51927   0.52789
     Eigenvalues ---    0.52914   0.52986   0.96545
 En-DIIS/RFO-DIIS IScMMF=        0 using points:     6    5    4    3    2
 RFO step:  Lambda=-2.30885339D-05.
 DidBck=F Rises=F RFO-DIIS coefs:    1.36039    0.27936   -0.26184   -0.35854   -0.01937
 Iteration  1 RMS(Cart)=  0.05935960 RMS(Int)=  0.00145035
 Iteration  2 RMS(Cart)=  0.00202662 RMS(Int)=  0.00017990
 Iteration  3 RMS(Cart)=  0.00000151 RMS(Int)=  0.00017989
 Iteration  4 RMS(Cart)=  0.00000000 RMS(Int)=  0.00017989
 Variable       Old X    -DE/DX   Delta X   Delta X   Delta X     New X
                                 (Linear)    (Quad)   (Total)
    R1        2.56093   0.00046   0.00004   0.00140   0.00156   2.56249
    R2        2.85715  -0.00045   0.00056  -0.00218  -0.00167   2.85548
    R3        2.77954   0.00069  -0.00279   0.00166  -0.00086   2.77868
    R4        2.83897   0.00023  -0.00052  -0.00006  -0.00065   2.83832
    R5        2.90000   0.00004  -0.00126  -0.00008  -0.00145   2.89855
    R6        2.92972   0.00009   0.00070   0.00223   0.00294   2.93265
    R7        2.07723   0.00003  -0.00042  -0.00044  -0.00086   2.07637
    R8        2.06435  -0.00019   0.00067  -0.00086  -0.00019   2.06416
    R9        2.92855   0.00021  -0.00116   0.00138   0.00029   2.92883
   R10        2.95275   0.00022  -0.00445   0.00201  -0.00245   2.95030
   R11        2.07372  -0.00016   0.00032   0.00002   0.00034   2.07405
   R12        2.91158   0.00028  -0.00038   0.00052   0.00022   2.91180
   R13        2.07772   0.00015  -0.00059  -0.00012  -0.00072   2.07700
   R14        2.07136  -0.00005   0.00055   0.00056   0.00111   2.07247
   R15        2.91214   0.00027  -0.00055  -0.00063  -0.00114   2.91100
   R16        2.07385   0.00010  -0.00013   0.00050   0.00038   2.07423
   R17        2.07479   0.00008  -0.00026   0.00038   0.00012   2.07490
   R18        2.91362   0.00024  -0.00108  -0.00098  -0.00206   2.91156
   R19        2.07936  -0.00005   0.00002   0.00007   0.00009   2.07945
   R20        2.86868   0.00044  -0.00297   0.00004  -0.00296   2.86572
   R21        2.32694   0.00103  -0.00081   0.00161   0.00080   2.32773
   R22        2.91776   0.00055  -0.00276   0.00040  -0.00265   2.91511
   R23        2.07102   0.00014  -0.00007   0.00084   0.00078   2.07179
   R24        2.07161  -0.00018  -0.00022  -0.00121  -0.00143   2.07018
   R25        2.89103   0.00005   0.00039   0.00046   0.00086   2.89189
   R26        2.72348  -0.00014  -0.00171  -0.00203  -0.00375   2.71974
   R27        2.07308   0.00006  -0.00022   0.00020  -0.00002   2.07305
   R28        2.06977   0.00006  -0.00072   0.00050  -0.00022   2.06956
   R29        2.07020   0.00012  -0.00031   0.00029  -0.00001   2.07019
   R30        2.06923   0.00004   0.00049   0.00046   0.00095   2.07018
   R31        2.07084   0.00008  -0.00024   0.00042   0.00017   2.07102
   R32        2.06880   0.00001  -0.00024  -0.00023  -0.00047   2.06833
   R33        1.83924   0.00004  -0.00035  -0.00024  -0.00059   1.83865
   R34        2.74094  -0.00054   0.00190  -0.00004   0.00186   2.74280
   R35        2.89605   0.00010  -0.00131  -0.00023  -0.00155   2.89450
   R36        2.91846  -0.00008   0.00050  -0.00180  -0.00130   2.91716
   R37        1.83941   0.00008  -0.00032  -0.00009  -0.00041   1.83900
   R38        2.07024  -0.00013   0.00037  -0.00060  -0.00023   2.07001
   R39        2.06604   0.00005   0.00008   0.00013   0.00021   2.06625
   R40        2.06648   0.00016  -0.00018   0.00081   0.00063   2.06711
   R41        2.69934   0.00006  -0.00120  -0.00051  -0.00171   2.69763
   R42        2.07396   0.00008  -0.00004   0.00075   0.00070   2.07467
   R43        2.06949  -0.00009  -0.00009  -0.00057  -0.00066   2.06883
   R44        1.84214  -0.00023   0.00003  -0.00101  -0.00097   1.84117
    A1        2.25945   0.00017   0.00092   0.00138   0.00222   2.26167
    A2        1.90961   0.00001  -0.00217  -0.00208  -0.00472   1.90489
    A3        2.11321  -0.00018   0.00123   0.00056   0.00230   2.11552
    A4        2.23491  -0.00020  -0.00050  -0.00310  -0.00356   2.23135
    A5        1.96164   0.00015   0.00014   0.00106   0.00036   1.96200
    A6        2.08631   0.00005   0.00058   0.00225   0.00348   2.08979
    A7        1.98087   0.00024  -0.00384  -0.00387  -0.00792   1.97295
    A8        1.91316  -0.00011   0.00192   0.00005   0.00196   1.91512
    A9        1.87756  -0.00018   0.00391   0.00122   0.00522   1.88278
   A10        1.91455  -0.00006  -0.00112  -0.00130  -0.00241   1.91215
   A11        1.92958   0.00008  -0.00035   0.00394   0.00370   1.93329
   A12        1.84275   0.00001  -0.00012   0.00030   0.00013   1.84288
   A13        1.95004  -0.00015  -0.00072  -0.00399  -0.00477   1.94527
   A14        1.94186   0.00007  -0.00008   0.00524   0.00517   1.94704
   A15        1.86937   0.00006   0.00152   0.00067   0.00217   1.87154
   A16        1.98197   0.00006  -0.00054   0.00134   0.00086   1.98283
   A17        1.87669   0.00003  -0.00089  -0.00356  -0.00446   1.87223
   A18        1.83539  -0.00006   0.00095   0.00017   0.00107   1.83646
   A19        2.03182  -0.00006   0.00015  -0.00109  -0.00097   2.03085
   A20        1.91717  -0.00004   0.00028   0.00208   0.00236   1.91953
   A21        1.89691   0.00000   0.00020  -0.00026  -0.00005   1.89686
   A22        1.85996   0.00006   0.00025  -0.00074  -0.00048   1.85947
   A23        1.89970   0.00006  -0.00022   0.00119   0.00098   1.90068
   A24        1.84979  -0.00001  -0.00075  -0.00122  -0.00198   1.84781
   A25        2.04366   0.00024   0.00099   0.00053   0.00147   2.04512
   A26        1.91214  -0.00006  -0.00110   0.00020  -0.00092   1.91122
   A27        1.87487   0.00000  -0.00054   0.00063   0.00013   1.87499
   A28        1.88699  -0.00013   0.00213  -0.00021   0.00194   1.88893
   A29        1.89018  -0.00010   0.00028  -0.00054  -0.00024   1.88993
   A30        1.84619   0.00005  -0.00210  -0.00076  -0.00288   1.84332
   A31        1.95640  -0.00011   0.00094   0.00152   0.00234   1.95875
   A32        1.96134   0.00015  -0.00060  -0.00181  -0.00237   1.95898
   A33        1.84048  -0.00008   0.00183   0.00061   0.00248   1.84296
   A34        1.98131   0.00000   0.00074  -0.00295  -0.00218   1.97914
   A35        1.86157   0.00009  -0.00249   0.00009  -0.00235   1.85922
   A36        1.85057  -0.00005  -0.00056   0.00305   0.00246   1.85303
   A37        1.90465  -0.00025   0.00213  -0.00051   0.00070   1.90536
   A38        2.19494   0.00023  -0.00134   0.00156   0.00067   2.19561
   A39        2.18358   0.00002  -0.00076  -0.00108  -0.00140   2.18218
   A40        1.83228   0.00019  -0.00116  -0.00054  -0.00336   1.82892
   A41        1.92487  -0.00016  -0.00789  -0.01353  -0.02112   1.90375
   A42        1.91588   0.00008   0.00218   0.00913   0.01180   1.92768
   A43        1.94318  -0.00026   0.00021  -0.00617  -0.00578   1.93740
   A44        1.98017   0.00001   0.00619   0.00853   0.01500   1.99516
   A45        1.86803   0.00013   0.00024   0.00204   0.00211   1.87013
   A46        1.81322  -0.00008  -0.00010  -0.00195  -0.00289   1.81033
   A47        1.95568  -0.00005  -0.00514  -0.00714  -0.01201   1.94366
   A48        1.92406   0.00025   0.00012   0.00917   0.00956   1.93362
   A49        1.97141  -0.00010   0.00140  -0.00245  -0.00083   1.97058
   A50        1.96484   0.00008   0.00219   0.00274   0.00515   1.96999
   A51        1.83759  -0.00009   0.00139  -0.00009   0.00107   1.83866
   A52        1.92425   0.00007   0.00016   0.00097   0.00113   1.92538
   A53        1.95735   0.00005   0.00108  -0.00148  -0.00040   1.95695
   A54        1.93066   0.00009  -0.00026   0.00139   0.00113   1.93179
   A55        1.88616  -0.00007  -0.00017  -0.00002  -0.00019   1.88597
   A56        1.88041  -0.00008  -0.00054  -0.00045  -0.00099   1.87943
   A57        1.88256  -0.00008  -0.00033  -0.00045  -0.00078   1.88178
   A58        1.93865  -0.00024   0.00196  -0.00167   0.00029   1.93894
   A59        1.91353   0.00026  -0.00096   0.00263   0.00167   1.91520
   A60        1.93248  -0.00004   0.00022  -0.00038  -0.00017   1.93231
   A61        1.88937  -0.00003  -0.00118  -0.00151  -0.00269   1.88668
   A62        1.89493   0.00009  -0.00094  -0.00037  -0.00131   1.89362
   A63        1.89376  -0.00004   0.00086   0.00131   0.00217   1.89593
   A64        1.88086   0.00015  -0.00071   0.00082   0.00011   1.88097
   A65        1.94565  -0.00022  -0.00089   0.00263   0.00174   1.94739
   A66        1.94634   0.00021  -0.00286   0.00223  -0.00064   1.94570
   A67        1.95482   0.00016  -0.00018   0.00075   0.00057   1.95539
   A68        1.83573   0.00006   0.00144  -0.00034   0.00109   1.83682
   A69        1.86945   0.00009   0.00010  -0.00273  -0.00263   1.86683
   A70        1.90649  -0.00031   0.00267  -0.00286  -0.00021   1.90628
   A71        1.88967   0.00003  -0.00166   0.00157  -0.00009   1.88957
   A72        1.92675  -0.00019   0.00103  -0.00203  -0.00101   1.92574
   A73        1.95406   0.00038  -0.00186   0.00303   0.00117   1.95523
   A74        1.91948   0.00004   0.00015   0.00194   0.00209   1.92157
   A75        1.89009  -0.00007   0.00012  -0.00033  -0.00021   1.88989
   A76        1.88799  -0.00001   0.00114  -0.00095   0.00018   1.88818
   A77        1.88366  -0.00016  -0.00050  -0.00181  -0.00231   1.88135
   A78        1.94718  -0.00035   0.00071  -0.00099  -0.00029   1.94690
   A79        1.91973   0.00018  -0.00349  -0.00135  -0.00483   1.91489
   A80        1.93426   0.00002   0.00346   0.00108   0.00453   1.93879
   A81        1.90903   0.00022  -0.00005   0.00335   0.00329   1.91232
   A82        1.86526  -0.00003  -0.00047  -0.00245  -0.00294   1.86233
   A83        1.88664  -0.00004  -0.00008   0.00045   0.00038   1.88702
   A84        1.83776  -0.00031   0.00269  -0.00035   0.00234   1.84009
    D1        0.09315   0.00000  -0.00101  -0.00095  -0.00196   0.09119
    D2       -3.07643   0.00008   0.00711   0.00838   0.01547  -3.06096
    D3       -3.09482  -0.00008  -0.00239  -0.00437  -0.00672  -3.10154
    D4        0.01878   0.00000   0.00572   0.00496   0.01071   0.02949
    D5        0.37448  -0.00005  -0.00885  -0.00513  -0.01402   0.36046
    D6       -1.88160  -0.00008  -0.01017  -0.00082  -0.01100  -1.89260
    D7        2.39335  -0.00005  -0.01027  -0.00390  -0.01419   2.37916
    D8       -2.71603   0.00003  -0.00725  -0.00132  -0.00861  -2.72463
    D9        1.31107   0.00000  -0.00857   0.00300  -0.00558   1.30548
   D10       -0.69717   0.00004  -0.00867  -0.00009  -0.00878  -0.70594
   D11        0.03283  -0.00011   0.01410   0.02528   0.03936   0.07219
   D12       -3.10500   0.00015   0.01075   0.03365   0.04435  -3.06065
   D13        3.13261  -0.00018   0.01278   0.02223   0.03509  -3.11548
   D14       -0.00522   0.00009   0.00943   0.03061   0.04008   0.03486
   D15        0.65122   0.00007   0.00967   0.00939   0.01898   0.67020
   D16       -1.49605   0.00005   0.01241   0.01377   0.02621  -1.46985
   D17        2.79166   0.00019   0.00953   0.01274   0.02223   2.81390
   D18       -2.46063  -0.00002   0.00106  -0.00051   0.00048  -2.46015
   D19        1.67529  -0.00003   0.00380   0.00388   0.00771   1.68299
   D20       -0.32018   0.00011   0.00092   0.00285   0.00373  -0.31645
   D21       -0.06067   0.00012  -0.02237  -0.03190  -0.05430  -0.11497
   D22        2.07299  -0.00008  -0.02358  -0.04001  -0.06356   2.00943
   D23       -2.16980  -0.00007  -0.02496  -0.03867  -0.06362  -2.23341
   D24        3.05559   0.00018  -0.01507  -0.02355  -0.03857   3.01702
   D25       -1.09394  -0.00001  -0.01627  -0.03166  -0.04784  -1.14177
   D26        0.94646   0.00000  -0.01765  -0.03031  -0.04789   0.89858
   D27       -1.38586   0.00003  -0.00560  -0.01123  -0.01675  -1.40262
   D28        2.66193   0.00001  -0.00424  -0.01407  -0.01826   2.64367
   D29        0.66500   0.00001  -0.00616  -0.01734  -0.02347   0.64154
   D30        0.76064   0.00001  -0.00671  -0.01488  -0.02156   0.73908
   D31       -1.47475  -0.00001  -0.00534  -0.01772  -0.02306  -1.49781
   D32        2.81151   0.00000  -0.00726  -0.02099  -0.02827   2.78324
   D33        2.78587   0.00003  -0.00772  -0.01299  -0.02067   2.76520
   D34        0.55048   0.00001  -0.00636  -0.01583  -0.02218   0.52830
   D35       -1.44645   0.00002  -0.00828  -0.01911  -0.02739  -1.47383
   D36        0.65643  -0.00004  -0.00193   0.00625   0.00432   0.66075
   D37       -1.45861  -0.00004  -0.00259   0.00637   0.00377  -1.45483
   D38        2.80805   0.00000  -0.00195   0.00684   0.00488   2.81292
   D39        2.87023  -0.00002  -0.00308   0.01116   0.00808   2.87831
   D40        0.75520  -0.00002  -0.00374   0.01127   0.00754   0.76273
   D41       -1.26134   0.00002  -0.00310   0.01174   0.00864  -1.25270
   D42       -1.39003  -0.00004  -0.00283   0.00985   0.00704  -1.38299
   D43        2.77812  -0.00005  -0.00349   0.00996   0.00649   2.78461
   D44        0.76159  -0.00001  -0.00285   0.01044   0.00760   0.76918
   D45        0.88573  -0.00014  -0.01061  -0.04938  -0.06001   0.82572
   D46       -1.16034  -0.00021  -0.01000  -0.05208  -0.06209  -1.22243
   D47        2.98015  -0.00007  -0.01122  -0.05053  -0.06177   2.91838
   D48       -1.33235  -0.00005  -0.00914  -0.04944  -0.05857  -1.39092
   D49        2.90477  -0.00012  -0.00852  -0.05214  -0.06066   2.84411
   D50        0.76207   0.00002  -0.00974  -0.05059  -0.06033   0.70174
   D51        2.90372  -0.00007  -0.00836  -0.04595  -0.05429   2.84943
   D52        0.85765  -0.00014  -0.00774  -0.04865  -0.05638   0.80128
   D53       -1.28504   0.00000  -0.00896  -0.04710  -0.05605  -1.34110
   D54        0.83842  -0.00002   0.00271  -0.00398  -0.00129   0.83713
   D55       -1.31761   0.00003   0.00000  -0.00428  -0.00427  -1.32188
   D56        2.96801   0.00000   0.00333  -0.00382  -0.00049   2.96752
   D57        2.98352  -0.00007   0.00337  -0.00259   0.00076   2.98429
   D58        0.82749  -0.00002   0.00066  -0.00289  -0.00222   0.82528
   D59       -1.17007  -0.00005   0.00399  -0.00243   0.00156  -1.16851
   D60       -1.31175  -0.00003   0.00252  -0.00381  -0.00131  -1.31306
   D61        2.81540   0.00002  -0.00019  -0.00411  -0.00429   2.81111
   D62        0.81784  -0.00001   0.00314  -0.00365  -0.00051   0.81733
   D63       -1.29318  -0.00001   0.00614   0.00417   0.01035  -1.28283
   D64        0.95246   0.00010   0.00678   0.00043   0.00723   0.95968
   D65        2.98399   0.00009   0.00491   0.00260   0.00755   2.99153
   D66        0.87563  -0.00003   0.00716   0.00466   0.01184   0.88747
   D67        3.12126   0.00008   0.00780   0.00092   0.00872   3.12998
   D68       -1.13040   0.00007   0.00593   0.00309   0.00904  -1.12136
   D69        2.86837  -0.00010   0.00593   0.00339   0.00934   2.87772
   D70       -1.16918   0.00002   0.00657  -0.00035   0.00622  -1.16295
   D71        0.86235   0.00001   0.00471   0.00182   0.00654   0.86890
   D72       -3.07273  -0.00001   0.00525  -0.00761  -0.00242  -3.07515
   D73        1.10783   0.00000   0.00464  -0.00728  -0.00269   1.10514
   D74       -0.99464   0.00000   0.00451  -0.00667  -0.00221  -0.99685
   D75        0.96735   0.00002   0.00381  -0.00557  -0.00171   0.96564
   D76       -1.13527   0.00002   0.00320  -0.00523  -0.00198  -1.13725
   D77        3.04544   0.00002   0.00307  -0.00462  -0.00150   3.04394
   D78       -1.07063  -0.00006   0.00679  -0.00602   0.00078  -1.06985
   D79        3.10994  -0.00006   0.00618  -0.00568   0.00051   3.11044
   D80        1.00746  -0.00005   0.00606  -0.00507   0.00099   1.00845
   D81       -0.06855   0.00018  -0.02715  -0.04376  -0.07101  -0.13955
   D82        2.02639  -0.00010  -0.03183  -0.05848  -0.09041   1.93598
   D83       -2.20273   0.00002  -0.03497  -0.05858  -0.09350  -2.29622
   D84        3.06932  -0.00008  -0.02382  -0.05207  -0.07594   2.99337
   D85       -1.11893  -0.00036  -0.02851  -0.06679  -0.09535  -1.21428
   D86        0.93514  -0.00025  -0.03165  -0.06688  -0.09844   0.83670
   D87        0.07468  -0.00016   0.02865   0.04391   0.07248   0.14715
   D88       -2.04853   0.00001   0.03421   0.05522   0.08937  -1.95916
   D89        2.15617   0.00013   0.02986   0.05512   0.08487   2.24103
   D90       -2.00805   0.00005   0.03873   0.06367   0.10250  -1.90554
   D91        2.15193   0.00022   0.04428   0.07498   0.11939   2.27132
   D92        0.07344   0.00034   0.03994   0.07488   0.11489   0.18834
   D93        2.16657   0.00006   0.03396   0.05949   0.09330   2.25987
   D94        0.04336   0.00023   0.03951   0.07080   0.11019   0.15355
   D95       -2.03512   0.00035   0.03517   0.07070   0.10569  -1.92943
   D96        1.03772   0.00013  -0.00285   0.01040   0.00786   1.04558
   D97        3.12510   0.00012  -0.00370   0.00917   0.00579   3.13089
   D98       -1.06913   0.00020  -0.00311   0.01224   0.00944  -1.05969
   D99        3.07845  -0.00007  -0.00554   0.00142  -0.00442   3.07403
   D100      -1.11735  -0.00009  -0.00639   0.00019  -0.00650  -1.12385
   D101       0.97161   0.00000  -0.00580   0.00326  -0.00284   0.96877
   D102      -1.05399  -0.00008  -0.00105   0.00328   0.00222  -1.05177
   D103       1.03339  -0.00010  -0.00189   0.00205   0.00014   1.03354
   D104       3.12235  -0.00002  -0.00131   0.00512   0.00380   3.12615
   D105       1.03221   0.00012   0.03228   0.04333   0.07529   1.10751
   D106      -0.98352   0.00001   0.03101   0.03825   0.06956  -0.91397
   D107      -3.13846   0.00014   0.02703   0.03970   0.06673  -3.07172
   D108       1.03280  -0.00005  -0.01428  -0.00954  -0.02382   1.00898
   D109      -3.13842   0.00012  -0.01733  -0.00561  -0.02294   3.12183
   D110      -1.11128  -0.00016  -0.01357  -0.01027  -0.02385  -1.13512
   D111      -1.01380  -0.00012  -0.01328  -0.02156  -0.03483  -1.04863
   D112       1.09335  -0.00009  -0.01367  -0.02134  -0.03501   1.05834
   D113      -3.09580  -0.00002  -0.01540  -0.02034  -0.03574  -3.13155
   D114      -3.12531  -0.00001  -0.01153  -0.02575  -0.03727   3.12061
   D115      -1.01817   0.00003  -0.01191  -0.02553  -0.03745  -1.05561
   D116       1.07587   0.00010  -0.01365  -0.02453  -0.03818   1.03769
   D117       1.15632   0.00000  -0.01358  -0.02112  -0.03470   1.12163
   D118      -3.01972   0.00004  -0.01397  -0.02090  -0.03487  -3.05459
   D119      -0.92568   0.00011  -0.01570  -0.01990  -0.03561  -0.96129
   D120      -3.10821  -0.00016  -0.00308  -0.03141  -0.03449   3.14049
   D121      -0.98649   0.00001  -0.00507  -0.02876  -0.03383  -1.02033
   D122       1.09871   0.00009  -0.00521  -0.02839  -0.03361   1.06510
   D123      -0.96983  -0.00028  -0.00422  -0.02952  -0.03374  -1.00358
   D124       1.15188  -0.00011  -0.00622  -0.02687  -0.03309   1.11879
   D125      -3.04610  -0.00003  -0.00636  -0.02650  -0.03286  -3.07896
   D126       1.00984  -0.00032  -0.00121  -0.03271  -0.03392   0.97592
   D127       3.13155  -0.00015  -0.00320  -0.03006  -0.03326   3.09829
   D128      -1.06642  -0.00007  -0.00334  -0.02969  -0.03304  -1.09946
   D129       0.84666   0.00000   0.02525   0.02276   0.04800   0.89466
   D130      -1.28124  -0.00015   0.02923   0.02282   0.05204  -1.22920
   D131       2.96352  -0.00020   0.02959   0.02190   0.05150   3.01502
         Item               Value     Threshold  Converged?
 Maximum Force            0.001029     0.000450     NO 
 RMS     Force            0.000161     0.000300     YES
 Maximum Displacement     0.270288     0.001800     NO 
 RMS     Displacement     0.059409     0.001200     NO 
 Predicted change in Energy=-1.668555D-04
 GradGradGradGradGradGradGradGradGradGradGradGradGradGradGradGradGradGrad

                          Input orientation:                          
 ---------------------------------------------------------------------
 Center     Atomic      Atomic             Coordinates (Angstroms)
 Number     Number       Type             X           Y           Z
 ---------------------------------------------------------------------
      1          6           0        1.752546    0.718260    0.111205
      2          6           0        1.144808   -0.477434    0.310550
      3          6           0       -0.282632   -0.731646    0.702626
      4          6           0       -1.281752    0.242599    0.023672
      5          6           0       -1.324675    1.609660    0.752647
      6          6           0        0.018713    2.142418    1.287183
      7          6           0        1.219742    2.116327    0.322925
      8          6           0        3.141338    0.488357   -0.313661
      9          6           0        3.371860   -1.001539   -0.477245
     10          6           0        2.091514   -1.661115    0.075310
     11          8           0        3.991575    1.359999   -0.499737
     12          6           0        0.952259    2.846151   -1.007362
     13          6           0        2.335152   -2.445285    1.366665
     14          8           0        1.509415   -2.606609   -0.840420
     15          6           0       -2.686950   -0.412553   -0.159755
     16          8           0       -3.133799   -1.066611    1.056458
     17          6           0       -2.657286   -1.515260   -1.222429
     18          6           0       -3.765654    0.625994   -0.534997
     19          8           0       -5.045449    0.015897   -0.701526
     20          1           0       -0.385414   -0.662131    1.794366
     21          1           0       -0.520090   -1.767663    0.450801
     22          1           0       -0.914908    0.427418   -0.994102
     23          1           0       -2.004623    1.554572    1.614424
     24          1           0       -1.758462    2.355380    0.075527
     25          1           0        0.295784    1.592228    2.195657
     26          1           0       -0.143140    3.179991    1.607852
     27          1           0        2.031170    2.670207    0.818581
     28          1           0        3.503188   -1.229065   -1.541651
     29          1           0        4.292126   -1.304810    0.033867
     30          1           0        0.631819    3.878077   -0.817929
     31          1           0        0.174475    2.352444   -1.599549
     32          1           0        1.862081    2.886692   -1.616204
     33          1           0        1.397202   -2.843126    1.769251
     34          1           0        3.004807   -3.289366    1.166258
     35          1           0        2.795818   -1.806280    2.126544
     36          1           0        1.398365   -2.160015   -1.697680
     37          1           0       -3.151399   -0.404914    1.769819
     38          1           0       -2.348119   -1.103859   -2.189422
     39          1           0       -1.968754   -2.322124   -0.957011
     40          1           0       -3.653680   -1.951134   -1.339733
     41          1           0       -3.824470    1.397001    0.244361
     42          1           0       -3.525811    1.117934   -1.483159
     43          1           0       -5.187994   -0.511764    0.105025
 ---------------------------------------------------------------------
                    Distance matrix (angstroms):
                    1          2          3          4          5
     1  C    0.000000
     2  C    1.356013   0.000000
     3  C    2.567870   1.501976   0.000000
     4  C    3.072601   2.547339   1.551893   0.000000
     5  C    3.267312   3.263396   2.563214   1.549872   0.000000
     6  C    2.533244   3.014221   2.948348   2.626210   1.540860
     7  C    1.511057   2.594873   3.242260   3.139727   2.629720
     8  C    1.470412   2.304024   3.774231   4.442738   4.726479
     9  C    2.434371   2.419725   3.849708   4.843026   5.512571
    10  C    2.403667   1.533848   2.625645   3.873721   4.777771
    11  O    2.407973   3.483793   4.908106   5.415766   5.467477
    12  C    2.533686   3.580529   4.153269   3.582223   3.132246
    13  C    3.453061   2.530758   3.198484   4.702164   5.496720
    14  O    3.466909   2.447663   3.017932   4.081085   5.324176
    15  C    4.589257   3.861057   2.574153   1.561234   2.603386
    16  O    5.287309   4.382920   2.892499   2.492139   3.244636
    17  C    5.119943   4.228833   3.155768   2.556351   3.929619
    18  C    5.556673   5.103444   3.937809   2.574660   2.929848
    19  O    6.882337   6.291816   5.021442   3.839624   4.301030
    20  H    3.051128   2.139486   1.098768   2.181126   2.669911
    21  H    3.385264   2.110982   1.092307   2.191739   3.484936
    22  H    2.901999   2.600635   2.149905   1.097542   2.148659
    23  H    4.132240   3.968382   3.003901   2.185019   1.099102
    24  H    3.874094   4.063132   3.478657   2.166514   1.096704
    25  H    2.689036   2.925401   2.822073   3.004603   2.169901
    26  H    3.448723   4.088834   4.017436   3.526235   2.143208
    27  H    2.094781   3.309287   4.115790   4.183374   3.520057
    28  H    3.096572   3.091529   4.429068   5.245158   6.052307
    29  H    3.247810   3.265994   4.658774   5.784695   6.368613
    30  H    3.479045   4.528477   4.939418   4.193656   3.382350
    31  H    2.843860   3.549399   3.875638   3.034286   2.886521
    32  H    2.774533   3.942614   4.803034   4.423134   4.171052
    33  H    3.944472   2.790700   2.901358   4.443595   5.316897
    34  H    4.329245   3.478332   4.190960   5.670526   6.551026
    35  H    3.394601   2.790968   3.557982   5.024595   5.525821
    36  H    3.417891   2.632177   3.259979   3.989816   5.256377
    37  H    5.297281   4.537854   3.078226   2.638916   2.903458
    38  H    5.042663   4.340829   3.573334   2.801405   4.131149
    39  H    4.922712   3.834560   2.850793   2.830461   4.335515
    40  H    6.201465   5.284005   4.125815   3.506762   4.741474
    41  H    5.619744   5.311460   4.157615   2.801207   2.559796
    42  H    5.528361   5.251406   4.326292   2.841223   3.175787
    43  H    7.048694   6.336229   4.946519   3.979247   4.454783
                    6          7          8          9         10
     6  C    0.000000
     7  C    1.540437   0.000000
     8  C    3.879357   2.597703   0.000000
     9  C    4.923542   3.872075   1.516472   0.000000
    10  C    4.498000   3.884631   2.423562   1.542609   0.000000
    11  O    4.425935   2.988622   1.231782   2.441600   3.614974
    12  C    2.575206   1.540731   3.291274   4.576047   4.773418
    13  C    5.139964   4.810596   3.475584   2.561088   1.530321
    14  O    5.413145   4.872720   3.538285   2.485327   1.439222
    15  C    3.992758   4.678724   5.899514   6.095645   4.944480
    16  O    4.504379   5.442654   6.608517   6.684316   5.349765
    17  C    5.180515   5.532440   6.201966   6.096706   4.925090
    18  C    4.465570   5.273642   6.911908   7.320950   6.317418
    19  O    5.841471   6.686847   8.209576   8.481543   7.372386
    20  H    2.878549   3.530084   4.266776   4.403694   3.176208
    21  H    4.034672   4.257786   4.368075   4.073756   2.640610
    22  H    3.002854   3.023855   4.113374   4.548125   3.813684
    23  H    2.132262   3.518533   5.597790   6.309941   5.430272
    24  H    2.161438   2.998008   5.257878   6.155864   5.563681
    25  H    1.097635   2.153022   3.951251   4.830556   4.278406
    26  H    1.097990   2.154035   4.660998   5.847054   5.547852
    27  H    2.132636   1.100397   2.697205   4.118050   4.395047
    28  H    5.613445   4.458970   2.142062   1.096346   2.189532
    29  H    5.631718   4.607307   2.158828   1.095490   2.229655
    30  H    2.796410   2.179671   4.247608   5.606652   5.797519
    31  H    2.898551   2.200964   3.732372   4.767813   4.752772
    32  H    3.518751   2.183182   3.014155   4.323771   4.857613
    33  H    5.195023   5.169093   4.298757   3.512473   2.179141
    34  H    6.199649   5.754926   4.059555   2.840772   2.162284
    35  H    4.899904   4.596075   3.367394   2.785525   2.173633
    36  H    5.415143   4.733059   3.459384   2.593494   1.967956
    37  H    4.095295   5.249479   6.688599   6.925184   5.651331
    38  H    5.312908   5.423201   6.015627   5.971614   5.014966
    39  H    5.377598   5.612894   5.867345   5.522344   4.241273
    40  H    6.094614   6.561929   7.292202   7.141697   5.923995
    41  H    4.051318   5.095849   7.046950   7.619769   6.661796
    42  H    4.613893   5.174843   6.798159   7.285732   6.458039
    43  H    5.962548   6.929172   8.399602   8.593604   7.369745
                   11         12         13         14         15
    11  O    0.000000
    12  C    3.421078   0.000000
    13  C    4.550537   5.962189   0.000000
    14  O    4.691605   5.483692   2.362010   0.000000
    15  C    6.918109   4.957966   5.628807   4.784001   0.000000
    16  O    7.686426   6.022037   5.648575   5.246826   1.451427
    17  C    7.279887   5.665420   5.700245   4.324162   1.531705
    18  C    7.791959   5.235545   7.090057   6.194301   1.543694
    19  O    9.138661   6.639003   8.050347   7.061379   2.457560
    20  H    5.339471   4.684772   3.280861   3.783315   3.029512
    21  H    5.571437   5.057799   3.074147   2.547542   2.627620
    22  H    5.018733   3.055610   4.938475   3.886680   2.131155
    23  H    6.360970   4.157534   5.907105   5.974124   2.735482
    24  H    5.863842   2.959985   6.439805   6.011598   2.928976
    25  H    4.580169   3.501801   4.598669   5.321738   4.296954
    26  H    4.984995   2.854941   6.151734   6.496900   4.743604
    27  H    2.701443   2.128162   5.153743   5.556015   5.720246
    28  H    2.833259   4.837364   3.361815   2.522793   6.394853
    29  H    2.734277   5.428568   2.628076   3.194141   7.038545
    30  H    4.210692   1.097013   6.903528   6.543839   5.464149
    31  H    4.094482   1.095162   6.040294   5.191391   4.231545
    32  H    2.848163   1.095495   6.127910   5.559008   5.805166
    33  H    5.435562   6.346292   1.095492   2.622769   5.129234
    34  H    5.036451   6.825111   1.095934   2.594054   6.513867
    35  H    4.283983   5.904675   1.094512   3.331401   6.101671
    36  H    4.533244   5.073189   3.217011   0.972971   4.701982
    37  H    7.699862   5.926395   5.867528   5.777888   1.984698
    38  H    7.008377   5.281320   6.031434   4.354150   2.170774
    39  H    7.020872   5.936827   4.892672   3.491731   2.190407
    40  H    8.373717   6.658760   6.590515   5.228434   2.166598
    41  H    7.851472   5.146259   7.345997   6.756920   2.175258
    42  H    7.585302   4.823507   7.427577   6.295937   2.190314
    43  H    9.387957   7.086304   7.869432   7.080786   2.516977
                   16         17         18         19         20
    16  O    0.000000
    17  C    2.371008   0.000000
    18  C    2.407671   2.507192   0.000000
    19  O    2.813669   2.884285   1.427524   0.000000
    20  H    2.874323   3.871729   4.302467   5.329645   0.000000
    21  H    2.773044   2.725989   4.151516   4.998782   1.745138
    22  H    3.370520   2.619545   2.894299   4.161288   3.040236
    23  H    2.908086   4.230553   2.929761   4.120408   2.750998
    24  H    3.816255   4.180243   2.718885   4.108682   3.734305
    25  H    4.486563   5.482739   4.988523   6.277520   2.388974
    26  H    5.223190   6.031319   4.923140   6.275137   3.854268
    27  H    6.379444   6.607987   6.293978   7.709385   4.230427
    28  H    7.129247   6.175375   7.569060   8.679570   5.154769
    29  H    7.499787   7.065190   8.305386   9.459142   5.039025
    30  H    6.491775   6.330081   5.476666   6.867412   5.335947
    31  H    5.448761   4.808350   4.431537   5.789085   4.573816
    32  H    6.908730   6.321149   6.160452   7.536051   5.410856
    33  H    4.918744   5.210782   6.633207   7.469035   2.816929
    34  H    6.529562   6.396294   8.003965   8.900561   4.334799
    35  H    6.070631   6.405987   7.486834   8.532513   3.397007
    36  H    5.414917   4.133991   5.981704   6.873838   4.197608
    37  H    0.973158   3.229638   2.598510   3.141982   2.778027
    38  H    3.339823   1.095404   2.781892   3.277694   4.462947
    39  H    2.643426   1.093414   3.478268   3.872682   3.582264
    40  H    2.606605   1.093868   2.702171   2.492697   4.708043
    41  H    2.684383   3.463388   1.097866   2.071940   4.297632
    42  H    3.372767   2.784964   1.094779   2.033405   4.875745
    43  H    2.330836   3.028799   1.930589   0.974305   5.093256
                   21         22         23         24         25
    21  H    0.000000
    22  H    2.657444   0.000000
    23  H    3.820354   3.043414   0.000000
    24  H    4.321328   2.360662   1.752168   0.000000
    25  H    3.872860   3.605152   2.372999   3.049144   0.000000
    26  H    5.095109   3.865546   2.471265   2.374293   1.749046
    27  H    5.132142   4.122535   4.262117   3.874604   2.463725
    28  H    4.521805   4.750086   6.931481   6.568750   5.675791
    29  H    4.852369   5.583058   7.093891   7.071658   5.388591
    30  H    5.900081   3.785558   4.273856   2.971584   3.797331
    31  H    4.654207   2.293260   3.964177   2.557760   3.872497
    32  H    5.622301   3.761210   5.211805   4.031449   4.319631
    33  H    2.563384   4.866049   5.562026   6.312794   4.589913
    34  H    3.905426   5.817715   6.982763   7.466028   5.677008
    35  H    3.715488   5.338289   5.882332   6.501350   4.219574
    36  H    2.906954   3.541337   6.028974   5.787798   5.518431
    37  H    3.243560   3.651565   2.275703   3.525637   4.006617
    38  H    3.279192   2.414062   4.653439   4.176604   5.786884
    39  H    2.094752   2.944818   4.652132   4.794726   5.512676
    40  H    3.613733   3.643878   4.872002   4.913336   6.375945
    41  H    4.580027   3.307482   2.283363   2.283722   4.563131
    42  H    4.593607   2.744595   3.478460   2.661634   5.325714
    43  H    4.846254   4.511032   4.084345   4.470243   6.234529
                   26         27         28         29         30
    26  H    0.000000
    27  H    2.368639   0.000000
    28  H    6.531068   4.789766   0.000000
    29  H    6.500958   4.639877   1.763637   0.000000
    30  H    2.640511   2.468866   5.903510   6.402010   0.000000
    31  H    3.327632   3.065231   4.889876   5.744441   1.774162
    32  H    3.808080   2.450232   4.431506   5.118256   1.770207
    33  H    6.219054   5.630500   4.242928   3.709253   7.242505
    34  H    7.208130   6.048583   3.438894   2.622587   7.806427
    35  H    5.811145   4.725928   3.780106   2.621013   6.757568
    36  H    6.466718   5.482979   2.306793   3.479006   6.149806
    37  H    4.682670   6.100840   7.478542   7.696064   6.273212
    38  H    6.134541   6.516888   5.888385   7.005444   5.964957
    39  H    6.339137   6.638937   5.610591   6.419921   6.724940
    40  H    6.880450   7.637581   7.196036   8.089521   7.253791
    41  H    4.311653   6.019909   7.986278   8.557057   5.209867
    42  H    5.024827   6.211891   7.410712   8.324133   5.034561
    43  H    6.429471   7.921517   8.874836   9.513499   7.347978
                   31         32         33         34         35
    31  H    0.000000
    32  H    1.770229   0.000000
    33  H    6.311721   6.671449   0.000000
    34  H    6.891334   6.869615   1.774014   0.000000
    35  H    6.168484   6.074867   1.777311   1.779148   0.000000
    36  H    4.676518   5.068621   3.533589   3.472497   4.086893
    37  H    5.478786   6.887293   5.160876   6.825190   6.120496
    38  H    4.319428   5.829139   5.720451   6.685121   6.751373
    39  H    5.182458   6.499353   4.362751   5.493645   5.698732
    40  H    5.765680   7.341977   5.997736   7.239220   7.323394
    41  H    4.506045   6.165853   6.897088   8.333724   7.591564
    42  H    3.902522   5.672353   7.106631   8.312200   7.844996
    43  H    6.313900   8.013470   7.181204   8.715691   8.336880
                   36         37         38         39         40
    36  H    0.000000
    37  H    5.983668   0.000000
    38  H    3.923444   4.099923   0.000000
    39  H    3.451429   3.536940   1.773957   0.000000
    40  H    5.069016   3.508903   1.773228   1.767226   0.000000
    41  H    6.610741   2.454983   3.789091   4.326531   3.707901
    42  H    5.919331   3.611248   2.611921   3.812513   3.075077
    43  H    7.024714   2.632617   3.698643   3.843024   2.552103
                   41         42         43
    41  H    0.000000
    42  H    1.775218   0.000000
    43  H    2.349893   2.817995   0.000000
 Stoichiometry    C15H24O4
 Framework group  C1[X(C15H24O4)]
 Deg. of freedom   123
 Full point group                 C1      NOp   1
 Largest Abelian subgroup         C1      NOp   1
 Largest concise Abelian subgroup C1      NOp   1
                         Standard orientation:                         
 ---------------------------------------------------------------------
 Center     Atomic      Atomic             Coordinates (Angstroms)
 Number     Number       Type             X           Y           Z
 ---------------------------------------------------------------------
      1          6           0        1.784947    0.737729    0.074919
      2          6           0        1.189511   -0.463430    0.278493
      3          6           0       -0.228567   -0.730148    0.695445
      4          6           0       -1.247002    0.240739    0.040816
      5          6           0       -1.286083    1.603270    0.778437
      6          6           0        0.063182    2.142625    1.291108
      7          6           0        1.246262    2.130691    0.304637
      8          6           0        3.167211    0.520262   -0.376930
      9          6           0        3.405220   -0.966977   -0.553459
     10          6           0        2.140061   -1.638900    0.018848
     11          8           0        4.007644    1.399052   -0.573623
     12          6           0        0.948964    2.866156   -1.016180
     13          6           0        2.413180   -2.428659    1.300864
     14          8           0        1.547786   -2.583315   -0.891456
     15          6           0       -2.650680   -0.423455   -0.120382
     16          8           0       -3.070228   -1.087650    1.100054
     17          6           0       -2.632924   -1.519832   -1.189850
     18          6           0       -3.743502    0.609425   -0.469507
     19          8           0       -5.021807   -0.008910   -0.615869
     20          1           0       -0.311558   -0.667612    1.789288
     21          1           0       -0.463303   -1.766393    0.442010
     22          1           0       -0.900431    0.434006   -0.982480
     23          1           0       -1.949511    1.538366    1.652322
     24          1           0       -1.737641    2.349703    0.113837
     25          1           0        0.360963    1.589265    2.191064
     26          1           0       -0.100046    3.177157    1.620777
     27          1           0        2.062801    2.687559    0.788409
     28          1           0        3.518380   -1.187468   -1.621426
     29          1           0        4.336941   -1.266529   -0.061259
     30          1           0        0.624784    3.894650   -0.814818
     31          1           0        0.163845    2.370252   -1.596737
     32          1           0        1.847019    2.916724   -1.641520
     33          1           0        1.485709   -2.835536    1.718419
     34          1           0        3.084971   -3.266737    1.083161
     35          1           0        2.883327   -1.790704    2.055803
     36          1           0        1.417679   -2.132643   -1.743887
     37          1           0       -3.079277   -0.430181    1.817473
     38          1           0       -2.344683   -1.100699   -2.159982
     39          1           0       -1.933878   -2.323220   -0.941948
     40          1           0       -3.628207   -1.962192   -1.291227
     41          1           0       -3.793310    1.375524    0.315299
     42          1           0       -3.524794    1.108486   -1.419057
     43          1           0       -5.145612   -0.542182    0.190086
 ---------------------------------------------------------------------
 Rotational constants (GHZ):      0.5921339      0.2485097      0.2007103
 Standard basis: 6-31G(d) (6D, 7F)
 There are   333 symmetry adapted cartesian basis functions of A   symmetry.
 There are   333 symmetry adapted basis functions of A   symmetry.
   333 basis functions,   628 primitive gaussians,   333 cartesian basis functions
    73 alpha electrons       73 beta electrons
       nuclear repulsion energy      1597.6400760252 Hartrees.
 NAtoms=   43 NActive=   43 NUniq=   43 SFac= 1.00D+00 NAtFMM=   60 NAOKFM=F Big=F
 Integral buffers will be    131072 words long.
 Raffenetti 2 integral format.
 Two-electron integral symmetry is turned on.
 ------------------------------------------------------------------------------
 Polarizable Continuum Model (PCM)
 =================================
 Model                : PCM (using non-symmetric T matrix).
 Atomic radii         : SMD-Coulomb.
 Polarization charges : Total charges.
 Charge compensation  : None.
 Solution method      : On-the-fly selection.
 Cavity type          : VdW (van der Waals Surface) (Alpha=1.000).
 Cavity algorithm     : GePol (No added spheres)
                        Default sphere list used, NSphG=   43.
                        Lebedev-Laikov grids with approx.  5.0 points / Ang**2.
                        Smoothing algorithm: Karplus/York (Gamma=1.0000).
                        Polarization charges: spherical gaussians, with
                                              point-specific exponents (IZeta= 3).
                        Self-potential: point-specific (ISelfS= 7).
                        Self-field    : sphere-specific E.n sum rule (ISelfD= 2).
 1st derivatives      : Analytical E(r).r(x)/FMM algorithm (CHGder, D1EAlg=3).
                        Cavity 1st derivative terms included.
 Solvent              : Methanol, Eps=  32.613000 Eps(inf)=   1.765709
 ------------------------------------------------------------------------------
 ------------------------------------------------------------------------------
 Atomic radii for non-electrostatic terms: SMD-CDS.
 ------------------------------------------------------------------------------
 Nuclear repulsion after PCM non-electrostatic terms =     1597.6415403753 Hartrees.
 One-electron integrals computed using PRISM.
 NBasis=   333 RedAO= T EigKep=  9.36D-04  NBF=   333
 NBsUse=   333 1.00D-06 EigRej= -1.00D+00 NBFU=   333
 Initial guess from the checkpoint file:  "DY-202A-11R_64.chk"
 B after Tr=     0.000000    0.000000    0.000000
         Rot=    0.999998   -0.000194   -0.001655   -0.000802 Ang=  -0.21 deg.
 ExpMin= 1.61D-01 ExpMax= 5.48D+03 ExpMxC= 8.25D+02 IAcc=1 IRadAn=         1 AccDes= 0.00D+00
 Harris functional with IExCor=  402 and IRadAn=       1 diagonalized for initial guess.
 HarFok:  IExCor=  402 AccDes= 0.00D+00 IRadAn=         1 IDoV= 1 UseB2=F ITyADJ=14
 ICtDFT=  3500011 ScaDFX=  1.000000  1.000000  1.000000  1.000000
 FoFCou: FMM=F IPFlag=           0 FMFlag=      100000 FMFlg1=           0
         NFxFlg=           0 DoJE=T BraDBF=F KetDBF=T FulRan=T
         wScrn=  0.000000 ICntrl=     500 IOpCl=  0 I1Cent=   200000004 NGrid=           0
         NMat0=    1 NMatS0=      1 NMatT0=    0 NMatD0=    1 NMtDS0=    0 NMtDT0=    0
 Petite list used in FoFCou.
 Keep R1 ints in memory in canonical form, NReq=1565304907.
 Requested convergence on RMS density matrix=1.00D-08 within 128 cycles.
 Requested convergence on MAX density matrix=1.00D-06.
 Requested convergence on             energy=1.00D-06.
 No special actions if energy rises.
 Inv3:  Mode=1 IEnd=    22195200.
 Iteration    1 A*A^-1 deviation from unit magnitude is 3.66D-15 for   2702.
 Iteration    1 A*A^-1 deviation from orthogonality  is 2.58D-15 for   2494   1251.
 Iteration    1 A^-1*A deviation from unit magnitude is 3.66D-15 for   2702.
 Iteration    1 A^-1*A deviation from orthogonality  is 2.46D-12 for   2223   2204.
 Error on total polarization charges =  0.05203
 SCF Done:  E(RB3LYP) =  -886.951644357     A.U. after   11 cycles
            NFock= 11  Conv=0.38D-08     -V/T= 2.0094
 SMD-CDS (non-electrostatic) energy       (kcal/mol) =       0.92
 (included in total energy above)
 D1PCM: PCM CHGder 1st derivatives, ID1Alg=3 FixD1E=F DoIter=F DoCFld=F I1PDM=0.
 Calling FoFJK, ICntrl=      2127 FMM=F ISym2X=0 I1Cent= 0 IOpClX= 0 NMat=1 NMatS=1 NMatT=0.
 ***** Axes restored to original set *****
 -------------------------------------------------------------------
 Center     Atomic                   Forces (Hartrees/Bohr)
 Number     Number              X              Y              Z
 -------------------------------------------------------------------
      1        6          -0.000767210   -0.000797342    0.000098346
      2        6           0.000011118    0.000451922   -0.000049502
      3        6          -0.001151411    0.000340075   -0.000938704
      4        6           0.000733214    0.000586166    0.000266815
      5        6          -0.000057177    0.000711270    0.000087776
      6        6          -0.000513001    0.000065874    0.000541749
      7        6           0.000212909   -0.000225539    0.000459023
      8        6           0.000626414    0.001354266    0.000712169
      9        6           0.001694274    0.000287770    0.000710024
     10        6          -0.001802803   -0.000692188   -0.000477427
     11        8           0.000618674    0.000695028   -0.000334974
     12        6           0.000116088    0.000529986   -0.000366662
     13        6           0.000448398   -0.000521773    0.000288435
     14        8           0.000834786   -0.000312488    0.000190738
     15        6          -0.000975411   -0.000193720    0.000542771
     16        8           0.000499981    0.000288445   -0.000913646
     17        6           0.000252331   -0.000759128    0.000295461
     18        6           0.000014848    0.000158229    0.000386612
     19        8          -0.001081243    0.000377080    0.000146989
     20        1           0.000152630   -0.000038759    0.000242224
     21        1          -0.000093192   -0.000213988   -0.000276800
     22        1          -0.000174127   -0.000456066    0.000309310
     23        1          -0.000303579   -0.000861424    0.000101050
     24        1           0.000132724   -0.000224820    0.000116020
     25        1           0.000222057   -0.000192719   -0.000200377
     26        1           0.000039682    0.000157224   -0.000189779
     27        1           0.000314323   -0.000255860   -0.000357209
     28        1          -0.000397044   -0.000582859   -0.000371335
     29        1          -0.000337923   -0.000479455    0.000071545
     30        1          -0.000082237    0.000058674    0.000002795
     31        1          -0.000124051   -0.000060802   -0.000107714
     32        1           0.000166393    0.000013139   -0.000142497
     33        1          -0.000061566    0.000334942   -0.000337572
     34        1           0.000089455    0.000053442    0.000016028
     35        1           0.000179599    0.000010198    0.000034062
     36        1          -0.000677971    0.000030480   -0.000325282
     37        1           0.000211296    0.000515999    0.000146059
     38        1          -0.000091515    0.000067672    0.000078601
     39        1           0.000806161   -0.000122604    0.000242019
     40        1           0.000136165    0.000187514   -0.000072619
     41        1          -0.000303149    0.000094175   -0.000397575
     42        1           0.000176324   -0.000154573   -0.000177678
     43        1           0.000304767   -0.000223462   -0.000049268
 -------------------------------------------------------------------
 Cartesian Forces:  Max     0.001802803 RMS     0.000475963

 GradGradGradGradGradGradGradGradGradGradGradGradGradGradGradGradGradGrad
 Berny optimization.
 Using GEDIIS/GDIIS optimizer.
 FormGI is forming the generalized inverse of G from B-inverse, IUseBI=4.
 Internal  Forces:  Max     0.001363892 RMS     0.000360209
 Search for a local minimum.
 Step number   7 out of a maximum of  258
 All quantities printed in internal units (Hartrees-Bohrs-Radians)
 Mixed Optimization -- En-DIIS/RFO-DIIS
 Swapping is turned off.
 Update second derivatives using D2CorX and points    6    7
 DE=  6.68D-05 DEPred=-1.67D-04 R=-4.00D-01
 Trust test=-4.00D-01 RLast= 4.98D-01 DXMaxT set to 3.57D-01
 ITU= -1  1  1 -1  1  1  0
     Eigenvalues ---    0.00119   0.00250   0.00355   0.00377   0.00412
     Eigenvalues ---    0.00539   0.00577   0.00726   0.00824   0.00902
     Eigenvalues ---    0.01133   0.01148   0.01273   0.01299   0.01373
     Eigenvalues ---    0.01518   0.02509   0.02656   0.03236   0.03754
     Eigenvalues ---    0.03993   0.04271   0.04412   0.04620   0.04758
     Eigenvalues ---    0.04840   0.04962   0.05052   0.05200   0.05380
     Eigenvalues ---    0.05409   0.05429   0.05569   0.05577   0.05626
     Eigenvalues ---    0.05641   0.05687   0.05721   0.05923   0.06106
     Eigenvalues ---    0.06183   0.06358   0.07613   0.07881   0.08177
     Eigenvalues ---    0.08787   0.09062   0.09126   0.09239   0.09690
     Eigenvalues ---    0.10495   0.11693   0.12116   0.13312   0.13990
     Eigenvalues ---    0.14688   0.15462   0.15967   0.15996   0.16000
     Eigenvalues ---    0.16000   0.16000   0.16000   0.16000   0.16004
     Eigenvalues ---    0.16046   0.16103   0.16284   0.16309   0.17042
     Eigenvalues ---    0.17314   0.18475   0.20215   0.20317   0.21109
     Eigenvalues ---    0.22816   0.24352   0.24845   0.24985   0.26609
     Eigenvalues ---    0.27101   0.27556   0.28001   0.28353   0.28658
     Eigenvalues ---    0.28699   0.28963   0.29506   0.29756   0.30302
     Eigenvalues ---    0.30988   0.31849   0.32518   0.33755   0.33825
     Eigenvalues ---    0.33843   0.33863   0.33957   0.33991   0.34040
     Eigenvalues ---    0.34107   0.34136   0.34157   0.34203   0.34206
     Eigenvalues ---    0.34217   0.34251   0.34272   0.34314   0.34355
     Eigenvalues ---    0.34401   0.34436   0.34563   0.34943   0.36087
     Eigenvalues ---    0.40085   0.41302   0.41958   0.51929   0.52710
     Eigenvalues ---    0.52868   0.52980   0.96207
 En-DIIS/RFO-DIIS IScMMF=        0 using points:     7    6    5    4    3
 RFO step:  Lambda=-8.92420512D-05.
 DidBck=T Rises=F RFO-DIIS coefs:    0.34542    0.77293    0.12359   -0.07475   -0.16719
 Iteration  1 RMS(Cart)=  0.03467375 RMS(Int)=  0.00047847
 Iteration  2 RMS(Cart)=  0.00072123 RMS(Int)=  0.00001603
 Iteration  3 RMS(Cart)=  0.00000025 RMS(Int)=  0.00001603
 Variable       Old X    -DE/DX   Delta X   Delta X   Delta X     New X
                                 (Linear)    (Quad)   (Total)
    R1        2.56249   0.00019  -0.00104   0.00073  -0.00032   2.56218
    R2        2.85548   0.00013   0.00160  -0.00208  -0.00048   2.85500
    R3        2.77868   0.00094  -0.00071   0.00278   0.00207   2.78075
    R4        2.83832   0.00039   0.00008   0.00065   0.00074   2.83906
    R5        2.89855   0.00041   0.00077  -0.00013   0.00062   2.89917
    R6        2.93265  -0.00103  -0.00163   0.00022  -0.00141   2.93124
    R7        2.07637   0.00022   0.00044   0.00000   0.00044   2.07681
    R8        2.06416   0.00029   0.00036  -0.00045  -0.00009   2.06407
    R9        2.92883  -0.00022  -0.00065   0.00079   0.00014   2.92897
   R10        2.95030  -0.00009  -0.00014   0.00104   0.00090   2.95121
   R11        2.07405  -0.00042  -0.00013  -0.00055  -0.00067   2.07338
   R12        2.91180   0.00040  -0.00023   0.00109   0.00086   2.91266
   R13        2.07700   0.00031   0.00029   0.00036   0.00065   2.07765
   R14        2.07247  -0.00028  -0.00059   0.00005  -0.00054   2.07193
   R15        2.91100   0.00059   0.00059   0.00080   0.00139   2.91239
   R16        2.07423  -0.00001  -0.00033   0.00036   0.00003   2.07426
   R17        2.07490   0.00009  -0.00018   0.00036   0.00018   2.07508
   R18        2.91156   0.00075   0.00108   0.00042   0.00149   2.91305
   R19        2.07945  -0.00006  -0.00004  -0.00011  -0.00015   2.07930
   R20        2.86572   0.00136   0.00102   0.00132   0.00236   2.86807
   R21        2.32773   0.00097  -0.00084   0.00133   0.00049   2.32822
   R22        2.91511   0.00091   0.00059   0.00145   0.00205   2.91716
   R23        2.07179   0.00043  -0.00047   0.00094   0.00047   2.07226
   R24        2.07018  -0.00012   0.00090  -0.00095  -0.00005   2.07012
   R25        2.89189   0.00017  -0.00034   0.00045   0.00011   2.89200
   R26        2.71974   0.00021   0.00194  -0.00136   0.00058   2.72031
   R27        2.07305   0.00008  -0.00006   0.00019   0.00013   2.07318
   R28        2.06956   0.00017  -0.00013   0.00042   0.00029   2.06984
   R29        2.07019   0.00022  -0.00012   0.00050   0.00038   2.07057
   R30        2.07018  -0.00019  -0.00049   0.00013  -0.00036   2.06982
   R31        2.07102   0.00001  -0.00023   0.00030   0.00008   2.07109
   R32        2.06833   0.00010   0.00024   0.00001   0.00025   2.06858
   R33        1.83865   0.00038   0.00029   0.00013   0.00043   1.83908
   R34        2.74280  -0.00123  -0.00033  -0.00193  -0.00226   2.74054
   R35        2.89450   0.00010   0.00050   0.00065   0.00115   2.89565
   R36        2.91716   0.00082   0.00107   0.00020   0.00128   2.91843
   R37        1.83900   0.00045   0.00017   0.00025   0.00042   1.83942
   R38        2.07001  -0.00006   0.00032  -0.00047  -0.00015   2.06986
   R39        2.06625   0.00065  -0.00012   0.00065   0.00053   2.06678
   R40        2.06711  -0.00019  -0.00052   0.00032  -0.00020   2.06691
   R41        2.69763   0.00062   0.00057   0.00043   0.00100   2.69863
   R42        2.07467  -0.00020  -0.00050   0.00030  -0.00021   2.07446
   R43        2.06883   0.00013   0.00042  -0.00025   0.00016   2.06900
   R44        1.84117   0.00003   0.00066  -0.00058   0.00008   1.84125
    A1        2.26167  -0.00008  -0.00145   0.00151   0.00004   2.26171
    A2        1.90489   0.00061   0.00256  -0.00116   0.00145   1.90634
[truncated: 915,662 more chars]
