# Supplementary material for: New patchoulol- and guaiane-type sesquiterpenoids from Sanguisorba officinalis with anti-melanogenic activity
Source: Nat Prod Bioprospect. 2026 May 12;16(1):63. doi: 10.1007/s13659-026-00616-0 (PMC13161421; doi:10.1007/s13659-026-00616-0)
Supplement: Supplementary file 2 — Additional file 2. It includes the calculated NMR data of compound 11. [file 13659_2026_616_MOESM2_ESM.zip › New folder/11R-opt_freq-conf-65.log]

 Entering Gaussian System, Link 0=/gpfs/home/zhengshan/software/Gaussian/g09/g09
 Input=DY-202A-11R_65.gjf
 Output=DY-202A-11R_65.log
 Initial command:
 /gpfs/home/zhengshan/software/Gaussian/g09/l1.exe "/gpfs/home/zhengshan/software/Gaussian/g09/scratch/zhengshan/%J/Gau-1516.inp" -scrdir="/gpfs/home/zhengshan/software/Gaussian/g09/scratch/zhengshan/%J/"
 Entering Link 1 = /gpfs/home/zhengshan/software/Gaussian/g09/l1.exe PID=      1517.
  
 Copyright (c) 1988,1990,1992,1993,1995,1998,2003,2009,2013,
            Gaussian, Inc.  All Rights Reserved.
  
 This is part of the Gaussian(R) 09 program.  It is based on
 the Gaussian(R) 03 system (copyright 2003, Gaussian, Inc.),
 the Gaussian(R) 98 system (copyright 1998, Gaussian, Inc.),
 the Gaussian(R) 94 system (copyright 1995, Gaussian, Inc.),
 the Gaussian 92(TM) system (copyright 1992, Gaussian, Inc.),
 the Gaussian 90(TM) system (copyright 1990, Gaussian, Inc.),
 the Gaussian 88(TM) system (copyright 1988, Gaussian, Inc.),
 the Gaussian 86(TM) system (copyright 1986, Carnegie Mellon
 University), and the Gaussian 82(TM) system (copyright 1983,
 Carnegie Mellon University). Gaussian is a federally registered
 trademark of Gaussian, Inc.
  
 This software contains proprietary and confidential information,
 including trade secrets, belonging to Gaussian, Inc.
  
 This software is provided under written license and may be
 used, copied, transmitted, or stored only in accord with that
 written license.
  
 The following legend is applicable only to US Government
 contracts under FAR:
  
                    RESTRICTED RIGHTS LEGEND
  
 Use, reproduction and disclosure by the US Government is
 subject to restrictions as set forth in subparagraphs (a)
 and (c) of the Commercial Computer Software - Restricted
 Rights clause in FAR 52.227-19.
  
 Gaussian, Inc.
 340 Quinnipiac St., Bldg. 40, Wallingford CT 06492
  
  
 ---------------------------------------------------------------
 Warning -- This program may not be used in any manner that
 competes with the business of Gaussian, Inc. or will provide
 assistance to any competitor of Gaussian, Inc.  The licensee
 of this program is prohibited from giving any competitor of
 Gaussian, Inc. access to this program.  By using this program,
 the user acknowledges that Gaussian, Inc. is engaged in the
 business of creating and licensing software in the field of
 computational chemistry and represents and warrants to the
 licensee that it is not a competitor of Gaussian, Inc. and that
 it will not use this program in any manner prohibited above.
 ---------------------------------------------------------------
  

 Cite this work as:
 Gaussian 09, Revision D.01,
 M. J. Frisch, G. W. Trucks, H. B. Schlegel, G. E. Scuseria, 
 M. A. Robb, J. R. Cheeseman, G. Scalmani, V. Barone, B. Mennucci, 
 G. A. Petersson, H. Nakatsuji, M. Caricato, X. Li, H. P. Hratchian, 
 A. F. Izmaylov, J. Bloino, G. Zheng, J. L. Sonnenberg, M. Hada, 
 M. Ehara, K. Toyota, R. Fukuda, J. Hasegawa, M. Ishida, T. Nakajima, 
 Y. Honda, O. Kitao, H. Nakai, T. Vreven, J. A. Montgomery, Jr., 
 J. E. Peralta, F. Ogliaro, M. Bearpark, J. J. Heyd, E. Brothers, 
 K. N. Kudin, V. N. Staroverov, T. Keith, R. Kobayashi, J. Normand, 
 K. Raghavachari, A. Rendell, J. C. Burant, S. S. Iyengar, J. Tomasi, 
 M. Cossi, N. Rega, J. M. Millam, M. Klene, J. E. Knox, J. B. Cross, 
 V. Bakken, C. Adamo, J. Jaramillo, R. Gomperts, R. E. Stratmann, 
 O. Yazyev, A. J. Austin, R. Cammi, C. Pomelli, J. W. Ochterski, 
 R. L. Martin, K. Morokuma, V. G. Zakrzewski, G. A. Voth, 
 P. Salvador, J. J. Dannenberg, S. Dapprich, A. D. Daniels, 
 O. Farkas, J. B. Foresman, J. V. Ortiz, J. Cioslowski, 
 and D. J. Fox, Gaussian, Inc., Wallingford CT, 2013.
 
 ******************************************
 Gaussian 09:  ES64L-G09RevD.01 24-Apr-2013
                10-Mar-2024 
 ******************************************
 %nprocshared=4
 Will use up to    4 processors via shared memory.
 %mem=12GB
 %chk=DY-202A-11R_65.chk
 ----------------------------------------------------------
 # opt freq b3lyp/6-31g(d) scrf=(smd,solvent=methanol,read)
 ----------------------------------------------------------
 1/14=-1,18=20,19=15,26=3,38=1,40=2/1,3;
 2/9=110,12=2,17=6,18=5,40=1/2;
 3/5=1,6=6,7=1,11=2,16=1,25=1,30=1,70=32203,71=1,72=3,74=-5/1,2,3;
 4//1;
 5/5=2,38=5,53=3/2;
 6/7=2,8=2,9=2,10=2,28=1/1;
 7//1,2,3,16;
 1/14=-1,18=20,19=15,26=3/3(2);
 2/9=110/2;
 99//99;
 2/9=110/2;
 3/5=1,6=6,7=1,11=2,16=1,25=1,30=1,70=32205,71=1,72=3,74=-5/1,2,3;
 4/5=5,16=3,69=1/1;
 5/5=2,38=5,53=3/2;
 7//1,2,3,16;
 1/14=-1,18=20,19=15,26=3/3(-5);
 2/9=110/2;
 6/7=2,8=2,9=2,10=2,19=2,28=1/1;
 99/9=1/99;
 --------
 opt+freq
 --------
 Symbolic Z-matrix:
 Charge =  0 Multiplicity = 1
 C                     1.616     0.8143    0.1065 
 C                     1.17     -0.4384    0.285 
 C                    -0.2454   -0.8432    0.6118 
 C                    -1.3279    0.0168   -0.0863 
 C                    -1.5184    1.3676    0.6475 
 C                    -0.2735    2.0697    1.2003 
 C                     0.9556    2.1432    0.2817 
 C                     3.0467    0.6902   -0.2345 
 C                     3.4946   -0.7365   -0.2981 
 C                     2.2259   -1.4994    0.0882 
 O                     3.7795    1.6493   -0.4298 
 C                     0.6494    2.8156   -1.0577 
 C                     2.4379   -2.3638    1.3302 
 O                     1.8072   -2.3277   -0.9924 
 C                    -2.6865   -0.7549   -0.284 
 O                    -3.1869   -1.1932    0.9924 
 C                    -2.515    -1.9885   -1.1902 
 C                    -3.8002    0.1256   -0.9143 
 O                    -4.3508    1.0286    0.0427 
 H                    -0.385    -0.8367    1.7 
 H                    -0.3592   -1.887     0.3114 
 H                    -0.971     0.2445   -1.1003 
 H                    -2.1998    1.2293    1.4961 
 H                    -2.0142    2.0666   -0.0373 
 H                     0.0128    1.5905    2.1468 
 H                    -0.5646    3.0924    1.4762 
 H                     1.6732    2.7903    0.8061 
 H                     3.8375   -0.9678   -1.3111 
 H                     4.308    -0.8783    0.4205 
 H                     0.1703    3.7879   -0.8998 
 H                    -0.0124    2.2129   -1.6863 
 H                     1.569     2.9916   -1.6267 
 H                     1.5404   -2.9458    1.5685 
 H                     3.2386   -3.0928    1.1597 
 H                     2.7013   -1.7612    2.2061 
 H                     2.5114   -2.9774   -1.1613 
 H                    -2.6188   -1.918     1.3066 
 H                    -2.0771   -1.7172   -2.1561 
 H                    -1.9003   -2.766    -0.7286 
 H                    -3.4829   -2.4697   -1.3761 
 H                    -3.4299    0.6932   -1.7739 
 H                    -4.6377   -0.4937   -1.2537 
 H                    -4.3991    0.5047    0.8687 
 

 GradGradGradGradGradGradGradGradGradGradGradGradGradGradGradGradGradGrad
 Berny optimization.
 Initialization pass.
                           ----------------------------
                           !    Initial Parameters    !
                           ! (Angstroms and Degrees)  !
 --------------------------                            --------------------------
 ! Name  Definition              Value          Derivative Info.                !
 --------------------------------------------------------------------------------
 ! R1    R(1,2)                  1.3417         estimate D2E/DX2                !
 ! R2    R(1,7)                  1.4943         estimate D2E/DX2                !
 ! R3    R(1,8)                  1.476          estimate D2E/DX2                !
 ! R4    R(2,3)                  1.508          estimate D2E/DX2                !
 ! R5    R(2,10)                 1.5098         estimate D2E/DX2                !
 ! R6    R(3,4)                  1.5488         estimate D2E/DX2                !
 ! R7    R(3,20)                 1.0971         estimate D2E/DX2                !
 ! R8    R(3,21)                 1.0921         estimate D2E/DX2                !
 ! R9    R(4,5)                  1.549          estimate D2E/DX2                !
 ! R10   R(4,15)                 1.5749         estimate D2E/DX2                !
 ! R11   R(4,22)                 1.0988         estimate D2E/DX2                !
 ! R12   R(5,6)                  1.5324         estimate D2E/DX2                !
 ! R13   R(5,23)                 1.0971         estimate D2E/DX2                !
 ! R14   R(5,24)                 1.097          estimate D2E/DX2                !
 ! R15   R(6,7)                  1.5362         estimate D2E/DX2                !
 ! R16   R(6,25)                 1.0988         estimate D2E/DX2                !
 ! R17   R(6,26)                 1.0985         estimate D2E/DX2                !
 ! R18   R(7,12)                 1.5297         estimate D2E/DX2                !
 ! R19   R(7,27)                 1.0994         estimate D2E/DX2                !
 ! R20   R(8,9)                  1.4967         estimate D2E/DX2                !
 ! R21   R(8,11)                 1.2227         estimate D2E/DX2                !
 ! R22   R(9,10)                 1.53           estimate D2E/DX2                !
 ! R23   R(9,28)                 1.0942         estimate D2E/DX2                !
 ! R24   R(9,29)                 1.0946         estimate D2E/DX2                !
 ! R25   R(10,13)                1.528          estimate D2E/DX2                !
 ! R26   R(10,14)                1.4245         estimate D2E/DX2                !
 ! R27   R(12,30)                1.0954         estimate D2E/DX2                !
 ! R28   R(12,31)                1.0938         estimate D2E/DX2                !
 ! R29   R(12,32)                1.0956         estimate D2E/DX2                !
 ! R30   R(13,33)                1.0959         estimate D2E/DX2                !
 ! R31   R(13,34)                1.0962         estimate D2E/DX2                !
 ! R32   R(13,35)                1.0953         estimate D2E/DX2                !
 ! R33   R(14,36)                0.9729         estimate D2E/DX2                !
 ! R34   R(15,16)                1.4393         estimate D2E/DX2                !
 ! R35   R(15,17)                1.5403         estimate D2E/DX2                !
 ! R36   R(15,18)                1.5533         estimate D2E/DX2                !
 ! R37   R(16,37)                0.973          estimate D2E/DX2                !
 ! R38   R(17,38)                1.0947         estimate D2E/DX2                !
 ! R39   R(17,39)                1.0934         estimate D2E/DX2                !
 ! R40   R(17,40)                1.0968         estimate D2E/DX2                !
 ! R41   R(18,19)                1.4263         estimate D2E/DX2                !
 ! R42   R(18,41)                1.0946         estimate D2E/DX2                !
 ! R43   R(18,42)                1.0955         estimate D2E/DX2                !
 ! R44   R(19,43)                0.9793         estimate D2E/DX2                !
 ! A1    A(2,1,7)              131.9019         estimate D2E/DX2                !
 ! A2    A(2,1,8)              105.9296         estimate D2E/DX2                !
 ! A3    A(7,1,8)              122.0228         estimate D2E/DX2                !
 ! A4    A(1,2,3)              126.2627         estimate D2E/DX2                !
 ! A5    A(1,2,10)             113.9746         estimate D2E/DX2                !
 ! A6    A(3,2,10)             119.7386         estimate D2E/DX2                !
 ! A7    A(2,3,4)              114.1599         estimate D2E/DX2                !
 ! A8    A(2,3,20)             109.4379         estimate D2E/DX2                !
 ! A9    A(2,3,21)             107.143          estimate D2E/DX2                !
 ! A10   A(4,3,20)             110.784          estimate D2E/DX2                !
 ! A11   A(4,3,21)             109.5055         estimate D2E/DX2                !
 ! A12   A(20,3,21)            105.3804         estimate D2E/DX2                !
 ! A13   A(3,4,5)              110.8948         estimate D2E/DX2                !
 ! A14   A(3,4,15)             112.7948         estimate D2E/DX2                !
 ! A15   A(3,4,22)             107.6976         estimate D2E/DX2                !
 ! A16   A(5,4,15)             112.3752         estimate D2E/DX2                !
 ! A17   A(5,4,22)             107.241          estimate D2E/DX2                !
 ! A18   A(15,4,22)            105.4195         estimate D2E/DX2                !
 ! A19   A(4,5,6)              118.0682         estimate D2E/DX2                !
 ! A20   A(4,5,23)             109.4441         estimate D2E/DX2                !
 ! A21   A(4,5,24)             108.3926         estimate D2E/DX2                !
 ! A22   A(6,5,23)             106.4571         estimate D2E/DX2                !
 ! A23   A(6,5,24)             107.4826         estimate D2E/DX2                !
 ! A24   A(23,5,24)            106.4083         estimate D2E/DX2                !
 ! A25   A(5,6,7)              117.1413         estimate D2E/DX2                !
 ! A26   A(5,6,25)             108.8192         estimate D2E/DX2                !
 ! A27   A(5,6,26)             107.5697         estimate D2E/DX2                !
 ! A28   A(7,6,25)             109.1153         estimate D2E/DX2                !
 ! A29   A(7,6,26)             108.5212         estimate D2E/DX2                !
 ! A30   A(25,6,26)            104.9929         estimate D2E/DX2                !
 ! A31   A(1,7,6)              112.406          estimate D2E/DX2                !
 ! A32   A(1,7,12)             112.1315         estimate D2E/DX2                !
 ! A33   A(1,7,27)             106.9124         estimate D2E/DX2                !
 ! A34   A(6,7,12)             112.6105         estimate D2E/DX2                !
 ! A35   A(6,7,27)             105.3772         estimate D2E/DX2                !
 ! A36   A(12,7,27)            106.8331         estimate D2E/DX2                !
 ! A37   A(1,8,9)              112.3358         estimate D2E/DX2                !
 ! A38   A(1,8,11)             123.4962         estimate D2E/DX2                !
 ! A39   A(9,8,11)             124.165          estimate D2E/DX2                !
 ! A40   A(8,9,10)             102.4994         estimate D2E/DX2                !
 ! A41   A(8,9,28)             109.5497         estimate D2E/DX2                !
 ! A42   A(8,9,29)             108.5404         estimate D2E/DX2                !
 ! A43   A(10,9,28)            112.8433         estimate D2E/DX2                !
 ! A44   A(10,9,29)            112.6967         estimate D2E/DX2                !
 ! A45   A(28,9,29)            110.3362         estimate D2E/DX2                !
 ! A46   A(2,10,9)             105.2148         estimate D2E/DX2                !
 ! A47   A(2,10,13)            112.8702         estimate D2E/DX2                !
 ! A48   A(2,10,14)            107.5751         estimate D2E/DX2                !
 ! A49   A(9,10,13)            111.8554         estimate D2E/DX2                !
 ! A50   A(9,10,14)            110.0079         estimate D2E/DX2                !
 ! A51   A(13,10,14)           109.1748         estimate D2E/DX2                !
 ! A52   A(7,12,30)            110.5801         estimate D2E/DX2                !
 ! A53   A(7,12,31)            112.4651         estimate D2E/DX2                !
 ! A54   A(7,12,32)            110.9368         estimate D2E/DX2                !
 ! A55   A(30,12,31)           107.8974         estimate D2E/DX2                !
 ! A56   A(30,12,32)           107.4208         estimate D2E/DX2                !
 ! A57   A(31,12,32)           107.3313         estimate D2E/DX2                !
 ! A58   A(10,13,33)           111.3187         estimate D2E/DX2                !
 ! A59   A(10,13,34)           110.5569         estimate D2E/DX2                !
 ! A60   A(10,13,35)           111.8479         estimate D2E/DX2                !
 ! A61   A(33,13,34)           106.1911         estimate D2E/DX2                !
 ! A62   A(33,13,35)           108.3746         estimate D2E/DX2                !
 ! A63   A(34,13,35)           108.3367         estimate D2E/DX2                !
 ! A64   A(10,14,36)           107.8939         estimate D2E/DX2                !
 ! A65   A(4,15,16)            109.7426         estimate D2E/DX2                !
 ! A66   A(4,15,17)            111.7304         estimate D2E/DX2                !
 ! A67   A(4,15,18)            113.0589         estimate D2E/DX2                !
 ! A68   A(16,15,17)           108.4552         estimate D2E/DX2                !
 ! A69   A(16,15,18)           106.4503         estimate D2E/DX2                !
 ! A70   A(17,15,18)           107.1627         estimate D2E/DX2                !
 ! A71   A(15,16,37)           108.0714         estimate D2E/DX2                !
 ! A72   A(15,17,38)           111.4186         estimate D2E/DX2                !
 ! A73   A(15,17,39)           112.5657         estimate D2E/DX2                !
 ! A74   A(15,17,40)           110.6616         estimate D2E/DX2                !
 ! A75   A(38,17,39)           108.8964         estimate D2E/DX2                !
 ! A76   A(38,17,40)           108.1916         estimate D2E/DX2                !
 ! A77   A(39,17,40)           104.8158         estimate D2E/DX2                !
 ! A78   A(15,18,19)           111.3079         estimate D2E/DX2                !
 ! A79   A(15,18,41)           111.7175         estimate D2E/DX2                !
 ! A80   A(15,18,42)           110.6945         estimate D2E/DX2                !
 ! A81   A(19,18,41)           109.2203         estimate D2E/DX2                !
 ! A82   A(19,18,42)           105.703          estimate D2E/DX2                !
 ! A83   A(41,18,42)           107.9663         estimate D2E/DX2                !
 ! A84   A(18,19,43)           104.2566         estimate D2E/DX2                !
 ! D1    D(7,1,2,3)              6.2789         estimate D2E/DX2                !
 ! D2    D(7,1,2,10)          -175.5253         estimate D2E/DX2                !
 ! D3    D(8,1,2,3)           -178.1687         estimate D2E/DX2                !
 ! D4    D(8,1,2,10)             0.027          estimate D2E/DX2                !
 ! D5    D(2,1,7,6)             20.4426         estimate D2E/DX2                !
 ! D6    D(2,1,7,12)          -107.6269         estimate D2E/DX2                !
 ! D7    D(2,1,7,27)           135.603          estimate D2E/DX2                !
 ! D8    D(8,1,7,6)           -154.5116         estimate D2E/DX2                !
 ! D9    D(8,1,7,12)            77.419          estimate D2E/DX2                !
 ! D10   D(8,1,7,27)           -39.3511         estimate D2E/DX2                !
 ! D11   D(2,1,8,9)              1.3829         estimate D2E/DX2                !
 ! D12   D(2,1,8,11)          -178.0078         estimate D2E/DX2                !
 ! D13   D(7,1,8,9)            177.4794         estimate D2E/DX2                !
 ! D14   D(7,1,8,11)            -1.9113         estimate D2E/DX2                !
 ! D15   D(1,2,3,4)             36.9193         estimate D2E/DX2                !
 ! D16   D(1,2,3,20)           -87.8812         estimate D2E/DX2                !
 ! D17   D(1,2,3,21)           158.341          estimate D2E/DX2                !
 ! D18   D(10,2,3,4)          -141.182          estimate D2E/DX2                !
 ! D19   D(10,2,3,20)           94.0175         estimate D2E/DX2                !
 ! D20   D(10,2,3,21)          -19.7602         estimate D2E/DX2                !
 ! D21   D(1,2,10,9)            -1.3398         estimate D2E/DX2                !
 ! D22   D(1,2,10,13)          120.8972         estimate D2E/DX2                !
 ! D23   D(1,2,10,14)         -118.6032         estimate D2E/DX2                !
 ! D24   D(3,2,10,9)           176.9848         estimate D2E/DX2                !
 ! D25   D(3,2,10,13)          -60.7783         estimate D2E/DX2                !
 ! D26   D(3,2,10,14)           59.7213         estimate D2E/DX2                !
 ! D27   D(2,3,4,5)            -79.0465         estimate D2E/DX2                !
 ! D28   D(2,3,4,15)           153.91           estimate D2E/DX2                !
 ! D29   D(2,3,4,22)            38.0077         estimate D2E/DX2                !
 ! D30   D(20,3,4,5)            45.0353         estimate D2E/DX2                !
 ! D31   D(20,3,4,15)          -82.0082         estimate D2E/DX2                !
 ! D32   D(20,3,4,22)          162.0895         estimate D2E/DX2                !
 ! D33   D(21,3,4,5)           160.8463         estimate D2E/DX2                !
 ! D34   D(21,3,4,15)           33.8028         estimate D2E/DX2                !
 ! D35   D(21,3,4,22)          -82.0995         estimate D2E/DX2                !
 ! D36   D(3,4,5,6)             38.6505         estimate D2E/DX2                !
 ! D37   D(3,4,5,23)           -83.2684         estimate D2E/DX2                !
 ! D38   D(3,4,5,24)           161.0686         estimate D2E/DX2                !
 ! D39   D(15,4,5,6)           165.9243         estimate D2E/DX2                !
 ! D40   D(15,4,5,23)           44.0054         estimate D2E/DX2                !
 ! D41   D(15,4,5,24)          -71.6575         estimate D2E/DX2                !
 ! D42   D(22,4,5,6)           -78.6833         estimate D2E/DX2                !
 ! D43   D(22,4,5,23)          159.3978         estimate D2E/DX2                !
 ! D44   D(22,4,5,24)           43.7348         estimate D2E/DX2                !
 ! D45   D(3,4,15,16)           58.2435         estimate D2E/DX2                !
 ! D46   D(3,4,15,17)          -62.0947         estimate D2E/DX2                !
 ! D47   D(3,4,15,18)          176.914          estimate D2E/DX2                !
 ! D48   D(5,4,15,16)          -68.0107         estimate D2E/DX2                !
 ! D49   D(5,4,15,17)          171.651          estimate D2E/DX2                !
 ! D50   D(5,4,15,18)           50.6597         estimate D2E/DX2                !
 ! D51   D(22,4,15,16)         175.4998         estimate D2E/DX2                !
 ! D52   D(22,4,15,17)          55.1615         estimate D2E/DX2                !
 ! D53   D(22,4,15,18)         -65.8298         estimate D2E/DX2                !
 ! D54   D(4,5,6,7)             45.0667         estimate D2E/DX2                !
 ! D55   D(4,5,6,25)           -79.2302         estimate D2E/DX2                !
 ! D56   D(4,5,6,26)           167.5292         estimate D2E/DX2                !
 ! D57   D(23,5,6,7)           168.4947         estimate D2E/DX2                !
 ! D58   D(23,5,6,25)           44.1978         estimate D2E/DX2                !
 ! D59   D(23,5,6,26)          -69.0428         estimate D2E/DX2                !
 ! D60   D(24,5,6,7)           -77.8113         estimate D2E/DX2                !
 ! D61   D(24,5,6,25)          157.8919         estimate D2E/DX2                !
 ! D62   D(24,5,6,26)           44.6512         estimate D2E/DX2                !
 ! D63   D(5,6,7,1)            -71.2385         estimate D2E/DX2                !
 ! D64   D(5,6,7,12)            56.5781         estimate D2E/DX2                !
 ! D65   D(5,6,7,27)           172.6745         estimate D2E/DX2                !
 ! D66   D(25,6,7,1)            52.9088         estimate D2E/DX2                !
 ! D67   D(25,6,7,12)         -179.2746         estimate D2E/DX2                !
 ! D68   D(25,6,7,27)          -63.1783         estimate D2E/DX2                !
 ! D69   D(26,6,7,1)           166.791          estimate D2E/DX2                !
 ! D70   D(26,6,7,12)          -65.3924         estimate D2E/DX2                !
 ! D71   D(26,6,7,27)           50.7039         estimate D2E/DX2                !
 ! D72   D(1,7,12,30)         -179.7662         estimate D2E/DX2                !
 ! D73   D(1,7,12,31)           59.5379         estimate D2E/DX2                !
 ! D74   D(1,7,12,32)          -60.6841         estimate D2E/DX2                !
 ! D75   D(6,7,12,30)           52.2727         estimate D2E/DX2                !
 ! D76   D(6,7,12,31)          -68.4231         estimate D2E/DX2                !
 ! D77   D(6,7,12,32)          171.3548         estimate D2E/DX2                !
 ! D78   D(27,7,12,30)         -62.9485         estimate D2E/DX2                !
 ! D79   D(27,7,12,31)         176.3557         estimate D2E/DX2                !
 ! D80   D(27,7,12,32)          56.1336         estimate D2E/DX2                !
 ! D81   D(1,8,9,10)            -2.1164         estimate D2E/DX2                !
 ! D82   D(1,8,9,28)           117.9286         estimate D2E/DX2                !
 ! D83   D(1,8,9,29)          -121.5361         estimate D2E/DX2                !
 ! D84   D(11,8,9,10)          177.2695         estimate D2E/DX2                !
 ! D85   D(11,8,9,28)          -62.6854         estimate D2E/DX2                !
 ! D86   D(11,8,9,29)           57.8498         estimate D2E/DX2                !
 ! D87   D(8,9,10,2)             1.9661         estimate D2E/DX2                !
 ! D88   D(8,9,10,13)         -120.9246         estimate D2E/DX2                !
 ! D89   D(8,9,10,14)          117.5641         estimate D2E/DX2                !
 ! D90   D(28,9,10,2)         -115.7636         estimate D2E/DX2                !
 ! D91   D(28,9,10,13)         121.3457         estimate D2E/DX2                !
 ! D92   D(28,9,10,14)          -0.1656         estimate D2E/DX2                !
 ! D93   D(29,9,10,2)          118.4373         estimate D2E/DX2                !
 ! D94   D(29,9,10,13)          -4.4534         estimate D2E/DX2                !
 ! D95   D(29,9,10,14)        -125.9646         estimate D2E/DX2                !
 ! D96   D(2,10,13,33)          64.5248         estimate D2E/DX2                !
 ! D97   D(2,10,13,34)        -177.698          estimate D2E/DX2                !
 ! D98   D(2,10,13,35)         -56.8771         estimate D2E/DX2                !
 ! D99   D(9,10,13,33)        -177.0462         estimate D2E/DX2                !
 ! D100  D(9,10,13,34)         -59.269          estimate D2E/DX2                !
 ! D101  D(9,10,13,35)          61.5519         estimate D2E/DX2                !
 ! D102  D(14,10,13,33)        -55.0558         estimate D2E/DX2                !
 ! D103  D(14,10,13,34)         62.7214         estimate D2E/DX2                !
 ! D104  D(14,10,13,35)       -176.4577         estimate D2E/DX2                !
 ! D105  D(2,10,14,36)         176.3605         estimate D2E/DX2                !
 ! D106  D(9,10,14,36)          62.2622         estimate D2E/DX2                !
 ! D107  D(13,10,14,36)        -60.8356         estimate D2E/DX2                !
 ! D108  D(4,15,16,37)         -71.496          estimate D2E/DX2                !
 ! D109  D(17,15,16,37)         50.8114         estimate D2E/DX2                !
 ! D110  D(18,15,16,37)        165.8293         estimate D2E/DX2                !
 ! D111  D(4,15,17,38)         -55.4082         estimate D2E/DX2                !
 ! D112  D(4,15,17,39)          67.2575         estimate D2E/DX2                !
 ! D113  D(4,15,17,40)        -175.8283         estimate D2E/DX2                !
 ! D114  D(16,15,17,38)       -176.4969         estimate D2E/DX2                !
 ! D115  D(16,15,17,39)        -53.8312         estimate D2E/DX2                !
 ! D116  D(16,15,17,40)         63.0831         estimate D2E/DX2                !
 ! D117  D(18,15,17,38)         68.9511         estimate D2E/DX2                !
 ! D118  D(18,15,17,39)       -168.3832         estimate D2E/DX2                !
 ! D119  D(18,15,17,40)        -51.4689         estimate D2E/DX2                !
 ! D120  D(4,15,18,19)         -76.2491         estimate D2E/DX2                !
 ! D121  D(4,15,18,41)          46.1429         estimate D2E/DX2                !
 ! D122  D(4,15,18,42)         166.5            estimate D2E/DX2                !
 ! D123  D(16,15,18,19)         44.3143         estimate D2E/DX2                !
 ! D124  D(16,15,18,41)        166.7063         estimate D2E/DX2                !
 ! D125  D(16,15,18,42)        -72.9367         estimate D2E/DX2                !
 ! D126  D(17,15,18,19)        160.2045         estimate D2E/DX2                !
 ! D127  D(17,15,18,41)        -77.4035         estimate D2E/DX2                !
 ! D128  D(17,15,18,42)         42.9536         estimate D2E/DX2                !
 ! D129  D(15,18,19,43)        -39.2131         estimate D2E/DX2                !
 ! D130  D(41,18,19,43)       -163.0348         estimate D2E/DX2                !
 ! D131  D(42,18,19,43)         81.0305         estimate D2E/DX2                !
 --------------------------------------------------------------------------------
 Trust Radius=3.00D-01 FncErr=1.00D-07 GrdErr=1.00D-06
 Number of steps in this run=    258 maximum allowed number of steps=    258.
 GradGradGradGradGradGradGradGradGradGradGradGradGradGradGradGradGradGrad

                          Input orientation:                          
 ---------------------------------------------------------------------
 Center     Atomic      Atomic             Coordinates (Angstroms)
 Number     Number       Type             X           Y           Z
 ---------------------------------------------------------------------
      1          6           0        1.616000    0.814300    0.106500
      2          6           0        1.170000   -0.438400    0.285000
      3          6           0       -0.245400   -0.843200    0.611800
      4          6           0       -1.327900    0.016800   -0.086300
      5          6           0       -1.518400    1.367600    0.647500
      6          6           0       -0.273500    2.069700    1.200300
      7          6           0        0.955600    2.143200    0.281700
      8          6           0        3.046700    0.690200   -0.234500
      9          6           0        3.494600   -0.736500   -0.298100
     10          6           0        2.225900   -1.499400    0.088200
     11          8           0        3.779500    1.649300   -0.429800
     12          6           0        0.649400    2.815600   -1.057700
     13          6           0        2.437900   -2.363800    1.330200
     14          8           0        1.807200   -2.327700   -0.992400
     15          6           0       -2.686500   -0.754900   -0.284000
     16          8           0       -3.186900   -1.193200    0.992400
     17          6           0       -2.515000   -1.988500   -1.190200
     18          6           0       -3.800200    0.125600   -0.914300
     19          8           0       -4.350800    1.028600    0.042700
     20          1           0       -0.385000   -0.836700    1.700000
     21          1           0       -0.359200   -1.887000    0.311400
     22          1           0       -0.971000    0.244500   -1.100300
     23          1           0       -2.199800    1.229300    1.496100
     24          1           0       -2.014200    2.066600   -0.037300
     25          1           0        0.012800    1.590500    2.146800
     26          1           0       -0.564600    3.092400    1.476200
     27          1           0        1.673200    2.790300    0.806100
     28          1           0        3.837500   -0.967800   -1.311100
     29          1           0        4.308000   -0.878300    0.420500
     30          1           0        0.170300    3.787900   -0.899800
     31          1           0       -0.012400    2.212900   -1.686300
     32          1           0        1.569000    2.991600   -1.626700
     33          1           0        1.540400   -2.945800    1.568500
     34          1           0        3.238600   -3.092800    1.159700
     35          1           0        2.701300   -1.761200    2.206100
     36          1           0        2.511400   -2.977400   -1.161300
     37          1           0       -2.618800   -1.918000    1.306600
     38          1           0       -2.077100   -1.717200   -2.156100
     39          1           0       -1.900300   -2.766000   -0.728600
     40          1           0       -3.482900   -2.469700   -1.376100
     41          1           0       -3.429900    0.693200   -1.773900
     42          1           0       -4.637700   -0.493700   -1.253700
     43          1           0       -4.399100    0.504700    0.868700
 ---------------------------------------------------------------------
                    Distance matrix (angstroms):
                    1          2          3          4          5
     1  C    0.000000
     2  C    1.341654   0.000000
     3  C    2.543117   1.507985   0.000000
     4  C    3.056096   2.566043   1.548790   0.000000
     5  C    3.228511   3.258917   2.551360   1.549004   0.000000
     6  C    2.518459   3.035133   2.971886   2.642252   1.532419
     7  C    1.494255   2.590490   3.235731   3.141874   2.618404
     8  C    1.476003   2.250693   3.729003   4.428607   4.698610
     9  C    2.469376   2.415085   3.850572   4.885573   5.518294
    10  C    2.392806   1.509760   2.609996   3.867662   4.748925
    11  O    2.380247   3.417444   4.847402   5.372949   5.413656
    12  C    2.508960   3.558424   4.120038   3.561827   3.115087
    13  C    3.503324   2.531241   3.166768   4.674931   5.481034
    14  O    3.334112   2.367959   2.998394   4.018277   5.234895
    15  C    4.596345   3.911077   2.601773   1.574929   2.595603
    16  O    5.280409   4.478026   2.986600   2.466490   3.075800
    17  C    5.157740   4.261250   3.116087   2.578571   3.953955
    18  C    5.554418   5.143861   3.988002   2.609538   3.031236
    19  O    5.970988   5.717520   4.547727   3.190346   2.916024
    20  H    3.044511   2.139835   1.097137   2.192804   2.692822
    21  H    3.352674   2.106559   1.092112   2.172786   3.471186
    22  H    2.910946   2.639941   2.154269   1.098827   2.148443
    23  H    4.082100   3.950131   2.982771   2.175857   1.097066
    24  H    3.842823   4.064238   3.466543   2.162195   1.096982
    25  H    2.708424   2.986946   2.888908   3.043147   2.154567
    26  H    3.438144   4.110273   4.042032   3.533178   2.138086
    27  H    2.096971   3.308966   4.113527   4.182736   3.497934
    28  H    3.181278   3.153309   4.514769   5.399160   6.162457
    29  H    3.195365   3.171579   4.557552   5.728998   6.248402
    30  H    3.456152   4.501640   4.889256   4.138548   3.332221
    31  H    2.796766   3.509058   3.830835   3.018840   2.903307
    32  H    2.783312   3.946986   4.796730   4.428803   4.164301
    33  H    4.035035   2.841060   2.919809   4.443254   5.367487
    34  H    4.359758   3.477074   4.183199   5.663484   6.541144
    35  H    3.495625   2.790216   3.473839   4.964961   5.479461
    36  H    4.097078   3.215223   3.911348   4.986089   6.195972
    37  H    5.180660   4.193792   2.696474   2.711097   3.527104
    38  H    5.016656   4.258868   3.432240   2.802165   4.205747
    39  H    5.087269   3.983949   2.869238   2.912759   4.373345
    40  H    6.243520   5.341808   4.132633   3.534161   4.762257
    41  H    5.386249   5.165140   4.265341   2.779193   3.157820
    42  H    6.532210   6.008330   4.784824   3.546577   4.099882
    43  H    6.071098   5.678470   4.374478   3.253051   3.015287
                    6          7          8          9         10
     6  C    0.000000
     7  C    1.536201   0.000000
     8  C    3.871098   2.598148   0.000000
     9  C    4.931383   3.882700   1.496707   0.000000
    10  C    4.496915   3.862595   2.360550   1.529982   0.000000
    11  O    4.388710   2.953740   1.222706   2.406357   3.549128
    12  C    2.550819   1.529664   3.307874   4.614062   4.734730
    13  C    5.198508   4.858973   3.485088   2.532998   1.527971
    14  O    5.336138   4.726256   3.349402   2.421010   1.424460
    15  C    4.000510   4.688698   5.912728   6.181143   4.982418
    16  O    4.379228   5.366280   6.626481   6.820294   5.496339
    17  C    5.216110   5.593076   6.246703   6.203115   4.934537
    18  C    4.548480   5.302712   6.903690   7.371365   6.321354
    19  O    4.364436   5.427461   7.410422   8.048728   7.045980
    20  H    2.951151   3.562104   4.224959   4.365059   3.139087
    21  H    4.056225   4.239351   4.305824   4.067790   2.623508
    22  H    3.018381   3.037560   4.134026   4.641925   3.830651
    23  H    2.122358   3.502361   5.550799   6.285675   5.386539
    24  H    2.135814   2.987866   5.248435   6.186458   5.541710
    25  H    1.098846   2.161700   3.960515   4.849268   4.322398
    26  H    1.098533   2.153792   4.662461   5.855401   5.549600
    27  H    2.112889   1.099401   2.716573   4.120082   4.384334
    28  H    5.695073   4.529976   2.129177   1.094189   2.199521
    29  H    5.503538   4.515231   2.116623   1.094583   2.198028
    30  H    2.749471   2.172021   4.279258   5.646522   5.758227
    31  H    2.901920   2.194289   3.712739   4.788017   4.684016
    32  H    3.498090   2.176702   3.068918   4.401346   4.851956
    33  H    5.346124   5.281644   4.329000   3.490573   2.180200
    34  H    6.244029   5.779158   4.036299   2.782601   2.170852
    35  H    4.953470   4.689896   3.476376   2.819637   2.186331
    36  H    6.229449   5.542861   3.820575   2.594885   1.956334
    37  H    4.627470   5.506369   6.424608   6.429982   5.013067
    38  H    5.372058   5.481134   5.978415   5.954643   4.857996
    39  H    5.454459   5.768632   6.054937   5.780065   4.392831
    40  H    6.127335   6.612672   7.343289   7.269909   5.972943
    41  H    4.550108   5.055749   6.657035   7.222931   6.345312
    42  H    5.624889   6.371475   7.841581   8.191851   7.065489
    43  H    4.424902   5.630459   7.529369   8.075426   6.965359
                   11         12         13         14         15
    11  O    0.000000
    12  C    3.398829   0.000000
    13  C    4.582844   5.977205   0.000000
    14  O    4.474708   5.272409   2.406981   0.000000
    15  C    6.900043   4.947253   5.608358   4.813405   0.000000
    16  O    7.657231   5.915284   5.755240   5.492500   1.439342
    17  C    7.309756   5.754160   5.569963   4.339999   1.540253
    18  C    7.746499   5.201500   7.081581   6.121088   1.553347
    19  O    8.167638   5.422753   7.697563   7.089227   2.461199
    20  H    5.297103   4.691928   3.230720   3.778603   3.039712
    21  H    5.493963   5.000616   3.014807   2.566593   2.655650
    22  H    4.999028   3.039419   4.932662   3.787644   2.146645
    23  H    6.295833   4.142002   5.869084   5.907701   2.709738
    24  H    5.821955   2.949065   6.428040   5.901287   2.910964
    25  H    4.564028   3.489262   4.710035   5.331673   4.323877
    26  H    4.958485   2.823307   6.229482   6.410687   4.733126
    27  H    2.695520   2.126630   5.236811   5.426461   5.723962
    28  H    2.762113   4.954019   3.299115   2.464349   6.607786
    29  H    2.718655   5.405120   2.555687   3.217304   7.030973
    30  H    4.221473   1.095370   6.925195   6.331554   5.401625
    31  H    4.034221   1.093784   6.004117   4.940596   4.233804
    32  H    2.849675   1.095628   6.178880   5.362278   5.826524
    33  H    5.488325   6.394102   1.095909   2.647912   5.108667
    34  H    5.030566   6.821291   1.096190   2.695518   6.531222
    35  H    4.443196   5.984128   1.095311   3.369086   6.020102
    36  H    4.852785   6.085772   2.566998   0.972900   5.720780
    37  H    7.528543   6.219165   5.076368   5.004271   1.971647
    38  H    6.972317   5.402459   5.740871   4.100572   2.191380
    39  H    7.200297   6.145204   4.818755   3.742627   2.204609
    40  H    8.402624   6.716523   6.510848   5.305897   2.183455
    41  H    7.395687   4.653838   7.308335   6.096212   2.206681
    42  H    8.724707   6.240457   7.761310   6.705861   2.194476
    43  H    8.359767   5.876957   7.428717   7.071375   2.418328
                   16         17         18         19         20
    16  O    0.000000
    17  C    2.418201   0.000000
    18  C    2.398098   2.489433   0.000000
    19  O    2.681975   3.740735   1.426330   0.000000
    20  H    2.911775   3.770517   4.407287   4.685462   0.000000
    21  H    2.990152   2.629178   4.170537   4.950333   1.741266
    22  H    3.369954   2.716304   2.837799   3.652986   3.058442
    23  H    2.663942   4.203546   3.096686   2.603738   2.757432
    24  H    3.614112   4.245446   2.779641   2.558035   3.755217
    25  H    4.395419   5.507684   5.104433   4.876882   2.499835
    26  H    5.047463   6.060470   4.998550   4.544172   3.939565
    27  H    6.286776   6.660568   6.326018   6.322574   4.265017
    28  H    7.395885   6.435115   7.725764   8.536196   5.187814
    29  H    7.523281   7.097903   8.278431   8.874335   4.864473
    30  H    6.297823   6.376674   5.401622   5.379813   5.334252
    31  H    5.371629   4.915372   4.393203   4.818062   4.572299
    32  H    6.854985   6.455307   6.127787   6.456338   5.435157
    33  H    5.074531   4.997311   6.642274   7.268436   2.858804
    34  H    6.702501   6.312323   8.012757   8.708193   4.302602
    35  H    6.038757   6.228668   7.454288   7.886406   3.261301
    36  H    6.347631   5.122837   7.037465   8.036631   4.599866
    37  H    0.973034   2.499951   3.241050   3.644135   2.512735
    38  H    3.379243   1.094679   2.811948   4.188538   4.302091
    39  H    2.662871   1.093360   3.464889   4.582449   3.452018
    40  H    2.706817   1.096787   2.655093   3.873544   4.661123
    41  H    3.357078   2.892968   1.094625   2.064119   4.866209
    42  H    2.763890   2.596982   1.095505   2.019991   5.189167
    43  H    2.089879   3.742319   1.918720   0.979326   4.313167
                   21         22         23         24         25
    21  H    0.000000
    22  H    2.628781   0.000000
    23  H    3.808234   3.036622   0.000000
    24  H    4.300183   2.353356   1.756939   0.000000
    25  H    3.949694   3.650101   2.334411   3.017564   0.000000
    26  H    5.117946   3.861871   2.478995   2.333300   1.743215
    27  H    5.123721   4.136091   4.232369   3.851231   2.448249
    28  H    4.592355   4.963444   7.011178   6.713609   5.755893
    29  H    4.776205   5.607259   6.924619   6.989437   5.246316
    30  H    5.826823   3.728062   4.231329   2.911841   3.759673
    31  H    4.573867   2.266475   3.984954   2.597654   3.883384
    32  H    5.592399   3.778261   5.202061   4.027548   4.315570
    33  H    2.511939   4.858769   5.605872   6.351215   4.821412
    34  H    3.888153   5.828027   6.954848   7.459499   5.771781
    35  H    3.601718   5.333001   5.785151   6.474630   4.297143
    36  H    3.405607   4.744625   6.852263   6.869233   6.168650
    37  H    2.469246   3.631091   3.180718   4.248370   4.465515
    38  H    3.011406   2.487255   4.694197   4.337097   5.815798
    39  H    2.056509   3.172518   4.582730   4.883123   5.559404
    40  H    3.597874   3.708448   4.855768   4.952523   6.412173
    41  H    4.520521   2.588679   3.534607   2.627968   5.294263
    42  H    4.764072   3.743416   4.058754   3.862320   6.126536
    43  H    4.727748   3.961885   2.399082   2.991340   4.719890
                   26         27         28         29         30
    26  H    0.000000
    27  H    2.355429   0.000000
    28  H    6.605509   4.825976   0.000000
    29  H    6.373633   4.533154   1.796613   0.000000
    30  H    2.582474   2.482742   6.019486   6.374729   0.000000
    31  H    3.328641   3.063772   5.007929   5.714891   1.769911
    32  H    3.767014   2.443337   4.574117   5.164230   1.766023
    33  H    6.395264   5.788068   4.181058   3.640339   7.301534
    34  H    7.267820   6.098063   3.313481   2.567887   7.810252
    35  H    5.895447   4.871667   3.780361   2.559173   6.844347
    36  H    7.297990   6.151391   2.412358   3.183722   7.163687
    37  H    5.417805   6.390607   7.031290   7.060220   6.723435
    38  H    6.213977   6.569394   6.021471   6.936290   6.077436
    39  H    6.400476   6.782159   6.041124   6.589904   6.875340
    40  H    6.898481   7.682120   7.473164   8.152205   7.261562
    41  H    4.952702   6.090637   7.469150   8.195127   4.827283
    42  H    6.074752   7.406409   8.488644   9.109139   6.447806
    43  H    4.665687   6.488506   8.646465   8.827636   5.898001
                   31         32         33         34         35
    31  H    0.000000
    32  H    1.763732   0.000000
    33  H    6.294211   6.742614   0.000000
    34  H    6.842453   6.897210   1.752886   0.000000
    35  H    6.189379   6.209796   1.776935   1.776739   0.000000
    36  H    5.795205   6.060831   2.897524   2.434990   3.585329
    37  H    5.728447   7.088448   4.292308   5.975857   5.397884
    38  H    4.464234   5.978888   5.335580   6.414318   6.470227
    39  H    5.410250   6.781783   4.140943   5.484594   5.549487
    40  H    5.836723   7.443809   5.842164   7.210901   7.181814
    41  H    3.741185   5.503936   7.008412   8.210280   7.710778
    42  H    5.376451   7.128083   7.221255   8.638051   8.212046
    43  H    5.356222   6.930361   6.904588   8.447553   7.572227
                   36         37         38         39         40
    36  H    0.000000
    37  H    5.790666   0.000000
    38  H    4.861282   3.510563   0.000000
    39  H    4.437907   2.318919   1.780167   0.000000
    40  H    6.019596   2.871919   1.775086   1.735417   0.000000
    41  H    7.010537   4.118948   2.790371   3.924079   3.188258
    42  H    7.568813   3.558051   2.977910   3.596170   2.291969
    43  H    8.000058   3.038207   4.413382   4.415070   3.837396
                   41         42         43
    41  H    0.000000
    42  H    1.771474   0.000000
    43  H    2.821031   2.357608   0.000000
 Stoichiometry    C15H24O4
 Framework group  C1[X(C15H24O4)]
 Deg. of freedom   123
 Full point group                 C1      NOp   1
 Largest Abelian subgroup         C1      NOp   1
 Largest concise Abelian subgroup C1      NOp   1
                         Standard orientation:                         
 ---------------------------------------------------------------------
 Center     Atomic      Atomic             Coordinates (Angstroms)
 Number     Number       Type             X           Y           Z
 ---------------------------------------------------------------------
      1          6           0        1.633295    0.843604    0.094512
      2          6           0        1.202771   -0.414953    0.269785
      3          6           0       -0.204899   -0.837208    0.607698
      4          6           0       -1.303424    0.014917   -0.074852
      5          6           0       -1.501611    1.359208    0.668798
      6          6           0       -0.259197    2.071701    1.213838
      7          6           0        0.960113    2.164108    0.283967
      8          6           0        3.061913    0.737252   -0.260907
      9          6           0        3.524764   -0.684037   -0.337319
     10          6           0        2.268271   -1.463101    0.056546
     11          8           0        3.782258    1.705484   -0.457480
     12          6           0        0.633675    2.840951   -1.048397
     13          6           0        2.501680   -2.332393    1.291271
     14          8           0        1.848262   -2.289597   -1.024926
     15          6           0       -2.655341   -0.770506   -0.264142
     16          8           0       -3.138587   -1.221770    1.014348
     17          6           0       -2.479097   -1.996804   -1.179299
     18          6           0       -3.784634    0.101376   -0.878476
     19          8           0       -4.335831    0.992631    0.089132
     20          1           0       -0.334064   -0.838633    1.697204
     21          1           0       -0.310161   -1.880415    0.302169
     22          1           0       -0.958829    0.252478   -1.090844
     23          1           0       -2.173244    1.208442    1.523042
     24          1           0       -2.011609    2.056721   -0.007033
     25          1           0        0.041441    1.590131    2.154673
     26          1           0       -0.558797    3.089500    1.498620
     27          1           0        1.675611    2.815972    0.805330
     28          1           0        3.860393   -0.905600   -1.354920
     29          1           0        4.346557   -0.821098    0.372600
     30          1           0        0.145509    3.806979   -0.880109
     31          1           0       -0.027519    2.234709   -1.674222
     32          1           0        1.545766    3.030393   -1.625115
     33          1           0        1.612942   -2.925619    1.534671
     34          1           0        3.308629   -3.051529    1.108758
     35          1           0        2.766903   -1.732085    2.168194
     36          1           0        2.557868   -2.930510   -1.204442
     37          1           0       -2.559587   -1.942110    1.318757
     38          1           0       -2.053524   -1.715037   -2.147710
     39          1           0       -1.851505   -2.770192   -0.728262
     40          1           0       -3.443421   -2.487521   -1.358795
     41          1           0       -3.428871    0.678052   -1.738175
     42          1           0       -4.618540   -0.525095   -1.213536
     43          1           0       -4.370430    0.463391    0.912411
 ---------------------------------------------------------------------
 Rotational constants (GHZ):      0.5873388      0.2638286      0.2082541
 Standard basis: 6-31G(d) (6D, 7F)
 There are   333 symmetry adapted cartesian basis functions of A   symmetry.
 There are   333 symmetry adapted basis functions of A   symmetry.
   333 basis functions,   628 primitive gaussians,   333 cartesian basis functions
    73 alpha electrons       73 beta electrons
       nuclear repulsion energy      1610.0726869983 Hartrees.
 NAtoms=   43 NActive=   43 NUniq=   43 SFac= 1.00D+00 NAtFMM=   60 NAOKFM=F Big=F
 Integral buffers will be    131072 words long.
 Raffenetti 2 integral format.
 Two-electron integral symmetry is turned on.
 Using the following non-standard input for PCM:
 --- end of non-standard input.
 ------------------------------------------------------------------------------
 Polarizable Continuum Model (PCM)
 =================================
 Model                : PCM (using non-symmetric T matrix).
 Atomic radii         : SMD-Coulomb.
 Polarization charges : Total charges.
 Charge compensation  : None.
 Solution method      : On-the-fly selection.
 Cavity type          : VdW (van der Waals Surface) (Alpha=1.000).
 Cavity algorithm     : GePol (No added spheres)
                        Default sphere list used, NSphG=   43.
                        Lebedev-Laikov grids with approx.  5.0 points / Ang**2.
                        Smoothing algorithm: Karplus/York (Gamma=1.0000).
                        Polarization charges: spherical gaussians, with
                                              point-specific exponents (IZeta= 3).
                        Self-potential: point-specific (ISelfS= 7).
                        Self-field    : sphere-specific E.n sum rule (ISelfD= 2).
 1st derivatives      : Analytical E(r).r(x)/FMM algorithm (CHGder, D1EAlg=3).
                        Cavity 1st derivative terms included.
 Solvent              : Methanol, Eps=  32.613000 Eps(inf)=   1.765709
 ------------------------------------------------------------------------------
 ------------------------------------------------------------------------------
 Atomic radii for non-electrostatic terms: SMD-CDS.
 ------------------------------------------------------------------------------
 Nuclear repulsion after PCM non-electrostatic terms =     1610.0738863084 Hartrees.
 One-electron integrals computed using PRISM.
 NBasis=   333 RedAO= T EigKep=  8.72D-04  NBF=   333
 NBsUse=   333 1.00D-06 EigRej= -1.00D+00 NBFU=   333
 ExpMin= 1.61D-01 ExpMax= 5.48D+03 ExpMxC= 8.25D+02 IAcc=1 IRadAn=         1 AccDes= 0.00D+00
 Harris functional with IExCor=  402 and IRadAn=       1 diagonalized for initial guess.
 HarFok:  IExCor=  402 AccDes= 0.00D+00 IRadAn=         1 IDoV= 1 UseB2=F ITyADJ=14
 ICtDFT=  3500011 ScaDFX=  1.000000  1.000000  1.000000  1.000000
 FoFCou: FMM=F IPFlag=           0 FMFlag=      100000 FMFlg1=           0
         NFxFlg=           0 DoJE=T BraDBF=F KetDBF=T FulRan=T
         wScrn=  0.000000 ICntrl=     500 IOpCl=  0 I1Cent=   200000004 NGrid=           0
         NMat0=    1 NMatS0=      1 NMatT0=    0 NMatD0=    1 NMtDS0=    0 NMtDT0=    0
 Petite list used in FoFCou.
 Keep R1 ints in memory in canonical form, NReq=1565304907.
 Requested convergence on RMS density matrix=1.00D-08 within 128 cycles.
 Requested convergence on MAX density matrix=1.00D-06.
 Requested convergence on             energy=1.00D-06.
 No special actions if energy rises.
 Inv3:  Mode=1 IEnd=    21643788.
 Iteration    1 A*A^-1 deviation from unit magnitude is 5.55D-15 for   2668.
 Iteration    1 A*A^-1 deviation from orthogonality  is 3.16D-15 for   1864     78.
 Iteration    1 A^-1*A deviation from unit magnitude is 4.88D-15 for   2668.
 Iteration    1 A^-1*A deviation from orthogonality  is 6.23D-13 for   1912   1844.
 Error on total polarization charges =  0.05195
 SCF Done:  E(RB3LYP) =  -886.939761477     A.U. after   12 cycles
            NFock= 12  Conv=0.64D-08     -V/T= 2.0091
 SMD-CDS (non-electrostatic) energy       (kcal/mol) =       0.75
 (included in total energy above)

 **********************************************************************

            Population analysis using the SCF density.

 **********************************************************************

 Orbital symmetries:
       Occupied  (A) (A) (A) (A) (A) (A) (A) (A) (A) (A) (A) (A)
                 (A) (A) (A) (A) (A) (A) (A) (A) (A) (A) (A) (A)
                 (A) (A) (A) (A) (A) (A) (A) (A) (A) (A) (A) (A)
                 (A) (A) (A) (A) (A) (A) (A) (A) (A) (A) (A) (A)
                 (A) (A) (A) (A) (A) (A) (A) (A) (A) (A) (A) (A)
                 (A) (A) (A) (A) (A) (A) (A) (A) (A) (A) (A) (A)
                 (A)
       Virtual   (A) (A) (A) (A) (A) (A) (A) (A) (A) (A) (A) (A)
                 (A) (A) (A) (A) (A) (A) (A) (A) (A) (A) (A) (A)
                 (A) (A) (A) (A) (A) (A) (A) (A) (A) (A) (A) (A)
                 (A) (A) (A) (A) (A) (A) (A) (A) (A) (A) (A) (A)
                 (A) (A) (A) (A) (A) (A) (A) (A) (A) (A) (A) (A)
                 (A) (A) (A) (A) (A) (A) (A) (A) (A) (A) (A) (A)
                 (A) (A) (A) (A) (A) (A) (A) (A) (A) (A) (A) (A)
                 (A) (A) (A) (A) (A) (A) (A) (A) (A) (A) (A) (A)
                 (A) (A) (A) (A) (A) (A) (A) (A) (A) (A) (A) (A)
                 (A) (A) (A) (A) (A) (A) (A) (A) (A) (A) (A) (A)
                 (A) (A) (A) (A) (A) (A) (A) (A) (A) (A) (A) (A)
                 (A) (A) (A) (A) (A) (A) (A) (A) (A) (A) (A) (A)
                 (A) (A) (A) (A) (A) (A) (A) (A) (A) (A) (A) (A)
                 (A) (A) (A) (A) (A) (A) (A) (A) (A) (A) (A) (A)
                 (A) (A) (A) (A) (A) (A) (A) (A) (A) (A) (A) (A)
                 (A) (A) (A) (A) (A) (A) (A) (A) (A) (A) (A) (A)
                 (A) (A) (A) (A) (A) (A) (A) (A) (A) (A) (A) (A)
                 (A) (A) (A) (A) (A) (A) (A) (A) (A) (A) (A) (A)
                 (A) (A) (A) (A) (A) (A) (A) (A) (A) (A) (A) (A)
                 (A) (A) (A) (A) (A) (A) (A) (A) (A) (A) (A) (A)
                 (A) (A) (A) (A) (A) (A) (A) (A) (A) (A) (A) (A)
                 (A) (A) (A) (A) (A) (A) (A) (A)
 The electronic state is 1-A.
 Alpha  occ. eigenvalues --  -19.14892 -19.14344 -19.13666 -19.13013 -10.26374
 Alpha  occ. eigenvalues --  -10.24396 -10.24129 -10.22175 -10.20404 -10.18625
 Alpha  occ. eigenvalues --  -10.18452 -10.18355 -10.18067 -10.17656 -10.17023
 Alpha  occ. eigenvalues --  -10.16926 -10.16746 -10.16554 -10.16470  -1.03308
 Alpha  occ. eigenvalues --   -1.02866  -1.02209  -0.99975  -0.85886  -0.80796
 Alpha  occ. eigenvalues --   -0.78678  -0.74859  -0.73920  -0.71916  -0.68663
 Alpha  occ. eigenvalues --   -0.67021  -0.65254  -0.63546  -0.60224  -0.57801
 Alpha  occ. eigenvalues --   -0.55414  -0.54759  -0.50495  -0.49953  -0.48820
 Alpha  occ. eigenvalues --   -0.47854  -0.46307  -0.45839  -0.45219  -0.44319
 Alpha  occ. eigenvalues --   -0.43763  -0.43455  -0.42209  -0.41678  -0.41098
 Alpha  occ. eigenvalues --   -0.40790  -0.39877  -0.39238  -0.38351  -0.37923
 Alpha  occ. eigenvalues --   -0.37664  -0.37424  -0.36619  -0.35778  -0.34807
 Alpha  occ. eigenvalues --   -0.34485  -0.34178  -0.33385  -0.32358  -0.31815
 Alpha  occ. eigenvalues --   -0.31057  -0.30431  -0.29675  -0.27619  -0.27330
 Alpha  occ. eigenvalues --   -0.25835  -0.24567  -0.23839
 Alpha virt. eigenvalues --   -0.03866   0.05567   0.07191   0.08901   0.10097
 Alpha virt. eigenvalues --    0.10639   0.11437   0.12301   0.13708   0.13853
 Alpha virt. eigenvalues --    0.14965   0.15328   0.15814   0.16584   0.16699
 Alpha virt. eigenvalues --    0.16829   0.17227   0.18089   0.18321   0.18792
 Alpha virt. eigenvalues --    0.19387   0.19730   0.20069   0.20903   0.21601
 Alpha virt. eigenvalues --    0.22548   0.22669   0.23020   0.23735   0.24063
 Alpha virt. eigenvalues --    0.24516   0.25256   0.26005   0.26401   0.27368
 Alpha virt. eigenvalues --    0.28002   0.28660   0.30146   0.30794   0.31754
 Alpha virt. eigenvalues --    0.33759   0.34008   0.36065   0.36651   0.45519
 Alpha virt. eigenvalues --    0.47240   0.50474   0.51336   0.52149   0.53123
 Alpha virt. eigenvalues --    0.53550   0.54250   0.55341   0.56114   0.57426
 Alpha virt. eigenvalues --    0.58401   0.58530   0.60087   0.60188   0.61698
 Alpha virt. eigenvalues --    0.62269   0.62811   0.63985   0.64256   0.64590
 Alpha virt. eigenvalues --    0.66715   0.67894   0.69418   0.69637   0.70173
 Alpha virt. eigenvalues --    0.70833   0.73063   0.73968   0.74406   0.75845
 Alpha virt. eigenvalues --    0.77154   0.77799   0.78833   0.79074   0.79666
 Alpha virt. eigenvalues --    0.80960   0.82105   0.83084   0.83337   0.83936
 Alpha virt. eigenvalues --    0.84443   0.85135   0.85283   0.87060   0.87618
 Alpha virt. eigenvalues --    0.88513   0.89136   0.89203   0.89861   0.90300
 Alpha virt. eigenvalues --    0.90905   0.91796   0.91932   0.92761   0.93242
 Alpha virt. eigenvalues --    0.93497   0.94995   0.95840   0.95967   0.97408
 Alpha virt. eigenvalues --    0.97756   0.98432   0.98928   0.99228   0.99683
 Alpha virt. eigenvalues --    1.01804   1.02633   1.03705   1.05350   1.06341
 Alpha virt. eigenvalues --    1.07195   1.07734   1.09121   1.10036   1.10596
 Alpha virt. eigenvalues --    1.10956   1.13903   1.14584   1.15365   1.16217
 Alpha virt. eigenvalues --    1.17541   1.20063   1.23422   1.24923   1.27582
 Alpha virt. eigenvalues --    1.30625   1.33970   1.36926   1.37270   1.39516
 Alpha virt. eigenvalues --    1.40876   1.41573   1.42433   1.46874   1.49047
 Alpha virt. eigenvalues --    1.50628   1.53358   1.55811   1.58844   1.60573
 Alpha virt. eigenvalues --    1.62642   1.63232   1.63953   1.66239   1.67996
 Alpha virt. eigenvalues --    1.69313   1.69726   1.71246   1.72349   1.75143
 Alpha virt. eigenvalues --    1.75854   1.76423   1.78343   1.78969   1.79616
 Alpha virt. eigenvalues --    1.81580   1.82055   1.83153   1.84086   1.85943
 Alpha virt. eigenvalues --    1.86643   1.87922   1.88632   1.89574   1.90737
 Alpha virt. eigenvalues --    1.91445   1.91849   1.92322   1.94081   1.95642
 Alpha virt. eigenvalues --    1.96631   1.98156   1.99077   2.01288   2.02637
 Alpha virt. eigenvalues --    2.04469   2.05132   2.07455   2.07744   2.07916
 Alpha virt. eigenvalues --    2.10468   2.12340   2.13393   2.15068   2.16047
 Alpha virt. eigenvalues --    2.17981   2.19327   2.21130   2.23117   2.24056
 Alpha virt. eigenvalues --    2.24983   2.26088   2.26583   2.27578   2.28544
 Alpha virt. eigenvalues --    2.31541   2.32194   2.33006   2.35213   2.36408
 Alpha virt. eigenvalues --    2.36989   2.39565   2.39747   2.40453   2.41218
 Alpha virt. eigenvalues --    2.43948   2.44046   2.46391   2.46441   2.48667
 Alpha virt. eigenvalues --    2.51534   2.52203   2.54915   2.56679   2.58312
 Alpha virt. eigenvalues --    2.60315   2.62922   2.65210   2.66205   2.68249
 Alpha virt. eigenvalues --    2.69486   2.73498   2.75720   2.75743   2.78363
 Alpha virt. eigenvalues --    2.81254   2.82088   2.85538   2.86400   2.89671
 Alpha virt. eigenvalues --    2.92084   2.95031   2.96618   2.99621   3.17957
 Alpha virt. eigenvalues --    3.21180   3.81111   3.83218   3.88305   4.01106
 Alpha virt. eigenvalues --    4.13878   4.21702   4.24299   4.27399   4.29491
 Alpha virt. eigenvalues --    4.32667   4.35279   4.41119   4.46171   4.55242
 Alpha virt. eigenvalues --    4.61114   4.66304   4.74144   4.76906   4.78462
          Condensed to atoms (all electrons):
               1          2          3          4          5          6
     1  C    5.095200   0.546544  -0.056311  -0.003175  -0.004932  -0.027266
     2  C    0.546544   4.947153   0.310259  -0.017560  -0.005692  -0.007828
     3  C   -0.056311   0.310259   5.288044   0.330451  -0.044351  -0.001642
     4  C   -0.003175  -0.017560   0.330451   5.062862   0.366102  -0.040540
     5  C   -0.004932  -0.005692  -0.044351   0.366102   5.062763   0.347659
     6  C   -0.027266  -0.007828  -0.001642  -0.040540   0.347659   5.100673
     7  C    0.345363  -0.070283  -0.011978  -0.000471  -0.038678   0.352412
     8  C    0.339984   0.017647   0.005615  -0.000140  -0.000054   0.004394
     9  C   -0.142678  -0.079126   0.007872  -0.000169  -0.000004  -0.000101
    10  C   -0.001357   0.405176  -0.062445   0.002279  -0.000028  -0.000245
    11  O   -0.085477   0.004750  -0.000118   0.000002  -0.000005   0.000270
    12  C   -0.036083  -0.002001   0.001404  -0.003425  -0.003197  -0.050189
    13  C    0.001498  -0.060661  -0.006322   0.000212  -0.000005   0.000018
    14  O   -0.000221  -0.050094  -0.003602  -0.000259  -0.000002   0.000000
    15  C    0.000300   0.003102  -0.025126   0.346750  -0.027690   0.003427
    16  O   -0.000005   0.000621   0.003707  -0.067042  -0.004372  -0.000047
    17  C    0.000033   0.000211  -0.010692  -0.059140   0.004898  -0.000086
    18  C   -0.000010  -0.000062   0.003969  -0.043831  -0.006765  -0.000154
    19  O    0.000000  -0.000001  -0.000065  -0.006358   0.000890   0.000612
    20  H   -0.005714  -0.019200   0.346347  -0.028245  -0.007056  -0.000622
    21  H    0.004457  -0.037802   0.358182  -0.042240   0.004908   0.000063
    22  H   -0.002299   0.003407  -0.055868   0.360773  -0.041982  -0.003590
    23  H   -0.000030   0.000220  -0.004985  -0.039602   0.363191  -0.034897
    24  H   -0.000426   0.000082   0.005264  -0.030704   0.368714  -0.039071
    25  H   -0.004842   0.000040   0.003689  -0.004831  -0.036643   0.367897
    26  H    0.005335   0.000341  -0.000136   0.004563  -0.033565   0.366301
    27  H   -0.051067   0.004272  -0.000216  -0.000056   0.004692  -0.041876
    28  H    0.004472  -0.000384  -0.000106   0.000004   0.000000   0.000001
    29  H    0.004255   0.001141  -0.000147   0.000001   0.000000   0.000003
    30  H    0.004539  -0.000009  -0.000036   0.000206  -0.001076  -0.003328
    31  H   -0.005841   0.001376  -0.000372  -0.000733   0.003603  -0.006338
    32  H   -0.007792  -0.000046  -0.000014   0.000052   0.000000   0.005248
    33  H   -0.000107  -0.008889   0.003136   0.000026   0.000002   0.000000
    34  H   -0.000049   0.004917  -0.000045  -0.000002   0.000000   0.000000
    35  H    0.000339   0.001683   0.000197  -0.000008   0.000000  -0.000001
    36  H   -0.000098   0.006240  -0.000085   0.000014   0.000000   0.000000
    37  H   -0.000002   0.000043   0.005037  -0.005370   0.000029  -0.000011
    38  H   -0.000005  -0.000112   0.000086  -0.000690  -0.000046   0.000000
    39  H   -0.000007  -0.000032  -0.000975  -0.005417  -0.000068   0.000000
    40  H    0.000000  -0.000004   0.000139   0.005091  -0.000104   0.000001
    41  H   -0.000001  -0.000007   0.000140  -0.001732  -0.000847  -0.000114
    42  H    0.000000   0.000001  -0.000147   0.004201   0.000377   0.000008
    43  H    0.000000  -0.000001  -0.000017   0.000964  -0.000129  -0.000084
               7          8          9         10         11         12
     1  C    0.345363   0.339984  -0.142678  -0.001357  -0.085477  -0.036083
     2  C   -0.070283   0.017647  -0.079126   0.405176   0.004750  -0.002001
     3  C   -0.011978   0.005615   0.007872  -0.062445  -0.000118   0.001404
     4  C   -0.000471  -0.000140  -0.000169   0.002279   0.000002  -0.003425
     5  C   -0.038678  -0.000054  -0.000004  -0.000028  -0.000005  -0.003197
     6  C    0.352412   0.004394  -0.000101  -0.000245   0.000270  -0.050189
     7  C    5.031087  -0.054837   0.008142   0.006884   0.000821   0.354913
     8  C   -0.054837   4.537434   0.327953  -0.062572   0.526361  -0.001167
     9  C    0.008142   0.327953   5.485607   0.290413  -0.078882  -0.000268
    10  C    0.006884  -0.062572   0.290413   4.756730   0.004448  -0.000172
    11  O    0.000821   0.526361  -0.078882   0.004448   8.201999  -0.003733
    12  C    0.354913  -0.001167  -0.000268  -0.000172  -0.003733   5.149738
    13  C   -0.000169  -0.001029  -0.053623   0.352285  -0.000078  -0.000003
    14  O   -0.000053   0.001029  -0.047235   0.198536  -0.000023   0.000006
    15  C   -0.000096   0.000000   0.000002  -0.000106   0.000000   0.000025
    16  O    0.000002   0.000000   0.000000   0.000001   0.000000   0.000000
    17  C   -0.000003   0.000000   0.000000  -0.000036   0.000000   0.000000
    18  C   -0.000004   0.000000   0.000000   0.000001   0.000000  -0.000003
    19  O   -0.000004   0.000000   0.000000   0.000000   0.000000  -0.000002
    20  H    0.001265  -0.000118  -0.000185   0.001345   0.000002  -0.000068
    21  H   -0.000039  -0.000150   0.000607  -0.006294   0.000001   0.000001
    22  H    0.003918  -0.000107  -0.000051   0.000408   0.000000  -0.001299
    23  H    0.005155   0.000004   0.000000   0.000001   0.000000  -0.000042
    24  H   -0.005815  -0.000002   0.000000   0.000006   0.000000   0.004735
    25  H   -0.036968   0.000071  -0.000012  -0.000049  -0.000002   0.005831
    26  H   -0.031781  -0.000112   0.000004   0.000003   0.000003  -0.004774
    27  H    0.374282  -0.006657   0.000605  -0.000240   0.009414  -0.044353
    28  H   -0.000105  -0.015894   0.344267  -0.024175  -0.000674   0.000023
    29  H   -0.000078  -0.017544   0.340124  -0.025636  -0.000156  -0.000004
    30  H   -0.030984  -0.000036   0.000005   0.000003   0.000025   0.368468
    31  H   -0.030950  -0.000209   0.000022  -0.000024   0.000053   0.373130
    32  H   -0.027307   0.003136   0.000100  -0.000004   0.006816   0.365489
    33  H   -0.000001  -0.000093   0.005367  -0.023749   0.000001   0.000000
    34  H    0.000003   0.000247  -0.007917  -0.021722  -0.000001   0.000000
    35  H   -0.000031   0.000281  -0.001022  -0.022002  -0.000008   0.000000
    36  H    0.000006   0.000099  -0.004724  -0.016687   0.000001   0.000000
    37  H    0.000001   0.000000   0.000000   0.000003   0.000000   0.000000
    38  H    0.000000   0.000000   0.000000  -0.000005   0.000000  -0.000001
    39  H    0.000000   0.000000   0.000000  -0.000026   0.000000   0.000000
    40  H    0.000000   0.000000   0.000000   0.000000   0.000000   0.000000
    41  H    0.000003   0.000000   0.000000   0.000000   0.000000  -0.000005
    42  H    0.000000   0.000000   0.000000   0.000000   0.000000   0.000000
    43  H    0.000000   0.000000   0.000000   0.000000   0.000000   0.000000
              13         14         15         16         17         18
     1  C    0.001498  -0.000221   0.000300  -0.000005   0.000033  -0.000010
     2  C   -0.060661  -0.050094   0.003102   0.000621   0.000211  -0.000062
     3  C   -0.006322  -0.003602  -0.025126   0.003707  -0.010692   0.003969
     4  C    0.000212  -0.000259   0.346750  -0.067042  -0.059140  -0.043831
     5  C   -0.000005  -0.000002  -0.027690  -0.004372   0.004898  -0.006765
     6  C    0.000018   0.000000   0.003427  -0.000047  -0.000086  -0.000154
     7  C   -0.000169  -0.000053  -0.000096   0.000002  -0.000003  -0.000004
     8  C   -0.001029   0.001029   0.000000   0.000000   0.000000   0.000000
     9  C   -0.053623  -0.047235   0.000002   0.000000   0.000000   0.000000
    10  C    0.352285   0.198536  -0.000106   0.000001  -0.000036   0.000001
    11  O   -0.000078  -0.000023   0.000000   0.000000   0.000000   0.000000
    12  C   -0.000003   0.000006   0.000025   0.000000   0.000000  -0.000003
    13  C    5.245171  -0.056695   0.000003   0.000000   0.000002   0.000000
    14  O   -0.056695   8.405108  -0.000031   0.000000  -0.000019   0.000000
    15  C    0.000003  -0.000031   4.743663   0.214641   0.359948   0.363507
    16  O    0.000000   0.000000   0.214641   8.379703  -0.047408  -0.048690
    17  C    0.000002  -0.000019   0.359948  -0.047408   5.239266  -0.058007
    18  C    0.000000   0.000000   0.363507  -0.048690  -0.058007   4.898376
    19  O    0.000000   0.000000  -0.026878  -0.009232   0.002824   0.240859
    20  H    0.001440   0.000183  -0.004483   0.003510   0.000232  -0.000052
    21  H   -0.001644   0.011498  -0.003797  -0.000505   0.003024   0.000143
    22  H    0.000016   0.000214  -0.031383   0.003389  -0.002864  -0.002591
    23  H    0.000000   0.000000  -0.007471   0.010372   0.000453  -0.003100
    24  H    0.000000   0.000000  -0.004650   0.000201  -0.000034   0.003316
    25  H   -0.000006   0.000000  -0.000098   0.000019  -0.000002   0.000016
    26  H    0.000000   0.000000  -0.000066  -0.000001   0.000001  -0.000008
    27  H    0.000024  -0.000001   0.000002   0.000000   0.000000   0.000000
    28  H    0.003212   0.003370   0.000000   0.000000   0.000000   0.000000
    29  H   -0.001249   0.002239   0.000000   0.000000   0.000000   0.000000
    30  H    0.000000   0.000000  -0.000001   0.000000   0.000000  -0.000001
    31  H    0.000001  -0.000001   0.000039   0.000000  -0.000005  -0.000001
    32  H    0.000000   0.000000   0.000000   0.000000   0.000000   0.000000
    33  H    0.362534   0.000317  -0.000001   0.000000  -0.000008   0.000000
    34  H    0.362325  -0.001255   0.000000   0.000000   0.000000   0.000000
    35  H    0.346077   0.003976   0.000000   0.000000   0.000000   0.000000
    36  H   -0.003679   0.237754   0.000000   0.000000   0.000001   0.000000
    37  H    0.000001  -0.000002  -0.021220   0.241512  -0.004541   0.006340
    38  H    0.000000   0.000041  -0.025549   0.003690   0.353033  -0.001105
    39  H    0.000001   0.000090  -0.021341  -0.002552   0.361778   0.004172
    40  H    0.000000   0.000001  -0.025967   0.001128   0.360541  -0.008383
    41  H    0.000000   0.000000  -0.031482   0.002702   0.000198   0.370182
    42  H    0.000000   0.000000  -0.033981  -0.000650  -0.005992   0.364787
    43  H    0.000000   0.000000  -0.016464   0.028695   0.000908  -0.036797
              19         20         21         22         23         24
     1  C    0.000000  -0.005714   0.004457  -0.002299  -0.000030  -0.000426
     2  C   -0.000001  -0.019200  -0.037802   0.003407   0.000220   0.000082
     3  C   -0.000065   0.346347   0.358182  -0.055868  -0.004985   0.005264
     4  C   -0.006358  -0.028245  -0.042240   0.360773  -0.039602  -0.030704
     5  C    0.000890  -0.007056   0.004908  -0.041982   0.363191   0.368714
     6  C    0.000612  -0.000622   0.000063  -0.003590  -0.034897  -0.039071
     7  C   -0.000004   0.001265  -0.000039   0.003918   0.005155  -0.005815
     8  C    0.000000  -0.000118  -0.000150  -0.000107   0.000004  -0.000002
     9  C    0.000000  -0.000185   0.000607  -0.000051   0.000000   0.000000
    10  C    0.000000   0.001345  -0.006294   0.000408   0.000001   0.000006
    11  O    0.000000   0.000002   0.000001   0.000000   0.000000   0.000000
    12  C   -0.000002  -0.000068   0.000001  -0.001299  -0.000042   0.004735
    13  C    0.000000   0.001440  -0.001644   0.000016   0.000000   0.000000
    14  O    0.000000   0.000183   0.011498   0.000214   0.000000   0.000000
    15  C   -0.026878  -0.004483  -0.003797  -0.031383  -0.007471  -0.004650
    16  O   -0.009232   0.003510  -0.000505   0.003389   0.010372   0.000201
    17  C    0.002824   0.000232   0.003024  -0.002864   0.000453  -0.000034
    18  C    0.240859  -0.000052   0.000143  -0.002591  -0.003100   0.003316
    19  O    8.325183  -0.000008   0.000002  -0.000182   0.004257   0.003427
    20  H   -0.000008   0.550452  -0.032768   0.005514   0.003534   0.000142
    21  H    0.000002  -0.032768   0.564043  -0.000842  -0.000108  -0.000163
    22  H   -0.000182   0.005514  -0.000842   0.610173   0.006245  -0.007690
    23  H    0.004257   0.003534  -0.000108   0.006245   0.605338  -0.035377
    24  H    0.003427   0.000142  -0.000163  -0.007690  -0.035377   0.598055
    25  H   -0.000009   0.001206  -0.000013  -0.000141  -0.007278   0.005956
    26  H    0.000013  -0.000087   0.000001  -0.000079  -0.000292  -0.007095
    27  H    0.000000   0.000046   0.000004   0.000022  -0.000162  -0.000094
    28  H    0.000000  -0.000003   0.000004   0.000001   0.000000   0.000000
    29  H    0.000000   0.000014  -0.000028   0.000001   0.000000   0.000000
    30  H    0.000000   0.000003   0.000000   0.000013  -0.000012   0.000569
    31  H   -0.000001   0.000012   0.000005   0.005539  -0.000025  -0.000357
    32  H    0.000000   0.000000   0.000000  -0.000017   0.000000  -0.000050
    33  H    0.000000   0.000122   0.003083   0.000000   0.000000   0.000000
    34  H    0.000000   0.000006  -0.000109   0.000000   0.000000   0.000000
    35  H    0.000000   0.000051   0.000150   0.000000   0.000000   0.000000
    36  H    0.000000  -0.000005  -0.000427  -0.000001   0.000000   0.000000
    37  H    0.000254   0.001000   0.000589  -0.000004  -0.000087  -0.000024
    38  H   -0.000004  -0.000009   0.000002   0.002541  -0.000015  -0.000032
    39  H   -0.000070   0.000141   0.006001   0.000251   0.000000   0.000001
    40  H    0.000006  -0.000014  -0.000232  -0.000096  -0.000004   0.000000
    41  H   -0.033769  -0.000001  -0.000004   0.002139  -0.000015  -0.000119
    42  H   -0.044040   0.000000  -0.000004  -0.000221  -0.000021   0.000121
    43  H    0.239547   0.000000  -0.000002  -0.000030   0.001901  -0.000220
              25         26         27         28         29         30
     1  C   -0.004842   0.005335  -0.051067   0.004472   0.004255   0.004539
     2  C    0.000040   0.000341   0.004272  -0.000384   0.001141  -0.000009
     3  C    0.003689  -0.000136  -0.000216  -0.000106  -0.000147  -0.000036
     4  C   -0.004831   0.004563  -0.000056   0.000004   0.000001   0.000206
     5  C   -0.036643  -0.033565   0.004692   0.000000   0.000000  -0.001076
     6  C    0.367897   0.366301  -0.041876   0.000001   0.000003  -0.003328
     7  C   -0.036968  -0.031781   0.374282  -0.000105  -0.000078  -0.030984
     8  C    0.000071  -0.000112  -0.006657  -0.015894  -0.017544  -0.000036
     9  C   -0.000012   0.000004   0.000605   0.344267   0.340124   0.000005
    10  C   -0.000049   0.000003  -0.000240  -0.024175  -0.025636   0.000003
    11  O   -0.000002   0.000003   0.009414  -0.000674  -0.000156   0.000025
    12  C    0.005831  -0.004774  -0.044353   0.000023  -0.000004   0.368468
    13  C   -0.000006   0.000000   0.000024   0.003212  -0.001249   0.000000
    14  O    0.000000   0.000000  -0.000001   0.003370   0.002239   0.000000
    15  C   -0.000098  -0.000066   0.000002   0.000000   0.000000  -0.000001
    16  O    0.000019  -0.000001   0.000000   0.000000   0.000000   0.000000
    17  C   -0.000002   0.000001   0.000000   0.000000   0.000000   0.000000
    18  C    0.000016  -0.000008   0.000000   0.000000   0.000000  -0.000001
    19  O   -0.000009   0.000013   0.000000   0.000000   0.000000   0.000000
    20  H    0.001206  -0.000087   0.000046  -0.000003   0.000014   0.000003
    21  H   -0.000013   0.000001   0.000004   0.000004  -0.000028   0.000000
    22  H   -0.000141  -0.000079   0.000022   0.000001   0.000001   0.000013
    23  H   -0.007278  -0.000292  -0.000162   0.000000   0.000000  -0.000012
    24  H    0.005956  -0.007095  -0.000094   0.000000   0.000000   0.000569
    25  H    0.606782  -0.037110  -0.002996   0.000000   0.000000  -0.000015
    26  H   -0.037110   0.598335  -0.004771   0.000000   0.000000   0.003936
    27  H   -0.002996  -0.004771   0.613960  -0.000013  -0.000002  -0.002850
    28  H    0.000000   0.000000  -0.000013   0.503192  -0.017462   0.000000
    29  H    0.000000   0.000000  -0.000002  -0.017462   0.516573   0.000000
    30  H   -0.000015   0.003936  -0.002850   0.000000   0.000000   0.563898
    31  H   -0.000053  -0.000144   0.005543  -0.000003   0.000000  -0.028997
    32  H   -0.000162  -0.000032  -0.004371  -0.000003   0.000001  -0.028504
    33  H   -0.000002   0.000000   0.000000  -0.000174   0.000115   0.000000
    34  H    0.000000   0.000000   0.000000   0.000287   0.001566   0.000000
    35  H    0.000018   0.000000  -0.000002  -0.000051   0.000404   0.000000
    36  H    0.000000   0.000000   0.000000   0.001168   0.000316   0.000000
    37  H   -0.000007   0.000000   0.000000   0.000000   0.000000   0.000000
    38  H    0.000000   0.000000   0.000000   0.000000   0.000000   0.000000
    39  H    0.000000   0.000000   0.000000   0.000000   0.000000   0.000000
    40  H    0.000000   0.000000   0.000000   0.000000   0.000000   0.000000
    41  H    0.000001   0.000000   0.000000   0.000000   0.000000  -0.000001
    42  H    0.000000   0.000000   0.000000   0.000000   0.000000   0.000000
    43  H    0.000001  -0.000001   0.000000   0.000000   0.000000   0.000000
              31         32         33         34         35         36
     1  C   -0.005841  -0.007792  -0.000107  -0.000049   0.000339  -0.000098
     2  C    0.001376  -0.000046  -0.008889   0.004917   0.001683   0.006240
     3  C   -0.000372  -0.000014   0.003136  -0.000045   0.000197  -0.000085
     4  C   -0.000733   0.000052   0.000026  -0.000002  -0.000008   0.000014
     5  C    0.003603   0.000000   0.000002   0.000000   0.000000   0.000000
     6  C   -0.006338   0.005248   0.000000   0.000000  -0.000001   0.000000
     7  C   -0.030950  -0.027307  -0.000001   0.000003  -0.000031   0.000006
     8  C   -0.000209   0.003136  -0.000093   0.000247   0.000281   0.000099
     9  C    0.000022   0.000100   0.005367  -0.007917  -0.001022  -0.004724
    10  C   -0.000024  -0.000004  -0.023749  -0.021722  -0.022002  -0.016687
    11  O    0.000053   0.006816   0.000001  -0.000001  -0.000008   0.000001
    12  C    0.373130   0.365489   0.000000   0.000000   0.000000   0.000000
    13  C    0.000001   0.000000   0.362534   0.362325   0.346077  -0.003679
    14  O   -0.000001   0.000000   0.000317  -0.001255   0.003976   0.237754
    15  C    0.000039   0.000000  -0.000001   0.000000   0.000000   0.000000
    16  O    0.000000   0.000000   0.000000   0.000000   0.000000   0.000000
    17  C   -0.000005   0.000000  -0.000008   0.000000   0.000000   0.000001
    18  C   -0.000001   0.000000   0.000000   0.000000   0.000000   0.000000
    19  O   -0.000001   0.000000   0.000000   0.000000   0.000000   0.000000
    20  H    0.000012   0.000000   0.000122   0.000006   0.000051  -0.000005
    21  H    0.000005   0.000000   0.003083  -0.000109   0.000150  -0.000427
    22  H    0.005539  -0.000017   0.000000   0.000000   0.000000  -0.000001
    23  H   -0.000025   0.000000   0.000000   0.000000   0.000000   0.000000
    24  H   -0.000357  -0.000050   0.000000   0.000000   0.000000   0.000000
    25  H   -0.000053  -0.000162  -0.000002   0.000000   0.000018   0.000000
    26  H   -0.000144  -0.000032   0.000000   0.000000   0.000000   0.000000
    27  H    0.005543  -0.004371   0.000000   0.000000  -0.000002   0.000000
    28  H   -0.000003  -0.000003  -0.000174   0.000287  -0.000051   0.001168
    29  H    0.000000   0.000001   0.000115   0.001566   0.000404   0.000316
    30  H   -0.028997  -0.028504   0.000000   0.000000   0.000000   0.000000
    31  H    0.552064  -0.030256   0.000000   0.000000   0.000000   0.000000
    32  H   -0.030256   0.564279   0.000000   0.000000   0.000000   0.000000
    33  H    0.000000   0.000000   0.551770  -0.031197  -0.025429  -0.000297
    34  H    0.000000   0.000000  -0.031197   0.548873  -0.025102   0.004043
    35  H    0.000000   0.000000  -0.025429  -0.025102   0.557323  -0.000115
    36  H    0.000000   0.000000  -0.000297   0.004043  -0.000115   0.339880
    37  H    0.000000   0.000000   0.000001   0.000000   0.000000   0.000000
    38  H   -0.000007   0.000000   0.000000   0.000000   0.000000   0.000000
    39  H    0.000000   0.000000   0.000002   0.000000   0.000000   0.000001
    40  H    0.000000   0.000000   0.000000   0.000000   0.000000   0.000000
    41  H    0.000107   0.000000   0.000000   0.000000   0.000000   0.000000
    42  H    0.000000   0.000000   0.000000   0.000000   0.000000   0.000000
    43  H    0.000000   0.000000   0.000000   0.000000   0.000000   0.000000
              37         38         39         40         41         42
     1  C   -0.000002  -0.000005  -0.000007   0.000000  -0.000001   0.000000
     2  C    0.000043  -0.000112  -0.000032  -0.000004  -0.000007   0.000001
     3  C    0.005037   0.000086  -0.000975   0.000139   0.000140  -0.000147
     4  C   -0.005370  -0.000690  -0.005417   0.005091  -0.001732   0.004201
     5  C    0.000029  -0.000046  -0.000068  -0.000104  -0.000847   0.000377
     6  C   -0.000011   0.000000   0.000000   0.000001  -0.000114   0.000008
     7  C    0.000001   0.000000   0.000000   0.000000   0.000003   0.000000
     8  C    0.000000   0.000000   0.000000   0.000000   0.000000   0.000000
     9  C    0.000000   0.000000   0.000000   0.000000   0.000000   0.000000
    10  C    0.000003  -0.000005  -0.000026   0.000000   0.000000   0.000000
    11  O    0.000000   0.000000   0.000000   0.000000   0.000000   0.000000
    12  C    0.000000  -0.000001   0.000000   0.000000  -0.000005   0.000000
    13  C    0.000001   0.000000   0.000001   0.000000   0.000000   0.000000
    14  O   -0.000002   0.000041   0.000090   0.000001   0.000000   0.000000
    15  C   -0.021220  -0.025549  -0.021341  -0.025967  -0.031482  -0.033981
    16  O    0.241512   0.003690  -0.002552   0.001128   0.002702  -0.000650
    17  C   -0.004541   0.353033   0.361778   0.360541   0.000198  -0.005992
    18  C    0.006340  -0.001105   0.004172  -0.008383   0.370182   0.364787
    19  O    0.000254  -0.000004  -0.000070   0.000006  -0.033769  -0.044040
    20  H    0.001000  -0.000009   0.000141  -0.000014  -0.000001   0.000000
    21  H    0.000589   0.000002   0.006001  -0.000232  -0.000004  -0.000004
    22  H   -0.000004   0.002541   0.000251  -0.000096   0.002139  -0.000221
    23  H   -0.000087  -0.000015   0.000000  -0.000004  -0.000015  -0.000021
    24  H   -0.000024  -0.000032   0.000001   0.000000  -0.000119   0.000121
    25  H   -0.000007   0.000000   0.000000   0.000000   0.000001   0.000000
    26  H    0.000000   0.000000   0.000000   0.000000   0.000000   0.000000
    27  H    0.000000   0.000000   0.000000   0.000000   0.000000   0.000000
    28  H    0.000000   0.000000   0.000000   0.000000   0.000000   0.000000
    29  H    0.000000   0.000000   0.000000   0.000000   0.000000   0.000000
    30  H    0.000000   0.000000   0.000000   0.000000  -0.000001   0.000000
    31  H    0.000000  -0.000007   0.000000   0.000000   0.000107   0.000000
    32  H    0.000000   0.000000   0.000000   0.000000   0.000000   0.000000
    33  H    0.000001   0.000000   0.000002   0.000000   0.000000   0.000000
    34  H    0.000000   0.000000   0.000000   0.000000   0.000000   0.000000
    35  H    0.000000   0.000000   0.000000   0.000000   0.000000   0.000000
    36  H    0.000000   0.000000   0.000001   0.000000   0.000000   0.000000
    37  H    0.325820  -0.000007   0.004815  -0.000291  -0.000148  -0.000211
    38  H   -0.000007   0.554836  -0.024890  -0.026041   0.001401   0.000122
    39  H    0.004815  -0.024890   0.541660  -0.031905  -0.000189   0.000027
    40  H   -0.000291  -0.026041  -0.031905   0.559697   0.000052   0.007564
    41  H   -0.000148   0.001401  -0.000189   0.000052   0.559979  -0.043472
    42  H   -0.000211   0.000122   0.000027   0.007564  -0.043472   0.610314
    43  H   -0.000937  -0.000035  -0.000018   0.000029   0.006023  -0.001040
              43
     1  C    0.000000
     2  C   -0.000001
     3  C   -0.000017
     4  C    0.000964
     5  C   -0.000129
     6  C   -0.000084
     7  C    0.000000
     8  C    0.000000
     9  C    0.000000
    10  C    0.000000
    11  O    0.000000
    12  C    0.000000
    13  C    0.000000
    14  O    0.000000
    15  C   -0.016464
    16  O    0.028695
    17  C    0.000908
    18  C   -0.036797
    19  O    0.239547
    20  H    0.000000
    21  H   -0.000002
    22  H   -0.000030
    23  H    0.001901
    24  H   -0.000220
    25  H    0.000001
    26  H   -0.000001
    27  H    0.000000
    28  H    0.000000
    29  H    0.000000
    30  H    0.000000
    31  H    0.000000
    32  H    0.000000
    33  H    0.000000
    34  H    0.000000
    35  H    0.000000
    36  H    0.000000
    37  H   -0.000937
    38  H   -0.000035
    39  H   -0.000018
    40  H    0.000029
    41  H    0.006023
    42  H   -0.001040
    43  H    0.343972
 Mulliken charges:
               1
     1  C    0.083475
     2  C    0.100571
     3  C   -0.387739
     4  C   -0.082813
     5  C   -0.270534
     6  C   -0.290954
     7  C   -0.143623
     8  C    0.396468
     9  C   -0.395088
    10  C    0.249052
    11  O   -0.585812
    12  C   -0.472976
    13  C   -0.489655
    14  O   -0.704868
    15  C    0.272473
    16  O   -0.713388
    17  C   -0.498515
    18  C   -0.046101
    19  O   -0.697250
    20  H    0.182074
    21  H    0.170406
    22  H    0.146775
    23  H    0.132853
    24  H    0.141334
    25  H    0.139712
    26  H    0.141221
    27  H    0.146862
    28  H    0.199047
    29  H    0.195554
    30  H    0.154187
    31  H    0.162822
    32  H    0.153438
    33  H    0.163473
    34  H    0.165130
    35  H    0.163274
    36  H    0.436595
    37  H    0.447416
    38  H    0.162798
    39  H    0.168548
    40  H    0.158792
    41  H    0.168977
    42  H    0.142257
    43  H    0.433734
 Sum of Mulliken charges =   0.00000
 Mulliken charges with hydrogens summed into heavy atoms:
               1
     1  C    0.083475
     2  C    0.100571
     3  C   -0.035259
     4  C    0.063961
     5  C    0.003652
     6  C   -0.010021
     7  C    0.003239
     8  C    0.396468
     9  C   -0.000487
    10  C    0.249052
    11  O   -0.585812
    12  C   -0.002530
    13  C    0.002222
    14  O   -0.268273
    15  C    0.272473
    16  O   -0.265972
    17  C   -0.008377
    18  C    0.265134
    19  O   -0.263516
 Electronic spatial extent (au):  <R**2>=           5465.1619
 Charge=              0.0000 electrons
 Dipole moment (field-independent basis, Debye):
    X=              0.5779    Y=             -7.0665    Z=              1.4192  Tot=              7.2307
 Quadrupole moment (field-independent basis, Debye-Ang):
   XX=           -135.9257   YY=           -111.7422   ZZ=           -110.1512
   XY=            -11.5232   XZ=              4.7566   YZ=              0.1101
 Traceless Quadrupole moment (field-independent basis, Debye-Ang):
   XX=            -16.6527   YY=              7.5308   ZZ=              9.1219
   XY=            -11.5232   XZ=              4.7566   YZ=              0.1101
 Octapole moment (field-independent basis, Debye-Ang**2):
  XXX=             23.6447  YYY=            -49.9688  ZZZ=              0.8410  XYY=              0.2353
  XXY=           -123.0066  XXZ=              1.3123  XZZ=             -9.7598  YZZ=             -6.6658
  YYZ=              6.4064  XYZ=             11.9559
 Hexadecapole moment (field-independent basis, Debye-Ang**3):
 XXXX=          -4932.7714 YYYY=          -1861.8725 ZZZZ=           -605.5138 XXXY=           -176.5125
 XXXZ=             10.4960 YYYX=            -89.9690 YYYZ=             19.3368 ZZZX=            -35.9530
 ZZZY=             -0.2332 XXYY=          -1117.0765 XXZZ=           -779.2084 YYZZ=           -416.1791
 XXYZ=             64.6303 YYXZ=            -25.7208 ZZXY=            -14.4614
 N-N= 1.610073886308D+03 E-N=-5.286083268886D+03  KE= 8.789813276451D+02
 D1PCM: PCM CHGder 1st derivatives, ID1Alg=3 FixD1E=F DoIter=F DoCFld=F I1PDM=0.
 Calling FoFJK, ICntrl=      2127 FMM=F ISym2X=0 I1Cent= 0 IOpClX= 0 NMat=1 NMatS=1 NMatT=0.
 ***** Axes restored to original set *****
 -------------------------------------------------------------------
 Center     Atomic                   Forces (Hartrees/Bohr)
 Number     Number              X              Y              Z
 -------------------------------------------------------------------
      1        6           0.019211378   -0.009641443   -0.000308566
      2        6          -0.025289428   -0.002802538    0.003378158
      3        6          -0.000434642   -0.007228021   -0.004272452
      4        6          -0.002059106    0.006127970   -0.000364242
      5        6          -0.005774393    0.004559880   -0.002797900
      6        6           0.000781758   -0.004248733    0.005169634
      7        6          -0.004249107    0.004411985    0.005690218
      8        6          -0.002649175    0.018172265   -0.001549167
      9        6          -0.004386426    0.004678074    0.007211220
     10        6           0.012657893   -0.013592098    0.000498279
     11        8           0.013393873    0.014272454   -0.003248077
     12        6           0.001352076    0.003999739   -0.006439672
     13        6          -0.003350521   -0.004629475    0.006392494
     14        8          -0.010368294   -0.007099553   -0.010061816
     15        6           0.009651060   -0.006902184   -0.008471147
     16        8          -0.006555167    0.002818299    0.001050255
     17        6          -0.002469484   -0.001229497   -0.000999760
     18        6          -0.003547068   -0.002311105    0.013868303
     19        8          -0.000922981    0.003698801    0.005079184
     20        1          -0.001212537    0.001355312    0.001558225
     21        1           0.000749991   -0.002069230    0.000586339
     22        1           0.000499239   -0.002438343    0.000735867
     23        1          -0.000264174   -0.000512689   -0.001639855
     24        1          -0.001600667   -0.002266103    0.000975217
     25        1           0.002916536   -0.000263195   -0.000823872
     26        1           0.000247362    0.000059115   -0.001066084
     27        1           0.003205728   -0.000996562   -0.002062384
     28        1           0.000842527   -0.002441046    0.001137242
     29        1           0.002885498   -0.001198495   -0.002967535
     30        1          -0.000477459    0.001057989    0.000518005
     31        1          -0.000875608   -0.000750648   -0.000045437
     32        1           0.000509956   -0.000276426    0.000002124
     33        1          -0.001653630    0.002154386    0.000231466
     34        1           0.002172120    0.001547615   -0.001300462
     35        1           0.000845751    0.000267190    0.000131498
     36        1          -0.000681523    0.000085348    0.001281421
     37        1          -0.001103184    0.001598523   -0.000178134
     38        1           0.000987483   -0.000434227   -0.000613087
     39        1           0.004430461    0.001696395    0.000298306
     40        1          -0.001283766    0.003128073   -0.000237356
     41        1           0.001786031    0.000854103    0.002185683
     42        1           0.003837267   -0.007595243   -0.004788081
     43        1          -0.001755650    0.004383337   -0.003744052
 -------------------------------------------------------------------
 Cartesian Forces:  Max     0.025289428 RMS     0.005414753

 GradGradGradGradGradGradGradGradGradGradGradGradGradGradGradGradGradGrad
 Berny optimization.
 FormGI is forming the generalized inverse of G from B-inverse, IUseBI=4.
 Internal  Forces:  Max     0.019742295 RMS     0.003609411
 Search for a local minimum.
 Step number   1 out of a maximum of  258
 All quantities printed in internal units (Hartrees-Bohrs-Radians)
 Mixed Optimization -- RFO/linear search
 Second derivative matrix not updated -- first step.
 ITU=  0
     Eigenvalues ---    0.00230   0.00230   0.00233   0.00334   0.00374
     Eigenvalues ---    0.00396   0.00543   0.00682   0.00782   0.00916
     Eigenvalues ---    0.01108   0.01171   0.01213   0.01343   0.01368
     Eigenvalues ---    0.01402   0.02448   0.02580   0.03143   0.03918
     Eigenvalues ---    0.04261   0.04284   0.04409   0.04592   0.04683
     Eigenvalues ---    0.04794   0.04808   0.04902   0.05065   0.05185
     Eigenvalues ---    0.05364   0.05383   0.05472   0.05479   0.05528
     Eigenvalues ---    0.05569   0.05608   0.05610   0.05614   0.05788
     Eigenvalues ---    0.05835   0.06081   0.06775   0.07759   0.08117
     Eigenvalues ---    0.08470   0.09084   0.09107   0.09191   0.09698
     Eigenvalues ---    0.10315   0.11693   0.12099   0.13580   0.13891
     Eigenvalues ---    0.14573   0.15887   0.15888   0.16000   0.16000
     Eigenvalues ---    0.16000   0.16000   0.16000   0.16000   0.16000
     Eigenvalues ---    0.16000   0.16000   0.16000   0.16000   0.16000
     Eigenvalues ---    0.16562   0.17074   0.18281   0.19554   0.20740
     Eigenvalues ---    0.22013   0.23360   0.24660   0.24998   0.25636
     Eigenvalues ---    0.26750   0.26951   0.27369   0.27914   0.28497
     Eigenvalues ---    0.28512   0.28748   0.29454   0.29612   0.30133
     Eigenvalues ---    0.30996   0.32159   0.32295   0.33748   0.33810
     Eigenvalues ---    0.33812   0.33845   0.34001   0.34009   0.34018
     Eigenvalues ---    0.34024   0.34040   0.34107   0.34139   0.34170
     Eigenvalues ---    0.34184   0.34199   0.34206   0.34277   0.34284
     Eigenvalues ---    0.34288   0.34333   0.34379   0.34427   0.34570
     Eigenvalues ---    0.39676   0.41521   0.41796   0.51495   0.51516
     Eigenvalues ---    0.52762   0.52789   0.94194
 RFO step:  Lambda=-1.50736085D-02 EMin= 2.30000000D-03
 Linear search not attempted -- first point.
 Iteration  1 RMS(Cart)=  0.05399691 RMS(Int)=  0.00163414
 Iteration  2 RMS(Cart)=  0.00224816 RMS(Int)=  0.00031845
 Iteration  3 RMS(Cart)=  0.00000464 RMS(Int)=  0.00031843
 Iteration  4 RMS(Cart)=  0.00000001 RMS(Int)=  0.00031843
 Variable       Old X    -DE/DX   Delta X   Delta X   Delta X     New X
                                 (Linear)    (Quad)   (Total)
    R1        2.53536   0.01495   0.00000   0.02953   0.02958   2.56494
    R2        2.82373   0.00478   0.00000   0.01544   0.01555   2.83929
    R3        2.78924   0.00303   0.00000   0.00661   0.00683   2.79607
    R4        2.84968  -0.00046   0.00000   0.00165   0.00157   2.85125
    R5        2.85303   0.00638   0.00000   0.02337   0.02317   2.87620
    R6        2.92679   0.00013   0.00000  -0.00012  -0.00022   2.92657
    R7        2.07329   0.00171   0.00000   0.00482   0.00482   2.07810
    R8        2.06379   0.00174   0.00000   0.00481   0.00481   2.06860
    R9        2.92719   0.00077   0.00000   0.00034   0.00025   2.92745
   R10        2.97618  -0.00291   0.00000  -0.01073  -0.01073   2.96545
   R11        2.07648  -0.00102   0.00000  -0.00289  -0.00289   2.07359
   R12        2.89585   0.00757   0.00000   0.02154   0.02158   2.91743
   R13        2.07316  -0.00104   0.00000  -0.00294  -0.00294   2.07022
   R14        2.07300  -0.00132   0.00000  -0.00373  -0.00373   2.06927
   R15        2.90300   0.00448   0.00000   0.01219   0.01228   2.91528
   R16        2.07652   0.00016   0.00000   0.00045   0.00045   2.07696
   R17        2.07593  -0.00028   0.00000  -0.00078  -0.00078   2.07515
   R18        2.89065   0.00692   0.00000   0.02234   0.02234   2.91299
   R19        2.07757   0.00052   0.00000   0.00147   0.00147   2.07904
   R20        2.82837   0.01390   0.00000   0.03647   0.03659   2.86495
   R21        2.31058   0.01974   0.00000   0.02063   0.02063   2.33121
   R22        2.89125   0.01331   0.00000   0.04225   0.04209   2.93334
   R23        2.06772  -0.00028   0.00000  -0.00078  -0.00078   2.06694
   R24        2.06846   0.00036   0.00000   0.00099   0.00099   2.06945
   R25        2.88745   0.00455   0.00000   0.01462   0.01462   2.90207
   R26        2.69184   0.01397   0.00000   0.03227   0.03227   2.72411
   R27        2.06995   0.00122   0.00000   0.00342   0.00342   2.07337
   R28        2.06695   0.00098   0.00000   0.00272   0.00272   2.06967
   R29        2.07044   0.00039   0.00000   0.00108   0.00108   2.07152
   R30        2.07097   0.00026   0.00000   0.00073   0.00073   2.07170
   R31        2.07150   0.00075   0.00000   0.00212   0.00212   2.07362
   R32        2.06984   0.00047   0.00000   0.00131   0.00131   2.07114
   R33        1.83852  -0.00077   0.00000  -0.00142  -0.00142   1.83709
   R34        2.71996   0.00209   0.00000   0.00508   0.00508   2.72504
   R35        2.91066  -0.00142   0.00000  -0.00475  -0.00475   2.90591
   R36        2.93540  -0.00523   0.00000  -0.01813  -0.01813   2.91727
   R37        1.83877  -0.00189   0.00000  -0.00349  -0.00349   1.83528
   R38        2.06864   0.00082   0.00000   0.00230   0.00230   2.07095
   R39        2.06615   0.00142   0.00000   0.00394   0.00394   2.07009
   R40        2.07263  -0.00020   0.00000  -0.00056  -0.00056   2.07207
   R41        2.69537   0.00704   0.00000   0.01635   0.01635   2.71173
   R42        2.06854  -0.00067   0.00000  -0.00187  -0.00187   2.06667
   R43        2.07020   0.00285   0.00000   0.00798   0.00798   2.07818
   R44        1.85066  -0.00542   0.00000  -0.01022  -0.01022   1.84044
    A1        2.30212  -0.00809   0.00000  -0.02951  -0.02949   2.27263
    A2        1.84882   0.01422   0.00000   0.05604   0.05614   1.90496
    A3        2.12970  -0.00610   0.00000  -0.02574  -0.02592   2.10378
    A4        2.20370   0.00700   0.00000   0.02664   0.02670   2.23040
    A5        1.98923  -0.00646   0.00000  -0.01742  -0.01760   1.97163
    A6        2.08983  -0.00054   0.00000  -0.00906  -0.00895   2.08088
    A7        1.99247  -0.00072   0.00000  -0.00693  -0.00697   1.98550
    A8        1.91005   0.00104   0.00000   0.00332   0.00313   1.91318
    A9        1.87000  -0.00049   0.00000   0.00046   0.00054   1.87054
   A10        1.93354  -0.00164   0.00000  -0.01306  -0.01305   1.92049
   A11        1.91123   0.00194   0.00000   0.01572   0.01573   1.92696
   A12        1.83924  -0.00003   0.00000   0.00177   0.00182   1.84106
   A13        1.93548   0.00157   0.00000   0.00969   0.00984   1.94531
   A14        1.96864  -0.00517   0.00000  -0.02582  -0.02612   1.94253
   A15        1.87968   0.00050   0.00000  -0.01426  -0.01453   1.86514
   A16        1.96132   0.00368   0.00000   0.02555   0.02575   1.98707
   A17        1.87171  -0.00046   0.00000   0.01182   0.01183   1.88354
   A18        1.83992  -0.00011   0.00000  -0.00786  -0.00845   1.83147
   A19        2.06068  -0.00244   0.00000  -0.01967  -0.01978   2.04090
   A20        1.91016  -0.00106   0.00000  -0.00949  -0.00948   1.90068
   A21        1.89181   0.00067   0.00000   0.00385   0.00402   1.89583
   A22        1.85803   0.00211   0.00000   0.00896   0.00880   1.86683
   A23        1.87593   0.00177   0.00000   0.02484   0.02483   1.90075
   A24        1.85718  -0.00092   0.00000  -0.00736  -0.00752   1.84966
   A25        2.04450   0.00398   0.00000   0.01092   0.01080   2.05530
   A26        1.89925   0.00078   0.00000   0.01568   0.01584   1.91509
   A27        1.87745  -0.00142   0.00000  -0.00563  -0.00560   1.87185
   A28        1.90442  -0.00266   0.00000  -0.01789  -0.01797   1.88645
   A29        1.89405  -0.00208   0.00000  -0.01075  -0.01073   1.88332
   A30        1.83247   0.00118   0.00000   0.00764   0.00751   1.83998
   A31        1.96186  -0.00067   0.00000  -0.00655  -0.00646   1.95540
   A32        1.95706   0.00079   0.00000   0.00662   0.00660   1.96366
   A33        1.86597  -0.00151   0.00000  -0.02441  -0.02446   1.84151
   A34        1.96542   0.00061   0.00000   0.01301   0.01282   1.97824
   A35        1.83918   0.00187   0.00000   0.02117   0.02118   1.86036
   A36        1.86459  -0.00118   0.00000  -0.01162  -0.01177   1.85282
   A37        1.96063  -0.01456   0.00000  -0.06068  -0.06040   1.90023
   A38        2.15541   0.00956   0.00000   0.03888   0.03873   2.19415
   A39        2.16709   0.00500   0.00000   0.02173   0.02159   2.18868
   A40        1.78895   0.01011   0.00000   0.04636   0.04595   1.83490
   A41        1.91200  -0.00219   0.00000   0.00254   0.00293   1.91494
   A42        1.89439  -0.00243   0.00000   0.00343   0.00285   1.89724
   A43        1.96949  -0.00381   0.00000  -0.02573  -0.02595   1.94353
   A44        1.96693  -0.00079   0.00000   0.00804   0.00737   1.97430
   A45        1.92573  -0.00033   0.00000  -0.02818  -0.02838   1.89735
   A46        1.83634  -0.00329   0.00000  -0.02402  -0.02388   1.81246
   A47        1.96996   0.00043   0.00000  -0.01414  -0.01408   1.95588
   A48        1.87754  -0.00168   0.00000  -0.02577  -0.02533   1.85221
   A49        1.95225   0.00101   0.00000   0.01163   0.01089   1.96313
   A50        1.92000   0.00442   0.00000   0.04473   0.04441   1.96441
   A51        1.90546  -0.00087   0.00000   0.00705   0.00597   1.91143
   A52        1.92999  -0.00028   0.00000  -0.00166  -0.00167   1.92832
   A53        1.96289  -0.00061   0.00000  -0.00383  -0.00384   1.95905
   A54        1.93621  -0.00031   0.00000  -0.00136  -0.00137   1.93485
   A55        1.88317   0.00037   0.00000   0.00138   0.00138   1.88454
   A56        1.87485   0.00040   0.00000   0.00294   0.00294   1.87779
   A57        1.87328   0.00051   0.00000   0.00303   0.00302   1.87631
   A58        1.94288  -0.00127   0.00000  -0.00429  -0.00429   1.93859
   A59        1.92958  -0.00244   0.00000  -0.01321  -0.01325   1.91633
   A60        1.95211   0.00018   0.00000  -0.00271  -0.00277   1.94934
   A61        1.85339   0.00300   0.00000   0.02453   0.02455   1.87794
   A62        1.89149   0.00038   0.00000   0.00079   0.00078   1.89227
   A63        1.89083   0.00037   0.00000  -0.00354  -0.00364   1.88720
   A64        1.88310  -0.00114   0.00000  -0.00654  -0.00654   1.87656
   A65        1.91537   0.00319   0.00000   0.02859   0.02870   1.94407
   A66        1.95006  -0.00512   0.00000  -0.02065  -0.02085   1.92922
   A67        1.97325   0.00343   0.00000   0.01395   0.01403   1.98728
   A68        1.89290   0.00353   0.00000   0.02779   0.02764   1.92054
   A69        1.85791  -0.00628   0.00000  -0.04835  -0.04824   1.80967
   A70        1.87034   0.00122   0.00000  -0.00231  -0.00213   1.86822
   A71        1.88620   0.00063   0.00000   0.00363   0.00363   1.88983
   A72        1.94462   0.00110   0.00000   0.00076   0.00070   1.94532
   A73        1.96464  -0.00192   0.00000  -0.01012  -0.01016   1.95449
   A74        1.93141  -0.00292   0.00000  -0.01207  -0.01206   1.91934
   A75        1.90060  -0.00073   0.00000  -0.01223  -0.01232   1.88828
   A76        1.88830   0.00068   0.00000   0.00209   0.00207   1.89037
   A77        1.82938   0.00403   0.00000   0.03363   0.03366   1.86305
   A78        1.94269   0.01268   0.00000   0.06042   0.06056   2.00325
   A79        1.94984  -0.00438   0.00000  -0.03641  -0.03693   1.91290
   A80        1.93198  -0.00868   0.00000  -0.04711  -0.04915   1.88283
   A81        1.90625  -0.00527   0.00000  -0.02595  -0.02503   1.88122
   A82        1.84487   0.00291   0.00000   0.05560   0.05606   1.90092
   A83        1.88437   0.00286   0.00000  -0.00344  -0.00519   1.87918
   A84        1.81962   0.00434   0.00000   0.02478   0.02478   1.84440
    D1        0.10959  -0.00073   0.00000  -0.00771  -0.00771   0.10187
    D2       -3.06350  -0.00048   0.00000  -0.00198  -0.00185  -3.06534
    D3       -3.10963  -0.00046   0.00000   0.00406   0.00421  -3.10542
    D4        0.00047  -0.00021   0.00000   0.00980   0.01008   0.01055
    D5        0.35679   0.00023   0.00000   0.00744   0.00715   0.36394
    D6       -1.87844  -0.00070   0.00000  -0.01044  -0.01059  -1.88903
    D7        2.36672   0.00122   0.00000   0.01486   0.01475   2.38147
    D8       -2.69674  -0.00077   0.00000  -0.00876  -0.00884  -2.70558
    D9        1.35122  -0.00170   0.00000  -0.02665  -0.02658   1.32463
   D10       -0.68681   0.00022   0.00000  -0.00134  -0.00124  -0.68805
   D11        0.02414  -0.00031   0.00000  -0.01288  -0.01287   0.01127
   D12       -3.10682  -0.00038   0.00000  -0.00667  -0.00671  -3.11354
   D13        3.09760  -0.00031   0.00000  -0.00326  -0.00298   3.09462
   D14       -0.03336  -0.00038   0.00000   0.00295   0.00317  -0.03019
   D15        0.64436  -0.00114   0.00000  -0.00159  -0.00151   0.64286
   D16       -1.53382   0.00074   0.00000   0.01820   0.01833  -1.51548
   D17        2.76357   0.00052   0.00000   0.01425   0.01437   2.77794
   D18       -2.46409  -0.00132   0.00000  -0.00754  -0.00761  -2.47171
   D19        1.64092   0.00056   0.00000   0.01225   0.01223   1.65314
   D20       -0.34488   0.00034   0.00000   0.00831   0.00826  -0.33662
   D21       -0.02338   0.00050   0.00000  -0.00385  -0.00367  -0.02705
   D22        2.11005  -0.00021   0.00000  -0.01390  -0.01381   2.09624
   D23       -2.07002  -0.00216   0.00000  -0.03123  -0.03127  -2.10128
   D24        3.08897   0.00089   0.00000   0.00220   0.00237   3.09134
   D25       -1.06078   0.00019   0.00000  -0.00785  -0.00777  -1.06855
   D26        1.04233  -0.00176   0.00000  -0.02519  -0.02522   1.01711
   D27       -1.37962   0.00064   0.00000   0.00083   0.00094  -1.37868
   D28        2.68624  -0.00146   0.00000  -0.02089  -0.02071   2.66553
   D29        0.66336   0.00125   0.00000   0.01200   0.01194   0.67530
   D30        0.78601   0.00018   0.00000  -0.01044  -0.01033   0.77568
   D31       -1.43131  -0.00193   0.00000  -0.03217  -0.03198  -1.46329
   D32        2.82899   0.00078   0.00000   0.00072   0.00067   2.82966
   D33        2.80730   0.00034   0.00000  -0.00651  -0.00646   2.80084
   D34        0.58997  -0.00176   0.00000  -0.02823  -0.02811   0.56186
   D35       -1.43291   0.00095   0.00000   0.00466   0.00454  -1.42836
   D36        0.67458   0.00155   0.00000  -0.00437  -0.00432   0.67026
   D37       -1.45331   0.00142   0.00000   0.00623   0.00611  -1.44720
   D38        2.81118   0.00272   0.00000   0.01798   0.01791   2.82909
   D39        2.89593  -0.00120   0.00000  -0.01091  -0.01074   2.88518
   D40        0.76804  -0.00134   0.00000  -0.00030  -0.00032   0.76772
   D41       -1.25066  -0.00004   0.00000   0.01144   0.01149  -1.23917
   D42       -1.37328   0.00037   0.00000   0.00049   0.00069  -1.37259
   D43        2.78202   0.00023   0.00000   0.01110   0.01112   2.79313
   D44        0.76332   0.00154   0.00000   0.02284   0.02292   0.78624
   D45        1.01654   0.00349   0.00000   0.05134   0.05105   1.06759
   D46       -1.08376   0.00023   0.00000   0.01061   0.01050  -1.07326
   D47        3.08773  -0.00006   0.00000   0.01876   0.01866   3.10639
   D48       -1.18701   0.00257   0.00000   0.03828   0.03823  -1.14878
   D49        2.99588  -0.00069   0.00000  -0.00245  -0.00232   2.99355
   D50        0.88418  -0.00098   0.00000   0.00570   0.00583   0.89001
   D51        3.06305   0.00130   0.00000   0.01572   0.01569   3.07874
   D52        0.96275  -0.00196   0.00000  -0.02502  -0.02486   0.93789
   D53       -1.14895  -0.00225   0.00000  -0.01687  -0.01670  -1.16565
   D54        0.78656   0.00182   0.00000   0.02643   0.02644   0.81300
   D55       -1.38283   0.00173   0.00000   0.02903   0.02894  -1.35389
   D56        2.92394   0.00070   0.00000   0.01528   0.01521   2.93915
   D57        2.94079   0.00044   0.00000   0.00734   0.00733   2.94811
   D58        0.77140   0.00036   0.00000   0.00994   0.00982   0.78122
   D59       -1.20502  -0.00068   0.00000  -0.00381  -0.00390  -1.20892
   D60       -1.35806   0.00120   0.00000   0.01459   0.01475  -1.34331
   D61        2.75573   0.00111   0.00000   0.01719   0.01725   2.77298
   D62        0.77931   0.00008   0.00000   0.00344   0.00352   0.78283
   D63       -1.24335  -0.00163   0.00000  -0.02548  -0.02557  -1.26892
   D64        0.98747  -0.00060   0.00000  -0.01093  -0.01107   0.97641
   D65        3.01374  -0.00059   0.00000  -0.00554  -0.00550   3.00824
   D66        0.92343   0.00021   0.00000  -0.01107  -0.01121   0.91222
   D67       -3.12893   0.00123   0.00000   0.00347   0.00329  -3.12564
   D68       -1.10267   0.00125   0.00000   0.00887   0.00885  -1.09381
   D69        2.91105  -0.00088   0.00000  -0.01703  -0.01703   2.89402
   D70       -1.14131   0.00014   0.00000  -0.00249  -0.00253  -1.14384
   D71        0.88495   0.00016   0.00000   0.00291   0.00303   0.88798
   D72       -3.13751   0.00083   0.00000   0.01890   0.01897  -3.11854
   D73        1.03913   0.00097   0.00000   0.02091   0.02098   1.06011
   D74       -1.05914   0.00095   0.00000   0.02061   0.02068  -1.03846
   D75        0.91233   0.00058   0.00000   0.01135   0.01124   0.92357
   D76       -1.19421   0.00072   0.00000   0.01336   0.01325  -1.18096
   D77        2.99071   0.00070   0.00000   0.01306   0.01295   3.00366
   D78       -1.09866  -0.00129   0.00000  -0.01409  -0.01404  -1.11270
   D79        3.07799  -0.00115   0.00000  -0.01207  -0.01203   3.06596
   D80        0.97972  -0.00117   0.00000  -0.01237  -0.01233   0.96739
   D81       -0.03694   0.00052   0.00000   0.00983   0.00975  -0.02719
   D82        2.05824   0.00055   0.00000   0.00619   0.00627   2.06451
   D83       -2.12121  -0.00265   0.00000  -0.02454  -0.02477  -2.14598
   D84        3.09394   0.00062   0.00000   0.00369   0.00374   3.09768
   D85       -1.09407   0.00065   0.00000   0.00005   0.00026  -1.09380
   D86        1.00967  -0.00255   0.00000  -0.03068  -0.03078   0.97889
   D87        0.03432  -0.00030   0.00000  -0.00276  -0.00295   0.03137
   D88       -2.11053   0.00073   0.00000   0.02348   0.02345  -2.08708
   D89        2.05188  -0.00192   0.00000  -0.02434  -0.02499   2.02689
   D90       -2.02046  -0.00190   0.00000  -0.02109  -0.02079  -2.04124
   D91        2.11788  -0.00087   0.00000   0.00515   0.00561   2.12350
   D92       -0.00289  -0.00352   0.00000  -0.04267  -0.04283  -0.04572
   D93        2.06712   0.00232   0.00000   0.03172   0.03188   2.09900
   D94       -0.07773   0.00335   0.00000   0.05795   0.05828  -0.01945
   D95       -2.19850   0.00070   0.00000   0.01014   0.00984  -2.18866
   D96        1.12617  -0.00051   0.00000  -0.02059  -0.02046   1.10571
   D97       -3.10141   0.00087   0.00000  -0.00119  -0.00110  -3.10252
   D98       -0.99269  -0.00022   0.00000  -0.01666  -0.01651  -1.00920
   D99       -3.09004  -0.00373   0.00000  -0.05298  -0.05302   3.14013
   D100      -1.03444  -0.00235   0.00000  -0.03359  -0.03367  -1.06811
   D101       1.07428  -0.00345   0.00000  -0.04905  -0.04907   1.02521
   D102      -0.96090   0.00192   0.00000   0.01610   0.01603  -0.94487
   D103       1.09469   0.00331   0.00000   0.03549   0.03539   1.13008
   D104      -3.07977   0.00221   0.00000   0.02003   0.01998  -3.05979
   D105       3.07807   0.00012   0.00000   0.02494   0.02468   3.10275
   D106       1.08668   0.00267   0.00000   0.04441   0.04486   1.13154
   D107      -1.06178  -0.00091   0.00000  -0.00395  -0.00414  -1.06592
   D108      -1.24784   0.00160   0.00000   0.00504   0.00447  -1.24337
   D109       0.88683  -0.00048   0.00000   0.01507   0.01563   0.90246
   D110       2.89427  -0.00054   0.00000   0.00131   0.00131   2.89557
   D111      -0.96706   0.00054   0.00000   0.00342   0.00332  -0.96374
   D112       1.17386  -0.00099   0.00000  -0.01942  -0.01947   1.15440
   D113      -3.06878   0.00092   0.00000   0.00843   0.00834  -3.06044
   D114      -3.08045  -0.00257   0.00000  -0.03776  -0.03781  -3.11826
   D115      -0.93953  -0.00410   0.00000  -0.06060  -0.06060  -1.00013
   D116       1.10101  -0.00219   0.00000  -0.03275  -0.03279   1.06822
   D117       1.20342   0.00238   0.00000   0.00598   0.00607   1.20950
   D118      -2.93884   0.00085   0.00000  -0.01685  -0.01671  -2.95555
   D119      -0.89830   0.00276   0.00000   0.01100   0.01109  -0.88721
   D120      -1.33080  -0.00030   0.00000  -0.02854  -0.02870  -1.35950
   D121       0.80535  -0.00111   0.00000  -0.04464  -0.04542   0.75992
   D122       2.90597  -0.00634   0.00000  -0.10560  -0.10467   2.80130
   D123       0.77343   0.00149   0.00000  -0.01716  -0.01746   0.75597
   D124       2.90957   0.00068   0.00000  -0.03326  -0.03419   2.87539
   D125      -1.27298  -0.00455   0.00000  -0.09423  -0.09343  -1.36642
   D126       2.79610   0.00308   0.00000  -0.00982  -0.00983   2.78627
   D127      -1.35095   0.00227   0.00000  -0.02592  -0.02655  -1.37750
   D128       0.74968  -0.00296   0.00000  -0.08688  -0.08580   0.66388
   D129      -0.68440  -0.00037   0.00000  -0.03686  -0.03826  -0.72266
   D130      -2.84549   0.00026   0.00000  -0.01348  -0.01379  -2.85928
   D131       1.41425  -0.00206   0.00000  -0.02612  -0.02441   1.38983
         Item               Value     Threshold  Converged?
 Maximum Force            0.019742     0.000450     NO 
 RMS     Force            0.003609     0.000300     NO 
 Maximum Displacement     0.349152     0.001800     NO 
 RMS     Displacement     0.054251     0.001200     NO 
 Predicted change in Energy=-8.537302D-03
 GradGradGradGradGradGradGradGradGradGradGradGradGradGradGradGradGradGrad

                          Input orientation:                          
 ---------------------------------------------------------------------
 Center     Atomic      Atomic             Coordinates (Angstroms)
 Number     Number       Type             X           Y           Z
 ---------------------------------------------------------------------
      1          6           0        1.641506    0.815723    0.096040
      2          6           0        1.154178   -0.437608    0.280321
      3          6           0       -0.260153   -0.839141    0.619382
      4          6           0       -1.338553    0.036224   -0.065584
      5          6           0       -1.521213    1.388154    0.668413
      6          6           0       -0.246031    2.064384    1.216192
      7          6           0        0.978923    2.151273    0.282456
      8          6           0        3.072816    0.731029   -0.269262
      9          6           0        3.479811   -0.728406   -0.322787
     10          6           0        2.204893   -1.519468    0.075081
     11          8           0        3.820719    1.689630   -0.477948
     12          6           0        0.677626    2.852623   -1.056763
     13          6           0        2.411453   -2.369832    1.337068
     14          8           0        1.716325   -2.354442   -0.993630
     15          6           0       -2.674855   -0.760896   -0.269153
     16          8           0       -3.229900   -1.187608    0.991520
     17          6           0       -2.443985   -1.976811   -1.181785
     18          6           0       -3.808656    0.072511   -0.904059
     19          8           0       -4.473248    0.969351   -0.002295
     20          1           0       -0.397543   -0.821325    1.710306
     21          1           0       -0.377391   -1.887533    0.327136
     22          1           0       -0.978712    0.248832   -1.080164
     23          1           0       -2.195922    1.241825    1.519003
     24          1           0       -2.031353    2.085269   -0.004517
     25          1           0        0.067558    1.567551    2.145062
     26          1           0       -0.519940    3.086460    1.509795
     27          1           0        1.721872    2.779095    0.796522
     28          1           0        3.807137   -0.983355   -1.334820
     29          1           0        4.315912   -0.885331    0.366830
     30          1           0        0.216556    3.832711   -0.881715
     31          1           0       -0.000351    2.267963   -1.687663
     32          1           0        1.599150    3.017185   -1.627173
     33          1           0        1.497793   -2.916758    1.597759
     34          1           0        3.202349   -3.109870    1.161230
     35          1           0        2.704251   -1.755369    2.196093
     36          1           0        2.390415   -3.033363   -1.166089
     37          1           0       -2.668180   -1.895272    1.347734
     38          1           0       -1.999914   -1.681040   -2.139029
     39          1           0       -1.788389   -2.720583   -0.715952
     40          1           0       -3.397317   -2.479024   -1.384839
     41          1           0       -3.408866    0.665894   -1.731165
     42          1           0       -4.548206   -0.626225   -1.321468
     43          1           0       -4.583863    0.473173    0.828418
 ---------------------------------------------------------------------
                    Distance matrix (angstroms):
                    1          2          3          4          5
     1  C    0.000000
     2  C    1.357308   0.000000
     3  C    2.574639   1.508815   0.000000
     4  C    3.084557   2.560835   1.548674   0.000000
     5  C    3.264671   3.262168   2.559985   1.549139   0.000000
     6  C    2.525210   3.016024   2.964261   2.636283   1.543839
     7  C    1.502485   2.594807   3.254444   3.156779   2.642346
     8  C    1.479617   2.312774   3.789961   4.470393   4.734570
     9  C    2.437030   2.420097   3.858403   4.885432   5.520194
    10  C    2.402282   1.522021   2.614490   3.872464   4.763421
    11  O    2.417053   3.494360   4.924666   5.433404   5.471862
    12  C    2.531202   3.583367   4.161493   3.602710   3.155280
    13  C    3.504387   2.535931   3.161576   4.671091   5.480459
    14  O    3.353047   2.369223   2.967223   3.988588   5.220256
    15  C    4.609779   3.881743   2.574181   1.569250   2.613108
    16  O    5.342828   4.504269   3.013190   2.488459   3.107822
    17  C    5.111000   4.177760   3.050839   2.553467   3.949396
    18  C    5.590780   5.127640   3.967853   2.608786   3.071803
    19  O    6.117474   5.807523   4.626803   3.271245   3.056101
    20  H    3.073028   2.144746   1.099686   2.185103   2.688862
    21  H    3.381855   2.109544   1.094659   2.186070   3.486391
    22  H    2.927518   2.621324   2.142072   1.097297   2.156359
    23  H    4.114879   3.946897   2.981097   2.167826   1.095512
    24  H    3.887383   4.073529   3.475425   2.163858   1.095009
    25  H    2.690919   2.945957   2.868320   3.034644   2.176435
    26  H    3.439011   4.090639   4.033692   3.529289   2.143528
    27  H    2.086136   3.306950   4.129338   4.199139   3.531109
    28  H    3.158164   3.153524   4.514704   5.397094   6.166710
    29  H    3.181094   3.194449   4.583261   5.745365   6.271501
    30  H    3.476882   4.523835   4.930188   4.183030   3.376180
    31  H    2.826002   3.539210   3.878666   3.066362   2.939077
    32  H    2.796014   3.971414   4.834798   4.467078   4.202395
    33  H    4.025820   2.828410   2.892073   4.419466   5.339509
    34  H    4.356735   3.480229   4.175970   5.658867   6.541188
    35  H    3.485708   2.794531   3.480399   4.966815   5.483620
    36  H    4.119381   3.218436   3.876600   4.953653   6.181913
    37  H    5.243054   4.227833   2.728462   2.737892   3.543712
    38  H    4.948666   4.165054   3.368144   2.772286   4.186984
    39  H    4.992891   3.855286   2.767390   2.867982   4.343912
    40  H    6.199846   5.258920   4.067913   3.507908   4.763473
    41  H    5.372837   5.107363   4.207683   2.730721   3.137334
    42  H    6.511611   5.926085   4.711649   3.509695   4.144880
    43  H    6.277654   5.835670   4.523311   3.394437   3.200409
                    6          7          8          9         10
     6  C    0.000000
     7  C    1.542700   0.000000
     8  C    3.872874   2.589571   0.000000
     9  C    4.904083   3.861776   1.516067   0.000000
    10  C    4.489226   3.875609   2.436513   1.552254   0.000000
    11  O    4.421425   2.977774   1.233623   2.446874   3.635250
    12  C    2.576972   1.541486   3.295187   4.605945   4.767473
    13  C    5.170987   4.858472   3.554298   2.567253   1.535708
    14  O    5.316030   4.740636   3.447449   2.490764   1.441536
    15  C    4.010940   4.704795   5.938145   6.154985   4.950341
    16  O    4.419208   5.418956   6.707828   6.852626   5.521500
    17  C    5.187731   5.558901   6.212905   6.114552   4.837452
    18  C    4.599491   5.352567   6.941993   7.355344   6.297292
    19  O    4.533561   5.586071   7.554545   8.138565   7.127256
    20  H    2.931625   3.573479   4.286244   4.379038   3.151831
    21  H    4.052817   4.260697   4.372240   4.079704   2.620533
    22  H    3.017665   3.050959   4.159922   4.626774   3.820578
    23  H    2.137843   3.526440   5.587343   6.283943   5.392292
    24  H    2.162855   3.024643   5.287399   6.196046   5.562934
    25  H    1.099082   2.154209   3.944655   4.796370   4.287506
    26  H    1.098120   2.151168   4.649838   5.823192   5.540549
    27  H    2.135317   1.100181   2.674980   4.079922   4.385365
    28  H    5.676666   4.521092   2.147965   1.093779   2.200551
    29  H    5.498505   4.512603   2.136006   1.095108   2.223432
    30  H    2.782477   2.182597   4.260722   5.636047   5.789194
    31  H    2.921331   2.203171   3.717308   4.790891   4.723875
    32  H    3.520972   2.186588   3.040086   4.389506   4.883217
    33  H    5.291341   5.261577   4.390081   3.522183   2.184252
    34  H    6.218299   5.778884   4.100681   2.819692   2.168874
    35  H    4.924924   4.679809   3.520794   2.828587   2.191735
    36  H    6.213947   5.565164   3.929455   2.685287   1.966418
    37  H    4.643596   5.550739   6.516990   6.476882   5.050516
    38  H    5.325581   5.424360   5.920025   5.850951   4.754870
    39  H    5.385904   5.691205   5.978668   5.645996   4.244374
    40  H    6.110526   6.585666   7.308322   7.175479   5.868294
    41  H    4.543810   5.051110   6.644817   7.168086   6.289087
    42  H    5.673430   6.390322   7.812122   8.090541   6.953602
    43  H    4.636713   5.835981   7.739259   8.233584   7.115149
                   11         12         13         14         15
    11  O    0.000000
    12  C    3.400972   0.000000
    13  C    4.664713   6.000886   0.000000
    14  O    4.587910   5.310030   2.432200   0.000000
    15  C    6.945585   4.991691   5.571279   4.727232   0.000000
    16  O    7.755582   5.982281   5.774246   5.455957   1.442032
    17  C    7.292783   5.751828   5.484010   4.181649   1.537741
    18  C    7.810506   5.280063   7.048223   6.035192   1.543754
    19  O    8.338761   5.584812   7.768085   7.095151   2.509817
    20  H    5.374671   4.723405   3.229186   3.759011   3.017956
    21  H    5.573902   5.049487   3.005034   2.519142   2.627396
    22  H    5.047088   3.086055   4.918702   3.748033   2.134055
    23  H    6.355179   4.181688   5.857053   5.878107   2.727227
    24  H    5.884506   3.005764   6.433218   5.893595   2.929979
    25  H    4.580535   3.503609   4.652922   5.286951   4.332543
    26  H    4.974291   2.841841   6.196291   6.393077   4.755046
    27  H    2.686329   2.128502   5.222946   5.436716   5.744424
    28  H    2.807002   4.958416   3.318017   2.523447   6.572774
    29  H    2.754867   5.407037   2.602321   3.281309   7.020740
    30  H    4.212578   1.097178   6.943495   6.367315   5.462299
    31  H    4.049500   1.095224   6.039448   4.979486   4.282420
    32  H    2.831694   1.096200   6.202138   5.410128   5.863892
    33  H    5.560877   6.403509   1.096294   2.660687   5.054117
    34  H    5.109255   6.844344   1.097311   2.724401   6.488853
    35  H    4.501668   5.993486   1.096002   3.392525   6.000100
    36  H    4.982567   6.131104   2.589693   0.972148   5.623661
    37  H    7.634818   6.286377   5.101763   4.991664   1.975140
    38  H    6.928230   5.375372   5.658431   3.946624   2.190581
    39  H    7.139237   6.103934   4.687919   3.534711   2.196777
    40  H    8.384520   6.718576   6.415801   5.130098   2.172250
    41  H    7.408473   4.683590   7.246088   5.994495   2.170709
    42  H    8.724312   6.283453   7.651459   6.506809   2.152892
    43  H    8.592052   6.074451   7.568081   7.141964   2.524262
                   16         17         18         19         20
    16  O    0.000000
    17  C    2.442081   0.000000
    18  C    2.348633   2.477737   0.000000
    19  O    2.680682   3.766826   1.434985   0.000000
    20  H    2.945006   3.726562   4.389708   4.769790   0.000000
    21  H    3.011329   2.560395   4.138984   5.004633   1.746530
    22  H    3.379805   2.666616   2.840895   3.727296   3.044621
    23  H    2.692488   4.208967   3.136787   2.752236   2.743602
    24  H    3.624959   4.249320   2.831815   2.684796   3.749432
    25  H    4.449133   5.471587   5.153379   5.058449   2.472258
    26  H    5.087253   6.048410   5.072103   4.732569   3.914840
    27  H    6.347661   6.624704   6.387825   6.503291   4.276675
    28  H    7.414409   6.331422   7.700695   8.611240   5.194072
    29  H    7.577657   7.020381   8.278963   8.990297   4.901601
    30  H    6.371080   6.396801   5.508351   5.564752   5.362438
    31  H    5.435897   4.923958   4.465112   4.953147   4.609518
    32  H    6.917915   6.440909   6.199867   6.611192   5.464404
    33  H    5.070362   4.913958   6.584317   7.301736   2.827686
    34  H    6.715483   6.217285   7.971647   8.769756   4.300947
    35  H    6.081734   6.161447   7.441105   7.985831   3.275600
    36  H    6.296827   4.948532   6.938559   8.030318   4.575967
    37  H    0.971188   2.540744   3.200536   3.645122   2.537836
    38  H    3.399511   1.095899   2.805644   4.208038   4.257239
    39  H    2.709876   1.095447   3.452281   4.618808   3.380586
    40  H    2.709773   1.096490   2.628818   3.867861   4.618066
    41  H    3.298562   2.866479   1.093636   2.052800   4.808701
    42  H    2.720845   2.504264   1.099726   2.071641   5.143707
    43  H    2.148957   3.823927   1.939833   0.973916   4.469757
                   21         22         23         24         25
    21  H    0.000000
    22  H    2.627952   0.000000
    23  H    3.810575   3.036989   0.000000
    24  H    4.316102   2.374357   1.749169   0.000000
    25  H    3.929433   3.638102   2.370947   3.048630   0.000000
    26  H    5.114646   3.869172   2.492324   2.362180   1.748085
    27  H    5.138545   4.149378   4.270162   3.899969   2.454212
    28  H    4.592375   4.948483   7.009454   6.728604   5.709742
    29  H    4.799279   5.604744   6.946674   7.017844   5.217974
    30  H    5.876673   3.783152   4.277404   2.979282   3.783455
    31  H    4.633542   2.324464   4.019476   2.644111   3.896789
    32  H    5.637579   3.822089   5.239551   4.084364   4.321686
    33  H    2.487993   4.829629   5.562693   6.327909   4.738580
    34  H    3.873547   5.812572   6.943096   7.465927   5.716040
    35  H    3.606520   5.321175   5.783884   6.482216   4.242234
    36  H    3.347148   4.704381   6.820662   6.863066   6.125994
    37  H    2.507866   3.653242   3.177064   4.251921   4.484544
    38  H    2.959254   2.426614   4.686443   4.329227   5.760314
    39  H    1.942400   3.099299   4.567470   4.864297   5.478871
    40  H    3.521458   3.658371   4.870356   4.960234   6.390644
    41  H    4.466142   2.550175   3.516607   2.625544   5.284283
    42  H    4.658807   3.683102   4.134141   3.926972   6.175335
    43  H    4.849600   4.085356   2.601922   3.131764   4.956504
                   26         27         28         29         30
    26  H    0.000000
    27  H    2.372542   0.000000
    28  H    6.586260   4.800726   0.000000
    29  H    6.361364   4.510177   1.778784   0.000000
    30  H    2.611252   2.488486   6.024290   6.373657   0.000000
    31  H    3.341204   3.065694   5.019216   5.726633   1.773425
    32  H    3.786279   2.438451   4.578755   5.156208   1.769847
    33  H    6.333846   5.756295   4.203705   3.685604   7.303745
    34  H    7.236811   6.083151   3.334381   2.611449   7.828666
    35  H    5.857449   4.846156   3.778851   2.588556   6.847494
    36  H    7.285791   6.171180   2.497620   3.266714   7.207601
    37  H    5.427601   6.436311   7.068056   7.124584   6.789840
    38  H    6.183308   6.508606   5.903843   6.841209   6.074128
    39  H    6.347020   6.697460   5.891593   6.465528   6.855140
    40  H    6.901653   7.655864   7.358239   8.068587   7.290488
    41  H    4.970800   6.097483   7.412678   8.153531   4.888146
    42  H    6.166604   7.442847   8.362982   9.027185   6.540523
    43  H    4.879448   6.714208   8.786920   9.014688   6.103693
                   31         32         33         34         35
    31  H    0.000000
    32  H    1.767313   0.000000
    33  H    6.318209   6.754416   0.000000
    34  H    6.877104   6.919988   1.770130   0.000000
    35  H    6.211733   6.214168   1.778305   1.775871   0.000000
    36  H    5.838823   6.119463   2.906755   2.466070   3.610545
    37  H    5.802023   7.154887   4.296659   5.997761   5.440799
    38  H    4.449338   5.940419   5.265410   6.324303   6.397498
    39  H    5.387661   6.725156   4.023771   5.346290   5.440170
    40  H    5.845080   7.431804   5.748879   7.101832   7.111672
    41  H    3.766496   5.533498   6.927657   8.144354   7.658725
    42  H    5.403092   7.152473   7.093838   8.509018   8.139185
    43  H    5.528157   7.122610   7.005003   8.577532   7.742967
                   36         37         38         39         40
    36  H    0.000000
    37  H    5.762286   0.000000
    38  H    4.695783   3.556682   0.000000
    39  H    4.214600   2.390392   1.774976   0.000000
    40  H    5.818332   2.887796   1.777165   1.759094   0.000000
    41  H    6.901845   4.072813   2.767597   3.889066   3.163951
    42  H    7.345946   3.502801   2.876601   3.517041   2.182069
    43  H    8.056948   3.090156   4.485886   4.516618   3.875806
                   41         42         43
    41  H    0.000000
    42  H    1.770740   0.000000
    43  H    2.822983   2.414945   0.000000
 Stoichiometry    C15H24O4
 Framework group  C1[X(C15H24O4)]
 Deg. of freedom   123
 Full point group                 C1      NOp   1
 Largest Abelian subgroup         C1      NOp   1
 Largest concise Abelian subgroup C1      NOp   1
                         Standard orientation:                         
 ---------------------------------------------------------------------
 Center     Atomic      Atomic             Coordinates (Angstroms)
 Number     Number       Type             X           Y           Z
 ---------------------------------------------------------------------
      1          6           0        1.677724    0.820005    0.096748
      2          6           0        1.186381   -0.432893    0.273141
      3          6           0       -0.227728   -0.831670    0.616351
      4          6           0       -1.306232    0.053648   -0.055537
      5          6           0       -1.479618    1.400094    0.690688
      6          6           0       -0.198872    2.066677    1.237310
      7          6           0        1.021468    2.156551    0.297833
      8          6           0        3.106735    0.732728   -0.276853
      9          6           0        3.507617   -0.727801   -0.344730
     10          6           0        2.231674   -1.517132    0.053289
     11          8           0        3.857343    1.690086   -0.481498
     12          6           0        0.715900    2.870274   -1.033860
     13          6           0        2.441505   -2.378843    1.307012
     14          8           0        1.734141   -2.341194   -1.019748
     15          6           0       -2.646760   -0.736463   -0.258650
     16          8           0       -3.196834   -1.171524    1.001348
     17          6           0       -2.425566   -1.945594   -1.182621
     18          6           0       -3.780566    0.106698   -0.880535
     19          8           0       -4.436802    0.998569    0.032209
     20          1           0       -0.359281   -0.822448    1.708101
     21          1           0       -0.350690   -1.877107    0.315985
     22          1           0       -0.950911    0.273323   -1.070204
     23          1           0       -2.150402    1.249309    1.543601
     24          1           0       -1.990521    2.104826    0.026326
     25          1           0        0.117635    1.560851    2.160317
     26          1           0       -0.467147    3.087331    1.540892
     27          1           0        1.769621    2.777110    0.813168
     28          1           0        3.828573   -0.975555   -1.360583
     29          1           0        4.346718   -0.893792    0.339097
     30          1           0        0.259673    3.850672   -0.848183
     31          1           0        0.032272    2.293596   -1.666008
     32          1           0        1.635046    3.035970   -1.607767
     33          1           0        1.527062   -2.924325    1.567979
     34          1           0        3.228503   -3.120496    1.120796
     35          1           0        2.741286   -1.772754    2.169572
     36          1           0        2.404596   -3.021301   -1.201453
     37          1           0       -2.636067   -1.884356    1.348647
     38          1           0       -1.985383   -1.643571   -2.139708
     39          1           0       -1.770490   -2.695821   -0.726509
     40          1           0       -3.381953   -2.442325   -1.384792
     41          1           0       -3.382787    0.705404   -1.704770
     42          1           0       -4.525092   -0.585596   -1.299829
     43          1           0       -4.545005    0.495892    0.859325
 ---------------------------------------------------------------------
 Rotational constants (GHZ):      0.5816128      0.2613639      0.2062819
 Standard basis: 6-31G(d) (6D, 7F)
 There are   333 symmetry adapted cartesian basis functions of A   symmetry.
 There are   333 symmetry adapted basis functions of A   symmetry.
   333 basis functions,   628 primitive gaussians,   333 cartesian basis functions
    73 alpha electrons       73 beta electrons
       nuclear repulsion energy      1602.9337643744 Hartrees.
 NAtoms=   43 NActive=   43 NUniq=   43 SFac= 1.00D+00 NAtFMM=   60 NAOKFM=F Big=F
 Integral buffers will be    131072 words long.
 Raffenetti 2 integral format.
 Two-electron integral symmetry is turned on.
 ------------------------------------------------------------------------------
 Polarizable Continuum Model (PCM)
 =================================
 Model                : PCM (using non-symmetric T matrix).
 Atomic radii         : SMD-Coulomb.
 Polarization charges : Total charges.
 Charge compensation  : None.
 Solution method      : On-the-fly selection.
 Cavity type          : VdW (van der Waals Surface) (Alpha=1.000).
 Cavity algorithm     : GePol (No added spheres)
                        Default sphere list used, NSphG=   43.
                        Lebedev-Laikov grids with approx.  5.0 points / Ang**2.
                        Smoothing algorithm: Karplus/York (Gamma=1.0000).
                        Polarization charges: spherical gaussians, with
                                              point-specific exponents (IZeta= 3).
                        Self-potential: point-specific (ISelfS= 7).
                        Self-field    : sphere-specific E.n sum rule (ISelfD= 2).
 1st derivatives      : Analytical E(r).r(x)/FMM algorithm (CHGder, D1EAlg=3).
                        Cavity 1st derivative terms included.
 Solvent              : Methanol, Eps=  32.613000 Eps(inf)=   1.765709
 ------------------------------------------------------------------------------
 ------------------------------------------------------------------------------
 Atomic radii for non-electrostatic terms: SMD-CDS.
 ------------------------------------------------------------------------------
 Nuclear repulsion after PCM non-electrostatic terms =     1602.9351191751 Hartrees.
 One-electron integrals computed using PRISM.
 NBasis=   333 RedAO= T EigKep=  9.54D-04  NBF=   333
 NBsUse=   333 1.00D-06 EigRej= -1.00D+00 NBFU=   333
 Initial guess from the checkpoint file:  "DY-202A-11R_65.chk"
 B after Tr=     0.000000    0.000000    0.000000
         Rot=    0.999974   -0.000464    0.001453    0.006989 Ang=  -0.82 deg.
 ExpMin= 1.61D-01 ExpMax= 5.48D+03 ExpMxC= 8.25D+02 IAcc=1 IRadAn=         1 AccDes= 0.00D+00
 Harris functional with IExCor=  402 and IRadAn=       1 diagonalized for initial guess.
 HarFok:  IExCor=  402 AccDes= 0.00D+00 IRadAn=         1 IDoV= 1 UseB2=F ITyADJ=14
 ICtDFT=  3500011 ScaDFX=  1.000000  1.000000  1.000000  1.000000
 FoFCou: FMM=F IPFlag=           0 FMFlag=      100000 FMFlg1=           0
         NFxFlg=           0 DoJE=T BraDBF=F KetDBF=T FulRan=T
         wScrn=  0.000000 ICntrl=     500 IOpCl=  0 I1Cent=   200000004 NGrid=           0
         NMat0=    1 NMatS0=      1 NMatT0=    0 NMatD0=    1 NMtDS0=    0 NMtDT0=    0
 Petite list used in FoFCou.
 Keep R1 ints in memory in canonical form, NReq=1565304907.
 Requested convergence on RMS density matrix=1.00D-08 within 128 cycles.
 Requested convergence on MAX density matrix=1.00D-06.
 Requested convergence on             energy=1.00D-06.
 No special actions if energy rises.
 Inv3:  Mode=1 IEnd=    21951075.
 Iteration    1 A*A^-1 deviation from unit magnitude is 4.66D-15 for    666.
 Iteration    1 A*A^-1 deviation from orthogonality  is 2.72D-15 for   2007   1614.
 Iteration    1 A^-1*A deviation from unit magnitude is 5.22D-15 for   1345.
 Iteration    1 A^-1*A deviation from orthogonality  is 8.88D-12 for   2064   1970.
 Error on total polarization charges =  0.05191
 SCF Done:  E(RB3LYP) =  -886.946504776     A.U. after   11 cycles
            NFock= 11  Conv=0.52D-08     -V/T= 2.0094
 SMD-CDS (non-electrostatic) energy       (kcal/mol) =       0.85
 (included in total energy above)
 D1PCM: PCM CHGder 1st derivatives, ID1Alg=3 FixD1E=F DoIter=F DoCFld=F I1PDM=0.
 Calling FoFJK, ICntrl=      2127 FMM=F ISym2X=0 I1Cent= 0 IOpClX= 0 NMat=1 NMatS=1 NMatT=0.
 ***** Axes restored to original set *****
 -------------------------------------------------------------------
 Center     Atomic                   Forces (Hartrees/Bohr)
 Number     Number              X              Y              Z
 -------------------------------------------------------------------
      1        6           0.006193618   -0.005580629   -0.000386678
      2        6          -0.005399357    0.005241848    0.000617919
      3        6           0.002082609   -0.001563833   -0.000847883
      4        6          -0.001256320    0.001234894    0.000335508
      5        6          -0.000346333   -0.000349180   -0.000903684
      6        6          -0.000288457    0.000065222    0.000700783
      7        6          -0.004076196    0.001889089    0.001258781
      8        6          -0.003828742    0.002872188    0.000312168
      9        6          -0.002741256   -0.000498705    0.001544859
     10        6           0.005195226   -0.000321704    0.000424354
     11        8          -0.001826332   -0.003137039    0.000726591
     12        6           0.000355393    0.000546531   -0.001423670
     13        6          -0.000200048   -0.001582992   -0.000045043
     14        8           0.000619800    0.001589751   -0.000973076
     15        6           0.002520146    0.000852586   -0.000491088
     16        8           0.000225759   -0.000610213    0.000302994
     17        6          -0.002760654   -0.002572908    0.000858761
     18        6          -0.002607746    0.002242548    0.001745523
     19        8           0.005314072   -0.002055790   -0.002539712
     20        1           0.000146448    0.000682120    0.000334160
     21        1           0.001337965    0.001667128    0.001178960
     22        1          -0.000084362   -0.000292958   -0.000124600
     23        1          -0.000584463   -0.000244045    0.000553018
     24        1          -0.000399964   -0.000095769   -0.000245082
     25        1           0.000010556   -0.000494285   -0.001037495
     26        1          -0.000225249    0.000086005    0.000066141
     27        1           0.000098107    0.000159900   -0.000161948
     28        1           0.001075617   -0.001305533   -0.000564585
     29        1           0.001262687   -0.001666446   -0.001262888
     30        1           0.000081494   -0.000064666    0.000350981
     31        1          -0.000464552   -0.000285511    0.000307045
     32        1           0.000018508   -0.000354756    0.000473629
     33        1           0.000022349    0.001188588   -0.000363668
     34        1           0.000341415    0.000303755   -0.000004064
     35        1           0.000493644    0.000322729   -0.000619956
     36        1           0.000299659   -0.000813817    0.000832305
     37        1           0.000340304   -0.000326395    0.000813562
     38        1           0.000016992    0.000208623    0.000166712
     39        1           0.000276195    0.000878075   -0.001132279
     40        1           0.000467527    0.000351470   -0.000015899
     41        1          -0.000903745    0.001795160    0.000006152
     42        1          -0.000405306    0.000477494    0.000141084
     43        1          -0.000397009   -0.000438529   -0.000908694
 -------------------------------------------------------------------
 Cartesian Forces:  Max     0.006193618 RMS     0.001652909

 GradGradGradGradGradGradGradGradGradGradGradGradGradGradGradGradGradGrad
 Berny optimization.
 Using GEDIIS/GDIIS optimizer.
 FormGI is forming the generalized inverse of G from B-inverse, IUseBI=4.
 Internal  Forces:  Max     0.006010737 RMS     0.001146401
 Search for a local minimum.
 Step number   2 out of a maximum of  258
 All quantities printed in internal units (Hartrees-Bohrs-Radians)
 Mixed Optimization -- RFO/linear search
 Update second derivatives using D2CorX and points    1    2
 DE= -6.74D-03 DEPred=-8.54D-03 R= 7.90D-01
 TightC=F SS=  1.41D+00  RLast= 3.67D-01 DXNew= 5.0454D-01 1.1021D+00
 Trust test= 7.90D-01 RLast= 3.67D-01 DXMaxT set to 5.05D-01
 ITU=  1  0
 Use linear search instead of GDIIS.
     Eigenvalues ---    0.00229   0.00233   0.00245   0.00336   0.00374
     Eigenvalues ---    0.00396   0.00537   0.00683   0.00784   0.00918
     Eigenvalues ---    0.01116   0.01171   0.01236   0.01342   0.01366
     Eigenvalues ---    0.01394   0.02464   0.02579   0.03134   0.03857
     Eigenvalues ---    0.04047   0.04306   0.04419   0.04455   0.04571
     Eigenvalues ---    0.04724   0.04793   0.05028   0.05108   0.05234
     Eigenvalues ---    0.05312   0.05397   0.05455   0.05503   0.05509
     Eigenvalues ---    0.05522   0.05585   0.05666   0.05711   0.05899
     Eigenvalues ---    0.05959   0.06149   0.07033   0.07742   0.08462
     Eigenvalues ---    0.08683   0.09005   0.09188   0.09334   0.09655
     Eigenvalues ---    0.10300   0.11904   0.12067   0.13403   0.13953
     Eigenvalues ---    0.14498   0.15704   0.15928   0.15982   0.16000
     Eigenvalues ---    0.16000   0.16000   0.16000   0.16000   0.16000
     Eigenvalues ---    0.16000   0.16000   0.16000   0.16000   0.16165
     Eigenvalues ---    0.16917   0.17686   0.18336   0.19868   0.20690
     Eigenvalues ---    0.22582   0.23495   0.24561   0.25026   0.25691
     Eigenvalues ---    0.26806   0.27007   0.27439   0.27880   0.28478
     Eigenvalues ---    0.28594   0.28722   0.29376   0.29615   0.30502
     Eigenvalues ---    0.31432   0.31616   0.32264   0.33748   0.33810
     Eigenvalues ---    0.33813   0.33845   0.33995   0.34009   0.34017
     Eigenvalues ---    0.34038   0.34106   0.34133   0.34165   0.34172
     Eigenvalues ---    0.34198   0.34205   0.34253   0.34277   0.34287
     Eigenvalues ---    0.34305   0.34377   0.34381   0.34472   0.34937
     Eigenvalues ---    0.39654   0.41487   0.42781   0.51461   0.52382
     Eigenvalues ---    0.52777   0.52888   0.94739
 RFO step:  Lambda=-2.25351950D-03 EMin= 2.29358621D-03
 Quartic linear search produced a step of -0.08881.
 Iteration  1 RMS(Cart)=  0.08107996 RMS(Int)=  0.00202824
 Iteration  2 RMS(Cart)=  0.00350671 RMS(Int)=  0.00005271
 Iteration  3 RMS(Cart)=  0.00000587 RMS(Int)=  0.00005260
 Iteration  4 RMS(Cart)=  0.00000000 RMS(Int)=  0.00005260
 Variable       Old X    -DE/DX   Delta X   Delta X   Delta X     New X
                                 (Linear)    (Quad)   (Total)
    R1        2.56494  -0.00391  -0.00263   0.00052  -0.00208   2.56286
    R2        2.83929   0.00391  -0.00138   0.01392   0.01254   2.85182
    R3        2.79607  -0.00315  -0.00061  -0.00656  -0.00715   2.78893
    R4        2.85125  -0.00226  -0.00014  -0.00559  -0.00570   2.84554
    R5        2.87620   0.00423  -0.00206   0.01743   0.01536   2.89156
    R6        2.92657   0.00196   0.00002   0.00669   0.00670   2.93327
    R7        2.07810   0.00033  -0.00043   0.00202   0.00159   2.07969
    R8        2.06860  -0.00206  -0.00043  -0.00422  -0.00465   2.06395
    R9        2.92745  -0.00167  -0.00002  -0.00479  -0.00480   2.92265
   R10        2.96545  -0.00205   0.00095  -0.00978  -0.00883   2.95662
   R11        2.07359   0.00003   0.00026  -0.00060  -0.00035   2.07325
   R12        2.91743  -0.00146  -0.00192   0.00050  -0.00142   2.91601
   R13        2.07022   0.00082   0.00026   0.00147   0.00173   2.07195
   R14        2.06927   0.00028   0.00033  -0.00015   0.00019   2.06945
   R15        2.91528  -0.00048  -0.00109   0.00073  -0.00040   2.91488
   R16        2.07696  -0.00066  -0.00004  -0.00164  -0.00168   2.07528
   R17        2.07515   0.00016   0.00007   0.00023   0.00030   2.07544
   R18        2.91299   0.00019  -0.00198   0.00593   0.00395   2.91693
   R19        2.07904   0.00008  -0.00013   0.00057   0.00044   2.07948
   R20        2.86495   0.00134  -0.00325   0.01292   0.00967   2.87463
   R21        2.33121  -0.00367  -0.00183   0.00137  -0.00046   2.33075
   R22        2.93334  -0.00385  -0.00374  -0.00136  -0.00512   2.92822
   R23        2.06694   0.00114   0.00007   0.00282   0.00289   2.06983
   R24        2.06945   0.00041  -0.00009   0.00133   0.00124   2.07069
   R25        2.90207  -0.00086  -0.00130   0.00087  -0.00043   2.90164
   R26        2.72411  -0.00067  -0.00287   0.00626   0.00339   2.72750
   R27        2.07337  -0.00004  -0.00030   0.00071   0.00041   2.07377
   R28        2.06967   0.00026  -0.00024   0.00135   0.00110   2.07078
   R29        2.07152  -0.00028  -0.00010  -0.00048  -0.00058   2.07094
   R30        2.07170  -0.00069  -0.00006  -0.00166  -0.00172   2.06997
   R31        2.07362   0.00004  -0.00019   0.00060   0.00042   2.07403
   R32        2.07114  -0.00017  -0.00012  -0.00013  -0.00024   2.07090
   R33        1.83709   0.00063   0.00013   0.00074   0.00087   1.83796
   R34        2.72504   0.00103  -0.00045   0.00356   0.00311   2.72816
   R35        2.90591   0.00067   0.00042   0.00100   0.00142   2.90733
   R36        2.91727   0.00101   0.00161  -0.00101   0.00060   2.91787
   R37        1.83528   0.00073   0.00031   0.00042   0.00073   1.83601
   R38        2.07095  -0.00008  -0.00020   0.00033   0.00013   2.07108
   R39        2.07009  -0.00091  -0.00035  -0.00145  -0.00180   2.06830
   R40        2.07207  -0.00056   0.00005  -0.00163  -0.00158   2.07048
   R41        2.71173  -0.00601  -0.00145  -0.00919  -0.01064   2.70109
   R42        2.06667   0.00065   0.00017   0.00125   0.00142   2.06809
   R43        2.07818  -0.00008  -0.00071   0.00169   0.00098   2.07916
   R44        1.84044  -0.00052   0.00091  -0.00335  -0.00244   1.83800
    A1        2.27263  -0.00120   0.00262  -0.01429  -0.01173   2.26091
    A2        1.90496   0.00013  -0.00499   0.01375   0.00870   1.91367
    A3        2.10378   0.00108   0.00230   0.00154   0.00384   2.10762
    A4        2.23040   0.00033  -0.00237   0.00565   0.00330   2.23371
    A5        1.97163  -0.00086   0.00156  -0.00853  -0.00703   1.96460
    A6        2.08088   0.00053   0.00080   0.00286   0.00369   2.08457
    A7        1.98550   0.00003   0.00062  -0.00546  -0.00491   1.98058
    A8        1.91318  -0.00018  -0.00028  -0.00394  -0.00424   1.90893
    A9        1.87054  -0.00069  -0.00005  -0.00217  -0.00221   1.86833
   A10        1.92049  -0.00014   0.00116  -0.00717  -0.00607   1.91442
   A11        1.92696   0.00098  -0.00140   0.01733   0.01598   1.94295
   A12        1.84106  -0.00002  -0.00016   0.00216   0.00200   1.84306
   A13        1.94531   0.00009  -0.00087  -0.00175  -0.00261   1.94270
   A14        1.94253   0.00374   0.00232   0.01529   0.01762   1.96014
   A15        1.86514  -0.00069   0.00129   0.00376   0.00504   1.87018
   A16        1.98707  -0.00417  -0.00229  -0.01898  -0.02125   1.96582
   A17        1.88354   0.00111  -0.00105   0.00471   0.00363   1.88717
   A18        1.83147   0.00003   0.00075  -0.00192  -0.00125   1.83022
   A19        2.04090  -0.00019   0.00176  -0.01010  -0.00841   2.03249
   A20        1.90068  -0.00010   0.00084  -0.00280  -0.00192   1.89876
   A21        1.89583  -0.00011  -0.00036   0.00085   0.00051   1.89634
   A22        1.86683   0.00037  -0.00078   0.00451   0.00372   1.87055
   A23        1.90075   0.00012  -0.00220   0.00986   0.00769   1.90844
   A24        1.84966  -0.00007   0.00067  -0.00168  -0.00103   1.84862
   A25        2.05530  -0.00106  -0.00096  -0.00511  -0.00614   2.04916
   A26        1.91509   0.00052  -0.00141   0.00207   0.00062   1.91571
   A27        1.87185  -0.00010   0.00050   0.00119   0.00172   1.87357
   A28        1.88645   0.00008   0.00160  -0.00714  -0.00555   1.88090
   A29        1.88332   0.00057   0.00095   0.00311   0.00410   1.88742
   A30        1.83998   0.00011  -0.00067   0.00753   0.00687   1.84685
   A31        1.95540   0.00080   0.00057  -0.00121  -0.00066   1.95474
   A32        1.96366  -0.00025  -0.00059  -0.00026  -0.00084   1.96283
   A33        1.84151  -0.00043   0.00217  -0.00731  -0.00513   1.83638
   A34        1.97824  -0.00035  -0.00114   0.00342   0.00229   1.98053
   A35        1.86036   0.00002  -0.00188   0.00773   0.00587   1.86623
   A36        1.85282   0.00019   0.00105  -0.00281  -0.00177   1.85104
   A37        1.90023   0.00184   0.00536  -0.00923  -0.00390   1.89633
   A38        2.19415  -0.00037  -0.00344   0.00867   0.00525   2.19939
   A39        2.18868  -0.00147  -0.00192   0.00064  -0.00127   2.18741
   A40        1.83490  -0.00181  -0.00408   0.00575   0.00160   1.83650
   A41        1.91494   0.00117  -0.00026   0.00905   0.00880   1.92373
   A42        1.89724   0.00135  -0.00025   0.01411   0.01390   1.91114
   A43        1.94353   0.00022   0.00230  -0.00926  -0.00692   1.93661
   A44        1.97430   0.00034  -0.00065   0.00280   0.00212   1.97642
   A45        1.89735  -0.00117   0.00252  -0.02029  -0.01783   1.87952
   A46        1.81246   0.00069   0.00212  -0.00252  -0.00048   1.81199
   A47        1.95588  -0.00005   0.00125  -0.00031   0.00097   1.95684
   A48        1.85221  -0.00018   0.00225  -0.00627  -0.00405   1.84817
   A49        1.96313  -0.00020  -0.00097   0.00215   0.00125   1.96438
   A50        1.96441  -0.00079  -0.00394   0.00322  -0.00066   1.96375
   A51        1.91143   0.00051  -0.00053   0.00294   0.00249   1.91391
   A52        1.92832  -0.00032   0.00015  -0.00244  -0.00229   1.92603
   A53        1.95905  -0.00043   0.00034  -0.00342  -0.00309   1.95596
   A54        1.93485  -0.00052   0.00012  -0.00291  -0.00279   1.93206
   A55        1.88454   0.00033  -0.00012   0.00157   0.00144   1.88599
   A56        1.87779   0.00045  -0.00026   0.00342   0.00316   1.88094
   A57        1.87631   0.00056  -0.00027   0.00433   0.00406   1.88036
   A58        1.93859  -0.00079   0.00038  -0.00450  -0.00413   1.93446
   A59        1.91633   0.00015   0.00118  -0.00160  -0.00043   1.91591
   A60        1.94934  -0.00082   0.00025  -0.00699  -0.00676   1.94258
   A61        1.87794   0.00075  -0.00218   0.01360   0.01142   1.88936
   A62        1.89227   0.00070  -0.00007   0.00270   0.00261   1.89488
   A63        1.88720   0.00009   0.00032  -0.00235  -0.00204   1.88516
   A64        1.87656  -0.00085   0.00058  -0.00635  -0.00577   1.87079
   A65        1.94407  -0.00061  -0.00255  -0.00013  -0.00304   1.94104
   A66        1.92922   0.00359   0.00185   0.02027   0.02217   1.95139
   A67        1.98728  -0.00390  -0.00125  -0.02482  -0.02617   1.96111
   A68        1.92054  -0.00138  -0.00245   0.00748   0.00499   1.92553
   A69        1.80967   0.00179   0.00428  -0.00878  -0.00468   1.80499
   A70        1.86822   0.00034   0.00019   0.00492   0.00529   1.87350
   A71        1.88983   0.00087  -0.00032   0.00572   0.00540   1.89523
   A72        1.94532  -0.00065  -0.00006  -0.00575  -0.00582   1.93950
   A73        1.95449   0.00066   0.00090   0.00182   0.00271   1.95720
   A74        1.91934   0.00012   0.00107  -0.00053   0.00053   1.91987
   A75        1.88828  -0.00037   0.00109  -0.00811  -0.00702   1.88127
   A76        1.89037   0.00012  -0.00018   0.00002  -0.00017   1.89020
   A77        1.86305   0.00012  -0.00299   0.01321   0.01019   1.87324
   A78        2.00325  -0.00342  -0.00538  -0.00161  -0.00710   1.99615
   A79        1.91290   0.00201   0.00328  -0.00171   0.00145   1.91435
   A80        1.88283   0.00165   0.00437   0.00349   0.00801   1.89083
   A81        1.88122  -0.00072   0.00222  -0.02397  -0.02190   1.85932
   A82        1.90092   0.00111  -0.00498   0.02149   0.01649   1.91741
   A83        1.87918  -0.00050   0.00046   0.00295   0.00361   1.88279
   A84        1.84440  -0.00100  -0.00220   0.00035  -0.00185   1.84256
    D1        0.10187   0.00026   0.00069  -0.00005   0.00063   0.10251
    D2       -3.06534   0.00024   0.00016  -0.00120  -0.00106  -3.06640
    D3       -3.10542   0.00040  -0.00037   0.01823   0.01783  -3.08759
    D4        0.01055   0.00039  -0.00090   0.01708   0.01614   0.02669
    D5        0.36394  -0.00006  -0.00064   0.01014   0.00948   0.37343
    D6       -1.88903  -0.00004   0.00094   0.00668   0.00761  -1.88142
    D7        2.38147   0.00011  -0.00131   0.01447   0.01315   2.39462
    D8       -2.70558  -0.00018   0.00079  -0.01020  -0.00943  -2.71500
    D9        1.32463  -0.00016   0.00236  -0.01366  -0.01130   1.31333
   D10       -0.68805  -0.00001   0.00011  -0.00586  -0.00576  -0.69381
   D11        0.01127  -0.00020   0.00114  -0.00240  -0.00134   0.00993
   D12       -3.11354  -0.00015   0.00060  -0.00770  -0.00722  -3.12075
   D13        3.09462  -0.00016   0.00026   0.01304   0.01338   3.10800
   D14       -0.03019  -0.00012  -0.00028   0.00774   0.00750  -0.02268
   D15        0.64286  -0.00002   0.00013  -0.00168  -0.00160   0.64125
   D16       -1.51548   0.00029  -0.00163   0.01466   0.01299  -1.50249
   D17        2.77794   0.00076  -0.00128   0.01523   0.01391   2.79185
   D18       -2.47171   0.00001   0.00068  -0.00032   0.00032  -2.47138
   D19        1.65314   0.00032  -0.00109   0.01602   0.01492   1.66806
   D20       -0.33662   0.00079  -0.00073   0.01659   0.01584  -0.32078
   D21       -0.02705  -0.00046   0.00033  -0.02421  -0.02385  -0.05090
   D22        2.09624  -0.00030   0.00123  -0.02336  -0.02213   2.07412
   D23       -2.10128   0.00019   0.00278  -0.02391  -0.02111  -2.12239
   D24        3.09134  -0.00048  -0.00021  -0.02519  -0.02537   3.06597
   D25       -1.06855  -0.00031   0.00069  -0.02435  -0.02364  -1.09219
   D26        1.01711   0.00018   0.00224  -0.02489  -0.02263   0.99448
   D27       -1.37868  -0.00110  -0.00008  -0.01453  -0.01463  -1.39331
   D28        2.66553   0.00140   0.00184   0.00002   0.00187   2.66740
   D29        0.67530  -0.00013  -0.00106  -0.00754  -0.00865   0.66666
   D30        0.77568  -0.00143   0.00092  -0.02919  -0.02828   0.74741
   D31       -1.46329   0.00108   0.00284  -0.01464  -0.01178  -1.47507
   D32        2.82966  -0.00045  -0.00006  -0.02220  -0.02229   2.80737
   D33        2.80084  -0.00095   0.00057  -0.02061  -0.02005   2.78079
   D34        0.56186   0.00156   0.00250  -0.00606  -0.00355   0.55831
   D35       -1.42836   0.00002  -0.00040  -0.01362  -0.01406  -1.44243
   D36        0.67026  -0.00031   0.00038   0.00982   0.01013   0.68039
   D37       -1.44720  -0.00058  -0.00054   0.01325   0.01266  -1.43454
   D38        2.82909  -0.00039  -0.00159   0.01628   0.01463   2.84372
   D39        2.88518   0.00145   0.00095   0.01363   0.01459   2.89978
   D40        0.76772   0.00118   0.00003   0.01706   0.01713   0.78485
   D41       -1.23917   0.00137  -0.00102   0.02009   0.01910  -1.22007
   D42       -1.37259  -0.00019  -0.00006   0.00338   0.00329  -1.36930
   D43        2.79313  -0.00046  -0.00099   0.00682   0.00582   2.79895
   D44        0.78624  -0.00027  -0.00204   0.00984   0.00779   0.79403
   D45        1.06759  -0.00053  -0.00453  -0.08569  -0.09028   0.97731
   D46       -1.07326  -0.00088  -0.00093  -0.10946  -0.11051  -1.18377
   D47        3.10639  -0.00124  -0.00166  -0.11345  -0.11505   2.99134
   D48       -1.14878  -0.00039  -0.00339  -0.08066  -0.08400  -1.23279
   D49        2.99355  -0.00074   0.00021  -0.10443  -0.10423   2.88932
   D50        0.89001  -0.00111  -0.00052  -0.10843  -0.10877   0.78124
   D51        3.07874   0.00046  -0.00139  -0.07502  -0.07646   3.00228
   D52        0.93789   0.00011   0.00221  -0.09879  -0.09669   0.84120
   D53       -1.16565  -0.00025   0.00148  -0.10278  -0.10123  -1.26688
   D54        0.81300  -0.00011  -0.00235   0.00647   0.00410   0.81710
   D55       -1.35389   0.00017  -0.00257   0.01853   0.01597  -1.33792
   D56        2.93915  -0.00017  -0.00135   0.00802   0.00666   2.94581
   D57        2.94811  -0.00008  -0.00065  -0.00052  -0.00121   2.94691
   D58        0.78122   0.00019  -0.00087   0.01154   0.01067   0.79189
   D59       -1.20892  -0.00014   0.00035   0.00103   0.00136  -1.20756
   D60       -1.34331   0.00008  -0.00131   0.00463   0.00331  -1.34001
   D61        2.77298   0.00036  -0.00153   0.01670   0.01518   2.78816
   D62        0.78283   0.00002  -0.00031   0.00619   0.00587   0.78871
   D63       -1.26892  -0.00051   0.00227  -0.02162  -0.01933  -1.28825
   D64        0.97641  -0.00046   0.00098  -0.02008  -0.01910   0.95731
   D65        3.00824  -0.00041   0.00049  -0.01677  -0.01628   2.99195
   D66        0.91222  -0.00054   0.00100  -0.02893  -0.02790   0.88432
   D67       -3.12564  -0.00050  -0.00029  -0.02739  -0.02766   3.12988
   D68       -1.09381  -0.00045  -0.00079  -0.02407  -0.02485  -1.11866
   D69        2.89402  -0.00010   0.00151  -0.02216  -0.02064   2.87338
   D70       -1.14384  -0.00005   0.00022  -0.02062  -0.02040  -1.16424
   D71        0.88798   0.00000  -0.00027  -0.01731  -0.01759   0.87040
   D72       -3.11854   0.00044  -0.00168   0.02196   0.02026  -3.09829
   D73        1.06011   0.00054  -0.00186   0.02397   0.02208   1.08220
   D74       -1.03846   0.00047  -0.00184   0.02279   0.02094  -1.01752
   D75        0.92357  -0.00014  -0.00100   0.02089   0.01992   0.94349
   D76       -1.18096  -0.00005  -0.00118   0.02290   0.02175  -1.15922
   D77        3.00366  -0.00011  -0.00115   0.02173   0.02060   3.02425
   D78       -1.11270  -0.00009   0.00125   0.01141   0.01265  -1.10005
   D79        3.06596   0.00000   0.00107   0.01341   0.01448   3.08044
   D80        0.96739  -0.00006   0.00109   0.01224   0.01333   0.98072
   D81       -0.02719  -0.00009  -0.00087  -0.01247  -0.01335  -0.04054
   D82        2.06451  -0.00025  -0.00056  -0.01547  -0.01605   2.04846
   D83       -2.14598  -0.00018   0.00220  -0.02639  -0.02419  -2.17017
   D84        3.09768  -0.00013  -0.00033  -0.00710  -0.00745   3.09024
   D85       -1.09380  -0.00028  -0.00002  -0.01009  -0.01015  -1.10396
   D86        0.97889  -0.00022   0.00273  -0.02101  -0.01829   0.96060
   D87        0.03137   0.00026   0.00026   0.02091   0.02119   0.05256
   D88       -2.08708  -0.00002  -0.00208   0.02173   0.01965  -2.06743
   D89        2.02689   0.00007   0.00222   0.01359   0.01587   2.04276
   D90       -2.04124  -0.00018   0.00185   0.01153   0.01338  -2.02786
   D91        2.12350  -0.00046  -0.00050   0.01235   0.01184   2.13533
   D92       -0.04572  -0.00037   0.00380   0.00421   0.00805  -0.03766
   D93        2.09900   0.00094  -0.00283   0.04318   0.04031   2.13931
   D94       -0.01945   0.00066  -0.00518   0.04400   0.03877   0.01932
   D95       -2.18866   0.00075  -0.00087   0.03586   0.03499  -2.15367
   D96        1.10571  -0.00065   0.00182  -0.03759  -0.03575   1.06997
   D97       -3.10252  -0.00011   0.00010  -0.02455  -0.02444  -3.12696
   D98       -1.00920  -0.00042   0.00147  -0.03308  -0.03160  -1.04080
   D99        3.14013   0.00006   0.00471  -0.03957  -0.03489   3.10524
   D100      -1.06811   0.00060   0.00299  -0.02654  -0.02358  -1.09168
   D101       1.02521   0.00029   0.00436  -0.03506  -0.03073   0.99448
   D102      -0.94487  -0.00072  -0.00142  -0.03151  -0.03291  -0.97779
   D103       1.13008  -0.00018  -0.00314  -0.01847  -0.02161   1.10847
   D104      -3.05979  -0.00050  -0.00177  -0.02700  -0.02876  -3.08855
   D105       3.10275   0.00061  -0.00219   0.03594   0.03375   3.13650
   D106       1.13154   0.00028  -0.00398   0.04095   0.03695   1.16848
   D107      -1.06592   0.00073   0.00037   0.03350   0.03389  -1.03203
   D108      -1.24337  -0.00216  -0.00040  -0.00676  -0.00712  -1.25048
   D109       0.90246   0.00103  -0.00139   0.02425   0.02277   0.92523
   D110       2.89557   0.00175  -0.00012   0.02866   0.02860   2.92417
   D111      -0.96374   0.00094  -0.00029  -0.02735  -0.02764  -0.99138
   D112       1.15440   0.00047   0.00173  -0.04061  -0.03889   1.11551
   D113      -3.06044   0.00113  -0.00074  -0.02329  -0.02402  -3.08447
   D114      -3.11826   0.00020   0.00336  -0.04621  -0.04289   3.12203
   D115      -1.00013  -0.00026   0.00538  -0.05947  -0.05414  -1.05427
   D116       1.06822   0.00039   0.00291  -0.04215  -0.03927   1.02894
   D117       1.20950  -0.00141  -0.00054  -0.04209  -0.04259   1.16691
   D118      -2.95555  -0.00188   0.00148  -0.05535  -0.05383  -3.00939
   D119      -0.88721  -0.00122  -0.00099  -0.03803  -0.03897  -0.92618
   D120      -1.35950   0.00234   0.00255   0.06753   0.07004  -1.28946
   D121       0.75992   0.00052   0.00403   0.03384   0.03789   0.79781
   D122       2.80130   0.00195   0.00930   0.03840   0.04757   2.84887
   D123       0.75597   0.00062   0.00155   0.04781   0.04943   0.80540
   D124       2.87539  -0.00119   0.00304   0.01412   0.01729   2.89268
   D125      -1.36642   0.00024   0.00830   0.01868   0.02697  -1.33945
   D126       2.78627   0.00004   0.00087   0.05427   0.05513   2.84140
   D127      -1.37750  -0.00177   0.00236   0.02058   0.02299  -1.35451
   D128       0.66388  -0.00034   0.00762   0.02514   0.03266   0.69655
   D129      -0.72266  -0.00077   0.00340  -0.04762  -0.04401  -0.76667
   D130      -2.85928  -0.00052   0.00122  -0.02634  -0.02526  -2.88454
   D131       1.38983  -0.00012   0.00217  -0.02820  -0.02611   1.36372
         Item               Value     Threshold  Converged?
 Maximum Force            0.006011     0.000450     NO 
 RMS     Force            0.001146     0.000300     NO 
 Maximum Displacement     0.470871     0.001800     NO 
 RMS     Displacement     0.081003     0.001200     NO 
 Predicted change in Energy=-1.382358D-03
 GradGradGradGradGradGradGradGradGradGradGradGradGradGradGradGradGradGrad

                          Input orientation:                          
 ---------------------------------------------------------------------
 Center     Atomic      Atomic             Coordinates (Angstroms)
 Number     Number       Type             X           Y           Z
 ---------------------------------------------------------------------
      1          6           0        1.640058    0.804629    0.102793
      2          6           0        1.157783   -0.446926    0.303589
      3          6           0       -0.254253   -0.854364    0.631574
      4          6           0       -1.328664    0.006703   -0.085075
      5          6           0       -1.540414    1.357391    0.637954
      6          6           0       -0.275922    2.044928    1.194254
      7          6           0        0.950144    2.137235    0.262849
      8          6           0        3.067028    0.733086   -0.266977
      9          6           0        3.487047   -0.728470   -0.305014
     10          6           0        2.229403   -1.524597    0.125811
     11          8           0        3.805869    1.693710   -0.496202
     12          6           0        0.643497    2.809134   -1.092562
     13          6           0        2.455823   -2.332491    1.411790
     14          8           0        1.743603   -2.396897   -0.916444
     15          6           0       -2.666188   -0.774680   -0.305014
     16          8           0       -3.185743   -1.282471    0.942551
     17          6           0       -2.499320   -1.919039   -1.319686
     18          6           0       -3.800812    0.136488   -0.821310
     19          8           0       -4.347412    1.014423    0.165357
     20          1           0       -0.405011   -0.804490    1.720584
     21          1           0       -0.351904   -1.910171    0.369599
     22          1           0       -0.955148    0.215225   -1.095355
     23          1           0       -2.222883    1.202937    1.482071
     24          1           0       -2.055784    2.042425   -0.043503
     25          1           0        0.042401    1.544853    2.118709
     26          1           0       -0.559823    3.064433    1.487895
     27          1           0        1.685275    2.784708    0.764117
     28          1           0        3.798969   -1.006525   -1.317480
     29          1           0        4.343959   -0.880238    0.360843
     30          1           0        0.183194    3.792854   -0.935449
     31          1           0       -0.038802    2.208690   -1.704715
     32          1           0        1.564190    2.958713   -1.667835
     33          1           0        1.540108   -2.854084    1.710564
     34          1           0        3.240001   -3.082265    1.246022
     35          1           0        2.774294   -1.685896    2.237277
     36          1           0        2.414640   -3.088450   -1.048459
     37          1           0       -2.620817   -2.015726    1.237761
     38          1           0       -2.123932   -1.544794   -2.278941
     39          1           0       -1.804293   -2.686596   -0.965126
     40          1           0       -3.463961   -2.408133   -1.494927
     41          1           0       -3.424732    0.771675   -1.629261
     42          1           0       -4.595764   -0.501524   -1.235471
     43          1           0       -4.457005    0.472189    0.965341
 ---------------------------------------------------------------------
                    Distance matrix (angstroms):
                    1          2          3          4          5
     1  C    0.000000
     2  C    1.356207   0.000000
     3  C    2.572991   1.505797   0.000000
     4  C    3.079821   2.557198   1.552219   0.000000
     5  C    3.272209   3.263070   2.558538   1.546599   0.000000
     6  C    2.529943   3.009673   2.953469   2.626654   1.543087
     7  C    1.509119   2.592810   3.245951   3.138978   2.636615
     8  C    1.475836   2.315856   3.789234   4.459017   4.736790
     9  C    2.434762   2.423868   3.858804   4.876467   5.524072
    10  C    2.402738   1.530147   2.621747   3.879330   4.772806
    11  O    2.416608   3.497763   4.924342   5.420189   5.475597
    12  C    2.537725   3.579896   4.147267   3.571844   3.141929
    13  C    3.495779   2.543300   3.184040   4.694123   5.493994
    14  O    3.361448   2.373616   2.960945   3.988395   5.224519
    15  C    4.604811   3.885946   2.588625   1.564577   2.588876
    16  O    5.324428   4.469074   2.978862   2.483289   3.125501
    17  C    5.155217   4.263395   3.159316   2.569665   3.935333
    18  C    5.559087   5.117952   3.958629   2.582712   2.954565
    19  O    5.991471   5.697527   4.523680   3.192343   2.867091
    20  H    3.064118   2.139638   1.100526   2.184394   2.671134
    21  H    3.377756   2.103473   1.092198   2.198909   3.487340
    22  H    2.918570   2.619153   2.148850   1.097114   2.156720
    23  H    4.121089   3.942052   2.971757   2.164845   1.096428
    24  H    3.900358   4.079749   3.477446   2.162081   1.095107
    25  H    2.676632   2.916491   2.838277   3.017017   2.175565
    26  H    3.444517   4.084408   4.022888   3.523502   2.144283
    27  H    2.088087   3.306628   4.125794   4.185961   3.529621
    28  H    3.155685   3.149108   4.500063   5.370109   6.157989
    29  H    3.196318   3.216016   4.606248   5.758834   6.301558
    30  H    3.482799   4.523358   4.923775   4.164588   3.373114
    31  H    2.838493   3.537993   3.858363   3.022536   2.909922
    32  H    2.789436   3.956014   4.809737   4.425844   4.185625
    33  H    3.997637   2.814278   2.895311   4.431510   5.326972
    34  H    4.356000   3.488385   4.189379   5.673293   6.552303
    35  H    3.470623   2.808435   3.527297   5.009240   5.516896
    36  H    4.132968   3.222635   3.864795   4.951809   6.184816
    37  H    5.234273   4.196621   2.704968   2.740397   3.592347
    38  H    5.035878   4.317920   3.527533   2.802256   4.155893
    39  H    5.019229   3.924239   2.882559   2.873077   4.358133
    40  H    6.239035   5.333058   4.151919   3.518324   4.735861
    41  H    5.352868   5.120580   4.219871   2.713519   3.005657
    42  H    6.510181   5.956088   4.739100   3.500806   4.037381
    43  H    6.166740   5.727873   4.419759   3.332651   3.065496
                    6          7          8          9         10
     6  C    0.000000
     7  C    1.542490   0.000000
     8  C    3.877041   2.594909   0.000000
     9  C    4.909122   3.869187   1.521186   0.000000
    10  C    4.489960   3.881276   2.439883   1.549547   0.000000
    11  O    4.431931   2.987982   1.233381   2.450541   3.637257
    12  C    2.580479   1.543574   3.296220   4.606587   4.772919
    13  C    5.164452   4.854441   3.548182   2.565877   1.535480
    14  O    5.316328   4.751701   3.459777   2.489396   1.443332
    15  C    3.988905   4.677561   5.928286   6.153409   4.971399
    16  O    4.427414   5.409431   6.680013   6.810981   5.481742
    17  C    5.193884   5.554870   6.255093   6.187375   4.960431
    18  C    4.486590   5.267824   6.915956   7.357147   6.326116
    19  O    4.324072   5.416116   7.432361   8.039756   7.050013
    20  H    2.900495   3.551786   4.285976   4.388273   3.162593
    21  H    4.040872   4.253025   4.368195   4.072967   2.621306
    22  H    3.008567   3.028032   4.139117   4.609587   3.828785
    23  H    2.140664   3.525268   5.591341   6.287075   5.394603
    24  H    2.167939   3.022986   5.292212   6.202356   5.578095
    25  H    1.098190   2.149216   3.936856   4.786232   4.263349
    26  H    1.098277   2.154166   4.654976   5.829047   5.540239
    27  H    2.139763   1.100413   2.679841   4.090457   4.390173
    28  H    5.676699   4.527303   2.159986   1.095307   2.194316
    29  H    5.531228   4.542327   2.151168   1.095763   2.223013
    30  H    2.793146   2.182935   4.257410   5.635181   5.795562
    31  H    2.913257   2.203276   3.727020   4.797675   4.736350
    32  H    3.523148   2.186188   3.028917   4.376068   4.874397
    33  H    5.250225   5.230412   4.371492   3.517295   2.180391
    34  H    6.217115   5.783880   4.108040   2.829682   2.168527
    35  H    4.930595   4.673566   3.494060   2.808545   2.186598
    36  H    6.214537   5.583195   3.954802   2.696715   1.964398
    37  H    4.689279   5.563209   6.493980   6.429866   5.000227
    38  H    5.325818   5.428442   6.015214   6.003820   4.973407
    39  H    5.420900   5.688953   5.992613   5.680518   4.337176
    40  H    6.101233   6.575292   7.350437   7.249391   5.985134
    41  H    4.416833   4.958263   6.633268   7.195606   6.349991
    42  H    5.572164   6.321796   7.821804   8.139354   7.034392
    43  H    4.472959   5.701151   7.628745   8.134085   7.028515
                   11         12         13         14         15
    11  O    0.000000
    12  C    3.405937   0.000000
    13  C    4.655465   5.999385   0.000000
    14  O    4.600283   5.323909   2.435586   0.000000
    15  C    6.929431   4.941454   5.622206   4.738322   0.000000
    16  O    7.733711   5.962047   5.757603   5.384817   1.443679
    17  C    7.313377   5.681945   5.673214   4.288747   1.538493
    18  C    7.771244   5.193121   7.087177   6.096526   1.544072
    19  O    8.208232   5.450920   7.683713   7.064549   2.499730
    20  H    5.374630   4.698025   3.257992   3.755824   3.035928
    21  H    5.569977   5.039899   3.024541   2.506383   2.664650
    22  H    5.021173   3.046972   4.940785   3.760112   2.128898
    23  H    6.363982   4.174296   5.864682   5.868960   2.702067
    24  H    5.889441   2.995745   6.450765   5.908041   2.894315
    25  H    4.585151   3.503140   4.621487   5.257721   4.311742
    26  H    4.987463   2.858657   6.182775   6.396306   4.731816
    27  H    2.697332   2.129121   5.215262   5.447634   5.722544
    28  H    2.822377   4.956495   3.318303   2.513661   6.548060
    29  H    2.765732   5.423769   2.603572   3.270103   7.042491
    30  H    4.209883   1.097392   6.942207   6.383436   5.420220
    31  H    4.062905   1.095808   6.046329   5.000977   4.214596
    32  H    2.828088   1.095895   6.186755   5.411038   5.804446
    33  H    5.539487   6.382277   1.095381   2.674248   5.106800
    34  H    5.115221   6.849773   1.097531   2.717572   6.527920
    35  H    4.467414   5.986102   1.095874   3.393200   6.073912
    36  H    5.010944   6.157953   2.574101   0.972607   5.632146
    37  H    7.620290   6.274187   5.089489   4.882013   1.980507
    38  H    6.987746   5.293661   5.934317   4.188114   2.187123
    39  H    7.133084   6.017555   4.891187   3.560037   2.198644
    40  H    8.406722   6.652291   6.595345   5.239608   2.172672
    41  H    7.376690   4.581460   7.311961   6.104067   2.172609
    42  H    8.715101   6.199253   7.751472   6.624333   2.159543
    43  H    8.479581   5.975902   7.473469   7.086628   2.524977
                   16         17         18         19         20
    16  O    0.000000
    17  C    2.448287   0.000000
    18  C    2.345839   2.483435   0.000000
    19  O    2.688723   3.771736   1.429354   0.000000
    20  H    2.926819   3.856370   4.344897   4.611909   0.000000
    21  H    2.958534   2.732245   4.183545   4.955709   1.746571
    22  H    3.372196   2.643836   2.859913   3.706153   3.044992
    23  H    2.719455   4.203926   2.988769   2.506571   2.718697
    24  H    3.647471   4.185518   2.698648   2.520311   3.733896
    25  H    4.449497   5.502859   5.039593   4.833984   2.424478
    26  H    5.107684   6.039797   4.940577   4.505273   3.879004
    27  H    6.348275   6.631614   6.294744   6.315515   4.262214
    28  H    7.346433   6.364050   7.701256   8.523295   5.190770
    29  H    7.562843   7.122763   8.292679   8.897634   4.940380
    30  H    6.374602   6.322123   5.408729   5.427508   5.341916
    31  H    5.394392   4.820845   4.384878   4.846397   4.576684
    32  H    6.882123   6.358127   6.120850   6.487518   5.433307
    33  H    5.039193   5.135533   6.624147   7.212205   2.825672
    34  H    6.679935   6.393415   8.012945   8.690197   4.324301
    35  H    6.112373   6.365324   7.477169   7.893242   3.339435
    36  H    6.212083   5.058468   7.005974   8.002017   4.564483
    37  H    0.971572   2.562156   3.203777   3.648696   2.570993
    38  H    3.402097   1.095968   2.786275   4.179480   4.415760
    39  H    2.742116   1.094495   3.460719   4.630657   3.565579
    40  H    2.699225   1.095652   2.653737   3.905242   4.718936
    41  H    3.300128   2.862195   1.094387   2.032466   4.777496
    42  H    2.709579   2.532097   1.100244   2.078965   5.137359
    43  H    2.166901   3.843416   1.932719   0.972626   4.314969
                   21         22         23         24         25
    21  H    0.000000
    22  H    2.650906   0.000000
    23  H    3.798632   3.037409   0.000000
    24  H    4.323989   2.378330   1.749297   0.000000
    25  H    3.892564   3.618456   2.377756   3.053706   0.000000
    26  H    5.102989   3.866193   2.496191   2.372252   1.752062
    27  H    5.132994   4.126950   4.276816   3.898558   2.463979
    28  H    4.570837   4.913618   6.998708   6.722890   5.694622
    29  H    4.807491   5.603667   6.979985   7.047139   5.241618
    30  H    5.874860   3.757769   4.282672   2.978690   3.794893
    31  H    4.622319   2.277041   3.992162   2.618298   3.881474
    32  H    5.615032   3.768491   5.229395   4.072131   4.318883
    33  H    2.503770   4.849756   5.538206   6.323210   4.664800
    34  H    3.878621   5.827071   6.947070   7.481354   5.691788
    35  H    3.648511   5.350648   5.821295   6.513984   4.232616
    36  H    3.324605   4.719316   6.806336   6.878990   6.093108
    37  H    2.431628   3.632495   3.252358   4.292958   4.532827
    38  H    3.207546   2.421693   4.658866   4.227288   5.794674
    39  H    2.119849   3.026313   4.614375   4.824549   5.552070
    40  H    3.661874   3.651822   4.841758   4.888461   6.401487
    41  H    4.542027   2.587187   3.363156   2.450194   5.163922
    42  H    4.750883   3.713144   3.990087   3.787342   6.078714
    43  H    4.783556   4.071302   2.406721   3.041261   4.767129
                   26         27         28         29         30
    26  H    0.000000
    27  H    2.375408   0.000000
    28  H    6.591046   4.813959   0.000000
    29  H    6.393571   4.545664   1.769104   0.000000
    30  H    2.637284   2.482163   6.021115   6.389846   0.000000
    31  H    3.346120   3.065839   5.021558   5.746007   1.775001
    32  H    3.805422   2.441174   4.565096   5.155598   1.771816
    33  H    6.283958   5.719511   4.205351   3.685024   7.281785
    34  H    7.230426   6.088578   3.345547   2.617478   7.833911
    35  H    5.851797   4.831403   3.761356   2.575643   6.840811
    36  H    7.289615   6.189620   2.514587   3.253399   7.234948
    37  H    5.488012   6.466137   6.982935   7.111007   6.806241
    38  H    6.154711   6.520341   6.024524   7.017386   5.968106
    39  H    6.374978   6.715842   5.860319   6.543862   6.777482
    40  H    6.876061   7.653986   7.399063   8.169575   7.215746
    41  H    4.814676   5.991054   7.445875   8.187911   4.756682
    42  H    6.035031   7.365400   8.410308   9.089020   6.431962
    43  H    4.709652   6.566265   8.692466   8.924766   6.014255
                   31         32         33         34         35
    31  H    0.000000
    32  H    1.770163   0.000000
    33  H    6.307834   6.723300   0.000000
    34  H    6.888513   6.913199   1.776936   0.000000
    35  H    6.214548   6.187620   1.779132   1.774632   0.000000
    36  H    5.874500   6.138002   2.903781   2.438422   3.590623
    37  H    5.759397   7.120520   4.270794   5.957076   5.496821
    38  H    4.331991   5.852971   5.572753   6.600073   6.663990
    39  H    5.256213   6.611353   4.286302   5.521832   5.676288
    40  H    5.752458   7.356305   5.959425   7.273951   7.305259
    41  H    3.679025   5.447381   6.996441   8.218197   7.708287
    42  H    5.322720   7.078503   7.201568   8.614943   8.232890
    43  H    5.446573   7.026464   6.898174   8.482737   7.652897
                   36         37         38         39         40
    36  H    0.000000
    37  H    5.633238   0.000000
    38  H    4.949303   3.582717   0.000000
    39  H    4.238848   2.443253   1.769743   0.000000
    40  H    5.934654   2.886600   1.776431   1.764292   0.000000
    41  H    7.023971   4.078688   2.734994   3.876407   3.182885
    42  H    7.474819   3.508575   2.878748   3.555268   2.232364
    43  H    7.997065   3.104113   4.476250   4.554284   3.916032
                   41         42         43
    41  H    0.000000
    42  H    1.774097   0.000000
    43  H    2.808423   2.410591   0.000000
 Stoichiometry    C15H24O4
 Framework group  C1[X(C15H24O4)]
 Deg. of freedom   123
 Full point group                 C1      NOp   1
 Largest Abelian subgroup         C1      NOp   1
 Largest concise Abelian subgroup C1      NOp   1
                         Standard orientation:                         
 ---------------------------------------------------------------------
 Center     Atomic      Atomic             Coordinates (Angstroms)
 Number     Number       Type             X           Y           Z
 ---------------------------------------------------------------------
      1          6           0        1.662810    0.827620    0.100069
      2          6           0        1.187840   -0.429600    0.281999
      3          6           0       -0.219740   -0.849522    0.613370
      4          6           0       -1.303585    0.019187   -0.079457
      5          6           0       -1.515939    1.355665    0.669342
      6          6           0       -0.250358    2.039069    1.228251
      7          6           0        0.968050    2.153867    0.289327
      8          6           0        3.087198    0.769464   -0.281807
      9          6           0        3.513606   -0.689173   -0.349327
     10          6           0        2.262986   -1.498835    0.076695
     11          8           0        3.819837    1.737526   -0.499350
     12          6           0        0.647879    2.848530   -1.051402
     13          6           0        2.503022   -2.328603    1.346171
     14          8           0        1.773162   -2.354571   -0.977342
     15          6           0       -2.639170   -0.764429   -0.303200
     16          8           0       -3.146751   -1.296979    0.938960
     17          6           0       -2.474892   -1.889590   -1.339532
     18          6           0       -3.781908    0.150491   -0.794350
     19          8           0       -4.324898    1.007985    0.212089
     20          1           0       -0.362319   -0.819915    1.704219
     21          1           0       -0.314569   -1.900907    0.333201
     22          1           0       -0.938834    0.247570   -1.088644
     23          1           0       -2.191160    1.182864    1.515729
     24          1           0       -2.039686    2.050379    0.004268
     25          1           0        0.077378    1.523990    2.141106
     26          1           0       -0.536654    3.051786    1.542338
     27          1           0        1.704051    2.795702    0.796534
     28          1           0        3.818978   -0.947536   -1.368981
     29          1           0        4.376316   -0.848821    0.307133
     30          1           0        0.184297    3.827088   -0.873113
     31          1           0       -0.036363    2.255956   -1.669029
     32          1           0        1.563410    3.012756   -1.630901
     33          1           0        1.592039   -2.859792    1.642495
     34          1           0        3.289325   -3.071570    1.160965
     35          1           0        2.824885   -1.695432    2.180699
     36          1           0        2.446324   -3.040467   -1.126890
     37          1           0       -2.576209   -2.032739    1.216614
     38          1           0       -2.108635   -1.496420   -2.294739
     39          1           0       -1.773639   -2.660098   -1.004148
     40          1           0       -3.438604   -2.380009   -1.516175
     41          1           0       -3.414988    0.801847   -1.593594
     42          1           0       -4.577098   -0.483730   -1.213841
     43          1           0       -4.425829    0.450967    1.003005
 ---------------------------------------------------------------------
 Rotational constants (GHZ):      0.5814566      0.2631136      0.2079039
 Standard basis: 6-31G(d) (6D, 7F)
 There are   333 symmetry adapted cartesian basis functions of A   symmetry.
 There are   333 symmetry adapted basis functions of A   symmetry.
   333 basis functions,   628 primitive gaussians,   333 cartesian basis functions
    73 alpha electrons       73 beta electrons
       nuclear repulsion energy      1605.1996467541 Hartrees.
 NAtoms=   43 NActive=   43 NUniq=   43 SFac= 1.00D+00 NAtFMM=   60 NAOKFM=F Big=F
 Integral buffers will be    131072 words long.
 Raffenetti 2 integral format.
 Two-electron integral symmetry is turned on.
 ------------------------------------------------------------------------------
 Polarizable Continuum Model (PCM)
 =================================
 Model                : PCM (using non-symmetric T matrix).
 Atomic radii         : SMD-Coulomb.
 Polarization charges : Total charges.
 Charge compensation  : None.
 Solution method      : On-the-fly selection.
 Cavity type          : VdW (van der Waals Surface) (Alpha=1.000).
 Cavity algorithm     : GePol (No added spheres)
                        Default sphere list used, NSphG=   43.
                        Lebedev-Laikov grids with approx.  5.0 points / Ang**2.
                        Smoothing algorithm: Karplus/York (Gamma=1.0000).
                        Polarization charges: spherical gaussians, with
                                              point-specific exponents (IZeta= 3).
                        Self-potential: point-specific (ISelfS= 7).
                        Self-field    : sphere-specific E.n sum rule (ISelfD= 2).
 1st derivatives      : Analytical E(r).r(x)/FMM algorithm (CHGder, D1EAlg=3).
                        Cavity 1st derivative terms included.
 Solvent              : Methanol, Eps=  32.613000 Eps(inf)=   1.765709
 ------------------------------------------------------------------------------
 ------------------------------------------------------------------------------
 Atomic radii for non-electrostatic terms: SMD-CDS.
 ------------------------------------------------------------------------------
 Nuclear repulsion after PCM non-electrostatic terms =     1605.2010089953 Hartrees.
 One-electron integrals computed using PRISM.
 NBasis=   333 RedAO= T EigKep=  9.61D-04  NBF=   333
 NBsUse=   333 1.00D-06 EigRej= -1.00D+00 NBFU=   333
 Initial guess from the checkpoint file:  "DY-202A-11R_65.chk"
 B after Tr=     0.000000    0.000000    0.000000
         Rot=    0.999977   -0.004659   -0.001901   -0.004589 Ang=  -0.78 deg.
 ExpMin= 1.61D-01 ExpMax= 5.48D+03 ExpMxC= 8.25D+02 IAcc=1 IRadAn=         1 AccDes= 0.00D+00
 Harris functional with IExCor=  402 and IRadAn=       1 diagonalized for initial guess.
 HarFok:  IExCor=  402 AccDes= 0.00D+00 IRadAn=         1 IDoV= 1 UseB2=F ITyADJ=14
 ICtDFT=  3500011 ScaDFX=  1.000000  1.000000  1.000000  1.000000
 FoFCou: FMM=F IPFlag=           0 FMFlag=      100000 FMFlg1=           0
         NFxFlg=           0 DoJE=T BraDBF=F KetDBF=T FulRan=T
         wScrn=  0.000000 ICntrl=     500 IOpCl=  0 I1Cent=   200000004 NGrid=           0
         NMat0=    1 NMatS0=      1 NMatT0=    0 NMatD0=    1 NMtDS0=    0 NMtDT0=    0
 Petite list used in FoFCou.
 Keep R1 ints in memory in canonical form, NReq=1565304907.
 Requested convergence on RMS density matrix=1.00D-08 within 128 cycles.
 Requested convergence on MAX density matrix=1.00D-06.
 Requested convergence on             energy=1.00D-06.
 No special actions if energy rises.
 Inv3:  Mode=1 IEnd=    22195200.
 Iteration    1 A*A^-1 deviation from unit magnitude is 4.55D-15 for   2713.
 Iteration    1 A*A^-1 deviation from orthogonality  is 4.82D-15 for   2687   2539.
 Iteration    1 A^-1*A deviation from unit magnitude is 4.88D-15 for   2687.
 Iteration    1 A^-1*A deviation from orthogonality  is 2.43D-12 for   2208   2179.
 Error on total polarization charges =  0.05192
 SCF Done:  E(RB3LYP) =  -886.946665303     A.U. after   10 cycles
            NFock= 10  Conv=0.73D-08     -V/T= 2.0094
 SMD-CDS (non-electrostatic) energy       (kcal/mol) =       0.85
 (included in total energy above)
 D1PCM: PCM CHGder 1st derivatives, ID1Alg=3 FixD1E=F DoIter=F DoCFld=F I1PDM=0.
 Calling FoFJK, ICntrl=      2127 FMM=F ISym2X=0 I1Cent= 0 IOpClX= 0 NMat=1 NMatS=1 NMatT=0.
 ***** Axes restored to original set *****
 -------------------------------------------------------------------
 Center     Atomic                   Forces (Hartrees/Bohr)
 Number     Number              X              Y              Z
 -------------------------------------------------------------------
      1        6           0.001192914   -0.000761214   -0.000280198
      2        6           0.000082299    0.001651585   -0.000450530
      3        6           0.000458661    0.000814953   -0.000023382
      4        6          -0.000668504   -0.000544413    0.000011176
      5        6           0.003066909    0.000478903    0.001587698
      6        6           0.000145157    0.000278752   -0.000657110
      7        6          -0.001110944    0.000541886   -0.000223469
      8        6          -0.001155939   -0.000906815    0.000087040
      9        6          -0.000941717   -0.000530355    0.000663547
     10        6           0.001105865    0.001448186   -0.000340323
     11        8          -0.002082989   -0.002664389    0.000939537
     12        6           0.000092367   -0.000324761    0.000024073
     13        6          -0.000152357    0.000196340   -0.000779466
     14        8           0.001701009    0.001340035    0.000333881
     15        6          -0.000221508    0.001429085   -0.000284269
     16        8           0.000175798   -0.001048689    0.000274794
     17        6          -0.000244018   -0.000197362    0.001647512
     18        6          -0.000098435    0.003080474   -0.001034471
     19        8          -0.002173633   -0.003624593   -0.002220927
     20        1          -0.000111261    0.000041626   -0.000336084
     21        1          -0.001172466   -0.001042268   -0.000739080
     22        1           0.000559612   -0.000071878    0.000166674
     23        1           0.001200303    0.000484319   -0.000233182
     24        1           0.001141451    0.000019284    0.000624346
     25        1          -0.000404204   -0.000021119   -0.000087945
     26        1           0.000138449   -0.000034079    0.000257981
     27        1          -0.000300648    0.000214979    0.000096740
     28        1          -0.000113057    0.000179598   -0.000444278
     29        1           0.000382690   -0.000371180   -0.000492886
     30        1           0.000148035   -0.000157958    0.000062990
     31        1           0.000150446    0.000322618    0.000220990
     32        1          -0.000115276   -0.000106496    0.000181201
     33        1           0.000222014    0.000050185    0.000044469
     34        1          -0.000246206   -0.000027906    0.000081654
     35        1           0.000136362    0.000047447   -0.000269575
     36        1          -0.000225987   -0.000659733    0.000387767
     37        1           0.000397474    0.000154227    0.000215045
     38        1          -0.000293454    0.000297419   -0.000002792
     39        1           0.001226548    0.000562435    0.000418603
     40        1           0.000139518   -0.000196095    0.000271848
     41        1          -0.000545607   -0.000382753   -0.000984862
     42        1          -0.000460511    0.000394412    0.000832359
     43        1          -0.001025158   -0.000354696    0.000452905
 -------------------------------------------------------------------
 Cartesian Forces:  Max     0.003624593 RMS     0.000885595

 GradGradGradGradGradGradGradGradGradGradGradGradGradGradGradGradGradGrad
 Berny optimization.
 Using GEDIIS/GDIIS optimizer.
 FormGI is forming the generalized inverse of G from B-inverse, IUseBI=4.
 Internal  Forces:  Max     0.007365851 RMS     0.001343010
 Search for a local minimum.
 Step number   3 out of a maximum of  258
 All quantities printed in internal units (Hartrees-Bohrs-Radians)
 Mixed Optimization -- RFO/linear search
 Update second derivatives using D2CorX and points    1    2    3
 DE= -1.61D-04 DEPred=-1.38D-03 R= 1.16D-01
 Trust test= 1.16D-01 RLast= 4.10D-01 DXMaxT set to 5.05D-01
 ITU=  0  1  0
 Use linear search instead of GDIIS.
     Eigenvalues ---    0.00206   0.00233   0.00336   0.00352   0.00380
     Eigenvalues ---    0.00416   0.00519   0.00694   0.00754   0.00917
     Eigenvalues ---    0.01106   0.01155   0.01227   0.01267   0.01357
     Eigenvalues ---    0.01392   0.02482   0.02611   0.03174   0.03873
     Eigenvalues ---    0.03936   0.04251   0.04413   0.04471   0.04667
     Eigenvalues ---    0.04710   0.04861   0.04989   0.05064   0.05124
     Eigenvalues ---    0.05392   0.05430   0.05508   0.05522   0.05537
     Eigenvalues ---    0.05609   0.05612   0.05712   0.05878   0.05955
     Eigenvalues ---    0.06119   0.06348   0.07274   0.08083   0.08481
     Eigenvalues ---    0.08669   0.09008   0.09128   0.09364   0.09665
     Eigenvalues ---    0.10334   0.11934   0.12015   0.13384   0.13815
     Eigenvalues ---    0.14718   0.15516   0.15927   0.15995   0.16000
     Eigenvalues ---    0.16000   0.16000   0.16000   0.16000   0.16000
     Eigenvalues ---    0.16000   0.16000   0.16000   0.16061   0.16552
     Eigenvalues ---    0.16836   0.17745   0.19735   0.20595   0.21115
     Eigenvalues ---    0.22453   0.23733   0.25022   0.25120   0.26319
     Eigenvalues ---    0.26706   0.27401   0.27724   0.28262   0.28346
     Eigenvalues ---    0.28701   0.29292   0.29599   0.30428   0.30789
     Eigenvalues ---    0.31480   0.32242   0.32604   0.33748   0.33808
     Eigenvalues ---    0.33814   0.33845   0.33989   0.34013   0.34038
     Eigenvalues ---    0.34105   0.34127   0.34150   0.34169   0.34182
     Eigenvalues ---    0.34198   0.34206   0.34276   0.34278   0.34288
     Eigenvalues ---    0.34325   0.34374   0.34455   0.34734   0.36380
     Eigenvalues ---    0.39612   0.41243   0.42844   0.51461   0.52504
     Eigenvalues ---    0.52777   0.52932   0.95272
 RFO step:  Lambda=-1.33700059D-03 EMin= 2.05701834D-03
 Quartic linear search produced a step of -0.45915.
 Iteration  1 RMS(Cart)=  0.05610911 RMS(Int)=  0.00149588
 Iteration  2 RMS(Cart)=  0.00235522 RMS(Int)=  0.00001893
 Iteration  3 RMS(Cart)=  0.00000357 RMS(Int)=  0.00001865
 Iteration  4 RMS(Cart)=  0.00000000 RMS(Int)=  0.00001865
 Variable       Old X    -DE/DX   Delta X   Delta X   Delta X     New X
                                 (Linear)    (Quad)   (Total)
    R1        2.56286  -0.00212   0.00096  -0.00455  -0.00359   2.55927
    R2        2.85182   0.00044  -0.00576   0.01434   0.00858   2.86040
    R3        2.78893  -0.00213   0.00328  -0.01036  -0.00706   2.78187
    R4        2.84554  -0.00009   0.00262  -0.00739  -0.00478   2.84077
    R5        2.89156   0.00068  -0.00705   0.01697   0.00991   2.90147
    R6        2.93327  -0.00124  -0.00308   0.00485   0.00177   2.93504
    R7        2.07969  -0.00032  -0.00073   0.00125   0.00052   2.08021
    R8        2.06395   0.00129   0.00214  -0.00315  -0.00101   2.06294
    R9        2.92265   0.00154   0.00220  -0.00292  -0.00072   2.92193
   R10        2.95662   0.00269   0.00405  -0.00438  -0.00032   2.95630
   R11        2.07325   0.00003   0.00016  -0.00033  -0.00017   2.07307
   R12        2.91601  -0.00078   0.00065  -0.00217  -0.00151   2.91450
   R13        2.07195  -0.00100  -0.00079   0.00043  -0.00037   2.07158
   R14        2.06945  -0.00091  -0.00009  -0.00109  -0.00117   2.06828
   R15        2.91488  -0.00137   0.00018  -0.00114  -0.00095   2.91393
   R16        2.07528  -0.00019   0.00077  -0.00205  -0.00128   2.07400
   R17        2.07544   0.00000  -0.00014   0.00032   0.00018   2.07563
   R18        2.91693  -0.00060  -0.00181   0.00324   0.00143   2.91836
   R19        2.07948  -0.00003  -0.00020   0.00042   0.00022   2.07970
   R20        2.87463  -0.00148  -0.00444   0.00857   0.00413   2.87876
   R21        2.33075  -0.00350   0.00021  -0.00225  -0.00204   2.32871
   R22        2.92822  -0.00283   0.00235  -0.00987  -0.00753   2.92069
   R23        2.06983   0.00032  -0.00133   0.00351   0.00218   2.07201
   R24        2.07069   0.00006  -0.00057   0.00140   0.00083   2.07153
   R25        2.90164  -0.00089   0.00020  -0.00188  -0.00168   2.89996
   R26        2.72750  -0.00145  -0.00156   0.00197   0.00041   2.72791
   R27        2.07377  -0.00019  -0.00019   0.00016  -0.00002   2.07375
   R28        2.07078  -0.00039  -0.00051   0.00063   0.00012   2.07090
   R29        2.07094  -0.00021   0.00026  -0.00090  -0.00064   2.07031
   R30        2.06997  -0.00019   0.00079  -0.00210  -0.00131   2.06866
   R31        2.07403  -0.00018  -0.00019   0.00020   0.00001   2.07404
   R32        2.07090  -0.00012   0.00011  -0.00043  -0.00032   2.07058
   R33        1.83796   0.00026  -0.00040   0.00116   0.00076   1.83872
   R34        2.72816   0.00052  -0.00143   0.00394   0.00251   2.73067
   R35        2.90733  -0.00176  -0.00065  -0.00145  -0.00210   2.90523
   R36        2.91787   0.00363  -0.00028   0.00697   0.00669   2.92456
   R37        1.83601   0.00018  -0.00033   0.00093   0.00060   1.83660
   R38        2.07108   0.00001  -0.00006   0.00016   0.00010   2.07118
   R39        2.06830   0.00053   0.00083  -0.00117  -0.00035   2.06795
   R40        2.07048  -0.00008   0.00073  -0.00180  -0.00107   2.06941
   R41        2.70109  -0.00247   0.00489  -0.01414  -0.00925   2.69184
   R42        2.06809   0.00033  -0.00065   0.00196   0.00131   2.06940
   R43        2.07916  -0.00020  -0.00045   0.00076   0.00032   2.07947
   R44        1.83800   0.00067   0.00112  -0.00197  -0.00085   1.83715
    A1        2.26091   0.00024   0.00538  -0.01276  -0.00739   2.25352
    A2        1.91367  -0.00109  -0.00400   0.00674   0.00273   1.91639
    A3        2.10762   0.00085  -0.00176   0.00680   0.00506   2.11267
    A4        2.23371   0.00071  -0.00152   0.00252   0.00100   2.23471
    A5        1.96460  -0.00014   0.00323  -0.00782  -0.00463   1.95996
    A6        2.08457  -0.00058  -0.00169   0.00531   0.00365   2.08822
    A7        1.98058   0.00024   0.00226  -0.00540  -0.00316   1.97743
    A8        1.90893   0.00063   0.00195  -0.00229  -0.00032   1.90861
    A9        1.86833   0.00002   0.00102  -0.00046   0.00057   1.86890
   A10        1.91442  -0.00016   0.00279  -0.00542  -0.00261   1.91181
   A11        1.94295  -0.00092  -0.00734   0.01135   0.00402   1.94697
   A12        1.84306   0.00021  -0.00092   0.00282   0.00190   1.84495
   A13        1.94270  -0.00130   0.00120  -0.00634  -0.00516   1.93754
   A14        1.96014  -0.00556  -0.00809   0.00210  -0.00595   1.95420
   A15        1.87018   0.00106  -0.00231  -0.00316  -0.00546   1.86472
   A16        1.96582   0.00737   0.00976   0.00478   0.01451   1.98033
   A17        1.88717  -0.00108  -0.00167   0.00534   0.00365   1.89082
   A18        1.83022  -0.00058   0.00057  -0.00267  -0.00212   1.82809
   A19        2.03249   0.00081   0.00386  -0.00918  -0.00531   2.02718
   A20        1.89876   0.00040   0.00088  -0.00004   0.00083   1.89959
   A21        1.89634  -0.00004  -0.00023   0.00269   0.00244   1.89878
   A22        1.87055  -0.00122  -0.00171   0.00104  -0.00067   1.86988
   A23        1.90844  -0.00035  -0.00353   0.00513   0.00160   1.91004
   A24        1.84862   0.00036   0.00047   0.00117   0.00165   1.85027
   A25        2.04916   0.00045   0.00282  -0.00597  -0.00314   2.04602
   A26        1.91571  -0.00051  -0.00028  -0.00134  -0.00162   1.91409
   A27        1.87357   0.00007  -0.00079   0.00288   0.00209   1.87565
   A28        1.88090  -0.00005   0.00255  -0.00522  -0.00269   1.87821
   A29        1.88742   0.00001  -0.00188   0.00465   0.00277   1.89019
   A30        1.84685  -0.00002  -0.00315   0.00653   0.00338   1.85023
   A31        1.95474  -0.00081   0.00030  -0.00086  -0.00056   1.95418
   A32        1.96283   0.00016   0.00038  -0.00097  -0.00058   1.96225
   A33        1.83638   0.00034   0.00236  -0.00443  -0.00208   1.83430
   A34        1.98053   0.00068  -0.00105   0.00305   0.00201   1.98254
   A35        1.86623  -0.00010  -0.00269   0.00559   0.00289   1.86913
   A36        1.85104  -0.00028   0.00081  -0.00271  -0.00190   1.84915
   A37        1.89633   0.00199   0.00179  -0.00052   0.00123   1.89756
   A38        2.19939  -0.00109  -0.00241   0.00361   0.00120   2.20060
   A39        2.18741  -0.00090   0.00058  -0.00298  -0.00239   2.18502
   A40        1.83650  -0.00134  -0.00073  -0.00142  -0.00221   1.83429
   A41        1.92373   0.00030  -0.00404   0.00850   0.00445   1.92818
   A42        1.91114   0.00056  -0.00638   0.01711   0.01076   1.92190
   A43        1.93661   0.00040   0.00318  -0.00682  -0.00361   1.93300
   A44        1.97642   0.00042  -0.00098   0.00371   0.00276   1.97918
   A45        1.87952  -0.00032   0.00819  -0.01954  -0.01135   1.86816
   A46        1.81199   0.00057   0.00022   0.00085   0.00102   1.81301
   A47        1.95684  -0.00029  -0.00044   0.00120   0.00075   1.95759
   A48        1.84817   0.00014   0.00186  -0.00265  -0.00077   1.84740
   A49        1.96438  -0.00001  -0.00057   0.00152   0.00098   1.96536
   A50        1.96375  -0.00059   0.00030  -0.00351  -0.00321   1.96054
   A51        1.91391   0.00019  -0.00114   0.00223   0.00108   1.91499
   A52        1.92603  -0.00014   0.00105  -0.00295  -0.00190   1.92413
   A53        1.95596   0.00017   0.00142  -0.00267  -0.00126   1.95471
   A54        1.93206  -0.00017   0.00128  -0.00349  -0.00221   1.92985
   A55        1.88599  -0.00001  -0.00066   0.00154   0.00087   1.88686
   A56        1.88094   0.00010  -0.00145   0.00343   0.00198   1.88293
   A57        1.88036   0.00005  -0.00186   0.00466   0.00279   1.88316
   A58        1.93446   0.00022   0.00190  -0.00364  -0.00174   1.93272
   A59        1.91591   0.00018   0.00020   0.00001   0.00021   1.91611
   A60        1.94258  -0.00034   0.00311  -0.00828  -0.00518   1.93741
   A61        1.88936  -0.00018  -0.00524   0.01177   0.00653   1.89589
   A62        1.89488   0.00008  -0.00120   0.00308   0.00189   1.89677
   A63        1.88516   0.00003   0.00094  -0.00233  -0.00139   1.88376
   A64        1.87079   0.00020   0.00265  -0.00555  -0.00290   1.86789
   A65        1.94104  -0.00057   0.00139  -0.00435  -0.00288   1.93816
   A66        1.95139  -0.00444  -0.01018   0.00413  -0.00609   1.94530
   A67        1.96111   0.00699   0.01201   0.00260   0.01465   1.97577
   A68        1.92553   0.00135  -0.00229  -0.00305  -0.00534   1.92018
   A69        1.80499  -0.00098   0.00215   0.00095   0.00316   1.80815
   A70        1.87350  -0.00203  -0.00243  -0.00052  -0.00301   1.87049
   A71        1.89523  -0.00014  -0.00248   0.00532   0.00284   1.89807
   A72        1.93950  -0.00027   0.00267  -0.00756  -0.00490   1.93460
   A73        1.95720  -0.00117  -0.00124  -0.00104  -0.00230   1.95490
   A74        1.91987   0.00042  -0.00024   0.00275   0.00251   1.92238
   A75        1.88127   0.00040   0.00322  -0.00808  -0.00488   1.87638
   A76        1.89020   0.00011   0.00008   0.00092   0.00101   1.89121
   A77        1.87324   0.00058  -0.00468   0.01361   0.00894   1.88217
   A78        1.99615   0.00372   0.00326   0.00137   0.00466   2.00081
   A79        1.91435  -0.00035  -0.00067   0.00777   0.00717   1.92152
   A80        1.89083  -0.00078  -0.00368   0.00076  -0.00290   1.88794
   A81        1.85932   0.00046   0.01006  -0.01085  -0.00080   1.85852
   A82        1.91741  -0.00324  -0.00757  -0.00004  -0.00762   1.90980
   A83        1.88279   0.00004  -0.00166   0.00095  -0.00072   1.88207
   A84        1.84256   0.00056   0.00085  -0.00026   0.00059   1.84315
    D1        0.10251   0.00004  -0.00029  -0.00117  -0.00146   0.10104
    D2       -3.06640  -0.00019   0.00048  -0.00096  -0.00047  -3.06687
    D3       -3.08759   0.00021  -0.00819   0.01781   0.00960  -3.07799
    D4        0.02669  -0.00002  -0.00741   0.01803   0.01059   0.03729
    D5        0.37343   0.00031  -0.00435   0.00567   0.00132   0.37475
    D6       -1.88142  -0.00006  -0.00349   0.00302  -0.00047  -1.88189
    D7        2.39462  -0.00001  -0.00604   0.00931   0.00328   2.39789
    D8       -2.71500   0.00017   0.00433  -0.01505  -0.01072  -2.72572
    D9        1.31333  -0.00020   0.00519  -0.01770  -0.01252   1.30082
   D10       -0.69381  -0.00015   0.00265  -0.01141  -0.00877  -0.70258
   D11        0.00993   0.00006   0.00062   0.00506   0.00568   0.01561
   D12       -3.12075   0.00003   0.00331  -0.00551  -0.00220  -3.12295
   D13        3.10800   0.00020  -0.00614   0.02145   0.01530   3.12330
   D14       -0.02268   0.00017  -0.00345   0.01088   0.00742  -0.01526
   D15        0.64125   0.00015   0.00074   0.00781   0.00854   0.64980
   D16       -1.50249  -0.00028  -0.00597   0.02031   0.01435  -1.48814
   D17        2.79185  -0.00085  -0.00639   0.01838   0.01200   2.80385
   D18       -2.47138   0.00038  -0.00015   0.00776   0.00760  -2.46378
   D19        1.66806  -0.00005  -0.00685   0.02026   0.01341   1.68148
   D20       -0.32078  -0.00062  -0.00727   0.01833   0.01106  -0.30972
   D21       -0.05090  -0.00007   0.01095  -0.03306  -0.02214  -0.07304
   D22        2.07412   0.00012   0.01016  -0.03005  -0.01990   2.05422
   D23       -2.12239   0.00027   0.00969  -0.02834  -0.01866  -2.14105
   D24        3.06597  -0.00026   0.01165  -0.03289  -0.02127   3.04470
   D25       -1.09219  -0.00006   0.01086  -0.02988  -0.01904  -1.11123
   D26        0.99448   0.00009   0.01039  -0.02817  -0.01779   0.97669
   D27       -1.39331   0.00093   0.00672  -0.02060  -0.01388  -1.40719
   D28        2.66740  -0.00347  -0.00086  -0.02357  -0.02444   2.64296
   D29        0.66666  -0.00046   0.00397  -0.01959  -0.01560   0.65106
   D30        0.74741   0.00180   0.01298  -0.03142  -0.01844   0.72897
   D31       -1.47507  -0.00260   0.00541  -0.03438  -0.02899  -1.50407
   D32        2.80737   0.00041   0.01024  -0.03041  -0.02016   2.78721
   D33        2.78079   0.00141   0.00920  -0.02454  -0.01533   2.76546
   D34        0.55831  -0.00298   0.00163  -0.02751  -0.02589   0.53243
   D35       -1.44243   0.00002   0.00646  -0.02353  -0.01705  -1.45948
   D36        0.68039   0.00017  -0.00465   0.00781   0.00317   0.68356
   D37       -1.43454   0.00090  -0.00581   0.01289   0.00709  -1.42745
   D38        2.84372   0.00028  -0.00672   0.01011   0.00339   2.84711
   D39        2.89978  -0.00247  -0.00670   0.00931   0.00257   2.90235
   D40        0.78485  -0.00174  -0.00786   0.01439   0.00649   0.79134
   D41       -1.22007  -0.00236  -0.00877   0.01160   0.00279  -1.21728
   D42       -1.36930   0.00028  -0.00151   0.01202   0.01053  -1.35877
   D43        2.79895   0.00101  -0.00267   0.01710   0.01446   2.81341
   D44        0.79403   0.00039  -0.00358   0.01431   0.01076   0.80479
   D45        0.97731  -0.00028   0.04145  -0.00809   0.03339   1.01070
   D46       -1.18377   0.00165   0.05074  -0.00392   0.04685  -1.13692
   D47        2.99134   0.00249   0.05283  -0.00806   0.04473   3.03607
   D48       -1.23279   0.00002   0.03857  -0.00513   0.03343  -1.19935
   D49        2.88932   0.00196   0.04786  -0.00097   0.04689   2.93621
   D50        0.78124   0.00280   0.04994  -0.00510   0.04477   0.82601
   D51        3.00228  -0.00212   0.03511  -0.01237   0.02278   3.02505
   D52        0.84120  -0.00018   0.04440  -0.00820   0.03623   0.87743
   D53       -1.26688   0.00066   0.04648  -0.01234   0.03412  -1.23276
   D54        0.81710  -0.00028  -0.00188   0.00754   0.00566   0.82275
   D55       -1.33792  -0.00013  -0.00733   0.02045   0.01310  -1.32481
   D56        2.94581   0.00011  -0.00306   0.01188   0.00882   2.95464
   D57        2.94691  -0.00016   0.00055   0.00209   0.00265   2.94956
   D58        0.79189  -0.00001  -0.00490   0.01500   0.01010   0.80199
   D59       -1.20756   0.00023  -0.00062   0.00643   0.00582  -1.20174
   D60       -1.34001  -0.00055  -0.00152   0.00656   0.00503  -1.33497
   D61        2.78816  -0.00040  -0.00697   0.01947   0.01248   2.80065
   D62        0.78871  -0.00017  -0.00270   0.01090   0.00820   0.79691
   D63       -1.28825   0.00024   0.00888  -0.01882  -0.00994  -1.29819
   D64        0.95731   0.00034   0.00877  -0.01827  -0.00950   0.94781
   D65        2.99195   0.00032   0.00748  -0.01633  -0.00885   2.98310
   D66        0.88432  -0.00015   0.01281  -0.02951  -0.01670   0.86762
   D67        3.12988  -0.00005   0.01270  -0.02896  -0.01626   3.11362
   D68       -1.11866  -0.00008   0.01141  -0.02702  -0.01561  -1.13428
   D69        2.87338  -0.00019   0.00948  -0.02221  -0.01274   2.86064
   D70       -1.16424  -0.00009   0.00937  -0.02167  -0.01230  -1.17655
   D71        0.87040  -0.00011   0.00807  -0.01972  -0.01165   0.85875
   D72       -3.09829  -0.00017  -0.00930   0.02705   0.01774  -3.08054
   D73        1.08220  -0.00018  -0.01014   0.02892   0.01878   1.10097
   D74       -1.01752  -0.00024  -0.00961   0.02721   0.01759  -0.99992
   D75        0.94349   0.00023  -0.00915   0.02643   0.01729   0.96077
   D76       -1.15922   0.00022  -0.00998   0.02830   0.01832  -1.14090
   D77        3.02425   0.00016  -0.00946   0.02659   0.01714   3.04139
   D78       -1.10005   0.00016  -0.00581   0.01968   0.01387  -1.08618
   D79        3.08044   0.00015  -0.00665   0.02155   0.01490   3.09534
   D80        0.98072   0.00009  -0.00612   0.01984   0.01372   0.99444
   D81       -0.04054  -0.00010   0.00613  -0.02519  -0.01907  -0.05961
   D82        2.04846  -0.00024   0.00737  -0.02967  -0.02231   2.02614
   D83       -2.17017  -0.00011   0.01111  -0.03805  -0.02694  -2.19711
   D84        3.09024  -0.00007   0.00342  -0.01466  -0.01125   3.07899
   D85       -1.10396  -0.00021   0.00466  -0.01914  -0.01449  -1.11845
   D86        0.96060  -0.00008   0.00840  -0.02752  -0.01912   0.94148
   D87        0.05256   0.00004  -0.00973   0.03338   0.02363   0.07618
   D88       -2.06743   0.00003  -0.00902   0.03057   0.02153  -2.04590
   D89        2.04276   0.00026  -0.00729   0.02915   0.02184   2.06460
   D90       -2.02786   0.00026  -0.00614   0.02767   0.02151  -2.00635
   D91        2.13533   0.00025  -0.00543   0.02486   0.01942   2.15475
   D92       -0.03766   0.00048  -0.00370   0.02344   0.01973  -0.01793
   D93        2.13931   0.00009  -0.01851   0.05543   0.03691   2.17622
   D94        0.01932   0.00008  -0.01780   0.05262   0.03482   0.05414
   D95       -2.15367   0.00030  -0.01606   0.05121   0.03513  -2.11854
   D96        1.06997  -0.00022   0.01641  -0.04657  -0.03014   1.03983
   D97       -3.12696  -0.00019   0.01122  -0.03424  -0.02300   3.13323
   D98       -1.04080  -0.00024   0.01451  -0.04239  -0.02786  -1.06866
   D99        3.10524   0.00031   0.01602  -0.04369  -0.02769   3.07755
   D100      -1.09168   0.00034   0.01083  -0.03136  -0.02054  -1.11223
   D101       0.99448   0.00029   0.01411  -0.03951  -0.02541   0.96907
   D102      -0.97779  -0.00033   0.01511  -0.04544  -0.03034  -1.00812
   D103       1.10847  -0.00030   0.00992  -0.03311  -0.02320   1.08528
   D104      -3.08855  -0.00035   0.01321  -0.04126  -0.02806  -3.11661
   D105       3.13650   0.00065  -0.01549   0.05075   0.03524  -3.11144
   D106       1.16848   0.00018  -0.01696   0.05295   0.03601   1.20449
   D107      -1.03203   0.00049  -0.01556   0.05184   0.03628  -0.99576
   D108      -1.25048   0.00445   0.00327   0.02569   0.02894  -1.22154
   D109       0.92523  -0.00072  -0.01045   0.02567   0.01524   0.94047
   D110       2.92417  -0.00298  -0.01313   0.02425   0.01110   2.93528
   D111      -0.99138  -0.00261   0.01269  -0.09220  -0.07951  -1.07089
   D112       1.11551  -0.00310   0.01786  -0.10859  -0.09072   1.02479
   D113      -3.08447  -0.00284   0.01103  -0.09029  -0.07925   3.11946
   D114       3.12203   0.00034   0.01969  -0.08729  -0.06759   3.05444
   D115      -1.05427  -0.00015   0.02486  -0.10369  -0.07880  -1.13307
   D116       1.02894   0.00011   0.01803  -0.08539  -0.06734   0.96161
   D117       1.16691   0.00190   0.01955  -0.08665  -0.06713   1.09978
   D118      -3.00939   0.00142   0.02472  -0.10304  -0.07834  -3.08773
   D119      -0.92618   0.00167   0.01789  -0.08474  -0.06688  -0.99305
   D120      -1.28946  -0.00414  -0.03216  -0.06591  -0.09806  -1.38752
   D121       0.79781  -0.00133  -0.01740  -0.07331  -0.09069   0.70713
   D122       2.84887  -0.00192  -0.02184  -0.06737  -0.08921   2.75966
   D123       0.80540  -0.00184  -0.02270  -0.06919  -0.09190   0.71350
   D124       2.89268   0.00098  -0.00794  -0.07659  -0.08452   2.80816
   D125      -1.33945   0.00039  -0.01238  -0.07066  -0.08304  -1.42250
   D126       2.84140  -0.00165  -0.02531  -0.07241  -0.09773   2.74367
   D127      -1.35451   0.00117  -0.01055  -0.07981  -0.09035  -1.44487
   D128       0.69655   0.00058  -0.01500  -0.07387  -0.08888   0.60767
   D129      -0.76667   0.00048   0.02021  -0.05181  -0.03164  -0.79831
   D130      -2.88454  -0.00173   0.01160  -0.05476  -0.04308  -2.92762
   D131       1.36372  -0.00037   0.01199  -0.04987  -0.03792   1.32580
         Item               Value     Threshold  Converged?
 Maximum Force            0.007366     0.000450     NO 
 RMS     Force            0.001343     0.000300     NO 
 Maximum Displacement     0.346954     0.001800     NO 
 RMS     Displacement     0.056261     0.001200     NO 
 Predicted change in Energy=-1.291167D-03
 GradGradGradGradGradGradGradGradGradGradGradGradGradGradGradGradGradGrad

                          Input orientation:                          
 ---------------------------------------------------------------------
 Center     Atomic      Atomic             Coordinates (Angstroms)
 Number     Number       Type             X           Y           Z
 ---------------------------------------------------------------------
      1          6           0        1.644896    0.801602    0.107883
      2          6           0        1.151038   -0.443360    0.308689
      3          6           0       -0.259592   -0.836711    0.648122
      4          6           0       -1.328975    0.033472   -0.067072
      5          6           0       -1.530902    1.378861    0.667738
      6          6           0       -0.257141    2.047602    1.223581
      7          6           0        0.959784    2.140177    0.281110
      8          6           0        3.060413    0.718758   -0.287751
      9          6           0        3.464805   -0.748508   -0.353061
     10          6           0        2.217408   -1.531133    0.116258
     11          8           0        3.804549    1.671796   -0.525537
     12          6           0        0.645360    2.820280   -1.069278
     13          6           0        2.470518   -2.327770    1.403222
     14          8           0        1.703944   -2.409822   -0.907506
     15          6           0       -2.660457   -0.752935   -0.303887
     16          8           0       -3.205873   -1.237498    0.943415
     17          6           0       -2.456270   -1.923719   -1.279135
     18          6           0       -3.795077    0.128396   -0.879214
     19          8           0       -4.464338    0.937767    0.083122
     20          1           0       -0.403404   -0.775001    1.737742
     21          1           0       -0.367574   -1.893146    0.395114
     22          1           0       -0.946289    0.243914   -1.073414
     23          1           0       -2.208879    1.221354    1.514656
     24          1           0       -2.043685    2.074123   -0.004249
     25          1           0        0.066535    1.526583    2.133695
     26          1           0       -0.528723    3.064652    1.537077
     27          1           0        1.704520    2.781393    0.776466
     28          1           0        3.734826   -1.026675   -1.378703
     29          1           0        4.348994   -0.924021    0.270692
     30          1           0        0.207177    3.812355   -0.901867
     31          1           0       -0.058934    2.233803   -1.670068
     32          1           0        1.560842    2.951594   -1.656557
     33          1           0        1.552125   -2.816948    1.743219
     34          1           0        3.230726   -3.097895    1.219993
     35          1           0        2.837382   -1.675226    2.203327
     36          1           0        2.355509   -3.123048   -1.023774
     37          1           0       -2.633263   -1.946932    1.280146
     38          1           0       -2.126497   -1.561580   -2.259627
     39          1           0       -1.702823   -2.630865   -0.918888
     40          1           0       -3.394818   -2.472115   -1.411803
     41          1           0       -3.394135    0.811799   -1.635129
     42          1           0       -4.524397   -0.530739   -1.373721
     43          1           0       -4.640605    0.352966    0.839473
 ---------------------------------------------------------------------
                    Distance matrix (angstroms):
                    1          2          3          4          5
     1  C    0.000000
     2  C    1.354308   0.000000
     3  C    2.569631   1.503269   0.000000
     4  C    3.076449   2.553239   1.553158   0.000000
     5  C    3.276028   3.262240   2.554481   1.546218   0.000000
     6  C    2.532793   3.004145   2.941160   2.621323   1.542286
     7  C    1.513661   2.590753   3.237814   3.130152   2.632983
     8  C    1.472101   2.313433   3.783884   4.448038   4.735914
     9  C    2.434621   2.425808   3.857626   4.865553   5.524927
    10  C    2.401977   1.535390   2.626905   3.880519   4.777240
    11  O    2.412998   3.494415   4.918061   5.408083   5.475103
    12  C    2.541621   3.578526   4.140287   3.559313   3.135447
    13  C    3.486047   2.547554   3.201084   4.708861   5.503764
    14  O    3.368641   2.377353   2.958062   3.984295   5.224915
    15  C    4.595890   3.872801   2.584084   1.564405   2.600866
    16  O    5.327851   4.473947   2.988042   2.481772   3.118791
    17  C    5.115736   4.210145   3.117899   2.563296   3.943812
    18  C    5.569638   5.118796   3.970370   2.598123   3.013836
    19  O    6.110801   5.787127   4.598683   3.266621   3.023473
    20  H    3.055757   2.137398   1.100801   2.183498   2.656178
    21  H    3.375530   2.101317   1.091663   2.202218   3.483344
    22  H    2.901847   2.604100   2.145457   1.097023   2.159048
    23  H    4.123928   3.938867   2.964157   2.164984   1.096234
    24  H    3.903526   4.079450   3.475849   2.163103   1.094487
    25  H    2.668470   2.896113   2.810417   3.003365   2.173168
    26  H    3.447986   4.078809   4.010400   3.521611   2.145228
    27  H    2.090485   3.305176   4.118845   4.179081   3.528013
    28  H    3.149658   3.140622   4.483245   5.337262   6.140230
    29  H    3.211920   3.234100   4.624840   5.768033   6.327250
    30  H    3.485866   4.524094   4.922819   4.163724   3.377347
    31  H    2.848744   3.542134   3.852574   3.004007   2.891878
    32  H    2.782585   3.944090   4.793410   4.403742   4.175491
    33  H    3.972006   2.802261   2.898775   4.438782   5.316628
    34  H    4.354047   3.493155   4.197894   5.679161   6.558920
    35  H    3.456528   2.819734   3.565532   5.043103   5.546836
    36  H    4.145902   3.225979   3.855040   4.945131   6.183251
    37  H    5.218360   4.186334   2.695618   2.727299   3.556844
    38  H    5.041144   4.311485   3.530690   2.826222   4.191705
    39  H    4.903398   3.799559   2.785215   2.822064   4.315651
    40  H    6.198821   5.266949   4.092368   3.514823   4.756962
    41  H    5.331981   5.100240   4.213807   2.707302   3.016022
    42  H    6.483090   5.920194   4.729696   3.498055   4.095746
    43  H    6.343817   5.870178   4.543701   3.448303   3.279055
                    6          7          8          9         10
     6  C    0.000000
     7  C    1.541988   0.000000
     8  C    3.880221   2.599361   0.000000
     9  C    4.914968   3.875797   1.523374   0.000000
    10  C    4.489644   3.884238   2.436368   1.545561   0.000000
    11  O    4.438239   2.993785   1.232299   2.450111   3.631758
    12  C    2.582390   1.544328   3.295400   4.604181   4.776151
    13  C    5.159097   4.848093   3.533936   2.562655   1.534592
    14  O    5.315639   4.761205   3.465850   2.483547   1.443549
    15  C    3.994008   4.671024   5.907157   6.125461   4.957387
    16  O    4.423279   5.403705   6.679001   6.813068   5.493850
    17  C    5.183739   5.533447   6.196719   6.107197   4.893313
    18  C    4.541155   5.291721   6.906237   7.331553   6.316247
    19  O    4.498099   5.559325   7.537069   8.118195   7.123363
    20  H    2.872777   3.532467   4.281585   4.397180   3.173264
    21  H    4.028405   4.247655   4.363422   4.069040   2.625062
    22  H    3.000734   3.010592   4.110524   4.578379   3.817733
    23  H    2.139321   3.522257   5.591665   6.289627   5.396639
    24  H    2.167951   3.017718   5.288593   6.199385   5.582948
    25  H    1.097513   2.146267   3.934373   4.786254   4.248050
    26  H    1.098374   2.155866   4.659948   5.836186   5.539061
    27  H    2.141605   1.100530   2.688023   4.103002   4.392813
    28  H    5.670879   4.526013   2.165998   1.096463   2.189050
    29  H    5.563724   4.569044   2.161255   1.096204   2.221732
    30  H    2.801334   2.182208   4.253050   5.631588   5.799178
    31  H    2.906400   2.203099   3.733161   4.800564   4.748414
    32  H    3.523842   2.185000   3.017930   4.360611   4.865058
    33  H    5.216063   5.202088   4.347527   3.511578   2.177826
    34  H    6.216219   5.785852   4.107206   2.837061   2.167900
    35  H    4.939173   4.666647   3.462134   2.790624   2.181969
    36  H    6.213869   5.599314   3.974682   2.705335   1.962891
    37  H    4.648167   5.532858   6.479364   6.425730   5.005650
    38  H    5.352890   5.448255   5.999357   5.963115   4.951290
    39  H    5.344925   5.593953   5.857195   5.528816   4.201089
    40  H    6.100665   6.565192   7.288016   7.151656   5.892156
    41  H    4.420426   4.938944   6.594337   7.150056   6.328198
    42  H    5.621681   6.320482   7.763371   8.057079   6.976587
    43  H    4.715304   5.905103   7.791670   8.266380   7.148791
                   11         12         13         14         15
    11  O    0.000000
    12  C    3.405165   0.000000
    13  C    4.636408   5.995571   0.000000
    14  O    4.606305   5.338608   2.435946   0.000000
    15  C    6.908311   4.927688   5.632161   4.707189   0.000000
    16  O    7.730965   5.945459   5.798408   5.376481   1.445006
    17  C    7.259028   5.671831   5.624193   4.204971   1.537379
    18  C    7.762827   5.196137   7.106332   6.056614   1.547613
    19  O    8.323687   5.566049   7.778087   7.087693   2.502446
    20  H    5.368064   4.680311   3.283660   3.756447   3.043522
    21  H    5.564443   5.038538   3.043017   2.500992   2.654430
    22  H    4.990940   3.028370   4.941848   3.754140   2.127029
    23  H    6.366050   4.168927   5.874135   5.861952   2.721918
    24  H    5.885189   2.986971   6.460315   5.913236   2.909028
    25  H    4.589700   3.502531   4.600952   5.236916   4.309814
    26  H    4.997166   2.869019   6.171838   6.397707   4.744197
    27  H    2.708604   2.128404   5.204145   5.457515   5.719411
    28  H    2.830990   4.943644   3.321208   2.501920   6.490749
    29  H    2.769236   5.434355   2.604190   3.254543   7.035043
    30  H    4.202939   1.097380   6.938103   6.399673   5.424277
    31  H    4.068452   1.095871   6.054023   5.025186   4.189867
    32  H    2.819807   1.095559   6.169396   5.415379   5.776904
    33  H    5.510852   6.364802   1.094687   2.686103   5.118266
    34  H    5.111370   6.851984   1.097534   2.707538   6.521280
    35  H    4.425457   5.976996   1.095705   3.391400   6.112526
    36  H    5.033735   6.184645   2.556561   0.973010   5.594247
    37  H    7.602703   6.244635   5.119450   4.879698   1.983817
    38  H    6.974174   5.319851   5.927568   4.149701   2.182645
    39  H    6.999912   5.937302   4.785482   3.413950   2.195885
    40  H    8.353942   6.667069   6.507486   5.124019   2.173096
    41  H    7.334292   4.546614   7.313182   6.074428   2.181485
    42  H    8.656900   6.168338   7.737543   6.522311   2.160599
    43  H    8.655818   6.137784   7.620514   7.137102   2.539935
                   16         17         18         19         20
    16  O    0.000000
    17  C    2.443876   0.000000
    18  C    2.352616   2.482643   0.000000
    19  O    2.656241   3.751824   1.424459   0.000000
    20  H    2.949354   3.825619   4.378131   4.707710   0.000000
    21  H    2.964194   2.677068   4.178315   4.989477   1.747622
    22  H    3.371632   2.649716   2.857735   3.767716   3.038999
    23  H    2.714086   4.214018   3.072652   2.686411   2.700915
    24  H    3.635324   4.216432   2.760215   2.675537   3.720560
    25  H    4.445848   5.469601   5.093584   5.008031   2.382207
    26  H    5.101770   6.044032   5.012896   4.703902   3.846935
    27  H    6.347544   6.608763   6.326550   6.475685   4.244447
    28  H    7.321884   6.256539   7.634338   8.557001   5.186571
    29  H    7.591234   7.050743   8.291909   9.009787   4.975915
    30  H    6.368280   6.335520   5.439679   5.572838   5.327681
    31  H    5.365021   4.815085   4.360844   4.915382   4.559028
    32  H    6.857836   6.328374   6.104145   6.586713   5.409902
    33  H    5.076701   5.098992   6.644153   7.283655   2.827308
    34  H    6.705772   6.321887   8.011088   8.763165   4.344053
    35  H    6.188692   6.341296   7.532902   8.039783   3.395565
    36  H    6.193069   4.965564   6.958627   8.014098   4.555316
    37  H    0.971888   2.565499   3.212419   3.620385   2.560290
    38  H    3.395520   1.096020   2.746947   4.147374   4.423428
    39  H    2.769260   1.094311   3.463036   4.622242   3.491476
    40  H    2.665902   1.095085   2.684495   3.873754   4.663517
    41  H    3.299083   2.913653   1.095080   2.028199   4.778982
    42  H    2.758103   2.495293   1.100411   2.069422   5.169473
    43  H    2.144490   3.800409   1.928531   0.972177   4.475832
                   21         22         23         24         25
    21  H    0.000000
    22  H    2.656786   0.000000
    23  H    3.787332   3.040991   0.000000
    24  H    4.325282   2.386851   1.749736   0.000000
    25  H    3.860785   3.599528   2.377790   3.053463   0.000000
    26  H    5.090168   3.865953   2.494228   2.377382   1.753836
    27  H    5.127408   4.109458   4.277071   3.893429   2.469740
    28  H    4.552679   4.860086   6.982320   6.700393   5.684402
    29  H    4.816711   5.586655   7.011118   7.066174   5.274058
    30  H    5.879221   3.754155   4.288380   2.982206   3.802522
    31  H    4.625143   2.258994   3.973636   2.596091   3.870984
    32  H    5.603539   3.735946   5.221219   4.061120   4.316205
    33  H    2.521119   4.852254   5.523158   6.317125   4.607136
    34  H    3.883247   5.820211   6.952125   7.487854   5.677389
    35  H    3.686308   5.360624   5.859112   6.538794   4.234858
    36  H    3.307731   4.716012   6.793460   6.884979   6.068615
    37  H    2.433006   3.631106   3.205172   4.262177   4.481379
    38  H    3.201780   2.461666   4.690066   4.279243   5.800640
    39  H    2.013385   2.976672   4.584519   4.805170   5.452822
    40  H    3.572724   3.672413   4.859251   4.947226   6.367190
    41  H    4.538577   2.574872   3.390237   2.465146   5.166352
    42  H    4.718486   3.673299   4.095628   3.848985   6.132797
    43  H    4.847810   4.161610   2.668944   3.227730   5.020912
                   26         27         28         29         30
    26  H    0.000000
    27  H    2.376161   0.000000
    28  H    6.589278   4.823720   0.000000
    29  H    6.426925   4.580299   1.763021   0.000000
    30  H    2.655006   2.474211   6.007320   6.400218   0.000000
    31  H    3.346161   3.065151   5.010811   5.759187   1.775604
    32  H    3.818163   2.443197   4.542030   5.148638   1.772815
    33  H    6.242246   5.683243   4.208997   3.684289   7.263127
    34  H    7.225717   6.090324   3.361144   2.622485   7.835540
    35  H    5.851581   4.814640   3.749261   2.566001   6.831819
    36  H    7.291391   6.207018   2.534417   3.238109   7.261543
    37  H    5.441606   6.436389   6.961961   7.128622   6.782231
    38  H    6.194342   6.538805   5.951241   6.981474   6.014044
    39  H    6.312621   6.616400   5.687960   6.399446   6.720377
    40  H    6.896824   7.641408   7.274766   8.074281   7.261471
    41  H    4.832062   5.974226   7.366670   8.160960   4.744519
    42  H    6.112691   7.375156   8.274101   9.033041   6.439946
    43  H    4.974683   6.794250   8.773344   9.097642   6.204887
                   31         32         33         34         35
    31  H    0.000000
    32  H    1.771745   0.000000
    33  H    6.305246   6.695867   0.000000
    34  H    6.899371   6.903577   1.780561   0.000000
    35  H    6.218709   6.159198   1.779638   1.773598   0.000000
    36  H    5.911268   6.158992   2.897478   2.408553   3.569674
    37  H    5.727956   7.085923   4.299864   5.976177   5.554641
    38  H    4.362033   5.859088   5.579515   6.570225   6.676149
    39  H    5.189571   6.508419   4.209053   5.397484   5.592399
    40  H    5.774123   7.350857   5.877527   7.156520   7.248759
    41  H    3.625863   5.397313   7.003322   8.205255   7.729866
    42  H    5.260312   7.016892   7.201818   8.570856   8.264436
    43  H    5.552212   7.172237   7.015341   8.602970   7.867270
                   36         37         38         39         40
    36  H    0.000000
    37  H    5.619532   0.000000
    38  H    4.904477   3.596568   0.000000
    39  H    4.089414   2.483793   1.766480   0.000000
    40  H    5.800047   2.846467   1.776659   1.769467   0.000000
    41  H    6.993939   4.085137   2.762215   3.901983   3.291499
    42  H    7.360411   3.553168   2.756336   3.546644   2.246406
    43  H    8.031188   3.084339   4.426132   4.541546   3.821166
                   41         42         43
    41  H    0.000000
    42  H    1.774326   0.000000
    43  H    2.808535   2.385930   0.000000
 Stoichiometry    C15H24O4
 Framework group  C1[X(C15H24O4)]
 Deg. of freedom   123
 Full point group                 C1      NOp   1
 Largest Abelian subgroup         C1      NOp   1
 Largest concise Abelian subgroup C1      NOp   1
                         Standard orientation:                         
 ---------------------------------------------------------------------
 Center     Atomic      Atomic             Coordinates (Angstroms)
 Number     Number       Type             X           Y           Z
 ---------------------------------------------------------------------
      1          6           0        1.673543    0.827487    0.105156
      2          6           0        1.188188   -0.423162    0.290778
      3          6           0       -0.217352   -0.829565    0.635907
      4          6           0       -1.297481    0.045597   -0.056704
      5          6           0       -1.500484    1.378323    0.700544
      6          6           0       -0.225710    2.045479    1.255970
      7          6           0        0.982654    2.159387    0.304860
      8          6           0        3.086084    0.758655   -0.303589
      9          6           0        3.497883   -0.705151   -0.395031
     10          6           0        2.258789   -1.501873    0.072558
     11          8           0        3.822979    1.719385   -0.532813
     12          6           0        0.653089    2.858518   -1.032134
     13          6           0        2.527138   -2.316884    1.344846
     14          8           0        1.741446   -2.367481   -0.960356
     15          6           0       -2.626627   -0.744461   -0.294491
     16          8           0       -3.158797   -1.251275    0.949686
     17          6           0       -2.424354   -1.898876   -1.289452
     18          6           0       -3.770864    0.139322   -0.846537
     19          8           0       -4.436331    0.929982    0.133818
     20          1           0       -0.352248   -0.785505    1.727523
     21          1           0       -0.321727   -1.882548    0.367469
     22          1           0       -0.924497    0.273696   -1.062842
     23          1           0       -2.170384    1.203970    1.550582
     24          1           0       -2.022724    2.081020    0.043746
     25          1           0        0.108506    1.512266    2.155148
     26          1           0       -0.500152    3.056033    1.587465
     27          1           0        1.728066    2.797009    0.803825
     28          1           0        3.760703   -0.965924   -1.427094
     29          1           0        4.388274   -0.885355    0.218478
     30          1           0        0.210953    3.845430   -0.845690
     31          1           0       -0.053074    2.277483   -1.636007
     32          1           0        1.562829    3.003991   -1.624975
     33          1           0        1.614337   -2.816367    1.684921
     34          1           0        3.289942   -3.079838    1.143323
     35          1           0        2.897221   -1.674751    2.151862
     36          1           0        2.395872   -3.075184   -1.093135
     37          1           0       -2.579499   -1.962628    1.270557
     38          1           0       -2.104887   -1.519795   -2.266947
     39          1           0       -1.664042   -2.607297   -0.946551
     40          1           0       -3.360997   -2.450376   -1.422719
     41          1           0       -3.380074    0.836549   -1.595107
     42          1           0       -4.500757   -0.516143   -1.345060
     43          1           0       -4.602990    0.332588    0.882465
 ---------------------------------------------------------------------
 Rotational constants (GHZ):      0.5827510      0.2616012      0.2073106
 Standard basis: 6-31G(d) (6D, 7F)
 There are   333 symmetry adapted cartesian basis functions of A   symmetry.
 There are   333 symmetry adapted basis functions of A   symmetry.
   333 basis functions,   628 primitive gaussians,   333 cartesian basis functions
    73 alpha electrons       73 beta electrons
       nuclear repulsion energy      1604.2515142283 Hartrees.
 NAtoms=   43 NActive=   43 NUniq=   43 SFac= 1.00D+00 NAtFMM=   60 NAOKFM=F Big=F
 Integral buffers will be    131072 words long.
 Raffenetti 2 integral format.
 Two-electron integral symmetry is turned on.
 ------------------------------------------------------------------------------
 Polarizable Continuum Model (PCM)
 =================================
 Model                : PCM (using non-symmetric T matrix).
 Atomic radii         : SMD-Coulomb.
 Polarization charges : Total charges.
 Charge compensation  : None.
 Solution method      : On-the-fly selection.
 Cavity type          : VdW (van der Waals Surface) (Alpha=1.000).
 Cavity algorithm     : GePol (No added spheres)
                        Default sphere list used, NSphG=   43.
                        Lebedev-Laikov grids with approx.  5.0 points / Ang**2.
                        Smoothing algorithm: Karplus/York (Gamma=1.0000).
                        Polarization charges: spherical gaussians, with
                                              point-specific exponents (IZeta= 3).
                        Self-potential: point-specific (ISelfS= 7).
                        Self-field    : sphere-specific E.n sum rule (ISelfD= 2).
 1st derivatives      : Analytical E(r).r(x)/FMM algorithm (CHGder, D1EAlg=3).
                        Cavity 1st derivative terms included.
 Solvent              : Methanol, Eps=  32.613000 Eps(inf)=   1.765709
 ------------------------------------------------------------------------------
 ------------------------------------------------------------------------------
 Atomic radii for non-electrostatic terms: SMD-CDS.
 ------------------------------------------------------------------------------
 Nuclear repulsion after PCM non-electrostatic terms =     1604.2528582039 Hartrees.
 One-electron integrals computed using PRISM.
 NBasis=   333 RedAO= T EigKep=  9.60D-04  NBF=   333
 NBsUse=   333 1.00D-06 EigRej= -1.00D+00 NBFU=   333
 Initial guess from the checkpoint file:  "DY-202A-11R_65.chk"
 B after Tr=     0.000000    0.000000    0.000000
         Rot=    0.999998    0.002072    0.000039   -0.000292 Ang=   0.24 deg.
 ExpMin= 1.61D-01 ExpMax= 5.48D+03 ExpMxC= 8.25D+02 IAcc=1 IRadAn=         1 AccDes= 0.00D+00
 Harris functional with IExCor=  402 and IRadAn=       1 diagonalized for initial guess.
 HarFok:  IExCor=  402 AccDes= 0.00D+00 IRadAn=         1 IDoV= 1 UseB2=F ITyADJ=14
 ICtDFT=  3500011 ScaDFX=  1.000000  1.000000  1.000000  1.000000
 FoFCou: FMM=F IPFlag=           0 FMFlag=      100000 FMFlg1=           0
         NFxFlg=           0 DoJE=T BraDBF=F KetDBF=T FulRan=T
         wScrn=  0.000000 ICntrl=     500 IOpCl=  0 I1Cent=   200000004 NGrid=           0
         NMat0=    1 NMatS0=      1 NMatT0=    0 NMatD0=    1 NMtDS0=    0 NMtDT0=    0
 Petite list used in FoFCou.
 Keep R1 ints in memory in canonical form, NReq=1565304907.
 Requested convergence on RMS density matrix=1.00D-08 within 128 cycles.
 Requested convergence on MAX density matrix=1.00D-06.
 Requested convergence on             energy=1.00D-06.
 No special actions if energy rises.
 Inv3:  Mode=1 IEnd=    22244187.
 Iteration    1 A*A^-1 deviation from unit magnitude is 5.11D-15 for    679.
 Iteration    1 A*A^-1 deviation from orthogonality  is 5.29D-15 for   2638   2003.
 Iteration    1 A^-1*A deviation from unit magnitude is 6.33D-15 for    666.
 Iteration    1 A^-1*A deviation from orthogonality  is 1.44D-07 for   2523   2490.
 Iteration    2 A*A^-1 deviation from unit magnitude is 8.22D-15 for    666.
 Iteration    2 A*A^-1 deviation from orthogonality  is 3.95D-15 for   2722   1723.
 Iteration    2 A^-1*A deviation from unit magnitude is 1.11D-15 for     11.
 Iteration    2 A^-1*A deviation from orthogonality  is 3.73D-16 for   2706   2498.
 Error on total polarization charges =  0.05186
 SCF Done:  E(RB3LYP) =  -886.947712482     A.U. after   11 cycles
            NFock= 11  Conv=0.39D-08     -V/T= 2.0094
 SMD-CDS (non-electrostatic) energy       (kcal/mol) =       0.84
 (included in total energy above)
 D1PCM: PCM CHGder 1st derivatives, ID1Alg=3 FixD1E=F DoIter=F DoCFld=F I1PDM=0.
 Calling FoFJK, ICntrl=      2127 FMM=F ISym2X=0 I1Cent= 0 IOpClX= 0 NMat=1 NMatS=1 NMatT=0.
 ***** Axes restored to original set *****
 -------------------------------------------------------------------
 Center     Atomic                   Forces (Hartrees/Bohr)
 Number     Number              X              Y              Z
 -------------------------------------------------------------------
      1        6          -0.001992747    0.002482433   -0.000213098
      2        6           0.003081207   -0.001439417   -0.000315355
      3        6           0.000337214    0.001044575    0.001310552
      4        6          -0.000365947   -0.001634404   -0.000717736
      5        6           0.000439882   -0.000841235    0.000844879
      6        6           0.000203225    0.000643882   -0.000871039
      7        6           0.000961157   -0.000465791   -0.001221029
      8        6           0.000847716   -0.002730606   -0.000734992
      9        6           0.000526659   -0.000174875    0.000404688
     10        6          -0.001733828    0.001480288   -0.001000120
     11        8          -0.001130497   -0.000978179    0.000854362
     12        6          -0.000019550   -0.000763167    0.000883407
     13        6          -0.000171273    0.001390719   -0.000813960
     14        8           0.001601077    0.000541271    0.000664697
     15        6          -0.000411731    0.000105273    0.001381876
     16        8           0.000081836   -0.000432550    0.000215301
     17        6           0.001115339    0.000486851    0.000874902
     18        6           0.000034452    0.001719180   -0.002448798
     19        8           0.000973715    0.000091571    0.000593300
     20        1          -0.000012593   -0.000318720   -0.000444637
     21        1          -0.000958217   -0.000593375   -0.000168453
     22        1           0.000142138    0.000382629   -0.000056255
     23        1          -0.000104563   -0.000018287    0.000090268
     24        1           0.000180674    0.000560951   -0.000220312
     25        1          -0.000616626    0.000300183    0.000461169
     26        1           0.000201257   -0.000210375    0.000179186
     27        1          -0.000511659    0.000167267    0.000354680
     28        1          -0.000969921    0.001173427   -0.000214260
     29        1          -0.000171969    0.000569230    0.000076109
     30        1           0.000122781   -0.000154138   -0.000150879
     31        1           0.000346892    0.000544642    0.000063874
     32        1          -0.000132275    0.000074998   -0.000040300
     33        1           0.000221850   -0.000683107    0.000311597
     34        1          -0.000532660   -0.000230001    0.000095399
     35        1          -0.000085600   -0.000131144    0.000107299
     36        1          -0.000503849   -0.000426632    0.000119460
     37        1           0.000130422    0.000116841   -0.000377325
     38        1          -0.000329444    0.000272643   -0.000470631
     39        1           0.000069620   -0.000330114   -0.000345306
     40        1          -0.000066014   -0.000023925    0.000388607
     41        1          -0.000130180   -0.001188777   -0.000657522
     42        1          -0.000097024    0.000235211    0.000177443
     43        1          -0.000570947   -0.000615250    0.001028949
 -------------------------------------------------------------------
 Cartesian Forces:  Max     0.003081207 RMS     0.000820218

 GradGradGradGradGradGradGradGradGradGradGradGradGradGradGradGradGradGrad
 Berny optimization.
 Using GEDIIS/GDIIS optimizer.
 FormGI is forming the generalized inverse of G from B-inverse, IUseBI=4.
 Internal  Forces:  Max     0.002538027 RMS     0.000452572
 Search for a local minimum.
 Step number   4 out of a maximum of  258
 All quantities printed in internal units (Hartrees-Bohrs-Radians)
 Mixed Optimization -- En-DIIS/RFO-DIIS
 Update second derivatives using D2CorX and points    2    3    4
 DE= -1.05D-03 DEPred=-1.29D-03 R= 8.11D-01
 TightC=F SS=  1.41D+00  RLast= 4.22D-01 DXNew= 8.4853D-01 1.2674D+00
 Trust test= 8.11D-01 RLast= 4.22D-01 DXMaxT set to 8.49D-01
 ITU=  1  0  1  0
 Use linear search instead of GDIIS.
     Eigenvalues ---    0.00183   0.00246   0.00338   0.00371   0.00391
     Eigenvalues ---    0.00477   0.00497   0.00702   0.00806   0.00917
     Eigenvalues ---    0.01119   0.01144   0.01211   0.01247   0.01359
     Eigenvalues ---    0.01396   0.02490   0.02609   0.03177   0.03877
     Eigenvalues ---    0.03921   0.04265   0.04413   0.04588   0.04649
     Eigenvalues ---    0.04731   0.04858   0.05036   0.05118   0.05263
     Eigenvalues ---    0.05436   0.05450   0.05508   0.05561   0.05567
     Eigenvalues ---    0.05632   0.05691   0.05760   0.05949   0.05996
     Eigenvalues ---    0.06136   0.06344   0.07279   0.07996   0.08474
     Eigenvalues ---    0.08647   0.08943   0.09088   0.09375   0.09670
     Eigenvalues ---    0.10351   0.11926   0.12215   0.13386   0.13969
     Eigenvalues ---    0.14666   0.15686   0.15931   0.15993   0.16000
     Eigenvalues ---    0.16000   0.16000   0.16000   0.16000   0.16000
     Eigenvalues ---    0.16000   0.16000   0.16009   0.16262   0.16690
     Eigenvalues ---    0.16864   0.17779   0.19755   0.20691   0.21240
     Eigenvalues ---    0.22728   0.24113   0.24935   0.25043   0.26541
     Eigenvalues ---    0.26810   0.27274   0.27795   0.28335   0.28448
     Eigenvalues ---    0.28709   0.29397   0.29612   0.30259   0.30862
     Eigenvalues ---    0.31737   0.32222   0.32493   0.33748   0.33792
     Eigenvalues ---    0.33813   0.33844   0.33870   0.34003   0.34017
     Eigenvalues ---    0.34038   0.34108   0.34141   0.34170   0.34183
     Eigenvalues ---    0.34199   0.34206   0.34243   0.34277   0.34288
     Eigenvalues ---    0.34322   0.34373   0.34450   0.34573   0.36052
     Eigenvalues ---    0.39594   0.41374   0.42128   0.51448   0.52178
     Eigenvalues ---    0.52779   0.52835   0.94155
 RFO step:  Lambda=-5.07565611D-04 EMin= 1.82836727D-03
 Quartic linear search produced a step of -0.06938.
 Iteration  1 RMS(Cart)=  0.02625304 RMS(Int)=  0.00071733
 Iteration  2 RMS(Cart)=  0.00075697 RMS(Int)=  0.00000965
 Iteration  3 RMS(Cart)=  0.00000089 RMS(Int)=  0.00000963
 Variable       Old X    -DE/DX   Delta X   Delta X   Delta X     New X
                                 (Linear)    (Quad)   (Total)
    R1        2.55927   0.00001   0.00025  -0.00158  -0.00133   2.55794
    R2        2.86040  -0.00097  -0.00060   0.00035  -0.00025   2.86015
    R3        2.78187  -0.00047   0.00049  -0.00327  -0.00278   2.77909
    R4        2.84077   0.00028   0.00033  -0.00152  -0.00119   2.83958
    R5        2.90147  -0.00194  -0.00069  -0.00240  -0.00308   2.89838
    R6        2.93504  -0.00057  -0.00012  -0.00165  -0.00178   2.93327
    R7        2.08021  -0.00045  -0.00004  -0.00100  -0.00103   2.07918
    R8        2.06294   0.00071   0.00007   0.00140   0.00147   2.06442
    R9        2.92193   0.00049   0.00005   0.00112   0.00118   2.92311
   R10        2.95630  -0.00094   0.00002  -0.00294  -0.00292   2.95338
   R11        2.07307   0.00018   0.00001   0.00041   0.00042   2.07349
   R12        2.91450  -0.00029   0.00011  -0.00085  -0.00074   2.91375
   R13        2.07158   0.00013   0.00003   0.00019   0.00022   2.07180
   R14        2.06828   0.00042   0.00008   0.00065   0.00073   2.06901
   R15        2.91393  -0.00019   0.00007  -0.00011  -0.00005   2.91389
   R16        2.07400   0.00005   0.00009  -0.00028  -0.00019   2.07381
   R17        2.07563  -0.00019  -0.00001  -0.00041  -0.00042   2.07521
   R18        2.91836  -0.00083  -0.00010  -0.00209  -0.00219   2.91617
   R19        2.07970  -0.00009  -0.00002  -0.00017  -0.00019   2.07951
   R20        2.87876  -0.00230  -0.00029  -0.00485  -0.00514   2.87362
   R21        2.32871  -0.00160   0.00014  -0.00227  -0.00212   2.32658
   R22        2.92069  -0.00077   0.00052  -0.00486  -0.00434   2.91635
   R23        2.07201  -0.00035  -0.00015  -0.00017  -0.00032   2.07170
   R24        2.07153  -0.00018  -0.00006  -0.00018  -0.00024   2.07128
   R25        2.89996  -0.00049   0.00012  -0.00200  -0.00188   2.89807
   R26        2.72791  -0.00104  -0.00003  -0.00223  -0.00226   2.72565
   R27        2.07375  -0.00022   0.00000  -0.00056  -0.00056   2.07318
   R28        2.07090  -0.00054  -0.00001  -0.00131  -0.00132   2.06958
   R29        2.07031  -0.00007   0.00004  -0.00039  -0.00034   2.06996
   R30        2.06866   0.00022   0.00009   0.00013   0.00022   2.06888
   R31        2.07404  -0.00023   0.00000  -0.00059  -0.00059   2.07345
   R32        2.07058  -0.00001   0.00002  -0.00014  -0.00012   2.07046
   R33        1.83872  -0.00004  -0.00005   0.00019   0.00014   1.83886
   R34        2.73067  -0.00012  -0.00017   0.00049   0.00031   2.73098
   R35        2.90523  -0.00047   0.00015  -0.00204  -0.00190   2.90333
   R36        2.92456   0.00048  -0.00046   0.00374   0.00328   2.92784
   R37        1.83660  -0.00014  -0.00004  -0.00001  -0.00005   1.83655
   R38        2.07118   0.00041  -0.00001   0.00101   0.00100   2.07218
   R39        2.06795   0.00016   0.00002   0.00026   0.00029   2.06823
   R40        2.06941   0.00002   0.00007  -0.00027  -0.00020   2.06921
   R41        2.69184   0.00059   0.00064  -0.00181  -0.00117   2.69067
   R42        2.06940  -0.00033  -0.00009  -0.00038  -0.00047   2.06893
   R43        2.07947  -0.00015  -0.00002  -0.00033  -0.00035   2.07912
   R44        1.83715   0.00126   0.00006   0.00188   0.00194   1.83909
    A1        2.25352   0.00108   0.00051   0.00282   0.00330   2.25682
    A2        1.91639  -0.00148  -0.00019  -0.00492  -0.00512   1.91128
    A3        2.11267   0.00039  -0.00035   0.00199   0.00168   2.11435
    A4        2.23471  -0.00051  -0.00007  -0.00150  -0.00160   2.23311
    A5        1.95996   0.00069   0.00032   0.00114   0.00144   1.96140
    A6        2.08822  -0.00018  -0.00025   0.00052   0.00030   2.08852
    A7        1.97743  -0.00041   0.00022  -0.00260  -0.00240   1.97502
    A8        1.90861   0.00010   0.00002   0.00171   0.00174   1.91035
    A9        1.86890   0.00079  -0.00004   0.00551   0.00548   1.87438
   A10        1.91181   0.00027   0.00018   0.00112   0.00130   1.91311
   A11        1.94697  -0.00059  -0.00028  -0.00456  -0.00482   1.94215
   A12        1.84495  -0.00013  -0.00013  -0.00095  -0.00109   1.84386
   A13        1.93754   0.00015   0.00036  -0.00160  -0.00125   1.93629
   A14        1.95420  -0.00036   0.00041  -0.00542  -0.00500   1.94920
   A15        1.86472   0.00012   0.00038   0.00056   0.00094   1.86565
   A16        1.98033   0.00005  -0.00101   0.00369   0.00268   1.98302
   A17        1.89082  -0.00023  -0.00025  -0.00017  -0.00042   1.89040
   A18        1.82809   0.00029   0.00015   0.00325   0.00340   1.83150
   A19        2.02718   0.00029   0.00037   0.00267   0.00303   2.03020
   A20        1.89959  -0.00002  -0.00006   0.00049   0.00044   1.90003
   A21        1.89878   0.00006  -0.00017   0.00031   0.00015   1.89893
   A22        1.86988  -0.00009   0.00005  -0.00032  -0.00028   1.86960
   A23        1.91004  -0.00036  -0.00011  -0.00411  -0.00421   1.90583
   A24        1.85027   0.00010  -0.00011   0.00087   0.00075   1.85102
   A25        2.04602  -0.00024   0.00022   0.00204   0.00224   2.04827
   A26        1.91409  -0.00046   0.00011  -0.00341  -0.00330   1.91079
   A27        1.87565   0.00040  -0.00014   0.00098   0.00083   1.87649
   A28        1.87821   0.00058   0.00019   0.00341   0.00360   1.88181
   A29        1.89019  -0.00003  -0.00019  -0.00044  -0.00063   1.88956
   A30        1.85023  -0.00026  -0.00023  -0.00314  -0.00338   1.84686
   A31        1.95418  -0.00023   0.00004   0.00223   0.00224   1.95642
   A32        1.96225  -0.00021   0.00004  -0.00029  -0.00024   1.96201
   A33        1.83430   0.00043   0.00014   0.00166   0.00181   1.83611
   A34        1.98254   0.00041  -0.00014   0.00173   0.00159   1.98413
   A35        1.86913  -0.00028  -0.00020  -0.00381  -0.00400   1.86512
   A36        1.84915  -0.00012   0.00013  -0.00205  -0.00192   1.84722
   A37        1.89756   0.00108  -0.00009   0.00486   0.00474   1.90230
   A38        2.20060  -0.00100  -0.00008  -0.00346  -0.00353   2.19707
   A39        2.18502  -0.00009   0.00017  -0.00141  -0.00123   2.18380
   A40        1.83429  -0.00029   0.00015  -0.00329  -0.00319   1.83110
   A41        1.92818  -0.00046  -0.00031  -0.00711  -0.00742   1.92076
   A42        1.92190  -0.00025  -0.00075   0.00167   0.00096   1.92286
   A43        1.93300   0.00027   0.00025   0.00091   0.00115   1.93415
   A44        1.97918   0.00032  -0.00019   0.00449   0.00430   1.98348
   A45        1.86816   0.00038   0.00079   0.00289   0.00366   1.87182
   A46        1.81301   0.00001  -0.00007   0.00069   0.00060   1.81361
   A47        1.95759  -0.00036  -0.00005  -0.00357  -0.00363   1.95397
   A48        1.84740   0.00039   0.00005   0.00363   0.00370   1.85109
   A49        1.96536   0.00024  -0.00007   0.00149   0.00143   1.96679
   A50        1.96054  -0.00008   0.00022  -0.00131  -0.00109   1.95945
   A51        1.91499  -0.00019  -0.00007  -0.00082  -0.00090   1.91409
   A52        1.92413   0.00007   0.00013  -0.00037  -0.00024   1.92389
   A53        1.95471   0.00046   0.00009   0.00233   0.00242   1.95712
   A54        1.92985   0.00007   0.00015  -0.00045  -0.00030   1.92955
   A55        1.88686  -0.00024  -0.00006  -0.00074  -0.00080   1.88606
   A56        1.88293  -0.00015  -0.00014  -0.00075  -0.00088   1.88204
   A57        1.88316  -0.00024  -0.00019  -0.00012  -0.00032   1.88284
   A58        1.93272   0.00076   0.00012   0.00314   0.00326   1.93598
   A59        1.91611   0.00008  -0.00001  -0.00001  -0.00003   1.91609
   A60        1.93741   0.00016   0.00036   0.00013   0.00049   1.93790
   A61        1.89589  -0.00069  -0.00045  -0.00345  -0.00391   1.89198
   A62        1.89677  -0.00034  -0.00013  -0.00007  -0.00020   1.89656
   A63        1.88376  -0.00002   0.00010   0.00010   0.00020   1.88396
   A64        1.86789   0.00067   0.00020   0.00266   0.00286   1.87074
   A65        1.93816  -0.00014   0.00020  -0.00240  -0.00221   1.93594
   A66        1.94530   0.00000   0.00042  -0.00381  -0.00339   1.94191
   A67        1.97577  -0.00023  -0.00102   0.00382   0.00281   1.97857
   A68        1.92018  -0.00013   0.00037  -0.00249  -0.00213   1.91806
   A69        1.80815   0.00041  -0.00022   0.00553   0.00532   1.81347
   A70        1.87049   0.00012   0.00021  -0.00008   0.00014   1.87063
   A71        1.89807  -0.00071  -0.00020  -0.00286  -0.00306   1.89501
   A72        1.93460  -0.00017   0.00034  -0.00226  -0.00192   1.93267
   A73        1.95490   0.00080   0.00016   0.00428   0.00444   1.95934
   A74        1.92238  -0.00054  -0.00017  -0.00287  -0.00305   1.91934
   A75        1.87638  -0.00009   0.00034  -0.00013   0.00021   1.87659
   A76        1.89121   0.00016  -0.00007  -0.00053  -0.00061   1.89060
   A77        1.88217  -0.00018  -0.00062   0.00155   0.00093   1.88311
   A78        2.00081  -0.00254  -0.00032  -0.00791  -0.00823   1.99258
   A79        1.92152   0.00021  -0.00050   0.00296   0.00248   1.92400
   A80        1.88794   0.00083   0.00020   0.00142   0.00160   1.88954
   A81        1.85852   0.00150   0.00006   0.00898   0.00905   1.86757
   A82        1.90980   0.00059   0.00053  -0.00213  -0.00161   1.90818
   A83        1.88207  -0.00051   0.00005  -0.00319  -0.00314   1.87893
   A84        1.84315   0.00051  -0.00004   0.00276   0.00272   1.84586
    D1        0.10104  -0.00016   0.00010  -0.00473  -0.00463   0.09642
    D2       -3.06687  -0.00013   0.00003   0.00263   0.00267  -3.06420
    D3       -3.07799  -0.00019  -0.00067  -0.00802  -0.00868  -3.08666
    D4        0.03729  -0.00015  -0.00073  -0.00066  -0.00138   0.03591
    D5        0.37475  -0.00003  -0.00009  -0.01042  -0.01052   0.36424
    D6       -1.88189  -0.00022   0.00003  -0.01448  -0.01445  -1.89635
    D7        2.39789  -0.00022  -0.00023  -0.01287  -0.01310   2.38479
    D8       -2.72572   0.00003   0.00074  -0.00668  -0.00594  -2.73166
    D9        1.30082  -0.00016   0.00087  -0.01074  -0.00988   1.29094
   D10       -0.70258  -0.00016   0.00061  -0.00913  -0.00853  -0.71111
   D11        0.01561   0.00010  -0.00039   0.01258   0.01221   0.02781
   D12       -3.12295   0.00023   0.00015   0.01505   0.01520  -3.10775
   D13        3.12330   0.00010  -0.00106   0.00964   0.00860   3.13190
   D14       -0.01526   0.00023  -0.00051   0.01210   0.01160  -0.00367
   D15        0.64980   0.00019  -0.00059   0.01540   0.01480   0.66460
   D16       -1.48814   0.00005  -0.00100   0.01450   0.01351  -1.47463
   D17        2.80385  -0.00026  -0.00083   0.01189   0.01104   2.81489
   D18       -2.46378   0.00014  -0.00053   0.00756   0.00702  -2.45676
   D19        1.68148   0.00000  -0.00093   0.00665   0.00572   1.68720
   D20       -0.30972  -0.00031  -0.00077   0.00404   0.00326  -0.30646
   D21       -0.07304   0.00016   0.00154  -0.01116  -0.00963  -0.08267
   D22        2.05422   0.00026   0.00138  -0.01087  -0.00950   2.04472
   D23       -2.14105   0.00007   0.00129  -0.01158  -0.01030  -2.15135
   D24        3.04470   0.00019   0.00148  -0.00453  -0.00304   3.04166
   D25       -1.11123   0.00029   0.00132  -0.00424  -0.00291  -1.11414
   D26        0.97669   0.00010   0.00123  -0.00494  -0.00371   0.97299
   D27       -1.40719   0.00009   0.00096  -0.00534  -0.00436  -1.41155
   D28        2.64296   0.00019   0.00170  -0.00466  -0.00296   2.64000
   D29        0.65106  -0.00004   0.00108  -0.00608  -0.00500   0.64606
   D30        0.72897   0.00013   0.00128  -0.00411  -0.00283   0.72614
   D31       -1.50407   0.00024   0.00201  -0.00343  -0.00142  -1.50549
   D32        2.78721   0.00001   0.00140  -0.00485  -0.00346   2.78375
   D33        2.76546  -0.00021   0.00106  -0.00730  -0.00623   2.75923
   D34        0.53243  -0.00011   0.00180  -0.00662  -0.00483   0.52760
   D35       -1.45948  -0.00033   0.00118  -0.00805  -0.00687  -1.46635
   D36        0.68356   0.00014  -0.00022  -0.00423  -0.00446   0.67910
   D37       -1.42745   0.00007  -0.00049  -0.00604  -0.00654  -1.43399
   D38        2.84711  -0.00008  -0.00024  -0.00750  -0.00774   2.83937
   D39        2.90235  -0.00019  -0.00018  -0.00994  -0.01012   2.89223
   D40        0.79134  -0.00026  -0.00045  -0.01175  -0.01220   0.77914
   D41       -1.21728  -0.00041  -0.00019  -0.01321  -0.01340  -1.23068
   D42       -1.35877   0.00005  -0.00073  -0.00389  -0.00463  -1.36340
   D43        2.81341  -0.00002  -0.00100  -0.00570  -0.00671   2.80670
   D44        0.80479  -0.00017  -0.00075  -0.00716  -0.00791   0.79688
   D45        1.01070  -0.00032  -0.00232  -0.02165  -0.02396   0.98674
   D46       -1.13692  -0.00005  -0.00325  -0.01399  -0.01724  -1.15416
   D47        3.03607  -0.00005  -0.00310  -0.01383  -0.01693   3.01914
   D48       -1.19935  -0.00026  -0.00232  -0.01795  -0.02026  -1.21961
   D49        2.93621   0.00001  -0.00325  -0.01029  -0.01354   2.92267
   D50        0.82601   0.00001  -0.00311  -0.01013  -0.01323   0.81279
   D51        3.02505  -0.00019  -0.00158  -0.02175  -0.02333   3.00172
   D52        0.87743   0.00008  -0.00251  -0.01409  -0.01661   0.86082
   D53       -1.23276   0.00008  -0.00237  -0.01393  -0.01630  -1.24907
   D54        0.82275  -0.00007  -0.00039   0.00020  -0.00020   0.82255
   D55       -1.32481  -0.00029  -0.00091  -0.00310  -0.00401  -1.32882
   D56        2.95464   0.00005  -0.00061   0.00182   0.00120   2.95584
   D57        2.94956   0.00004  -0.00018   0.00238   0.00218   2.95174
   D58        0.80199  -0.00018  -0.00070  -0.00093  -0.00162   0.80037
   D59       -1.20174   0.00015  -0.00040   0.00399   0.00359  -1.19816
   D60       -1.33497  -0.00006  -0.00035   0.00117   0.00081  -1.33416
   D61        2.80065  -0.00028  -0.00087  -0.00213  -0.00299   2.79765
   D62        0.79691   0.00005  -0.00057   0.00279   0.00222   0.79913
   D63       -1.29819   0.00051   0.00069   0.01233   0.01302  -1.28518
   D64        0.94781   0.00037   0.00066   0.01539   0.01605   0.96386
   D65        2.98310   0.00028   0.00061   0.01140   0.01202   2.99512
   D66        0.86762   0.00021   0.00116   0.01210   0.01326   0.88087
   D67        3.11362   0.00006   0.00113   0.01517   0.01630   3.12991
   D68       -1.13428  -0.00003   0.00108   0.01118   0.01226  -1.12201
   D69        2.86064   0.00018   0.00088   0.00995   0.01083   2.87147
   D70       -1.17655   0.00003   0.00085   0.01301   0.01386  -1.16268
   D71        0.85875  -0.00006   0.00081   0.00902   0.00983   0.86858
   D72       -3.08054  -0.00011  -0.00123   0.01027   0.00903  -3.07151
   D73        1.10097  -0.00015  -0.00130   0.00992   0.00861   1.10958
   D74       -0.99992  -0.00020  -0.00122   0.00882   0.00759  -0.99233
   D75        0.96077   0.00004  -0.00120   0.00590   0.00471   0.96548
   D76       -1.14090   0.00000  -0.00127   0.00555   0.00428  -1.13661
   D77        3.04139  -0.00005  -0.00119   0.00445   0.00327   3.04466
   D78       -1.08618   0.00023  -0.00096   0.01091   0.00995  -1.07623
   D79        3.09534   0.00019  -0.00103   0.01056   0.00952   3.10486
   D80        0.99444   0.00014  -0.00095   0.00946   0.00851   1.00295
   D81       -0.05961   0.00002   0.00132  -0.01879  -0.01748  -0.07709
   D82        2.02614  -0.00007   0.00155  -0.02333  -0.02178   2.00436
   D83       -2.19711  -0.00004   0.00187  -0.02310  -0.02124  -2.21835
   D84        3.07899  -0.00011   0.00078  -0.02123  -0.02045   3.05853
   D85       -1.11845  -0.00020   0.00101  -0.02577  -0.02475  -1.14320
   D86        0.94148  -0.00017   0.00133  -0.02554  -0.02421   0.91727
   D87        0.07618  -0.00012  -0.00164   0.01736   0.01570   0.09188
   D88       -2.04590   0.00017  -0.00149   0.02044   0.01893  -2.02697
   D89        2.06460   0.00030  -0.00152   0.02140   0.01987   2.08448
   D90       -2.00635   0.00046  -0.00149   0.02727   0.02578  -1.98057
   D91        2.15475   0.00075  -0.00135   0.03035   0.02902   2.18377
   D92       -0.01793   0.00088  -0.00137   0.03132   0.02996   0.01202
   D93        2.17622  -0.00045  -0.00256   0.01977   0.01719   2.19342
   D94        0.05414  -0.00015  -0.00242   0.02285   0.02043   0.07457
   D95       -2.11854  -0.00002  -0.00244   0.02382   0.02137  -2.09717
   D96        1.03983   0.00024   0.00209  -0.00772  -0.00562   1.03421
   D97        3.13323  -0.00008   0.00160  -0.01004  -0.00843   3.12480
   D98       -1.06866   0.00005   0.00193  -0.00983  -0.00789  -1.07655
   D99        3.07755   0.00017   0.00192  -0.00825  -0.00634   3.07121
   D100      -1.11223  -0.00014   0.00143  -0.01057  -0.00915  -1.12138
   D101       0.96907  -0.00002   0.00176  -0.01036  -0.00861   0.96045
   D102      -1.00812   0.00010   0.00210  -0.00951  -0.00740  -1.01553
   D103       1.08528  -0.00021   0.00161  -0.01182  -0.01021   1.07506
   D104      -3.11661  -0.00009   0.00195  -0.01162  -0.00967  -3.12629
   D105      -3.11144   0.00049  -0.00245   0.03338   0.03093  -3.08052
   D106       1.20449   0.00030  -0.00250   0.03114   0.02865   1.23315
   D107      -0.99576   0.00019  -0.00252   0.03080   0.02828  -0.96748
   D108      -1.22154   0.00001  -0.00201   0.00973   0.00772  -1.21382
   D109       0.94047  -0.00018  -0.00106   0.00143   0.00037   0.94084
   D110       2.93528   0.00011  -0.00077   0.00308   0.00231   2.93759
   D111      -1.07089  -0.00039   0.00552  -0.08166  -0.07614  -1.14703
   D112       1.02479  -0.00007   0.00629  -0.08049  -0.07420   0.95059
   D113       3.11946  -0.00013   0.00550  -0.07767  -0.07218   3.04729
   D114       3.05444  -0.00012   0.00469  -0.07414  -0.06945   2.98499
   D115      -1.13307   0.00020   0.00547  -0.07298  -0.06751  -1.20058
   D116       0.96161   0.00014   0.00467  -0.07016  -0.06549   0.89612
   D117       1.09978  -0.00059   0.00466  -0.07937  -0.07470   1.02507
   D118      -3.08773  -0.00028   0.00544  -0.07821  -0.07277   3.12269
   D119      -0.99305  -0.00033   0.00464  -0.07538  -0.07075  -1.06380
   D120      -1.38752  -0.00001   0.00680   0.02158   0.02838  -1.35914
   D121       0.70713   0.00034   0.00629   0.02998   0.03627   0.74340
   D122       2.75966   0.00032   0.00619   0.02864   0.03482   2.79448
   D123       0.71350  -0.00005   0.00638   0.02424   0.03062   0.74412
   D124       2.80816   0.00030   0.00586   0.03264   0.03851   2.84666
   D125      -1.42250   0.00029   0.00576   0.03130   0.03706  -1.38544
   D126       2.74367   0.00005   0.00678   0.02397   0.03075   2.77442
   D127      -1.44487   0.00040   0.00627   0.03237   0.03864  -1.40623
   D128       0.60767   0.00038   0.00617   0.03103   0.03719   0.64486
   D129      -0.79831  -0.00016   0.00220  -0.01870  -0.01652  -0.81483
   D130      -2.92762   0.00011   0.00299  -0.02395  -0.02096  -2.94858
   D131       1.32580  -0.00040   0.00263  -0.02398  -0.02134   1.30446
         Item               Value     Threshold  Converged?
 Maximum Force            0.002538     0.000450     NO 
 RMS     Force            0.000453     0.000300     NO 
 Maximum Displacement     0.140358     0.001800     NO 
 RMS     Displacement     0.026233     0.001200     NO 
 Predicted change in Energy=-2.840915D-04
 GradGradGradGradGradGradGradGradGradGradGradGradGradGradGradGradGradGrad

                          Input orientation:                          
 ---------------------------------------------------------------------
 Center     Atomic      Atomic             Coordinates (Angstroms)
 Number     Number       Type             X           Y           Z
 ---------------------------------------------------------------------
      1          6           0        1.640984    0.801297    0.110221
      2          6           0        1.145655   -0.443075    0.306252
      3          6           0       -0.264518   -0.832935    0.648808
      4          6           0       -1.330254    0.032420   -0.075589
      5          6           0       -1.533963    1.382219    0.651914
      6          6           0       -0.265427    2.053258    1.215787
      7          6           0        0.961808    2.142347    0.286481
      8          6           0        3.056334    0.710833   -0.278822
      9          6           0        3.454028   -0.754531   -0.362111
     10          6           0        2.208950   -1.531724    0.114775
     11          8           0        3.806982    1.662005   -0.496979
     12          6           0        0.669992    2.835748   -1.060892
     13          6           0        2.462016   -2.319447    1.406039
     14          8           0        1.695016   -2.417144   -0.901238
     15          6           0       -2.657024   -0.760249   -0.307734
     16          8           0       -3.183572   -1.262106    0.941029
     17          6           0       -2.447290   -1.921812   -1.291213
     18          6           0       -3.804943    0.114675   -0.871001
     19          8           0       -4.442949    0.935928    0.101528
     20          1           0       -0.409869   -0.763308    1.737195
     21          1           0       -0.379569   -1.891201    0.403317
     22          1           0       -0.943856    0.237968   -1.081765
     23          1           0       -2.220444    1.231336    1.493318
     24          1           0       -2.036861    2.077303   -0.028308
     25          1           0        0.044746    1.536964    2.133146
     26          1           0       -0.538957    3.071398    1.523217
     27          1           0        1.702878    2.776327    0.796220
     28          1           0        3.705115   -1.017670   -1.396314
     29          1           0        4.347012   -0.938973    0.246120
     30          1           0        0.244292    3.832375   -0.890299
     31          1           0       -0.035769    2.265457   -1.674142
     32          1           0        1.592997    2.959454   -1.637615
     33          1           0        1.543470   -2.801096    1.756580
     34          1           0        3.213882   -3.097780    1.224945
     35          1           0        2.838907   -1.664047    2.199030
     36          1           0        2.332154   -3.146493   -0.996087
     37          1           0       -2.595991   -1.965437    1.264426
     38          1           0       -2.200771   -1.544422   -2.290826
     39          1           0       -1.635319   -2.586666   -0.980534
     40          1           0       -3.361914   -2.519340   -1.364741
     41          1           0       -3.425069    0.780439   -1.652737
     42          1           0       -4.550640   -0.550005   -1.332117
     43          1           0       -4.613552    0.357311    0.865216
 ---------------------------------------------------------------------
                    Distance matrix (angstroms):
                    1          2          3          4          5
     1  C    0.000000
     2  C    1.353602   0.000000
     3  C    2.567436   1.502639   0.000000
     4  C    3.074728   2.549907   1.552218   0.000000
     5  C    3.272796   3.260604   2.553117   1.546841   0.000000
     6  C    2.534578   3.008336   2.941356   2.623985   1.541892
     7  C    1.513527   2.592025   3.238434   3.136309   2.634428
     8  C    1.470631   2.307490   3.777801   4.443389   4.731582
     9  C    2.435329   2.423283   3.854308   4.857030   5.520327
    10  C    2.401165   1.533759   2.625175   3.874113   4.773781
    11  O    2.408539   3.487004   4.910668   5.405952   5.470278
    12  C    2.540339   3.584134   4.153988   3.581963   3.147042
    13  C    3.477396   2.542265   3.196421   4.701895   5.498990
    14  O    3.374068   2.378398   2.958401   3.979236   5.222428
    15  C    4.591948   3.864964   2.577662   1.562861   2.602376
    16  O    5.312647   4.451513   2.964870   2.478729   3.130056
    17  C    5.108162   4.200930   3.116701   2.558228   3.940372
    18  C    5.576053   5.119125   3.967669   2.600680   3.013849
    19  O    6.085428   5.759866   4.570303   3.246008   2.994043
    20  H    3.049759   2.137710   1.100255   2.183226   2.654187
    21  H    3.379066   2.105422   1.092443   2.198515   3.479900
    22  H    2.901649   2.599320   2.145510   1.097244   2.159440
    23  H    4.124138   3.942512   2.966489   2.165942   1.096349
    24  H    3.895373   4.073407   3.474071   2.164042   1.094875
    25  H    2.679815   2.910343   2.813419   3.005460   2.170327
    26  H    3.449936   4.082945   4.010451   3.523878   2.145351
    27  H    2.091690   3.303803   4.113289   4.181981   3.527252
    28  H    3.136707   3.127255   4.469300   5.310551   6.115771
    29  H    3.220185   3.240095   4.630292   5.768747   6.335493
    30  H    3.484139   4.530305   4.938912   4.193162   3.397628
    31  H    2.852931   3.557227   3.879233   3.036037   2.904347
    32  H    2.777566   3.944101   4.802115   4.421861   4.184196
    33  H    3.961975   2.796779   2.893033   4.432149   5.309520
    34  H    4.349646   3.488412   4.190552   5.669102   6.552923
    35  H    3.446167   2.817886   3.567238   5.043193   5.549351
    36  H    4.157725   3.226815   3.847198   4.936196   6.178349
    37  H    5.190276   4.151578   2.664078   2.718301   3.565091
    38  H    5.101618   4.376797   3.591202   2.855084   4.203520
    39  H    4.837582   3.739602   2.758518   2.787759   4.292692
    40  H    6.183132   5.236532   4.061059   3.507282   4.757148
    41  H    5.364079   5.121147   4.229558   2.726752   3.041354
    42  H    6.499428   5.928192   4.730217   3.505562   4.095144
    43  H    6.315565   5.841364   4.514157   3.430848   3.252661
                    6          7          8          9         10
     6  C    0.000000
     7  C    1.541964   0.000000
     8  C    3.882018   2.599200   0.000000
     9  C    4.920141   3.876047   1.520654   0.000000
    10  C    4.492980   3.883767   2.429411   1.543265   0.000000
    11  O    4.435219   2.989909   1.231175   2.445897   3.623238
    12  C    2.582745   1.543171   3.289609   4.596658   4.777593
    13  C    5.157101   4.838558   3.517751   2.561133   1.533595
    14  O    5.320679   4.768357   3.467684   2.479730   1.442352
    15  C    3.994581   4.676975   5.899778   6.111297   4.944835
    16  O    4.425235   5.403971   6.657098   6.783328   5.462114
    17  C    5.181386   5.534298   6.184305   6.086980   4.879502
    18  C    4.543233   5.307837   6.912540   7.328517   6.312630
    19  O    4.465612   5.540852   7.512295   8.089181   7.094874
    20  H    2.868061   3.525464   4.272234   4.397370   3.175047
    21  H    4.028883   4.252347   4.363637   4.071163   2.629242
    22  H    3.005710   3.021640   4.107291   4.565560   3.808372
    23  H    2.138847   3.523226   5.590688   6.291734   5.399483
    24  H    2.164794   3.015848   5.279265   6.187130   5.574268
    25  H    1.097412   2.148875   3.945852   4.806295   4.263150
    26  H    1.098153   2.155214   4.663232   5.842613   5.542872
    27  H    2.138479   1.100432   2.693293   4.107946   4.390874
    28  H    5.658523   4.510349   2.158107   1.096295   2.187727
    29  H    5.582857   4.577747   2.159461   1.096076   2.222591
    30  H    2.803689   2.180788   4.245646   5.623264   5.800312
    31  H    2.906796   2.203260   3.731605   4.797962   4.759996
    32  H    3.523754   2.183623   3.007320   4.345576   4.860139
    33  H    5.208581   5.190101   4.331889   3.511056   2.179380
    34  H    6.216017   5.780267   4.097764   2.840287   2.166772
    35  H    4.941863   4.655103   3.439053   2.786582   2.181393
    36  H    6.219101   5.612010   3.989720   2.716985   1.963841
    37  H    4.645837   5.521611   6.441492   6.380803   4.959563
    38  H    5.383790   5.498789   6.063950   6.026659   5.023218
    39  H    5.313127   5.542017   5.777327   5.444320   4.134128
    40  H    6.095573   6.569050   7.266852   7.111742   5.847980
    41  H    4.453295   4.985985   6.625789   7.165461   6.341322
    42  H    5.624219   6.344738   7.782365   8.065820   6.982072
    43  H    4.680313   5.882680   7.762793   8.235799   7.118859
                   11         12         13         14         15
    11  O    0.000000
    12  C    3.396525   0.000000
    13  C    4.613282   5.989419   0.000000
    14  O    4.611213   5.354348   2.433384   0.000000
    15  C    6.905542   4.956559   5.618958   4.694444   0.000000
    16  O    7.712726   5.970767   5.762541   5.341225   1.445172
    17  C    7.251929   5.692528   5.615565   4.190004   1.536375
    18  C    7.776602   5.240739   7.098214   6.054798   1.549348
    19  O    8.303419   5.576979   7.744531   7.065638   2.496805
    20  H    5.353084   4.684933   3.283133   3.758596   3.038330
    21  H    5.564443   5.058610   3.043592   2.506469   2.640350
    22  H    4.994028   3.058333   4.932495   3.747780   2.128499
    23  H    6.362124   4.177648   5.877169   5.863116   2.720441
    24  H    5.877298   2.994749   6.452028   5.906689   2.917941
    25  H    4.592125   3.504234   4.609099   5.250319   4.305188
    26  H    4.995475   2.862640   6.170963   6.402555   4.745535
    27  H    2.709489   2.125853   5.187975   5.463842   5.721436
    28  H    2.828398   4.916637   3.330631   2.498825   6.459728
    29  H    2.758425   5.429298   2.608511   3.245689   7.028173
    30  H    4.190223   1.097082   6.930829   6.415701   5.463443
    31  H    4.064062   1.095174   6.061996   5.051708   4.230005
    32  H    2.808231   1.095377   6.155146   5.427750   5.802366
    33  H    5.488286   6.362006   1.094803   2.689681   5.105938
    34  H    5.096306   6.848590   1.097223   2.700162   6.502361
    35  H    4.389562   5.964851   1.095642   3.389292   6.107862
    36  H    5.054293   6.209202   2.543831   0.973083   5.573140
    37  H    7.566964   6.255008   5.072358   4.827720   1.981890
    38  H    7.042170   5.379583   6.000755   4.227264   2.180767
    39  H    6.921248   5.892664   4.749241   3.335590   2.198258
    40  H    8.344443   6.710108   6.452545   5.079155   2.169916
    41  H    7.376686   4.619968   7.322785   6.083137   2.184638
    42  H    8.685637   6.228313   7.733419   6.533000   2.163179
    43  H    8.629206   6.145599   7.584273   7.114492   2.540227
                   16         17         18         19         20
    16  O    0.000000
    17  C    2.441358   0.000000
    18  C    2.359042   2.483361   0.000000
    19  O    2.668735   3.753540   1.423839   0.000000
    20  H    2.928499   3.829422   4.370363   4.672102   0.000000
    21  H    2.923581   2.673544   4.169006   4.959313   1.747081
    22  H    3.370200   2.639855   2.871488   3.759120   3.038788
    23  H    2.729449   4.212768   3.057380   2.638915   2.704859
    24  H    3.661450   4.213823   2.772752   2.666243   3.719298
    25  H    4.435987   5.468054   5.086051   4.962673   2.377963
    26  H    5.110009   6.041100   5.014096   4.671465   3.842840
    27  H    6.340923   6.607101   6.340356   6.452972   4.228256
    28  H    7.278526   6.219373   7.613090   8.511817   5.178482
    29  H    7.569478   7.035047   8.295330   8.988858   4.988194
    30  H    6.407633   6.365219   5.497088   5.598514   5.334038
    31  H    5.402915   4.847194   4.413341   4.933953   4.577181
    32  H    6.876525   6.345917   6.149652   6.599388   5.409231
    33  H    5.037712   5.097877   6.634111   7.248569   2.822851
    34  H    6.661661   6.305777   7.998548   8.726965   4.340937
    35  H    6.165580   6.339725   7.531911   8.011542   3.402817
    36  H    6.142195   4.942673   6.950887   7.985795   4.546327
    37  H    0.971859   2.560333   3.216905   3.630633   2.539243
    38  H    3.389762   1.096549   2.709589   4.111308   4.476876
    39  H    2.800705   1.094462   3.466484   4.632743   3.494626
    40  H    2.632303   1.094981   2.716264   3.906079   4.628198
    41  H    3.310276   2.896362   1.094832   2.034134   4.792309
    42  H    2.746481   2.511495   1.100223   2.067591   5.158697
    43  H    2.161736   3.812779   1.930588   0.973202   4.437013
                   21         22         23         24         25
    21  H    0.000000
    22  H    2.656549   0.000000
    23  H    3.785123   3.040972   0.000000
    24  H    4.322261   2.384866   1.750631   0.000000
    25  H    3.863246   3.605604   2.373578   3.049089   0.000000
    26  H    5.089889   3.870168   2.492813   2.374694   1.751345
    27  H    5.126088   4.120108   4.273803   3.892831   2.464304
    28  H    4.548228   4.825816   6.965648   6.664878   5.690479
    29  H    4.824108   5.580479   7.028315   7.065909   5.310426
    30  H    5.901015   3.790530   4.303714   3.004491   3.801309
    31  H    4.659597   2.299183   3.984346   2.597796   3.877193
    32  H    5.620078   3.761792   5.227950   4.067423   4.317314
    33  H    2.521370   4.845503   5.522396   6.308992   4.605078
    34  H    3.878634   5.808176   6.953069   7.478131   5.687628
    35  H    3.692529   5.356358   5.871823   6.536960   4.249488
    36  H    3.299626   4.711067   6.788863   6.878440   6.079400
    37  H    2.378979   3.617894   3.226885   4.281067   4.471575
    38  H    3.270388   2.493708   4.693076   4.273493   5.840276
    39  H    1.993896   2.909798   4.586878   4.777089   5.433410
    40  H    3.523488   3.678291   4.851703   4.966985   6.347767
    41  H    4.543136   2.603210   3.398836   2.499549   5.190844
    42  H    4.712576   3.700334   4.072600   3.862868   6.122178
    43  H    4.816199   4.155918   2.624005   3.224297   4.969806
                   26         27         28         29         30
    26  H    0.000000
    27  H    2.375167   0.000000
    28  H    6.576951   4.817735   0.000000
    29  H    6.448778   4.593202   1.765166   0.000000
    30  H    2.649080   2.467196   5.979656   6.394491   0.000000
    31  H    3.335542   3.063751   4.985010   5.758866   1.774282
    32  H    3.814265   2.443188   4.509633   5.131353   1.771857
    33  H    6.235154   5.661744   4.218301   3.689016   7.259254
    34  H    7.227138   6.080466   3.382184   2.627267   7.830694
    35  H    5.855863   4.793262   3.754280   2.571764   6.818111
    36  H    7.297420   6.219979   2.564584   3.236645   7.285256
    37  H    5.446840   6.417462   6.905197   7.091957   6.806223
    38  H    6.214044   6.590691   5.996425   7.048129   6.070400
    39  H    6.283666   6.562172   5.581654   6.325176   6.689183
    40  H    6.896791   7.639761   7.224881   8.032432   7.319433
    41  H    4.864650   6.023023   7.357886   8.183353   4.833202
    42  H    6.112372   7.395998   8.269240   9.044906   6.510901
    43  H    4.939793   6.764147   8.729566   9.074984   6.225476
                   31         32         33         34         35
    31  H    0.000000
    32  H    1.770831   0.000000
    33  H    6.319320   6.686326   0.000000
    34  H    6.908636   6.892866   1.777902   0.000000
    35  H    6.221432   6.135870   1.779550   1.773425   0.000000
    36  H    5.946092   6.183890   2.884181   2.390147   3.558541
    37  H    5.752424   7.086890   4.251550   5.919323   5.522901
    38  H    4.425236   5.924885   5.655092   6.640184   6.750664
    39  H    5.155846   6.450832   4.200295   5.351648   5.565928
    40  H    5.835516   7.392075   5.821067   7.090991   7.202927
    41  H    3.700418   5.470770   7.009794   8.209586   7.749130
    42  H    5.331779   7.081942   7.193444   8.562566   8.265319
    43  H    5.571845   7.180290   6.977033   8.563632   7.836076
                   36         37         38         39         40
    36  H    0.000000
    37  H    5.549002   0.000000
    38  H    4.978995   3.601842   0.000000
    39  H    4.006806   2.519654   1.767165   0.000000
    40  H    5.740351   2.793915   1.776612   1.770106   0.000000
    41  H    6.999828   4.091093   2.703894   3.872009   3.312925
    42  H    7.363933   3.544874   2.725779   3.573610   2.300525
    43  H    7.998995   3.102431   4.404396   4.576425   3.848952
                   41         42         43
    41  H    0.000000
    42  H    1.771944   0.000000
    43  H    2.816312   2.378120   0.000000
 Stoichiometry    C15H24O4
 Framework group  C1[X(C15H24O4)]
 Deg. of freedom   123
 Full point group                 C1      NOp   1
 Largest Abelian subgroup         C1      NOp   1
 Largest concise Abelian subgroup C1      NOp   1
                         Standard orientation:                         
 ---------------------------------------------------------------------
 Center     Atomic      Atomic             Coordinates (Angstroms)
 Number     Number       Type             X           Y           Z
 ---------------------------------------------------------------------
      1          6           0        1.671260    0.824682    0.102435
      2          6           0        1.180997   -0.423417    0.287181
      3          6           0       -0.224960   -0.821425    0.637608
      4          6           0       -1.299536    0.050117   -0.066013
      5          6           0       -1.500104    1.390042    0.680372
      6          6           0       -0.228218    2.057349    1.241120
      7          6           0        0.990225    2.161537    0.301868
      8          6           0        3.083222    0.743008   -0.300611
      9          6           0        3.483963   -0.720095   -0.406094
     10          6           0        2.245334   -1.506652    0.072231
     11          8           0        3.829356    1.698908   -0.513524
     12          6           0        0.684283    2.871134   -1.033889
     13          6           0        2.512262   -2.309960    1.351043
     14          8           0        1.724439   -2.380543   -0.950198
     15          6           0       -2.626300   -0.743165   -0.296084
     16          8           0       -3.140087   -1.262219    0.950964
     17          6           0       -2.422541   -1.891614   -1.296082
     18          6           0       -3.781607    0.135683   -0.837724
     19          8           0       -4.412829    0.942820    0.150915
     20          1           0       -0.360527   -0.765973    1.728070
     21          1           0       -0.339489   -1.876810    0.379779
     22          1           0       -0.922899    0.269435   -1.072983
     23          1           0       -2.178460    1.226652    1.526018
     24          1           0       -2.011019    2.092304    0.013630
     25          1           0        0.091684    1.530336    2.148993
     26          1           0       -0.501581    3.070767    1.563914
     27          1           0        1.734271    2.791034    0.812827
     28          1           0        3.726262   -0.969440   -1.445796
     29          1           0        4.382953   -0.909783    0.191583
     30          1           0        0.257561    3.864358   -0.846800
     31          1           0       -0.025568    2.306726   -1.647861
     32          1           0        1.601646    3.004644   -1.617388
     33          1           0        1.598222   -2.798508    1.703810
     34          1           0        3.264469   -3.083885    1.153249
     35          1           0        2.894680   -1.663621    2.148811
     36          1           0        2.362584   -3.106893   -1.060092
     37          1           0       -2.547737   -1.967980    1.260047
     38          1           0       -2.186166   -1.500934   -2.293036
     39          1           0       -1.606029   -2.558129   -1.001273
     40          1           0       -3.336236   -2.490656   -1.368839
     41          1           0       -3.410641    0.812319   -1.614387
     42          1           0       -4.529753   -0.525140   -1.300414
     43          1           0       -4.574925    0.354123    0.908729
 ---------------------------------------------------------------------
 Rotational constants (GHZ):      0.5818456      0.2627598      0.2077558
 Standard basis: 6-31G(d) (6D, 7F)
 There are   333 symmetry adapted cartesian basis functions of A   symmetry.
 There are   333 symmetry adapted basis functions of A   symmetry.
   333 basis functions,   628 primitive gaussians,   333 cartesian basis functions
    73 alpha electrons       73 beta electrons
       nuclear repulsion energy      1605.3173292056 Hartrees.
 NAtoms=   43 NActive=   43 NUniq=   43 SFac= 1.00D+00 NAtFMM=   60 NAOKFM=F Big=F
 Integral buffers will be    131072 words long.
 Raffenetti 2 integral format.
 Two-electron integral symmetry is turned on.
 ------------------------------------------------------------------------------
 Polarizable Continuum Model (PCM)
 =================================
 Model                : PCM (using non-symmetric T matrix).
 Atomic radii         : SMD-Coulomb.
 Polarization charges : Total charges.
 Charge compensation  : None.
 Solution method      : On-the-fly selection.
 Cavity type          : VdW (van der Waals Surface) (Alpha=1.000).
 Cavity algorithm     : GePol (No added spheres)
                        Default sphere list used, NSphG=   43.
                        Lebedev-Laikov grids with approx.  5.0 points / Ang**2.
                        Smoothing algorithm: Karplus/York (Gamma=1.0000).
                        Polarization charges: spherical gaussians, with
                                              point-specific exponents (IZeta= 3).
                        Self-potential: point-specific (ISelfS= 7).
                        Self-field    : sphere-specific E.n sum rule (ISelfD= 2).
 1st derivatives      : Analytical E(r).r(x)/FMM algorithm (CHGder, D1EAlg=3).
                        Cavity 1st derivative terms included.
 Solvent              : Methanol, Eps=  32.613000 Eps(inf)=   1.765709
 ------------------------------------------------------------------------------
 ------------------------------------------------------------------------------
 Atomic radii for non-electrostatic terms: SMD-CDS.
 ------------------------------------------------------------------------------
 Nuclear repulsion after PCM non-electrostatic terms =     1605.3186061858 Hartrees.
 One-electron integrals computed using PRISM.
 NBasis=   333 RedAO= T EigKep=  9.53D-04  NBF=   333
 NBsUse=   333 1.00D-06 EigRej= -1.00D+00 NBFU=   333
 Initial guess from the checkpoint file:  "DY-202A-11R_65.chk"
 B after Tr=     0.000000    0.000000    0.000000
         Rot=    0.999999    0.000909   -0.000037    0.001417 Ang=   0.19 deg.
 ExpMin= 1.61D-01 ExpMax= 5.48D+03 ExpMxC= 8.25D+02 IAcc=1 IRadAn=         1 AccDes= 0.00D+00
 Harris functional with IExCor=  402 and IRadAn=       1 diagonalized for initial guess.
 HarFok:  IExCor=  402 AccDes= 0.00D+00 IRadAn=         1 IDoV= 1 UseB2=F ITyADJ=14
 ICtDFT=  3500011 ScaDFX=  1.000000  1.000000  1.000000  1.000000
 FoFCou: FMM=F IPFlag=           0 FMFlag=      100000 FMFlg1=           0
         NFxFlg=           0 DoJE=T BraDBF=F KetDBF=T FulRan=T
         wScrn=  0.000000 ICntrl=     500 IOpCl=  0 I1Cent=   200000004 NGrid=           0
         NMat0=    1 NMatS0=      1 NMatT0=    0 NMatD0=    1 NMtDS0=    0 NMtDT0=    0
 Petite list used in FoFCou.
 Keep R1 ints in memory in canonical form, NReq=1565304907.
 Requested convergence on RMS density matrix=1.00D-08 within 128 cycles.
 Requested convergence on MAX density matrix=1.00D-06.
 Requested convergence on             energy=1.00D-06.
 No special actions if energy rises.
 Inv3:  Mode=1 IEnd=    22097388.
 Iteration    1 A*A^-1 deviation from unit magnitude is 5.33D-15 for    671.
 Iteration    1 A*A^-1 deviation from orthogonality  is 2.86D-15 for   2623   1963.
 Iteration    1 A^-1*A deviation from unit magnitude is 4.77D-15 for    666.
 Iteration    1 A^-1*A deviation from orthogonality  is 3.35D-10 for   2557   2527.
 Iteration    2 A*A^-1 deviation from unit magnitude is 7.77D-15 for    671.
 Iteration    2 A*A^-1 deviation from orthogonality  is 4.03D-15 for   1353    747.
 Iteration    2 A^-1*A deviation from unit magnitude is 8.88D-16 for    112.
 Iteration    2 A^-1*A deviation from orthogonality  is 3.05D-16 for   2303    148.
 Error on total polarization charges =  0.05188
 SCF Done:  E(RB3LYP) =  -886.948026277     A.U. after    9 cycles
            NFock=  9  Conv=0.92D-08     -V/T= 2.0094
 SMD-CDS (non-electrostatic) energy       (kcal/mol) =       0.80
 (included in total energy above)
 D1PCM: PCM CHGder 1st derivatives, ID1Alg=3 FixD1E=F DoIter=F DoCFld=F I1PDM=0.
 Calling FoFJK, ICntrl=      2127 FMM=F ISym2X=0 I1Cent= 0 IOpClX= 0 NMat=1 NMatS=1 NMatT=0.
 ***** Axes restored to original set *****
 -------------------------------------------------------------------
 Center     Atomic                   Forces (Hartrees/Bohr)
 Number     Number              X              Y              Z
 -------------------------------------------------------------------
      1        6          -0.002048365    0.001985874   -0.000113997
      2        6           0.001701065   -0.001779676    0.000146957
      3        6           0.000053738    0.000313484    0.000806001
      4        6          -0.000110880   -0.000460201   -0.000280774
      5        6           0.000108679   -0.000047890    0.000307129
      6        6           0.000213073    0.000000555   -0.000600659
      7        6           0.001010834   -0.000536702   -0.000323245
      8        6           0.000851197   -0.001441368   -0.000254892
      9        6           0.000993321    0.000092977    0.000449690
     10        6          -0.001836579    0.000278102   -0.001021710
     11        8           0.000472858    0.000643844    0.000108113
     12        6          -0.000046164   -0.000525129    0.000658469
     13        6           0.000141911    0.000931007   -0.000127785
     14        8           0.000679323    0.000082567    0.000095228
     15        6          -0.000547957    0.000124563    0.000086786
     16        8          -0.000391150    0.000578934    0.000159666
     17        6           0.000625676    0.000394511   -0.000193502
     18        6           0.000639343   -0.000816235    0.000030974
     19        8          -0.000316926    0.000569028    0.000643474
     20        1          -0.000015359   -0.000077439   -0.000221677
     21        1          -0.000146003   -0.000125660    0.000139498
     22        1           0.000074313    0.000404390   -0.000038801
     23        1           0.000198177    0.000015764   -0.000115355
     24        1          -0.000090986    0.000144364   -0.000125104
     25        1          -0.000002723    0.000123061    0.000330230
     26        1           0.000054661   -0.000017730    0.000002987
     27        1          -0.000114880    0.000008125    0.000261033
     28        1          -0.000826245    0.000582450   -0.000128999
     29        1          -0.000149320    0.000354354   -0.000046203
     30        1          -0.000006620    0.000007247   -0.000091467
     31        1          -0.000063174    0.000004190   -0.000081461
     32        1          -0.000048184    0.000112422   -0.000127038
     33        1           0.000055759   -0.000379189    0.000108098
     34        1          -0.000151369   -0.000274548    0.000067654
     35        1          -0.000084091   -0.000125213    0.000145165
     36        1          -0.000384566   -0.000154458    0.000220805
     37        1           0.000032095    0.000130210   -0.000290408
     38        1          -0.000236479    0.000076315   -0.000208145
     39        1          -0.000147752   -0.000272518   -0.000466330
     40        1          -0.000305401    0.000066308    0.000020517
     41        1           0.000181817   -0.000415771    0.000140611
     42        1           0.000174996   -0.000409914   -0.000072456
     43        1          -0.000191662   -0.000165006    0.000000925
 -------------------------------------------------------------------
 Cartesian Forces:  Max     0.002048365 RMS     0.000523260

 GradGradGradGradGradGradGradGradGradGradGradGradGradGradGradGradGradGrad
 Berny optimization.
 Using GEDIIS/GDIIS optimizer.
 FormGI is forming the generalized inverse of G from B-inverse, IUseBI=4.
 Internal  Forces:  Max     0.001325284 RMS     0.000279017
 Search for a local minimum.
 Step number   5 out of a maximum of  258
 All quantities printed in internal units (Hartrees-Bohrs-Radians)
 Mixed Optimization -- En-DIIS/RFO-DIIS
 Swapping is turned off.
 Update second derivatives using D2CorX and points    3    4    5
 DE= -3.14D-04 DEPred=-2.84D-04 R= 1.10D+00
 TightC=F SS=  1.41D+00  RLast= 2.79D-01 DXNew= 1.4270D+00 8.3830D-01
 Trust test= 1.10D+00 RLast= 2.79D-01 DXMaxT set to 8.49D-01
 ITU=  1  1  0  1  0
     Eigenvalues ---    0.00133   0.00300   0.00360   0.00371   0.00391
     Eigenvalues ---    0.00446   0.00491   0.00710   0.00819   0.00906
     Eigenvalues ---    0.01118   0.01134   0.01189   0.01232   0.01354
     Eigenvalues ---    0.01391   0.02497   0.02611   0.03207   0.03852
     Eigenvalues ---    0.03933   0.04208   0.04414   0.04428   0.04648
     Eigenvalues ---    0.04718   0.04867   0.05009   0.05109   0.05143
     Eigenvalues ---    0.05373   0.05427   0.05489   0.05540   0.05547
     Eigenvalues ---    0.05631   0.05640   0.05725   0.05880   0.05967
     Eigenvalues ---    0.06191   0.06842   0.07238   0.08079   0.08473
     Eigenvalues ---    0.08647   0.08983   0.09125   0.09388   0.09665
     Eigenvalues ---    0.10404   0.12034   0.12113   0.13395   0.13807
     Eigenvalues ---    0.14625   0.15384   0.15769   0.15961   0.15999
     Eigenvalues ---    0.16000   0.16000   0.16000   0.16000   0.16000
     Eigenvalues ---    0.16000   0.16000   0.16066   0.16141   0.16778
     Eigenvalues ---    0.16989   0.17796   0.19803   0.20712   0.21223
     Eigenvalues ---    0.22508   0.23848   0.24895   0.25026   0.26680
     Eigenvalues ---    0.26991   0.27709   0.28011   0.28241   0.28646
     Eigenvalues ---    0.29060   0.29333   0.29654   0.30592   0.31125
     Eigenvalues ---    0.31408   0.32160   0.32373   0.33747   0.33808
     Eigenvalues ---    0.33813   0.33849   0.33979   0.34002   0.34038
     Eigenvalues ---    0.34096   0.34133   0.34140   0.34169   0.34197
     Eigenvalues ---    0.34206   0.34225   0.34276   0.34285   0.34320
     Eigenvalues ---    0.34347   0.34441   0.34491   0.35166   0.36061
     Eigenvalues ---    0.39615   0.41269   0.42426   0.51573   0.52475
     Eigenvalues ---    0.52778   0.52963   0.95412
 En-DIIS/RFO-DIIS IScMMF=        0 using points:     5    4
 RFO step:  Lambda=-6.14045400D-05.
 DidBck=F Rises=F RFO-DIIS coefs:    1.27140   -0.27140
 Iteration  1 RMS(Cart)=  0.07617535 RMS(Int)=  0.00281520
 Iteration  2 RMS(Cart)=  0.00372719 RMS(Int)=  0.00003751
 Iteration  3 RMS(Cart)=  0.00000853 RMS(Int)=  0.00003688
 Iteration  4 RMS(Cart)=  0.00000000 RMS(Int)=  0.00003688
 Variable       Old X    -DE/DX   Delta X   Delta X   Delta X     New X
                                 (Linear)    (Quad)   (Total)
    R1        2.55794   0.00073  -0.00036  -0.00060  -0.00093   2.55701
    R2        2.86015  -0.00121  -0.00007  -0.00298  -0.00306   2.85709
    R3        2.77909   0.00084  -0.00075  -0.00020  -0.00094   2.77815
    R4        2.83958   0.00030  -0.00032  -0.00111  -0.00144   2.83814
    R5        2.89838  -0.00131  -0.00084  -0.00579  -0.00662   2.89177
    R6        2.93327   0.00038  -0.00048   0.00036  -0.00013   2.93314
    R7        2.07918  -0.00022  -0.00028  -0.00146  -0.00174   2.07744
    R8        2.06442   0.00010   0.00040   0.00107   0.00147   2.06588
    R9        2.92311   0.00014   0.00032   0.00098   0.00131   2.92442
   R10        2.95338   0.00052  -0.00079   0.00121   0.00042   2.95380
   R11        2.07349   0.00014   0.00011   0.00082   0.00093   2.07442
   R12        2.91375   0.00010  -0.00020  -0.00035  -0.00054   2.91321
   R13        2.07180  -0.00022   0.00006  -0.00079  -0.00073   2.07107
   R14        2.06901   0.00022   0.00020   0.00106   0.00126   2.07027
   R15        2.91389  -0.00027  -0.00001  -0.00110  -0.00111   2.91278
   R16        2.07381   0.00020  -0.00005   0.00038   0.00033   2.07414
   R17        2.07521  -0.00003  -0.00011  -0.00030  -0.00041   2.07480
   R18        2.91617  -0.00043  -0.00059  -0.00342  -0.00401   2.91216
   R19        2.07951   0.00004  -0.00005   0.00007   0.00002   2.07953
   R20        2.87362  -0.00073  -0.00139  -0.00592  -0.00734   2.86628
   R21        2.32658   0.00077  -0.00058  -0.00114  -0.00171   2.32487
   R22        2.91635   0.00055  -0.00118  -0.00284  -0.00405   2.91230
   R23        2.07170  -0.00022  -0.00009  -0.00056  -0.00064   2.07105
   R24        2.07128  -0.00020  -0.00007  -0.00073  -0.00080   2.07049
   R25        2.89807   0.00013  -0.00051  -0.00129  -0.00180   2.89627
   R26        2.72565  -0.00031  -0.00061  -0.00297  -0.00358   2.72207
   R27        2.07318  -0.00001  -0.00015  -0.00047  -0.00062   2.07256
   R28        2.06958   0.00009  -0.00036  -0.00052  -0.00087   2.06870
   R29        2.06996   0.00005  -0.00009  -0.00020  -0.00029   2.06967
   R30        2.06888   0.00016   0.00006   0.00045   0.00051   2.06938
   R31        2.07345   0.00007  -0.00016  -0.00015  -0.00031   2.07314
   R32        2.07046   0.00002  -0.00003  -0.00009  -0.00013   2.07034
   R33        1.83886  -0.00015   0.00004  -0.00010  -0.00006   1.83880
   R34        2.73098  -0.00023   0.00009  -0.00014  -0.00005   2.73093
   R35        2.90333   0.00036  -0.00052   0.00001  -0.00051   2.90282
   R36        2.92784  -0.00133   0.00089  -0.00223  -0.00134   2.92651
   R37        1.83655  -0.00018  -0.00001  -0.00027  -0.00028   1.83627
   R38        2.07218   0.00016   0.00027   0.00118   0.00146   2.07363
   R39        2.06823  -0.00007   0.00008  -0.00018  -0.00011   2.06813
   R40        2.06921   0.00022  -0.00005   0.00049   0.00044   2.06965
   R41        2.69067   0.00087  -0.00032  -0.00029  -0.00061   2.69006
   R42        2.06893  -0.00028  -0.00013  -0.00103  -0.00116   2.06778
   R43        2.07912   0.00017  -0.00010   0.00031   0.00021   2.07933
   R44        1.83909   0.00012   0.00053   0.00154   0.00206   1.84115
    A1        2.25682   0.00038   0.00090   0.00346   0.00433   2.26115
    A2        1.91128  -0.00043  -0.00139  -0.00622  -0.00772   1.90356
    A3        2.11435   0.00005   0.00046   0.00253   0.00309   2.11744
    A4        2.23311  -0.00034  -0.00043  -0.00397  -0.00442   2.22869
    A5        1.96140   0.00038   0.00039   0.00253   0.00280   1.96420
    A6        2.08852  -0.00003   0.00008   0.00150   0.00169   2.09021
    A7        1.97502  -0.00002  -0.00065  -0.00323  -0.00395   1.97107
    A8        1.91035   0.00007   0.00047   0.00171   0.00220   1.91255
    A9        1.87438   0.00006   0.00149   0.00558   0.00708   1.88146
   A10        1.91311   0.00002   0.00035   0.00020   0.00056   1.91367
   A11        1.94215  -0.00006  -0.00131  -0.00229  -0.00356   1.93859
   A12        1.84386  -0.00007  -0.00030  -0.00174  -0.00206   1.84180
   A13        1.93629  -0.00022  -0.00034  -0.00597  -0.00635   1.92994
   A14        1.94920  -0.00008  -0.00136  -0.00297  -0.00428   1.94492
   A15        1.86565   0.00025   0.00025   0.00338   0.00362   1.86927
   A16        1.98302   0.00036   0.00073   0.00888   0.00961   1.99262
   A17        1.89040  -0.00028  -0.00011  -0.00618  -0.00631   1.88409
   A18        1.83150  -0.00003   0.00092   0.00297   0.00390   1.83539
   A19        2.03020   0.00015   0.00082   0.00128   0.00206   2.03226
   A20        1.90003   0.00005   0.00012   0.00212   0.00225   1.90228
   A21        1.89893  -0.00013   0.00004  -0.00068  -0.00063   1.89829
   A22        1.86960  -0.00007  -0.00008  -0.00001  -0.00010   1.86950
   A23        1.90583  -0.00005  -0.00114  -0.00409  -0.00521   1.90062
   A24        1.85102   0.00004   0.00020   0.00150   0.00170   1.85272
   A25        2.04827   0.00006   0.00061   0.00228   0.00286   2.05113
   A26        1.91079   0.00004  -0.00089  -0.00135  -0.00226   1.90853
   A27        1.87649  -0.00002   0.00023  -0.00012   0.00012   1.87660
   A28        1.88181  -0.00001   0.00098   0.00342   0.00440   1.88621
   A29        1.88956  -0.00001  -0.00017  -0.00115  -0.00131   1.88825
   A30        1.84686  -0.00007  -0.00092  -0.00378  -0.00470   1.84215
   A31        1.95642   0.00004   0.00061   0.00196   0.00253   1.95895
   A32        1.96201  -0.00008  -0.00007  -0.00266  -0.00271   1.95929
   A33        1.83611   0.00008   0.00049   0.00415   0.00466   1.84078
   A34        1.98413  -0.00012   0.00043  -0.00189  -0.00144   1.98269
   A35        1.86512  -0.00011  -0.00109  -0.00392  -0.00500   1.86013
   A36        1.84722   0.00021  -0.00052   0.00285   0.00231   1.84953
   A37        1.90230  -0.00015   0.00129   0.00393   0.00500   1.90730
   A38        2.19707  -0.00002  -0.00096  -0.00293  -0.00379   2.19329
   A39        2.18380   0.00016  -0.00033  -0.00096  -0.00119   2.18260
   A40        1.83110   0.00027  -0.00087  -0.00338  -0.00454   1.82656
   A41        1.92076  -0.00033  -0.00201  -0.01148  -0.01347   1.90729
   A42        1.92286  -0.00030   0.00026   0.00106   0.00145   1.92431
   A43        1.93415  -0.00017   0.00031  -0.00135  -0.00107   1.93308
   A44        1.98348   0.00014   0.00117   0.00677   0.00798   1.99147
   A45        1.87182   0.00035   0.00099   0.00740   0.00834   1.88016
   A46        1.81361  -0.00006   0.00016   0.00013   0.00017   1.81378
   A47        1.95397  -0.00016  -0.00098  -0.00541  -0.00637   1.94760
   A48        1.85109   0.00017   0.00100   0.00616   0.00722   1.85832
   A49        1.96679   0.00004   0.00039   0.00055   0.00097   1.96776
   A50        1.95945   0.00011  -0.00029  -0.00020  -0.00048   1.95898
   A51        1.91409  -0.00010  -0.00024  -0.00096  -0.00123   1.91286
   A52        1.92389   0.00010  -0.00007   0.00019   0.00013   1.92402
   A53        1.95712   0.00002   0.00066   0.00142   0.00207   1.95920
   A54        1.92955   0.00021  -0.00008   0.00124   0.00115   1.93070
   A55        1.88606  -0.00009  -0.00022  -0.00132  -0.00154   1.88452
   A56        1.88204  -0.00015  -0.00024  -0.00129  -0.00153   1.88052
   A57        1.88284  -0.00011  -0.00009  -0.00041  -0.00050   1.88235
   A58        1.93598   0.00025   0.00088   0.00318   0.00406   1.94003
   A59        1.91609   0.00014  -0.00001   0.00105   0.00104   1.91713
   A60        1.93790   0.00023   0.00013   0.00213   0.00226   1.94015
   A61        1.89198  -0.00037  -0.00106  -0.00643  -0.00749   1.88449
   A62        1.89656  -0.00020  -0.00006  -0.00072  -0.00079   1.89578
   A63        1.88396  -0.00008   0.00005   0.00049   0.00054   1.88451
   A64        1.87074   0.00020   0.00078   0.00293   0.00371   1.87445
   A65        1.93594  -0.00026  -0.00060  -0.00088  -0.00151   1.93444
   A66        1.94191   0.00007  -0.00092  -0.00197  -0.00286   1.93904
   A67        1.97857   0.00072   0.00076   0.00957   0.01031   1.98889
   A68        1.91806   0.00062  -0.00058   0.00393   0.00334   1.92140
   A69        1.81347  -0.00027   0.00144   0.00042   0.00186   1.81532
   A70        1.87063  -0.00090   0.00004  -0.01113  -0.01107   1.85956
   A71        1.89501  -0.00049  -0.00083  -0.00530  -0.00613   1.88888
   A72        1.93267  -0.00012  -0.00052  -0.00361  -0.00416   1.92852
   A73        1.95934   0.00094   0.00121   0.01152   0.01273   1.97207
   A74        1.91934  -0.00046  -0.00083  -0.00600  -0.00685   1.91249
   A75        1.87659  -0.00023   0.00006   0.00006   0.00011   1.87671
   A76        1.89060   0.00001  -0.00017  -0.00351  -0.00373   1.88686
   A77        1.88311  -0.00016   0.00025   0.00133   0.00160   1.88470
   A78        1.99258   0.00038  -0.00223  -0.00219  -0.00445   1.98813
   A79        1.92400  -0.00045   0.00067   0.00010   0.00077   1.92477
   A80        1.88954  -0.00043   0.00043  -0.00399  -0.00359   1.88595
   A81        1.86757   0.00024   0.00245   0.01120   0.01366   1.88123
   A82        1.90818   0.00008  -0.00044  -0.00305  -0.00352   1.90466
   A83        1.87893   0.00018  -0.00085  -0.00204  -0.00289   1.87604
   A84        1.84586  -0.00010   0.00074   0.00056   0.00130   1.84716
    D1        0.09642   0.00003  -0.00126  -0.00315  -0.00441   0.09201
    D2       -3.06420  -0.00003   0.00072   0.00013   0.00087  -3.06333
    D3       -3.08666  -0.00005  -0.00236  -0.00963  -0.01195  -3.09861
    D4        0.03591  -0.00011  -0.00037  -0.00634  -0.00667   0.02924
    D5        0.36424  -0.00003  -0.00285  -0.00316  -0.00603   0.35820
    D6       -1.89635   0.00017  -0.00392   0.00005  -0.00388  -1.90023
    D7        2.38479  -0.00010  -0.00356  -0.00443  -0.00799   2.37680
    D8       -2.73166   0.00006  -0.00161   0.00414   0.00252  -2.72915
    D9        1.29094   0.00026  -0.00268   0.00735   0.00467   1.29561
   D10       -0.71111  -0.00001  -0.00231   0.00287   0.00056  -0.71055
   D11        0.02781   0.00005   0.00331   0.02556   0.02891   0.05673
   D12       -3.10775   0.00009   0.00413   0.02019   0.02432  -3.08344
   D13        3.13190  -0.00001   0.00234   0.01976   0.02217  -3.12911
   D14       -0.00367   0.00003   0.00315   0.01439   0.01758   0.01391
   D15        0.66460   0.00006   0.00402   0.00965   0.01364   0.67823
   D16       -1.47463  -0.00001   0.00367   0.01037   0.01405  -1.46058
   D17        2.81489   0.00001   0.00300   0.00862   0.01159   2.82648
   D18       -2.45676   0.00012   0.00191   0.00615   0.00802  -2.44874
   D19        1.68720   0.00005   0.00155   0.00688   0.00843   1.69563
   D20       -0.30646   0.00007   0.00089   0.00512   0.00597  -0.30049
   D21       -0.08267   0.00015  -0.00261  -0.01464  -0.01726  -0.09994
   D22        2.04472   0.00007  -0.00258  -0.01684  -0.01942   2.02529
   D23       -2.15135  -0.00003  -0.00279  -0.01717  -0.01999  -2.17134
   D24        3.04166   0.00009  -0.00083  -0.01173  -0.01253   3.02913
   D25       -1.11414   0.00001  -0.00079  -0.01393  -0.01469  -1.12883
   D26        0.97299  -0.00009  -0.00101  -0.01426  -0.01526   0.95773
   D27       -1.41155   0.00011  -0.00118  -0.01250  -0.01365  -1.42520
   D28        2.64000  -0.00013  -0.00080  -0.01723  -0.01803   2.62197
   D29        0.64606  -0.00020  -0.00136  -0.02118  -0.02254   0.62351
   D30        0.72614   0.00020  -0.00077  -0.01240  -0.01316   0.71299
   D31       -1.50549  -0.00004  -0.00039  -0.01713  -0.01753  -1.52302
   D32        2.78375  -0.00011  -0.00094  -0.02108  -0.02204   2.76171
   D33        2.75923   0.00009  -0.00169  -0.01577  -0.01744   2.74179
   D34        0.52760  -0.00015  -0.00131  -0.02050  -0.02182   0.50578
   D35       -1.46635  -0.00022  -0.00186  -0.02445  -0.02633  -1.49267
   D36        0.67910   0.00006  -0.00121   0.01304   0.01183   0.69092
   D37       -1.43399   0.00001  -0.00177   0.01051   0.00874  -1.42525
   D38        2.83937   0.00000  -0.00210   0.00796   0.00585   2.84523
   D39        2.89223   0.00005  -0.00275   0.01119   0.00843   2.90066
   D40        0.77914   0.00000  -0.00331   0.00865   0.00534   0.78449
   D41       -1.23068  -0.00001  -0.00364   0.00610   0.00246  -1.22822
   D42       -1.36340   0.00004  -0.00126   0.01603   0.01474  -1.34866
   D43        2.80670  -0.00001  -0.00182   0.01349   0.01165   2.81836
   D44        0.79688  -0.00002  -0.00215   0.01094   0.00877   0.80565
   D45        0.98674  -0.00003  -0.00650  -0.09244  -0.09895   0.88779
   D46       -1.15416  -0.00069  -0.00468  -0.09547  -0.10016  -1.25433
   D47        3.01914  -0.00008  -0.00460  -0.08635  -0.09095   2.92819
   D48       -1.21961   0.00004  -0.00550  -0.08906  -0.09453  -1.31414
   D49        2.92267  -0.00062  -0.00367  -0.09209  -0.09574   2.82693
   D50        0.81279  -0.00001  -0.00359  -0.08297  -0.08653   0.72625
   D51        3.00172   0.00021  -0.00633  -0.08821  -0.09456   2.90717
   D52        0.86082  -0.00045  -0.00451  -0.09124  -0.09577   0.76505
   D53       -1.24907   0.00016  -0.00442  -0.08212  -0.08656  -1.33562
   D54        0.82255  -0.00012  -0.00006  -0.01406  -0.01413   0.80842
   D55       -1.32882  -0.00019  -0.00109  -0.01930  -0.02038  -1.34920
   D56        2.95584  -0.00011   0.00033  -0.01410  -0.01377   2.94207
   D57        2.95174  -0.00001   0.00059  -0.01045  -0.00988   2.94186
   D58        0.80037  -0.00007  -0.00044  -0.01569  -0.01613   0.78424
   D59       -1.19816   0.00000   0.00097  -0.01049  -0.00952  -1.20768
   D60       -1.33416  -0.00002   0.00022  -0.01073  -0.01052  -1.34468
   D61        2.79765  -0.00009  -0.00081  -0.01597  -0.01677   2.78088
   D62        0.79913  -0.00002   0.00060  -0.01076  -0.01016   0.78897
   D63       -1.28518   0.00005   0.00353   0.00988   0.01343  -1.27175
   D64        0.96386  -0.00013   0.00436   0.00626   0.01062   0.97448
   D65        2.99512  -0.00001   0.00326   0.00618   0.00946   3.00458
   D66        0.88087   0.00014   0.00360   0.01263   0.01623   0.89711
   D67        3.12991  -0.00004   0.00442   0.00900   0.01342  -3.13985
   D68       -1.12201   0.00008   0.00333   0.00893   0.01227  -1.10975
   D69        2.87147   0.00005   0.00294   0.00937   0.01231   2.88378
   D70       -1.16268  -0.00013   0.00376   0.00574   0.00950  -1.15318
   D71        0.86858   0.00000   0.00267   0.00567   0.00834   0.87692
   D72       -3.07151  -0.00012   0.00245   0.00286   0.00529  -3.06622
   D73        1.10958  -0.00009   0.00234   0.00346   0.00578   1.11536
   D74       -0.99233  -0.00011   0.00206   0.00217   0.00421  -0.98813
   D75        0.96548  -0.00001   0.00128   0.00414   0.00543   0.97091
   D76       -1.13661   0.00002   0.00116   0.00474   0.00592  -1.13069
   D77        3.04466   0.00001   0.00089   0.00345   0.00435   3.04901
   D78       -1.07623   0.00006   0.00270   0.00813   0.01083  -1.06540
   D79        3.10486   0.00009   0.00258   0.00873   0.01132   3.11618
   D80        1.00295   0.00008   0.00231   0.00744   0.00975   1.01270
   D81       -0.07709   0.00005  -0.00475  -0.03329  -0.03809  -0.11518
   D82        2.00436  -0.00016  -0.00591  -0.04266  -0.04859   1.95577
   D83       -2.21835  -0.00011  -0.00576  -0.03994  -0.04571  -2.26406
   D84        3.05853   0.00001  -0.00555  -0.02797  -0.03354   3.02499
   D85       -1.14320  -0.00020  -0.00672  -0.03734  -0.04404  -1.18724
   D86        0.91727  -0.00015  -0.00657  -0.03462  -0.04116   0.87611
   D87        0.09188  -0.00009   0.00426   0.02801   0.03222   0.12410
   D88       -2.02697   0.00013   0.00514   0.03420   0.03931  -1.98766
   D89        2.08448   0.00014   0.00539   0.03522   0.04058   2.12505
   D90       -1.98057   0.00023   0.00700   0.04428   0.05128  -1.92929
   D91        2.18377   0.00044   0.00787   0.05046   0.05837   2.24214
   D92        0.01202   0.00046   0.00813   0.05149   0.05964   0.07166
   D93        2.19342  -0.00020   0.00467   0.03090   0.03550   2.22892
   D94        0.07457   0.00001   0.00554   0.03708   0.04259   0.11716
   D95       -2.09717   0.00002   0.00580   0.03810   0.04386  -2.05332
   D96        1.03421   0.00018  -0.00152   0.00192   0.00045   1.03466
   D97        3.12480  -0.00002  -0.00229  -0.00339  -0.00563   3.11917
   D98       -1.07655   0.00011  -0.00214  -0.00077  -0.00286  -1.07941
   D99        3.07121   0.00003  -0.00172  -0.00119  -0.00295   3.06826
   D100      -1.12138  -0.00018  -0.00248  -0.00650  -0.00903  -1.13041
   D101       0.96045  -0.00004  -0.00234  -0.00387  -0.00626   0.95420
   D102      -1.01553   0.00013  -0.00201  -0.00180  -0.00381  -1.01934
   D103       1.07506  -0.00008  -0.00277  -0.00711  -0.00989   1.06517
   D104      -3.12629   0.00006  -0.00263  -0.00448  -0.00712  -3.13341
   D105      -3.08052   0.00033   0.00839   0.05094   0.05930  -3.02122
   D106       1.23315   0.00025   0.00778   0.04740   0.05522   1.28837
   D107      -0.96748   0.00019   0.00767   0.04758   0.05525  -0.91223
   D108      -1.21382   0.00005   0.00209   0.00738   0.00946  -1.20437
   D109       0.94084   0.00040   0.00010   0.00701   0.00711   0.94795
   D110       2.93759  -0.00051   0.00063  -0.00386  -0.00322   2.93437
   D111      -1.14703  -0.00029  -0.02066  -0.07870  -0.09937  -1.24640
   D112       0.95059  -0.00004  -0.02014  -0.07334  -0.09349   0.85710
   D113       3.04729   0.00006  -0.01959  -0.06819  -0.08782   2.95947
   D114       2.98499  -0.00045  -0.01885  -0.07899  -0.09782   2.88717
   D115      -1.20058  -0.00019  -0.01832  -0.07362  -0.09194  -1.29253
   D116       0.89612  -0.00009  -0.01777  -0.06847  -0.08627   0.80985
   D117       1.02507   0.00003  -0.02028  -0.07561  -0.09586   0.92922
   D118       3.12269   0.00029  -0.01975  -0.07025  -0.08998   3.03271
   D119      -1.06380   0.00039  -0.01920  -0.06510  -0.08430  -1.14810
   D120      -1.35914  -0.00013   0.00770  -0.04875  -0.04106  -1.40020
   D121       0.74340   0.00011   0.00984  -0.03567  -0.02585   0.71754
   D122       2.79448  -0.00018   0.00945  -0.04042  -0.03100   2.76348
   D123       0.74412  -0.00023   0.00831  -0.04435  -0.03603   0.70810
   D124       2.84666   0.00002   0.01045  -0.03128  -0.02082   2.82584
   D125      -1.38544  -0.00027   0.01006  -0.03603  -0.02597  -1.41140
   D126       2.77442  -0.00004   0.00835  -0.04449  -0.03612   2.73829
   D127      -1.40623   0.00020   0.01049  -0.03142  -0.02092  -1.42715
   D128       0.64486  -0.00009   0.01009  -0.03617  -0.02607   0.61879
   D129      -0.81483  -0.00011  -0.00448  -0.02641  -0.03090  -0.84574
   D130      -2.94858   0.00005  -0.00569  -0.03323  -0.03892  -2.98750
   D131       1.30446  -0.00034  -0.00579  -0.03533  -0.04111   1.26335
         Item               Value     Threshold  Converged?
 Maximum Force            0.001325     0.000450     NO 
 RMS     Force            0.000279     0.000300     YES
 Maximum Displacement     0.460760     0.001800     NO 
 RMS     Displacement     0.076282     0.001200     NO 
 Predicted change in Energy=-2.431924D-04
 GradGradGradGradGradGradGradGradGradGradGradGradGradGradGradGradGradGrad

                          Input orientation:                          
 ---------------------------------------------------------------------
 Center     Atomic      Atomic             Coordinates (Angstroms)
 Number     Number       Type             X           Y           Z
 ---------------------------------------------------------------------
      1          6           0        1.643352    0.796662    0.109144
      2          6           0        1.143325   -0.443240    0.317770
      3          6           0       -0.268944   -0.817297    0.665935
      4          6           0       -1.323914    0.039616   -0.083673
      5          6           0       -1.527456    1.397954    0.629315
      6          6           0       -0.260676    2.077586    1.186015
      7          6           0        0.974732    2.143514    0.266637
      8          6           0        3.060975    0.686210   -0.264272
      9          6           0        3.440421   -0.779070   -0.362051
     10          6           0        2.198165   -1.538087    0.143670
     11          8           0        3.825280    1.628999   -0.465635
     12          6           0        0.698760    2.820432   -1.089994
     13          6           0        2.455042   -2.287435    1.455723
     14          8           0        1.679358   -2.452240   -0.841256
     15          6           0       -2.644513   -0.761427   -0.323631
     16          8           0       -3.113056   -1.360132    0.905379
     17          6           0       -2.447830   -1.843419   -1.396118
     18          6           0       -3.833895    0.112776   -0.792061
     19          8           0       -4.487313    0.810951    0.262450
     20          1           0       -0.418559   -0.721883    1.750851
     21          1           0       -0.397206   -1.880288    0.445194
     22          1           0       -0.923700    0.240250   -1.085969
     23          1           0       -2.215519    1.259388    1.471043
     24          1           0       -2.025602    2.087280   -0.061256
     25          1           0        0.036156    1.583959    2.120319
     26          1           0       -0.532751    3.103070    1.468537
     27          1           0        1.712937    2.779677    0.777832
     28          1           0        3.649497   -1.029689   -1.408280
     29          1           0        4.350357   -0.974654    0.216068
     30          1           0        0.285197    3.824459   -0.935846
     31          1           0       -0.011204    2.252596   -1.699835
     32          1           0        1.625460    2.925652   -1.664161
     33          1           0        1.538302   -2.755381    1.829611
     34          1           0        3.197210   -3.078876    1.293418
     35          1           0        2.843169   -1.612996    2.226940
     36          1           0        2.286885   -3.211218   -0.882346
     37          1           0       -2.492990   -2.065187    1.155654
     38          1           0       -2.346485   -1.386624   -2.388680
     39          1           0       -1.559450   -2.459052   -1.224358
     40          1           0       -3.319972   -2.505652   -1.413583
     41          1           0       -3.495674    0.852820   -1.523675
     42          1           0       -4.560798   -0.541917   -1.295771
     43          1           0       -4.648373    0.149512    0.959446
 ---------------------------------------------------------------------
                    Distance matrix (angstroms):
                    1          2          3          4          5
     1  C    0.000000
     2  C    1.353111   0.000000
     3  C    2.563544   1.501879   0.000000
     4  C    3.068381   2.545894   1.552151   0.000000
     5  C    3.268968   3.258854   2.548044   1.547534   0.000000
     6  C    2.534904   3.013243   2.941241   2.626005   1.541605
     7  C    1.511908   2.592746   3.236135   3.135741   2.635970
     8  C    1.470134   2.300394   3.770170   4.435984   4.728507
     9  C    2.436066   2.419006   3.849365   4.842173   5.513805
    10  C    2.400013   1.530258   2.622771   3.865990   4.768275
    11  O    2.404987   3.478617   4.901783   5.402428   5.468462
    12  C    2.534922   3.582038   4.153650   3.582852   3.152063
    13  C    3.461759   2.533100   3.194554   4.697384   5.488655
    14  O    3.385250   2.380494   2.956441   3.975289   5.222090
    15  C    4.582654   3.854913   2.574041   1.563084   2.611292
    16  O    5.282912   4.393489   2.905335   2.477609   3.193333
    17  C    5.096431   4.218330   3.170573   2.555684   3.931408
    18  C    5.592861   5.129678   3.962279   2.609055   2.998608
    19  O    6.132597   5.768894   4.539672   3.274423   3.039722
    20  H    3.041818   2.137953   1.099332   2.182894   2.642197
    21  H    3.382731   2.110587   1.093219   2.196479   3.472497
    22  H    2.885766   2.590412   2.148553   1.097736   2.155690
    23  H    4.118223   3.938377   2.958035   2.167935   1.095964
    24  H    3.893065   4.072996   3.471487   2.164670   1.095540
    25  H    2.692162   2.929938   2.823889   3.015355   2.168542
    26  H    3.450057   4.087763   4.010367   3.524208   2.145030
    27  H    2.093880   3.305043   4.108357   4.180022   3.525814
    28  H    3.108497   3.099044   4.438655   5.256693   6.070098
    29  H    3.236799   3.252352   4.643822   5.771996   6.352064
    30  H    3.479101   4.530033   4.941526   4.200056   3.409306
    31  H    2.851263   3.559663   3.884269   3.038498   2.907641
    32  H    2.770835   3.938266   4.798727   4.418818   4.187454
    33  H    3.948171   2.790639   2.894209   4.434517   5.299978
    34  H    4.340135   3.480935   4.186013   5.662326   6.542592
    35  H    3.425065   2.811179   3.571431   5.043276   5.542615
    36  H    4.178551   3.226408   3.828876   4.923786   6.170801
    37  H    5.137576   4.068851   2.596813   2.707927   3.633543
    38  H    5.188898   4.515929   3.737777   2.897045   4.187240
    39  H    4.757714   3.707648   2.816731   2.756807   4.279442
    40  H    6.152930   5.212690   4.060013   3.497327   4.756541
    41  H    5.392479   5.156646   4.242106   2.729734   2.967561
    42  H    6.500542   5.928766   4.726958   3.504965   4.082918
    43  H    6.381819   5.857206   4.494470   3.486001   3.377531
                    6          7          8          9         10
     6  C    0.000000
     7  C    1.541374   0.000000
     8  C    3.882348   2.599617   0.000000
     9  C    4.924948   3.875096   1.516769   0.000000
    10  C    4.495050   3.881507   2.420404   1.541123   0.000000
    11  O    4.429922   2.987737   1.230268   2.440828   3.612366
    12  C    2.579255   1.541047   3.288887   4.582906   4.771461
    13  C    5.147939   4.820638   3.488281   2.559383   1.532642
    14  O    5.328497   4.779631   3.477304   2.475980   1.440457
    15  C    4.002712   4.678250   5.886575   6.085081   4.926774
    16  O    4.475794   5.421580   6.608650   6.700155   5.368513
    17  C    5.179318   5.511290   6.166606   6.072366   4.904024
    18  C    4.532235   5.326126   6.938776   7.341387   6.323503
    19  O    4.507970   5.622247   7.567671   8.109694   7.087151
    20  H    2.860244   3.514918   4.260353   4.399927   3.177494
    21  H    4.028923   4.255006   4.364547   4.073292   2.635141
    22  H    2.996217   3.009319   4.092884   4.539672   3.797438
    23  H    2.138247   3.522779   5.584016   6.285317   5.391511
    24  H    2.161191   3.018721   5.279913   6.179309   5.570053
    25  H    1.097588   2.151781   3.954966   4.830641   4.281191
    26  H    1.097935   2.153559   4.664623   5.848775   5.545585
    27  H    2.134173   1.100441   2.699220   4.116821   4.390978
    28  H    5.628053   4.475369   2.144626   1.095955   2.184808
    29  H    5.614141   4.595690   2.156780   1.095654   2.225899
    30  H    2.802114   2.178762   4.243178   5.610452   5.794973
    31  H    2.901896   2.202494   3.735330   4.784808   4.759108
    32  H    3.521396   2.182468   3.005909   4.326031   4.849867
    33  H    5.196932   5.172974   4.306673   3.511018   2.181655
    34  H    6.209477   5.767759   4.076865   2.844087   2.166573
    35  H    4.933333   4.630897   3.397046   2.784783   2.182121
    36  H    6.224117   5.631612   4.021340   2.741659   1.964675
    37  H    4.706030   5.525270   6.358688   6.258027   4.827928
    38  H    5.397202   5.526578   6.168499   6.161545   5.204766
    39  H    5.298849   5.461571   5.671223   5.344589   4.103578
    40  H    6.092887   6.548462   7.226713   7.056183   5.814727
    41  H    4.394051   4.985542   6.678585   7.219546   6.396583
    42  H    5.613565   6.347814   7.788691   8.059006   6.981972
    43  H    4.797988   6.006274   7.824294   8.248467   7.098490
                   11         12         13         14         15
    11  O    0.000000
    12  C    3.403596   0.000000
    13  C    4.572486   5.971224   0.000000
    14  O    4.626292   5.368847   2.430012   0.000000
    15  C    6.898733   4.959284   5.612509   4.671471   0.000000
    16  O    7.678221   5.999047   5.671550   5.216384   1.445145
    17  C    7.230172   5.634381   5.689315   4.208588   1.536106
    18  C    7.814629   5.288206   7.096779   6.080928   1.548641
    19  O    8.384420   5.723851   7.695465   7.063598   2.492344
    20  H    5.333819   4.676195   3.285672   3.756915   3.043009
    21  H    5.565437   5.065049   3.053237   2.508825   2.625515
    22  H    4.986606   3.047906   4.925981   3.753039   2.132068
    23  H    6.354414   4.181960   5.864668   5.856020   2.736528
    24  H    5.882717   3.002992   6.443255   5.911208   2.926948
    25  H    4.587662   3.503429   4.613067   5.268960   4.319689
    26  H    4.990625   2.853521   6.163166   6.410151   4.754549
    27  H    2.707815   2.125792   5.165838   5.476817   5.721888
    28  H    2.826322   4.861233   3.348308   2.495319   6.392417
    29  H    2.742158   5.426107   2.617701   3.230391   7.018898
    30  H    4.192056   1.096752   6.912531   6.430364   5.476163
    31  H    4.078079   1.094711   6.054073   5.072538   4.232327
    32  H    2.820812   1.095222   6.131734   5.440753   5.798641
    33  H    5.451716   6.349694   1.095070   2.691714   5.109622
    34  H    5.064861   6.835550   1.097057   2.693210   6.489310
    35  H    4.327243   5.937661   1.095575   3.387124   6.111074
    36  H    5.095881   6.240678   2.519567   0.973049   5.534647
    37  H    7.496407   6.252958   4.962103   4.641762   1.977633
    38  H    7.133215   5.353450   6.216555   4.442688   2.178100
    39  H    6.803171   5.743738   4.829952   3.261395   2.206944
    40  H    8.309546   6.679976   6.452234   5.032267   2.164846
    41  H    7.437624   4.653262   7.358603   6.178193   2.184119
    42  H    8.702201   6.245854   7.735604   6.541824   2.159952
    43  H    8.719090   6.318690   7.526188   7.074731   2.547852
                   16         17         18         19         20
    16  O    0.000000
    17  C    2.443969   0.000000
    18  C    2.360163   2.472400   0.000000
    19  O    2.648687   3.735776   1.423516   0.000000
    20  H    2.895254   3.908861   4.339075   4.595614   0.000000
    21  H    2.803243   2.756238   4.161002   4.899504   1.745593
    22  H    3.364516   2.600162   2.927775   3.852697   3.037831
    23  H    2.826205   4.231075   3.009236   2.612057   2.689385
    24  H    3.741870   4.172593   2.775367   2.791741   3.709140
    25  H    4.478982   5.502948   5.061979   4.950857   2.379114
    26  H    5.186067   6.028394   4.994968   4.727262   3.837057
    27  H    6.359598   6.588707   6.351714   6.525687   4.213190
    28  H    7.155022   6.151399   7.595137   8.508053   5.159839
    29  H    7.505083   7.040543   8.317499   9.016370   5.016175
    30  H    6.466700   6.309210   5.546547   5.770095   5.327555
    31  H    5.427747   4.775640   4.473908   5.095533   4.573915
    32  H    6.886509   6.277545   6.203014   6.749057   5.398595
    33  H    4.943283   5.208286   6.630232   7.175148   2.823229
    34  H    6.551650   6.373887   7.998269   8.674419   4.340328
    35  H    6.106314   6.416721   7.528335   7.966850   3.414617
    36  H    5.981792   4.955034   6.965704   7.961040   4.522161
    37  H    0.971711   2.561788   3.214831   3.612105   2.542044
    38  H    3.382182   1.097320   2.647599   4.054746   4.614595
    39  H    2.856063   1.094406   3.460387   4.634210   3.629222
    40  H    2.594728   1.095211   2.739812   3.895077   4.649050
    41  H    3.308150   2.895506   1.094220   2.043366   4.761391
    42  H    2.758712   2.483669   1.100334   2.064874   5.145137
    43  H    2.153867   3.789835   1.931969   0.974293   4.390555
                   21         22         23         24         25
    21  H    0.000000
    22  H    2.668022   0.000000
    23  H    3.770437   3.040683   0.000000
    24  H    4.318538   2.382382   1.751975   0.000000
    25  H    3.872319   3.606544   2.365786   3.043592   0.000000
    26  H    5.089151   3.856693   2.496172   2.366580   1.748191
    27  H    5.126268   4.107834   4.269026   3.893605   2.458375
    28  H    4.531522   4.757180   6.923062   6.613375   5.686686
    29  H    4.838597   5.566594   7.048164   7.078503   5.365165
    30  H    5.909069   3.785568   4.315818   3.020346   3.797632
    31  H    4.672353   2.293255   3.987472   2.601936   3.878517
    32  H    5.624732   3.747519   5.230588   4.074607   4.318369
    33  H    2.535466   4.851378   5.508004   6.303027   4.601176
    34  H    3.882773   5.801722   6.939000   7.470079   5.693686
    35  H    3.707572   5.347821   5.866199   6.529381   4.255727
    36  H    3.276901   4.718257   6.767303   6.880830   6.088965
    37  H    2.220642   3.578071   3.351009   4.352276   4.543504
    38  H    3.474800   2.523508   4.681452   4.193790   5.901899
    39  H    2.114990   2.776610   4.639225   4.715850   5.484411
    40  H    3.519758   3.659156   4.869949   4.959758   6.362151
    41  H    4.576771   2.679902   3.282138   2.413228   5.127092
    42  H    4.707196   3.726162   4.049728   3.855376   6.109092
    43  H    4.738878   4.250311   2.722560   3.416973   5.034886
                   26         27         28         29         30
    26  H    0.000000
    27  H    2.371661   0.000000
    28  H    6.545760   4.800064   0.000000
    29  H    6.483923   4.622397   1.769955   0.000000
    30  H    2.640171   2.463069   5.924902   6.394053   0.000000
    31  H    3.321731   3.064198   4.925356   5.754045   1.772649
    32  H    3.808300   2.447916   4.450496   5.115927   1.770481
    33  H    6.224233   5.636807   4.233096   3.698941   7.246539
    34  H    7.222170   6.065602   3.420950   2.630243   7.816999
    35  H    5.849213   4.761608   3.768983   2.592817   6.790608
    36  H    7.303919   6.243110   2.625336   3.235220   7.315078
    37  H    5.536363   6.426919   6.736184   6.993103   6.839637
    38  H    6.190727   6.622973   6.086082   7.197369   6.015968
    39  H    6.264423   6.493194   5.404632   6.261317   6.555035
    40  H    6.894416   7.620182   7.124043   7.989597   7.300396
    41  H    4.774501   6.011600   7.389900   8.241757   4.844705
    42  H    6.095284   7.395442   8.225541   9.048845   6.532875
    43  H    5.091269   6.886001   8.709265   9.099093   6.437195
                   31         32         33         34         35
    31  H    0.000000
    32  H    1.770012   0.000000
    33  H    6.319635   6.669945   0.000000
    34  H    6.904931   6.875465   1.773170   0.000000
    35  H    6.205627   6.101049   1.779210   1.773587   0.000000
    36  H    5.983541   6.221727   2.850066   2.362235   3.539975
    37  H    5.740761   7.058432   4.145106   5.781430   5.461385
    38  H    4.378581   5.907368   5.895680   6.866885   6.948934
    39  H    4.982247   6.271532   4.360115   5.417490   5.657766
    40  H    5.802656   7.349771   5.846665   7.080261   7.213497
    41  H    3.759247   5.526516   7.043050   8.257660   7.767128
    42  H    5.354567   7.101375   7.201837   8.563104   8.268943
    43  H    5.744396   7.345151   6.889886   8.490418   7.799754
                   36         37         38         39         40
    36  H    0.000000
    37  H    5.321094   0.000000
    38  H    5.202528   3.611677   0.000000
    39  H    3.934085   2.586712   1.767815   0.000000
    40  H    5.675991   2.734755   1.775024   1.771274   0.000000
    41  H    7.096879   4.086434   2.661575   3.847993   3.364866
    42  H    7.361172   3.550445   2.609820   3.562105   2.325894
    43  H    7.923667   3.096621   4.343771   4.595111   3.800764
                   41         42         43
    41  H    0.000000
    42  H    1.769667   0.000000
    43  H    2.826526   2.360455   0.000000
 Stoichiometry    C15H24O4
 Framework group  C1[X(C15H24O4)]
 Deg. of freedom   123
 Full point group                 C1      NOp   1
 Largest Abelian subgroup         C1      NOp   1
 Largest concise Abelian subgroup C1      NOp   1
                         Standard orientation:                         
 ---------------------------------------------------------------------
 Center     Atomic      Atomic             Coordinates (Angstroms)
 Number     Number       Type             X           Y           Z
 ---------------------------------------------------------------------
      1          6           0        1.678141    0.817393    0.096293
      2          6           0        1.173596   -0.423449    0.287743
      3          6           0       -0.237443   -0.796466    0.641962
      4          6           0       -1.294581    0.078682   -0.083123
      5          6           0       -1.484790    1.425353    0.655226
      6          6           0       -0.209638    2.088809    1.212327
      7          6           0        1.017897    2.164614    0.283216
      8          6           0        3.091811    0.706395   -0.291665
      9          6           0        3.462815   -0.758833   -0.418362
     10          6           0        2.221192   -1.520349    0.085152
     11          8           0        3.859153    1.648724   -0.483398
     12          6           0        0.733408    2.866508   -1.058885
     13          6           0        2.485818   -2.293786    1.381593
     14          8           0        1.688970   -2.414544   -0.910875
     15          6           0       -2.621368   -0.711431   -0.325177
     16          8           0       -3.082082   -1.329171    0.897356
     17          6           0       -2.439779   -1.775486   -1.418078
     18          6           0       -3.810330    0.176762   -0.767634
     19          8           0       -4.450769    0.859662    0.304693
     20          1           0       -0.376943   -0.719279    1.729672
     21          1           0       -0.373135   -1.854782    0.403884
     22          1           0       -0.902236    0.294796   -1.085312
     23          1           0       -2.166071    1.275542    1.500536
     24          1           0       -1.985475    2.129125   -0.018739
     25          1           0        0.092913    1.577452    2.135190
     26          1           0       -0.473907    3.110547    1.515104
     27          1           0        1.763875    2.788046    0.798794
     28          1           0        3.661316   -0.992172   -1.470629
     29          1           0        4.376817   -0.969037    0.148093
     30          1           0        0.326410    3.869744   -0.883565
     31          1           0        0.015149    2.312974   -1.672152
     32          1           0        1.655514    2.977109   -1.639403
     33          1           0        1.570027   -2.763603    1.755458
     34          1           0        3.222428   -3.085971    1.198880
     35          1           0        2.884237   -1.634877    2.160943
     36          1           0        2.292186   -3.175717   -0.970624
     37          1           0       -2.463467   -2.041585    1.129743
     38          1           0       -2.344881   -1.301928   -2.403394
     39          1           0       -1.553099   -2.398462   -1.265032
     40          1           0       -3.315445   -2.432942   -1.439276
     41          1           0       -3.474795    0.927777   -1.489235
     42          1           0       -4.545036   -0.465385   -1.276152
     43          1           0       -4.609054    0.186957    0.991468
 ---------------------------------------------------------------------
 Rotational constants (GHZ):      0.5832418      0.2623189      0.2080001
 Standard basis: 6-31G(d) (6D, 7F)
 There are   333 symmetry adapted cartesian basis functions of A   symmetry.
 There are   333 symmetry adapted basis functions of A   symmetry.
   333 basis functions,   628 primitive gaussians,   333 cartesian basis functions
    73 alpha electrons       73 beta electrons
       nuclear repulsion energy      1605.8611483769 Hartrees.
 NAtoms=   43 NActive=   43 NUniq=   43 SFac= 1.00D+00 NAtFMM=   60 NAOKFM=F Big=F
 Integral buffers will be    131072 words long.
 Raffenetti 2 integral format.
 Two-electron integral symmetry is turned on.
 ------------------------------------------------------------------------------
 Polarizable Continuum Model (PCM)
 =================================
 Model                : PCM (using non-symmetric T matrix).
 Atomic radii         : SMD-Coulomb.
 Polarization charges : Total charges.
 Charge compensation  : None.
 Solution method      : On-the-fly selection.
 Cavity type          : VdW (van der Waals Surface) (Alpha=1.000).
 Cavity algorithm     : GePol (No added spheres)
                        Default sphere list used, NSphG=   43.
                        Lebedev-Laikov grids with approx.  5.0 points / Ang**2.
                        Smoothing algorithm: Karplus/York (Gamma=1.0000).
                        Polarization charges: spherical gaussians, with
                                              point-specific exponents (IZeta= 3).
                        Self-potential: point-specific (ISelfS= 7).
                        Self-field    : sphere-specific E.n sum rule (ISelfD= 2).
 1st derivatives      : Analytical E(r).r(x)/FMM algorithm (CHGder, D1EAlg=3).
                        Cavity 1st derivative terms included.
 Solvent              : Methanol, Eps=  32.613000 Eps(inf)=   1.765709
 ------------------------------------------------------------------------------
 ------------------------------------------------------------------------------
 Atomic radii for non-electrostatic terms: SMD-CDS.
 ------------------------------------------------------------------------------
 Nuclear repulsion after PCM non-electrostatic terms =     1605.8623005506 Hartrees.
 One-electron integrals computed using PRISM.
 NBasis=   333 RedAO= T EigKep=  9.47D-04  NBF=   333
 NBsUse=   333 1.00D-06 EigRej= -1.00D+00 NBFU=   333
 Initial guess from the checkpoint file:  "DY-202A-11R_65.chk"
 B after Tr=     0.000000    0.000000    0.000000
         Rot=    0.999992   -0.002572   -0.000741    0.002906 Ang=  -0.45 deg.
 ExpMin= 1.61D-01 ExpMax= 5.48D+03 ExpMxC= 8.25D+02 IAcc=1 IRadAn=         1 AccDes= 0.00D+00
 Harris functional with IExCor=  402 and IRadAn=       1 diagonalized for initial guess.
 HarFok:  IExCor=  402 AccDes= 0.00D+00 IRadAn=         1 IDoV= 1 UseB2=F ITyADJ=14
 ICtDFT=  3500011 ScaDFX=  1.000000  1.000000  1.000000  1.000000
 FoFCou: FMM=F IPFlag=           0 FMFlag=      100000 FMFlg1=           0
         NFxFlg=           0 DoJE=T BraDBF=F KetDBF=T FulRan=T
         wScrn=  0.000000 ICntrl=     500 IOpCl=  0 I1Cent=   200000004 NGrid=           0
         NMat0=    1 NMatS0=      1 NMatT0=    0 NMatD0=    1 NMtDS0=    0 NMtDT0=    0
 Petite list used in FoFCou.
 Keep R1 ints in memory in canonical form, NReq=1565304907.
 Requested convergence on RMS density matrix=1.00D-08 within 128 cycles.
 Requested convergence on MAX density matrix=1.00D-06.
 Requested convergence on             energy=1.00D-06.
 No special actions if energy rises.
 Inv3:  Mode=1 IEnd=    21918627.
 Iteration    1 A*A^-1 deviation from unit magnitude is 6.66D-15 for   2679.
 Iteration    1 A*A^-1 deviation from orthogonality  is 3.86D-15 for   2667   1697.
 Iteration    1 A^-1*A deviation from unit magnitude is 6.22D-15 for   2679.
 Iteration    1 A^-1*A deviation from orthogonality  is 2.58D-11 for   2087   1971.
 Error on total polarization charges =  0.05200
 SCF Done:  E(RB3LYP) =  -886.947937976     A.U. after   10 cycles
            NFock= 10  Conv=0.52D-08     -V/T= 2.0094
 SMD-CDS (non-electrostatic) energy       (kcal/mol) =       0.72
 (included in total energy above)
 D1PCM: PCM CHGder 1st derivatives, ID1Alg=3 FixD1E=F DoIter=F DoCFld=F I1PDM=0.
 Calling FoFJK, ICntrl=      2127 FMM=F ISym2X=0 I1Cent= 0 IOpClX= 0 NMat=1 NMatS=1 NMatT=0.
 ***** Axes restored to original set *****
 -------------------------------------------------------------------
 Center     Atomic                   Forces (Hartrees/Bohr)
 Number     Number              X              Y              Z
 -------------------------------------------------------------------
      1        6          -0.000720172    0.000356428    0.000493706
      2        6          -0.000673953   -0.001375788   -0.000016341
      3        6          -0.001129913   -0.000856481   -0.000661545
      4        6           0.000208299    0.001173413    0.000398735
      5        6          -0.001098576    0.000120229   -0.000336301
      6        6          -0.000085005   -0.000330603    0.000309386
      7        6           0.000545199   -0.000536289    0.000713642
      8        6           0.000218370    0.000947010   -0.000628828
      9        6           0.001285990    0.000554311    0.000841418
     10        6          -0.001275415   -0.001475742   -0.000596384
     11        8           0.001931360    0.002110088   -0.000252261
     12        6           0.000034324    0.000340652   -0.000082561
     13        6           0.000549495   -0.000199693    0.000875985
     14        8          -0.000551651   -0.000389215   -0.000530026
     15        6          -0.000143112   -0.000050020   -0.000246413
     16        8          -0.000114322    0.000745038    0.000046511
     17        6           0.000726220   -0.000296125   -0.000737764
     18        6          -0.000727103   -0.002643318    0.001080420
     19        8          -0.000078514    0.001851015    0.000685260
     20        1          -0.000073228    0.000151852    0.000050748
     21        1           0.000720574   -0.000542194   -0.000307795
     22        1          -0.000118902   -0.000001037    0.000266038
     23        1          -0.000098932   -0.000074585   -0.000100105
     24        1          -0.000558955   -0.000095833   -0.000202285
     25        1           0.000531575   -0.000164573   -0.000048171
     26        1          -0.000105344    0.000172608   -0.000167580
     27        1           0.000344462   -0.000223267   -0.000154979
     28        1          -0.000362127   -0.000358984   -0.000075116
     29        1          -0.000030424   -0.000248183   -0.000311642
     30        1          -0.000121723    0.000246468   -0.000017181
     31        1          -0.000229597   -0.000338449   -0.000153152
     32        1           0.000119686    0.000110905   -0.000205463
     33        1          -0.000269991    0.000214843   -0.000199258
     34        1           0.000355275   -0.000153260   -0.000048969
     35        1          -0.000016446   -0.000043814    0.000035417
     36        1          -0.000141143    0.000251418    0.000222380
     37        1          -0.000446313    0.000141088   -0.000156561
     38        1           0.000283054   -0.000173574    0.000240964
     39        1           0.000700627    0.000338062    0.000581260
     40        1          -0.000162438   -0.000156749   -0.000174983
     41        1          -0.000095727    0.000571958    0.000862231
     42        1           0.000298532   -0.000261631   -0.000336590
     43        1           0.000575986    0.000592021   -0.000955849
 -------------------------------------------------------------------
 Cartesian Forces:  Max     0.002643318 RMS     0.000624217

 GradGradGradGradGradGradGradGradGradGradGradGradGradGradGradGradGradGrad
 Berny optimization.
 Using GEDIIS/GDIIS optimizer.
 FormGI is forming the generalized inverse of G from B-inverse, IUseBI=4.
 Internal  Forces:  Max     0.002858426 RMS     0.000510190
 Search for a local minimum.
 Step number   6 out of a maximum of  258
 All quantities printed in internal units (Hartrees-Bohrs-Radians)
 Mixed Optimization -- En-DIIS/RFO-DIIS
 Swapping is turned off.
 Update second derivatives using D2CorX and points    5    6
 DE=  8.83D-05 DEPred=-2.43D-04 R=-3.63D-01
 Trust test=-3.63D-01 RLast= 4.71D-01 DXMaxT set to 4.24D-01
 ITU= -1  1  1  0  1  0
     Eigenvalues ---    0.00159   0.00335   0.00370   0.00390   0.00427
     Eigenvalues ---    0.00478   0.00589   0.00715   0.00824   0.00904
     Eigenvalues ---    0.01118   0.01139   0.01174   0.01228   0.01352
     Eigenvalues ---    0.01390   0.02511   0.02608   0.03193   0.03840
     Eigenvalues ---    0.03954   0.04289   0.04414   0.04498   0.04717
     Eigenvalues ---    0.04805   0.04925   0.05073   0.05113   0.05161
     Eigenvalues ---    0.05313   0.05410   0.05507   0.05539   0.05582
     Eigenvalues ---    0.05632   0.05635   0.05717   0.05888   0.05967
     Eigenvalues ---    0.06209   0.06834   0.07407   0.08076   0.08473
     Eigenvalues ---    0.08645   0.09009   0.09173   0.09341   0.09660
     Eigenvalues ---    0.10388   0.11963   0.12139   0.13394   0.14007
     Eigenvalues ---    0.14639   0.15426   0.15849   0.15988   0.16000
     Eigenvalues ---    0.16000   0.16000   0.16000   0.16000   0.16000
     Eigenvalues ---    0.16000   0.16042   0.16090   0.16262   0.16876
     Eigenvalues ---    0.17083   0.19150   0.19735   0.20727   0.21257
     Eigenvalues ---    0.22560   0.24110   0.24914   0.25049   0.26611
     Eigenvalues ---    0.26998   0.27675   0.28094   0.28237   0.28638
     Eigenvalues ---    0.29039   0.29282   0.29650   0.30466   0.30757
     Eigenvalues ---    0.31512   0.32154   0.32366   0.33749   0.33810
     Eigenvalues ---    0.33818   0.33850   0.33975   0.34003   0.34038
     Eigenvalues ---    0.34097   0.34138   0.34159   0.34171   0.34198
     Eigenvalues ---    0.34207   0.34255   0.34278   0.34285   0.34339
     Eigenvalues ---    0.34343   0.34456   0.34497   0.35088   0.35977
     Eigenvalues ---    0.39610   0.41226   0.42347   0.51658   0.52388
     Eigenvalues ---    0.52778   0.52911   0.95598
 En-DIIS/RFO-DIIS IScMMF=        0 using points:     6    5    4
 RFO step:  Lambda=-1.54191553D-04.
 DidBck=T Rises=F RFO-DIIS coefs:    0.38056    0.73467   -0.11523
 Iteration  1 RMS(Cart)=  0.04859988 RMS(Int)=  0.00103629
 Iteration  2 RMS(Cart)=  0.00152260 RMS(Int)=  0.00001632
 Iteration  3 RMS(Cart)=  0.00000093 RMS(Int)=  0.00001631
 Variable       Old X    -DE/DX   Delta X   Delta X   Delta X     New X
                                 (Linear)    (Quad)   (Total)
    R1        2.55701   0.00156   0.00042   0.00165   0.00206   2.55907
    R2        2.85709  -0.00037   0.00187  -0.00251  -0.00064   2.85645
    R3        2.77815   0.00169   0.00026   0.00294   0.00319   2.78135
    R4        2.83814   0.00034   0.00075   0.00019   0.00095   2.83909
    R5        2.89177   0.00001   0.00374  -0.00299   0.00074   2.89251
    R6        2.93314   0.00007  -0.00013   0.00135   0.00122   2.93437
    R7        2.07744   0.00008   0.00096  -0.00060   0.00036   2.07780
    R8        2.06588   0.00050  -0.00074   0.00069  -0.00005   2.06583
    R9        2.92442  -0.00038  -0.00068  -0.00046  -0.00114   2.92327
   R10        2.95380  -0.00115  -0.00060  -0.00007  -0.00067   2.95313
   R11        2.07442  -0.00028  -0.00053   0.00014  -0.00038   2.07404
   R12        2.91321   0.00080   0.00025   0.00107   0.00132   2.91453
   R13        2.07107  -0.00001   0.00048  -0.00064  -0.00016   2.07091
   R14        2.07027   0.00033  -0.00069   0.00099   0.00029   2.07056
   R15        2.91278   0.00036   0.00068  -0.00043   0.00026   2.91303
   R16        2.07414   0.00017  -0.00023   0.00058   0.00035   2.07449
   R17        2.07480   0.00015   0.00021   0.00009   0.00030   2.07509
   R18        2.91216   0.00062   0.00223  -0.00082   0.00142   2.91357
   R19        2.07953   0.00003  -0.00003   0.00018   0.00015   2.07968
   R20        2.86628   0.00160   0.00396  -0.00054   0.00342   2.86970
   R21        2.32487   0.00286   0.00082   0.00137   0.00218   2.32705
   R22        2.91230   0.00190   0.00201   0.00230   0.00433   2.91663
   R23        2.07105   0.00008   0.00036  -0.00024   0.00012   2.07118
   R24        2.07049  -0.00014   0.00047  -0.00063  -0.00017   2.07032
   R25        2.89627   0.00079   0.00090   0.00092   0.00182   2.89809
   R26        2.72207   0.00053   0.00196  -0.00061   0.00134   2.72341
   R27        2.07256   0.00027   0.00032   0.00019   0.00051   2.07307
   R28        2.06870   0.00041   0.00039   0.00064   0.00103   2.06973
   R29        2.06967   0.00022   0.00014   0.00025   0.00039   2.07006
   R30        2.06938   0.00007  -0.00029   0.00035   0.00006   2.06945
   R31        2.07314   0.00035   0.00013   0.00054   0.00067   2.07380
   R32        2.07034   0.00000   0.00006  -0.00001   0.00006   2.07040
   R33        1.83880  -0.00029   0.00005  -0.00036  -0.00031   1.83849
   R34        2.73093  -0.00028   0.00007  -0.00047  -0.00040   2.73053
   R35        2.90282   0.00048   0.00010   0.00159   0.00168   2.90450
   R36        2.92651  -0.00032   0.00121  -0.00409  -0.00288   2.92362
   R37        1.83627  -0.00043   0.00017  -0.00053  -0.00036   1.83590
   R38        2.07363  -0.00027  -0.00079   0.00028  -0.00051   2.07312
   R39        2.06813   0.00048   0.00010   0.00022   0.00032   2.06845
   R40        2.06965   0.00023  -0.00029   0.00071   0.00042   2.07007
   R41        2.69006   0.00075   0.00024   0.00111   0.00135   2.69141
   R42        2.06778  -0.00022   0.00066  -0.00091  -0.00025   2.06753
   R43        2.07933   0.00012  -0.00017   0.00061   0.00044   2.07977
   R44        1.84115  -0.00119  -0.00105  -0.00056  -0.00162   1.83953
    A1        2.26115  -0.00023  -0.00230   0.00112  -0.00119   2.25997
    A2        1.90356   0.00092   0.00419  -0.00089   0.00336   1.90692
    A3        2.11744  -0.00068  -0.00172  -0.00030  -0.00207   2.11538
    A4        2.22869  -0.00011   0.00255  -0.00196   0.00058   2.22928
    A5        1.96420  -0.00012  -0.00157   0.00110  -0.00042   1.96378
    A6        2.09021   0.00023  -0.00101   0.00084  -0.00022   2.08999
    A7        1.97107  -0.00026   0.00217  -0.00214   0.00006   1.97113
    A8        1.91255   0.00020  -0.00116   0.00102  -0.00015   1.91240
    A9        1.88146  -0.00049  -0.00375  -0.00041  -0.00417   1.87729
   A10        1.91367  -0.00014  -0.00020  -0.00044  -0.00063   1.91304
   A11        1.93859   0.00063   0.00165   0.00213   0.00376   1.94235
   A12        1.84180   0.00007   0.00115  -0.00001   0.00114   1.84294
   A13        1.92994   0.00121   0.00379  -0.00073   0.00307   1.93302
   A14        1.94492  -0.00073   0.00208  -0.00110   0.00095   1.94587
   A15        1.86927  -0.00043  -0.00213   0.00066  -0.00147   1.86781
   A16        1.99262  -0.00045  -0.00564   0.00332  -0.00233   1.99029
   A17        1.88409  -0.00001   0.00386  -0.00339   0.00048   1.88457
   A18        1.83539   0.00038  -0.00202   0.00109  -0.00094   1.83446
   A19        2.03226  -0.00091  -0.00093  -0.00187  -0.00277   2.02949
   A20        1.90228   0.00008  -0.00134   0.00060  -0.00075   1.90153
   A21        1.89829   0.00015   0.00041  -0.00044  -0.00003   1.89826
   A22        1.86950   0.00035   0.00003   0.00050   0.00052   1.87002
   A23        1.90062   0.00061   0.00274   0.00118   0.00391   1.90453
   A24        1.85272  -0.00023  -0.00097   0.00022  -0.00075   1.85197
   A25        2.05113   0.00030  -0.00151   0.00115  -0.00035   2.05078
   A26        1.90853   0.00020   0.00102   0.00147   0.00249   1.91103
   A27        1.87660  -0.00016   0.00002  -0.00094  -0.00092   1.87568
   A28        1.88621  -0.00039  -0.00231  -0.00023  -0.00254   1.88367
   A29        1.88825  -0.00013   0.00074  -0.00104  -0.00030   1.88795
   A30        1.84215   0.00017   0.00253  -0.00064   0.00189   1.84404
   A31        1.95895   0.00048  -0.00131   0.00131   0.00001   1.95896
   A32        1.95929  -0.00002   0.00165  -0.00223  -0.00059   1.95871
   A33        1.84078  -0.00025  -0.00268   0.00159  -0.00110   1.83968
   A34        1.98269  -0.00056   0.00108  -0.00318  -0.00210   1.98058
   A35        1.86013   0.00023   0.00263  -0.00011   0.00252   1.86265
   A36        1.84953   0.00015  -0.00165   0.00330   0.00166   1.85119
   A37        1.90730  -0.00142  -0.00255  -0.00182  -0.00427   1.90302
   A38        2.19329   0.00086   0.00194   0.00091   0.00280   2.19609
   A39        2.18260   0.00057   0.00060   0.00092   0.00147   2.18407
   A40        1.82656   0.00080   0.00244   0.00019   0.00277   1.82932
   A41        1.90729  -0.00011   0.00749  -0.00605   0.00143   1.90872
   A42        1.92431  -0.00006  -0.00079   0.00165   0.00081   1.92512
   A43        1.93308  -0.00059   0.00079  -0.00411  -0.00331   1.92978
   A44        1.99147  -0.00019  -0.00445   0.00373  -0.00075   1.99072
   A45        1.88016   0.00015  -0.00474   0.00396  -0.00076   1.87940
   A46        1.81378  -0.00016  -0.00004  -0.00110  -0.00109   1.81269
   A47        1.94760   0.00023   0.00353  -0.00269   0.00082   1.94842
   A48        1.85832  -0.00020  -0.00405   0.00276  -0.00131   1.85701
   A49        1.96776  -0.00031  -0.00044  -0.00089  -0.00134   1.96643
   A50        1.95898   0.00039   0.00017   0.00193   0.00209   1.96106
   A51        1.91286   0.00004   0.00066   0.00009   0.00076   1.91361
   A52        1.92402   0.00011  -0.00011   0.00055   0.00045   1.92446
   A53        1.95920  -0.00026  -0.00101  -0.00064  -0.00164   1.95755
   A54        1.93070   0.00023  -0.00075   0.00169   0.00094   1.93164
   A55        1.88452   0.00005   0.00086  -0.00068   0.00019   1.88470
   A56        1.88052  -0.00012   0.00084  -0.00072   0.00012   1.88064
   A57        1.88235  -0.00001   0.00027  -0.00029  -0.00001   1.88233
   A58        1.94003  -0.00054  -0.00214  -0.00027  -0.00241   1.93763
   A59        1.91713   0.00008  -0.00065   0.00109   0.00044   1.91757
   A60        1.94015   0.00015  -0.00134   0.00178   0.00044   1.94059
   A61        1.88449   0.00028   0.00419  -0.00254   0.00165   1.88614
   A62        1.89578   0.00012   0.00046  -0.00050  -0.00004   1.89574
   A63        1.88451  -0.00007  -0.00031   0.00032   0.00001   1.88452
   A64        1.87445  -0.00035  -0.00197   0.00023  -0.00174   1.87272
   A65        1.93444   0.00062   0.00068   0.00035   0.00103   1.93546
   A66        1.93904  -0.00157   0.00138  -0.00272  -0.00135   1.93769
   A67        1.98889  -0.00007  -0.00606   0.00390  -0.00215   1.98673
   A68        1.92140   0.00040  -0.00232   0.00632   0.00401   1.92541
   A69        1.81532  -0.00087  -0.00054  -0.00394  -0.00448   1.81084
   A70        1.85956   0.00160   0.00687  -0.00380   0.00307   1.86263
   A71        1.88888   0.00017   0.00344  -0.00253   0.00092   1.88980
   A72        1.92852   0.00028   0.00235  -0.00152   0.00085   1.92936
   A73        1.97207  -0.00131  -0.00737   0.00406  -0.00332   1.96875
   A74        1.91249   0.00050   0.00389  -0.00206   0.00184   1.91433
   A75        1.87671   0.00023  -0.00005  -0.00071  -0.00075   1.87595
   A76        1.88686  -0.00010   0.00224  -0.00183   0.00043   1.88730
   A77        1.88470   0.00044  -0.00088   0.00193   0.00104   1.88574
   A78        1.98813   0.00119   0.00181   0.00316   0.00495   1.99308
   A79        1.92477  -0.00008  -0.00019  -0.00355  -0.00374   1.92104
   A80        1.88595  -0.00053   0.00241  -0.00248  -0.00009   1.88586
   A81        1.88123  -0.00152  -0.00742  -0.00277  -0.01019   1.87104
   A82        1.90466   0.00062   0.00200   0.00492   0.00690   1.91157
   A83        1.87604   0.00030   0.00143   0.00075   0.00219   1.87823
   A84        1.84716  -0.00070  -0.00049  -0.00229  -0.00278   1.84438
    D1        0.09201  -0.00020   0.00220  -0.00198   0.00021   0.09222
    D2       -3.06333  -0.00023  -0.00023  -0.00392  -0.00416  -3.06749
    D3       -3.09861  -0.00011   0.00640  -0.00374   0.00264  -3.09597
    D4        0.02924  -0.00014   0.00397  -0.00568  -0.00173   0.02751
    D5        0.35820  -0.00020   0.00253   0.00172   0.00425   0.36245
    D6       -1.90023   0.00018   0.00074   0.00692   0.00766  -1.89257
    D7        2.37680   0.00016   0.00344   0.00318   0.00662   2.38342
    D8       -2.72915  -0.00035  -0.00224   0.00367   0.00144  -2.72771
    D9        1.29561   0.00004  -0.00403   0.00887   0.00484   1.30046
   D10       -0.71055   0.00002  -0.00133   0.00513   0.00380  -0.70675
   D11        0.05673   0.00002  -0.01650   0.01651  -0.00001   0.05672
   D12       -3.08344   0.00004  -0.01331   0.01323  -0.00008  -3.08352
   D13       -3.12911   0.00011  -0.01274   0.01497   0.00220  -3.12691
   D14        0.01391   0.00014  -0.00955   0.01169   0.00213   0.01604
   D15        0.67823  -0.00022  -0.00674   0.00120  -0.00554   0.67270
   D16       -1.46058  -0.00001  -0.00715   0.00250  -0.00465  -1.46524
   D17        2.82648   0.00007  -0.00591   0.00221  -0.00370   2.82279
   D18       -2.44874  -0.00019  -0.00416   0.00326  -0.00088  -2.44962
   D19        1.69563   0.00003  -0.00456   0.00456   0.00000   1.69563
   D20       -0.30049   0.00010  -0.00332   0.00427   0.00096  -0.29953
   D21       -0.09994   0.00021   0.00958  -0.00685   0.00274  -0.09720
   D22        2.02529  -0.00014   0.01094  -0.01004   0.00090   2.02619
   D23       -2.17134  -0.00008   0.01120  -0.00974   0.00147  -2.16987
   D24        3.02913   0.00018   0.00741  -0.00864  -0.00124   3.02789
   D25       -1.12883  -0.00017   0.00876  -0.01183  -0.00308  -1.13190
   D26        0.95773  -0.00011   0.00902  -0.01153  -0.00251   0.95522
   D27       -1.42520  -0.00026   0.00796  -0.00642   0.00153  -1.42368
   D28        2.62197  -0.00004   0.01083  -0.00938   0.00144   2.62341
   D29        0.62351   0.00014   0.01339  -0.01049   0.00290   0.62642
   D30        0.71299  -0.00028   0.00782  -0.00690   0.00091   0.71390
   D31       -1.52302  -0.00006   0.01070  -0.00987   0.00083  -1.52219
   D32        2.76171   0.00011   0.01326  -0.01097   0.00229   2.76400
   D33        2.74179   0.00009   0.01008  -0.00593   0.00415   2.74594
   D34        0.50578   0.00031   0.01296  -0.00890   0.00406   0.50984
   D35       -1.49267   0.00049   0.01552  -0.01000   0.00552  -1.48715
   D36        0.69092   0.00007  -0.00784   0.00939   0.00155   0.69248
   D37       -1.42525   0.00019  -0.00617   0.00958   0.00341  -1.42184
   D38        2.84523   0.00034  -0.00452   0.00923   0.00472   2.84994
   D39        2.90066  -0.00028  -0.00639   0.00994   0.00355   2.90421
   D40        0.78449  -0.00016  -0.00472   0.01012   0.00540   0.78989
   D41       -1.22822  -0.00001  -0.00307   0.00978   0.00671  -1.22151
   D42       -1.34866  -0.00008  -0.00967   0.01099   0.00134  -1.34732
   D43        2.81836   0.00004  -0.00799   0.01117   0.00319   2.82155
   D44        0.80565   0.00019  -0.00634   0.01083   0.00450   0.81014
   D45        0.88779   0.00114   0.05853   0.01237   0.07091   0.95870
   D46       -1.25433   0.00129   0.06006   0.00593   0.06600  -1.18833
   D47        2.92819   0.00042   0.05439   0.01013   0.06452   2.99271
   D48       -1.31414   0.00047   0.05622   0.01160   0.06782  -1.24633
   D49        2.82693   0.00062   0.05775   0.00516   0.06290   2.88983
   D50        0.72625  -0.00025   0.05208   0.00936   0.06142   0.78768
   D51        2.90717   0.00049   0.05588   0.01322   0.06912   2.97628
   D52        0.76505   0.00064   0.05741   0.00678   0.06420   0.82925
   D53       -1.33562  -0.00024   0.05174   0.01098   0.06272  -1.27290
   D54        0.80842   0.00016   0.00873  -0.00834   0.00040   0.80881
   D55       -1.34920   0.00029   0.01216  -0.01017   0.00199  -1.34722
   D56        2.94207   0.00007   0.00867  -0.00967  -0.00100   2.94107
   D57        2.94186  -0.00009   0.00637  -0.00843  -0.00205   2.93981
   D58        0.78424   0.00005   0.00980  -0.01026  -0.00046   0.78378
   D59       -1.20768  -0.00017   0.00631  -0.00976  -0.00345  -1.21112
   D60       -1.34468   0.00012   0.00661  -0.00734  -0.00072  -1.34540
   D61        2.78088   0.00026   0.01004  -0.00917   0.00087   2.78175
   D62        0.78897   0.00004   0.00655  -0.00867  -0.00212   0.78685
   D63       -1.27175   0.00000  -0.00682   0.00198  -0.00485  -1.27660
   D64        0.97448  -0.00009  -0.00473  -0.00277  -0.00749   0.96698
   D65        3.00458  -0.00008  -0.00448  -0.00055  -0.00503   2.99956
   D66        0.89711   0.00016  -0.00853   0.00463  -0.00390   0.89321
   D67       -3.13985   0.00007  -0.00644  -0.00011  -0.00655   3.13679
   D68       -1.10975   0.00008  -0.00619   0.00211  -0.00408  -1.11383
   D69        2.88378   0.00010  -0.00638   0.00325  -0.00313   2.88065
   D70       -1.15318   0.00001  -0.00429  -0.00149  -0.00577  -1.15895
   D71        0.87692   0.00002  -0.00404   0.00073  -0.00331   0.87362
   D72       -3.06622   0.00007  -0.00224  -0.00376  -0.00599  -3.07221
   D73        1.11536   0.00010  -0.00259  -0.00286  -0.00544   1.10992
   D74       -0.98813   0.00014  -0.00173  -0.00324  -0.00496  -0.99309
   D75        0.97091  -0.00009  -0.00282  -0.00083  -0.00365   0.96726
   D76       -1.13069  -0.00006  -0.00317   0.00008  -0.00310  -1.13379
   D77        3.04901  -0.00002  -0.00232  -0.00030  -0.00262   3.04638
   D78       -1.06540  -0.00016  -0.00557  -0.00107  -0.00663  -1.07203
   D79        3.11618  -0.00012  -0.00592  -0.00016  -0.00608   3.11010
   D80        1.01270  -0.00009  -0.00506  -0.00054  -0.00560   1.00710
   D81       -0.11518   0.00011   0.02158  -0.01999   0.00161  -0.11357
   D82        1.95577  -0.00020   0.02759  -0.02764  -0.00004   1.95573
   D83       -2.26406  -0.00013   0.02587  -0.02550   0.00037  -2.26369
   D84        3.02499   0.00008   0.01842  -0.01674   0.00168   3.02668
   D85       -1.18724  -0.00023   0.02443  -0.02439   0.00003  -1.18721
   D86        0.87611  -0.00015   0.02271  -0.02225   0.00044   0.87656
   D87        0.12410  -0.00008  -0.01815   0.01593  -0.00221   0.12189
   D88       -1.98766  -0.00009  -0.02217   0.02037  -0.00179  -1.98945
   D89        2.12505  -0.00022  -0.02284   0.01943  -0.00340   2.12165
   D90       -1.92929  -0.00011  -0.02880   0.02498  -0.00382  -1.93311
   D91        2.24214  -0.00012  -0.03281   0.02942  -0.00340   2.23874
   D92        0.07166  -0.00024  -0.03349   0.02848  -0.00501   0.06665
   D93        2.22892   0.00029  -0.02001   0.02021   0.00022   2.22915
   D94        0.11716   0.00028  -0.02403   0.02466   0.00064   0.11780
   D95       -2.05332   0.00015  -0.02470   0.02372  -0.00097  -2.05429
   D96        1.03466   0.00001  -0.00092   0.00469   0.00374   1.03840
   D97        3.11917   0.00007   0.00252   0.00207   0.00456   3.12373
   D98       -1.07941   0.00012   0.00086   0.00430   0.00514  -1.07427
   D99        3.06826  -0.00024   0.00110   0.00092   0.00204   3.07030
   D100      -1.13041  -0.00018   0.00454  -0.00170   0.00286  -1.12755
   D101       0.95420  -0.00012   0.00288   0.00053   0.00344   0.95763
   D102      -1.01934   0.00008   0.00151   0.00287   0.00438  -1.01496
   D103       1.06517   0.00014   0.00495   0.00025   0.00520   1.07037
   D104      -3.13341   0.00020   0.00329   0.00248   0.00577  -3.12763
   D105      -3.02122  -0.00002  -0.03317   0.02981  -0.00334  -3.02456
   D106       1.28837   0.00008  -0.03091   0.02859  -0.00233   1.28604
   D107      -0.91223   0.00016  -0.03097   0.02826  -0.00271  -0.91494
   D108      -1.20437   0.00021  -0.00497  -0.00285  -0.00781  -1.21218
   D109       0.94795  -0.00109  -0.00436  -0.00167  -0.00602   0.94193
   D110       2.93437   0.00048   0.00226  -0.00529  -0.00304   2.93133
   D111      -1.24640   0.00028   0.05278  -0.02644   0.02635  -1.22005
   D112       0.85710  -0.00013   0.04936  -0.02565   0.02372   0.88081
   D113       2.95947  -0.00009   0.04608  -0.02196   0.02413   2.98360
   D114       2.88717   0.00029   0.05259  -0.02943   0.02316   2.91032
   D115      -1.29253  -0.00012   0.04917  -0.02865   0.02053  -1.27200
   D116       0.80985  -0.00008   0.04589  -0.02496   0.02094   0.83079
   D117       0.92922   0.00028   0.05077  -0.02586   0.02489   0.95411
   D118       3.03271  -0.00012   0.04735  -0.02508   0.02226   3.05497
   D119      -1.14810  -0.00008   0.04407  -0.02139   0.02268  -1.12542
   D120      -1.40020   0.00074   0.02870   0.01872   0.04743  -1.35277
   D121       0.71754  -0.00046   0.02019   0.01469   0.03489   0.75243
   D122       2.76348  -0.00045   0.02322   0.01217   0.03540   2.79888
   D123       0.70810   0.00089   0.02584   0.01869   0.04453   0.75263
   D124       2.82584  -0.00031   0.01733   0.01466   0.03199   2.85784
   D125      -1.41140  -0.00031   0.02036   0.01214   0.03250  -1.37890
   D126       2.73829   0.00162   0.02592   0.02240   0.04831   2.78661
   D127      -1.42715   0.00042   0.01741   0.01837   0.03577  -1.39137
   D128       0.61879   0.00043   0.02043   0.01586   0.03628   0.65507
   D129      -0.84574  -0.00019   0.01724  -0.01494   0.00228  -0.84345
   D130      -2.98750   0.00023   0.02170  -0.01046   0.01123  -2.97627
   D131       1.26335   0.00038   0.02301  -0.01244   0.01059   1.27394
         Item               Value     Threshold  Converged?
 Maximum Force            0.002858     0.000450     NO 
 RMS     Force            0.000510     0.000300     NO 
 Maximum Displacement     0.293127     0.001800     NO 
 RMS     Displacement     0.048865     0.001200     NO 
 Predicted change in Energy=-3.097375D-04
 GradGradGradGradGradGradGradGradGradGradGradGradGradGradGradGradGradGrad

                          Input orientation:                          
 ---------------------------------------------------------------------
 Center     Atomic      Atomic             Coordinates (Angstroms)
 Number     Number       Type             X           Y           Z
 ---------------------------------------------------------------------
      1          6           0        1.639926    0.798406    0.114077
      2          6           0        1.143103   -0.445413    0.313934
      3          6           0       -0.267605   -0.826819    0.662616
      4          6           0       -1.327509    0.038553   -0.071496
      5          6           0       -1.532230    1.388403    0.655819
      6          6           0       -0.262173    2.063987    1.211913
      7          6           0        0.967066    2.141129    0.284944
      8          6           0        3.057821    0.699184   -0.268019
      9          6           0        3.438950   -0.766449   -0.380939
     10          6           0        2.199474   -1.536363    0.122105
     11          8           0        3.819328    1.646717   -0.464723
     12          6           0        0.675426    2.823489   -1.066524
     13          6           0        2.466652   -2.300093    1.424899
     14          8           0        1.675333   -2.440207   -0.870520
     15          6           0       -2.648641   -0.759586   -0.315835
     16          8           0       -3.163636   -1.295451    0.923300
     17          6           0       -2.430134   -1.888611   -1.335597
     18          6           0       -3.812084    0.106905   -0.853569
     19          8           0       -4.452250    0.904635    0.137517
     20          1           0       -0.413273   -0.745409    1.749403
     21          1           0       -0.389975   -1.887586    0.428386
     22          1           0       -0.931693    0.250042   -1.073085
     23          1           0       -2.214168    1.237773    1.500342
     24          1           0       -2.039162    2.081888   -0.024363
     25          1           0        0.044359    1.561354    2.138466
     26          1           0       -0.534355    3.086483    1.505553
     27          1           0        1.707739    2.776706    0.793457
     28          1           0        3.643275   -1.008974   -1.430078
     29          1           0        4.351727   -0.966979    0.190805
     30          1           0        0.253090    3.822867   -0.904244
     31          1           0       -0.033945    2.251079   -1.673751
     32          1           0        1.596710    2.940519   -1.647471
     33          1           0        1.552856   -2.776521    1.795364
     34          1           0        3.213233   -3.085284    1.250543
     35          1           0        2.853308   -1.632685    2.202984
     36          1           0        2.285918   -3.195667   -0.925054
     37          1           0       -2.564703   -1.999148    1.223196
     38          1           0       -2.267957   -1.475247   -2.338765
     39          1           0       -1.566283   -2.516257   -1.094937
     40          1           0       -3.316895   -2.530792   -1.370715
     41          1           0       -3.446704    0.786308   -1.629418
     42          1           0       -4.550120   -0.563916   -1.318912
     43          1           0       -4.631100    0.304628    0.882892
 ---------------------------------------------------------------------
                    Distance matrix (angstroms):
                    1          2          3          4          5
     1  C    0.000000
     2  C    1.354202   0.000000
     3  C    2.565332   1.502380   0.000000
     4  C    3.068792   2.546900   1.552799   0.000000
     5  C    3.271720   3.261468   2.550790   1.546930   0.000000
     6  C    2.534743   3.013015   2.942536   2.623826   1.542303
     7  C    1.511569   2.592688   3.236628   3.132562   2.636404
     8  C    1.471825   2.305411   3.775345   4.439163   4.732554
     9  C    2.435220   2.420088   3.851130   4.843853   5.516419
    10  C    2.400897   1.530650   2.623373   3.867486   4.771239
    11  O    2.409239   3.485039   4.908390   5.406546   5.473711
    12  C    2.534766   3.579121   4.147768   3.571792   3.146375
    13  C    3.464452   2.534929   3.198089   4.701502   5.494320
    14  O    3.385159   2.380210   2.954410   3.974890   5.222684
    15  C    4.583009   3.856506   2.575116   1.562728   2.608514
    16  O    5.302197   4.431917   2.945262   2.478013   3.152159
    17  C    5.087927   4.191872   3.129983   2.554936   3.938374
    18  C    5.580226   5.120742   3.966609   2.605652   3.019640
    19  O    6.093147   5.758622   4.559047   3.249275   3.004860
    20  H    3.045207   2.138428   1.099523   2.183139   2.645968
    21  H    3.381397   2.107911   1.093190   2.199742   3.476863
    22  H    2.885010   2.590802   2.147859   1.097532   2.155370
    23  H    4.119322   3.938521   2.958620   2.166787   1.095878
    24  H    3.898997   4.077807   3.474325   2.164230   1.095695
    25  H    2.688136   2.926307   2.824681   3.014113   2.171126
    26  H    3.449493   4.087556   4.011936   3.522223   2.145059
    27  H    2.092804   3.306178   4.111508   4.178320   3.527567
    28  H    3.108769   3.100006   4.439317   5.258493   6.073239
    29  H    3.236716   3.253069   4.645479   5.773527   6.354920
    30  H    3.479606   4.527063   4.934142   4.184829   3.398202
    31  H    2.847531   3.550691   3.871262   3.022549   2.901028
    32  H    2.773728   3.939214   4.796354   4.410914   4.183835
    33  H    3.951508   2.792239   2.898023   4.439179   5.306874
    34  H    4.341647   3.483044   4.190770   5.667846   6.548816
    35  H    3.427248   2.811214   3.572429   5.044355   5.545596
    36  H    4.177286   3.225680   3.827874   4.923982   6.171800
    37  H    5.170625   4.121732   2.639179   2.712767   3.586562
    38  H    5.143684   4.442150   3.664718   2.883842   4.208244
    39  H    4.767440   3.689726   2.762202   2.762517   4.279331
    40  H    6.152905   5.203694   4.041798   3.499595   4.759408
    41  H    5.377148   5.134206   4.238191   2.734455   3.041387
    42  H    6.498158   5.923936   4.726046   3.507740   4.101070
    43  H    6.337244   5.850444   4.513178   3.448966   3.290764
                    6          7          8          9         10
     6  C    0.000000
     7  C    1.541509   0.000000
     8  C    3.882686   2.599275   0.000000
     9  C    4.924110   3.873966   1.518581   0.000000
    10  C    4.495544   3.881919   2.426237   1.543413   0.000000
    11  O    4.432141   2.990291   1.231423   2.444397   3.619433
    12  C    2.578218   1.541796   3.290303   4.582003   4.769054
    13  C    5.151412   4.824179   3.494441   2.560953   1.533604
    14  O    5.327122   4.777591   3.482823   2.480222   1.441167
    15  C    4.000227   4.674229   5.890162   6.087943   4.929442
    16  O    4.448327   5.411126   6.641110   6.750928   5.427974
    17  C    5.178117   5.514157   6.160686   6.051179   4.866441
    18  C    4.549533   5.317382   6.920207   7.318717   6.308019
    19  O    4.478299   5.560542   7.523818   8.082843   7.085488
    20  H    2.864339   3.518817   4.266771   4.402093   3.178074
    21  H    4.030531   4.253549   4.366195   4.070949   2.631048
    22  H    2.993304   3.004286   4.094641   4.540357   3.797885
    23  H    2.139183   3.523279   5.586685   6.286006   5.392180
    24  H    2.164806   3.022679   5.286821   6.184649   5.574875
    25  H    1.097773   2.150133   3.951640   4.825900   4.278561
    26  H    1.098092   2.153566   4.663527   5.847315   5.546031
    27  H    2.136265   1.100519   2.695469   4.114638   4.392617
    28  H    5.628120   4.475102   2.147310   1.096020   2.184485
    29  H    5.614044   4.596207   2.158891   1.095566   2.227355
    30  H    2.799513   2.179948   4.246021   5.611183   5.793371
    31  H    2.900715   2.202407   3.734097   4.778895   4.749524
    32  H    3.521340   2.183965   3.010202   4.328922   4.851516
    33  H    5.202429   5.177625   4.313119   3.511985   2.180803
    34  H    6.212483   5.770012   4.080733   2.844236   2.168003
    35  H    4.934960   4.634485   3.403718   2.787472   2.183308
    36  H    6.222810   5.628930   4.024599   2.743474   1.964002
    37  H    4.670208   5.522283   6.412293   6.335350   4.911615
    38  H    5.399691   5.516103   6.113923   6.074888   5.100741
    39  H    5.291587   5.478427   5.692555   5.350138   4.077046
    40  H    6.092068   6.551364   7.230884   7.052234   5.800667
    41  H    4.454981   4.998168   6.646039   7.168122   6.351532
    42  H    5.630048   6.350509   7.783352   8.046494   6.969879
    43  H    4.721347   5.921971   7.784586   8.238336   7.115109
                   11         12         13         14         15
    11  O    0.000000
    12  C    3.410437   0.000000
    13  C    4.580143   5.972167   0.000000
    14  O    4.632961   5.361411   2.432030   0.000000
    15  C    6.902687   4.944834   5.618679   4.672142   0.000000
    16  O    7.703554   5.971890   5.741172   5.286197   1.444932
    17  C    7.232755   5.649849   5.636326   4.168383   1.536996
    18  C    7.794913   5.250040   7.099830   6.049778   1.547115
    19  O    8.326606   5.605780   7.732971   7.053465   2.495629
    20  H    5.342240   4.674585   3.288816   3.754812   3.043400
    21  H    5.568409   5.056092   3.053444   2.501609   2.632076
    22  H    4.989289   3.034058   4.928677   3.751674   2.130889
    23  H    6.358600   4.177684   5.867901   5.854634   2.734357
    24  H    5.891111   3.000842   6.450154   5.912935   2.920685
    25  H    4.586313   3.501884   4.613833   5.265602   4.320024
    26  H    4.990939   2.854525   6.166665   6.408803   4.751833
    27  H    2.705310   2.127767   5.171901   5.475953   5.719611
    28  H    2.831183   4.860872   3.346987   2.496864   6.394681
    29  H    2.746738   5.428049   2.617955   3.234177   7.021741
    30  H    4.200817   1.097022   6.914869   6.422617   5.455744
    31  H    4.083468   1.095255   6.047131   5.057171   4.212444
    32  H    2.830698   1.095427   6.136797   5.437100   5.786799
    33  H    5.459847   6.349835   1.095104   2.689805   5.116422
    34  H    5.069647   6.835413   1.097410   2.698179   6.497998
    35  H    4.336396   5.940567   1.095606   3.389122   6.113771
    36  H    5.100190   6.232491   2.521309   0.972887   5.536742
    37  H    7.543027   6.244925   5.044382   4.749325   1.977923
    38  H    7.093217   5.362950   6.104266   4.316993   2.179297
    39  H    6.836104   5.791282   4.760343   3.250264   2.205536
    40  H    8.318538   6.685767   6.427916   5.018042   2.167142
    41  H    7.408915   4.632376   7.336382   6.100949   2.179952
    42  H    8.698517   6.232539   7.731617   6.517499   2.158720
    43  H    8.661812   6.189030   7.580002   7.097863   2.549439
                   16         17         18         19         20
    16  O    0.000000
    17  C    2.447954   0.000000
    18  C    2.354645   2.474717   0.000000
    19  O    2.668025   3.749832   1.424231   0.000000
    20  H    2.923951   3.858998   4.365068   4.651253   0.000000
    21  H    2.879020   2.697014   4.163200   4.937932   1.746481
    22  H    3.369817   2.624514   2.892288   3.779996   3.037452
    23  H    2.766169   4.226519   3.061551   2.641455   2.690403
    24  H    3.683603   4.199650   2.780538   2.689818   3.712596
    25  H    4.464213   5.485844   5.093118   4.965337   2.383685
    26  H    5.143296   6.034706   5.018651   4.688485   3.841552
    27  H    6.350561   6.589390   6.348936   6.471505   4.221116
    28  H    7.207947   6.137507   7.560419   8.465032   5.160828
    29  H    7.558116   7.012343   8.300106   9.000877   5.018321
    30  H    6.419589   6.325088   5.507865   5.633965   5.324944
    31  H    5.396066   4.795113   4.420918   4.961353   4.565174
    32  H    6.871187   6.295494   6.157492   6.627286   5.400450
    33  H    5.019897   5.143492   6.641805   7.236067   2.827223
    34  H    6.631369   6.322004   7.998277   8.713088   4.344585
    35  H    6.160757   6.364103   7.536321   8.004706   3.415193
    36  H    6.060105   4.911017   6.935252   7.958922   4.521296
    37  H    0.971518   2.564712   3.210043   3.629530   2.545076
    38  H    3.387570   1.097049   2.663333   4.070251   4.548146
    39  H    2.848716   1.094575   3.461627   4.642224   3.543389
    40  H    2.609993   1.095433   2.733148   3.919942   4.621012
    41  H    3.306088   2.876619   1.094090   2.036463   4.792107
    42  H    2.735872   2.499887   1.100565   2.070605   5.153737
    43  H    2.171482   3.817884   1.930072   0.973437   4.432097
                   21         22         23         24         25
    21  H    0.000000
    22  H    2.667832   0.000000
    23  H    3.774207   3.040210   0.000000
    24  H    4.322213   2.383688   1.751537   0.000000
    25  H    3.874043   3.603648   2.369146   3.047925   0.000000
    26  H    5.091414   3.853914   2.497905   2.369451   1.749717
    27  H    5.127310   4.103001   4.271927   3.897547   2.460277
    28  H    4.526915   4.758456   6.924224   6.619634   5.682718
    29  H    4.836083   5.567143   7.048886   7.084162   5.360901
    30  H    5.899043   3.767930   4.307216   3.009920   3.796854
    31  H    4.655566   2.273962   3.981838   2.601923   3.874901
    32  H    5.618426   3.736497   5.227893   4.073241   4.318010
    33  H    2.536420   4.853974   5.512900   6.310162   4.605479
    34  H    3.885039   5.805519   6.943191   7.477480   5.693980
    35  H    3.705814   5.348225   5.866220   6.534171   4.253967
    36  H    3.271587   4.716762   6.766736   6.882598   6.085967
    37  H    2.318105   3.605341   3.267620   4.299705   4.508004
    38  H    3.369564   2.522731   4.701288   4.249943   5.883311
    39  H    2.024707   2.838237   4.609552   4.744753   5.447566
    40  H    3.495331   3.675705   4.864263   4.972131   6.352798
    41  H    4.552785   2.631039   3.393871   2.497179   5.194725
    42  H    4.702336   3.716985   4.080557   3.870536   6.130210
    43  H    4.795781   4.185025   2.663374   3.271072   5.001574
                   26         27         28         29         30
    26  H    0.000000
    27  H    2.372768   0.000000
    28  H    6.545479   4.798102   0.000000
    29  H    6.483279   4.622665   1.769443   0.000000
    30  H    2.639972   2.468329   5.925921   6.398482   0.000000
    31  H    3.325099   3.065431   4.920292   5.750355   1.773428
    32  H    3.808452   2.448938   4.453559   5.122296   1.770943
    33  H    6.230189   5.645010   4.230550   3.699018   7.247703
    34  H    7.224968   6.069462   3.417855   2.628009   7.818447
    35  H    5.850916   4.768838   3.769908   2.595629   6.795516
    36  H    7.302548   6.241540   2.622803   3.237246   7.307027
    37  H    5.483219   6.422401   6.823438   7.068820   6.808952
    38  H    6.212370   6.610302   5.998816   7.104736   6.040161
    39  H    6.262437   6.503900   5.433573   6.251099   6.597801
    40  H    6.897045   7.622344   7.124846   7.980703   7.302833
    41  H    4.858047   6.033265   7.316459   8.197728   4.840975
    42  H    6.117957   7.401532   8.206227   9.037953   6.518178
    43  H    4.990967   6.804414   8.691413   9.098744   6.279106
                   31         32         33         34         35
    31  H    0.000000
    32  H    1.770608   0.000000
    33  H    6.311059   6.673799   0.000000
    34  H    6.897277   6.879095   1.774547   0.000000
    35  H    6.200720   6.108948   1.779239   1.773904   0.000000
    36  H    5.967358   6.216887   2.848463   2.367555   3.542523
    37  H    5.732493   7.068126   4.229182   5.879200   5.518073
    38  H    4.395289   5.908683   5.777798   6.746762   6.846870
    39  H    5.040891   6.331368   4.260353   5.354329   5.584780
    40  H    5.808260   7.359032   5.813684   7.058401   7.186747
    41  H    3.714087   5.484248   7.029828   8.224242   7.760733
    42  H    5.333475   7.083258   7.200046   8.557397   8.267815
    43  H    5.608826   7.220545   6.969031   8.553375   7.842970
                   36         37         38         39         40
    36  H    0.000000
    37  H    5.438305   0.000000
    38  H    5.069142   3.612492   0.000000
    39  H    3.915343   2.576429   1.767245   0.000000
    40  H    5.659699   2.752601   1.775264   1.772261   0.000000
    41  H    7.015355   4.083393   2.647121   3.837784   3.329704
    42  H    7.335711   3.530451   2.660619   3.572826   2.322095
    43  H    7.960268   3.113388   4.373953   4.611106   3.852983
                   41         42         43
    41  H    0.000000
    42  H    1.771171   0.000000
    43  H    2.818955   2.368304   0.000000
 Stoichiometry    C15H24O4
 Framework group  C1[X(C15H24O4)]
 Deg. of freedom   123
 Full point group                 C1      NOp   1
 Largest Abelian subgroup         C1      NOp   1
 Largest concise Abelian subgroup C1      NOp   1
                         Standard orientation:                         
 ---------------------------------------------------------------------
 Center     Atomic      Atomic             Coordinates (Angstroms)
 Number     Number       Type             X           Y           Z
 ---------------------------------------------------------------------
      1          6           0        1.670952    0.823710    0.097343
      2          6           0        1.177919   -0.422858    0.289305
      3          6           0       -0.228353   -0.809900    0.649506
      4          6           0       -1.297422    0.061876   -0.063435
      5          6           0       -1.495711    1.403551    0.680595
      6          6           0       -0.220386    2.074839    1.229791
      7          6           0        0.998375    2.163606    0.290113
      8          6           0        3.084633    0.730523   -0.301521
      9          6           0        3.466293   -0.733294   -0.434434
     10          6           0        2.233439   -1.510250    0.074026
     11          8           0        3.842734    1.681146   -0.496459
     12          6           0        0.690883    2.860058   -1.050610
     13          6           0        2.516029   -2.287577    1.365477
     14          8           0        1.699411   -2.404081   -0.922389
     15          6           0       -2.620202   -0.735380   -0.301665
     16          8           0       -3.120725   -1.285231    0.937273
     17          6           0       -2.411652   -1.853081   -1.335883
     18          6           0       -3.790621    0.135264   -0.817089
     19          8           0       -4.420713    0.921426    0.189574
     20          1           0       -0.362029   -0.740375    1.738656
     21          1           0       -0.352009   -1.868253    0.405245
     22          1           0       -0.913028    0.284654   -1.067022
     23          1           0       -2.168031    1.242928    1.530969
     24          1           0       -2.011031    2.103620    0.013589
     25          1           0        0.097051    1.562691    2.147420
     26          1           0       -0.490549    3.093750    1.537425
     27          1           0        1.743871    2.794684    0.797182
     28          1           0        3.659240   -0.964250   -1.488327
     29          1           0        4.385617   -0.938721    0.124947
     30          1           0        0.269144    3.857061   -0.872903
     31          1           0       -0.024487    2.293248   -1.656048
     32          1           0        1.605506    2.984575   -1.640458
     33          1           0        1.606998   -2.769197    1.740917
     34          1           0        3.261595   -3.069836    1.174400
     35          1           0        2.910487   -1.628047    2.146359
     36          1           0        2.310285   -3.158083   -0.991827
     37          1           0       -2.517626   -1.991299    1.222908
     38          1           0       -2.261149   -1.428739   -2.336283
     39          1           0       -1.544403   -2.482107   -1.111601
     40          1           0       -3.297954   -2.496048   -1.368063
     41          1           0       -3.434729    0.823462   -1.589589
     42          1           0       -4.532956   -0.531516   -1.281401
     43          1           0       -4.590523    0.313199    0.930388
 ---------------------------------------------------------------------
 Rotational constants (GHZ):      0.5824004      0.2630518      0.2081802
 Standard basis: 6-31G(d) (6D, 7F)
 There are   333 symmetry adapted cartesian basis functions of A   symmetry.
 There are   333 symmetry adapted basis functions of A   symmetry.
   333 basis functions,   628 primitive gaussians,   333 cartesian basis functions
    73 alpha electrons       73 beta electrons
       nuclear repulsion energy      1605.9984748815 Hartrees.
 NAtoms=   43 NActive=   43 NUniq=   43 SFac= 1.00D+00 NAtFMM=   60 NAOKFM=F Big=F
 Integral buffers will be    131072 words long.
 Raffenetti 2 integral format.
 Two-electron integral symmetry is turned on.
 ------------------------------------------------------------------------------
 Polarizable Continuum Model (PCM)
 =================================
 Model                : PCM (using non-symmetric T matrix).
 Atomic radii         : SMD-Coulomb.
 Polarization charges : Total charges.
 Charge compensation  : None.
 Solution method      : On-the-fly selection.
 Cavity type          : VdW (van der Waals Surface) (Alpha=1.000).
 Cavity algorithm     : GePol (No added spheres)
                        Default sphere list used, NSphG=   43.
                        Lebedev-Laikov grids with approx.  5.0 points / Ang**2.
                        Smoothing algorithm: Karplus/York (Gamma=1.0000).
                        Polarization charges: spherical gaussians, with
                                              point-specific exponents (IZeta= 3).
                        Self-potential: point-specific (ISelfS= 7).
                        Self-field    : sphere-specific E.n sum rule (ISelfD= 2).
 1st derivatives      : Analytical E(r).r(x)/FMM algorithm (CHGder, D1EAlg=3).
                        Cavity 1st derivative terms included.
 Solvent              : Methanol, Eps=  32.613000 Eps(inf)=   1.765709
 ------------------------------------------------------------------------------
 ------------------------------------------------------------------------------
 Atomic radii for non-electrostatic terms: SMD-CDS.
 ------------------------------------------------------------------------------
 Nuclear repulsion after PCM non-electrostatic terms =     1605.9996718890 Hartrees.
 One-electron integrals computed using PRISM.
 NBasis=   333 RedAO= T EigKep=  9.54D-04  NBF=   333
 NBsUse=   333 1.00D-06 EigRej= -1.00D+00 NBFU=   333
 Initial guess from the checkpoint file:  "DY-202A-11R_65.chk"
 B after Tr=     0.000000    0.000000    0.000000
         Rot=    0.999992    0.003251    0.000138   -0.002236 Ang=   0.45 deg.
 ExpMin= 1.61D-01 ExpMax= 5.48D+03 ExpMxC= 8.25D+02 IAcc=1 IRadAn=         1 AccDes= 0.00D+00
 Harris functional with IExCor=  402 and IRadAn=       1 diagonalized for initial guess.
 HarFok:  IExCor=  402 AccDes= 0.00D+00 IRadAn=         1 IDoV= 1 UseB2=F ITyADJ=14
 ICtDFT=  3500011 ScaDFX=  1.000000  1.000000  1.000000  1.000000
 FoFCou: FMM=F IPFlag=           0 FMFlag=      100000 FMFlg1=           0
         NFxFlg=           0 DoJE=T BraDBF=F KetDBF=T FulRan=T
         wScrn=  0.000000 ICntrl=     500 IOpCl=  0 I1Cent=   200000004 NGrid=           0
         NMat0=    1 NMatS0=      1 NMatT0=    0 NMatD0=    1 NMtDS0=    0 NMtDT0=    0
 Petite list used in FoFCou.
 Keep R1 ints in memory in canonical form, NReq=1565304907.
 Requested convergence on RMS density matrix=1.00D-08 within 128 cycles.
 Requested convergence on MAX density matrix=1.00D-06.
 Requested convergence on             energy=1.00D-06.
 No special actions if energy rises.
 Inv3:  Mode=1 IEnd=    21918627.
 Iteration    1 A*A^-1 deviation from unit magnitude is 4.88D-15 for   2678.
 Iteration    1 A*A^-1 deviation from orthogonality  is 3.76D-15 for   2695   1760.
 Iteration    1 A^-1*A deviation from unit magnitude is 4.66D-15 for   2666.
 Iteration    1 A^-1*A deviation from orthogonality  is 2.65D-11 for   2247   2246.
 Error on total polarization charges =  0.05189
 SCF Done:  E(RB3LYP) =  -886.948215028     A.U. after   10 cycles
            NFock= 10  Conv=0.74D-08     -V/T= 2.0094
 SMD-CDS (non-electrostatic) energy       (kcal/mol) =       0.75
 (included in total energy above)
 D1PCM: PCM CHGder 1st derivatives, ID1Alg=3 FixD1E=F DoIter=F DoCFld=F I1PDM=0.
 Calling FoFJK, ICntrl=      2127 FMM=F ISym2X=0 I1Cent= 0 IOpClX= 0 NMat=1 NMatS=1 NMatT=0.
 ***** Axes restored to original set *****
 -------------------------------------------------------------------
 Center     Atomic                   Forces (Hartrees/Bohr)
 Number     Number              X              Y              Z
 -------------------------------------------------------------------
      1        6          -0.000393310    0.000153469    0.000316777
      2        6           0.000193354   -0.000383975   -0.000296307
      3        6          -0.000507861   -0.000185905   -0.000044292
      4        6           0.000005365    0.000213032   -0.000014978
      5        6          -0.000359044    0.000077070   -0.000316340
      6        6          -0.000083050   -0.000035739    0.000252330
      7        6           0.000277247   -0.000368602    0.000169744
      8        6          -0.000022621    0.000262340   -0.000553212
      9        6           0.000790885    0.000304373    0.000607772
     10        6          -0.000814814   -0.000460788   -0.000337666
     11        8           0.000382222    0.000475400    0.000148941
     12        6           0.000014392    0.000252435   -0.000074383
     13        6           0.000325190   -0.000124177    0.000309237
     14        8           0.000136049    0.000118475   -0.000035196
     15        6          -0.000350084    0.000473179   -0.000192590
     16        8           0.000445331    0.000083724   -0.000121133
     17        6           0.000087340   -0.000302144   -0.000291243
     18        6           0.000626495   -0.000581520    0.000061495
     19        8          -0.000287925    0.000097513    0.000198110
     20        1          -0.000009421    0.000099135    0.000096861
     21        1           0.000091092    0.000171696    0.000109393
     22        1          -0.000128809   -0.000194978    0.000066958
     23        1          -0.000119616   -0.000020787    0.000066045
     24        1          -0.000051485   -0.000184695    0.000127372
     25        1           0.000105883   -0.000077343   -0.000016293
     26        1           0.000003400    0.000062208   -0.000015371
     27        1           0.000064571   -0.000093882   -0.000122618
     28        1          -0.000262865   -0.000113504   -0.000120269
     29        1          -0.000011968   -0.000224279   -0.000203888
     30        1          -0.000024411    0.000089921   -0.000016709
     31        1           0.000072314    0.000004873   -0.000013139
     32        1           0.000065447    0.000032275   -0.000087638
     33        1          -0.000135762    0.000054820   -0.000078981
     34        1           0.000112893   -0.000012124   -0.000031758
     35        1          -0.000002578   -0.000005457   -0.000064935
     36        1          -0.000108891    0.000000825    0.000108359
     37        1           0.000063533   -0.000144852    0.000256988
     38        1           0.000035771    0.000045819    0.000098375
     39        1          -0.000123474   -0.000022829    0.000001562
     40        1          -0.000034729   -0.000087916   -0.000075799
     41        1          -0.000014939    0.000354503    0.000064711
     42        1          -0.000012238    0.000024368    0.000160923
     43        1          -0.000038881    0.000174042   -0.000097215
 -------------------------------------------------------------------
 Cartesian Forces:  Max     0.000814814 RMS     0.000235068

 GradGradGradGradGradGradGradGradGradGradGradGradGradGradGradGradGradGrad
 Berny optimization.
 Using GEDIIS/GDIIS optimizer.
 FormGI is forming the generalized inverse of G from B-inverse, IUseBI=4.
 Internal  Forces:  Max     0.000577741 RMS     0.000138432
 Search for a local minimum.
 Step number   7 out of a maximum of  258
 All quantities printed in internal units (Hartrees-Bohrs-Radians)
 Mixed Optimization -- En-DIIS/RFO-DIIS
 Swapping is turned off.
 Update second derivatives using D2CorX and points    4    5    6    7
 DE= -2.77D-04 DEPred=-3.10D-04 R= 8.94D-01
 TightC=F SS=  1.41D+00  RLast= 2.44D-01 DXNew= 7.1352D-01 7.3170D-01
 Trust test= 8.94D-01 RLast= 2.44D-01 DXMaxT set to 7.14D-01
 ITU=  1 -1  1  1  0  1  0
     Eigenvalues ---    0.00156   0.00349   0.00360   0.00374   0.00399
     Eigenvalues ---    0.00481   0.00686   0.00709   0.00835   0.00861
     Eigenvalues ---    0.01122   0.01137   0.01194   0.01240   0.01346
     Eigenvalues ---    0.01388   0.02513   0.02632   0.03218   0.03847
     Eigenvalues ---    0.03968   0.04325   0.04420   0.04538   0.04729
     Eigenvalues ---    0.04814   0.04918   0.05075   0.05131   0.05159
     Eigenvalues ---    0.05345   0.05422   0.05518   0.05543   0.05577
     Eigenvalues ---    0.05626   0.05632   0.05719   0.05926   0.05972
     Eigenvalues ---    0.06206   0.06890   0.07269   0.08066   0.08494
     Eigenvalues ---    0.08643   0.08979   0.09165   0.09351   0.09661
     Eigenvalues ---    0.10387   0.12046   0.12142   0.13393   0.14018
     Eigenvalues ---    0.14650   0.15567   0.15836   0.15992   0.16000
     Eigenvalues ---    0.16000   0.16000   0.16000   0.16000   0.16000
     Eigenvalues ---    0.16023   0.16080   0.16183   0.16354   0.16864
     Eigenvalues ---    0.17168   0.19248   0.19728   0.20730   0.21529
     Eigenvalues ---    0.22630   0.24276   0.24833   0.25000   0.26646
     Eigenvalues ---    0.26941   0.27733   0.28081   0.28180   0.28667
     Eigenvalues ---    0.29093   0.29313   0.29657   0.29965   0.30594
     Eigenvalues ---    0.31626   0.32135   0.32410   0.33749   0.33809
     Eigenvalues ---    0.33822   0.33852   0.33983   0.34035   0.34049
     Eigenvalues ---    0.34090   0.34129   0.34152   0.34172   0.34201
     Eigenvalues ---    0.34206   0.34248   0.34273   0.34281   0.34314
     Eigenvalues ---    0.34340   0.34457   0.34626   0.34747   0.36014
     Eigenvalues ---    0.39592   0.41155   0.42243   0.51675   0.51993
     Eigenvalues ---    0.52784   0.52911   0.94965
 En-DIIS/RFO-DIIS IScMMF=        0 using points:     7    6    5    4
 RFO step:  Lambda=-1.27097919D-05.
 DidBck=F Rises=F RFO-DIIS coefs:    0.93102    0.04318    0.09375   -0.06795
 Iteration  1 RMS(Cart)=  0.01207999 RMS(Int)=  0.00005018
 Iteration  2 RMS(Cart)=  0.00007386 RMS(Int)=  0.00000511
 Iteration  3 RMS(Cart)=  0.00000000 RMS(Int)=  0.00000511
 Variable       Old X    -DE/DX   Delta X   Delta X   Delta X     New X
                                 (Linear)    (Quad)   (Total)
    R1        2.55907   0.00028  -0.00021   0.00082   0.00061   2.55969
    R2        2.85645  -0.00020   0.00011  -0.00086  -0.00076   2.85569
    R3        2.78135   0.00042  -0.00038   0.00175   0.00137   2.78271
    R4        2.83909   0.00028  -0.00011   0.00040   0.00029   2.83938
    R5        2.89251  -0.00006  -0.00009  -0.00063  -0.00072   2.89179
    R6        2.93437  -0.00011  -0.00020   0.00002  -0.00018   2.93418
    R7        2.07780   0.00011  -0.00005   0.00011   0.00006   2.07785
    R8        2.06583  -0.00020   0.00007  -0.00021  -0.00014   2.06569
    R9        2.92327  -0.00008   0.00012  -0.00043  -0.00030   2.92298
   R10        2.95313  -0.00039  -0.00016  -0.00202  -0.00218   2.95095
   R11        2.07404  -0.00014   0.00003  -0.00039  -0.00036   2.07367
   R12        2.91453   0.00037  -0.00013   0.00177   0.00164   2.91617
   R13        2.07091   0.00012   0.00004   0.00014   0.00019   2.07110
   R14        2.07056  -0.00016   0.00000  -0.00012  -0.00012   2.07045
   R15        2.91303   0.00035   0.00001   0.00127   0.00128   2.91431
   R16        2.07449   0.00004  -0.00005   0.00022   0.00018   2.07467
   R17        2.07509   0.00006  -0.00004   0.00019   0.00015   2.07524
   R18        2.91357   0.00034  -0.00014   0.00095   0.00081   2.91438
   R19        2.07968  -0.00007  -0.00002  -0.00013  -0.00016   2.07952
   R20        2.86970   0.00045  -0.00040   0.00140   0.00101   2.87071
   R21        2.32705   0.00058  -0.00025   0.00097   0.00072   2.32777
   R22        2.91663   0.00056  -0.00049   0.00220   0.00171   2.91833
   R23        2.07118   0.00008  -0.00001   0.00026   0.00025   2.07143
   R24        2.07032  -0.00007   0.00002  -0.00036  -0.00034   2.06998
   R25        2.89809   0.00025  -0.00021   0.00104   0.00083   2.89892
   R26        2.72341  -0.00016  -0.00015  -0.00050  -0.00065   2.72276
   R27        2.07307   0.00008  -0.00006   0.00030   0.00024   2.07331
   R28        2.06973  -0.00004  -0.00014   0.00009  -0.00005   2.06968
   R29        2.07006   0.00011  -0.00004   0.00036   0.00032   2.07038
   R30        2.06945   0.00007   0.00000   0.00024   0.00024   2.06969
   R31        2.07380   0.00008  -0.00008   0.00041   0.00033   2.07414
   R32        2.07040  -0.00004  -0.00001  -0.00012  -0.00013   2.07027
   R33        1.83849  -0.00007   0.00003  -0.00022  -0.00019   1.83830
   R34        2.73053  -0.00004   0.00005  -0.00011  -0.00006   2.73046
   R35        2.90450   0.00046  -0.00023   0.00183   0.00160   2.90610
   R36        2.92362  -0.00029   0.00046  -0.00172  -0.00126   2.92236
   R37        1.83590   0.00022   0.00003   0.00020   0.00023   1.83613
   R38        2.07312  -0.00007   0.00007  -0.00008  -0.00001   2.07311
   R39        2.06845  -0.00008   0.00000  -0.00005  -0.00005   2.06840
   R40        2.07007   0.00008  -0.00005   0.00040   0.00034   2.07041
[truncated: 865,713 more chars]
