# Supplementary material for: New patchoulol- and guaiane-type sesquiterpenoids from Sanguisorba officinalis with anti-melanogenic activity
Source: Nat Prod Bioprospect. 2026 May 12;16(1):63. doi: 10.1007/s13659-026-00616-0 (PMC13161421; doi:10.1007/s13659-026-00616-0)
Supplement: Supplementary file 2 — Additional file 2. It includes the calculated NMR data of compound 11. [file 13659_2026_616_MOESM2_ESM.zip › New folder/11R-opt_freq-conf-66.log]

 Entering Gaussian System, Link 0=/gpfs/home/zhengshan/software/Gaussian/g09/g09
 Input=DY-202A-11R_66.gjf
 Output=DY-202A-11R_66.log
 Initial command:
 /gpfs/home/zhengshan/software/Gaussian/g09/l1.exe "/gpfs/home/zhengshan/software/Gaussian/g09/scratch/zhengshan/%J/Gau-23326.inp" -scrdir="/gpfs/home/zhengshan/software/Gaussian/g09/scratch/zhengshan/%J/"
 Entering Link 1 = /gpfs/home/zhengshan/software/Gaussian/g09/l1.exe PID=     23327.
  
 Copyright (c) 1988,1990,1992,1993,1995,1998,2003,2009,2013,
            Gaussian, Inc.  All Rights Reserved.
  
 This is part of the Gaussian(R) 09 program.  It is based on
 the Gaussian(R) 03 system (copyright 2003, Gaussian, Inc.),
 the Gaussian(R) 98 system (copyright 1998, Gaussian, Inc.),
 the Gaussian(R) 94 system (copyright 1995, Gaussian, Inc.),
 the Gaussian 92(TM) system (copyright 1992, Gaussian, Inc.),
 the Gaussian 90(TM) system (copyright 1990, Gaussian, Inc.),
 the Gaussian 88(TM) system (copyright 1988, Gaussian, Inc.),
 the Gaussian 86(TM) system (copyright 1986, Carnegie Mellon
 University), and the Gaussian 82(TM) system (copyright 1983,
 Carnegie Mellon University). Gaussian is a federally registered
 trademark of Gaussian, Inc.
  
 This software contains proprietary and confidential information,
 including trade secrets, belonging to Gaussian, Inc.
  
 This software is provided under written license and may be
 used, copied, transmitted, or stored only in accord with that
 written license.
  
 The following legend is applicable only to US Government
 contracts under FAR:
  
                    RESTRICTED RIGHTS LEGEND
  
 Use, reproduction and disclosure by the US Government is
 subject to restrictions as set forth in subparagraphs (a)
 and (c) of the Commercial Computer Software - Restricted
 Rights clause in FAR 52.227-19.
  
 Gaussian, Inc.
 340 Quinnipiac St., Bldg. 40, Wallingford CT 06492
  
  
 ---------------------------------------------------------------
 Warning -- This program may not be used in any manner that
 competes with the business of Gaussian, Inc. or will provide
 assistance to any competitor of Gaussian, Inc.  The licensee
 of this program is prohibited from giving any competitor of
 Gaussian, Inc. access to this program.  By using this program,
 the user acknowledges that Gaussian, Inc. is engaged in the
 business of creating and licensing software in the field of
 computational chemistry and represents and warrants to the
 licensee that it is not a competitor of Gaussian, Inc. and that
 it will not use this program in any manner prohibited above.
 ---------------------------------------------------------------
  

 Cite this work as:
 Gaussian 09, Revision D.01,
 M. J. Frisch, G. W. Trucks, H. B. Schlegel, G. E. Scuseria, 
 M. A. Robb, J. R. Cheeseman, G. Scalmani, V. Barone, B. Mennucci, 
 G. A. Petersson, H. Nakatsuji, M. Caricato, X. Li, H. P. Hratchian, 
 A. F. Izmaylov, J. Bloino, G. Zheng, J. L. Sonnenberg, M. Hada, 
 M. Ehara, K. Toyota, R. Fukuda, J. Hasegawa, M. Ishida, T. Nakajima, 
 Y. Honda, O. Kitao, H. Nakai, T. Vreven, J. A. Montgomery, Jr., 
 J. E. Peralta, F. Ogliaro, M. Bearpark, J. J. Heyd, E. Brothers, 
 K. N. Kudin, V. N. Staroverov, T. Keith, R. Kobayashi, J. Normand, 
 K. Raghavachari, A. Rendell, J. C. Burant, S. S. Iyengar, J. Tomasi, 
 M. Cossi, N. Rega, J. M. Millam, M. Klene, J. E. Knox, J. B. Cross, 
 V. Bakken, C. Adamo, J. Jaramillo, R. Gomperts, R. E. Stratmann, 
 O. Yazyev, A. J. Austin, R. Cammi, C. Pomelli, J. W. Ochterski, 
 R. L. Martin, K. Morokuma, V. G. Zakrzewski, G. A. Voth, 
 P. Salvador, J. J. Dannenberg, S. Dapprich, A. D. Daniels, 
 O. Farkas, J. B. Foresman, J. V. Ortiz, J. Cioslowski, 
 and D. J. Fox, Gaussian, Inc., Wallingford CT, 2013.
 
 ******************************************
 Gaussian 09:  ES64L-G09RevD.01 24-Apr-2013
                10-Mar-2024 
 ******************************************
 %nprocshared=4
 Will use up to    4 processors via shared memory.
 %mem=12GB
 %chk=DY-202A-11R_66.chk
 ----------------------------------------------------------
 # opt freq b3lyp/6-31g(d) scrf=(smd,solvent=methanol,read)
 ----------------------------------------------------------
 1/14=-1,18=20,19=15,26=3,38=1,40=2/1,3;
 2/9=110,12=2,17=6,18=5,40=1/2;
 3/5=1,6=6,7=1,11=2,16=1,25=1,30=1,70=32203,71=1,72=3,74=-5/1,2,3;
 4//1;
 5/5=2,38=5,53=3/2;
 6/7=2,8=2,9=2,10=2,28=1/1;
 7//1,2,3,16;
 1/14=-1,18=20,19=15,26=3/3(2);
 2/9=110/2;
 99//99;
 2/9=110/2;
 3/5=1,6=6,7=1,11=2,16=1,25=1,30=1,70=32205,71=1,72=3,74=-5/1,2,3;
 4/5=5,16=3,69=1/1;
 5/5=2,38=5,53=3/2;
 7//1,2,3,16;
 1/14=-1,18=20,19=15,26=3/3(-5);
 2/9=110/2;
 6/7=2,8=2,9=2,10=2,19=2,28=1/1;
 99/9=1/99;
 --------
 opt+freq
 --------
 Symbolic Z-matrix:
 Charge =  0 Multiplicity = 1
 C                    -1.3969    0.7229   -0.1708 
 C                    -0.9887   -0.3712    0.4909 
 C                     0.0984   -0.4151    1.5277 
 C                     1.4568    0.2658    1.2218 
 C                     1.2948    1.7987    1.118 
 C                     0.5699    2.3407   -0.1112 
 C                    -0.9528    2.1469   -0.151 
 C                    -2.5275    0.2917   -1.0193 
 C                    -2.8055   -1.1706   -0.8959 
 C                    -1.8083   -1.6051    0.1805 
 O                    -3.1522    1.0514   -1.7475 
 C                    -1.666     2.9061    0.9728 
 C                    -1.0087   -2.8191   -0.2902 
 O                    -2.5371   -1.9594    1.3556 
 C                     2.2941   -0.412     0.0822 
 O                     1.5194   -0.53     -1.1169 
 C                     2.7002   -1.8439    0.4809 
 C                     3.5727    0.3897   -0.2735 
 O                     4.2602   -0.2603   -1.3488 
 H                     0.2939   -1.4551    1.8083 
 H                    -0.3135    0.0306    2.4444 
 H                     2.0547    0.1268    2.1365 
 H                     2.2919    2.2556    1.1493 
 H                     0.8043    2.1669    2.0276 
 H                     1.012     1.9317   -1.0259 
 H                     0.7681    3.4205   -0.1579 
 H                    -1.2721    2.615    -1.0925 
 H                    -3.8467   -1.3257   -0.5978 
 H                    -2.6122   -1.6351   -1.8683 
 H                    -1.352     3.9551    0.9941 
 H                    -1.465     2.4718    1.9578 
 H                    -2.7519    2.8908    0.8238 
 H                    -0.3804   -3.2234    0.5097 
 H                    -1.6849   -3.6336   -0.5764 
 H                    -0.3739   -2.5833   -1.1501 
 H                    -1.9013   -2.284     2.0142 
 H                     2.1661   -0.7418   -1.8211 
 H                     3.303    -1.8482    1.3948 
 H                     1.8293   -2.4847    0.6361 
 H                     3.2767   -2.3331   -0.3125 
 H                     3.3296    1.3912   -0.6375 
 H                     4.2486    0.4652    0.5842 
 H                     5.0453    0.2803   -1.5481 
 

 GradGradGradGradGradGradGradGradGradGradGradGradGradGradGradGradGradGrad
 Berny optimization.
 Initialization pass.
                           ----------------------------
                           !    Initial Parameters    !
                           ! (Angstroms and Degrees)  !
 --------------------------                            --------------------------
 ! Name  Definition              Value          Derivative Info.                !
 --------------------------------------------------------------------------------
 ! R1    R(1,2)                  1.3422         estimate D2E/DX2                !
 ! R2    R(1,7)                  1.4918         estimate D2E/DX2                !
 ! R3    R(1,8)                  1.4779         estimate D2E/DX2                !
 ! R4    R(2,3)                  1.5029         estimate D2E/DX2                !
 ! R5    R(2,10)                 1.5135         estimate D2E/DX2                !
 ! R6    R(3,4)                  1.55           estimate D2E/DX2                !
 ! R7    R(3,20)                 1.0948         estimate D2E/DX2                !
 ! R8    R(3,21)                 1.0994         estimate D2E/DX2                !
 ! R9    R(4,5)                  1.5449         estimate D2E/DX2                !
 ! R10   R(4,15)                 1.5682         estimate D2E/DX2                !
 ! R11   R(4,22)                 1.1016         estimate D2E/DX2                !
 ! R12   R(5,6)                  1.5265         estimate D2E/DX2                !
 ! R13   R(5,23)                 1.0972         estimate D2E/DX2                !
 ! R14   R(5,24)                 1.0971         estimate D2E/DX2                !
 ! R15   R(6,7)                  1.5355         estimate D2E/DX2                !
 ! R16   R(6,25)                 1.0952         estimate D2E/DX2                !
 ! R17   R(6,26)                 1.0988         estimate D2E/DX2                !
 ! R18   R(7,12)                 1.5323         estimate D2E/DX2                !
 ! R19   R(7,27)                 1.0989         estimate D2E/DX2                !
 ! R20   R(8,9)                  1.4936         estimate D2E/DX2                !
 ! R21   R(8,11)                 1.2238         estimate D2E/DX2                !
 ! R22   R(9,10)                 1.5303         estimate D2E/DX2                !
 ! R23   R(9,28)                 1.0941         estimate D2E/DX2                !
 ! R24   R(9,29)                 1.0948         estimate D2E/DX2                !
 ! R25   R(10,13)                1.528          estimate D2E/DX2                !
 ! R26   R(10,14)                1.4274         estimate D2E/DX2                !
 ! R27   R(12,30)                1.0952         estimate D2E/DX2                !
 ! R28   R(12,31)                1.0951         estimate D2E/DX2                !
 ! R29   R(12,32)                1.0962         estimate D2E/DX2                !
 ! R30   R(13,33)                1.0946         estimate D2E/DX2                !
 ! R31   R(13,34)                1.0966         estimate D2E/DX2                !
 ! R32   R(13,35)                1.0945         estimate D2E/DX2                !
 ! R33   R(14,36)                0.9713         estimate D2E/DX2                !
 ! R34   R(15,16)                1.4325         estimate D2E/DX2                !
 ! R35   R(15,17)                1.5408         estimate D2E/DX2                !
 ! R36   R(15,18)                1.5505         estimate D2E/DX2                !
 ! R37   R(16,37)                0.9793         estimate D2E/DX2                !
 ! R38   R(17,38)                1.0948         estimate D2E/DX2                !
 ! R39   R(17,39)                1.0923         estimate D2E/DX2                !
 ! R40   R(17,40)                1.096          estimate D2E/DX2                !
 ! R41   R(18,19)                1.4323         estimate D2E/DX2                !
 ! R42   R(18,41)                1.093          estimate D2E/DX2                !
 ! R43   R(18,42)                1.0946         estimate D2E/DX2                !
 ! R44   R(19,43)                0.9738         estimate D2E/DX2                !
 ! A1    A(2,1,7)              132.9244         estimate D2E/DX2                !
 ! A2    A(2,1,8)              106.133          estimate D2E/DX2                !
 ! A3    A(7,1,8)              120.9224         estimate D2E/DX2                !
 ! A4    A(1,2,3)              125.7253         estimate D2E/DX2                !
 ! A5    A(1,2,10)             113.5012         estimate D2E/DX2                !
 ! A6    A(3,2,10)             120.623          estimate D2E/DX2                !
 ! A7    A(2,3,4)              119.0092         estimate D2E/DX2                !
 ! A8    A(2,3,20)             109.4957         estimate D2E/DX2                !
 ! A9    A(2,3,21)             107.0007         estimate D2E/DX2                !
 ! A10   A(4,3,20)             108.1432         estimate D2E/DX2                !
 ! A11   A(4,3,21)             108.3501         estimate D2E/DX2                !
 ! A12   A(20,3,21)            103.7868         estimate D2E/DX2                !
 ! A13   A(3,4,5)              110.9306         estimate D2E/DX2                !
 ! A14   A(3,4,15)             114.9283         estimate D2E/DX2                !
 ! A15   A(3,4,22)             104.8548         estimate D2E/DX2                !
 ! A16   A(5,4,15)             115.8502         estimate D2E/DX2                !
 ! A17   A(5,4,22)             103.7628         estimate D2E/DX2                !
 ! A18   A(15,4,22)            105.0156         estimate D2E/DX2                !
 ! A19   A(4,5,6)              117.1419         estimate D2E/DX2                !
 ! A20   A(4,5,23)             108.4187         estimate D2E/DX2                !
 ! A21   A(4,5,24)             108.9164         estimate D2E/DX2                !
 ! A22   A(6,5,23)             107.8579         estimate D2E/DX2                !
 ! A23   A(6,5,24)             109.6432         estimate D2E/DX2                !
 ! A24   A(23,5,24)            104.0572         estimate D2E/DX2                !
 ! A25   A(5,6,7)              116.5501         estimate D2E/DX2                !
 ! A26   A(5,6,25)             110.3802         estimate D2E/DX2                !
 ! A27   A(5,6,26)             107.3063         estimate D2E/DX2                !
 ! A28   A(7,6,25)             109.3617         estimate D2E/DX2                !
 ! A29   A(7,6,26)             107.5655         estimate D2E/DX2                !
 ! A30   A(25,6,26)            104.9917         estimate D2E/DX2                !
 ! A31   A(1,7,6)              114.5849         estimate D2E/DX2                !
 ! A32   A(1,7,12)             110.1284         estimate D2E/DX2                !
 ! A33   A(1,7,27)             107.9844         estimate D2E/DX2                !
 ! A34   A(6,7,12)             112.3348         estimate D2E/DX2                !
 ! A35   A(6,7,27)             104.8681         estimate D2E/DX2                !
 ! A36   A(12,7,27)            106.384          estimate D2E/DX2                !
 ! A37   A(1,8,9)              112.3715         estimate D2E/DX2                !
 ! A38   A(1,8,11)             123.4367         estimate D2E/DX2                !
 ! A39   A(9,8,11)             124.1885         estimate D2E/DX2                !
 ! A40   A(8,9,10)             102.4042         estimate D2E/DX2                !
 ! A41   A(8,9,28)             109.7815         estimate D2E/DX2                !
 ! A42   A(8,9,29)             108.0068         estimate D2E/DX2                !
 ! A43   A(10,9,28)            112.8449         estimate D2E/DX2                !
 ! A44   A(10,9,29)            112.9056         estimate D2E/DX2                !
 ! A45   A(28,9,29)            110.4794         estimate D2E/DX2                !
 ! A46   A(2,10,9)             105.4062         estimate D2E/DX2                !
 ! A47   A(2,10,13)            115.3115         estimate D2E/DX2                !
 ! A48   A(2,10,14)            108.0601         estimate D2E/DX2                !
 ! A49   A(9,10,13)            110.4818         estimate D2E/DX2                !
 ! A50   A(9,10,14)            108.4708         estimate D2E/DX2                !
 ! A51   A(13,10,14)           108.8795         estimate D2E/DX2                !
 ! A52   A(7,12,30)            110.8169         estimate D2E/DX2                !
 ! A53   A(7,12,31)            112.1942         estimate D2E/DX2                !
 ! A54   A(7,12,32)            110.7611         estimate D2E/DX2                !
 ! A55   A(30,12,31)           108.0436         estimate D2E/DX2                !
 ! A56   A(30,12,32)           107.4594         estimate D2E/DX2                !
 ! A57   A(31,12,32)           107.3705         estimate D2E/DX2                !
 ! A58   A(10,13,33)           111.6377         estimate D2E/DX2                !
 ! A59   A(10,13,34)           110.3547         estimate D2E/DX2                !
 ! A60   A(10,13,35)           111.9845         estimate D2E/DX2                !
 ! A61   A(33,13,34)           105.6842         estimate D2E/DX2                !
 ! A62   A(33,13,35)           108.7111         estimate D2E/DX2                !
 ! A63   A(34,13,35)           108.216          estimate D2E/DX2                !
 ! A64   A(10,14,36)           107.8754         estimate D2E/DX2                !
 ! A65   A(4,15,16)            110.8035         estimate D2E/DX2                !
 ! A66   A(4,15,17)            110.7533         estimate D2E/DX2                !
 ! A67   A(4,15,18)            112.5524         estimate D2E/DX2                !
 ! A68   A(16,15,17)           106.4146         estimate D2E/DX2                !
 ! A69   A(16,15,18)           107.2496         estimate D2E/DX2                !
 ! A70   A(17,15,18)           108.8154         estimate D2E/DX2                !
 ! A71   A(15,16,37)           105.2258         estimate D2E/DX2                !
 ! A72   A(15,17,38)           111.3929         estimate D2E/DX2                !
 ! A73   A(15,17,39)           111.8262         estimate D2E/DX2                !
 ! A74   A(15,17,40)           111.4764         estimate D2E/DX2                !
 ! A75   A(38,17,39)           108.5468         estimate D2E/DX2                !
 ! A76   A(38,17,40)           108.2356         estimate D2E/DX2                !
 ! A77   A(39,17,40)           105.0933         estimate D2E/DX2                !
 ! A78   A(15,18,19)           109.4757         estimate D2E/DX2                !
 ! A79   A(15,18,41)           111.5165         estimate D2E/DX2                !
 ! A80   A(15,18,42)           111.4137         estimate D2E/DX2                !
 ! A81   A(19,18,41)           105.8174         estimate D2E/DX2                !
 ! A82   A(19,18,42)           108.8552         estimate D2E/DX2                !
 ! A83   A(41,18,42)           109.5781         estimate D2E/DX2                !
 ! A84   A(18,19,43)           106.7799         estimate D2E/DX2                !
 ! D1    D(7,1,2,3)              1.4739         estimate D2E/DX2                !
 ! D2    D(7,1,2,10)           177.0096         estimate D2E/DX2                !
 ! D3    D(8,1,2,3)           -176.8442         estimate D2E/DX2                !
 ! D4    D(8,1,2,10)            -1.3085         estimate D2E/DX2                !
 ! D5    D(2,1,7,6)             42.002          estimate D2E/DX2                !
 ! D6    D(2,1,7,12)           -85.7881         estimate D2E/DX2                !
 ! D7    D(2,1,7,27)           158.4374         estimate D2E/DX2                !
 ! D8    D(8,1,7,6)           -139.8814         estimate D2E/DX2                !
 ! D9    D(8,1,7,12)            92.3284         estimate D2E/DX2                !
 ! D10   D(8,1,7,27)           -23.446          estimate D2E/DX2                !
 ! D11   D(2,1,8,9)             -1.6489         estimate D2E/DX2                !
 ! D12   D(2,1,8,11)           178.9858         estimate D2E/DX2                !
 ! D13   D(7,1,8,9)            179.7867         estimate D2E/DX2                !
 ! D14   D(7,1,8,11)             0.4214         estimate D2E/DX2                !
 ! D15   D(1,2,3,4)            -48.3306         estimate D2E/DX2                !
 ! D16   D(1,2,3,20)          -173.3631         estimate D2E/DX2                !
 ! D17   D(1,2,3,21)            74.7608         estimate D2E/DX2                !
 ! D18   D(10,2,3,4)           136.4275         estimate D2E/DX2                !
 ! D19   D(10,2,3,20)           11.395          estimate D2E/DX2                !
 ! D20   D(10,2,3,21)         -100.4811         estimate D2E/DX2                !
 ! D21   D(1,2,10,9)             3.629          estimate D2E/DX2                !
 ! D22   D(1,2,10,13)          125.7576         estimate D2E/DX2                !
 ! D23   D(1,2,10,14)         -112.189          estimate D2E/DX2                !
 ! D24   D(3,2,10,9)           179.4179         estimate D2E/DX2                !
 ! D25   D(3,2,10,13)          -58.4535         estimate D2E/DX2                !
 ! D26   D(3,2,10,14)           63.5999         estimate D2E/DX2                !
 ! D27   D(2,3,4,5)             66.5984         estimate D2E/DX2                !
 ! D28   D(2,3,4,15)           -67.234          estimate D2E/DX2                !
 ! D29   D(2,3,4,22)           178.0037         estimate D2E/DX2                !
 ! D30   D(20,3,4,5)          -167.7195         estimate D2E/DX2                !
 ! D31   D(20,3,4,15)           58.4481         estimate D2E/DX2                !
 ! D32   D(20,3,4,22)          -56.3142         estimate D2E/DX2                !
 ! D33   D(21,3,4,5)           -55.8247         estimate D2E/DX2                !
 ! D34   D(21,3,4,15)          170.3429         estimate D2E/DX2                !
 ! D35   D(21,3,4,22)           55.5806         estimate D2E/DX2                !
 ! D36   D(3,4,5,6)            -71.4619         estimate D2E/DX2                !
 ! D37   D(3,4,5,23)           166.2664         estimate D2E/DX2                !
 ! D38   D(3,4,5,24)            53.6385         estimate D2E/DX2                !
 ! D39   D(15,4,5,6)            61.9111         estimate D2E/DX2                !
 ! D40   D(15,4,5,23)          -60.3606         estimate D2E/DX2                !
 ! D41   D(15,4,5,24)         -172.9885         estimate D2E/DX2                !
 ! D42   D(22,4,5,6)           176.4348         estimate D2E/DX2                !
 ! D43   D(22,4,5,23)           54.1631         estimate D2E/DX2                !
 ! D44   D(22,4,5,24)          -58.4648         estimate D2E/DX2                !
 ! D45   D(3,4,15,16)           54.3022         estimate D2E/DX2                !
 ! D46   D(3,4,15,17)          -63.553          estimate D2E/DX2                !
 ! D47   D(3,4,15,18)          174.3859         estimate D2E/DX2                !
 ! D48   D(5,4,15,16)          -77.2213         estimate D2E/DX2                !
 ! D49   D(5,4,15,17)          164.9235         estimate D2E/DX2                !
 ! D50   D(5,4,15,18)           42.8624         estimate D2E/DX2                !
 ! D51   D(22,4,15,16)         168.9713         estimate D2E/DX2                !
 ! D52   D(22,4,15,17)          51.1161         estimate D2E/DX2                !
 ! D53   D(22,4,15,18)         -70.945          estimate D2E/DX2                !
 ! D54   D(4,5,6,7)             73.7005         estimate D2E/DX2                !
 ! D55   D(4,5,6,25)           -51.82           estimate D2E/DX2                !
 ! D56   D(4,5,6,26)          -165.6981         estimate D2E/DX2                !
 ! D57   D(23,5,6,7)          -163.7385         estimate D2E/DX2                !
 ! D58   D(23,5,6,25)           70.741          estimate D2E/DX2                !
 ! D59   D(23,5,6,26)          -43.1371         estimate D2E/DX2                !
 ! D60   D(24,5,6,7)           -51.0357         estimate D2E/DX2                !
 ! D61   D(24,5,6,25)         -176.5562         estimate D2E/DX2                !
 ! D62   D(24,5,6,26)           69.5656         estimate D2E/DX2                !
 ! D63   D(5,6,7,1)            -62.7202         estimate D2E/DX2                !
 ! D64   D(5,6,7,12)            63.9416         estimate D2E/DX2                !
 ! D65   D(5,6,7,27)           179.066          estimate D2E/DX2                !
 ! D66   D(25,6,7,1)            63.3111         estimate D2E/DX2                !
 ! D67   D(25,6,7,12)         -170.0271         estimate D2E/DX2                !
 ! D68   D(25,6,7,27)          -54.9027         estimate D2E/DX2                !
 ! D69   D(26,6,7,1)           176.8164         estimate D2E/DX2                !
 ! D70   D(26,6,7,12)          -56.5218         estimate D2E/DX2                !
 ! D71   D(26,6,7,27)           58.6026         estimate D2E/DX2                !
 ! D72   D(1,7,12,30)         -179.6933         estimate D2E/DX2                !
 ! D73   D(1,7,12,31)           59.4429         estimate D2E/DX2                !
 ! D74   D(1,7,12,32)          -60.5232         estimate D2E/DX2                !
 ! D75   D(6,7,12,30)           51.2848         estimate D2E/DX2                !
 ! D76   D(6,7,12,31)          -69.5791         estimate D2E/DX2                !
 ! D77   D(6,7,12,32)          170.4548         estimate D2E/DX2                !
 ! D78   D(27,7,12,30)         -62.9163         estimate D2E/DX2                !
 ! D79   D(27,7,12,31)         176.2198         estimate D2E/DX2                !
 ! D80   D(27,7,12,32)          56.2538         estimate D2E/DX2                !
 ! D81   D(1,8,9,10)             3.7042         estimate D2E/DX2                !
 ! D82   D(1,8,9,28)           123.8067         estimate D2E/DX2                !
 ! D83   D(1,8,9,29)          -115.6715         estimate D2E/DX2                !
 ! D84   D(11,8,9,10)         -176.9361         estimate D2E/DX2                !
 ! D85   D(11,8,9,28)          -56.8335         estimate D2E/DX2                !
 ! D86   D(11,8,9,29)           63.6883         estimate D2E/DX2                !
 ! D87   D(8,9,10,2)            -4.1363         estimate D2E/DX2                !
 ! D88   D(8,9,10,13)         -129.3291         estimate D2E/DX2                !
 ! D89   D(8,9,10,14)          111.3998         estimate D2E/DX2                !
 ! D90   D(28,9,10,2)         -122.0847         estimate D2E/DX2                !
 ! D91   D(28,9,10,13)         112.7225         estimate D2E/DX2                !
 ! D92   D(28,9,10,14)          -6.5485         estimate D2E/DX2                !
 ! D93   D(29,9,10,2)          111.7474         estimate D2E/DX2                !
 ! D94   D(29,9,10,13)         -13.4455         estimate D2E/DX2                !
 ! D95   D(29,9,10,14)        -132.7165         estimate D2E/DX2                !
 ! D96   D(2,10,13,33)          67.8189         estimate D2E/DX2                !
 ! D97   D(2,10,13,34)        -174.9637         estimate D2E/DX2                !
 ! D98   D(2,10,13,35)         -54.3438         estimate D2E/DX2                !
 ! D99   D(9,10,13,33)        -172.8169         estimate D2E/DX2                !
 ! D100  D(9,10,13,34)         -55.5995         estimate D2E/DX2                !
 ! D101  D(9,10,13,35)          65.0204         estimate D2E/DX2                !
 ! D102  D(14,10,13,33)        -53.7935         estimate D2E/DX2                !
 ! D103  D(14,10,13,34)         63.4238         estimate D2E/DX2                !
 ! D104  D(14,10,13,35)       -175.9562         estimate D2E/DX2                !
 ! D105  D(2,10,14,36)         -69.5424         estimate D2E/DX2                !
 ! D106  D(9,10,14,36)         176.659          estimate D2E/DX2                !
 ! D107  D(13,10,14,36)         56.3861         estimate D2E/DX2                !
 ! D108  D(4,15,16,37)         166.0496         estimate D2E/DX2                !
 ! D109  D(17,15,16,37)        -73.4803         estimate D2E/DX2                !
 ! D110  D(18,15,16,37)         42.8491         estimate D2E/DX2                !
 ! D111  D(4,15,17,38)         -59.6307         estimate D2E/DX2                !
 ! D112  D(4,15,17,39)          62.0303         estimate D2E/DX2                !
 ! D113  D(4,15,17,40)         179.3528         estimate D2E/DX2                !
 ! D114  D(16,15,17,38)        179.8667         estimate D2E/DX2                !
 ! D115  D(16,15,17,39)        -58.4723         estimate D2E/DX2                !
 ! D116  D(16,15,17,40)         58.8503         estimate D2E/DX2                !
 ! D117  D(18,15,17,38)         64.5918         estimate D2E/DX2                !
 ! D118  D(18,15,17,39)       -173.7473         estimate D2E/DX2                !
 ! D119  D(18,15,17,40)        -56.4247         estimate D2E/DX2                !
 ! D120  D(4,15,18,19)        -177.9907         estimate D2E/DX2                !
 ! D121  D(4,15,18,41)         -61.2347         estimate D2E/DX2                !
 ! D122  D(4,15,18,42)          61.5519         estimate D2E/DX2                !
 ! D123  D(16,15,18,19)        -55.8749         estimate D2E/DX2                !
 ! D124  D(16,15,18,41)         60.8811         estimate D2E/DX2                !
 ! D125  D(16,15,18,42)       -176.3323         estimate D2E/DX2                !
 ! D126  D(17,15,18,19)         58.8584         estimate D2E/DX2                !
 ! D127  D(17,15,18,41)        175.6144         estimate D2E/DX2                !
 ! D128  D(17,15,18,42)        -61.599          estimate D2E/DX2                !
 ! D129  D(15,18,19,43)        179.1718         estimate D2E/DX2                !
 ! D130  D(41,18,19,43)         58.8721         estimate D2E/DX2                !
 ! D131  D(42,18,19,43)        -58.8236         estimate D2E/DX2                !
 --------------------------------------------------------------------------------
 Trust Radius=3.00D-01 FncErr=1.00D-07 GrdErr=1.00D-06
 Number of steps in this run=    258 maximum allowed number of steps=    258.
 GradGradGradGradGradGradGradGradGradGradGradGradGradGradGradGradGradGrad

                          Input orientation:                          
 ---------------------------------------------------------------------
 Center     Atomic      Atomic             Coordinates (Angstroms)
 Number     Number       Type             X           Y           Z
 ---------------------------------------------------------------------
      1          6           0       -1.396900    0.722900   -0.170800
      2          6           0       -0.988700   -0.371200    0.490900
      3          6           0        0.098400   -0.415100    1.527700
      4          6           0        1.456800    0.265800    1.221800
      5          6           0        1.294800    1.798700    1.118000
      6          6           0        0.569900    2.340700   -0.111200
      7          6           0       -0.952800    2.146900   -0.151000
      8          6           0       -2.527500    0.291700   -1.019300
      9          6           0       -2.805500   -1.170600   -0.895900
     10          6           0       -1.808300   -1.605100    0.180500
     11          8           0       -3.152200    1.051400   -1.747500
     12          6           0       -1.666000    2.906100    0.972800
     13          6           0       -1.008700   -2.819100   -0.290200
     14          8           0       -2.537100   -1.959400    1.355600
     15          6           0        2.294100   -0.412000    0.082200
     16          8           0        1.519400   -0.530000   -1.116900
     17          6           0        2.700200   -1.843900    0.480900
     18          6           0        3.572700    0.389700   -0.273500
     19          8           0        4.260200   -0.260300   -1.348800
     20          1           0        0.293900   -1.455100    1.808300
     21          1           0       -0.313500    0.030600    2.444400
     22          1           0        2.054700    0.126800    2.136500
     23          1           0        2.291900    2.255600    1.149300
     24          1           0        0.804300    2.166900    2.027600
     25          1           0        1.012000    1.931700   -1.025900
     26          1           0        0.768100    3.420500   -0.157900
     27          1           0       -1.272100    2.615000   -1.092500
     28          1           0       -3.846700   -1.325700   -0.597800
     29          1           0       -2.612200   -1.635100   -1.868300
     30          1           0       -1.352000    3.955100    0.994100
     31          1           0       -1.465000    2.471800    1.957800
     32          1           0       -2.751900    2.890800    0.823800
     33          1           0       -0.380400   -3.223400    0.509700
     34          1           0       -1.684900   -3.633600   -0.576400
     35          1           0       -0.373900   -2.583300   -1.150100
     36          1           0       -1.901300   -2.284000    2.014200
     37          1           0        2.166100   -0.741800   -1.821100
     38          1           0        3.303000   -1.848200    1.394800
     39          1           0        1.829300   -2.484700    0.636100
     40          1           0        3.276700   -2.333100   -0.312500
     41          1           0        3.329600    1.391200   -0.637500
     42          1           0        4.248600    0.465200    0.584200
     43          1           0        5.045300    0.280300   -1.548100
 ---------------------------------------------------------------------
                    Distance matrix (angstroms):
                    1          2          3          4          5
     1  C    0.000000
     2  C    1.342210   0.000000
     3  C    2.532956   1.502887   0.000000
     4  C    3.208096   2.630676   1.549984   0.000000
     5  C    3.172318   3.211867   2.549537   1.544927   0.000000
     6  C    2.547377   3.185304   3.240793   2.620819   1.526492
     7  C    1.491775   2.598875   3.238348   3.351013   2.604479
     8  C    1.477884   2.255670   3.725873   4.571416   4.631315
     9  C    2.468859   2.421367   3.857104   4.971428   5.448394
    10  C    2.390030   1.513473   2.620411   3.904542   4.700424
    11  O    2.382220   3.422712   4.841896   5.538663   5.342785
    12  C    2.479233   3.381074   3.801498   4.096958   3.164452
    13  C    3.565210   2.569578   3.210864   4.228645   5.349132
    14  O    3.290089   2.380678   3.059467   4.573910   5.372451
    15  C    3.869818   3.308395   2.628798   1.568175   2.637930
    16  O    3.312049   2.983422   3.004389   2.471181   3.235439
    17  C    4.878463   3.972018   3.147479   2.558478   3.955955
    18  C    4.981816   4.687179   3.995345   2.593898   3.018341
    19  O    5.861497   5.563070   5.061501   3.839768   4.372434
    20  H    3.394013   2.134349   1.094786   2.158197   3.473547
    21  H    2.914156   2.105588   1.099386   2.164262   2.733522
    22  H    4.194343   3.495467   2.119293   1.101581   2.100009
    23  H    4.207027   4.253928   3.476675   2.159155   1.097245
    24  H    3.429778   3.466734   2.723035   2.165468   1.097057
    25  H    2.827577   3.406880   3.586504   2.832883   2.166558
    26  H    3.458965   4.228981   4.242826   3.511412   2.129688
    27  H    2.108352   3.391882   4.233819   4.280376   3.484484
    28  H    3.221896   3.203826   4.572828   5.828459   6.256266
    29  H    3.149385   3.130339   4.513155   5.451504   5.997801
    30  H    3.436004   4.370591   4.635411   4.642428   3.416279
    31  H    2.755762   3.234394   3.311102   3.734307   2.962233
    32  H    2.743181   3.722948   4.421387   4.976162   4.201787
    33  H    4.131542   2.916407   3.025247   4.007107   5.328960
    34  H    4.384809   3.502439   4.238648   5.320632   6.423355
    35  H    3.596737   2.822100   3.477754   4.134579   5.208720
    36  H    3.751012   2.609997   2.779977   4.290246   5.261812
    37  H    4.190919   3.928798   3.949250   3.282926   3.981408
    38  H    5.581283   4.627878   3.512962   2.812006   4.172453
    39  H    4.620406   3.525491   2.841515   2.836732   4.343436
    40  H    5.585853   4.763207   4.143266   3.524258   4.800628
    41  H    4.796273   4.798651   4.288527   2.868955   2.718133
    42  H    5.701588   5.304487   4.346180   2.870617   3.284524
    43  H    6.602635   6.402432   5.866511   4.533198   4.845604
                    6          7          8          9         10
     6  C    0.000000
     7  C    1.535499   0.000000
     8  C    3.823210   2.583678   0.000000
     9  C    4.933387   3.872103   1.493597   0.000000
    10  C    4.616304   3.862548   2.356824   1.530306   0.000000
    11  O    4.265419   2.930238   1.223793   2.404726   3.546864
    12  C    2.548329   1.532307   3.397901   4.627092   4.582457
    13  C    5.398848   4.968265   3.537714   2.512551   1.527977
    14  O    5.504163   4.652048   3.272261   2.400728   1.427424
    15  C    3.253863   4.140617   4.995630   5.247673   4.273504
    16  O    3.186519   3.769686   4.130631   4.377667   3.729970
    17  C    4.732826   5.447035   5.842965   5.715037   4.524803
    18  C    3.584627   4.856224   6.146402   6.595707   5.756779
    19  O    4.681364   5.865552   6.818075   7.138479   6.401089
    20  H    4.262482   4.285735   4.359694   4.123096   2.662983
    21  H    3.556410   3.409330   4.119125   4.337113   3.167836
    22  H    3.486852   4.284684   5.566222   5.873691   4.663495
    23  H    2.135740   3.497238   5.637938   6.473421   5.714474
    24  H    2.158614   2.798946   4.888851   5.719826   4.946255
    25  H    1.095176   2.161527   3.900988   4.920820   4.681714
    26  H    1.098832   2.140935   4.625190   5.864594   5.657650
    27  H    2.105031   1.098860   2.641801   4.089099   4.440415
    28  H    5.760696   4.542382   2.129304   1.094083   2.199748
    29  H    5.387035   4.472835   2.107257   1.094846   2.201076
    30  H    2.742567   2.177200   4.342359   5.653102   5.637906
    31  H    2.904955   2.194299   3.839905   4.817429   4.460691
    32  H    3.494451   2.177242   3.194166   4.410806   4.638678
    33  H    5.678714   5.440982   4.393610   3.474307   2.183155
    34  H    6.402562   5.842184   4.039074   2.724737   2.168626
    35  H    5.120141   4.869098   3.594541   2.823653   2.187436
    36  H    5.657915   5.022013   4.028459   3.244367   1.957552
    37  H    3.869550   4.567424   4.872462   5.075103   4.532940
    38  H    5.223481   6.038390   6.663466   6.558980   5.259183
    39  H    5.042721   5.459975   5.424984   5.055220   3.770066
    40  H    5.404784   6.163210   6.409203   6.219720   5.160451
    41  H    2.965550   4.375696   5.971624   6.653498   6.003745
    42  H    4.187352   5.515723   6.965403   7.390999   6.413669
    43  H    5.132167   6.435316   7.591249   8.010339   7.315369
                   11         12         13         14         15
    11  O    0.000000
    12  C    3.612303   0.000000
    13  C    4.658228   5.899587   0.000000
    14  O    4.367207   4.957665   2.404942   0.000000
    15  C    5.928872   5.242647   4.103815   5.230343   0.000000
    16  O    4.972155   5.130341   3.509231   4.961011   1.432454
    17  C    6.899211   6.470562   3.911720   5.311097   1.540849
    18  C    6.916271   5.943863   5.593380   6.745509   1.550504
    19  O    7.538116   7.108851   5.952260   7.510260   2.436457
    20  H    5.549942   4.853796   2.821518   2.910982   2.840472
    21  H    5.164521   3.501908   4.010253   3.176473   3.546190
    22  H    6.561414   4.787725   4.894039   5.103593   2.137233
    23  H    6.283293   4.014882   6.222435   6.413114   2.873116
    24  H    5.581184   2.785929   5.789591   5.351905   3.557360
    25  H    4.316966   3.480796   5.214843   5.779992   2.892161
    26  H    4.848527   2.732752   6.489001   6.492946   4.132116
    27  H    2.531530   2.122583   5.499319   5.340277   4.822907
    28  H    2.730338   5.013020   3.221662   2.435652   6.245532
    29  H    2.742895   5.439636   2.542335   3.241040   5.419613
    30  H    4.380475   1.095194   6.903410   6.042885   5.761698
    31  H    4.312010   1.095099   5.766744   4.598649   5.095587
    32  H    3.186725   1.096182   6.073113   4.883993   6.076230
    33  H    5.572409   6.279968   1.094559   2.639052   3.903803
    34  H    5.047145   6.720718   1.096616   2.694775   5.161870
    35  H    4.613771   6.025756   1.094532   3.368563   3.653947
    36  H    5.180737   5.298775   2.528503   0.971268   4.983813
    37  H    5.612958   5.983146   4.091233   5.804659   1.935898
    38  H    7.742825   6.890023   4.729971   5.841290   2.191682
    39  H    6.557507   6.433600   3.004014   4.456352   2.195206
    40  H    7.405729   7.316522   4.312928   6.059908   2.193608
    41  H    6.584929   5.462967   6.055418   7.043943   2.200400
    42  H    7.781536   6.410265   6.260224   7.247032   2.200353
    43  H    8.236101   7.634875   6.916611   8.422620   3.272042
                   16         17         18         19         20
    16  O    0.000000
    17  C    2.381929   0.000000
    18  C    2.402751   2.513831   0.000000
    19  O    2.763784   2.879096   1.432280   0.000000
    20  H    3.303703   2.775506   4.299733   5.208298   0.000000
    21  H    4.044336   4.056041   4.755889   5.949094   1.726517
    22  H    3.361926   2.653552   2.860339   4.142631   2.389674
    23  H    3.673144   4.173652   2.673274   4.055177   4.265628
    24  H    4.203869   4.698216   4.014666   5.406905   3.664353
    25  H    2.515095   4.401775   3.082378   3.931912   4.474234
    26  H    4.134076   5.644022   4.130968   5.211650   5.278474
    27  H    4.205246   6.175479   5.393960   6.240143   5.237625
    28  H    5.449553   6.655376   7.622025   8.211023   4.790682
    29  H    4.342346   5.812395   6.700462   7.027790   4.689905
    30  H    5.728646   7.093102   6.210600   7.399700   5.713333
    31  H    5.231752   6.177005   5.890014   7.153733   4.305418
    32  H    5.806220   7.229133   6.889132   7.988690   5.397498
    33  H    3.675523   3.375492   5.412476   5.811123   2.295197
    34  H    4.493552   4.852835   6.627296   6.878951   3.787916
    35  H    2.793157   3.557663   5.018248   5.187552   3.235881
    36  H    4.957973   4.870164   6.507451   7.305424   2.355498
    37  H    0.979274   2.607507   2.377789   2.200037   4.145657
    38  H    3.350749   1.094806   2.804311   3.311344   3.062710
    39  H    2.643842   1.092327   3.482670   3.846694   2.188968
    40  H    2.643167   1.095971   2.739120   2.517477   3.763744
    41  H    2.682845   3.480350   1.092976   2.024702   4.826887
    42  H    3.366407   2.782114   1.094619   2.064697   4.563510
    43  H    3.643417   3.758798   1.950673   0.973833   6.070654
                   21         22         23         24         25
    21  H    0.000000
    22  H    2.390069   0.000000
    23  H    3.662788   2.358520   0.000000
    24  H    2.446830   2.395280   1.729807   0.000000
    25  H    4.173022   3.787567   2.544514   3.069580   0.000000
    26  H    4.408316   4.215219   2.321148   2.519769   1.740528
    27  H    4.484161   5.261671   4.225746   3.774554   2.385047
    28  H    4.855722   6.664284   7.318502   6.381440   5.865227
    29  H    5.163135   6.397083   6.949364   6.426952   5.154273
    30  H    4.310864   5.250387   4.023729   2.985869   3.709858
    31  H    2.742661   4.233113   3.848988   2.290755   3.915316
    32  H    4.093029   5.697919   5.094050   3.823575   4.302116
    33  H    3.786298   4.449722   6.129414   5.723886   5.556249
    34  H    4.942907   5.956932   7.312705   6.828084   6.200636
    35  H    4.444834   4.903517   5.984036   5.835266   4.724550
    36  H    2.839640   4.634312   6.240108   5.208739   5.958326
    37  H    4.993947   4.053329   4.221790   5.012736   3.018591
    38  H    4.208399   2.451326   4.233647   4.771265   5.039456
    39  H    3.766733   3.020255   4.790388   4.962286   4.789030
    40  H    5.106575   3.679945   4.915573   5.642591   4.881222
    41  H    4.962007   3.304414   2.239791   3.752547   2.411279
    42  H    4.945905   2.708754   2.711742   4.103948   3.901105
    43  H    6.687237   4.748003   4.331165   5.859264   4.389456
                   26         27         28         29         30
    26  H    0.000000
    27  H    2.384266   0.000000
    28  H    6.634479   4.733118   0.000000
    29  H    6.317514   4.523393   1.798302   0.000000
    30  H    2.471381   2.481159   6.053472   6.405605   0.000000
    31  H    3.219154   3.059746   5.159902   5.729026   1.772474
    32  H    3.692522   2.436817   4.582402   5.267892   1.766764
    33  H    6.775408   6.119566   4.104029   3.627466   7.260132
    34  H    7.480152   6.283452   3.162316   2.553996   7.756653
    35  H    6.191465   5.275643   3.734559   2.534735   6.950176
    36  H    6.662209   5.835039   3.394917   4.000032   6.345763
    37  H    4.695251   4.860060   6.163697   4.861313   6.508706
    38  H    6.049446   6.858451   7.440542   6.758907   7.450361
    39  H    6.052104   6.213991   5.923071   5.169213   7.191652
    40  H    6.278606   6.766364   7.199936   6.130812   7.916661
    41  H    3.302932   4.783341   7.673487   6.780734   5.581494
    42  H    4.625839   6.157198   8.374863   7.582651   6.611667
    43  H    5.485249   6.750403   9.085701   7.899911   7.803357
                   31         32         33         34         35
    31  H    0.000000
    32  H    1.765681   0.000000
    33  H    5.975672   6.565525   0.000000
    34  H    6.614109   6.757725   1.746310   0.000000
    35  H    6.033538   6.286250   1.778962   1.775101   0.000000
    36  H    4.776104   5.377651   2.336478   2.929071   3.526376
    37  H    6.147536   6.661682   4.251544   4.974132   3.208265
    38  H    6.458575   7.710122   4.030138   5.652648   4.531720
    39  H    6.096408   7.065311   2.333330   3.890980   2.838014
    40  H    7.122152   8.057563   3.852665   5.135992   3.753805
    41  H    5.558009   6.431861   6.031144   7.099124   5.456677
    42  H    6.209545   7.412688   5.919372   7.304353   5.802470
    43  H    7.712199   8.557859   6.778545   7.845917   6.142177
                   36         37         38         39         40
    36  H    0.000000
    37  H    5.799280   0.000000
    38  H    5.259117   3.585900   0.000000
    39  H    3.982062   3.031331   1.775542   0.000000
    40  H    5.676938   2.457955   1.775019   1.737179   0.000000
    41  H    6.921049   2.702652   3.824221   4.346902   3.738828
    42  H    6.886528   3.402811   2.627366   3.815444   3.095019
    43  H    8.217108   3.067411   4.028248   4.770599   3.388881
                   41         42         43
    41  H    0.000000
    42  H    1.787341   0.000000
    43  H    2.237614   2.283774   0.000000
 Stoichiometry    C15H24O4
 Framework group  C1[X(C15H24O4)]
 Deg. of freedom   123
 Full point group                 C1      NOp   1
 Largest Abelian subgroup         C1      NOp   1
 Largest concise Abelian subgroup C1      NOp   1
                         Standard orientation:                         
 ---------------------------------------------------------------------
 Center     Atomic      Atomic             Coordinates (Angstroms)
 Number     Number       Type             X           Y           Z
 ---------------------------------------------------------------------
      1          6           0       -1.438065    0.719384   -0.212476
      2          6           0       -1.031776   -0.361113    0.472349
      3          6           0        0.055036   -0.384798    1.510110
      4          6           0        1.414601    0.287275    1.190185
      5          6           0        1.255106    1.817892    1.053901
      6          6           0        0.531341    2.334905   -0.186679
      7          6           0       -0.991663    2.142765   -0.222734
      8          6           0       -2.569186    0.272135   -1.051926
      9          6           0       -2.849580   -1.186772   -0.897648
     10          6           0       -1.853309   -1.599985    0.187955
     11          8           0       -3.192503    1.017248   -1.796205
     12          6           0       -1.703866    2.926749    0.884560
     13          6           0       -1.055579   -2.824973   -0.256731
     14          8           0       -2.582926   -1.928138    1.370120
     15          6           0        2.251039   -0.415863    0.065400
     16          8           0        1.476398   -0.557983   -1.131119
     17          6           0        2.654736   -1.839650    0.494439
     18          6           0        3.531010    0.376057   -0.306891
     19          8           0        4.217680   -0.297683   -1.368015
     20          1           0        0.248793   -1.418935    1.812722
     21          1           0       -0.356332    0.080884    2.417064
     22          1           0        2.012084    0.166715    2.107769
     23          1           0        2.252938    2.273742    1.075758
     24          1           0        0.765014    2.206068    1.955379
     25          1           0        0.972968    1.905908   -1.092404
     26          1           0        0.731299    3.413152   -0.256192
     27          1           0       -1.310008    2.591332   -1.174015
     28          1           0       -3.891092   -1.333841   -0.596582
     29          1           0       -2.656830   -1.672076   -1.859944
     30          1           0       -1.388172    3.975456    0.883713
     31          1           0       -1.503775    2.513086    1.878587
     32          1           0       -2.789758    2.910050    0.735655
     33          1           0       -0.428101   -3.213253    0.551705
     34          1           0       -1.733038   -3.644259   -0.525779
     35          1           0       -0.420219   -2.608465   -1.121279
     36          1           0       -1.947790   -2.239741    2.035601
     37          1           0        2.122901   -0.785696   -1.830518
     38          1           0        3.257338   -1.825565    1.408371
     39          1           0        1.782766   -2.475612    0.662966
     40          1           0        3.230607   -2.346477   -0.288282
     41          1           0        3.289608    1.370014   -0.692081
     42          1           0        4.206853    0.468616    0.549181
     43          1           0        5.003696    0.237305   -1.578531
 ---------------------------------------------------------------------
 Rotational constants (GHZ):      0.5349618      0.3044794      0.2463640
 Standard basis: 6-31G(d) (6D, 7F)
 There are   333 symmetry adapted cartesian basis functions of A   symmetry.
 There are   333 symmetry adapted basis functions of A   symmetry.
   333 basis functions,   628 primitive gaussians,   333 cartesian basis functions
    73 alpha electrons       73 beta electrons
       nuclear repulsion energy      1643.7719333193 Hartrees.
 NAtoms=   43 NActive=   43 NUniq=   43 SFac= 1.00D+00 NAtFMM=   60 NAOKFM=F Big=F
 Integral buffers will be    131072 words long.
 Raffenetti 2 integral format.
 Two-electron integral symmetry is turned on.
 Using the following non-standard input for PCM:
 --- end of non-standard input.
 ------------------------------------------------------------------------------
 Polarizable Continuum Model (PCM)
 =================================
 Model                : PCM (using non-symmetric T matrix).
 Atomic radii         : SMD-Coulomb.
 Polarization charges : Total charges.
 Charge compensation  : None.
 Solution method      : On-the-fly selection.
 Cavity type          : VdW (van der Waals Surface) (Alpha=1.000).
 Cavity algorithm     : GePol (No added spheres)
                        Default sphere list used, NSphG=   43.
                        Lebedev-Laikov grids with approx.  5.0 points / Ang**2.
                        Smoothing algorithm: Karplus/York (Gamma=1.0000).
                        Polarization charges: spherical gaussians, with
                                              point-specific exponents (IZeta= 3).
                        Self-potential: point-specific (ISelfS= 7).
                        Self-field    : sphere-specific E.n sum rule (ISelfD= 2).
 1st derivatives      : Analytical E(r).r(x)/FMM algorithm (CHGder, D1EAlg=3).
                        Cavity 1st derivative terms included.
 Solvent              : Methanol, Eps=  32.613000 Eps(inf)=   1.765709
 ------------------------------------------------------------------------------
 ------------------------------------------------------------------------------
 Atomic radii for non-electrostatic terms: SMD-CDS.
 ------------------------------------------------------------------------------
 Nuclear repulsion after PCM non-electrostatic terms =     1643.7728824709 Hartrees.
 One-electron integrals computed using PRISM.
 NBasis=   333 RedAO= T EigKep=  8.40D-04  NBF=   333
 NBsUse=   333 1.00D-06 EigRej= -1.00D+00 NBFU=   333
 ExpMin= 1.61D-01 ExpMax= 5.48D+03 ExpMxC= 8.25D+02 IAcc=1 IRadAn=         1 AccDes= 0.00D+00
 Harris functional with IExCor=  402 and IRadAn=       1 diagonalized for initial guess.
 HarFok:  IExCor=  402 AccDes= 0.00D+00 IRadAn=         1 IDoV= 1 UseB2=F ITyADJ=14
 ICtDFT=  3500011 ScaDFX=  1.000000  1.000000  1.000000  1.000000
 FoFCou: FMM=F IPFlag=           0 FMFlag=      100000 FMFlg1=           0
         NFxFlg=           0 DoJE=T BraDBF=F KetDBF=T FulRan=T
         wScrn=  0.000000 ICntrl=     500 IOpCl=  0 I1Cent=   200000004 NGrid=           0
         NMat0=    1 NMatS0=      1 NMatT0=    0 NMatD0=    1 NMtDS0=    0 NMtDT0=    0
 Petite list used in FoFCou.
 Keep R1 ints in memory in canonical form, NReq=1565304907.
 Requested convergence on RMS density matrix=1.00D-08 within 128 cycles.
 Requested convergence on MAX density matrix=1.00D-06.
 Requested convergence on             energy=1.00D-06.
 No special actions if energy rises.
 Inv3:  Mode=1 IEnd=    21772908.
 Iteration    1 A*A^-1 deviation from unit magnitude is 6.33D-15 for   2682.
 Iteration    1 A*A^-1 deviation from orthogonality  is 6.19D-15 for   2682   2461.
 Iteration    1 A^-1*A deviation from unit magnitude is 5.44D-15 for   2682.
 Iteration    1 A^-1*A deviation from orthogonality  is 4.21D-11 for   2162   2031.
 Error on total polarization charges =  0.05121
 SCF Done:  E(RB3LYP) =  -886.938321948     A.U. after   12 cycles
            NFock= 12  Conv=0.61D-08     -V/T= 2.0090
 SMD-CDS (non-electrostatic) energy       (kcal/mol) =       0.60
 (included in total energy above)

 **********************************************************************

            Population analysis using the SCF density.

 **********************************************************************

 Orbital symmetries:
       Occupied  (A) (A) (A) (A) (A) (A) (A) (A) (A) (A) (A) (A)
                 (A) (A) (A) (A) (A) (A) (A) (A) (A) (A) (A) (A)
                 (A) (A) (A) (A) (A) (A) (A) (A) (A) (A) (A) (A)
                 (A) (A) (A) (A) (A) (A) (A) (A) (A) (A) (A) (A)
                 (A) (A) (A) (A) (A) (A) (A) (A) (A) (A) (A) (A)
                 (A) (A) (A) (A) (A) (A) (A) (A) (A) (A) (A) (A)
                 (A)
       Virtual   (A) (A) (A) (A) (A) (A) (A) (A) (A) (A) (A) (A)
                 (A) (A) (A) (A) (A) (A) (A) (A) (A) (A) (A) (A)
                 (A) (A) (A) (A) (A) (A) (A) (A) (A) (A) (A) (A)
                 (A) (A) (A) (A) (A) (A) (A) (A) (A) (A) (A) (A)
                 (A) (A) (A) (A) (A) (A) (A) (A) (A) (A) (A) (A)
                 (A) (A) (A) (A) (A) (A) (A) (A) (A) (A) (A) (A)
                 (A) (A) (A) (A) (A) (A) (A) (A) (A) (A) (A) (A)
                 (A) (A) (A) (A) (A) (A) (A) (A) (A) (A) (A) (A)
                 (A) (A) (A) (A) (A) (A) (A) (A) (A) (A) (A) (A)
                 (A) (A) (A) (A) (A) (A) (A) (A) (A) (A) (A) (A)
                 (A) (A) (A) (A) (A) (A) (A) (A) (A) (A) (A) (A)
                 (A) (A) (A) (A) (A) (A) (A) (A) (A) (A) (A) (A)
                 (A) (A) (A) (A) (A) (A) (A) (A) (A) (A) (A) (A)
                 (A) (A) (A) (A) (A) (A) (A) (A) (A) (A) (A) (A)
                 (A) (A) (A) (A) (A) (A) (A) (A) (A) (A) (A) (A)
                 (A) (A) (A) (A) (A) (A) (A) (A) (A) (A) (A) (A)
                 (A) (A) (A) (A) (A) (A) (A) (A) (A) (A) (A) (A)
                 (A) (A) (A) (A) (A) (A) (A) (A) (A) (A) (A) (A)
                 (A) (A) (A) (A) (A) (A) (A) (A) (A) (A) (A) (A)
                 (A) (A) (A) (A) (A) (A) (A) (A) (A) (A) (A) (A)
                 (A) (A) (A) (A) (A) (A) (A) (A) (A) (A) (A) (A)
                 (A) (A) (A) (A) (A) (A) (A) (A)
 The electronic state is 1-A.
 Alpha  occ. eigenvalues --  -19.14617 -19.14502 -19.14079 -19.12773 -10.26084
 Alpha  occ. eigenvalues --  -10.24314 -10.24099 -10.22185 -10.20039 -10.19014
 Alpha  occ. eigenvalues --  -10.18303 -10.18287 -10.17922 -10.17758 -10.16911
 Alpha  occ. eigenvalues --  -10.16730 -10.16652 -10.16551 -10.16168  -1.03067
 Alpha  occ. eigenvalues --   -1.02757  -1.02239  -1.00227  -0.85479  -0.80967
 Alpha  occ. eigenvalues --   -0.78798  -0.74756  -0.73791  -0.71728  -0.68633
 Alpha  occ. eigenvalues --   -0.67272  -0.65028  -0.63226  -0.60362  -0.57889
 Alpha  occ. eigenvalues --   -0.54981  -0.53016  -0.51828  -0.51376  -0.48428
 Alpha  occ. eigenvalues --   -0.47758  -0.46867  -0.46176  -0.45142  -0.44288
 Alpha  occ. eigenvalues --   -0.43488  -0.42705  -0.42021  -0.41638  -0.41295
 Alpha  occ. eigenvalues --   -0.40607  -0.39460  -0.39164  -0.38500  -0.37678
 Alpha  occ. eigenvalues --   -0.37526  -0.36806  -0.36272  -0.35574  -0.34877
 Alpha  occ. eigenvalues --   -0.34454  -0.34156  -0.33783  -0.32533  -0.32336
 Alpha  occ. eigenvalues --   -0.30694  -0.30413  -0.29858  -0.27180  -0.27023
 Alpha  occ. eigenvalues --   -0.25830  -0.24302  -0.23946
 Alpha virt. eigenvalues --   -0.03620   0.05657   0.06718   0.08660   0.10089
 Alpha virt. eigenvalues --    0.11255   0.11907   0.12359   0.13737   0.14203
 Alpha virt. eigenvalues --    0.14475   0.15050   0.15470   0.15997   0.16785
 Alpha virt. eigenvalues --    0.16976   0.17915   0.18480   0.18731   0.19403
 Alpha virt. eigenvalues --    0.19967   0.20188   0.20438   0.21163   0.21975
 Alpha virt. eigenvalues --    0.22435   0.22463   0.22927   0.23424   0.24173
 Alpha virt. eigenvalues --    0.25113   0.25366   0.25669   0.26502   0.26978
 Alpha virt. eigenvalues --    0.27285   0.29046   0.29395   0.30222   0.31522
 Alpha virt. eigenvalues --    0.33594   0.34858   0.35410   0.36186   0.44815
 Alpha virt. eigenvalues --    0.46499   0.49987   0.50868   0.51484   0.52731
 Alpha virt. eigenvalues --    0.53692   0.53981   0.56190   0.56285   0.57325
 Alpha virt. eigenvalues --    0.58003   0.58533   0.59783   0.59969   0.61594
 Alpha virt. eigenvalues --    0.62334   0.62581   0.64454   0.65188   0.66250
 Alpha virt. eigenvalues --    0.66836   0.67935   0.68841   0.69335   0.71032
 Alpha virt. eigenvalues --    0.72153   0.72965   0.74775   0.74856   0.75266
 Alpha virt. eigenvalues --    0.76453   0.76763   0.79063   0.80397   0.81177
 Alpha virt. eigenvalues --    0.81646   0.82461   0.83324   0.83971   0.84375
 Alpha virt. eigenvalues --    0.84820   0.85357   0.86466   0.87139   0.87818
 Alpha virt. eigenvalues --    0.88331   0.88830   0.90103   0.90799   0.91170
 Alpha virt. eigenvalues --    0.91292   0.91956   0.92246   0.94049   0.94238
 Alpha virt. eigenvalues --    0.94906   0.95575   0.96043   0.96554   0.97431
 Alpha virt. eigenvalues --    0.98116   0.98965   0.99831   1.00327   1.01752
 Alpha virt. eigenvalues --    1.02488   1.02914   1.04384   1.04853   1.05344
 Alpha virt. eigenvalues --    1.06176   1.06698   1.08434   1.08830   1.09847
 Alpha virt. eigenvalues --    1.11743   1.13613   1.15317   1.15932   1.17182
 Alpha virt. eigenvalues --    1.19857   1.23002   1.24000   1.26124   1.30120
 Alpha virt. eigenvalues --    1.30720   1.32619   1.35632   1.37553   1.39218
 Alpha virt. eigenvalues --    1.41998   1.42423   1.43292   1.48036   1.49487
 Alpha virt. eigenvalues --    1.51337   1.55723   1.56078   1.57988   1.59895
 Alpha virt. eigenvalues --    1.60818   1.63683   1.65646   1.67316   1.68444
 Alpha virt. eigenvalues --    1.69691   1.70667   1.72069   1.73771   1.74610
 Alpha virt. eigenvalues --    1.75017   1.75513   1.76744   1.78706   1.79638
 Alpha virt. eigenvalues --    1.80229   1.81451   1.81891   1.84244   1.85369
 Alpha virt. eigenvalues --    1.86884   1.87642   1.88674   1.89519   1.91399
 Alpha virt. eigenvalues --    1.92874   1.93554   1.93625   1.94724   1.95088
 Alpha virt. eigenvalues --    1.96249   1.98394   2.00292   2.01742   2.02928
 Alpha virt. eigenvalues --    2.03254   2.05361   2.06716   2.07967   2.08518
 Alpha virt. eigenvalues --    2.10109   2.11361   2.12229   2.14400   2.17014
 Alpha virt. eigenvalues --    2.18703   2.20895   2.21957   2.23067   2.23827
 Alpha virt. eigenvalues --    2.25159   2.25714   2.27522   2.28619   2.29358
 Alpha virt. eigenvalues --    2.30784   2.31490   2.33800   2.34011   2.35919
 Alpha virt. eigenvalues --    2.37652   2.38132   2.40380   2.41494   2.42158
 Alpha virt. eigenvalues --    2.43346   2.44603   2.44738   2.45609   2.48332
 Alpha virt. eigenvalues --    2.51725   2.52637   2.54967   2.55593   2.58107
 Alpha virt. eigenvalues --    2.60536   2.63345   2.64619   2.67057   2.67851
 Alpha virt. eigenvalues --    2.70842   2.73461   2.75299   2.76987   2.77158
 Alpha virt. eigenvalues --    2.80264   2.81297   2.82847   2.84543   2.88967
 Alpha virt. eigenvalues --    2.94299   2.95129   2.98565   3.01402   3.18577
 Alpha virt. eigenvalues --    3.20772   3.79785   3.83824   3.90650   4.01419
 Alpha virt. eigenvalues --    4.14410   4.22026   4.23089   4.29308   4.31437
 Alpha virt. eigenvalues --    4.33342   4.37082   4.39835   4.54989   4.58151
 Alpha virt. eigenvalues --    4.59572   4.68936   4.73301   4.76870   4.78985
          Condensed to atoms (all electrons):
               1          2          3          4          5          6
     1  C    5.117097   0.515672  -0.057532   0.000576  -0.006138  -0.030748
     2  C    0.515672   4.994130   0.325206  -0.022334  -0.007286  -0.002348
     3  C   -0.057532   0.325206   5.230608   0.345457  -0.048923  -0.004091
     4  C    0.000576  -0.022334   0.345457   4.980012   0.364708  -0.037452
     5  C   -0.006138  -0.007286  -0.048923   0.364708   5.089560   0.362757
     6  C   -0.030748  -0.002348  -0.004091  -0.037452   0.362757   5.065782
     7  C    0.343265  -0.074610  -0.004289  -0.003448  -0.036571   0.362787
     8  C    0.352608   0.016948   0.005113  -0.000084  -0.000119   0.003379
     9  C   -0.139550  -0.083966   0.007554  -0.000099  -0.000007  -0.000119
    10  C    0.002915   0.380009  -0.057112   0.003096  -0.000079  -0.000101
    11  O   -0.084020   0.005663  -0.000110   0.000000  -0.000004   0.000293
    12  C   -0.042152  -0.005525   0.000671  -0.000587  -0.007039  -0.045758
    13  C    0.002143  -0.058682  -0.006397   0.000015   0.000011   0.000006
    14  O    0.000525  -0.059772   0.002132   0.000230  -0.000005   0.000000
    15  C   -0.001130  -0.007214  -0.031836   0.368699  -0.032989  -0.005759
    16  O    0.002162   0.004008  -0.001721  -0.043774  -0.001852  -0.003729
    17  C    0.000066  -0.000592  -0.007455  -0.054816   0.004807  -0.000015
    18  C   -0.000012   0.000182   0.003753  -0.048395  -0.005758  -0.002265
    19  O    0.000000  -0.000001  -0.000026   0.001781   0.000046   0.000036
    20  H    0.005038  -0.038737   0.358367  -0.032731   0.005423  -0.000096
    21  H   -0.008294  -0.026819   0.357009  -0.024838  -0.005745  -0.000685
    22  H    0.000057   0.005337  -0.037318   0.363390  -0.041460   0.005652
    23  H   -0.000080  -0.000025   0.005521  -0.032575   0.365360  -0.034229
    24  H   -0.000888  -0.000361  -0.005506  -0.033334   0.369924  -0.043284
    25  H   -0.003546   0.000084  -0.000206  -0.009356  -0.038989   0.365130
    26  H    0.006050   0.000060  -0.000113   0.005151  -0.035889   0.359703
    27  H   -0.048133   0.006856  -0.000226  -0.000076   0.005300  -0.042238
    28  H    0.004278   0.001757  -0.000139   0.000000   0.000000   0.000000
    29  H    0.003437   0.000671  -0.000090   0.000004   0.000000   0.000006
    30  H    0.005328   0.000066  -0.000024   0.000060  -0.000266  -0.004520
    31  H   -0.007165   0.002461  -0.000198  -0.000168   0.002442  -0.005770
    32  H   -0.005441  -0.000094  -0.000002   0.000001   0.000081   0.005086
    33  H   -0.000106  -0.006524   0.001465  -0.000114   0.000000   0.000000
    34  H   -0.000087   0.005118  -0.000035  -0.000003   0.000000   0.000000
    35  H   -0.000055   0.002315   0.000277  -0.000212  -0.000002   0.000004
    36  H   -0.000262  -0.008703   0.005485   0.000010   0.000003  -0.000001
    37  H    0.000115   0.000064  -0.000084   0.006773  -0.000205   0.000078
    38  H   -0.000001   0.000062   0.000199  -0.001306  -0.000068   0.000003
    39  H   -0.000013   0.000391   0.000354  -0.006379  -0.000008   0.000000
    40  H   -0.000001  -0.000007   0.000084   0.004428  -0.000115   0.000001
    41  H    0.000003  -0.000002  -0.000108  -0.006119   0.002656  -0.000530
    42  H    0.000000  -0.000001  -0.000045   0.001266  -0.001134   0.000214
    43  H    0.000000   0.000000   0.000002  -0.000135   0.000007   0.000000
               7          8          9         10         11         12
     1  C    0.343265   0.352608  -0.139550   0.002915  -0.084020  -0.042152
     2  C   -0.074610   0.016948  -0.083966   0.380009   0.005663  -0.005525
     3  C   -0.004289   0.005113   0.007554  -0.057112  -0.000110   0.000671
     4  C   -0.003448  -0.000084  -0.000099   0.003096   0.000000  -0.000587
     5  C   -0.036571  -0.000119  -0.000007  -0.000079  -0.000004  -0.007039
     6  C    0.362787   0.003379  -0.000119  -0.000101   0.000293  -0.045758
     7  C    5.047779  -0.050393   0.008309   0.005628  -0.005655   0.361200
     8  C   -0.050393   4.525708   0.328290  -0.058964   0.526599  -0.000411
     9  C    0.008309   0.328290   5.462718   0.291657  -0.079481  -0.000221
    10  C    0.005628  -0.058964   0.291657   4.773011   0.004471  -0.000208
    11  O   -0.005655   0.526599  -0.079481   0.004471   8.204693  -0.001266
    12  C    0.361200  -0.000411  -0.000221  -0.000208  -0.001266   5.139919
    13  C   -0.000194   0.000887  -0.053189   0.354109  -0.000082  -0.000003
    14  O   -0.000039  -0.000247  -0.044275   0.207914  -0.000012   0.000018
    15  C   -0.000161   0.000000  -0.000026   0.000491   0.000000   0.000015
    16  O   -0.001630  -0.000238  -0.000078  -0.001835   0.000000  -0.000001
    17  C   -0.000026   0.000001  -0.000003  -0.000035   0.000000   0.000000
    18  C    0.000111  -0.000001   0.000000  -0.000007   0.000000  -0.000002
    19  O    0.000000   0.000000   0.000000   0.000000   0.000000   0.000000
    20  H   -0.000128  -0.000131   0.000302  -0.003272   0.000001  -0.000003
    21  H    0.001126  -0.000151  -0.000183   0.000093   0.000003   0.000490
    22  H   -0.000084   0.000000   0.000003  -0.000116   0.000000   0.000009
    23  H    0.005148   0.000004   0.000000   0.000002   0.000000   0.000030
    24  H   -0.006963  -0.000030   0.000001  -0.000008   0.000000   0.004297
    25  H   -0.035067   0.000051   0.000001  -0.000015   0.000008   0.005407
    26  H   -0.035719  -0.000097   0.000004   0.000001   0.000002  -0.007540
    27  H    0.362594  -0.008992   0.000918  -0.000207   0.016741  -0.044687
    28  H   -0.000091  -0.017216   0.339746  -0.022183  -0.000110   0.000020
    29  H   -0.000082  -0.020890   0.352157  -0.025805  -0.000003  -0.000003
    30  H   -0.031526  -0.000061   0.000004   0.000005  -0.000004   0.368223
    31  H   -0.030908  -0.000172   0.000016  -0.000073   0.000004   0.374671
    32  H   -0.028694   0.002301   0.000013  -0.000004   0.002307   0.368973
    33  H   -0.000002  -0.000097   0.005284  -0.022447   0.000001   0.000000
    34  H    0.000003   0.000334  -0.009329  -0.023029   0.000000   0.000000
    35  H   -0.000004   0.000077  -0.002516  -0.022659  -0.000003   0.000000
    36  H   -0.000002  -0.000147   0.006514  -0.017522   0.000002   0.000000
    37  H    0.000008   0.000010   0.000002   0.000049   0.000000   0.000000
    38  H    0.000001   0.000000   0.000000  -0.000003   0.000000   0.000000
    39  H   -0.000001   0.000002   0.000002  -0.000426   0.000000   0.000000
    40  H    0.000000   0.000000   0.000000   0.000004   0.000000   0.000000
    41  H   -0.000004   0.000000   0.000000   0.000000   0.000000   0.000002
    42  H   -0.000004   0.000000   0.000000   0.000000   0.000000   0.000000
    43  H    0.000000   0.000000   0.000000   0.000000   0.000000   0.000000
              13         14         15         16         17         18
     1  C    0.002143   0.000525  -0.001130   0.002162   0.000066  -0.000012
     2  C   -0.058682  -0.059772  -0.007214   0.004008  -0.000592   0.000182
     3  C   -0.006397   0.002132  -0.031836  -0.001721  -0.007455   0.003753
     4  C    0.000015   0.000230   0.368699  -0.043774  -0.054816  -0.048395
     5  C    0.000011  -0.000005  -0.032989  -0.001852   0.004807  -0.005758
     6  C    0.000006   0.000000  -0.005759  -0.003729  -0.000015  -0.002265
     7  C   -0.000194  -0.000039  -0.000161  -0.001630  -0.000026   0.000111
     8  C    0.000887  -0.000247   0.000000  -0.000238   0.000001  -0.000001
     9  C   -0.053189  -0.044275  -0.000026  -0.000078  -0.000003   0.000000
    10  C    0.354109   0.207914   0.000491  -0.001835  -0.000035  -0.000007
    11  O   -0.000082  -0.000012   0.000000   0.000000   0.000000   0.000000
    12  C   -0.000003   0.000018   0.000015  -0.000001   0.000000  -0.000002
    13  C    5.260323  -0.056448   0.000181  -0.001685  -0.001395  -0.000003
    14  O   -0.056448   8.405201  -0.000003   0.000002   0.000002   0.000000
    15  C    0.000181  -0.000003   4.719770   0.201371   0.362594   0.363913
    16  O   -0.001685   0.000002   0.201371   8.390663  -0.060442  -0.037565
    17  C   -0.001395   0.000002   0.362594  -0.060442   5.250499  -0.064601
    18  C   -0.000003   0.000000   0.363913  -0.037565  -0.064601   4.946196
    19  O    0.000000   0.000000  -0.042590  -0.005619  -0.004261   0.220017
    20  H    0.001066   0.000141  -0.005878  -0.000198   0.003628   0.000006
    21  H    0.000113   0.001227   0.004140   0.000003  -0.000020  -0.000075
    22  H   -0.000007   0.000002  -0.039288   0.003108  -0.005538  -0.002018
    23  H    0.000000   0.000000  -0.008926   0.000042   0.000049   0.004367
    24  H   -0.000001   0.000000   0.004748  -0.000083  -0.000129   0.000030
    25  H   -0.000001   0.000000   0.002268   0.014381   0.000204  -0.000756
    26  H    0.000000   0.000000   0.000047   0.000193   0.000004  -0.000040
    27  H    0.000010   0.000000  -0.000001  -0.000012   0.000000  -0.000001
    28  H    0.002037   0.003474   0.000000   0.000000   0.000000   0.000000
    29  H   -0.002861   0.001866   0.000001   0.000013   0.000000   0.000000
    30  H    0.000000   0.000000   0.000000   0.000000   0.000000   0.000000
    31  H    0.000001   0.000002   0.000000   0.000000   0.000000   0.000000
    32  H    0.000000   0.000001   0.000000   0.000000   0.000000   0.000000
    33  H    0.359607  -0.002559   0.000011  -0.000232  -0.000948  -0.000001
    34  H    0.357218   0.001734  -0.000001   0.000064   0.000046   0.000000
    35  H    0.341452   0.003815  -0.000408   0.010169  -0.000149   0.000034
    36  H   -0.005245   0.237301   0.000001   0.000001  -0.000010   0.000000
    37  H    0.000054   0.000000  -0.028105   0.230548  -0.001841  -0.015229
    38  H    0.000023   0.000000  -0.025073   0.004186   0.345475  -0.000093
    39  H    0.001328  -0.000008  -0.024615  -0.000405   0.366341   0.005066
    40  H    0.000014   0.000000  -0.024768  -0.000938   0.361033  -0.009468
    41  H    0.000000   0.000000  -0.028780  -0.003535   0.006336   0.368690
    42  H    0.000000   0.000000  -0.031177   0.003677  -0.004932   0.353188
    43  H    0.000000   0.000000   0.004999   0.000166   0.000112  -0.019310
              19         20         21         22         23         24
     1  C    0.000000   0.005038  -0.008294   0.000057  -0.000080  -0.000888
     2  C   -0.000001  -0.038737  -0.026819   0.005337  -0.000025  -0.000361
     3  C   -0.000026   0.358367   0.357009  -0.037318   0.005521  -0.005506
     4  C    0.001781  -0.032731  -0.024838   0.363390  -0.032575  -0.033334
     5  C    0.000046   0.005423  -0.005745  -0.041460   0.365360   0.369924
     6  C    0.000036  -0.000096  -0.000685   0.005652  -0.034229  -0.043284
     7  C    0.000000  -0.000128   0.001126  -0.000084   0.005148  -0.006963
     8  C    0.000000  -0.000131  -0.000151   0.000000   0.000004  -0.000030
     9  C    0.000000   0.000302  -0.000183   0.000003   0.000000   0.000001
    10  C    0.000000  -0.003272   0.000093  -0.000116   0.000002  -0.000008
    11  O    0.000000   0.000001   0.000003   0.000000   0.000000   0.000000
    12  C    0.000000  -0.000003   0.000490   0.000009   0.000030   0.004297
    13  C    0.000000   0.001066   0.000113  -0.000007   0.000000  -0.000001
    14  O    0.000000   0.000141   0.001227   0.000002   0.000000   0.000000
    15  C   -0.042590  -0.005878   0.004140  -0.039288  -0.008926   0.004748
    16  O   -0.005619  -0.000198   0.000003   0.003108   0.000042  -0.000083
    17  C   -0.004261   0.003628  -0.000020  -0.005538   0.000049  -0.000129
    18  C    0.220017   0.000006  -0.000075  -0.002018   0.004367   0.000030
    19  O    8.324088   0.000000   0.000000  -0.000041  -0.000014  -0.000001
    20  H    0.000000   0.573686  -0.033756  -0.004091  -0.000204   0.000033
    21  H    0.000000  -0.033756   0.550823  -0.004531   0.000026   0.004474
    22  H   -0.000041  -0.004091  -0.004531   0.612525  -0.004982  -0.003541
    23  H   -0.000014  -0.000204   0.000026  -0.004982   0.599866  -0.037254
    24  H   -0.000001   0.000033   0.004474  -0.003541  -0.037254   0.596158
    25  H   -0.000112  -0.000008   0.000032   0.000120  -0.002392   0.005320
    26  H    0.000000   0.000004   0.000007  -0.000191  -0.006496  -0.001999
    27  H    0.000000   0.000006  -0.000015   0.000003  -0.000188   0.000078
    28  H    0.000000  -0.000013   0.000019   0.000000   0.000000   0.000000
    29  H    0.000000  -0.000007  -0.000002   0.000000   0.000000   0.000000
    30  H    0.000000   0.000000  -0.000051  -0.000002  -0.000048   0.000367
    31  H    0.000000   0.000012   0.001493   0.000002  -0.000102   0.002427
    32  H    0.000000   0.000000   0.000003   0.000000   0.000001  -0.000121
    33  H    0.000000   0.002495  -0.000033   0.000010   0.000000   0.000000
    34  H    0.000000  -0.000161  -0.000001   0.000000   0.000000   0.000000
    35  H   -0.000001  -0.000221   0.000001   0.000000   0.000000   0.000000
    36  H    0.000000   0.002563  -0.000062   0.000000   0.000000   0.000000
    37  H    0.026320  -0.000030   0.000007  -0.000204  -0.000005   0.000009
    38  H   -0.000018   0.000208  -0.000015   0.003096  -0.000022   0.000003
    39  H    0.000169   0.002089  -0.000023   0.000197   0.000000  -0.000001
    40  H    0.010679  -0.000133   0.000001   0.000059  -0.000002   0.000002
    41  H   -0.041287   0.000001  -0.000001  -0.000221   0.000795   0.000079
    42  H   -0.038810  -0.000006   0.000001   0.002803   0.000742  -0.000044
    43  H    0.244481   0.000000   0.000000   0.000000   0.000002   0.000000
              25         26         27         28         29         30
     1  C   -0.003546   0.006050  -0.048133   0.004278   0.003437   0.005328
     2  C    0.000084   0.000060   0.006856   0.001757   0.000671   0.000066
     3  C   -0.000206  -0.000113  -0.000226  -0.000139  -0.000090  -0.000024
     4  C   -0.009356   0.005151  -0.000076   0.000000   0.000004   0.000060
     5  C   -0.038989  -0.035889   0.005300   0.000000   0.000000  -0.000266
     6  C    0.365130   0.359703  -0.042238   0.000000   0.000006  -0.004520
     7  C   -0.035067  -0.035719   0.362594  -0.000091  -0.000082  -0.031526
     8  C    0.000051  -0.000097  -0.008992  -0.017216  -0.020890  -0.000061
     9  C    0.000001   0.000004   0.000918   0.339746   0.352157   0.000004
    10  C   -0.000015   0.000001  -0.000207  -0.022183  -0.025805   0.000005
    11  O    0.000008   0.000002   0.016741  -0.000110  -0.000003  -0.000004
    12  C    0.005407  -0.007540  -0.044687   0.000020  -0.000003   0.368223
    13  C   -0.000001   0.000000   0.000010   0.002037  -0.002861   0.000000
    14  O    0.000000   0.000000   0.000000   0.003474   0.001866   0.000000
    15  C    0.002268   0.000047  -0.000001   0.000000   0.000001   0.000000
    16  O    0.014381   0.000193  -0.000012   0.000000   0.000013   0.000000
    17  C    0.000204   0.000004   0.000000   0.000000   0.000000   0.000000
    18  C   -0.000756  -0.000040  -0.000001   0.000000   0.000000   0.000000
    19  O   -0.000112   0.000000   0.000000   0.000000   0.000000   0.000000
    20  H   -0.000008   0.000004   0.000006  -0.000013  -0.000007   0.000000
    21  H    0.000032   0.000007  -0.000015   0.000019  -0.000002  -0.000051
    22  H    0.000120  -0.000191   0.000003   0.000000   0.000000  -0.000002
    23  H   -0.002392  -0.006496  -0.000188   0.000000   0.000000  -0.000048
    24  H    0.005320  -0.001999   0.000078   0.000000   0.000000   0.000367
    25  H    0.588182  -0.034946  -0.004009   0.000000   0.000000   0.000032
    26  H   -0.034946   0.617464  -0.003284   0.000000   0.000000   0.005151
    27  H   -0.004009  -0.003284   0.622714  -0.000019  -0.000019  -0.002456
    28  H    0.000000   0.000000  -0.000019   0.508029  -0.016988   0.000000
    29  H    0.000000   0.000000  -0.000019  -0.016988   0.502759   0.000000
    30  H    0.000032   0.005151  -0.002456   0.000000   0.000000   0.567124
    31  H   -0.000066  -0.000126   0.005443  -0.000001   0.000000  -0.029807
    32  H   -0.000161   0.000022  -0.004404   0.000000   0.000001  -0.029321
    33  H    0.000000   0.000000   0.000000  -0.000192   0.000241   0.000000
    34  H    0.000000   0.000000   0.000000   0.000723   0.000959   0.000000
    35  H   -0.000005   0.000000   0.000000  -0.000019   0.001671   0.000000
    36  H    0.000000   0.000000   0.000000  -0.000079  -0.000201   0.000000
    37  H    0.000269  -0.000005  -0.000003   0.000000  -0.000002   0.000000
    38  H   -0.000011   0.000000   0.000000   0.000000   0.000000   0.000000
    39  H   -0.000001   0.000000   0.000000   0.000000   0.000000   0.000000
    40  H    0.000002   0.000000   0.000000   0.000000   0.000000   0.000000
    41  H    0.003602   0.000174   0.000001   0.000000   0.000000   0.000000
    42  H    0.000060  -0.000002   0.000000   0.000000   0.000000   0.000000
    43  H   -0.000004   0.000000   0.000000   0.000000   0.000000   0.000000
              31         32         33         34         35         36
     1  C   -0.007165  -0.005441  -0.000106  -0.000087  -0.000055  -0.000262
     2  C    0.002461  -0.000094  -0.006524   0.005118   0.002315  -0.008703
     3  C   -0.000198  -0.000002   0.001465  -0.000035   0.000277   0.005485
     4  C   -0.000168   0.000001  -0.000114  -0.000003  -0.000212   0.000010
     5  C    0.002442   0.000081   0.000000   0.000000  -0.000002   0.000003
     6  C   -0.005770   0.005086   0.000000   0.000000   0.000004  -0.000001
     7  C   -0.030908  -0.028694  -0.000002   0.000003  -0.000004  -0.000002
     8  C   -0.000172   0.002301  -0.000097   0.000334   0.000077  -0.000147
     9  C    0.000016   0.000013   0.005284  -0.009329  -0.002516   0.006514
    10  C   -0.000073  -0.000004  -0.022447  -0.023029  -0.022659  -0.017522
    11  O    0.000004   0.002307   0.000001   0.000000  -0.000003   0.000002
    12  C    0.374671   0.368973   0.000000   0.000000   0.000000   0.000000
    13  C    0.000001   0.000000   0.359607   0.357218   0.341452  -0.005245
    14  O    0.000002   0.000001  -0.002559   0.001734   0.003815   0.237301
    15  C    0.000000   0.000000   0.000011  -0.000001  -0.000408   0.000001
    16  O    0.000000   0.000000  -0.000232   0.000064   0.010169   0.000001
    17  C    0.000000   0.000000  -0.000948   0.000046  -0.000149  -0.000010
    18  C    0.000000   0.000000  -0.000001   0.000000   0.000034   0.000000
    19  O    0.000000   0.000000   0.000000   0.000000  -0.000001   0.000000
    20  H    0.000012   0.000000   0.002495  -0.000161  -0.000221   0.002563
    21  H    0.001493   0.000003  -0.000033  -0.000001   0.000001  -0.000062
    22  H    0.000002   0.000000   0.000010   0.000000   0.000000   0.000000
    23  H   -0.000102   0.000001   0.000000   0.000000   0.000000   0.000000
    24  H    0.002427  -0.000121   0.000000   0.000000   0.000000   0.000000
    25  H   -0.000066  -0.000161   0.000000   0.000000  -0.000005   0.000000
    26  H   -0.000126   0.000022   0.000000   0.000000   0.000000   0.000000
    27  H    0.005443  -0.004404   0.000000   0.000000   0.000000   0.000000
    28  H   -0.000001   0.000000  -0.000192   0.000723  -0.000019  -0.000079
    29  H    0.000000   0.000001   0.000241   0.000959   0.001671  -0.000201
    30  H   -0.029807  -0.029321   0.000000   0.000000   0.000000   0.000000
    31  H    0.556832  -0.030656   0.000000   0.000000   0.000000   0.000000
    32  H   -0.030656   0.566552   0.000000   0.000000   0.000000   0.000000
    33  H    0.000000   0.000000   0.548649  -0.031831  -0.026707   0.005231
    34  H    0.000000   0.000000  -0.031831   0.559980  -0.023539  -0.000437
    35  H    0.000000   0.000000  -0.026707  -0.023539   0.555945  -0.000064
    36  H    0.000000   0.000000   0.005231  -0.000437  -0.000064   0.337459
    37  H    0.000000   0.000000   0.000006  -0.000003  -0.000121   0.000000
    38  H    0.000000   0.000000  -0.000001   0.000000   0.000023   0.000000
    39  H    0.000000   0.000000   0.004143  -0.000008   0.000822  -0.000032
    40  H    0.000000   0.000000  -0.000007  -0.000002   0.000038   0.000000
    41  H    0.000000   0.000000   0.000000   0.000000   0.000000   0.000000
    42  H    0.000000   0.000000   0.000000   0.000000  -0.000001   0.000000
    43  H    0.000000   0.000000   0.000000   0.000000   0.000000   0.000000
              37         38         39         40         41         42
     1  C    0.000115  -0.000001  -0.000013  -0.000001   0.000003   0.000000
     2  C    0.000064   0.000062   0.000391  -0.000007  -0.000002  -0.000001
     3  C   -0.000084   0.000199   0.000354   0.000084  -0.000108  -0.000045
     4  C    0.006773  -0.001306  -0.006379   0.004428  -0.006119   0.001266
     5  C   -0.000205  -0.000068  -0.000008  -0.000115   0.002656  -0.001134
     6  C    0.000078   0.000003   0.000000   0.000001  -0.000530   0.000214
     7  C    0.000008   0.000001  -0.000001   0.000000  -0.000004  -0.000004
     8  C    0.000010   0.000000   0.000002   0.000000   0.000000   0.000000
     9  C    0.000002   0.000000   0.000002   0.000000   0.000000   0.000000
    10  C    0.000049  -0.000003  -0.000426   0.000004   0.000000   0.000000
    11  O    0.000000   0.000000   0.000000   0.000000   0.000000   0.000000
    12  C    0.000000   0.000000   0.000000   0.000000   0.000002   0.000000
    13  C    0.000054   0.000023   0.001328   0.000014   0.000000   0.000000
    14  O    0.000000   0.000000  -0.000008   0.000000   0.000000   0.000000
    15  C   -0.028105  -0.025073  -0.024615  -0.024768  -0.028780  -0.031177
    16  O    0.230548   0.004186  -0.000405  -0.000938  -0.003535   0.003677
    17  C   -0.001841   0.345475   0.366341   0.361033   0.006336  -0.004932
    18  C   -0.015229  -0.000093   0.005066  -0.009468   0.368690   0.353188
    19  O    0.026320  -0.000018   0.000169   0.010679  -0.041287  -0.038810
    20  H   -0.000030   0.000208   0.002089  -0.000133   0.000001  -0.000006
    21  H    0.000007  -0.000015  -0.000023   0.000001  -0.000001   0.000001
    22  H   -0.000204   0.003096   0.000197   0.000059  -0.000221   0.002803
    23  H   -0.000005  -0.000022   0.000000  -0.000002   0.000795   0.000742
    24  H    0.000009   0.000003  -0.000001   0.000002   0.000079  -0.000044
    25  H    0.000269  -0.000011  -0.000001   0.000002   0.003602   0.000060
    26  H   -0.000005   0.000000   0.000000   0.000000   0.000174  -0.000002
    27  H   -0.000003   0.000000   0.000000   0.000000   0.000001   0.000000
    28  H    0.000000   0.000000   0.000000   0.000000   0.000000   0.000000
    29  H   -0.000002   0.000000   0.000000   0.000000   0.000000   0.000000
    30  H    0.000000   0.000000   0.000000   0.000000   0.000000   0.000000
    31  H    0.000000   0.000000   0.000000   0.000000   0.000000   0.000000
    32  H    0.000000   0.000000   0.000000   0.000000   0.000000   0.000000
    33  H    0.000006  -0.000001   0.004143  -0.000007   0.000000   0.000000
    34  H   -0.000003   0.000000  -0.000008  -0.000002   0.000000   0.000000
    35  H   -0.000121   0.000023   0.000822   0.000038   0.000000  -0.000001
    36  H    0.000000   0.000000  -0.000032   0.000000   0.000000   0.000000
    37  H    0.350183  -0.000154  -0.000533   0.003679  -0.000424   0.001060
    38  H   -0.000154   0.576458  -0.026346  -0.025766  -0.000079   0.001071
    39  H   -0.000533  -0.026346   0.541189  -0.031634  -0.000122  -0.000094
    40  H    0.003679  -0.025766  -0.031634   0.559025   0.000274   0.000186
    41  H   -0.000424  -0.000079  -0.000122   0.000274   0.586945  -0.043339
    42  H    0.001060   0.001071  -0.000094   0.000186  -0.043339   0.610285
    43  H   -0.000823  -0.000024   0.000001  -0.000249  -0.003226  -0.003360
              43
     1  C    0.000000
     2  C    0.000000
     3  C    0.000002
     4  C   -0.000135
     5  C    0.000007
     6  C    0.000000
     7  C    0.000000
     8  C    0.000000
     9  C    0.000000
    10  C    0.000000
    11  O    0.000000
    12  C    0.000000
    13  C    0.000000
    14  O    0.000000
    15  C    0.004999
    16  O    0.000166
    17  C    0.000112
    18  C   -0.019310
    19  O    0.244481
    20  H    0.000000
    21  H    0.000000
    22  H    0.000000
    23  H    0.000002
    24  H    0.000000
    25  H   -0.000004
    26  H    0.000000
    27  H    0.000000
    28  H    0.000000
    29  H    0.000000
    30  H    0.000000
    31  H    0.000000
    32  H    0.000000
    33  H    0.000000
    34  H    0.000000
    35  H    0.000000
    36  H    0.000000
    37  H   -0.000823
    38  H   -0.000024
    39  H    0.000001
    40  H   -0.000249
    41  H   -0.003226
    42  H   -0.003360
    43  H    0.332383
 Mulliken charges:
               1
     1  C    0.074017
     2  C    0.136544
     3  C   -0.385668
     4  C   -0.087321
     5  C   -0.302432
     6  C   -0.267180
     7  C   -0.151664
     8  C    0.396129
     9  C   -0.390454
    10  C    0.232656
    11  O   -0.590036
    12  C   -0.468539
    13  C   -0.494405
    14  O   -0.702219
    15  C    0.305479
    16  O   -0.699186
    17  C   -0.493988
    18  C   -0.059951
    19  O   -0.694836
    20  H    0.164736
    21  H    0.184213
    22  H    0.147264
    23  H    0.145589
    24  H    0.145596
    25  H    0.144496
    26  H    0.132410
    27  H    0.138307
    28  H    0.196969
    29  H    0.203168
    30  H    0.151727
    31  H    0.159405
    32  H    0.153559
    33  H    0.164659
    34  H    0.162284
    35  H    0.160043
    36  H    0.438194
    37  H    0.428534
    38  H    0.148172
    39  H    0.168557
    40  H    0.153581
    41  H    0.158220
    42  H    0.148395
    43  H    0.444977
 Sum of Mulliken charges =   0.00000
 Mulliken charges with hydrogens summed into heavy atoms:
               1
     1  C    0.074017
     2  C    0.136544
     3  C   -0.036719
     4  C    0.059943
     5  C   -0.011247
     6  C    0.009726
     7  C   -0.013357
     8  C    0.396129
     9  C    0.009683
    10  C    0.232656
    11  O   -0.590036
    12  C   -0.003848
    13  C   -0.007419
    14  O   -0.264025
    15  C    0.305479
    16  O   -0.270651
    17  C   -0.023679
    18  C    0.246664
    19  O   -0.249860
 Electronic spatial extent (au):  <R**2>=           4950.8627
 Charge=              0.0000 electrons
 Dipole moment (field-independent basis, Debye):
    X=              8.3982    Y=             -1.2539    Z=              4.2862  Tot=              9.5118
 Quadrupole moment (field-independent basis, Debye-Ang):
   XX=           -117.4483   YY=           -110.6386   ZZ=           -113.4348
   XY=             12.7106   XZ=             -7.9181   YZ=              2.3359
 Traceless Quadrupole moment (field-independent basis, Debye-Ang):
   XX=             -3.6077   YY=              3.2020   ZZ=              0.4057
   XY=             12.7106   XZ=             -7.9181   YZ=              2.3359
 Octapole moment (field-independent basis, Debye-Ang**2):
  XXX=            175.9246  YYY=            -15.0864  ZZZ=              8.8014  XYY=             12.3505
  XXY=             15.1760  XXZ=             -0.2328  XZZ=             33.0473  YZZ=            -20.7152
  YYZ=              4.1990  XYZ=            -27.4868
 Hexadecapole moment (field-independent basis, Debye-Ang**3):
 XXXX=          -3210.2441 YYYY=          -1953.4060 ZZZZ=           -784.8919 XXXY=            207.2336
 XXXZ=           -219.2304 YYYX=             22.7616 YYYZ=            -23.6279 ZZZX=            -98.9771
 ZZZY=            -13.3379 XXYY=           -968.1453 XXZZ=           -761.5005 YYZZ=           -452.2404
 XXYZ=             32.6494 YYXZ=            -20.2808 ZZXY=             48.4924
 N-N= 1.643772882471D+03 E-N=-5.354379758113D+03  KE= 8.789949184338D+02
 D1PCM: PCM CHGder 1st derivatives, ID1Alg=3 FixD1E=F DoIter=F DoCFld=F I1PDM=0.
 Calling FoFJK, ICntrl=      2127 FMM=F ISym2X=0 I1Cent= 0 IOpClX= 0 NMat=1 NMatS=1 NMatT=0.
 ***** Axes restored to original set *****
 -------------------------------------------------------------------
 Center     Atomic                   Forces (Hartrees/Bohr)
 Number     Number              X              Y              Z
 -------------------------------------------------------------------
      1        6          -0.014602998   -0.013238122   -0.013974262
      2        6           0.019114643    0.004987494    0.007248959
      3        6           0.002756400   -0.012281869    0.002833875
      4        6           0.001023936    0.007315998    0.001849593
      5        6           0.007939163    0.000987143   -0.002558661
      6        6           0.003097535    0.004957997   -0.002017949
      7        6           0.004187022    0.007662264   -0.001771954
      8        6           0.003179362    0.020502524   -0.002113749
      9        6           0.004369959    0.004487093    0.007034551
     10        6           0.000944095   -0.017764840   -0.005427170
     11        8          -0.011213906    0.009406649   -0.012024601
     12        6          -0.004517901    0.002609607    0.004193194
     13        6           0.004656428   -0.005722980    0.000063462
     14        8          -0.010381153   -0.002751854    0.008586101
     15        6           0.008151087   -0.008239476    0.000559311
     16        8          -0.003022666    0.004392733   -0.008941447
     17        6           0.002116962   -0.003277733    0.003220737
     18        6           0.001014689    0.004955050   -0.000356705
     19        8           0.000310861   -0.008243955   -0.001827643
     20        1          -0.000793453   -0.001158191   -0.000717631
     21        1           0.002391639    0.003108449   -0.000107714
     22        1          -0.000511975   -0.003271707   -0.002625445
     23        1           0.000792745   -0.000518637   -0.000523353
     24        1          -0.001428966   -0.002604784    0.000865812
     25        1          -0.000916381   -0.002127806    0.000944630
     26        1          -0.002251098    0.001103702    0.000265094
     27        1          -0.003338680   -0.003459011   -0.000219077
     28        1           0.000355268   -0.003256820   -0.001292073
     29        1          -0.002876113   -0.002942154    0.000877720
     30        1           0.000649109    0.001300558    0.000006112
     31        1           0.000096126    0.000104359    0.000439539
     32        1          -0.000372658   -0.000466831   -0.000122208
     33        1           0.002913524    0.001963837    0.000851903
     34        1          -0.002479360    0.002253270   -0.000569414
     35        1           0.000150657    0.000473512    0.000433467
     36        1           0.000568541   -0.000618103    0.001034775
     37        1          -0.003354769    0.000420582    0.002143396
     38        1           0.000929155   -0.001025616    0.001124022
     39        1          -0.001997044    0.002260132    0.002486051
     40        1           0.002152807    0.004125138   -0.000275309
     41        1          -0.004506742    0.003347432    0.006289361
     42        1          -0.002336170    0.001655655    0.004751080
     43        1          -0.002959677   -0.001410692   -0.000636377
 -------------------------------------------------------------------
 Cartesian Forces:  Max     0.020502524 RMS     0.005306686

 GradGradGradGradGradGradGradGradGradGradGradGradGradGradGradGradGradGrad
 Berny optimization.
 FormGI is forming the generalized inverse of G from B-inverse, IUseBI=4.
 Internal  Forces:  Max     0.018718053 RMS     0.003657105
 Search for a local minimum.
 Step number   1 out of a maximum of  258
 All quantities printed in internal units (Hartrees-Bohrs-Radians)
 Mixed Optimization -- RFO/linear search
 Second derivative matrix not updated -- first step.
 ITU=  0
     Eigenvalues ---    0.00230   0.00230   0.00230   0.00339   0.00396
     Eigenvalues ---    0.00499   0.00539   0.00620   0.00745   0.00932
     Eigenvalues ---    0.01096   0.01216   0.01262   0.01265   0.01329
     Eigenvalues ---    0.01366   0.02486   0.02629   0.03558   0.03822
     Eigenvalues ---    0.04253   0.04269   0.04451   0.04564   0.04676
     Eigenvalues ---    0.04710   0.04785   0.05070   0.05094   0.05250
     Eigenvalues ---    0.05332   0.05368   0.05401   0.05439   0.05462
     Eigenvalues ---    0.05545   0.05608   0.05627   0.05673   0.05851
     Eigenvalues ---    0.05926   0.05965   0.06739   0.07982   0.07990
     Eigenvalues ---    0.08470   0.08942   0.09057   0.09085   0.09157
     Eigenvalues ---    0.10455   0.11513   0.11552   0.13186   0.13722
     Eigenvalues ---    0.14102   0.14790   0.16000   0.16000   0.16000
     Eigenvalues ---    0.16000   0.16000   0.16000   0.16000   0.16000
     Eigenvalues ---    0.16000   0.16000   0.16000   0.16000   0.16165
     Eigenvalues ---    0.16328   0.16953   0.18965   0.19632   0.20202
     Eigenvalues ---    0.22040   0.23920   0.24635   0.24997   0.26162
     Eigenvalues ---    0.26826   0.27566   0.27608   0.28444   0.28454
     Eigenvalues ---    0.28550   0.29108   0.29211   0.29611   0.29945
     Eigenvalues ---    0.31564   0.32360   0.32623   0.33508   0.33750
     Eigenvalues ---    0.33809   0.33812   0.33835   0.33989   0.34010
     Eigenvalues ---    0.34059   0.34108   0.34132   0.34219   0.34221
     Eigenvalues ---    0.34230   0.34259   0.34263   0.34265   0.34284
     Eigenvalues ---    0.34291   0.34294   0.34345   0.34471   0.34545
     Eigenvalues ---    0.40639   0.40663   0.41362   0.51526   0.51804
     Eigenvalues ---    0.52601   0.53119   0.93722
 RFO step:  Lambda=-1.53542884D-02 EMin= 2.30000000D-03
 Linear search not attempted -- first point.
 Iteration  1 RMS(Cart)=  0.06213848 RMS(Int)=  0.00101891
 Iteration  2 RMS(Cart)=  0.00172367 RMS(Int)=  0.00029278
 Iteration  3 RMS(Cart)=  0.00000117 RMS(Int)=  0.00029278
 Iteration  4 RMS(Cart)=  0.00000000 RMS(Int)=  0.00029278
 Variable       Old X    -DE/DX   Delta X   Delta X   Delta X     New X
                                 (Linear)    (Quad)   (Total)
    R1        2.53641   0.01759   0.00000   0.03300   0.03324   2.56965
    R2        2.81905   0.00773   0.00000   0.02061   0.02076   2.83981
    R3        2.79280   0.00075   0.00000   0.00054   0.00067   2.79347
    R4        2.84004   0.00498   0.00000   0.01684   0.01694   2.85698
    R5        2.86005   0.00972   0.00000   0.03483   0.03473   2.89478
    R6        2.92905   0.00067   0.00000   0.00313   0.00298   2.93202
    R7        2.06885   0.00077   0.00000   0.00216   0.00216   2.07101
    R8        2.07754   0.00027   0.00000   0.00078   0.00078   2.07831
    R9        2.91949   0.00249   0.00000   0.00985   0.00970   2.92919
   R10        2.96342  -0.00756   0.00000  -0.02728  -0.02728   2.93614
   R11        2.08169  -0.00205   0.00000  -0.00584  -0.00584   2.07585
   R12        2.88465   0.00714   0.00000   0.02104   0.02086   2.90551
   R13        2.07349   0.00049   0.00000   0.00139   0.00139   2.07488
   R14        2.07314   0.00048   0.00000   0.00134   0.00134   2.07448
   R15        2.90167   0.00564   0.00000   0.01757   0.01766   2.91933
   R16        2.06958  -0.00036   0.00000  -0.00101  -0.00101   2.06857
   R17        2.07649   0.00067   0.00000   0.00189   0.00189   2.07838
   R18        2.89564   0.00701   0.00000   0.02279   0.02279   2.91843
   R19        2.07654  -0.00032   0.00000  -0.00090  -0.00090   2.07564
   R20        2.82249   0.01547   0.00000   0.03935   0.03938   2.86187
   R21        2.31263   0.01872   0.00000   0.01965   0.01965   2.33228
   R22        2.89186   0.00836   0.00000   0.02493   0.02483   2.91669
   R23        2.06752  -0.00022   0.00000  -0.00062  -0.00062   2.06690
   R24        2.06896  -0.00005   0.00000  -0.00014  -0.00014   2.06882
   R25        2.88746   0.00330   0.00000   0.01060   0.01060   2.89806
   R26        2.69744   0.01378   0.00000   0.03211   0.03211   2.72955
   R27        2.06962   0.00144   0.00000   0.00402   0.00402   2.07363
   R28        2.06944   0.00038   0.00000   0.00105   0.00105   2.07049
   R29        2.07148   0.00039   0.00000   0.00108   0.00108   2.07257
   R30        2.06842   0.00157   0.00000   0.00438   0.00438   2.07280
   R31        2.07230   0.00000   0.00000   0.00001   0.00001   2.07232
   R32        2.06837  -0.00016   0.00000  -0.00044  -0.00044   2.06793
   R33        1.83543   0.00128   0.00000   0.00235   0.00235   1.83778
   R34        2.70695   0.00876   0.00000   0.02076   0.02076   2.72771
   R35        2.91178   0.00061   0.00000   0.00203   0.00203   2.91382
   R36        2.93003  -0.00873   0.00000  -0.02995  -0.02995   2.90008
   R37        1.85056  -0.00385   0.00000  -0.00725  -0.00725   1.84331
   R38        2.06888   0.00145   0.00000   0.00405   0.00405   2.07293
   R39        2.06420   0.00062   0.00000   0.00172   0.00172   2.06592
   R40        2.07109  -0.00051   0.00000  -0.00142  -0.00142   2.06967
   R41        2.70662   0.00498   0.00000   0.01180   0.01180   2.71841
   R42        2.06542   0.00197   0.00000   0.00548   0.00548   2.07091
   R43        2.06853   0.00239   0.00000   0.00666   0.00666   2.07519
   R44        1.84028  -0.00304   0.00000  -0.00562  -0.00562   1.83466
    A1        2.31997  -0.00744   0.00000  -0.02576  -0.02579   2.29418
    A2        1.85237   0.01246   0.00000   0.05027   0.05031   1.90268
    A3        2.11049  -0.00505   0.00000  -0.02517  -0.02551   2.08498
    A4        2.19432   0.00559   0.00000   0.02508   0.02490   2.21922
    A5        1.98097  -0.00587   0.00000  -0.01506  -0.01524   1.96573
    A6        2.10527   0.00020   0.00000  -0.01274  -0.01308   2.09219
    A7        2.07710  -0.00089   0.00000   0.00595   0.00552   2.08262
    A8        1.91106   0.00041   0.00000   0.00563   0.00537   1.91643
    A9        1.86752   0.00105   0.00000  -0.00408  -0.00428   1.86324
   A10        1.88746   0.00169   0.00000   0.01872   0.01879   1.90624
   A11        1.89107  -0.00303   0.00000  -0.03855  -0.03862   1.85244
   A12        1.81142   0.00095   0.00000   0.01237   0.01260   1.82402
   A13        1.93610   0.00132   0.00000   0.01951   0.01900   1.95510
   A14        2.00588  -0.00071   0.00000  -0.00536  -0.00548   2.00040
   A15        1.83006  -0.00011   0.00000  -0.00679  -0.00709   1.82297
   A16        2.02197  -0.00031   0.00000   0.00545   0.00568   2.02764
   A17        1.81100   0.00172   0.00000   0.01641   0.01652   1.82753
   A18        1.83287  -0.00186   0.00000  -0.03252  -0.03272   1.80015
   A19        2.04451   0.00327   0.00000   0.02197   0.02140   2.06591
   A20        1.89226  -0.00084   0.00000   0.00067   0.00046   1.89272
   A21        1.90095  -0.00309   0.00000  -0.03172  -0.03154   1.86941
   A22        1.88248  -0.00020   0.00000   0.01047   0.01044   1.89292
   A23        1.91363  -0.00058   0.00000  -0.01209  -0.01188   1.90175
   A24        1.81614   0.00130   0.00000   0.01049   0.01046   1.82660
   A25        2.03418   0.00168   0.00000   0.00592   0.00574   2.03992
   A26        1.92650  -0.00116   0.00000  -0.00836  -0.00834   1.91816
   A27        1.87285   0.00096   0.00000   0.01093   0.01104   1.88389
   A28        1.90872  -0.00083   0.00000  -0.00870  -0.00868   1.90005
   A29        1.87737  -0.00190   0.00000  -0.01313  -0.01309   1.86428
   A30        1.83245   0.00126   0.00000   0.01492   0.01487   1.84732
   A31        1.99988   0.00008   0.00000   0.00224   0.00221   2.00209
   A32        1.92210   0.00084   0.00000   0.00429   0.00418   1.92629
   A33        1.88468  -0.00236   0.00000  -0.03421  -0.03417   1.85051
   A34        1.96061  -0.00050   0.00000   0.00719   0.00721   1.96783
   A35        1.83029   0.00221   0.00000   0.02198   0.02190   1.85220
   A36        1.85675  -0.00038   0.00000  -0.00350  -0.00371   1.85304
   A37        1.96125  -0.01378   0.00000  -0.05815  -0.05792   1.90333
   A38        2.15438   0.01024   0.00000   0.04178   0.04162   2.19599
   A39        2.16750   0.00354   0.00000   0.01652   0.01636   2.18385
   A40        1.78729   0.01163   0.00000   0.05113   0.05096   1.83825
   A41        1.91605  -0.00187   0.00000   0.00812   0.00853   1.92458
   A42        1.88507  -0.00255   0.00000   0.01048   0.01028   1.89536
   A43        1.96951  -0.00363   0.00000  -0.01921  -0.02010   1.94941
   A44        1.97057  -0.00282   0.00000  -0.01263  -0.01347   1.95711
   A45        1.92823  -0.00005   0.00000  -0.02965  -0.03022   1.89801
   A46        1.83969  -0.00441   0.00000  -0.02795  -0.02792   1.81177
   A47        2.01257  -0.00126   0.00000  -0.00978  -0.00940   2.00316
   A48        1.88600   0.00290   0.00000   0.01592   0.01549   1.90150
   A49        1.92827   0.00509   0.00000   0.02839   0.02823   1.95650
   A50        1.89317  -0.00193   0.00000  -0.01777  -0.01780   1.87538
   A51        1.90031  -0.00057   0.00000   0.00918   0.00925   1.90955
   A52        1.93412  -0.00022   0.00000  -0.00118  -0.00118   1.93294
   A53        1.95816   0.00036   0.00000   0.00176   0.00176   1.95992
   A54        1.93315  -0.00041   0.00000  -0.00213  -0.00213   1.93102
   A55        1.88572  -0.00012   0.00000  -0.00106  -0.00106   1.88466
   A56        1.87552   0.00041   0.00000   0.00285   0.00285   1.87837
   A57        1.87397   0.00001   0.00000  -0.00013  -0.00013   1.87384
   A58        1.94844  -0.00045   0.00000  -0.00103  -0.00103   1.94742
   A59        1.92605  -0.00384   0.00000  -0.01958  -0.01962   1.90643
   A60        1.95450  -0.00013   0.00000  -0.00467  -0.00474   1.94976
   A61        1.84454   0.00335   0.00000   0.02683   0.02687   1.87140
   A62        1.89737  -0.00030   0.00000  -0.00587  -0.00589   1.89147
   A63        1.88872   0.00166   0.00000   0.00642   0.00631   1.89503
   A64        1.88278   0.00062   0.00000   0.00356   0.00356   1.88634
   A65        1.93389  -0.00147   0.00000  -0.01166  -0.01188   1.92201
   A66        1.93301   0.00000   0.00000  -0.00365  -0.00388   1.92913
   A67        1.96441  -0.00230   0.00000  -0.03411  -0.03426   1.93015
   A68        1.85729   0.00351   0.00000   0.04788   0.04786   1.90515
   A69        1.87186   0.00065   0.00000   0.00669   0.00607   1.87793
   A70        1.89919  -0.00003   0.00000  -0.00016  -0.00070   1.89848
   A71        1.83654   0.00192   0.00000   0.01097   0.01097   1.84751
   A72        1.94417   0.00223   0.00000   0.00848   0.00848   1.95265
   A73        1.95173  -0.00256   0.00000  -0.01166  -0.01165   1.94008
   A74        1.94563  -0.00435   0.00000  -0.02357  -0.02359   1.92204
   A75        1.89450  -0.00017   0.00000  -0.00327  -0.00325   1.89125
   A76        1.88907   0.00034   0.00000  -0.00351  -0.00354   1.88553
   A77        1.83422   0.00476   0.00000   0.03526   0.03525   1.86948
   A78        1.91071  -0.01386   0.00000  -0.05439  -0.05414   1.85657
   A79        1.94633  -0.00209   0.00000  -0.02497  -0.02446   1.92187
   A80        1.94454   0.00039   0.00000  -0.01608  -0.01596   1.92857
   A81        1.84686   0.01016   0.00000   0.07103   0.07026   1.91712
   A82        1.89988   0.00725   0.00000   0.04099   0.03994   1.93982
   A83        1.91250  -0.00119   0.00000  -0.01085  -0.01270   1.89980
   A84        1.86366   0.00113   0.00000   0.00642   0.00642   1.87008
    D1        0.02572   0.00001   0.00000   0.00413   0.00429   0.03001
    D2        3.08940  -0.00123   0.00000  -0.03684  -0.03716   3.05224
    D3       -3.08651   0.00152   0.00000   0.03183   0.03237  -3.05414
    D4       -0.02284   0.00028   0.00000  -0.00914  -0.00907  -0.03191
    D5        0.73307  -0.00021   0.00000   0.00693   0.00680   0.73987
    D6       -1.49729  -0.00032   0.00000  -0.00847  -0.00864  -1.50593
    D7        2.76525   0.00101   0.00000   0.01268   0.01245   2.77771
    D8       -2.44139  -0.00169   0.00000  -0.02311  -0.02271  -2.46410
    D9        1.61143  -0.00180   0.00000  -0.03852  -0.03815   1.57329
   D10       -0.40921  -0.00047   0.00000  -0.01736  -0.01705  -0.42626
   D11       -0.02878   0.00027   0.00000   0.01207   0.01170  -0.01708
   D12        3.12389  -0.00027   0.00000  -0.00294  -0.00327   3.12062
   D13        3.13787   0.00166   0.00000   0.03594   0.03609  -3.10922
   D14        0.00735   0.00112   0.00000   0.02092   0.02112   0.02847
   D15       -0.84353   0.00078   0.00000   0.01291   0.01289  -0.83064
   D16       -3.02576  -0.00125   0.00000  -0.02354  -0.02368  -3.04944
   D17        1.30482  -0.00308   0.00000  -0.03850  -0.03869   1.26613
   D18        2.38111   0.00232   0.00000   0.05651   0.05694   2.43805
   D19        0.19888   0.00029   0.00000   0.02005   0.02037   0.21925
   D20       -1.75373  -0.00154   0.00000   0.00510   0.00536  -1.74837
   D21        0.06334  -0.00069   0.00000   0.00299   0.00263   0.06597
   D22        2.19489   0.00176   0.00000   0.01250   0.01240   2.20729
   D23       -1.95807   0.00238   0.00000   0.02989   0.02983  -1.92824
   D24        3.13143  -0.00157   0.00000  -0.03376  -0.03355   3.09789
   D25       -1.02021   0.00088   0.00000  -0.02426  -0.02377  -1.04398
   D26        1.11003   0.00150   0.00000  -0.00686  -0.00635   1.10368
   D27        1.16236  -0.00291   0.00000  -0.04893  -0.04885   1.11351
   D28       -1.17345  -0.00310   0.00000  -0.07146  -0.07144  -1.24489
   D29        3.10675  -0.00041   0.00000  -0.02498  -0.02503   3.08172
   D30       -2.92726  -0.00151   0.00000  -0.01911  -0.01888  -2.94614
   D31        1.02011  -0.00169   0.00000  -0.04164  -0.04146   0.97865
   D32       -0.98287   0.00100   0.00000   0.00484   0.00495  -0.97792
   D33       -0.97432  -0.00105   0.00000  -0.01435  -0.01439  -0.98872
   D34        2.97304  -0.00124   0.00000  -0.03688  -0.03698   2.93607
   D35        0.97006   0.00146   0.00000   0.00960   0.00944   0.97950
   D36       -1.24725   0.00172   0.00000   0.04947   0.04960  -1.19765
   D37        2.90190   0.00034   0.00000   0.01919   0.01922   2.92112
   D38        0.93617   0.00080   0.00000   0.02254   0.02248   0.95865
   D39        1.08055   0.00173   0.00000   0.06693   0.06715   1.14770
   D40       -1.05349   0.00034   0.00000   0.03666   0.03678  -1.01672
   D41       -3.01922   0.00080   0.00000   0.04001   0.04003  -2.97919
   D42        3.07937   0.00042   0.00000   0.04068   0.04079   3.12016
   D43        0.94532  -0.00097   0.00000   0.01041   0.01041   0.95574
   D44       -1.02040  -0.00051   0.00000   0.01376   0.01367  -1.00674
   D45        0.94775   0.00232   0.00000   0.02887   0.02845   0.97621
   D46       -1.10921  -0.00110   0.00000  -0.02091  -0.02104  -1.13025
   D47        3.04361   0.00056   0.00000   0.00608   0.00588   3.04948
   D48       -1.34777   0.00138   0.00000  -0.00100  -0.00101  -1.34878
   D49        2.87846  -0.00205   0.00000  -0.05078  -0.05051   2.82795
   D50        0.74809  -0.00038   0.00000  -0.02379  -0.02359   0.72450
   D51        2.94911   0.00065   0.00000  -0.00273  -0.00280   2.94631
   D52        0.89214  -0.00278   0.00000  -0.05251  -0.05229   0.83985
   D53       -1.23822  -0.00112   0.00000  -0.02553  -0.02537  -1.26360
   D54        1.28632  -0.00120   0.00000  -0.02347  -0.02366   1.26265
   D55       -0.90443  -0.00040   0.00000  -0.00892  -0.00904  -0.91347
   D56       -2.89198  -0.00183   0.00000  -0.02825  -0.02838  -2.92036
   D57       -2.85778  -0.00017   0.00000   0.00154   0.00157  -2.85621
   D58        1.23466   0.00063   0.00000   0.01609   0.01619   1.25085
   D59       -0.75288  -0.00080   0.00000  -0.00324  -0.00315  -0.75603
   D60       -0.89074   0.00096   0.00000   0.01328   0.01327  -0.87747
   D61       -3.08149   0.00176   0.00000   0.02783   0.02789  -3.05360
   D62        1.21415   0.00034   0.00000   0.00850   0.00855   1.22270
   D63       -1.09467  -0.00014   0.00000  -0.01000  -0.00998  -1.10466
   D64        1.11599   0.00067   0.00000   0.00419   0.00420   1.12019
   D65        3.12529   0.00126   0.00000   0.01624   0.01637  -3.14153
   D66        1.10499  -0.00112   0.00000  -0.02435  -0.02440   1.08059
   D67       -2.96753  -0.00031   0.00000  -0.01016  -0.01022  -2.97775
   D68       -0.95823   0.00028   0.00000   0.00189   0.00195  -0.95628
   D69        3.08603  -0.00104   0.00000  -0.01806  -0.01804   3.06799
   D70       -0.98649  -0.00023   0.00000  -0.00386  -0.00386  -0.99035
   D71        1.02281   0.00036   0.00000   0.00819   0.00831   1.03112
   D72       -3.13624   0.00101   0.00000   0.02080   0.02081  -3.11543
   D73        1.03747   0.00108   0.00000   0.02178   0.02178   1.05926
   D74       -1.05633   0.00112   0.00000   0.02222   0.02223  -1.03410
   D75        0.89509   0.00060   0.00000   0.00844   0.00840   0.90349
   D76       -1.21439   0.00067   0.00000   0.00942   0.00938  -1.20501
   D77        2.97500   0.00071   0.00000   0.00986   0.00982   2.98482
   D78       -1.09810  -0.00156   0.00000  -0.01941  -0.01938  -1.11748
   D79        3.07562  -0.00149   0.00000  -0.01844  -0.01841   3.05721
   D80        0.98181  -0.00146   0.00000  -0.01799  -0.01796   0.96386
   D81        0.06465  -0.00028   0.00000  -0.00819  -0.00790   0.05675
   D82        2.16083   0.00097   0.00000   0.00108   0.00162   2.16245
   D83       -2.01885  -0.00174   0.00000  -0.02378  -0.02386  -2.04271
   D84       -3.08812   0.00032   0.00000   0.00714   0.00713  -3.08098
   D85       -0.99193   0.00157   0.00000   0.01641   0.01665  -0.97528
   D86        1.11157  -0.00114   0.00000  -0.00845  -0.00883   1.10274
   D87       -0.07219   0.00004   0.00000   0.00152   0.00162  -0.07057
   D88       -2.25722   0.00140   0.00000   0.01465   0.01484  -2.24238
   D89        1.94429   0.00027   0.00000  -0.00243  -0.00206   1.94223
   D90       -2.13078  -0.00294   0.00000  -0.02937  -0.02911  -2.15989
   D91        1.96738  -0.00158   0.00000  -0.01624  -0.01590   1.95148
   D92       -0.11429  -0.00271   0.00000  -0.03332  -0.03280  -0.14709
   D93        1.95036   0.00248   0.00000   0.03763   0.03736   1.98772
   D94       -0.23467   0.00384   0.00000   0.05076   0.05057  -0.18410
   D95       -2.31634   0.00271   0.00000   0.03368   0.03368  -2.28266
   D96        1.18366   0.00074   0.00000  -0.01000  -0.01003   1.17363
   D97       -3.05369   0.00219   0.00000   0.01022   0.01013  -3.04357
   D98       -0.94848   0.00156   0.00000   0.00175   0.00172  -0.94676
   D99       -3.01622  -0.00206   0.00000  -0.03192  -0.03205  -3.04827
   D100      -0.97039  -0.00062   0.00000  -0.01171  -0.01189  -0.98228
   D101       1.13482  -0.00124   0.00000  -0.02018  -0.02030   1.11452
   D102      -0.93887  -0.00174   0.00000  -0.03103  -0.03082  -0.96970
   D103       1.10695  -0.00029   0.00000  -0.01081  -0.01066   1.09629
   D104      -3.07102  -0.00092   0.00000  -0.01928  -0.01907  -3.09009
   D105      -1.21374  -0.00163   0.00000  -0.01553  -0.01578  -1.22952
   D106       3.08328   0.00302   0.00000   0.01798   0.01798   3.10126
   D107       0.98412  -0.00165   0.00000  -0.01121  -0.01095   0.97318
   D108       2.89811  -0.00131   0.00000  -0.01269  -0.01272   2.88539
   D109      -1.28247   0.00001   0.00000   0.00570   0.00548  -1.27699
   D110       0.74786   0.00201   0.00000   0.03231   0.03255   0.78041
   D111      -1.04075   0.00092   0.00000   0.01756   0.01769  -1.02306
   D112       1.08263   0.00047   0.00000   0.01114   0.01125   1.09389
   D113       3.13030   0.00195   0.00000   0.03251   0.03262  -3.12026
   D114       3.13927   0.00054   0.00000   0.00437   0.00437  -3.13955
   D115      -1.02053   0.00009   0.00000  -0.00205  -0.00206  -1.02259
   D116       1.02713   0.00158   0.00000   0.01932   0.01931   1.04644
   D117       1.12734  -0.00200   0.00000  -0.02804  -0.02814   1.09920
   D118      -3.03246  -0.00245   0.00000  -0.03446  -0.03457  -3.06704
   D119      -0.98480  -0.00097   0.00000  -0.01309  -0.01320  -0.99800
   D120      -3.10652  -0.00040   0.00000  -0.00896  -0.00884  -3.11536
   D121      -1.06875   0.00224   0.00000   0.02974   0.02984  -1.03891
   D122       1.07428  -0.00053   0.00000  -0.01388  -0.01385   1.06043
   D123      -0.97520  -0.00324   0.00000  -0.04037  -0.04032  -1.01552
   D124       1.06258  -0.00059   0.00000  -0.00166  -0.00165   1.06093
   D125      -3.07758  -0.00336   0.00000  -0.04529  -0.04534  -3.12292
   D126       1.02727   0.00118   0.00000   0.01896   0.01892   1.04619
   D127       3.06505   0.00382   0.00000   0.05766   0.05759   3.12264
   D128      -1.07510   0.00105   0.00000   0.01404   0.01390  -1.06121
   D129       3.12714  -0.00089   0.00000  -0.02300  -0.02327   3.10387
   D130       1.02751   0.00316   0.00000  -0.00511  -0.00320   1.02431
   D131      -1.02667  -0.00449   0.00000  -0.05086  -0.05251  -1.07917
         Item               Value     Threshold  Converged?
 Maximum Force            0.018718     0.000450     NO 
 RMS     Force            0.003657     0.000300     NO 
 Maximum Displacement     0.270463     0.001800     NO 
 RMS     Displacement     0.061872     0.001200     NO 
 Predicted change in Energy=-8.746881D-03
 GradGradGradGradGradGradGradGradGradGradGradGradGradGradGradGradGradGrad

                          Input orientation:                          
 ---------------------------------------------------------------------
 Center     Atomic      Atomic             Coordinates (Angstroms)
 Number     Number       Type             X           Y           Z
 ---------------------------------------------------------------------
      1          6           0       -1.424233    0.723681   -0.206085
      2          6           0       -0.975818   -0.381816    0.446495
      3          6           0        0.133615   -0.449949    1.471291
      4          6           0        1.484543    0.253984    1.176664
      5          6           0        1.324706    1.791035    1.055744
      6          6           0        0.557813    2.352942   -0.152619
      7          6           0       -0.974514    2.156833   -0.160011
      8          6           0       -2.598087    0.356041   -1.025903
      9          6           0       -2.868389   -1.125467   -0.865921
     10          6           0       -1.835052   -1.619223    0.168799
     11          8           0       -3.259498    1.126911   -1.726990
     12          6           0       -1.677762    2.904028    0.994201
     13          6           0       -1.057189   -2.842660   -0.331227
     14          8           0       -2.557452   -1.967795    1.370038
     15          6           0        2.347451   -0.433535    0.082678
     16          8           0        1.591049   -0.559216   -1.140260
     17          6           0        2.794378   -1.834182    0.547413
     18          6           0        3.594609    0.405328   -0.227287
     19          8           0        4.303147   -0.290708   -1.267890
     20          1           0        0.323012   -1.494222    1.744581
     21          1           0       -0.256095    0.009342    2.391471
     22          1           0        2.075727    0.106073    2.090617
     23          1           0        2.323401    2.246830    1.076158
     24          1           0        0.841651    2.139056    1.978042
     25          1           0        0.971505    1.943535   -1.079701
     26          1           0        0.740084    3.436722   -0.195355
     27          1           0       -1.336605    2.618281   -1.088667
     28          1           0       -3.893974   -1.288627   -0.522627
     29          1           0       -2.741740   -1.610544   -1.839158
     30          1           0       -1.373901    3.958189    1.017089
     31          1           0       -1.451259    2.465388    1.972337
     32          1           0       -2.766700    2.875048    0.866742
     33          1           0       -0.393464   -3.243444    0.444647
     34          1           0       -1.765023   -3.637513   -0.595349
     35          1           0       -0.453724   -2.606099   -1.212909
     36          1           0       -1.918953   -2.315180    2.016119
     37          1           0        2.241990   -0.768628   -1.835888
     38          1           0        3.373305   -1.790637    1.478133
     39          1           0        1.934400   -2.489997    0.707148
     40          1           0        3.419823   -2.303827   -0.219245
     41          1           0        3.301296    1.401009   -0.578758
     42          1           0        4.217116    0.515169    0.670680
     43          1           0        5.077210    0.248543   -1.497236
 ---------------------------------------------------------------------
                    Distance matrix (angstroms):
                    1          2          3          4          5
     1  C    0.000000
     2  C    1.359802   0.000000
     3  C    2.572526   1.511850   0.000000
     4  C    3.254779   2.644005   1.551559   0.000000
     5  C    3.207509   3.222556   2.571650   1.550063   0.000000
     6  C    2.566292   3.192156   3.266990   2.651688   1.537532
     7  C    1.502762   2.610093   3.268701   3.384449   2.626457
     8  C    1.478240   2.311741   3.787848   4.639999   4.666986
     9  C    2.437277   2.420182   3.864054   5.002306   5.457180
    10  C    2.408010   1.531854   2.634263   3.942640   4.732927
    11  O    2.417425   3.495067   4.922266   5.630199   5.403664
    12  C    2.501774   3.404332   3.841596   4.129915   3.202710
    13  C    3.587362   2.582097   3.223686   4.280577   5.391496
    14  O    3.318492   2.422773   3.091270   4.616429   5.412830
    15  C    3.955772   3.343524   2.613348   1.553737   2.634688
    16  O    3.407408   3.022923   2.992700   2.457799   3.227546
    17  C    4.990701   4.041525   3.138362   2.544025   3.944684
    18  C    5.028973   4.686403   3.949069   2.538968   2.952764
    19  O    5.912638   5.551115   4.991339   3.770552   4.313240
    20  H    3.431771   2.146959   1.095931   2.174376   3.502970
    21  H    2.936345   2.110435   1.099797   2.136686   2.730848
    22  H    4.231548   3.500442   2.112942   1.098492   2.115205
    23  H    4.243688   4.265102   3.496271   2.164537   1.097979
    24  H    3.450786   3.464624   2.731493   2.146861   1.097768
    25  H    2.826802   3.395379   3.596997   2.865131   2.169822
    26  H    3.470587   4.235271   4.272204   3.544923   2.148329
    27  H    2.091923   3.389318   4.257813   4.322096   3.516449
    28  H    3.201438   3.205798   4.571714   5.847708   6.261804
    29  H    3.138688   3.138864   4.535827   5.516622   6.040461
    30  H    3.458428   4.395417   4.680874   4.681592   3.461290
    31  H    2.789229   3.265089   3.355899   3.760630   3.000146
    32  H    2.753463   3.740458   4.453416   5.003908   4.236792
    33  H    4.150183   2.920283   3.022487   4.036677   5.354579
    34  H    4.391774   3.508255   4.246928   5.370611   6.460779
    35  H    3.611512   2.823764   3.492690   4.200835   5.257793
    36  H    3.797053   2.662916   2.826475   4.346156   5.320210
    37  H    4.280705   3.963986   3.935002   3.270311   3.969234
    38  H    5.672279   4.686568   3.506149   2.799782   4.147716
    39  H    4.737313   3.603017   2.826400   2.819973   4.338257
    40  H    5.712342   4.843448   4.134481   3.498037   4.773154
    41  H    4.788348   4.745872   4.202731   2.774484   2.594345
    42  H    5.712881   5.274599   4.271698   2.791270   3.184673
    43  H    6.645419   6.388630   5.808544   4.478508   4.793567
                    6          7          8          9         10
     6  C    0.000000
     7  C    1.544842   0.000000
     8  C    3.835354   2.574608   0.000000
     9  C    4.934266   3.854680   1.514438   0.000000
    10  C    4.648355   3.886803   2.431296   1.543446   0.000000
    11  O    4.307396   2.955895   1.234191   2.442869   3.628266
    12  C    2.572292   1.544366   3.379357   4.595049   4.600633
    13  C    5.443749   5.003107   3.617821   2.552469   1.533589
    14  O    5.540047   4.675392   3.338023   2.409505   1.444416
    15  C    3.320034   4.219521   5.129399   5.346363   4.348173
    16  O    3.244022   3.862631   4.289479   4.503608   3.817776
    17  C    4.798361   5.534726   6.029185   5.879347   4.649858
    18  C    3.608450   4.893790   6.244173   6.672445   5.808349
    19  O    4.718076   5.922124   6.935695   7.231136   6.442555
    20  H    4.295948   4.317551   4.430787   4.139534   2.675062
    21  H    3.553491   3.411437   4.157351   4.326947   3.175783
    22  H    3.519174   4.309862   5.623141   5.890848   4.686601
    23  H    2.153707   3.523131   5.675807   6.488354   5.749991
    24  H    2.160098   2.805359   4.902511   5.701721   4.956083
    25  H    1.094640   2.162941   3.907047   4.920291   4.704122
    26  H    1.099831   2.139909   4.617769   5.855280   5.685641
    27  H    2.129651   1.098384   2.590947   4.051127   4.448159
    28  H    5.763362   4.530555   2.153496   1.093754   2.196935
    29  H    5.425927   4.487288   2.132950   1.094774   2.203191
    30  H    2.770659   2.188597   4.318323   5.623413   5.660369
    31  H    2.926508   2.206672   3.841094   4.791472   4.481528
    32  H    3.516259   2.186776   3.155303   4.360801   4.642582
    33  H    5.707993   5.464999   4.469806   3.511220   2.189146
    34  H    6.440274   5.864202   4.102176   2.756992   2.159241
    35  H    5.171026   4.905643   3.661631   2.853644   2.188861
    36  H    5.712193   5.062253   4.104941   3.259295   1.975851
    37  H    3.926073   4.659698   5.034610   5.213841   4.622181
    38  H    5.268358   6.096685   6.821726   6.700432   5.373148
    39  H    5.107665   5.550384   5.625552   5.234813   3.906000
    40  H    5.466355   6.261883   6.628788   6.430267   5.313471
    41  H    2.935042   4.362243   6.007879   6.673121   6.005224
    42  H    4.176808   5.508005   7.025005   7.433519   6.437100
    43  H    5.163472   6.484836   7.690507   8.088202   7.351435
                   11         12         13         14         15
    11  O    0.000000
    12  C    3.614542   0.000000
    13  C    4.749296   5.930117   0.000000
    14  O    4.434146   4.964852   2.431148   0.000000
    15  C    6.094897   5.307782   4.191273   5.298049   0.000000
    16  O    5.168663   5.218726   3.589124   5.049331   1.443440
    17  C    7.112693   6.530719   4.077205   5.416332   1.541925
    18  C    7.053267   5.960993   5.674456   6.784616   1.534657
    19  O    7.708049   7.148053   6.010240   7.539171   2.381004
    20  H    5.635292   4.889864   2.834116   2.943064   2.825833
    21  H    5.218344   3.514642   4.023524   3.201349   3.507866
    22  H    6.639342   4.808259   4.937157   5.127037   2.096862
    23  H    6.346701   4.055605   6.269930   6.455397   2.858660
    24  H    5.618818   2.810794   5.809974   5.365611   3.532431
    25  H    4.357436   3.498890   5.251997   5.809755   2.982418
    26  H    4.865983   2.746778   6.532939   6.521733   4.199979
    27  H    2.515782   2.129878   5.520296   5.344885   4.925232
    28  H    2.772701   4.979028   3.240217   2.414486   6.328742
    29  H    2.788246   5.435194   2.574816   3.234274   5.565848
    30  H    4.370535   1.097320   6.940447   6.053317   5.831709
    31  H    4.329696   1.095654   5.799748   4.608637   5.138557
    32  H    3.166430   1.096755   6.086850   4.873420   6.141337
    33  H    5.659519   6.304192   1.096877   2.677026   3.941983
    34  H    5.119942   6.732462   1.096623   2.697897   5.257152
    35  H    4.698086   6.060619   1.094301   3.391861   3.774276
    36  H    5.258889   5.323778   2.555564   0.972511   5.047869
    37  H    5.819906   6.071430   4.177343   5.894964   1.950463
    38  H    7.923319   6.912839   4.899980   5.934387   2.200317
    39  H    6.781123   6.498124   3.186251   4.570432   2.188517
    40  H    7.658759   7.387799   4.510711   6.194074   2.176954
    41  H    6.666152   5.433625   6.088216   7.033602   2.170914
    42  H    7.875456   6.368744   6.332229   7.249067   2.177483
    43  H    8.386002   7.673885   6.967493   8.451123   3.226909
                   16         17         18         19         20
    16  O    0.000000
    17  C    2.433471   0.000000
    18  C    2.403772   2.501186   0.000000
    19  O    2.728344   2.820287   1.438522   0.000000
    20  H    3.287014   2.767026   4.266134   5.134676   0.000000
    21  H    4.025956   4.013044   4.673609   5.853857   1.736242
    22  H    3.334080   2.581187   2.787334   4.049494   2.398478
    23  H    3.650033   4.141986   2.589608   3.981589   4.294627
    24  H    4.191190   4.652576   3.930403   5.331208   3.677526
    25  H    2.579005   4.499056   3.158064   4.015855   4.496141
    26  H    4.193388   5.705633   4.163975   5.266828   5.315215
    27  H    4.320915   6.290168   5.473209   6.348318   5.262538
    28  H    5.567673   6.795342   7.683462   8.291203   4.792230
    29  H    4.512959   6.032772   6.841870   7.190184   4.716929
    30  H    5.818249   7.151692   6.233569   7.450042   5.756522
    31  H    5.300201   6.208232   5.877327   7.155999   4.344931
    32  H    5.900186   7.294135   6.911054   8.035011   5.422863
    33  H    3.695308   3.486965   5.446995   5.805996   2.294110
    34  H    4.586508   5.034486   6.723518   6.962478   3.798534
    35  H    2.894150   3.774222   5.140928   5.290735   3.253665
    36  H    5.036492   4.960237   6.544723   7.321047   2.402938
    37  H    0.975437   2.668456   2.407354   2.190753   4.126587
    38  H    3.398355   1.096947   2.789210   3.264205   3.076222
    39  H    2.694201   1.093239   3.465886   3.787956   2.159723
    40  H    2.690047   1.095222   2.714799   2.435686   3.755304
    41  H    2.661336   3.462901   1.095877   2.083390   4.759248
    42  H    3.366012   2.749332   1.098146   2.101165   4.511647
    43  H    3.596280   3.705355   1.958433   0.970858   6.012405
                   21         22         23         24         25
    21  H    0.000000
    22  H    2.353139   0.000000
    23  H    3.659263   2.381871   0.000000
    24  H    2.431389   2.380890   1.737985   0.000000
    25  H    4.158983   3.827073   2.562681   3.066737   0.000000
    26  H    4.408058   4.254742   2.353610   2.533359   1.750780
    27  H    4.481677   5.297457   4.268499   3.791986   2.404732
    28  H    4.838476   6.664200   7.328801   6.358341   5.867716
    29  H    5.167270   6.449643   7.002432   6.439814   5.195810
    30  H    4.328026   5.281211   4.074589   3.023466   3.735811
    31  H    2.763377   4.244995   3.885738   2.316022   3.931546
    32  H    4.103682   5.710883   5.132995   3.846669   4.316310
    33  H    3.793363   4.474973   6.158187   5.731327   5.575978
    34  H    4.949496   5.998351   7.357625   6.840017   6.234684
    35  H    4.457706   4.966617   6.041785   5.863161   4.769507
    36  H    2.882600   4.671775   6.300240   5.240477   6.006288
    37  H    4.971542   4.026188   4.192807   4.996163   3.088978
    38  H    4.152910   2.378310   4.191065   4.701241   5.123983
    39  H    3.725843   2.945088   4.767077   4.923149   4.876084
    40  H    5.067441   3.598565   4.856818   5.586971   4.977422
    41  H    4.838804   3.210053   2.100104   3.623781   2.444013
    42  H    4.819398   2.601754   2.597926   3.967363   3.954497
    43  H    6.604802   4.679946   4.266026   5.795823   4.461407
                   26         27         28         29         30
    26  H    0.000000
    27  H    2.404265   0.000000
    28  H    6.626502   4.703666   0.000000
    29  H    6.348235   4.518916   1.778913   0.000000
    30  H    2.492164   2.496187   6.020844   6.406240   0.000000
    31  H    3.231774   3.066965   5.126825   5.727658   1.773961
    32  H    3.706894   2.436130   4.531808   5.238612   1.770787
    33  H    6.805817   6.131916   4.124379   3.660126   7.290573
    34  H    7.515342   6.289823   3.170960   2.570922   7.774807
    35  H    6.243099   5.299912   3.748006   2.572613   6.993532
    36  H    6.711592   5.858145   3.376352   4.004579   6.375758
    37  H    4.757315   4.983557   6.296436   5.054344   6.599769
    38  H    6.087668   6.943362   7.554363   6.959212   7.469774
    39  H    6.112847   6.326052   6.076642   5.396609   7.253965
    40  H    6.335256   6.899757   7.390149   6.408558   7.982553
    41  H    3.294075   4.822021   7.681744   6.868503   5.562675
    42  H    4.623336   6.193723   8.394489   7.696987   6.575245
    43  H    5.538054   6.849790   9.153956   8.044196   7.854944
                   31         32         33         34         35
    31  H    0.000000
    32  H    1.766507   0.000000
    33  H    6.003626   6.576196   0.000000
    34  H    6.628489   6.749409   1.765802   0.000000
    35  H    6.071314   6.302205   1.776888   1.778961   0.000000
    36  H    4.803590   5.383141   2.378721   2.931216   3.557830
    37  H    6.213013   6.757778   4.274479   5.081889   3.321336
    38  H    6.452473   7.735766   4.167408   5.840607   4.748982
    39  H    6.133452   7.135090   2.460801   4.086444   3.066469
    40  H    7.160718   8.140834   3.983063   5.366824   4.010374
    41  H    5.497978   6.409589   6.022420   7.145248   5.528040
    42  H    6.134178   7.374357   5.952790   7.391454   5.925113
    43  H    7.718371   8.603130   6.774449   7.920290   6.230654
                   36         37         38         39         40
    36  H    0.000000
    37  H    5.877349   0.000000
    38  H    5.345331   3.647891   0.000000
    39  H    4.073364   3.086220   1.775942   0.000000
    40  H    5.787876   2.521440   1.773870   1.760495   0.000000
    41  H    6.913352   2.722100   3.797708   4.319940   3.724124
    42  H    6.890023   3.439788   2.584712   3.774009   3.061761
    43  H    8.237878   3.031138   3.989282   4.715524   3.300725
                   41         42         43
    41  H    0.000000
    42  H    1.784526   0.000000
    43  H    2.307738   2.347491   0.000000
 Stoichiometry    C15H24O4
 Framework group  C1[X(C15H24O4)]
 Deg. of freedom   123
 Full point group                 C1      NOp   1
 Largest Abelian subgroup         C1      NOp   1
 Largest concise Abelian subgroup C1      NOp   1
                         Standard orientation:                         
 ---------------------------------------------------------------------
 Center     Atomic      Atomic             Coordinates (Angstroms)
 Number     Number       Type             X           Y           Z
 ---------------------------------------------------------------------
      1          6           0       -1.477847    0.698765   -0.220421
      2          6           0       -1.007613   -0.395607    0.435545
      3          6           0        0.112935   -0.440892    1.449455
      4          6           0        1.450949    0.279383    1.135995
      5          6           0        1.268636    1.813152    1.005583
      6          6           0        0.481892    2.355513   -0.198942
      7          6           0       -1.047569    2.138274   -0.189308
      8          6           0       -2.654706    0.308955   -1.025558
      9          6           0       -2.902846   -1.174913   -0.852109
     10          6           0       -1.852391   -1.646744    0.175581
     11          8           0       -3.333762    1.065450   -1.725434
     12          6           0       -1.749419    2.884212    0.966567
     13          6           0       -1.062747   -2.863011   -0.323471
     14          8           0       -2.557746   -1.996355    1.386608
     15          6           0        2.312216   -0.404245    0.038283
     16          8           0        1.545332   -0.549351   -1.175946
     17          6           0        2.783154   -1.795136    0.508571
     18          6           0        3.544452    0.449401   -0.290433
     19          8           0        4.252028   -0.244473   -1.333133
     20          1           0        0.319516   -1.480413    1.728355
     21          1           0       -0.273798    0.019768    2.370207
     22          1           0        2.053309    0.146376    2.044926
     23          1           0        2.261081    2.282795    1.012524
     24          1           0        0.790135    2.161286    1.930209
     25          1           0        0.891843    1.945011   -1.127201
     26          1           0        0.648702    3.441355   -0.251379
     27          1           0       -1.425361    2.587827   -1.117545
     28          1           0       -3.922560   -1.349641   -0.497214
     29          1           0       -2.779314   -1.665370   -1.823048
     30          1           0       -1.459966    3.942598    0.978726
     31          1           0       -1.507013    2.455964    1.945496
     32          1           0       -2.839082    2.839302    0.850419
     33          1           0       -0.385748   -3.248880    0.448485
     34          1           0       -1.762138   -3.669463   -0.574608
     35          1           0       -0.471536   -2.624676   -1.212943
     36          1           0       -1.908016   -2.330137    2.028650
     37          1           0        2.192062   -0.754908   -1.876633
     38          1           0        3.370779   -1.736757    1.433006
     39          1           0        1.933991   -2.461534    0.681800
     40          1           0        3.407278   -2.261770   -0.260996
     41          1           0        3.233853    1.438328   -0.646099
     42          1           0        4.174402    0.574428    0.600328
     43          1           0        5.016200    0.303678   -1.574249
 ---------------------------------------------------------------------
 Rotational constants (GHZ):      0.5359832      0.2966634      0.2395627
 Standard basis: 6-31G(d) (6D, 7F)
 There are   333 symmetry adapted cartesian basis functions of A   symmetry.
 There are   333 symmetry adapted basis functions of A   symmetry.
   333 basis functions,   628 primitive gaussians,   333 cartesian basis functions
    73 alpha electrons       73 beta electrons
       nuclear repulsion energy      1632.6254734415 Hartrees.
 NAtoms=   43 NActive=   43 NUniq=   43 SFac= 1.00D+00 NAtFMM=   60 NAOKFM=F Big=F
 Integral buffers will be    131072 words long.
 Raffenetti 2 integral format.
 Two-electron integral symmetry is turned on.
 ------------------------------------------------------------------------------
 Polarizable Continuum Model (PCM)
 =================================
 Model                : PCM (using non-symmetric T matrix).
 Atomic radii         : SMD-Coulomb.
 Polarization charges : Total charges.
 Charge compensation  : None.
 Solution method      : On-the-fly selection.
 Cavity type          : VdW (van der Waals Surface) (Alpha=1.000).
 Cavity algorithm     : GePol (No added spheres)
                        Default sphere list used, NSphG=   43.
                        Lebedev-Laikov grids with approx.  5.0 points / Ang**2.
                        Smoothing algorithm: Karplus/York (Gamma=1.0000).
                        Polarization charges: spherical gaussians, with
                                              point-specific exponents (IZeta= 3).
                        Self-potential: point-specific (ISelfS= 7).
                        Self-field    : sphere-specific E.n sum rule (ISelfD= 2).
 1st derivatives      : Analytical E(r).r(x)/FMM algorithm (CHGder, D1EAlg=3).
                        Cavity 1st derivative terms included.
 Solvent              : Methanol, Eps=  32.613000 Eps(inf)=   1.765709
 ------------------------------------------------------------------------------
 ------------------------------------------------------------------------------
 Atomic radii for non-electrostatic terms: SMD-CDS.
 ------------------------------------------------------------------------------
 Nuclear repulsion after PCM non-electrostatic terms =     1632.6266526541 Hartrees.
 One-electron integrals computed using PRISM.
 NBasis=   333 RedAO= T EigKep=  9.18D-04  NBF=   333
 NBsUse=   333 1.00D-06 EigRej= -1.00D+00 NBFU=   333
 Initial guess from the checkpoint file:  "DY-202A-11R_66.chk"
 B after Tr=     0.000000    0.000000    0.000000
         Rot=    0.999941   -0.007363   -0.004734   -0.006457 Ang=  -1.25 deg.
 ExpMin= 1.61D-01 ExpMax= 5.48D+03 ExpMxC= 8.25D+02 IAcc=1 IRadAn=         1 AccDes= 0.00D+00
 Harris functional with IExCor=  402 and IRadAn=       1 diagonalized for initial guess.
 HarFok:  IExCor=  402 AccDes= 0.00D+00 IRadAn=         1 IDoV= 1 UseB2=F ITyADJ=14
 ICtDFT=  3500011 ScaDFX=  1.000000  1.000000  1.000000  1.000000
 FoFCou: FMM=F IPFlag=           0 FMFlag=      100000 FMFlg1=           0
         NFxFlg=           0 DoJE=T BraDBF=F KetDBF=T FulRan=T
         wScrn=  0.000000 ICntrl=     500 IOpCl=  0 I1Cent=   200000004 NGrid=           0
         NMat0=    1 NMatS0=      1 NMatT0=    0 NMatD0=    1 NMtDS0=    0 NMtDT0=    0
 Petite list used in FoFCou.
 Keep R1 ints in memory in canonical form, NReq=1565304907.
 Requested convergence on RMS density matrix=1.00D-08 within 128 cycles.
 Requested convergence on MAX density matrix=1.00D-06.
 Requested convergence on             energy=1.00D-06.
 No special actions if energy rises.
 Inv3:  Mode=1 IEnd=    21951075.
 Iteration    1 A*A^-1 deviation from unit magnitude is 6.55D-15 for   2695.
 Iteration    1 A*A^-1 deviation from orthogonality  is 3.84D-15 for   2650   2030.
 Iteration    1 A^-1*A deviation from unit magnitude is 6.44D-15 for   2695.
 Iteration    1 A^-1*A deviation from orthogonality  is 1.10D-10 for   1793   1764.
 Iteration    2 A*A^-1 deviation from unit magnitude is 6.66D-15 for   1342.
 Iteration    2 A*A^-1 deviation from orthogonality  is 6.79D-15 for   1791    675.
 Iteration    2 A^-1*A deviation from unit magnitude is 9.99D-16 for     78.
 Iteration    2 A^-1*A deviation from orthogonality  is 5.16D-16 for    923    193.
 Error on total polarization charges =  0.05121
 SCF Done:  E(RB3LYP) =  -886.945428730     A.U. after   11 cycles
            NFock= 11  Conv=0.67D-08     -V/T= 2.0094
 SMD-CDS (non-electrostatic) energy       (kcal/mol) =       0.74
 (included in total energy above)
 D1PCM: PCM CHGder 1st derivatives, ID1Alg=3 FixD1E=F DoIter=F DoCFld=F I1PDM=0.
 Calling FoFJK, ICntrl=      2127 FMM=F ISym2X=0 I1Cent= 0 IOpClX= 0 NMat=1 NMatS=1 NMatT=0.
 ***** Axes restored to original set *****
 -------------------------------------------------------------------
 Center     Atomic                   Forces (Hartrees/Bohr)
 Number     Number              X              Y              Z
 -------------------------------------------------------------------
      1        6          -0.003865860   -0.007619847   -0.002933940
      2        6           0.004385327    0.006865655    0.001232457
      3        6          -0.000880133   -0.001874985    0.000071310
      4        6          -0.001509427    0.003057591   -0.000098425
      5        6           0.000624776    0.000226956    0.000581369
      6        6          -0.000233158    0.001109848   -0.000138972
      7        6           0.003404502    0.003022084    0.001188401
      8        6           0.001378408    0.003834333    0.002588637
      9        6           0.001939402    0.000802753    0.001917584
     10        6          -0.001447957   -0.002270032   -0.004395081
     11        8           0.001969933   -0.002507961    0.001402568
     12        6          -0.001014208    0.000086141    0.000712854
     13        6          -0.000551315   -0.000738259    0.001402449
     14        8          -0.001884872    0.000376482    0.000294614
     15        6           0.001747747   -0.001947203    0.001730228
     16        8          -0.001066642    0.000090054    0.001092226
     17        6          -0.001092423   -0.002520037   -0.002406190
     18        6           0.000010041   -0.002548272   -0.003567470
     19        8           0.001347923    0.003206123    0.002733107
     20        1          -0.000709511    0.000650690   -0.001801641
     21        1          -0.000345880    0.000516646    0.000151048
     22        1          -0.001151240    0.000299634    0.000712836
     23        1          -0.001471399   -0.000113005   -0.000205269
     24        1          -0.000391428   -0.000386010    0.000607078
     25        1          -0.000340970   -0.000979581   -0.000198978
     26        1          -0.000130875   -0.000420863    0.000698549
     27        1          -0.000199775   -0.000363451   -0.000071862
     28        1          -0.000598987   -0.001423220   -0.000685325
     29        1          -0.001777118   -0.001557774   -0.000321342
     30        1           0.000253184   -0.000107926   -0.000364456
     31        1           0.000345976   -0.000040651   -0.000139556
     32        1           0.000236795   -0.000244075   -0.000315152
     33        1           0.000483118    0.001396115   -0.000211592
     34        1          -0.000109753    0.000479237   -0.000039275
     35        1           0.000218745    0.000701452   -0.000063776
     36        1           0.000757441   -0.000300276   -0.000172662
     37        1           0.000033066   -0.000248498    0.000897931
     38        1          -0.000421521    0.000903231   -0.000546902
     39        1          -0.000485850    0.000157221    0.000653616
     40        1           0.000188980    0.000713449    0.000650940
     41        1           0.001954186   -0.000683756   -0.000901723
     42        1           0.000360091    0.000062739   -0.000150473
     43        1           0.000040663    0.000337247   -0.001589742
 -------------------------------------------------------------------
 Cartesian Forces:  Max     0.007619847 RMS     0.001689200

 GradGradGradGradGradGradGradGradGradGradGradGradGradGradGradGradGradGrad
 Berny optimization.
 Using GEDIIS/GDIIS optimizer.
 FormGI is forming the generalized inverse of G from B-inverse, IUseBI=4.
 Internal  Forces:  Max     0.004703021 RMS     0.001011644
 Search for a local minimum.
 Step number   2 out of a maximum of  258
 All quantities printed in internal units (Hartrees-Bohrs-Radians)
 Mixed Optimization -- RFO/linear search
 Update second derivatives using D2CorX and points    1    2
 DE= -7.11D-03 DEPred=-8.75D-03 R= 8.12D-01
 TightC=F SS=  1.41D+00  RLast= 3.71D-01 DXNew= 5.0454D-01 1.1140D+00
 Trust test= 8.12D-01 RLast= 3.71D-01 DXMaxT set to 5.05D-01
 ITU=  1  0
 Use linear search instead of GDIIS.
     Eigenvalues ---    0.00230   0.00230   0.00231   0.00339   0.00396
     Eigenvalues ---    0.00496   0.00535   0.00611   0.00742   0.00934
     Eigenvalues ---    0.01126   0.01242   0.01260   0.01263   0.01329
     Eigenvalues ---    0.01363   0.02471   0.02598   0.03487   0.03736
     Eigenvalues ---    0.04026   0.04488   0.04501   0.04604   0.04631
     Eigenvalues ---    0.04766   0.04903   0.05070   0.05303   0.05366
     Eigenvalues ---    0.05387   0.05412   0.05472   0.05499   0.05557
     Eigenvalues ---    0.05631   0.05711   0.05727   0.05767   0.05829
     Eigenvalues ---    0.05958   0.06001   0.06401   0.08097   0.08254
     Eigenvalues ---    0.08643   0.09035   0.09072   0.09324   0.09336
     Eigenvalues ---    0.10498   0.11269   0.11592   0.13226   0.13509
     Eigenvalues ---    0.13754   0.14894   0.15751   0.16000   0.16000
     Eigenvalues ---    0.16000   0.16000   0.16000   0.16000   0.16000
     Eigenvalues ---    0.16000   0.16000   0.16000   0.16021   0.16157
     Eigenvalues ---    0.16209   0.17220   0.19079   0.19882   0.20299
     Eigenvalues ---    0.22713   0.23447   0.24803   0.24995   0.26531
     Eigenvalues ---    0.26878   0.27597   0.28093   0.28436   0.28460
     Eigenvalues ---    0.28757   0.29017   0.29203   0.29714   0.30071
     Eigenvalues ---    0.31578   0.32163   0.32515   0.33504   0.33750
     Eigenvalues ---    0.33808   0.33812   0.33960   0.34008   0.34058
     Eigenvalues ---    0.34099   0.34117   0.34145   0.34218   0.34225
     Eigenvalues ---    0.34230   0.34258   0.34263   0.34275   0.34288
     Eigenvalues ---    0.34294   0.34339   0.34418   0.34542   0.34733
     Eigenvalues ---    0.40625   0.40913   0.41212   0.51491   0.52563
     Eigenvalues ---    0.52985   0.53145   0.94235
 RFO step:  Lambda=-1.55609887D-03 EMin= 2.29952206D-03
 Quartic linear search produced a step of -0.06329.
 Iteration  1 RMS(Cart)=  0.03808447 RMS(Int)=  0.00047850
 Iteration  2 RMS(Cart)=  0.00072650 RMS(Int)=  0.00004092
 Iteration  3 RMS(Cart)=  0.00000050 RMS(Int)=  0.00004092
 Variable       Old X    -DE/DX   Delta X   Delta X   Delta X     New X
                                 (Linear)    (Quad)   (Total)
    R1        2.56965  -0.00447  -0.00210  -0.00299  -0.00512   2.56454
    R2        2.83981   0.00306  -0.00131   0.01061   0.00931   2.84912
    R3        2.79347  -0.00309  -0.00004  -0.00824  -0.00825   2.78522
    R4        2.85698  -0.00300  -0.00107  -0.00601  -0.00710   2.84989
    R5        2.89478   0.00219  -0.00220   0.01179   0.00953   2.90432
    R6        2.93202  -0.00069  -0.00019  -0.00181  -0.00199   2.93003
    R7        2.07101  -0.00119  -0.00014  -0.00290  -0.00304   2.06797
    R8        2.07831   0.00046  -0.00005   0.00140   0.00135   2.07966
    R9        2.92919  -0.00076  -0.00061   0.00045  -0.00017   2.92902
   R10        2.93614   0.00359   0.00173   0.00856   0.01029   2.94642
   R11        2.07585  -0.00007   0.00037  -0.00107  -0.00071   2.07514
   R12        2.90551  -0.00037  -0.00132   0.00220   0.00089   2.90640
   R13        2.07488  -0.00139  -0.00009  -0.00358  -0.00367   2.07121
   R14        2.07448   0.00056  -0.00009   0.00173   0.00164   2.07612
   R15        2.91933  -0.00115  -0.00112  -0.00064  -0.00177   2.91756
   R16        2.06857   0.00041   0.00006   0.00095   0.00101   2.06958
   R17        2.07838  -0.00046  -0.00012  -0.00099  -0.00111   2.07727
   R18        2.91843  -0.00014  -0.00144   0.00304   0.00159   2.92002
   R19        2.07564  -0.00003   0.00006  -0.00022  -0.00016   2.07549
   R20        2.86187   0.00117  -0.00249   0.00957   0.00712   2.86899
   R21        2.33228  -0.00342  -0.00124  -0.00043  -0.00167   2.33061
   R22        2.91669  -0.00246  -0.00157  -0.00377  -0.00536   2.91133
   R23        2.06690   0.00056   0.00004   0.00143   0.00147   2.06836
   R24        2.06882   0.00076   0.00001   0.00205   0.00206   2.07088
   R25        2.89806  -0.00182  -0.00067  -0.00410  -0.00477   2.89329
   R26        2.72955   0.00065  -0.00203   0.00635   0.00431   2.73387
   R27        2.07363  -0.00004  -0.00025   0.00051   0.00026   2.07389
   R28        2.07049  -0.00003  -0.00007   0.00007   0.00000   2.07049
   R29        2.07257  -0.00020  -0.00007  -0.00038  -0.00045   2.07212
   R30        2.07280  -0.00037  -0.00028  -0.00034  -0.00062   2.07218
   R31        2.07232  -0.00027   0.00000  -0.00072  -0.00072   2.07160
   R32        2.06793   0.00032   0.00003   0.00080   0.00083   2.06876
   R33        1.83778   0.00049  -0.00015   0.00121   0.00106   1.83884
   R34        2.72771  -0.00112  -0.00131   0.00059  -0.00073   2.72698
   R35        2.91382  -0.00033  -0.00013  -0.00078  -0.00091   2.91291
   R36        2.90008   0.00391   0.00190   0.00857   0.01046   2.91055
   R37        1.84331  -0.00056   0.00046  -0.00212  -0.00166   1.84165
   R38        2.07293  -0.00066  -0.00026  -0.00116  -0.00142   2.07151
   R39        2.06592   0.00039  -0.00011   0.00131   0.00120   2.06712
   R40        2.06967  -0.00065   0.00009  -0.00199  -0.00190   2.06777
   R41        2.71841  -0.00184  -0.00075  -0.00242  -0.00317   2.71524
   R42        2.07091  -0.00086  -0.00035  -0.00148  -0.00183   2.06908
   R43        2.07519   0.00008  -0.00042   0.00124   0.00082   2.07602
   R44        1.83466   0.00059   0.00036   0.00019   0.00055   1.83520
    A1        2.29418  -0.00197   0.00163  -0.01296  -0.01134   2.28284
    A2        1.90268   0.00066  -0.00318   0.00952   0.00623   1.90891
    A3        2.08498   0.00128   0.00161   0.00250   0.00412   2.08910
    A4        2.21922   0.00205  -0.00158   0.01225   0.01072   2.22994
    A5        1.96573  -0.00058   0.00096  -0.00514  -0.00431   1.96143
    A6        2.09219  -0.00148   0.00083  -0.00687  -0.00593   2.08626
    A7        2.08262  -0.00009  -0.00035  -0.00151  -0.00187   2.08076
    A8        1.91643  -0.00069  -0.00034  -0.01187  -0.01219   1.90424
    A9        1.86324  -0.00022   0.00027   0.00254   0.00282   1.86606
   A10        1.90624   0.00018  -0.00119   0.00267   0.00141   1.90765
   A11        1.85244   0.00049   0.00244  -0.00026   0.00219   1.85464
   A12        1.82402   0.00045  -0.00080   0.01090   0.01009   1.83411
   A13        1.95510  -0.00016  -0.00120   0.00032  -0.00079   1.95431
   A14        2.00040  -0.00313   0.00035  -0.01908  -0.01868   1.98171
   A15        1.82297   0.00037   0.00045  -0.00806  -0.00758   1.81538
   A16        2.02764   0.00315  -0.00036   0.01976   0.01934   2.04698
   A17        1.82753  -0.00074  -0.00105   0.00112  -0.00004   1.82749
   A18        1.80015   0.00051   0.00207   0.00519   0.00710   1.80724
   A19        2.06591  -0.00067  -0.00135   0.00450   0.00309   2.06901
   A20        1.89272   0.00082  -0.00003   0.00482   0.00484   1.89756
   A21        1.86941  -0.00040   0.00200  -0.01047  -0.00847   1.86094
   A22        1.89292  -0.00037  -0.00066  -0.00032  -0.00098   1.89194
   A23        1.90175   0.00070   0.00075  -0.00143  -0.00065   1.90110
   A24        1.82660  -0.00001  -0.00066   0.00275   0.00209   1.82869
   A25        2.03992   0.00024  -0.00036   0.00002  -0.00033   2.03960
   A26        1.91816   0.00007   0.00053  -0.00210  -0.00159   1.91657
   A27        1.88389  -0.00040  -0.00070  -0.00038  -0.00110   1.88280
   A28        1.90005  -0.00052   0.00055  -0.00528  -0.00475   1.89529
   A29        1.86428   0.00020   0.00083  -0.00087  -0.00004   1.86425
   A30        1.84732   0.00045  -0.00094   0.00994   0.00900   1.85632
   A31        2.00209   0.00022  -0.00014  -0.00042  -0.00057   2.00153
   A32        1.92629  -0.00011  -0.00026   0.00042   0.00017   1.92645
   A33        1.85051  -0.00029   0.00216  -0.00967  -0.00750   1.84301
   A34        1.96783  -0.00004  -0.00046   0.00302   0.00257   1.97039
   A35        1.85220   0.00015  -0.00139   0.00596   0.00457   1.85677
   A36        1.85304   0.00005   0.00024   0.00005   0.00029   1.85332
   A37        1.90333   0.00119   0.00367  -0.00503  -0.00144   1.90189
   A38        2.19599  -0.00020  -0.00263   0.00595   0.00324   2.19924
   A39        2.18385  -0.00099  -0.00104  -0.00085  -0.00196   2.18190
   A40        1.83825  -0.00193  -0.00323   0.00261  -0.00066   1.83759
   A41        1.92458   0.00141  -0.00054   0.01012   0.00957   1.93415
   A42        1.89536   0.00093  -0.00065   0.01247   0.01184   1.90720
   A43        1.94941   0.00029   0.00127  -0.00386  -0.00253   1.94688
   A44        1.95711   0.00070   0.00085   0.00053   0.00140   1.95851
   A45        1.89801  -0.00132   0.00191  -0.02003  -0.01814   1.87987
   A46        1.81177   0.00067   0.00177  -0.00053   0.00118   1.81295
   A47        2.00316  -0.00135   0.00060  -0.01154  -0.01093   1.99223
   A48        1.90150   0.00018  -0.00098   0.00256   0.00162   1.90312
   A49        1.95650   0.00081  -0.00179   0.01256   0.01082   1.96731
   A50        1.87538  -0.00078   0.00113  -0.00679  -0.00566   1.86972
   A51        1.90955   0.00046  -0.00059   0.00352   0.00290   1.91245
   A52        1.93294  -0.00053   0.00007  -0.00370  -0.00363   1.92932
   A53        1.95992  -0.00020  -0.00011  -0.00082  -0.00094   1.95898
   A54        1.93102  -0.00039   0.00013  -0.00225  -0.00212   1.92889
   A55        1.88466   0.00033   0.00007   0.00108   0.00114   1.88580
   A56        1.87837   0.00046  -0.00018   0.00290   0.00272   1.88109
   A57        1.87384   0.00042   0.00001   0.00323   0.00323   1.87707
   A58        1.94742  -0.00085   0.00007  -0.00563  -0.00560   1.94182
   A59        1.90643   0.00000   0.00124  -0.00027   0.00098   1.90741
   A60        1.94976  -0.00080   0.00030  -0.00766  -0.00739   1.94237
   A61        1.87140   0.00095  -0.00170   0.01407   0.01237   1.88377
   A62        1.89147   0.00031   0.00037  -0.00414  -0.00384   1.88764
   A63        1.89503   0.00050  -0.00040   0.00479   0.00440   1.89944
   A64        1.88634  -0.00116  -0.00023  -0.00615  -0.00638   1.87997
   A65        1.92201  -0.00125   0.00075  -0.01859  -0.01787   1.90414
   A66        1.92913  -0.00044   0.00025  -0.00196  -0.00195   1.92717
   A67        1.93015   0.00190   0.00217   0.01532   0.01748   1.94764
   A68        1.90515  -0.00011  -0.00303  -0.00425  -0.00737   1.89777
   A69        1.87793  -0.00006  -0.00038   0.00114   0.00091   1.87885
   A70        1.89848  -0.00004   0.00004   0.00852   0.00854   1.90702
   A71        1.84751  -0.00114  -0.00069  -0.00492  -0.00561   1.84190
   A72        1.95265  -0.00147  -0.00054  -0.01006  -0.01063   1.94202
   A73        1.94008   0.00004   0.00074  -0.00024   0.00047   1.94056
   A74        1.92204   0.00012   0.00149  -0.00145   0.00003   1.92207
   A75        1.89125   0.00046   0.00021  -0.00063  -0.00045   1.89081
   A76        1.88553   0.00038   0.00022  -0.00098  -0.00078   1.88474
   A77        1.86948   0.00057  -0.00223   0.01440   0.01216   1.88163
   A78        1.85657   0.00470   0.00343   0.01243   0.01582   1.87239
   A79        1.92187   0.00039   0.00155   0.00241   0.00395   1.92582
   A80        1.92857  -0.00063   0.00101  -0.00064   0.00035   1.92893
   A81        1.91712  -0.00280  -0.00445  -0.00735  -0.01180   1.90532
   A82        1.93982  -0.00170  -0.00253  -0.00052  -0.00304   1.93678
   A83        1.89980   0.00008   0.00080  -0.00602  -0.00513   1.89467
   A84        1.87008   0.00161  -0.00041   0.01032   0.00991   1.87999
    D1        0.03001   0.00027  -0.00027   0.00621   0.00596   0.03597
    D2        3.05224   0.00008   0.00235   0.00788   0.01030   3.06254
    D3       -3.05414   0.00073  -0.00205   0.02598   0.02390  -3.03024
    D4       -0.03191   0.00053   0.00057   0.02765   0.02824  -0.00367
    D5        0.73987   0.00011  -0.00043   0.00366   0.00322   0.74309
    D6       -1.50593   0.00007   0.00055  -0.00055  -0.00001  -1.50594
    D7        2.77771   0.00022  -0.00079   0.00439   0.00360   2.78131
    D8       -2.46410  -0.00041   0.00144  -0.01770  -0.01628  -2.48038
    D9        1.57329  -0.00045   0.00241  -0.02191  -0.01951   1.55378
   D10       -0.42626  -0.00031   0.00108  -0.01697  -0.01590  -0.44216
   D11       -0.01708  -0.00047  -0.00074  -0.01689  -0.01770  -0.03477
   D12        3.12062  -0.00007   0.00021   0.00455   0.00473   3.12535
   D13       -3.10922   0.00004  -0.00228   0.00076  -0.00146  -3.11069
   D14        0.02847   0.00044  -0.00134   0.02220   0.02096   0.04944
   D15       -0.83064  -0.00078  -0.00082  -0.00702  -0.00782  -0.83846
   D16       -3.04944  -0.00029   0.00150   0.00205   0.00351  -3.04592
   D17        1.26613  -0.00038   0.00245  -0.00629  -0.00384   1.26229
   D18        2.43805  -0.00065  -0.00360  -0.00902  -0.01264   2.42540
   D19        0.21925  -0.00016  -0.00129   0.00005  -0.00131   0.21794
   D20       -1.74837  -0.00024  -0.00034  -0.00830  -0.00866  -1.75703
   D21        0.06597  -0.00029  -0.00017  -0.02675  -0.02687   0.03910
   D22        2.20729   0.00040  -0.00079  -0.01823  -0.01899   2.18830
   D23       -1.92824   0.00019  -0.00189  -0.01984  -0.02168  -1.94992
   D24        3.09789  -0.00021   0.00212  -0.02377  -0.02166   3.07623
   D25       -1.04398   0.00048   0.00150  -0.01525  -0.01378  -1.05776
   D26        1.10368   0.00028   0.00040  -0.01685  -0.01647   1.08721
   D27        1.11351   0.00072   0.00309  -0.00632  -0.00325   1.11026
   D28       -1.24489  -0.00064   0.00452  -0.01677  -0.01226  -1.25715
   D29        3.08172  -0.00002   0.00158  -0.00928  -0.00776   3.07396
   D30       -2.94614  -0.00016   0.00120  -0.02211  -0.02094  -2.96708
   D31        0.97865  -0.00152   0.00262  -0.03256  -0.02995   0.94870
   D32       -0.97792  -0.00090  -0.00031  -0.02507  -0.02545  -1.00337
   D33       -0.98872   0.00068   0.00091  -0.00847  -0.00755  -0.99626
   D34        2.93607  -0.00068   0.00234  -0.01892  -0.01656   2.91951
   D35        0.97950  -0.00006  -0.00060  -0.01143  -0.01206   0.96744
   D36       -1.19765   0.00025  -0.00314   0.00970   0.00653  -1.19111
   D37        2.92112   0.00054  -0.00122   0.00246   0.00122   2.92234
   D38        0.95865   0.00037  -0.00142   0.00212   0.00069   0.95934
   D39        1.14770  -0.00140  -0.00425   0.00156  -0.00270   1.14500
   D40       -1.01672  -0.00111  -0.00233  -0.00568  -0.00802  -1.02473
   D41       -2.97919  -0.00129  -0.00253  -0.00601  -0.00855  -2.98773
   D42        3.12016   0.00030  -0.00258   0.01837   0.01577   3.13593
   D43        0.95574   0.00059  -0.00066   0.01113   0.01046   0.96619
   D44       -1.00674   0.00041  -0.00087   0.01080   0.00993  -0.99681
   D45        0.97621  -0.00038  -0.00180  -0.00390  -0.00564   0.97057
   D46       -1.13025   0.00085   0.00133   0.01482   0.01611  -1.11414
   D47        3.04948  -0.00006  -0.00037  -0.00464  -0.00506   3.04443
   D48       -1.34878  -0.00012   0.00006  -0.00487  -0.00466  -1.35344
   D49        2.82795   0.00112   0.00320   0.01385   0.01710   2.84504
   D50        0.72450   0.00021   0.00149  -0.00560  -0.00407   0.72042
   D51        2.94631  -0.00104   0.00018  -0.01890  -0.01872   2.92759
   D52        0.83985   0.00020   0.00331  -0.00018   0.00303   0.84288
   D53       -1.26360  -0.00071   0.00161  -0.01963  -0.01814  -1.28174
   D54        1.26265  -0.00049   0.00150  -0.00292  -0.00144   1.26122
   D55       -0.91347  -0.00003   0.00057   0.00612   0.00669  -0.90678
   D56       -2.92036  -0.00038   0.00180  -0.00435  -0.00255  -2.92291
   D57       -2.85621  -0.00019  -0.00010   0.00686   0.00673  -2.84948
   D58        1.25085   0.00027  -0.00102   0.01590   0.01486   1.26571
   D59       -0.75603  -0.00008   0.00020   0.00543   0.00562  -0.75042
   D60       -0.87747  -0.00004  -0.00084   0.00920   0.00835  -0.86913
   D61       -3.05360   0.00042  -0.00177   0.01824   0.01648  -3.03712
   D62        1.22270   0.00007  -0.00054   0.00777   0.00723   1.22993
   D63       -1.10466  -0.00012   0.00063  -0.00623  -0.00560  -1.11026
   D64        1.12019  -0.00011  -0.00027  -0.00328  -0.00355   1.11664
   D65       -3.14153   0.00003  -0.00104   0.00198   0.00094  -3.14058
   D66        1.08059  -0.00028   0.00154  -0.01363  -0.01208   1.06851
   D67       -2.97775  -0.00028   0.00065  -0.01068  -0.01003  -2.98778
   D68       -0.95628  -0.00014  -0.00012  -0.00541  -0.00553  -0.96181
   D69        3.06799   0.00009   0.00114  -0.00507  -0.00394   3.06405
   D70       -0.99035   0.00010   0.00024  -0.00212  -0.00189  -0.99224
   D71        1.03112   0.00024  -0.00053   0.00314   0.00261   1.03373
   D72       -3.11543   0.00022  -0.00132   0.01599   0.01467  -3.10076
   D73        1.05926   0.00031  -0.00138   0.01778   0.01640   1.07565
   D74       -1.03410   0.00019  -0.00141   0.01578   0.01437  -1.01972
   D75        0.90349   0.00004  -0.00053   0.01369   0.01316   0.91665
   D76       -1.20501   0.00014  -0.00059   0.01548   0.01489  -1.19012
   D77        2.98482   0.00001  -0.00062   0.01348   0.01287   2.99769
   D78       -1.11748  -0.00015   0.00123   0.00489   0.00612  -1.11136
   D79        3.05721  -0.00005   0.00116   0.00668   0.00784   3.06505
   D80        0.96386  -0.00018   0.00114   0.00468   0.00582   0.96967
   D81        0.05675   0.00026   0.00050   0.00023   0.00068   0.05743
   D82        2.16245   0.00022  -0.00010   0.00260   0.00243   2.16488
   D83       -2.04271   0.00001   0.00151  -0.00824  -0.00675  -2.04946
   D84       -3.08098  -0.00014  -0.00045  -0.02105  -0.02148  -3.10246
   D85       -0.97528  -0.00018  -0.00105  -0.01868  -0.01973  -0.99501
   D86        1.10274  -0.00039   0.00056  -0.02951  -0.02891   1.07383
   D87       -0.07057   0.00009  -0.00010   0.01442   0.01432  -0.05625
   D88       -2.24238   0.00084  -0.00094   0.02166   0.02069  -2.22169
   D89        1.94223   0.00028   0.00013   0.01420   0.01432   1.95655
   D90       -2.15989  -0.00058   0.00184   0.00272   0.00457  -2.15532
   D91        1.95148   0.00016   0.00101   0.00995   0.01094   1.96242
   D92       -0.14709  -0.00039   0.00208   0.00250   0.00456  -0.14253
   D93        1.98772   0.00042  -0.00236   0.03126   0.02891   2.01663
   D94       -0.18410   0.00116  -0.00320   0.03849   0.03528  -0.14882
   D95       -2.28266   0.00061  -0.00213   0.03104   0.02890  -2.25376
   D96        1.17363  -0.00092   0.00063  -0.04089  -0.04019   1.13345
   D97       -3.04357  -0.00027  -0.00064  -0.02710  -0.02769  -3.07126
   D98       -0.94676  -0.00016  -0.00011  -0.02615  -0.02623  -0.97299
   D99       -3.04827  -0.00041   0.00203  -0.04045  -0.03846  -3.08672
   D100      -0.98228   0.00024   0.00075  -0.02666  -0.02596  -1.00825
   D101       1.11452   0.00036   0.00128  -0.02571  -0.02450   1.09002
   D102      -0.96970  -0.00056   0.00195  -0.03871  -0.03674  -1.00643
   D103       1.09629   0.00009   0.00067  -0.02493  -0.02425   1.07204
   D104      -3.09009   0.00021   0.00121  -0.02397  -0.02278  -3.11287
   D105      -1.22952   0.00044   0.00100  -0.00633  -0.00534  -1.23486
   D106       3.10126  -0.00003  -0.00114  -0.00356  -0.00467   3.09659
   D107       0.97318  -0.00081   0.00069  -0.01672  -0.01604   0.95714
   D108       2.88539   0.00122   0.00081   0.02567   0.02644   2.91183
   D109      -1.27699  -0.00018  -0.00035   0.00876   0.00848  -1.26851
   D110       0.78041  -0.00032  -0.00206   0.01723   0.01514   0.79555
   D111      -1.02306  -0.00131  -0.00112  -0.01679  -0.01790  -1.04097
   D112       1.09389  -0.00173  -0.00071  -0.02478  -0.02548   1.06840
   D113      -3.12026  -0.00092  -0.00206  -0.00796  -0.01003  -3.13029
   D114      -3.13955   0.00059  -0.00028   0.01030   0.01002  -3.12952
   D115      -1.02259   0.00017   0.00013   0.00231   0.00245  -1.02015
   D116       1.04644   0.00099  -0.00122   0.01913   0.01790   1.06434
   D117       1.09920   0.00074   0.00178   0.00650   0.00828   1.10748
   D118      -3.06704   0.00033   0.00219  -0.00148   0.00070  -3.06634
   D119      -0.99800   0.00114   0.00084   0.01533   0.01616  -0.98184
   D120      -3.11536   0.00054   0.00056  -0.01508  -0.01449  -3.12985
   D121      -1.03891   0.00013  -0.00189  -0.01533  -0.01717  -1.05608
   D122       1.06043   0.00008   0.00088  -0.02167  -0.02078   1.03965
   D123      -1.01552   0.00009   0.00255  -0.02803  -0.02547  -1.04099
   D124       1.06093  -0.00031   0.00010  -0.02828  -0.02815   1.03278
   D125      -3.12292  -0.00037   0.00287  -0.03463  -0.03176   3.12851
   D126       1.04619  -0.00009  -0.00120  -0.02783  -0.02908   1.01711
   D127       3.12264  -0.00049  -0.00364  -0.02808  -0.03176   3.09088
   D128      -1.06121  -0.00055  -0.00088  -0.03443  -0.03537  -1.09658
   D129       3.10387  -0.00056   0.00147  -0.05289  -0.05143   3.05244
   D130       1.02431  -0.00223   0.00020  -0.05898  -0.05882   0.96549
   D131      -1.07917   0.00063   0.00332  -0.04625  -0.04285  -1.12203
         Item               Value     Threshold  Converged?
 Maximum Force            0.004703     0.000450     NO 
 RMS     Force            0.001012     0.000300     NO 
 Maximum Displacement     0.181355     0.001800     NO 
 RMS     Displacement     0.038326     0.001200     NO 
 Predicted change in Energy=-8.550540D-04
 GradGradGradGradGradGradGradGradGradGradGradGradGradGradGradGradGradGrad

                          Input orientation:                          
 ---------------------------------------------------------------------
 Center     Atomic      Atomic             Coordinates (Angstroms)
 Number     Number       Type             X           Y           Z
 ---------------------------------------------------------------------
      1          6           0       -1.427774    0.731669   -0.209808
      2          6           0       -0.967067   -0.365282    0.442995
      3          6           0        0.133297   -0.433414    1.472027
      4          6           0        1.482855    0.273954    1.184982
      5          6           0        1.317670    1.810114    1.061150
      6          6           0        0.548884    2.371621   -0.146794
      7          6           0       -0.981895    2.170837   -0.154038
      8          6           0       -2.609271    0.363816   -1.010471
      9          6           0       -2.863414   -1.125362   -0.859776
     10          6           0       -1.809430   -1.617071    0.150580
     11          8           0       -3.277886    1.128576   -1.709860
     12          6           0       -1.690530    2.909190    1.003694
     13          6           0       -1.001041   -2.808227   -0.370779
     14          8           0       -2.517653   -2.000676    1.352332
     15          6           0        2.342884   -0.442215    0.099396
     16          8           0        1.562908   -0.578026   -1.107088
     17          6           0        2.757338   -1.846379    0.581682
     18          6           0        3.605200    0.368415   -0.249368
     19          8           0        4.315705   -0.362680   -1.261892
     20          1           0        0.321016   -1.480966    1.726857
     21          1           0       -0.261955    0.019259    2.393973
     22          1           0        2.060504    0.129144    2.107596
     23          1           0        2.310506    2.273789    1.085298
     24          1           0        0.827642    2.148966    1.984218
     25          1           0        0.959793    1.957250   -1.073543
     26          1           0        0.727592    3.455523   -0.186310
     27          1           0       -1.350245    2.630233   -1.081149
     28          1           0       -3.880899   -1.312122   -0.502225
     29          1           0       -2.759023   -1.610820   -1.836685
     30          1           0       -1.399491    3.967211    1.021046
     31          1           0       -1.450855    2.475132    1.980737
     32          1           0       -2.779040    2.863366    0.879604
     33          1           0       -0.297495   -3.173413    0.386904
     34          1           0       -1.684439   -3.628357   -0.619974
     35          1           0       -0.429951   -2.539982   -1.265406
     36          1           0       -1.863977   -2.351589    1.981968
     37          1           0        2.198730   -0.827685   -1.802185
     38          1           0        3.343798   -1.792259    1.506226
     39          1           0        1.881671   -2.475509    0.765973
     40          1           0        3.370042   -2.340029   -0.178723
     41          1           0        3.329119    1.352033   -0.643195
     42          1           0        4.229539    0.511815    0.643109
     43          1           0        5.069037    0.180850   -1.545080
 ---------------------------------------------------------------------
                    Distance matrix (angstroms):
                    1          2          3          4          5
     1  C    0.000000
     2  C    1.357094   0.000000
     3  C    2.573506   1.508095   0.000000
     4  C    3.259863   2.638425   1.550506   0.000000
     5  C    3.211828   3.214729   2.570014   1.549970   0.000000
     6  C    2.569161   3.183802   3.265197   2.654456   1.538003
     7  C    1.507688   2.605488   3.266476   3.386168   2.625795
     8  C    1.473877   2.311056   3.784185   4.644738   4.669503
     9  C    2.435587   2.423028   3.859583   5.002917   5.457879
    10  C    2.406682   1.536899   2.630866   3.935112   4.727947
    11  O    2.414665   3.493749   4.919389   5.636945   5.409448
    12  C    2.506636   3.399992   3.836493   4.128887   3.203207
    13  C    3.569157   2.575143   3.212849   4.253231   5.362454
    14  O    3.330740   2.430169   3.081911   4.604998   5.414481
    15  C    3.961246   3.328626   2.601243   1.559180   2.654999
    16  O    3.385940   2.974691   2.952377   2.446602   3.234904
    17  C    4.978750   4.010495   3.110430   2.546387   3.958847
    18  C    5.046221   4.682233   3.957302   2.563324   3.004788
    19  O    5.940710   5.551066   4.997185   3.797043   4.371015
    20  H    3.421212   2.133591   1.094323   2.173303   3.502527
    21  H    2.940465   2.109827   1.100510   2.137965   2.734738
    22  H    4.231014   3.490206   2.105835   1.098119   2.114831
    23  H    4.246195   4.256728   3.495531   2.166629   1.096039
    24  H    3.450997   3.452215   2.722708   2.140970   1.098637
    25  H    2.819320   3.377400   3.588634   2.864963   2.169479
    26  H    3.473548   4.226872   4.269320   3.545877   2.147491
    27  H    2.090405   3.382744   4.255061   4.325952   3.518496
    28  H    3.206308   3.206300   4.558900   5.842274   6.262397
    29  H    3.147413   3.155854   4.549657   5.538626   6.059675
    30  H    3.461868   4.392224   4.681701   4.687744   3.469530
    31  H    2.799765   3.265984   3.350815   3.753008   2.992093
    32  H    2.748976   3.728008   4.438629   4.996205   4.233832
    33  H    4.108924   2.887399   2.978367   3.961176   5.281941
    34  H    4.386792   3.506021   4.229456   5.340192   6.435511
    35  H    3.579614   2.817170   3.499774   4.193025   5.233581
    36  H    3.807970   2.668014   2.815766   4.327811   5.318886
    37  H    4.256617   3.908571   3.891263   3.263319   3.991609
    38  H    5.664175   4.663719   3.486394   2.799203   4.156967
    39  H    4.710686   3.559871   2.779474   2.809656   4.332642
    40  H    5.696958   4.805899   4.103251   3.500581   4.793037
    41  H    4.816711   4.752494   4.227915   2.813037   2.675922
    42  H    5.725469   5.273904   4.284829   2.809711   3.215482
    43  H    6.655442   6.378499   5.817369   4.508060   4.849710
                    6          7          8          9         10
     6  C    0.000000
     7  C    1.543907   0.000000
     8  C    3.840724   2.578208   0.000000
     9  C    4.937713   3.860455   1.518206   0.000000
    10  C    4.643246   3.889197   2.431399   1.540610   0.000000
    11  O    4.316538   2.962848   1.233308   2.444313   3.627144
    12  C    2.574408   1.545209   3.373407   4.596280   4.607492
    13  C    5.411401   4.983817   3.613512   2.557262   1.531065
    14  O    5.546891   4.693530   3.343958   2.403985   1.446700
    15  C    3.346150   4.236322   5.138612   5.337813   4.315625
    16  O    3.263560   3.865304   4.278257   4.466886   3.746199
    17  C    4.816583   5.537253   6.018339   5.847266   4.592799
    18  C    3.655739   4.929428   6.260907   6.666854   5.781032
    19  O    4.786313   5.975836   6.967518   7.230708   6.409825
    20  H    4.290095   4.309410   4.413929   4.117975   2.653672
    21  H    3.556201   3.411739   4.149560   4.320258   3.178847
    22  H    3.520792   4.305774   5.619983   5.884220   4.674994
    23  H    2.151961   3.519440   5.678420   6.488990   5.743375
    24  H    2.160670   2.801257   4.895640   5.695034   4.949688
    25  H    1.095177   2.158995   3.909121   4.915802   4.684319
    26  H    1.099246   2.138645   4.623045   5.859470   5.681653
    27  H    2.132274   1.098300   2.593605   4.055019   4.446077
    28  H    5.772284   4.544938   2.164283   1.094530   2.193201
    29  H    5.445899   4.504489   2.145751   1.095865   2.202496
    30  H    2.775954   2.186817   4.309882   5.622709   5.666565
    31  H    2.921653   2.206759   3.840170   4.798686   4.497130
    32  H    3.517155   2.185805   3.138304   4.352299   4.641760
    33  H    5.634588   5.414982   4.450725   3.511789   2.182658
    34  H    6.419607   5.860147   4.116461   2.777134   2.157464
    35  H    5.131593   4.871509   3.639571   2.843841   2.181684
    36  H    5.715088   5.078674   4.108963   3.252386   1.973949
    37  H    3.962054   4.671606   5.016310   5.157718   4.527888
    38  H    5.280333   6.097067   6.813329   6.676241   5.331437
    39  H    5.109220   5.534886   5.602329   5.194400   3.839252
    40  H    5.491775   6.268004   6.614739   6.387114   5.240041
    41  H    3.002613   4.415264   6.031247   6.673220   5.987516
    42  H    4.198815   5.526920   7.037440   7.432967   6.422140
    43  H    5.214064   6.519879   7.699072   8.068434   7.308973
                   11         12         13         14         15
    11  O    0.000000
    12  C    3.612985   0.000000
    13  C    4.740842   5.920594   0.000000
    14  O    4.443781   4.991239   2.433384   0.000000
    15  C    6.110143   5.321475   4.123216   5.255803   0.000000
    16  O    5.168085   5.215451   3.477037   4.972288   1.443056
    17  C    7.108125   6.525110   3.994715   5.333220   1.541444
    18  C    7.077270   6.005869   5.596718   6.757763   1.540195
    19  O    7.751590   7.205059   5.919677   7.497465   2.398219
    20  H    5.618970   4.882904   2.812389   2.910053   2.795636
    21  H    5.212280   3.510755   4.023031   3.202081   3.501889
    22  H    6.638542   4.797657   4.913608   5.105495   2.106906
    23  H    6.352523   4.051997   6.238060   6.453950   2.889589
    24  H    5.616295   2.807233   5.784795   5.367477   3.544394
    25  H    4.364576   3.499330   5.200819   5.800231   3.007683
    26  H    4.876447   2.749891   6.500520   6.532162   4.228848
    27  H    2.523103   2.130771   5.495764   5.360037   4.947002
    28  H    2.789088   4.988485   3.247952   2.402484   6.313015
    29  H    2.790985   5.444256   2.583247   3.221812   5.580637
    30  H    4.363951   1.097458   6.928384   6.080766   5.856436
    31  H    4.332639   1.095657   5.800504   4.643900   5.142257
    32  H    3.156528   1.096519   6.073854   4.893945   6.145705
    33  H    5.637930   6.270489   1.096549   2.690067   3.809686
    34  H    5.133745   6.736161   1.096241   2.689532   5.185395
    35  H    4.665468   6.035839   1.094740   3.391445   3.735227
    36  H    5.266904   5.353774   2.547272   0.973074   4.988734
    37  H    5.816254   6.079765   4.026166   5.794062   1.945605
    38  H    7.919670   6.906563   4.840760   5.867173   2.191715
    39  H    6.763151   6.466229   3.116558   4.463556   2.188910
    40  H    7.653139   7.386595   4.400279   6.092966   2.175799
    41  H    6.696284   5.507618   6.011012   7.029049   2.177941
    42  H    7.891659   6.397237   6.277708   7.234653   2.182949
    43  H    8.402170   7.722165   6.867271   8.409037   3.244137
                   16         17         18         19         20
    16  O    0.000000
    17  C    2.426381   0.000000
    18  C    2.408815   2.512932   0.000000
    19  O    2.765544   2.833485   1.436844   0.000000
    20  H    3.223172   2.716729   4.255766   5.112800   0.000000
    21  H    3.993031   3.985114   4.697239   5.870792   1.742290
    22  H    3.328946   2.591656   2.828182   4.084271   2.400674
    23  H    3.674004   4.174814   2.662333   4.059691   4.297424
    24  H    4.187275   4.653345   3.984231   5.386296   3.674141
    25  H    2.606242   4.520899   3.194032   4.084078   4.480135
    26  H    4.220793   5.728861   4.220763   5.348841   5.309844
    27  H    4.333597   6.298993   5.510365   6.410397   5.251664
    28  H    5.526281   6.747331   7.676576   8.286305   4.759559
    29  H    4.503117   6.027788   6.851298   7.206943   4.711935
    30  H    5.827858   7.160314   6.293824   7.524841   5.756818
    31  H    5.285754   6.192067   5.913993   7.198683   4.342199
    32  H    5.885799   7.274746   6.946789   8.082622   5.403833
    33  H    3.525499   3.336310   5.308523   5.648041   2.245530
    34  H    4.481859   4.934451   6.640167   6.861373   3.760419
    35  H    2.801040   3.748550   5.076766   5.221294   3.261763
    36  H    4.942806   4.855161   6.503013   7.257194   2.365853
    37  H    0.974557   2.651906   2.412479   2.233770   4.050522
    38  H    3.387527   1.096195   2.796239   3.263553   3.046767
    39  H    2.685221   1.093874   3.476977   3.807992   2.085200
    40  H    2.689284   1.094218   2.719551   2.444881   3.696726
    41  H    2.657033   3.472333   1.094909   2.072771   4.763582
    42  H    3.370736   2.780689   1.098580   2.097902   4.519097
    43  H    3.613955   3.738546   1.963891   0.971148   6.000909
                   21         22         23         24         25
    21  H    0.000000
    22  H    2.342628   0.000000
    23  H    3.662389   2.388953   0.000000
    24  H    2.427091   2.369568   1.738541   0.000000
    25  H    4.155977   3.830559   2.566168   3.066614   0.000000
    26  H    4.409646   4.254816   2.349276   2.535408   1.756679
    27  H    4.480852   5.296863   4.268682   3.790948   2.406084
    28  H    4.822581   6.647456   7.328880   6.350739   5.869199
    29  H    5.176000   6.466272   7.023411   6.449764   5.209905
    30  H    4.331886   5.280428   4.078711   3.032134   3.740784
    31  H    2.759630   4.224854   3.871716   2.301726   3.925309
    32  H    4.088761   5.692550   5.127708   3.839100   4.314476
    33  H    3.771305   4.407700   6.079591   5.669662   5.480637
    34  H    4.940895   5.965153   7.328224   6.816878   6.196506
    35  H    4.468667   4.970285   6.017333   5.841903   4.710976
    36  H    2.890872   4.644499   6.294795   5.244026   5.989651
    37  H    4.937614   4.027532   4.239009   5.007713   3.133967
    38  H    4.131724   2.387525   4.216351   4.700295   5.137850
    39  H    3.670066   2.935327   4.779298   4.897026   4.887027
    40  H    5.037500   3.610949   4.899763   5.594031   5.007655
    41  H    4.888404   3.266756   2.207917   3.714269   2.482981
    42  H    4.845788   2.644971   2.642493   4.006463   3.965781
    43  H    6.630364   4.732439   4.348422   5.858230   4.501536
                   26         27         28         29         30
    26  H    0.000000
    27  H    2.408163   0.000000
    28  H    6.638406   4.720331   0.000000
    29  H    6.367736   4.532331   1.768787   0.000000
    30  H    2.498803   2.491819   6.029021   6.413220   0.000000
    31  H    3.225351   3.067463   5.139407   5.742736   1.774809
    32  H    3.712586   2.437285   4.534120   5.234212   1.772466
    33  H    6.732174   6.078303   4.134699   3.666764   7.252933
    34  H    7.495820   6.284451   3.194252   2.589511   7.776040
    35  H    6.200841   5.254714   3.741541   2.571824   6.965015
    36  H    6.718646   5.870704   3.364473   3.991485   6.408303
    37  H    4.808448   5.007227   6.235902   5.019344   6.626376
    38  H    6.103149   6.948884   7.514030   6.960775   7.477010
    39  H    6.116852   6.318683   6.014068   5.390507   7.234620
    40  H    6.369538   6.913681   7.330579   6.391089   7.998072
    41  H    3.376590   4.870529   7.687779   6.875201   5.654079
    42  H    4.649407   6.212468   8.391528   7.713298   6.615782
    43  H    5.605165   6.886356   9.133338   8.035773   7.922334
                   31         32         33         34         35
    31  H    0.000000
    32  H    1.768416   0.000000
    33  H    5.981354   6.545496   0.000000
    34  H    6.638587   6.751989   1.773243   0.000000
    35  H    6.060615   6.270204   1.774515   1.781820   0.000000
    36  H    4.844368   5.408169   2.381909   2.903873   3.554906
    37  H    6.207944   6.752337   4.065181   4.931571   3.182775
    38  H    6.436185   7.717295   4.052096   5.759787   4.741540
    39  H    6.090175   7.087928   2.319382   3.995879   3.078027
    40  H    7.147733   8.124443   3.803326   5.234717   3.957373
    41  H    5.567272   6.473998   5.890085   7.066865   5.446607
    42  H    6.157170   7.396344   5.842995   7.328816   5.887847
    43  H    7.759130   8.641024   6.616896   7.808669   6.141662
                   36         37         38         39         40
    36  H    0.000000
    37  H    5.757403   0.000000
    38  H    5.259287   3.631414   0.000000
    39  H    3.940036   3.067782   1.775561   0.000000
    40  H    5.662479   2.508941   1.771946   1.768064   0.000000
    41  H    6.897575   2.715181   3.808779   4.327925   3.721388
    42  H    6.864588   3.449334   2.615008   3.801537   3.089848
    43  H    8.180464   3.053180   4.022446   4.749369   3.332919
                   41         42         43
    41  H    0.000000
    42  H    1.780815   0.000000
    43  H    2.283063   2.366952   0.000000
 Stoichiometry    C15H24O4
 Framework group  C1[X(C15H24O4)]
 Deg. of freedom   123
 Full point group                 C1      NOp   1
 Largest Abelian subgroup         C1      NOp   1
 Largest concise Abelian subgroup C1      NOp   1
                         Standard orientation:                         
 ---------------------------------------------------------------------
 Center     Atomic      Atomic             Coordinates (Angstroms)
 Number     Number       Type             X           Y           Z
 ---------------------------------------------------------------------
      1          6           0       -1.495060    0.680373   -0.230197
      2          6           0       -0.992071   -0.389930    0.435505
      3          6           0        0.122425   -0.405427    1.451383
      4          6           0        1.445419    0.338613    1.134899
      5          6           0        1.230438    1.866428    0.986673
      6          6           0        0.429601    2.382189   -0.220847
      7          6           0       -1.094069    2.133540   -0.205014
      8          6           0       -2.674115    0.261665   -1.009188
      9          6           0       -2.879373   -1.231837   -0.829545
     10          6           0       -1.798121   -1.672418    0.175572
     11          8           0       -3.375002    0.992666   -1.713064
     12          6           0       -1.811356    2.869714    0.948770
     13          6           0       -0.959076   -2.846740   -0.335441
     14          8           0       -2.479127   -2.056688    1.392744
     15          6           0        2.314200   -0.369383    0.050922
     16          8           0        1.524155   -0.550814   -1.142947
     17          6           0        2.778545   -1.751159    0.552047
     18          6           0        3.545994    0.474034   -0.327933
     19          8           0        4.266702   -0.252263   -1.336693
     20          1           0        0.346147   -1.441931    1.721847
     21          1           0       -0.275554    0.050885    2.370358
     22          1           0        2.038608    0.228261    2.052403
     23          1           0        2.208403    2.361276    0.990089
     24          1           0        0.741336    2.206049    1.909949
     25          1           0        0.841963    1.964560   -1.145485
     26          1           0        0.573593    3.470282   -0.281368
     27          1           0       -1.488041    2.564740   -1.135130
     28          1           0       -3.886012   -1.443975   -0.455819
     29          1           0       -2.771731   -1.730979   -1.799179
     30          1           0       -1.553587    3.936460    0.944112
     31          1           0       -1.546173    2.460695    1.930016
     32          1           0       -2.899323    2.787690    0.839442
     33          1           0       -0.235145   -3.176302    0.419365
     34          1           0       -1.619314   -3.692114   -0.561658
     35          1           0       -0.407726   -2.576618   -1.241809
     36          1           0       -1.807056   -2.375808    2.019925
     37          1           0        2.158955   -0.792712   -1.841714
     38          1           0        3.374300   -1.662400    1.467930
     39          1           0        1.925448   -2.404009    0.758379
     40          1           0        3.397121   -2.238768   -0.207501
     41          1           0        3.234269    1.441426   -0.735126
     42          1           0        4.176402    0.652634    0.553864
     43          1           0        4.999017    0.309470   -1.638853
 ---------------------------------------------------------------------
 Rotational constants (GHZ):      0.5352290      0.2979460      0.2398092
 Standard basis: 6-31G(d) (6D, 7F)
 There are   333 symmetry adapted cartesian basis functions of A   symmetry.
 There are   333 symmetry adapted basis functions of A   symmetry.
   333 basis functions,   628 primitive gaussians,   333 cartesian basis functions
    73 alpha electrons       73 beta electrons
       nuclear repulsion energy      1633.5158159047 Hartrees.
 NAtoms=   43 NActive=   43 NUniq=   43 SFac= 1.00D+00 NAtFMM=   60 NAOKFM=F Big=F
 Integral buffers will be    131072 words long.
 Raffenetti 2 integral format.
 Two-electron integral symmetry is turned on.
 ------------------------------------------------------------------------------
 Polarizable Continuum Model (PCM)
 =================================
 Model                : PCM (using non-symmetric T matrix).
 Atomic radii         : SMD-Coulomb.
 Polarization charges : Total charges.
 Charge compensation  : None.
 Solution method      : On-the-fly selection.
 Cavity type          : VdW (van der Waals Surface) (Alpha=1.000).
 Cavity algorithm     : GePol (No added spheres)
                        Default sphere list used, NSphG=   43.
                        Lebedev-Laikov grids with approx.  5.0 points / Ang**2.
                        Smoothing algorithm: Karplus/York (Gamma=1.0000).
                        Polarization charges: spherical gaussians, with
                                              point-specific exponents (IZeta= 3).
                        Self-potential: point-specific (ISelfS= 7).
                        Self-field    : sphere-specific E.n sum rule (ISelfD= 2).
 1st derivatives      : Analytical E(r).r(x)/FMM algorithm (CHGder, D1EAlg=3).
                        Cavity 1st derivative terms included.
 Solvent              : Methanol, Eps=  32.613000 Eps(inf)=   1.765709
 ------------------------------------------------------------------------------
 ------------------------------------------------------------------------------
 Atomic radii for non-electrostatic terms: SMD-CDS.
 ------------------------------------------------------------------------------
 Nuclear repulsion after PCM non-electrostatic terms =     1633.5170297761 Hartrees.
 One-electron integrals computed using PRISM.
 NBasis=   333 RedAO= T EigKep=  9.12D-04  NBF=   333
 NBsUse=   333 1.00D-06 EigRej= -1.00D+00 NBFU=   333
 Initial guess from the checkpoint file:  "DY-202A-11R_66.chk"
 B after Tr=     0.000000    0.000000    0.000000
         Rot=    0.999953    0.004938   -0.000985   -0.008302 Ang=   1.11 deg.
 ExpMin= 1.61D-01 ExpMax= 5.48D+03 ExpMxC= 8.25D+02 IAcc=1 IRadAn=         1 AccDes= 0.00D+00
 Harris functional with IExCor=  402 and IRadAn=       1 diagonalized for initial guess.
 HarFok:  IExCor=  402 AccDes= 0.00D+00 IRadAn=         1 IDoV= 1 UseB2=F ITyADJ=14
 ICtDFT=  3500011 ScaDFX=  1.000000  1.000000  1.000000  1.000000
 FoFCou: FMM=F IPFlag=           0 FMFlag=      100000 FMFlg1=           0
         NFxFlg=           0 DoJE=T BraDBF=F KetDBF=T FulRan=T
         wScrn=  0.000000 ICntrl=     500 IOpCl=  0 I1Cent=   200000004 NGrid=           0
         NMat0=    1 NMatS0=      1 NMatT0=    0 NMatD0=    1 NMtDS0=    0 NMtDT0=    0
 Petite list used in FoFCou.
 Keep R1 ints in memory in canonical form, NReq=1565304907.
 Requested convergence on RMS density matrix=1.00D-08 within 128 cycles.
 Requested convergence on MAX density matrix=1.00D-06.
 Requested convergence on             energy=1.00D-06.
 No special actions if energy rises.
 Inv3:  Mode=1 IEnd=    21983547.
 Iteration    1 A*A^-1 deviation from unit magnitude is 6.55D-15 for   2702.
 Iteration    1 A*A^-1 deviation from orthogonality  is 5.41D-15 for   2689   1723.
 Iteration    1 A^-1*A deviation from unit magnitude is 6.55D-15 for   2702.
 Iteration    1 A^-1*A deviation from orthogonality  is 3.09D-09 for   2507   2497.
 Iteration    2 A*A^-1 deviation from unit magnitude is 7.11D-15 for    670.
 Iteration    2 A*A^-1 deviation from orthogonality  is 5.88D-15 for   1803    675.
 Iteration    2 A^-1*A deviation from unit magnitude is 1.11D-15 for    508.
 Iteration    2 A^-1*A deviation from orthogonality  is 5.36D-16 for   2701   1451.
 Error on total polarization charges =  0.05123
 SCF Done:  E(RB3LYP) =  -886.946155613     A.U. after   10 cycles
            NFock= 10  Conv=0.39D-08     -V/T= 2.0094
 SMD-CDS (non-electrostatic) energy       (kcal/mol) =       0.76
 (included in total energy above)
 D1PCM: PCM CHGder 1st derivatives, ID1Alg=3 FixD1E=F DoIter=F DoCFld=F I1PDM=0.
 Calling FoFJK, ICntrl=      2127 FMM=F ISym2X=0 I1Cent= 0 IOpClX= 0 NMat=1 NMatS=1 NMatT=0.
 ***** Axes restored to original set *****
 -------------------------------------------------------------------
 Center     Atomic                   Forces (Hartrees/Bohr)
 Number     Number              X              Y              Z
 -------------------------------------------------------------------
      1        6          -0.002218945   -0.001795233    0.000233910
      2        6           0.000836415    0.002540482    0.000379095
      3        6          -0.001270466   -0.000708516   -0.000493624
      4        6           0.000698738    0.000882989    0.000172067
      5        6          -0.000091020   -0.000685639    0.000093905
      6        6          -0.000546166   -0.000324136   -0.000186347
      7        6           0.000791672    0.000624121    0.000743536
      8        6           0.002108051   -0.000559873   -0.001232030
      9        6           0.000805897    0.000013837    0.000786463
     10        6          -0.001672998    0.000145690   -0.001416316
     11        8           0.000643432   -0.001046575    0.001706391
     12        6          -0.000176614   -0.000218945   -0.000270308
     13        6          -0.000322981   -0.000026095    0.000408256
     14        8           0.000347977    0.000010241    0.000175428
     15        6           0.000140602   -0.000309219    0.000610730
     16        8           0.000570477    0.000890487   -0.000623977
     17        6           0.000205885   -0.000105544   -0.000499440
     18        6          -0.000472940   -0.000958123   -0.000962522
     19        8          -0.000337322   -0.000035260    0.001878217
     20        1          -0.000312142    0.000765514    0.000198957
     21        1          -0.000259898   -0.000160727   -0.000284647
     22        1           0.000041890    0.000529676    0.000396074
     23        1           0.000537663   -0.000202966   -0.000609536
     24        1           0.000179818   -0.000061839    0.000086199
     25        1           0.000085264   -0.000008240   -0.000170711
     26        1           0.000180112   -0.000333277    0.000112827
     27        1           0.000307286    0.000376613   -0.000097796
     28        1          -0.000173751   -0.000129186    0.000010248
     29        1          -0.000716492    0.000042937   -0.000283380
     30        1          -0.000019280   -0.000110921   -0.000055768
     31        1           0.000101502    0.000068326   -0.000140898
     32        1           0.000180564   -0.000019754   -0.000031000
     33        1          -0.000314334    0.000366831   -0.000517648
     34        1           0.000139566    0.000027875    0.000076908
     35        1          -0.000312881   -0.000207974    0.000122138
     36        1           0.000078670   -0.000154232    0.000026146
     37        1           0.000007506   -0.000420999   -0.000397001
     38        1           0.000130882    0.000177270    0.000076847
     39        1           0.000982626    0.000207016   -0.000299020
     40        1          -0.000006225   -0.000047748    0.000101064
     41        1          -0.000345408    0.000540973    0.000422654
     42        1           0.000076981   -0.000344628    0.000181036
     43        1          -0.000609616    0.000764769   -0.000427126
 -------------------------------------------------------------------
 Cartesian Forces:  Max     0.002540482 RMS     0.000649241

 GradGradGradGradGradGradGradGradGradGradGradGradGradGradGradGradGradGrad
 Berny optimization.
 Using GEDIIS/GDIIS optimizer.
 FormGI is forming the generalized inverse of G from B-inverse, IUseBI=4.
 Internal  Forces:  Max     0.003141039 RMS     0.000614125
 Search for a local minimum.
 Step number   3 out of a maximum of  258
 All quantities printed in internal units (Hartrees-Bohrs-Radians)
 Mixed Optimization -- En-DIIS/RFO-DIIS
 Update second derivatives using D2CorX and points    1    2    3
 DE= -7.27D-04 DEPred=-8.55D-04 R= 8.50D-01
 TightC=F SS=  1.41D+00  RLast= 2.24D-01 DXNew= 8.4853D-01 6.7054D-01
 Trust test= 8.50D-01 RLast= 2.24D-01 DXMaxT set to 6.71D-01
 ITU=  1  1  0
 Use linear search instead of GDIIS.
     Eigenvalues ---    0.00226   0.00230   0.00240   0.00337   0.00379
     Eigenvalues ---    0.00474   0.00515   0.00609   0.00741   0.00956
     Eigenvalues ---    0.01039   0.01185   0.01263   0.01291   0.01328
     Eigenvalues ---    0.01370   0.02498   0.02604   0.03538   0.03733
     Eigenvalues ---    0.03998   0.04353   0.04502   0.04561   0.04619
     Eigenvalues ---    0.04858   0.04876   0.05071   0.05210   0.05337
     Eigenvalues ---    0.05387   0.05397   0.05486   0.05517   0.05584
     Eigenvalues ---    0.05608   0.05709   0.05734   0.05756   0.05834
     Eigenvalues ---    0.06001   0.06326   0.06712   0.08152   0.08297
     Eigenvalues ---    0.08618   0.09032   0.09173   0.09350   0.09610
     Eigenvalues ---    0.10453   0.11400   0.11589   0.13213   0.13582
     Eigenvalues ---    0.14035   0.14861   0.15641   0.16000   0.16000
     Eigenvalues ---    0.16000   0.16000   0.16000   0.16000   0.16000
     Eigenvalues ---    0.16000   0.16000   0.16007   0.16102   0.16277
     Eigenvalues ---    0.16443   0.18370   0.19795   0.20204   0.21602
     Eigenvalues ---    0.23129   0.23469   0.24795   0.24978   0.26463
     Eigenvalues ---    0.26997   0.27441   0.28363   0.28435   0.28457
     Eigenvalues ---    0.28799   0.29151   0.29480   0.29657   0.30222
     Eigenvalues ---    0.31959   0.32261   0.32529   0.33513   0.33763
     Eigenvalues ---    0.33809   0.33812   0.33880   0.34008   0.34058
     Eigenvalues ---    0.34077   0.34110   0.34131   0.34217   0.34224
     Eigenvalues ---    0.34231   0.34251   0.34265   0.34273   0.34290
     Eigenvalues ---    0.34322   0.34348   0.34358   0.34518   0.35357
     Eigenvalues ---    0.40734   0.40892   0.41311   0.51541   0.52461
     Eigenvalues ---    0.52690   0.53104   0.94193
 RFO step:  Lambda=-8.90399364D-04 EMin= 2.26333125D-03
 Quartic linear search produced a step of -0.12827.
 Iteration  1 RMS(Cart)=  0.05628047 RMS(Int)=  0.00098331
 Iteration  2 RMS(Cart)=  0.00176809 RMS(Int)=  0.00004717
 Iteration  3 RMS(Cart)=  0.00000196 RMS(Int)=  0.00004716
 Iteration  4 RMS(Cart)=  0.00000000 RMS(Int)=  0.00004716
 Variable       Old X    -DE/DX   Delta X   Delta X   Delta X     New X
                                 (Linear)    (Quad)   (Total)
    R1        2.56454  -0.00175   0.00066  -0.00530  -0.00458   2.55995
    R2        2.84912   0.00085  -0.00119   0.00851   0.00734   2.85646
    R3        2.78522  -0.00157   0.00106  -0.00931  -0.00817   2.77705
    R4        2.84989  -0.00022   0.00091  -0.00440  -0.00349   2.84639
    R5        2.90432   0.00155  -0.00122   0.01118   0.00991   2.91422
    R6        2.93003   0.00155   0.00026   0.00515   0.00538   2.93542
    R7        2.06797  -0.00074   0.00039  -0.00386  -0.00347   2.06450
    R8        2.07966  -0.00021  -0.00017   0.00039   0.00022   2.07988
    R9        2.92902  -0.00154   0.00002  -0.00503  -0.00503   2.92399
   R10        2.94642   0.00005  -0.00132   0.00679   0.00547   2.95189
   R11        2.07514   0.00029   0.00009   0.00017   0.00026   2.07540
   R12        2.90640  -0.00037  -0.00011  -0.00059  -0.00071   2.90569
   R13        2.07121   0.00039   0.00047  -0.00150  -0.00103   2.07018
   R14        2.07612  -0.00003  -0.00021   0.00106   0.00085   2.07697
   R15        2.91756  -0.00034   0.00023  -0.00380  -0.00355   2.91401
   R16        2.06958   0.00018  -0.00013   0.00112   0.00099   2.07057
   R17        2.07727  -0.00030   0.00014  -0.00148  -0.00134   2.07593
   R18        2.92002  -0.00054  -0.00020  -0.00017  -0.00038   2.91965
   R19        2.07549   0.00013   0.00002   0.00021   0.00023   2.07572
   R20        2.86899  -0.00090  -0.00091   0.00292   0.00202   2.87101
   R21        2.33061  -0.00196   0.00021  -0.00265  -0.00243   2.32818
   R22        2.91133  -0.00129   0.00069  -0.00720  -0.00658   2.90475
   R23        2.06836   0.00019  -0.00019   0.00145   0.00127   2.06963
   R24        2.07088   0.00016  -0.00026   0.00179   0.00152   2.07241
   R25        2.89329  -0.00062   0.00061  -0.00486  -0.00425   2.88904
   R26        2.73387   0.00000  -0.00055   0.00334   0.00279   2.73666
   R27        2.07389  -0.00010  -0.00003  -0.00003  -0.00006   2.07383
   R28        2.07049  -0.00012   0.00000  -0.00029  -0.00029   2.07020
   R29        2.07212  -0.00019   0.00006  -0.00075  -0.00069   2.07143
   R30        2.07218  -0.00069   0.00008  -0.00207  -0.00199   2.07019
   R31        2.07160  -0.00012   0.00009  -0.00079  -0.00070   2.07089
   R32        2.06876  -0.00032  -0.00011  -0.00022  -0.00032   2.06844
   R33        1.83884   0.00012  -0.00014   0.00094   0.00080   1.83965
   R34        2.72698   0.00051   0.00009   0.00083   0.00092   2.72791
   R35        2.91291  -0.00003   0.00012  -0.00068  -0.00057   2.91234
   R36        2.91055  -0.00167  -0.00134   0.00160   0.00026   2.91081
   R37        1.84165   0.00040   0.00021  -0.00057  -0.00036   1.84128
   R38        2.07151   0.00014   0.00018  -0.00058  -0.00040   2.07111
   R39        2.06712  -0.00095  -0.00015  -0.00148  -0.00163   2.06549
   R40        2.06777  -0.00005   0.00024  -0.00143  -0.00118   2.06659
   R41        2.71524  -0.00184   0.00041  -0.00583  -0.00543   2.70982
   R42        2.06908   0.00041   0.00023  -0.00016   0.00007   2.06915
   R43        2.07602   0.00014  -0.00011   0.00100   0.00089   2.07691
   R44        1.83520   0.00007  -0.00007   0.00041   0.00034   1.83555
    A1        2.28284  -0.00037   0.00145  -0.00877  -0.00736   2.27548
    A2        1.90891  -0.00003  -0.00080   0.00508   0.00431   1.91323
    A3        2.08910   0.00040  -0.00053   0.00287   0.00232   2.09141
    A4        2.22994   0.00019  -0.00138   0.00926   0.00779   2.23773
    A5        1.96143  -0.00050   0.00055  -0.00634  -0.00592   1.95551
    A6        2.08626   0.00030   0.00076  -0.00523  -0.00449   2.08177
    A7        2.08076   0.00050   0.00024   0.00931   0.00946   2.09022
    A8        1.90424  -0.00029   0.00156  -0.00609  -0.00455   1.89970
    A9        1.86606  -0.00029  -0.00036  -0.00732  -0.00764   1.85842
   A10        1.90765   0.00047  -0.00018   0.00452   0.00438   1.91203
   A11        1.85464  -0.00040  -0.00028  -0.00451  -0.00475   1.84988
   A12        1.83411  -0.00007  -0.00129   0.00331   0.00200   1.83610
   A13        1.95431  -0.00029   0.00010   0.00189   0.00192   1.95623
   A14        1.98171   0.00314   0.00240   0.00446   0.00689   1.98860
   A15        1.81538  -0.00034   0.00097  -0.00310  -0.00212   1.81326
   A16        2.04698  -0.00297  -0.00248  -0.00401  -0.00645   2.04053
   A17        1.82749   0.00045   0.00000  -0.00548  -0.00545   1.82204
   A18        1.80724   0.00011  -0.00091   0.00550   0.00457   1.81181
   A19        2.06901   0.00014  -0.00040   0.00049   0.00003   2.06903
   A20        1.89756  -0.00057  -0.00062  -0.00201  -0.00262   1.89494
   A21        1.86094   0.00027   0.00109  -0.00235  -0.00125   1.85969
   A22        1.89194   0.00024   0.00013  -0.00438  -0.00423   1.88771
   A23        1.90110  -0.00024   0.00008   0.00441   0.00450   1.90560
   A24        1.82869   0.00017  -0.00027   0.00456   0.00428   1.83297
   A25        2.03960  -0.00042   0.00004  -0.00108  -0.00110   2.03850
   A26        1.91657   0.00016   0.00020   0.00036   0.00059   1.91716
   A27        1.88280  -0.00008   0.00014  -0.00324  -0.00308   1.87971
   A28        1.89529   0.00039   0.00061  -0.00174  -0.00111   1.89418
   A29        1.86425   0.00003   0.00000   0.00035   0.00037   1.86462
   A30        1.85632  -0.00008  -0.00115   0.00612   0.00496   1.86128
   A31        2.00153   0.00056   0.00007   0.00016   0.00022   2.00174
   A32        1.92645  -0.00037  -0.00002  -0.00018  -0.00020   1.92626
   A33        1.84301   0.00011   0.00096  -0.00304  -0.00207   1.84094
   A34        1.97039  -0.00018  -0.00033   0.00149   0.00117   1.97156
   A35        1.85677  -0.00021  -0.00059   0.00177   0.00119   1.85796
   A36        1.85332   0.00008  -0.00004  -0.00052  -0.00056   1.85277
   A37        1.90189   0.00113   0.00018   0.00272   0.00259   1.90448
   A38        2.19924  -0.00062  -0.00042   0.00074  -0.00001   2.19922
   A39        2.18190  -0.00049   0.00025  -0.00270  -0.00278   2.17912
   A40        1.83759  -0.00075   0.00008  -0.00228  -0.00235   1.83524
   A41        1.93415   0.00026  -0.00123   0.00800   0.00681   1.94095
   A42        1.90720   0.00009  -0.00152   0.00715   0.00568   1.91288
   A43        1.94688   0.00018   0.00032  -0.00191  -0.00152   1.94536
   A44        1.95851   0.00060  -0.00018   0.00539   0.00523   1.96374
   A45        1.87987  -0.00036   0.00233  -0.01530  -0.01299   1.86688
   A46        1.81295   0.00017  -0.00015   0.00333   0.00306   1.81600
   A47        1.99223   0.00059   0.00140  -0.00298  -0.00156   1.99067
   A48        1.90312  -0.00047  -0.00021  -0.00301  -0.00319   1.89993
   A49        1.96731  -0.00050  -0.00139   0.00564   0.00430   1.97161
   A50        1.86972   0.00036   0.00073  -0.00263  -0.00187   1.86785
   A51        1.91245  -0.00015  -0.00037  -0.00043  -0.00083   1.91162
   A52        1.92932  -0.00006   0.00047  -0.00299  -0.00253   1.92679
   A53        1.95898  -0.00009   0.00012  -0.00108  -0.00096   1.95802
   A54        1.92889  -0.00002   0.00027  -0.00141  -0.00114   1.92776
   A55        1.88580   0.00004  -0.00015   0.00063   0.00048   1.88628
   A56        1.88109   0.00004  -0.00035   0.00212   0.00177   1.88286
   A57        1.87707   0.00010  -0.00041   0.00305   0.00263   1.87971
   A58        1.94182  -0.00006   0.00072  -0.00400  -0.00329   1.93853
   A59        1.90741   0.00007  -0.00013   0.00074   0.00062   1.90803
   A60        1.94237   0.00008   0.00095  -0.00481  -0.00387   1.93850
   A61        1.88377   0.00002  -0.00159   0.00909   0.00750   1.89127
   A62        1.88764   0.00000   0.00049  -0.00269  -0.00221   1.88543
   A63        1.89944  -0.00011  -0.00057   0.00220   0.00164   1.90107
   A64        1.87997  -0.00002   0.00082  -0.00441  -0.00359   1.87637
   A65        1.90414   0.00033   0.00229  -0.00817  -0.00594   1.89820
   A66        1.92717   0.00189   0.00025   0.01257   0.01287   1.94004
   A67        1.94764  -0.00211  -0.00224  -0.00537  -0.00767   1.93997
   A68        1.89777  -0.00028   0.00095   0.00171   0.00269   1.90046
   A69        1.87885   0.00025  -0.00012  -0.00429  -0.00448   1.87437
   A70        1.90702  -0.00009  -0.00110   0.00324   0.00218   1.90920
   A71        1.84190   0.00051   0.00072  -0.00099  -0.00027   1.84162
   A72        1.94202  -0.00032   0.00136  -0.00884  -0.00748   1.93454
   A73        1.94056   0.00056  -0.00006   0.00359   0.00353   1.94408
   A74        1.92207   0.00006   0.00000  -0.00047  -0.00049   1.92158
   A75        1.89081  -0.00002   0.00006   0.00042   0.00048   1.89129
   A76        1.88474   0.00002   0.00010  -0.00147  -0.00139   1.88336
   A77        1.88163  -0.00031  -0.00156   0.00714   0.00557   1.88721
   A78        1.87239   0.00034  -0.00203   0.01167   0.00963   1.88203
   A79        1.92582  -0.00066  -0.00051  -0.00209  -0.00259   1.92323
   A80        1.92893   0.00006  -0.00005   0.00033   0.00027   1.92920
   A81        1.90532   0.00027   0.00151  -0.00467  -0.00315   1.90217
   A82        1.93678  -0.00014   0.00039  -0.00123  -0.00085   1.93593
   A83        1.89467   0.00012   0.00066  -0.00400  -0.00335   1.89133
   A84        1.87999  -0.00077  -0.00127   0.00275   0.00148   1.88147
    D1        0.03597   0.00007  -0.00076   0.01447   0.01376   0.04973
    D2        3.06254  -0.00010  -0.00132  -0.00980  -0.01111   3.05143
    D3       -3.03024  -0.00006  -0.00307   0.02755   0.02454  -3.00570
    D4       -0.00367  -0.00023  -0.00362   0.00329  -0.00034  -0.00401
    D5        0.74309  -0.00031  -0.00041  -0.01103  -0.01145   0.73165
    D6       -1.50594  -0.00020   0.00000  -0.01307  -0.01308  -1.51901
    D7        2.78131  -0.00018  -0.00046  -0.01076  -0.01123   2.77008
    D8       -2.48038  -0.00019   0.00209  -0.02523  -0.02314  -2.50352
    D9        1.55378  -0.00008   0.00250  -0.02728  -0.02477   1.52901
   D10       -0.44216  -0.00006   0.00204  -0.02496  -0.02292  -0.46508
   D11       -0.03477   0.00040   0.00227   0.02073   0.02302  -0.01175
   D12        3.12535  -0.00037  -0.00061  -0.02284  -0.02351   3.10184
   D13       -3.11069   0.00032   0.00019   0.03274   0.03298  -3.07770
   D14        0.04944  -0.00044  -0.00269  -0.01084  -0.01355   0.03589
   D15       -0.83846   0.00085   0.00100   0.00832   0.00932  -0.82915
   D16       -3.04592   0.00004  -0.00045  -0.00018  -0.00062  -3.04655
   D17        1.26229   0.00041   0.00049   0.00260   0.00304   1.26533
   D18        2.42540   0.00108   0.00162   0.03409   0.03577   2.46117
   D19        0.21794   0.00026   0.00017   0.02559   0.02583   0.24377
   D20       -1.75703   0.00063   0.00111   0.02836   0.02949  -1.72754
   D21        0.03910  -0.00003   0.00345  -0.02489  -0.02152   0.01758
   D22        2.18830  -0.00019   0.00244  -0.01731  -0.01496   2.17334
   D23       -1.94992  -0.00032   0.00278  -0.02224  -0.01953  -1.96945
   D24        3.07623  -0.00018   0.00278  -0.04585  -0.04299   3.03324
   D25       -1.05776  -0.00034   0.00177  -0.03827  -0.03643  -1.09419
   D26        1.08721  -0.00048   0.00211  -0.04320  -0.04100   1.04621
   D27        1.11026  -0.00069   0.00042  -0.02569  -0.02529   1.08497
   D28       -1.25715   0.00085   0.00157  -0.02623  -0.02469  -1.28184
   D29        3.07396  -0.00048   0.00100  -0.03292  -0.03194   3.04202
   D30       -2.96708  -0.00024   0.00269  -0.02217  -0.01946  -2.98654
   D31        0.94870   0.00130   0.00384  -0.02271  -0.01887   0.92983
   D32       -1.00337  -0.00003   0.00326  -0.02940  -0.02611  -1.02949
   D33       -0.99626  -0.00031   0.00097  -0.01851  -0.01753  -1.01379
   D34        2.91951   0.00123   0.00212  -0.01905  -0.01693   2.90258
   D35        0.96744  -0.00010   0.00155  -0.02574  -0.02418   0.94326
   D36       -1.19111  -0.00018  -0.00084   0.01356   0.01275  -1.17836
   D37        2.92234  -0.00011  -0.00016   0.02103   0.02088   2.94321
   D38        0.95934  -0.00018  -0.00009   0.01785   0.01776   0.97710
   D39        1.14500   0.00120   0.00035   0.01831   0.01867   1.16367
   D40       -1.02473   0.00127   0.00103   0.02577   0.02680  -0.99794
   D41       -2.98773   0.00121   0.00110   0.02260   0.02368  -2.96405
   D42        3.13593   0.00010  -0.00202   0.01931   0.01732  -3.12993
   D43        0.96619   0.00017  -0.00134   0.02677   0.02545   0.99164
   D44       -0.99681   0.00011  -0.00127   0.02360   0.02233  -0.97447
   D45        0.97057   0.00001   0.00072  -0.04331  -0.04265   0.92791
   D46       -1.11414  -0.00100  -0.00207  -0.04797  -0.05007  -1.16421
   D47        3.04443  -0.00076   0.00065  -0.05716  -0.05652   2.98790
   D48       -1.35344   0.00018   0.00060  -0.04692  -0.04634  -1.39977
   D49        2.84504  -0.00083  -0.00219  -0.05157  -0.05375   2.79129
   D50        0.72042  -0.00060   0.00052  -0.06077  -0.06021   0.66022
   D51        2.92759   0.00105   0.00240  -0.04188  -0.03948   2.88810
   D52        0.84288   0.00004  -0.00039  -0.04653  -0.04690   0.79598
   D53       -1.28174   0.00028   0.00233  -0.05573  -0.05335  -1.33509
   D54        1.26122   0.00070   0.00018   0.01381   0.01397   1.27518
   D55       -0.90678   0.00035  -0.00086   0.01671   0.01584  -0.89094
   D56       -2.92291   0.00040   0.00033   0.01104   0.01135  -2.91156
   D57       -2.84948   0.00023  -0.00086   0.00752   0.00665  -2.84283
   D58        1.26571  -0.00012  -0.00191   0.01042   0.00852   1.27424
   D59       -0.75042  -0.00007  -0.00072   0.00475   0.00403  -0.74639
   D60       -0.86913   0.00043  -0.00107   0.01286   0.01178  -0.85735
   D61       -3.03712   0.00008  -0.00211   0.01576   0.01365  -3.02347
   D62        1.22993   0.00013  -0.00093   0.01009   0.00916   1.23910
   D63       -1.11026  -0.00002   0.00072  -0.01282  -0.01210  -1.12236
   D64        1.11664  -0.00021   0.00046  -0.01158  -0.01113   1.10551
   D65       -3.14058  -0.00033  -0.00012  -0.01033  -0.01045   3.13216
   D66        1.06851   0.00021   0.00155  -0.01462  -0.01308   1.05543
   D67       -2.98778   0.00002   0.00129  -0.01339  -0.01211  -2.99989
   D68       -0.96181  -0.00010   0.00071  -0.01214  -0.01143  -0.97325
   D69        3.06405   0.00033   0.00051  -0.00818  -0.00767   3.05637
   D70       -0.99224   0.00014   0.00024  -0.00695  -0.00671  -0.99894
   D71        1.03373   0.00002  -0.00033  -0.00569  -0.00603   1.02770
   D72       -3.10076   0.00011  -0.00188   0.01532   0.01343  -3.08732
   D73        1.07565   0.00016  -0.00210   0.01733   0.01522   1.09088
   D74       -1.01972   0.00011  -0.00184   0.01515   0.01330  -1.00642
   D75        0.91665  -0.00019  -0.00169   0.01401   0.01233   0.92898
   D76       -1.19012  -0.00014  -0.00191   0.01602   0.01412  -1.17600
   D77        2.99769  -0.00019  -0.00165   0.01384   0.01220   3.00989
   D78       -1.11136   0.00011  -0.00078   0.01140   0.01061  -1.10075
   D79        3.06505   0.00016  -0.00101   0.01341   0.01241   3.07745
   D80        0.96967   0.00011  -0.00075   0.01123   0.01049   0.98016
   D81        0.05743  -0.00040  -0.00009  -0.03525  -0.03535   0.02208
   D82        2.16488  -0.00050  -0.00031  -0.03457  -0.03490   2.12998
   D83       -2.04946  -0.00073   0.00087  -0.04408  -0.04320  -2.09266
   D84       -3.10246   0.00035   0.00276   0.00784   0.01056  -3.09191
   D85       -0.99501   0.00025   0.00253   0.00852   0.01101  -0.98400
   D86        1.07383   0.00002   0.00371  -0.00099   0.00270   1.07654
   D87       -0.05625   0.00030  -0.00184   0.03511   0.03326  -0.02299
   D88       -2.22169  -0.00025  -0.00265   0.03326   0.03059  -2.19110
   D89        1.95655   0.00000  -0.00184   0.03213   0.03028   1.98683
   D90       -2.15532   0.00035  -0.00059   0.02791   0.02733  -2.12799
   D91        1.96242  -0.00020  -0.00140   0.02606   0.02467   1.98708
   D92       -0.14253   0.00005  -0.00059   0.02493   0.02435  -0.11818
   D93        2.01663   0.00027  -0.00371   0.04521   0.04149   2.05811
   D94       -0.14882  -0.00028  -0.00452   0.04336   0.03882  -0.11000
   D95       -2.25376  -0.00003  -0.00371   0.04223   0.03851  -2.21526
   D96        1.13345  -0.00031   0.00515  -0.05129  -0.04609   1.08736
   D97       -3.07126  -0.00027   0.00355  -0.04204  -0.03844  -3.10970
   D98       -0.97299  -0.00032   0.00336  -0.04185  -0.03844  -1.01143
   D99       -3.08672  -0.00003   0.00493  -0.04493  -0.04004  -3.12676
   D100      -1.00825   0.00000   0.00333  -0.03568  -0.03239  -1.04064
   D101       1.09002  -0.00004   0.00314  -0.03549  -0.03239   1.05763
   D102      -1.00643   0.00000   0.00471  -0.04492  -0.04020  -1.04664
   D103       1.07204   0.00004   0.00311  -0.03566  -0.03256   1.03949
   D104      -3.11287  -0.00001   0.00292  -0.03547  -0.03256   3.13775
   D105      -1.23486  -0.00012   0.00068  -0.00788  -0.00724  -1.24211
   D106       3.09659  -0.00028   0.00060  -0.00901  -0.00837   3.08822
   D107       0.95714   0.00019   0.00206  -0.01399  -0.01194   0.94520
   D108       2.91183  -0.00132  -0.00339   0.01559   0.01221   2.92404
   D109      -1.26851   0.00100  -0.00109   0.02701   0.02591  -1.24260
   D110       0.79555   0.00089  -0.00194   0.02940   0.02746   0.82301
   D111      -1.04097   0.00088   0.00230   0.00707   0.00937  -1.03160
   D112       1.06840   0.00102   0.00327   0.00401   0.00728   1.07568
   D113      -3.13029   0.00103   0.00129   0.01492   0.01620  -3.11409
   D114      -3.12952  -0.00048  -0.00129   0.00844   0.00715  -3.12237
   D115      -1.02015  -0.00034  -0.00031   0.00539   0.00505  -1.01510
   D116       1.06434  -0.00033  -0.00230   0.01629   0.01397   1.07832
   D117       1.10748  -0.00058  -0.00106   0.01080   0.00977   1.11724
   D118      -3.06634  -0.00043  -0.00009   0.00774   0.00767  -3.05867
   D119      -0.98184  -0.00043  -0.00207   0.01865   0.01659  -0.96525
   D120      -3.12985   0.00065   0.00186   0.02974   0.03159  -3.09826
   D121      -1.05608   0.00082   0.00220   0.02989   0.03207  -1.02401
   D122       1.03965   0.00057   0.00267   0.02376   0.02640   1.06606
   D123      -1.04099  -0.00004   0.00327   0.01381   0.01708  -1.02391
   D124       1.03278   0.00013   0.00361   0.01395   0.01756   1.05034
   D125       3.12851  -0.00011   0.00407   0.00782   0.01189   3.14041
   D126       1.01711  -0.00027   0.00373   0.01519   0.01894   1.03605
   D127       3.09088  -0.00010   0.00407   0.01533   0.01942   3.11029
   D128      -1.09658  -0.00035   0.00454   0.00920   0.01375  -1.08283
   D129       3.05244  -0.00078   0.00660  -0.07349  -0.06690   2.98554
   D130       0.96549  -0.00034   0.00755  -0.07513  -0.06759   0.89790
   D131      -1.12203  -0.00057   0.00550  -0.06644  -0.06094  -1.18297
         Item               Value     Threshold  Converged?
 Maximum Force            0.003141     0.000450     NO 
 RMS     Force            0.000614     0.000300     NO 
 Maximum Displacement     0.251481     0.001800     NO 
 RMS     Displacement     0.055939     0.001200     NO 
 Predicted change in Energy=-4.834705D-04
 GradGradGradGradGradGradGradGradGradGradGradGradGradGradGradGradGradGrad

                          Input orientation:                          
 ---------------------------------------------------------------------
 Center     Atomic      Atomic             Coordinates (Angstroms)
 Number     Number       Type             X           Y           Z
 ---------------------------------------------------------------------
      1          6           0       -1.429065    0.725753   -0.231453
      2          6           0       -0.972423   -0.372897    0.416291
      3          6           0        0.121466   -0.458703    1.448194
      4          6           0        1.480083    0.249543    1.192345
      5          6           0        1.321112    1.783096    1.061520
      6          6           0        0.568583    2.342516   -0.157101
      7          6           0       -0.962817    2.162361   -0.171314
      8          6           0       -2.625178    0.377461   -1.010935
      9          6           0       -2.923254   -1.101366   -0.830885
     10          6           0       -1.844026   -1.613897    0.136242
     11          8           0       -3.304980    1.156222   -1.681217
     12          6           0       -1.668255    2.908744    0.982950
     13          6           0       -1.067251   -2.809270   -0.416008
     14          8           0       -2.518358   -1.997877    1.358965
     15          6           0        2.375187   -0.461878    0.128040
     16          8           0        1.603858   -0.647439   -1.077963
     17          6           0        2.851605   -1.838073    0.632262
     18          6           0        3.598257    0.400875   -0.235802
     19          8           0        4.334873   -0.288990   -1.254508
     20          1           0        0.296812   -1.509563    1.690016
     21          1           0       -0.283365   -0.014095    2.370048
     22          1           0        2.030663    0.111337    2.132518
     23          1           0        2.316187    2.240528    1.087782
     24          1           0        0.825578    2.126069    1.980652
     25          1           0        0.978427    1.911572   -1.077359
     26          1           0        0.762263    3.422906   -0.202155
     27          1           0       -1.322040    2.626246   -1.099916
     28          1           0       -3.929429   -1.256435   -0.427116
     29          1           0       -2.888037   -1.604940   -1.804467
     30          1           0       -1.371974    3.965372    0.992733
     31          1           0       -1.427574    2.479165    1.961551
     32          1           0       -2.756463    2.865493    0.858537
     33          1           0       -0.317874   -3.158133    0.302909
     34          1           0       -1.762593   -3.632190   -0.616590
     35          1           0       -0.549903   -2.547415   -1.344374
     36          1           0       -1.847803   -2.369441    1.958963
     37          1           0        2.248388   -0.901487   -1.763112
     38          1           0        3.425772   -1.735978    1.560213
     39          1           0        2.008247   -2.507242    0.821025
     40          1           0        3.498678   -2.308162   -0.113564
     41          1           0        3.273767    1.371103   -0.626026
     42          1           0        4.224025    0.575878    0.650597
     43          1           0        5.021230    0.313928   -1.584489
 ---------------------------------------------------------------------
                    Distance matrix (angstroms):
                    1          2          3          4          5
     1  C    0.000000
     2  C    1.354668   0.000000
     3  C    2.574548   1.506247   0.000000
     4  C    3.273702   2.646598   1.553356   0.000000
     5  C    3.217644   3.213243   2.571834   1.547311   0.000000
     6  C    2.571003   3.174421   3.259405   2.651862   1.537624
     7  C    1.511572   2.602481   3.266260   3.389130   2.622986
     8  C    1.469553   2.309029   3.780283   4.660899   4.673766
     9  C    2.435217   2.427315   3.857141   5.030686   5.469549
    10  C    2.404444   1.542141   2.630370   3.954424   4.734322
    11  O    2.409600   3.489780   4.913423   5.654755   5.414454
    12  C    2.509469   3.402125   3.841777   4.126406   3.195242
    13  C    3.558280   2.576359   3.226989   4.293257   5.383047
    14  O    3.336787   2.432922   3.057071   4.589792   5.396829
    15  C    4.001504   3.361175   2.611910   1.562075   2.649975
    16  O    3.435238   2.990885   2.935060   2.444217   3.250359
    17  C    5.063925   4.100801   3.165764   2.559864   3.954684
    18  C    5.037811   4.681353   3.957625   2.559134   2.962932
    19  O    5.941324   5.564710   5.008613   3.798280   4.329004
    20  H    3.415748   2.127285   1.092488   2.177673   3.505110
    21  H    2.937314   2.102548   1.100627   2.136876   2.741621
    22  H    4.235042   3.492626   2.106722   1.098254   2.108382
    23  H    4.249923   4.253922   3.497506   2.161949   1.095494
    24  H    3.455099   3.453240   2.731361   2.138026   1.099085
    25  H    2.813849   3.354937   3.568054   2.857544   2.169964
    26  H    3.475257   4.218973   4.266282   3.539792   2.144333
    27  H    2.092262   3.378754   4.253644   4.330713   3.516954
    28  H    3.196744   3.199353   4.534635   5.844095   6.246837
    29  H    3.167823   3.181080   4.577201   5.612528   6.116340
    30  H    3.463672   4.394599   4.691508   4.688438   3.466954
    31  H    2.807797   3.275554   3.360674   3.743977   2.974869
    32  H    2.743820   3.723648   4.436265   4.990285   4.223673
    33  H    4.074905   2.863359   2.965066   3.954239   5.260942
    34  H    4.387623   3.509160   4.228951   5.371690   6.453729
    35  H    3.567232   2.829662   3.551322   4.287046   5.295503
    36  H    3.814903   2.670639   2.791025   4.303674   5.300093
    37  H    4.303203   3.924644   3.877157   3.263418   4.005668
    38  H    5.730587   4.744540   3.544350   2.804162   4.130637
    39  H    4.834778   3.688309   2.854784   2.831378   4.351665
    40  H    5.788021   4.900687   4.155135   3.510268   4.781318
    41  H    4.763276   4.707237   4.193755   2.789564   2.613505
    42  H    5.723453   5.287546   4.305521   2.815884   3.170668
    43  H    6.603530   6.355998   5.813933   4.500519   4.780239
                    6          7          8          9         10
     6  C    0.000000
     7  C    1.542026   0.000000
     8  C    3.845853   2.579589   0.000000
     9  C    4.950478   3.863970   1.519275   0.000000
    10  C    4.643268   3.889890   2.427287   1.537126   0.000000
    11  O    4.328362   2.962744   1.232021   2.442433   3.620926
    12  C    2.573670   1.545010   3.361350   4.576680   4.604573
    13  C    5.411459   4.978745   3.596711   2.556131   1.528815
    14  O    5.537750   4.697770   3.357092   2.400650   1.448177
    15  C    3.348096   4.256584   5.196673   5.422357   4.373668
    16  O    3.295393   3.912136   4.351973   4.556517   3.781037
    17  C    4.828313   5.585608   6.132197   6.002710   4.727075
    18  C    3.599318   4.889825   6.271565   6.718702   5.815167
    19  O    4.723776   5.936998   6.996128   7.315724   6.470576
    20  H    4.280679   4.305141   4.403865   4.109793   2.647317
    21  H    3.558920   3.414255   4.131399   4.289190   3.159892
    22  H    3.515422   4.298285   5.623964   5.898618   4.687724
    23  H    2.148082   3.513304   5.682669   6.503944   5.750600
    24  H    2.163997   2.798326   4.890290   5.689887   4.951361
    25  H    1.095701   2.156905   3.917126   4.935753   4.676323
    26  H    1.098537   2.136779   4.626404   5.869188   5.681253
    27  H    2.131633   1.098423   2.600600   4.065877   4.447401
    28  H    5.766929   4.533695   2.170606   1.095200   2.189533
    29  H    5.499496   4.534999   2.151442   1.096672   2.203722
    30  H    2.778766   2.184780   4.296313   5.603917   5.664331
    31  H    2.914105   2.205783   3.832374   4.780686   4.500926
    32  H    3.515816   2.184527   3.114877   4.314850   4.628086
    33  H    5.590577   5.380380   4.421568   3.507675   2.177517
    34  H    6.429824   5.866408   4.120299   2.792513   2.155666
    35  H    5.154809   4.871197   3.601784   2.826221   2.176794
    36  H    5.702560   5.085126   4.119476   3.247748   1.973112
    37  H    3.990561   4.715170   5.094422   5.258791   4.567595
    38  H    5.267524   6.120044   6.905898   6.813972   5.460162
    39  H    5.152622   5.622913   5.757275   5.387485   4.013352
    40  H    5.496923   6.316157   6.746811   6.573592   5.393412
    41  H    2.912311   4.333762   5.994417   6.675188   5.973532
    42  H    4.139522   5.485963   7.050649   7.489428   6.471547
    43  H    5.096927   6.420481   7.668152   8.104677   7.335473
                   11         12         13         14         15
    11  O    0.000000
    12  C    3.584409   0.000000
    13  C    4.725813   5.917260   0.000000
    14  O    4.450823   4.993895   2.431995   0.000000
    15  C    6.177050   5.333046   4.201978   5.274585   0.000000
    16  O    5.264390   5.253620   3.499503   4.975436   1.443545
    17  C    7.226446   6.563869   4.171274   5.421266   1.541144
    18  C    7.093268   5.959103   5.666081   6.760937   1.540333
    19  O    7.787045   7.160256   6.019788   7.531090   2.404516
    20  H    5.607542   4.887010   2.825818   2.876322   2.803044
    21  H    5.187731   3.519225   4.023629   3.154818   3.506424
    22  H    6.641192   4.777968   4.962056   5.073535   2.113103
    23  H    6.359292   4.041445   6.261749   6.435095   2.868377
    24  H    5.604587   2.797711   5.803822   5.345590   3.539906
    25  H    4.391215   3.499164   5.187344   5.783336   3.006192
    26  H    4.885483   2.752499   6.498682   6.525676   4.219253
    27  H    2.535929   2.130259   5.484295   5.372131   4.971305
    28  H    2.789914   4.944685   3.256298   2.393939   6.378691
    29  H    2.795183   5.443428   2.587179   3.209107   5.722124
    30  H    4.333341   1.097424   6.926267   6.083474   5.864252
    31  H    4.306343   1.095502   5.809489   4.647238   5.145142
    32  H    3.110117   1.096151   6.056470   4.894843   6.159453
    33  H    5.610099   6.252438   1.095496   2.702513   3.814832
    34  H    5.142108   6.734333   1.095870   2.673009   5.265603
    35  H    4.628265   6.036292   1.094569   3.388930   3.882476
    36  H    5.273004   5.370668   2.538345   0.973500   4.982441
    37  H    5.922902   6.115457   4.055588   5.802698   1.945711
    38  H    8.010912   6.917787   5.024406   5.953299   2.185905
    39  H    6.921890   6.547960   3.328687   4.586827   2.190522
    40  H    7.794180   7.423991   4.603291   6.202365   2.174711
    41  H    6.666297   5.420030   6.030262   6.988485   2.176207
    42  H    7.903168   6.345998   6.371380   7.251602   2.183623
    43  H    8.369264   7.620631   6.941853   8.417467   3.245947
                   16         17         18         19         20
    16  O    0.000000
    17  C    2.428857   0.000000
    18  C    2.405374   2.514739   0.000000
    19  O    2.760090   2.856509   1.433973   0.000000
    20  H    3.180147   2.784552   4.272949   5.144507   0.000000
    21  H    3.981396   4.021794   4.693575   5.877167   1.742261
    22  H    3.326423   2.593244   2.854842   4.116016   2.414407
    23  H    3.679432   4.138738   2.603824   3.994981   4.301598
    24  H    4.201570   4.651598   3.946735   5.349198   3.685360
    25  H    2.634331   4.526746   3.139097   4.017410   4.452766
    26  H    4.247709   5.721844   4.144474   5.258246   5.303414
    27  H    4.390715   6.352157   5.468848   6.365781   5.244933
    28  H    5.604618   6.887888   7.710340   8.361771   4.733649
    29  H    4.649919   6.239831   6.968215   7.362378   4.729036
    30  H    5.866974   7.186690   6.238440   7.464434   5.765931
    31  H    5.310733   6.222292   5.865717   7.156222   4.353985
    32  H    5.924789   7.322920   6.903216   8.043803   5.399533
    33  H    3.450137   3.449149   5.319101   5.683800   2.240467
    34  H    4.522676   5.105811   6.719326   6.983053   3.750617
    35  H    2.884367   3.997563   5.208511   5.382342   3.316864
    36  H    4.909396   4.911916   6.492397   7.271874   2.326176
    37  H    0.974366   2.641757   2.418878   2.233216   4.012792
    38  H    3.385891   1.095986   2.796706   3.292855   3.139825
    39  H    2.688596   1.093010   3.478816   3.826443   2.163220
    40  H    2.697852   1.093592   2.713622   2.465367   3.760666
    41  H    2.658449   3.472796   1.094947   2.068053   4.746003
    42  H    3.368931   2.776875   1.099051   2.095162   4.566449
    43  H    3.585976   3.775231   1.962490   0.971331   6.030558
                   21         22         23         24         25
    21  H    0.000000
    22  H    2.329565   0.000000
    23  H    3.672220   2.388817   0.000000
    24  H    2.441656   2.352538   1.741331   0.000000
    25  H    4.145471   3.827709   2.566253   3.069333   0.000000
    26  H    4.418432   4.245706   2.340221   2.539771   1.759784
    27  H    4.482287   5.292826   4.262804   3.788448   2.409028
    28  H    4.760391   6.629119   7.316515   6.312588   5.877596
    29  H    5.171236   6.529860   7.087784   6.483710   5.276750
    30  H    4.349508   5.265987   4.072671   3.031212   3.745365
    31  H    2.773523   4.194668   3.851775   2.280731   3.917395
    32  H    4.085695   5.667889   5.116143   3.825821   4.313591
    33  H    3.762875   4.421824   6.058039   5.660839   5.411787
    34  H    4.919221   5.996697   7.350521   6.826554   6.201516
    35  H    4.503963   5.081049   6.087221   5.898237   4.721192
    36  H    2.857291   4.607263   6.272924   5.230396   5.961031
    37  H    4.927500   4.031024   4.243166   5.020584   3.161702
    38  H    4.168742   2.384625   4.155354   4.674739   5.123564
    39  H    3.723807   2.928732   4.765218   4.920469   4.918364
    40  H    5.072959   3.613022   4.850989   5.585124   5.008664
    41  H    4.852671   3.277480   2.147090   3.654911   2.400915
    42  H    4.860159   2.687513   2.569443   3.965045   3.912009
    43  H    6.624552   4.775005   4.262637   5.796342   4.376517
                   26         27         28         29         30
    26  H    0.000000
    27  H    2.405194   0.000000
    28  H    6.630144   4.725077   0.000000
    29  H    6.416489   4.566364   1.761547   0.000000
    30  H    2.505393   2.484941   5.985300   6.414916   0.000000
    31  H    3.219885   3.066815   5.091141   5.744193   1.774968
    32  H    3.717151   2.439334   4.474264   5.205158   1.773289
    33  H    6.688187   6.036167   4.146410   3.668675   7.234037
    34  H    7.504734   6.292513   3.221069   2.605268   7.775953
    35  H    6.218615   5.236671   3.732182   2.562580   6.968089
    36  H    6.710749   5.881332   3.356385   3.978688   6.425719
    37  H    4.831721   5.062874   6.330584   5.184537   6.662434
    38  H    6.067479   6.974740   7.634030   7.155587   7.473004
    39  H    6.145407   6.413542   6.195027   5.628584   7.304115
    40  H    6.351453   6.968543   7.508742   6.644080   8.019000
    41  H    3.270660   4.787630   7.670042   6.943586   5.561791
    42  H    4.562516   6.166615   8.426010   7.833565   6.551407
    43  H    5.451182   6.768951   9.160777   8.141680   7.800523
                   31         32         33         34         35
    31  H    0.000000
    32  H    1.769699   0.000000
    33  H    5.980105   6.522231   0.000000
    34  H    6.641363   6.736739   1.776913   0.000000
    35  H    6.079963   6.246702   1.772104   1.782421   0.000000
    36  H    4.866783   5.425968   2.388563   2.869716   3.553625
    37  H    6.230139   6.790561   3.993318   4.985903   3.273355
    38  H    6.440766   7.738599   4.197407   5.937442   4.990095
    39  H    6.161974   7.181236   2.470413   4.189449   3.351820
    40  H    7.175832   8.175480   3.932171   5.448583   4.238295
    41  H    5.479595   6.387551   5.854637   7.099151   5.521889
    42  H    6.105873   7.349340   5.890040   7.426520   6.043613
    43  H    7.671357   8.542328   6.642553   7.907524   6.267573
                   36         37         38         39         40
    36  H    0.000000
    37  H    5.726038   0.000000
    38  H    5.326431   3.623134   0.000000
    39  H    4.022811   3.051865   1.775000   0.000000
    40  H    5.734455   2.502592   1.770378   1.770444   0.000000
    41  H    6.848672   2.740262   3.802196   4.328631   3.721584
    42  H    6.874141   3.451339   2.609462   3.800572   3.070465
    43  H    8.181695   3.032786   4.078818   4.777401   3.370036
                   41         42         43
    41  H    0.000000
    42  H    1.779083   0.000000
    43  H    2.256080   2.387417   0.000000
 Stoichiometry    C15H24O4
 Framework group  C1[X(C15H24O4)]
 Deg. of freedom   123
 Full point group                 C1      NOp   1
 Largest Abelian subgroup         C1      NOp   1
 Largest concise Abelian subgroup C1      NOp   1
                         Standard orientation:                         
 ---------------------------------------------------------------------
 Center     Atomic      Atomic             Coordinates (Angstroms)
 Number     Number       Type             X           Y           Z
 ---------------------------------------------------------------------
      1          6           0       -1.493353    0.689031   -0.238984
      2          6           0       -0.999670   -0.393461    0.408791
      3          6           0        0.113957   -0.445475    1.421663
      4          6           0        1.450835    0.292259    1.136317
      5          6           0        1.253590    1.820589    0.996780
      6          6           0        0.466753    2.352561   -0.212427
      7          6           0       -1.060003    2.136573   -0.197999
      8          6           0       -2.694510    0.306701   -0.994386
      9          6           0       -2.954532   -1.177206   -0.797905
     10          6           0       -1.846674   -1.656673    0.153683
     11          8           0       -3.404135    1.064009   -1.658307
     12          6           0       -1.762323    2.875435    0.962986
     13          6           0       -1.051882   -2.837931   -0.403284
     14          8           0       -2.490132   -2.046558    1.391086
     15          6           0        2.343503   -0.406506    0.061632
     16          8           0        1.555603   -0.619627   -1.129005
     17          6           0        2.860944   -1.767139    0.567654
     18          6           0        3.539357    0.481661   -0.330437
     19          8           0        4.273904   -0.198893   -1.356870
     20          1           0        0.318185   -1.489993    1.668243
     21          1           0       -0.284892   -0.003122    2.347202
     22          1           0        2.021001    0.174439    2.067548
     23          1           0        2.237950    2.301337    1.001861
     24          1           0        0.766416    2.159197    1.921981
     25          1           0        0.870320    1.923998   -1.136563
     26          1           0        0.634168    3.436787   -0.269072
     27          1           0       -1.446345    2.584535   -1.123527
     28          1           0       -3.949509   -1.352520   -0.375117
     29          1           0       -2.924664   -1.687553   -1.768133
     30          1           0       -1.490826    3.938740    0.959519
     31          1           0       -1.494397    2.459397    1.940357
     32          1           0       -2.851239    2.805785    0.858308
     33          1           0       -0.281955   -3.163460    0.304780
     34          1           0       -1.731124   -3.678441   -0.585234
     35          1           0       -0.557280   -2.571459   -1.342667
     36          1           0       -1.800556   -2.397569    1.981829
     37          1           0        2.193744   -0.863994   -1.823591
     38          1           0        3.448826   -1.644278    1.484434
     39          1           0        2.037003   -2.454304    0.776452
     40          1           0        3.505633   -2.227905   -0.186013
     41          1           0        3.185328    1.440907   -0.722126
     42          1           0        4.176372    0.678283    0.543329
     43          1           0        4.939978    0.417248   -1.703564
 ---------------------------------------------------------------------
 Rotational constants (GHZ):      0.5386929      0.2942655      0.2372824
 Standard basis: 6-31G(d) (6D, 7F)
 There are   333 symmetry adapted cartesian basis functions of A   symmetry.
 There are   333 symmetry adapted basis functions of A   symmetry.
   333 basis functions,   628 primitive gaussians,   333 cartesian basis functions
    73 alpha electrons       73 beta electrons
       nuclear repulsion energy      1630.8110881602 Hartrees.
 NAtoms=   43 NActive=   43 NUniq=   43 SFac= 1.00D+00 NAtFMM=   60 NAOKFM=F Big=F
 Integral buffers will be    131072 words long.
 Raffenetti 2 integral format.
 Two-electron integral symmetry is turned on.
 ------------------------------------------------------------------------------
 Polarizable Continuum Model (PCM)
 =================================
 Model                : PCM (using non-symmetric T matrix).
 Atomic radii         : SMD-Coulomb.
 Polarization charges : Total charges.
 Charge compensation  : None.
 Solution method      : On-the-fly selection.
 Cavity type          : VdW (van der Waals Surface) (Alpha=1.000).
 Cavity algorithm     : GePol (No added spheres)
                        Default sphere list used, NSphG=   43.
                        Lebedev-Laikov grids with approx.  5.0 points / Ang**2.
                        Smoothing algorithm: Karplus/York (Gamma=1.0000).
                        Polarization charges: spherical gaussians, with
                                              point-specific exponents (IZeta= 3).
                        Self-potential: point-specific (ISelfS= 7).
                        Self-field    : sphere-specific E.n sum rule (ISelfD= 2).
 1st derivatives      : Analytical E(r).r(x)/FMM algorithm (CHGder, D1EAlg=3).
                        Cavity 1st derivative terms included.
 Solvent              : Methanol, Eps=  32.613000 Eps(inf)=   1.765709
 ------------------------------------------------------------------------------
 ------------------------------------------------------------------------------
 Atomic radii for non-electrostatic terms: SMD-CDS.
 ------------------------------------------------------------------------------
 Nuclear repulsion after PCM non-electrostatic terms =     1630.8122970571 Hartrees.
 One-electron integrals computed using PRISM.
 NBasis=   333 RedAO= T EigKep=  9.13D-04  NBF=   333
 NBsUse=   333 1.00D-06 EigRej= -1.00D+00 NBFU=   333
 Initial guess from the checkpoint file:  "DY-202A-11R_66.chk"
 B after Tr=     0.000000    0.000000    0.000000
         Rot=    0.999974   -0.005329   -0.002115    0.004276 Ang=  -0.82 deg.
 ExpMin= 1.61D-01 ExpMax= 5.48D+03 ExpMxC= 8.25D+02 IAcc=1 IRadAn=         1 AccDes= 0.00D+00
 Harris functional with IExCor=  402 and IRadAn=       1 diagonalized for initial guess.
 HarFok:  IExCor=  402 AccDes= 0.00D+00 IRadAn=         1 IDoV= 1 UseB2=F ITyADJ=14
 ICtDFT=  3500011 ScaDFX=  1.000000  1.000000  1.000000  1.000000
 FoFCou: FMM=F IPFlag=           0 FMFlag=      100000 FMFlg1=           0
         NFxFlg=           0 DoJE=T BraDBF=F KetDBF=T FulRan=T
         wScrn=  0.000000 ICntrl=     500 IOpCl=  0 I1Cent=   200000004 NGrid=           0
         NMat0=    1 NMatS0=      1 NMatT0=    0 NMatD0=    1 NMtDS0=    0 NMtDT0=    0
 Petite list used in FoFCou.
 Keep R1 ints in memory in canonical form, NReq=1565304907.
 Requested convergence on RMS density matrix=1.00D-08 within 128 cycles.
 Requested convergence on MAX density matrix=1.00D-06.
 Requested convergence on             energy=1.00D-06.
 No special actions if energy rises.
 Inv3:  Mode=1 IEnd=    21902412.
 Iteration    1 A*A^-1 deviation from unit magnitude is 7.11D-15 for   2697.
 Iteration    1 A*A^-1 deviation from orthogonality  is 3.63D-15 for   2662   2621.
 Iteration    1 A^-1*A deviation from unit magnitude is 6.88D-15 for   2697.
 Iteration    1 A^-1*A deviation from orthogonality  is 8.26D-12 for   2539   1804.
 Error on total polarization charges =  0.05129
 SCF Done:  E(RB3LYP) =  -886.946303809     A.U. after   11 cycles
            NFock= 11  Conv=0.38D-08     -V/T= 2.0094
 SMD-CDS (non-electrostatic) energy       (kcal/mol) =       0.76
 (included in total energy above)
 D1PCM: PCM CHGder 1st derivatives, ID1Alg=3 FixD1E=F DoIter=F DoCFld=F I1PDM=0.
 Calling FoFJK, ICntrl=      2127 FMM=F ISym2X=0 I1Cent= 0 IOpClX= 0 NMat=1 NMatS=1 NMatT=0.
 ***** Axes restored to original set *****
 -------------------------------------------------------------------
 Center     Atomic                   Forces (Hartrees/Bohr)
 Number     Number              X              Y              Z
 -------------------------------------------------------------------
      1        6           0.001592885    0.002283909    0.000233917
      2        6          -0.001506838   -0.000979525    0.000288121
      3        6           0.000055455    0.000813191   -0.000978297
      4        6           0.000865578   -0.001212479    0.000735625
      5        6          -0.000538687   -0.000216469    0.000205069
      6        6          -0.000903261   -0.000798193    0.000265247
      7        6          -0.000762172   -0.000893588   -0.000491780
      8        6          -0.002829248   -0.001492376    0.002572422
      9        6           0.001346195   -0.000831560   -0.002356853
     10        6          -0.000458004    0.000450340    0.001494776
     11        8           0.000741124    0.000192145   -0.001214293
     12        6           0.000268424   -0.000391561   -0.000653222
     13        6           0.000061289    0.001134065    0.000024688
     14        8           0.001476377   -0.000060968    0.000007991
     15        6          -0.000737242    0.001190409   -0.001026502
     16        8          -0.000443851   -0.000006127   -0.000258763
     17        6          -0.000071656    0.002184115    0.000554018
     18        6           0.000042754    0.001111933   -0.000329108
     19        8           0.000124151   -0.002103798    0.000959162
     20        1           0.001350113   -0.000527212    0.000417780
     21        1          -0.000121906   -0.000466327   -0.000005423
     22        1           0.000248621   -0.000166190    0.000059018
     23        1           0.000232830    0.000240256    0.000456854
     24        1           0.000257392    0.000249641   -0.000513719
     25        1           0.000193592    0.000409815   -0.000022703
     26        1           0.000316564    0.000048490   -0.000438652
     27        1           0.000260058    0.000480781   -0.000098959
     28        1           0.000301083    0.001411559    0.000583519
     29        1           0.000008561    0.000334689    0.000030634
     30        1          -0.000147904   -0.000059431    0.000111619
     31        1          -0.000129430    0.000025966   -0.000016476
     32        1           0.000016184    0.000142892    0.000134045
     33        1           0.000240498   -0.000740038   -0.000055304
     34        1           0.000325850   -0.000244147    0.000048670
     35        1          -0.000050173   -0.000285687   -0.000205413
     36        1          -0.000744069   -0.000081893   -0.000297711
     37        1           0.000116381   -0.000112542   -0.000557428
     38        1           0.000237116   -0.000201135    0.000275547
     39        1          -0.000322392   -0.000228598   -0.000136658
     40        1          -0.000026800   -0.000627800   -0.000416627
     41        1          -0.000126944   -0.000078909    0.000364140
     42        1           0.000086819   -0.000389204    0.000267690
     43        1          -0.000845315    0.000491561   -0.000016659
 -------------------------------------------------------------------
 Cartesian Forces:  Max     0.002829248 RMS     0.000781262

 GradGradGradGradGradGradGradGradGradGradGradGradGradGradGradGradGradGrad
 Berny optimization.
 Using GEDIIS/GDIIS optimizer.
 FormGI is forming the generalized inverse of G from B-inverse, IUseBI=4.
 Internal  Forces:  Max     0.002377532 RMS     0.000465053
 Search for a local minimum.
 Step number   4 out of a maximum of  258
 All quantities printed in internal units (Hartrees-Bohrs-Radians)
 Mixed Optimization -- En-DIIS/RFO-DIIS
 Swapping is turned off.
 Update second derivatives using D2CorX and points    2    3    4
 DE= -1.48D-04 DEPred=-4.83D-04 R= 3.07D-01
 Trust test= 3.07D-01 RLast= 3.14D-01 DXMaxT set to 6.71D-01
 ITU=  0  1  1  0
     Eigenvalues ---    0.00228   0.00231   0.00266   0.00328   0.00344
     Eigenvalues ---    0.00464   0.00507   0.00610   0.00724   0.00897
     Eigenvalues ---    0.01039   0.01196   0.01264   0.01323   0.01351
     Eigenvalues ---    0.01415   0.02509   0.02657   0.03533   0.03739
     Eigenvalues ---    0.03966   0.04440   0.04528   0.04592   0.04667
     Eigenvalues ---    0.04873   0.04919   0.05094   0.05287   0.05400
     Eigenvalues ---    0.05410   0.05481   0.05548   0.05563   0.05602
     Eigenvalues ---    0.05618   0.05714   0.05756   0.05805   0.05892
     Eigenvalues ---    0.06022   0.06366   0.06860   0.08221   0.08292
     Eigenvalues ---    0.08597   0.09017   0.09193   0.09349   0.09605
     Eigenvalues ---    0.10603   0.11462   0.11789   0.13208   0.13620
     Eigenvalues ---    0.14222   0.14917   0.15839   0.16000   0.16000
     Eigenvalues ---    0.16000   0.16000   0.16000   0.16000   0.16000
     Eigenvalues ---    0.16000   0.16004   0.16053   0.16275   0.16435
     Eigenvalues ---    0.16503   0.18424   0.19751   0.20337   0.22907
     Eigenvalues ---    0.23415   0.23877   0.24697   0.25001   0.26597
     Eigenvalues ---    0.27064   0.27772   0.28340   0.28451   0.28587
     Eigenvalues ---    0.28793   0.29222   0.29516   0.30108   0.30628
     Eigenvalues ---    0.32062   0.32276   0.32533   0.33518   0.33716
     Eigenvalues ---    0.33765   0.33813   0.33821   0.34016   0.34057
     Eigenvalues ---    0.34084   0.34110   0.34168   0.34219   0.34220
     Eigenvalues ---    0.34231   0.34250   0.34270   0.34273   0.34292
     Eigenvalues ---    0.34340   0.34352   0.34490   0.34866   0.35373
     Eigenvalues ---    0.40619   0.41097   0.41270   0.51556   0.52395
     Eigenvalues ---    0.52748   0.53284   0.94010
 En-DIIS/RFO-DIIS IScMMF=        0 using points:     4    3
 RFO step:  Lambda=-1.29829164D-04.
 DidBck=T Rises=F RFO-DIIS coefs:    0.66165    0.33835
 Iteration  1 RMS(Cart)=  0.02400823 RMS(Int)=  0.00018528
 Iteration  2 RMS(Cart)=  0.00043006 RMS(Int)=  0.00001258
 Iteration  3 RMS(Cart)=  0.00000011 RMS(Int)=  0.00001258
 Variable       Old X    -DE/DX   Delta X   Delta X   Delta X     New X
                                 (Linear)    (Quad)   (Total)
    R1        2.55995   0.00081   0.00155  -0.00189  -0.00037   2.55958
    R2        2.85646  -0.00100  -0.00248   0.00295   0.00046   2.85691
    R3        2.77705   0.00050   0.00276  -0.00446  -0.00170   2.77535
    R4        2.84639  -0.00007   0.00118  -0.00200  -0.00081   2.84558
    R5        2.91422  -0.00090  -0.00335   0.00450   0.00114   2.91537
    R6        2.93542  -0.00119  -0.00182   0.00069  -0.00112   2.93429
    R7        2.06450   0.00082   0.00117  -0.00074   0.00043   2.06493
    R8        2.07988  -0.00015  -0.00007  -0.00019  -0.00027   2.07962
    R9        2.92399   0.00015   0.00170  -0.00363  -0.00191   2.92208
   R10        2.95189  -0.00148  -0.00185  -0.00014  -0.00200   2.94990
   R11        2.07540   0.00020  -0.00009   0.00061   0.00052   2.07592
   R12        2.90569   0.00037   0.00024  -0.00034  -0.00010   2.90559
   R13        2.07018   0.00032   0.00035   0.00006   0.00041   2.07059
   R14        2.07697  -0.00046  -0.00029  -0.00035  -0.00064   2.07633
   R15        2.91401  -0.00009   0.00120  -0.00248  -0.00128   2.91273
   R16        2.07057  -0.00007  -0.00033   0.00050   0.00016   2.07074
   R17        2.07593   0.00012   0.00045  -0.00064  -0.00019   2.07574
   R18        2.91965  -0.00045   0.00013  -0.00140  -0.00127   2.91838
   R19        2.07572   0.00020  -0.00008   0.00053   0.00046   2.07617
   R20        2.87101  -0.00121  -0.00068  -0.00153  -0.00219   2.86882
   R21        2.32818   0.00038   0.00082  -0.00142  -0.00060   2.32758
   R22        2.90475   0.00032   0.00223  -0.00351  -0.00127   2.90348
   R23        2.06963  -0.00027  -0.00043   0.00031  -0.00012   2.06951
   R24        2.07241  -0.00018  -0.00052   0.00062   0.00011   2.07251
   R25        2.88904   0.00045   0.00144  -0.00178  -0.00034   2.88871
   R26        2.73666  -0.00056  -0.00094   0.00069  -0.00025   2.73641
   R27        2.07383  -0.00009   0.00002  -0.00024  -0.00022   2.07361
   R28        2.07020  -0.00005   0.00010  -0.00029  -0.00020   2.07000
   R29        2.07143  -0.00004   0.00023  -0.00054  -0.00030   2.07112
   R30        2.07019   0.00035   0.00067  -0.00072  -0.00004   2.07015
   R31        2.07089  -0.00003   0.00024  -0.00050  -0.00026   2.07063
   R32        2.06844   0.00009   0.00011  -0.00009   0.00002   2.06845
   R33        1.83965  -0.00068  -0.00027  -0.00031  -0.00058   1.83906
   R34        2.72791   0.00087  -0.00031   0.00189   0.00157   2.72948
   R35        2.91234  -0.00094   0.00019  -0.00241  -0.00222   2.91012
   R36        2.91081  -0.00144  -0.00009  -0.00341  -0.00349   2.90731
   R37        1.84128   0.00050   0.00012   0.00047   0.00059   1.84188
   R38        2.07111   0.00033   0.00013   0.00039   0.00052   2.07163
   R39        2.06549   0.00038   0.00055  -0.00050   0.00005   2.06554
   R40        2.06659   0.00054   0.00040   0.00027   0.00067   2.06726
   R41        2.70982  -0.00027   0.00184  -0.00401  -0.00217   2.70764
   R42        2.06915  -0.00018  -0.00002  -0.00021  -0.00023   2.06892
   R43        2.07691   0.00021  -0.00030   0.00092   0.00062   2.07752
   R44        1.83555  -0.00029  -0.00012  -0.00011  -0.00023   1.83532
    A1        2.27548   0.00062   0.00249  -0.00153   0.00096   2.27643
    A2        1.91323  -0.00064  -0.00146   0.00039  -0.00106   1.91217
    A3        2.09141   0.00004  -0.00078   0.00094   0.00017   2.09158
    A4        2.23773  -0.00017  -0.00264   0.00571   0.00309   2.24083
    A5        1.95551   0.00038   0.00200  -0.00206  -0.00006   1.95545
    A6        2.08177  -0.00016   0.00152  -0.00310  -0.00159   2.08018
    A7        2.09022  -0.00039  -0.00320   0.00463   0.00145   2.09167
    A8        1.89970   0.00102   0.00154   0.00082   0.00236   1.90206
    A9        1.85842  -0.00001   0.00259  -0.00288  -0.00031   1.85811
   A10        1.91203  -0.00101  -0.00148  -0.00447  -0.00596   1.90607
   A11        1.84988   0.00051   0.00161   0.00113   0.00273   1.85261
   A12        1.83610  -0.00008  -0.00068   0.00041  -0.00026   1.83585
   A13        1.95623   0.00068  -0.00065   0.00139   0.00073   1.95696
   A14        1.98860  -0.00171  -0.00233  -0.00392  -0.00627   1.98233
   A15        1.81326   0.00013   0.00072   0.00112   0.00185   1.81511
   A16        2.04053   0.00079   0.00218  -0.00482  -0.00266   2.03787
   A17        1.82204  -0.00017   0.00184   0.00195   0.00379   1.82583
   A18        1.81181   0.00032  -0.00155   0.00632   0.00480   1.81661
   A19        2.06903  -0.00043  -0.00001  -0.00328  -0.00327   2.06577
   A20        1.89494   0.00023   0.00089  -0.00130  -0.00043   1.89451
   A21        1.85969   0.00025   0.00042   0.00225   0.00267   1.86237
   A22        1.88771   0.00013   0.00143  -0.00129   0.00014   1.88784
   A23        1.90560   0.00007  -0.00152   0.00299   0.00146   1.90706
   A24        1.83297  -0.00023  -0.00145   0.00118  -0.00027   1.83270
   A25        2.03850   0.00041   0.00037   0.00048   0.00086   2.03936
   A26        1.91716  -0.00003  -0.00020  -0.00013  -0.00034   1.91682
   A27        1.87971  -0.00021   0.00104  -0.00150  -0.00046   1.87926
   A28        1.89418  -0.00018   0.00038   0.00008   0.00046   1.89464
   A29        1.86462   0.00017  -0.00013   0.00138   0.00125   1.86587
   A30        1.86128  -0.00020  -0.00168  -0.00036  -0.00204   1.85924
   A31        2.00174  -0.00063  -0.00007  -0.00003  -0.00011   2.00163
   A32        1.92626   0.00010   0.00007  -0.00128  -0.00121   1.92505
   A33        1.84094   0.00035   0.00070   0.00240   0.00310   1.84404
   A34        1.97156   0.00049  -0.00039   0.00096   0.00057   1.97213
   A35        1.85796  -0.00011  -0.00040  -0.00107  -0.00148   1.85648
   A36        1.85277  -0.00018   0.00019  -0.00093  -0.00074   1.85203
   A37        1.90448   0.00014  -0.00088   0.00261   0.00177   1.90625
   A38        2.19922  -0.00044   0.00000  -0.00130  -0.00133   2.19789
   A39        2.17912   0.00032   0.00094  -0.00097  -0.00007   2.17905
   A40        1.83524   0.00038   0.00079  -0.00121  -0.00035   1.83489
   A41        1.94095  -0.00090  -0.00230  -0.00421  -0.00654   1.93441
   A42        1.91288  -0.00013  -0.00192   0.00398   0.00203   1.91491
   A43        1.94536   0.00012   0.00052  -0.00062  -0.00014   1.94522
   A44        1.96374   0.00006  -0.00177   0.00599   0.00421   1.96794
   A45        1.86688   0.00042   0.00439  -0.00379   0.00061   1.86749
   A46        1.81600  -0.00027  -0.00103   0.00082  -0.00019   1.81581
   A47        1.99067   0.00012   0.00053  -0.00216  -0.00163   1.98903
   A48        1.89993   0.00006   0.00108  -0.00061   0.00046   1.90039
   A49        1.97161  -0.00019  -0.00145   0.00027  -0.00118   1.97043
   A50        1.86785   0.00041   0.00063   0.00215   0.00276   1.87061
   A51        1.91162  -0.00011   0.00028  -0.00020   0.00009   1.91171
   A52        1.92679   0.00018   0.00085  -0.00078   0.00008   1.92687
   A53        1.95802   0.00004   0.00032  -0.00044  -0.00011   1.95791
   A54        1.92776   0.00021   0.00039   0.00008   0.00046   1.92822
   A55        1.88628  -0.00010  -0.00016  -0.00001  -0.00017   1.88611
   A56        1.88286  -0.00021  -0.00060   0.00025  -0.00035   1.88251
   A57        1.87971  -0.00015  -0.00089   0.00096   0.00007   1.87978
   A58        1.93853   0.00082   0.00111   0.00155   0.00267   1.94120
   A59        1.90803   0.00025  -0.00021   0.00084   0.00063   1.90866
   A60        1.93850   0.00018   0.00131  -0.00130   0.00001   1.93851
   A61        1.89127  -0.00063  -0.00254   0.00143  -0.00110   1.89017
   A62        1.88543  -0.00033   0.00075  -0.00149  -0.00074   1.88469
   A63        1.90107  -0.00033  -0.00055  -0.00103  -0.00159   1.89949
   A64        1.87637   0.00061   0.00122   0.00021   0.00143   1.87780
   A65        1.89820   0.00002   0.00201  -0.00140   0.00064   1.89884
   A66        1.94004  -0.00103  -0.00435   0.00245  -0.00191   1.93813
   A67        1.93997   0.00114   0.00259  -0.00093   0.00168   1.94164
   A68        1.90046   0.00042  -0.00091   0.00236   0.00144   1.90191
   A69        1.87437  -0.00012   0.00151  -0.00049   0.00104   1.87541
   A70        1.90920  -0.00041  -0.00074  -0.00201  -0.00275   1.90645
   A71        1.84162   0.00054   0.00009   0.00213   0.00222   1.84384
   A72        1.93454   0.00043   0.00253  -0.00215   0.00038   1.93493
   A73        1.94408  -0.00032  -0.00119   0.00051  -0.00069   1.94340
   A74        1.92158   0.00031   0.00017   0.00085   0.00102   1.92260
   A75        1.89129  -0.00003  -0.00016   0.00045   0.00029   1.89158
   A76        1.88336  -0.00014   0.00047  -0.00011   0.00036   1.88372
   A77        1.88721  -0.00027  -0.00189   0.00049  -0.00139   1.88581
   A78        1.88203  -0.00238  -0.00326  -0.00134  -0.00460   1.87742
   A79        1.92323   0.00025   0.00088  -0.00067   0.00021   1.92344
   A80        1.92920   0.00045  -0.00009  -0.00028  -0.00037   1.92882
   A81        1.90217   0.00131   0.00107   0.00439   0.00546   1.90763
   A82        1.93593   0.00047   0.00029  -0.00219  -0.00191   1.93403
   A83        1.89133  -0.00007   0.00113   0.00016   0.00129   1.89262
   A84        1.88147  -0.00110  -0.00050  -0.00377  -0.00427   1.87721
    D1        0.04973   0.00011  -0.00466   0.00567   0.00097   0.05071
    D2        3.05143   0.00049   0.00376   0.00998   0.01374   3.06517
    D3       -3.00570  -0.00018  -0.00830   0.00836   0.00002  -3.00568
    D4       -0.00401   0.00020   0.00011   0.01267   0.01278   0.00878
    D5        0.73165  -0.00011   0.00387  -0.01353  -0.00965   0.72200
    D6       -1.51901  -0.00033   0.00442  -0.01369  -0.00927  -1.52828
    D7        2.77008  -0.00036   0.00380  -0.01329  -0.00949   2.76059
    D8       -2.50352   0.00019   0.00783  -0.01649  -0.00865  -2.51217
    D9        1.52901  -0.00004   0.00838  -0.01666  -0.00827   1.52074
   D10       -0.46508  -0.00006   0.00776  -0.01625  -0.00849  -0.47358
   D11       -0.01175  -0.00039  -0.00779   0.00145  -0.00634  -0.01809
   D12        3.10184   0.00054   0.00795   0.01409   0.02205   3.12389
   D13       -3.07770  -0.00069  -0.01116   0.00395  -0.00723  -3.08494
   D14        0.03589   0.00025   0.00458   0.01659   0.02116   0.05705
   D15       -0.82915  -0.00004  -0.00315   0.01323   0.01009  -0.81906
   D16       -3.04655   0.00075   0.00021   0.01489   0.01510  -3.03144
   D17        1.26533   0.00037  -0.00103   0.01546   0.01445   1.27979
   D18        2.46117  -0.00048  -0.01210   0.00851  -0.00361   2.45756
   D19        0.24377   0.00031  -0.00874   0.01016   0.00141   0.24518
   D20       -1.72754  -0.00007  -0.00998   0.01073   0.00075  -1.72678
   D21        0.01758   0.00006   0.00728  -0.02124  -0.01394   0.00365
   D22        2.17334  -0.00030   0.00506  -0.02161  -0.01651   2.15683
   D23       -1.96945  -0.00031   0.00661  -0.02382  -0.01718  -1.98663
   D24        3.03324   0.00039   0.01455  -0.01657  -0.00207   3.03116
   D25       -1.09419   0.00003   0.01233  -0.01694  -0.00465  -1.09884
   D26        1.04621   0.00002   0.01387  -0.01915  -0.00532   1.04089
   D27        1.08497   0.00005   0.00856  -0.01466  -0.00610   1.07887
   D28       -1.28184  -0.00009   0.00835  -0.00482   0.00354  -1.27830
   D29        3.04202   0.00021   0.01081  -0.01119  -0.00038   3.04165
   D30       -2.98654   0.00020   0.00659  -0.01383  -0.00725  -2.99379
   D31        0.92983   0.00006   0.00638  -0.00400   0.00239   0.93222
   D32       -1.02949   0.00037   0.00884  -0.01036  -0.00153  -1.03102
   D33       -1.01379  -0.00010   0.00593  -0.01485  -0.00893  -1.02272
   D34        2.90258  -0.00024   0.00573  -0.00501   0.00071   2.90329
   D35        0.94326   0.00006   0.00818  -0.01138  -0.00320   0.94006
   D36       -1.17836   0.00027  -0.00431  -0.00043  -0.00475  -1.18311
   D37        2.94321   0.00023  -0.00706   0.00500  -0.00206   2.94116
   D38        0.97710   0.00027  -0.00601   0.00315  -0.00286   0.97424
   D39        1.16367  -0.00077  -0.00632  -0.01005  -0.01636   1.14731
   D40       -0.99794  -0.00081  -0.00907  -0.00461  -0.01368  -1.01161
   D41       -2.96405  -0.00077  -0.00801  -0.00647  -0.01448  -2.97853
   D42       -3.12993  -0.00009  -0.00586  -0.00340  -0.00927  -3.13921
   D43        0.99164  -0.00013  -0.00861   0.00203  -0.00659   0.98506
   D44       -0.97447  -0.00009  -0.00756   0.00018  -0.00739  -0.98186
   D45        0.92791   0.00014   0.01443   0.01347   0.02793   0.95585
   D46       -1.16421   0.00024   0.01694   0.00995   0.02691  -1.13730
   D47        2.98790   0.00069   0.01912   0.01146   0.03060   3.01850
   D48       -1.39977   0.00012   0.01568   0.02093   0.03660  -1.36318
   D49        2.79129   0.00022   0.01819   0.01740   0.03557   2.82687
   D50        0.66022   0.00067   0.02037   0.01891   0.03926   0.69948
   D51        2.88810  -0.00028   0.01336   0.01671   0.03007   2.91817
   D52        0.79598  -0.00018   0.01587   0.01319   0.02905   0.82503
   D53       -1.33509   0.00027   0.01805   0.01470   0.03274  -1.30235
   D54        1.27518  -0.00023  -0.00473   0.01245   0.00773   1.28291
   D55       -0.89094  -0.00028  -0.00536   0.01207   0.00672  -0.88422
   D56       -2.91156   0.00010  -0.00384   0.01340   0.00957  -2.90199
   D57       -2.84283  -0.00014  -0.00225   0.00703   0.00478  -2.83805
   D58        1.27424  -0.00018  -0.00288   0.00666   0.00377   1.27801
   D59       -0.74639   0.00019  -0.00136   0.00799   0.00662  -0.73976
   D60       -0.85735  -0.00031  -0.00399   0.00927   0.00529  -0.85206
   D61       -3.02347  -0.00036  -0.00462   0.00890   0.00428  -3.01919
   D62        1.23910   0.00002  -0.00310   0.01023   0.00713   1.24622
   D63       -1.12236  -0.00010   0.00409  -0.00166   0.00244  -1.11992
   D64        1.10551  -0.00009   0.00376  -0.00263   0.00114   1.10666
   D65        3.13216  -0.00011   0.00353  -0.00390  -0.00036   3.13180
   D66        1.05543   0.00001   0.00443  -0.00141   0.00302   1.05845
   D67       -2.99989   0.00002   0.00410  -0.00237   0.00173  -2.99816
   D68       -0.97325   0.00000   0.00387  -0.00364   0.00023  -0.97302
   D69        3.05637  -0.00022   0.00260  -0.00108   0.00151   3.05789
   D70       -0.99894  -0.00021   0.00227  -0.00205   0.00022  -0.99872
   D71        1.02770  -0.00023   0.00204  -0.00332  -0.00128   1.02642
   D72       -3.08732  -0.00026  -0.00454   0.00305  -0.00149  -3.08882
   D73        1.09088  -0.00029  -0.00515   0.00390  -0.00125   1.08962
   D74       -1.00642  -0.00027  -0.00450   0.00291  -0.00159  -1.00801
   D75        0.92898   0.00011  -0.00417   0.00340  -0.00077   0.92821
   D76       -1.17600   0.00009  -0.00478   0.00424  -0.00053  -1.17653
   D77        3.00989   0.00011  -0.00413   0.00326  -0.00087   3.00902
   D78       -1.10075   0.00010  -0.00359   0.00476   0.00117  -1.09958
   D79        3.07745   0.00008  -0.00420   0.00560   0.00140   3.07886
   D80        0.98016   0.00010  -0.00355   0.00462   0.00107   0.98123
   D81        0.02208   0.00042   0.01196  -0.01445  -0.00248   0.01960
   D82        2.12998   0.00031   0.01181  -0.01824  -0.00641   2.12358
   D83       -2.09266   0.00020   0.01462  -0.02298  -0.00836  -2.10103
   D84       -3.09191  -0.00049  -0.00357  -0.02690  -0.03047  -3.12238
   D85       -0.98400  -0.00060  -0.00372  -0.03068  -0.03440  -1.01840
   D86        1.07654  -0.00071  -0.00092  -0.03543  -0.03635   1.04018
   D87       -0.02299  -0.00029  -0.01125   0.02040   0.00915  -0.01384
   D88       -2.19110  -0.00014  -0.01035   0.02234   0.01199  -2.17911
   D89        1.98683  -0.00017  -0.01024   0.02098   0.01074   1.99757
   D90       -2.12799   0.00050  -0.00925   0.02656   0.01731  -2.11068
   D91        1.98708   0.00065  -0.00835   0.02851   0.02016   2.00724
   D92       -0.11818   0.00062  -0.00824   0.02715   0.01890  -0.09927
   D93        2.05811  -0.00018  -0.01404   0.02771   0.01368   2.07179
   D94       -0.11000  -0.00003  -0.01313   0.02965   0.01653  -0.09347
   D95       -2.21526  -0.00006  -0.01303   0.02829   0.01527  -2.19998
   D96        1.08736   0.00026   0.01559  -0.03179  -0.01621   1.07115
   D97       -3.10970   0.00015   0.01301  -0.02851  -0.01551  -3.12521
   D98       -1.01143   0.00001   0.01301  -0.03007  -0.01707  -1.02850
   D99       -3.12676  -0.00015   0.01355  -0.03207  -0.01851   3.13791
   D100      -1.04064  -0.00026   0.01096  -0.02879  -0.01782  -1.05845
   D101       1.05763  -0.00040   0.01096  -0.03035  -0.01938   1.03825
   D102      -1.04664   0.00018   0.01360  -0.02932  -0.01573  -1.06236
   D103       1.03949   0.00006   0.01101  -0.02604  -0.01503   1.02446
   D104       3.13775  -0.00007   0.01102  -0.02761  -0.01659   3.12116
   D105      -1.24211  -0.00025   0.00245  -0.01293  -0.01047  -1.25257
   D106       3.08822  -0.00017   0.00283  -0.01464  -0.01182   3.07641
   D107       0.94520  -0.00013   0.00404  -0.01618  -0.01214   0.93305
   D108       2.92404   0.00075  -0.00413   0.01145   0.00731   2.93135
   D109      -1.24260  -0.00024  -0.00877   0.01501   0.00625  -1.23636
   D110       0.82301  -0.00057  -0.00929   0.01363   0.00434   0.82735
   D111      -1.03160  -0.00025  -0.00317  -0.00878  -0.01196  -1.04356
   D112       1.07568  -0.00021  -0.00246  -0.00933  -0.01179   1.06389
   D113      -3.11409  -0.00055  -0.00548  -0.00783  -0.01331  -3.12740
   D114      -3.12237   0.00009  -0.00242  -0.01008  -0.01250  -3.13487
   D115      -1.01510   0.00013  -0.00171  -0.01063  -0.01233  -1.02743
   D116       1.07832  -0.00021  -0.00473  -0.00913  -0.01385   1.06447
   D117       1.11724   0.00022  -0.00330  -0.00971  -0.01302   1.10423
   D118      -3.05867   0.00026  -0.00259  -0.01026  -0.01285  -3.07152
   D119      -0.96525  -0.00008  -0.00561  -0.00875  -0.01437  -0.97962
   D120      -3.09826  -0.00094  -0.01069  -0.02038  -0.03107  -3.12933
   D121      -1.02401  -0.00064  -0.01085  -0.01626  -0.02711  -1.05112
   D122       1.06606  -0.00028  -0.00893  -0.01667  -0.02560   1.04045
   D123      -1.02391  -0.00034  -0.00578  -0.02291  -0.02869  -1.05260
   D124       1.05034  -0.00004  -0.00594  -0.01879  -0.02473   1.02561
   D125       3.14041   0.00032  -0.00402  -0.01920  -0.02323   3.11718
   D126       1.03605  -0.00012  -0.00641  -0.02147  -0.02788   1.00817
   D127       3.11029   0.00018  -0.00657  -0.01735  -0.02392   3.08638
   D128      -1.08283   0.00054  -0.00465  -0.01776  -0.02241  -1.10524
   D129       2.98554  -0.00029   0.02263  -0.06173  -0.03910   2.94644
   D130       0.89790   0.00005   0.02287  -0.06263  -0.03976   0.85814
   D131      -1.18297  -0.00098   0.02062  -0.06426  -0.04364  -1.22661
         Item               Value     Threshold  Converged?
 Maximum Force            0.002378     0.000450     NO 
 RMS     Force            0.000465     0.000300     NO 
 Maximum Displacement     0.105369     0.001800     NO 
 RMS     Displacement     0.024041     0.001200     NO 
 Predicted change in Energy=-2.209309D-04
 GradGradGradGradGradGradGradGradGradGradGradGradGradGradGradGradGradGrad

                          Input orientation:                          
 ---------------------------------------------------------------------
 Center     Atomic      Atomic             Coordinates (Angstroms)
 Number     Number       Type             X           Y           Z
 ---------------------------------------------------------------------
      1          6           0       -1.430829    0.723392   -0.224193
      2          6           0       -0.970930   -0.371062    0.427927
      3          6           0        0.127329   -0.455066    1.454696
      4          6           0        1.481853    0.259215    1.197530
      5          6           0        1.316471    1.790844    1.064127
      6          6           0        0.566273    2.340546   -0.160272
      7          6           0       -0.964455    2.160707   -0.177249
      8          6           0       -2.630166    0.369081   -0.994251
      9          6           0       -2.922807   -1.109297   -0.811386
     10          6           0       -1.833933   -1.618307    0.145669
     11          8           0       -3.300504    1.139329   -1.683060
     12          6           0       -1.673458    2.916849    0.967541
     13          6           0       -1.048981   -2.801013   -0.421595
     14          8           0       -2.494235   -2.018367    1.370734
     15          6           0        2.366951   -0.448348    0.123875
     16          8           0        1.598164   -0.594571   -1.090133
     17          6           0        2.812408   -1.841676    0.605238
     18          6           0        3.610183    0.391914   -0.215630
     19          8           0        4.352887   -0.318483   -1.213984
     20          1           0        0.313910   -1.505623    1.690376
     21          1           0       -0.277451   -0.019379    2.380654
     22          1           0        2.037324    0.121074    2.135151
     23          1           0        2.309852    2.252381    1.091658
     24          1           0        0.817122    2.135574    1.980127
     25          1           0        0.978950    1.903026   -1.076254
     26          1           0        0.761685    3.420120   -0.214092
     27          1           0       -1.319632    2.618293   -1.110805
     28          1           0       -3.924393   -1.259460   -0.394725
     29          1           0       -2.901560   -1.613861   -1.784923
     30          1           0       -1.376764    3.973284    0.969532
     31          1           0       -1.436364    2.495568    1.950500
     32          1           0       -2.761121    2.873422    0.839874
     33          1           0       -0.278756   -3.138986    0.280253
     34          1           0       -1.734078   -3.635468   -0.608559
     35          1           0       -0.555626   -2.531659   -1.360823
     36          1           0       -1.818010   -2.397447    1.959052
     37          1           0        2.238732   -0.854696   -1.777161
     38          1           0        3.394255   -1.767209    1.531357
     39          1           0        1.953698   -2.492476    0.789106
     40          1           0        3.442919   -2.318073   -0.151214
     41          1           0        3.310515    1.367027   -0.613119
     42          1           0        4.221623    0.555798    0.683211
     43          1           0        5.033352    0.283781   -1.556761
 ---------------------------------------------------------------------
                    Distance matrix (angstroms):
                    1          2          3          4          5
     1  C    0.000000
     2  C    1.354473   0.000000
     3  C    2.575906   1.505818   0.000000
     4  C    3.274213   2.646825   1.552761   0.000000
     5  C    3.216656   3.211042   2.571131   1.546297   0.000000
     6  C    2.570543   3.172033   3.258258   2.648368   1.537570
     7  C    1.511814   2.603100   3.270704   3.389706   2.623058
     8  C    1.468651   2.307263   3.778934   4.660974   4.672716
     9  C    2.435065   2.427078   3.855707   5.030865   5.468075
    10  C    2.404754   1.542745   2.629302   3.952965   4.731904
    11  O    2.407692   3.487759   4.913009   5.651844   5.411836
    12  C    2.508057   3.405155   3.853565   4.131815   3.196387
    13  C    3.550522   2.575352   3.226087   4.288552   5.374745
    14  O    3.345425   2.433713   3.053450   4.585483   5.396812
    15  C    3.989644   3.352592   2.605194   1.561019   2.646047
    16  O    3.414920   2.992442   2.942613   2.444561   3.226514
    17  C    5.027186   4.062979   3.139095   2.556351   3.955200
    18  C    5.051907   4.688593   3.954446   2.558207   2.975887
    19  O    5.959577   5.571505   4.999584   3.793675   4.342680
    20  H    3.417337   2.128807   1.092715   2.172934   3.502001
    21  H    2.944014   2.101842   1.100486   2.138352   2.747861
    22  H    4.237615   3.493767   2.107852   1.098529   2.110653
    23  H    4.249937   4.252825   3.496494   2.160902   1.095709
    24  H    3.450589   3.448141   2.731905   2.138936   1.098746
    25  H    2.815064   3.352025   3.562523   2.850459   2.169731
    26  H    3.475566   4.217488   4.266653   3.535907   2.143868
    27  H    2.095017   3.380167   4.256880   4.329200   3.516253
    28  H    3.190399   3.192013   4.525910   5.836878   6.236927
    29  H    3.172016   3.188822   4.583897   5.622967   6.123797
    30  H    3.462615   4.396747   4.701911   4.692332   3.467781
    31  H    2.805339   3.279089   3.375974   3.752896   2.976641
    32  H    2.743090   3.728426   4.449717   4.996481   4.224810
    33  H    4.061983   2.856977   2.957643   3.935596   5.240462
    34  H    4.386269   3.508995   4.223365   5.364021   6.445820
    35  H    3.557144   2.835540   3.564522   4.299474   5.298035
    36  H    3.828329   2.677336   2.794917   4.304285   5.307320
    37  H    4.285761   3.924059   3.881059   3.265340   3.990284
    38  H    5.706706   4.713982   3.521420   2.806264   4.146714
    39  H    4.777406   3.631019   2.815968   2.821570   4.339186
    40  H    5.745369   4.858840   4.128302   3.508177   4.783518
    41  H    4.800612   4.736613   4.210529   2.801731   2.639884
    42  H    5.727276   5.280800   4.287223   2.803360   3.179677
    43  H    6.614729   6.357611   5.803777   4.494426   4.791190
                    6          7          8          9         10
     6  C    0.000000
     7  C    1.541350   0.000000
     8  C    3.847002   2.579149   0.000000
     9  C    4.949651   3.863961   1.518116   0.000000
    10  C    4.639731   3.891171   2.425513   1.536455   0.000000
    11  O    4.325942   2.961048   1.231704   2.441063   3.619342
    12  C    2.573030   1.544338   3.354853   4.575511   4.611817
    13  C    5.395643   4.968451   3.588534   2.554421   1.528637
    14  O    5.541734   4.711808   3.363263   2.402443   1.448044
    15  C    3.331833   4.242182   5.185516   5.412310   4.360814
    16  O    3.247207   3.871941   4.337810   4.558709   3.788737
    17  C    4.808546   5.558422   6.088303   5.952806   4.674354
    18  C    3.614640   4.904836   6.288779   6.729675   5.814630
    19  O    4.745438   5.957795   7.020260   7.329611   6.466447
    20  H    4.275699   4.308621   4.403330   4.110015   2.648026
    21  H    3.568953   3.430396   4.132330   4.286601   3.158222
    22  H    3.515539   4.303252   5.624956   5.899051   4.687229
    23  H    2.148294   3.512778   5.683451   6.504089   5.748744
    24  H    2.164774   2.798020   4.883770   5.684082   4.948226
    25  H    1.095786   2.156718   3.922427   4.936391   4.669603
    26  H    1.098436   2.137063   4.628406   5.869230   5.679120
    27  H    2.130092   1.098664   2.605771   4.068753   4.448821
    28  H    5.760303   4.528363   2.164855   1.095139   2.188794
    29  H    5.504789   4.536999   2.151947   1.096727   2.206136
    30  H    2.778072   2.184157   4.291590   5.603084   5.670418
    31  H    2.913751   2.205027   3.823437   4.778345   4.509927
    32  H    3.515082   2.184150   3.106909   4.314493   4.638666
    33  H    5.561782   5.363417   4.411352   3.507467   2.179255
    34  H    6.419137   5.862934   4.121667   2.799242   2.155869
    35  H    5.141826   4.856572   3.585022   2.815766   2.176648
    36  H    5.711823   5.105791   4.127381   3.248882   1.973745
    37  H    3.952343   4.681108   5.081018   5.257283   4.568038
    38  H    5.266189   6.111155   6.872851   6.769532   5.410753
    39  H    5.117067   5.576878   5.690403   5.315549   3.940092
    40  H    5.475209   6.283717   6.694316   6.513021   5.331320
    41  H    2.946807   4.369814   6.035963   6.710126   5.996108
    42  H    4.154320   5.496501   7.056611   7.486604   6.456426
    43  H    5.112266   6.434252   7.684609   8.111518   7.326377
                   11         12         13         14         15
    11  O    0.000000
    12  C    3.582254   0.000000
    13  C    4.710302   5.917230   0.000000
    14  O    4.466181   5.019223   2.431817   0.000000
    15  C    6.156767   5.325526   4.183438   5.258397   0.000000
    16  O    5.230193   5.221839   3.510371   4.983050   1.444378
    17  C    7.175681   6.549642   4.109141   5.364482   1.539969
    18  C    7.104195   5.974283   5.651992   6.752032   1.538484
    19  O    7.805103   7.179363   5.997583   7.513551   2.398056
    20  H    5.607123   4.902079   2.827706   2.872413   2.790472
    21  H    5.195693   3.545018   4.023101   3.151195   3.502846
    22  H    6.641385   4.790571   4.959921   5.069179   2.116159
    23  H    6.357203   4.040257   6.253676   6.434005   2.869460
    24  H    5.600561   2.799769   5.798317   5.347118   3.538968
    25  H    4.389211   3.498600   5.164210   5.781703   2.982585
    26  H    4.884798   2.753081   6.482597   6.533746   4.201922
    27  H    2.537453   2.129284   5.469656   5.388538   4.951728
    28  H    2.793427   4.935993   3.262683   2.395440   6.364578
    29  H    2.783809   5.441657   2.588444   3.207446   5.723560
    30  H    4.332242   1.097310   6.923422   6.108158   5.855029
    31  H    4.303157   1.095399   5.816413   4.672348   5.144745
    32  H    3.108570   1.095991   6.059863   4.927742   6.151742
    33  H    5.593706   6.252255   1.095474   2.711694   3.776738
    34  H    5.138768   6.739482   1.095733   2.666543   5.245248
    35  H    4.595035   6.029682   1.094577   3.388668   3.884066
    36  H    5.288814   5.407932   2.534118   0.973190   4.967974
    37  H    5.887964   6.087952   4.053981   5.802098   1.948203
    38  H    7.974976   6.923872   4.962370   5.896032   2.185350
    39  H    6.848960   6.515282   3.252241   4.510785   2.189011
    40  H    7.731361   7.404953   4.525870   6.136444   2.174685
    41  H    6.700910   5.453478   6.034437   7.006546   2.174640
    42  H    7.907094   6.356680   6.345710   7.225079   2.181966
    43  H    8.378608   7.634556   6.913705   8.398493   3.235776
                   16         17         18         19         20
    16  O    0.000000
    17  C    2.429803   0.000000
    18  C    2.405437   2.509820   0.000000
    19  O    2.771292   2.828915   1.432823   0.000000
    20  H    3.195395   2.744622   4.254283   5.114483   0.000000
    21  H    3.986871   4.002512   4.692926   5.869490   1.742158
    22  H    3.332786   2.606488   2.841375   4.095332   2.411250
    23  H    3.656753   4.153368   2.619389   4.012395   4.297073
    24  H    4.182129   4.657252   3.957637   5.359698   3.687206
    25  H    2.573249   4.495751   3.153969   4.041970   4.440203
    26  H    4.193434   5.706423   4.157400   5.279552   5.300042
    27  H    4.340098   6.317427   5.482807   6.388487   5.246118
    28  H    5.605739   6.835451   7.715501   8.370782   4.729846
    29  H    4.665749   6.197920   6.992040   7.391277   4.735891
    30  H    5.827325   7.176046   6.253036   7.484377   5.778963
    31  H    5.291764   6.218800   5.880911   7.172744   4.375003
    32  H    5.895360   7.304206   6.918489   8.063231   5.418044
    33  H    3.445988   3.368075   5.276079   5.624953   2.237761
    34  H    4.536828   5.036023   6.703382   6.958453   3.743740
    35  H    2.909364   3.960446   5.216582   5.386392   3.334465
    36  H    4.921193   4.856179   6.478817   7.243633   2.326504
    37  H    0.974679   2.641791   2.423488   2.252631   4.019012
    38  H    3.387216   1.096261   2.785750   3.248797   3.095520
    39  H    2.694437   1.093038   3.474644   3.807194   2.115437
    40  H    2.693538   1.093946   2.715908   2.440468   3.720515
    41  H    2.647178   3.468181   1.094826   2.070874   4.747404
    42  H    3.369070   2.782058   1.099378   2.093070   4.531452
    43  H    3.576277   3.758244   1.958503   0.971211   6.001583
                   21         22         23         24         25
    21  H    0.000000
    22  H    2.331991   0.000000
    23  H    3.676484   2.388643   0.000000
    24  H    2.449965   2.360325   1.741052   0.000000
    25  H    4.150229   3.822124   2.567720   3.069483   0.000000
    26  H    4.432004   4.246163   2.337823   2.543173   1.758437
    27  H    4.498193   5.295421   4.261207   3.788481   2.407546
    28  H    4.747706   6.621799   7.308089   6.296676   5.874400
    29  H    5.174974   6.539845   7.097983   6.485558   5.284797
    30  H    4.375056   5.277707   4.070326   3.035064   3.744408
    31  H    2.802333   4.211748   3.851088   2.282251   3.917408
    32  H    4.112288   5.681394   5.115061   3.827325   4.312927
    33  H    3.760803   4.408273   6.035404   5.649027   5.370645
    34  H    4.912561   5.988575   7.342402   6.820178   6.184997
    35  H    4.515262   5.097276   6.092017   5.901648   4.701313
    36  H    2.864660   4.608423   6.277939   5.243342   5.960716
    37  H    4.931162   4.037187   4.229551   5.007983   3.111808
    38  H    4.154232   2.402383   4.186450   4.698374   5.109204
    39  H    3.691512   2.941000   4.767814   4.912146   4.873412
    40  H    5.053267   3.626652   4.870074   5.592173   4.974387
    41  H    4.874248   3.275118   2.165973   3.678668   2.436798
    42  H    4.842913   2.658623   2.588454   3.970933   3.927552
    43  H    6.618140   4.757402   4.278664   5.806489   4.392154
                   26         27         28         29         30
    26  H    0.000000
    27  H    2.403934   0.000000
    28  H    6.624985   4.725941   0.000000
    29  H    6.420891   4.568158   1.761942   0.000000
    30  H    2.505976   2.483358   5.977727   6.413129   0.000000
    31  H    3.220508   3.065986   5.078445   5.743483   1.774682
    32  H    3.717510   2.438878   4.467454   5.200480   1.772838
    33  H    6.659487   6.013712   4.156788   3.670158   7.229462
    34  H    7.494382   6.287571   3.238614   2.614143   7.778892
    35  H    6.202740   5.212315   3.728327   2.554529   6.958385
    36  H    6.724691   5.901699   3.357399   3.975605   6.462203
    37  H    4.785280   5.016735   6.329223   5.196056   6.627633
    38  H    6.073335   6.959481   7.584867   7.117480   7.485421
    39  H    6.114417   6.359584   6.121580   5.565171   7.275341
    40  H    6.334022   6.926068   7.446962   6.589184   8.004161
    41  H    3.297112   4.821993   7.700001   6.989184   5.591774
    42  H    4.580466   6.178825   8.415146   7.844670   6.565297
    43  H    5.466857   6.783010   9.163685   8.161859   7.815637
                   31         32         33         34         35
    31  H    0.000000
    32  H    1.769533   0.000000
    33  H    5.989823   6.528734   0.000000
    34  H    6.650340   6.746734   1.776075   0.000000
    35  H    6.083878   6.238764   1.771619   1.781304   0.000000
    36  H    4.907883   5.470290   2.395319   2.851731   3.554321
    37  H    6.214986   6.763598   3.973497   4.988140   3.285419
    38  H    6.456146   7.739655   4.115586   5.862545   4.954862
    39  H    6.141819   7.143176   2.379235   4.106043   3.304609
    40  H    7.169083   8.150091   3.835483   5.361529   4.182958
    41  H    5.511679   6.422241   5.829677   7.104428   5.541287
    42  H    6.114045   7.358983   5.836713   7.396334   6.044219
    43  H    7.684407   8.555928   6.580915   7.877672   6.261132
                   36         37         38         39         40
    36  H    0.000000
    37  H    5.726825   0.000000
    38  H    5.267621   3.621354   0.000000
    39  H    3.950138   3.057662   1.775431   0.000000
    40  H    5.668942   2.497047   1.771120   1.769858   0.000000
    41  H    6.862150   2.727593   3.798582   4.324691   3.716295
    42  H    6.842996   3.460459   2.607729   3.800878   3.092213
    43  H    8.154207   3.025659   4.053353   4.763924   3.357779
                   41         42         43
    41  H    0.000000
    42  H    1.780079   0.000000
    43  H    2.243223   2.397993   0.000000
 Stoichiometry    C15H24O4
 Framework group  C1[X(C15H24O4)]
 Deg. of freedom   123
 Full point group                 C1      NOp   1
 Largest Abelian subgroup         C1      NOp   1
 Largest concise Abelian subgroup C1      NOp   1
                         Standard orientation:                         
 ---------------------------------------------------------------------
 Center     Atomic      Atomic             Coordinates (Angstroms)
 Number     Number       Type             X           Y           Z
 ---------------------------------------------------------------------
      1          6           0       -1.496322    0.687244   -0.233666
      2          6           0       -0.999317   -0.391538    0.417341
      3          6           0        0.118916   -0.442659    1.424529
      4          6           0        1.451536    0.301039    1.137993
      5          6           0        1.248049    1.827419    0.997310
      6          6           0        0.463291    2.350773   -0.216929
      7          6           0       -1.062877    2.135305   -0.204880
      8          6           0       -2.700729    0.299667   -0.979404
      9          6           0       -2.955419   -1.183764   -0.781306
     10          6           0       -1.837895   -1.660482    0.159212
     11          8           0       -3.401169    1.049189   -1.661090
     12          6           0       -1.768618    2.882940    0.947487
     13          6           0       -1.035875   -2.828660   -0.414246
     14          8           0       -2.466506   -2.067002    1.398737
     15          6           0        2.333442   -0.393433    0.053221
     16          8           0        1.546544   -0.566155   -1.145606
     17          6           0        2.819917   -1.772557    0.535779
     18          6           0        3.550394    0.473035   -0.314465
     19          8           0        4.291389   -0.227039   -1.321343
     20          1           0        0.334197   -1.486885    1.663846
     21          1           0       -0.279191   -0.009881    2.354735
     22          1           0        2.026876    0.182550    2.066276
     23          1           0        2.230714    2.312094    1.003680
     24          1           0        0.757360    2.166998    1.919890
     25          1           0        0.869513    1.916418   -1.137291
     26          1           0        0.632433    3.434183   -0.281556
     27          1           0       -1.445398    2.577827   -1.134888
     28          1           0       -3.945559   -1.354170   -0.345514
     29          1           0       -2.939927   -1.694649   -1.751650
     30          1           0       -1.496692    3.945971    0.936976
     31          1           0       -1.504087    2.474323    1.928789
     32          1           0       -2.857092    2.813345    0.839898
     33          1           0       -0.245453   -3.143621    0.275750
     34          1           0       -1.704551   -3.680122   -0.583110
     35          1           0       -0.565940   -2.554643   -1.364075
     36          1           0       -1.771128   -2.426051    1.977210
     37          1           0        2.180537   -0.816236   -1.842393
     38          1           0        3.416449   -1.677971    1.450651
     39          1           0        1.980092   -2.441799    0.739595
     40          1           0        3.447659   -2.239577   -0.228780
     41          1           0        3.220923    1.438055   -0.712998
     42          1           0        4.173925    0.657504    0.571995
     43          1           0        4.951319    0.388403   -1.680473
 ---------------------------------------------------------------------
 Rotational constants (GHZ):      0.5395264      0.2951729      0.2376154
 Standard basis: 6-31G(d) (6D, 7F)
 There are   333 symmetry adapted cartesian basis functions of A   symmetry.
 There are   333 symmetry adapted basis functions of A   symmetry.
   333 basis functions,   628 primitive gaussians,   333 cartesian basis functions
    73 alpha electrons       73 beta electrons
       nuclear repulsion energy      1632.1550382763 Hartrees.
 NAtoms=   43 NActive=   43 NUniq=   43 SFac= 1.00D+00 NAtFMM=   60 NAOKFM=F Big=F
 Integral buffers will be    131072 words long.
 Raffenetti 2 integral format.
 Two-electron integral symmetry is turned on.
 ------------------------------------------------------------------------------
 Polarizable Continuum Model (PCM)
 =================================
 Model                : PCM (using non-symmetric T matrix).
 Atomic radii         : SMD-Coulomb.
 Polarization charges : Total charges.
 Charge compensation  : None.
 Solution method      : On-the-fly selection.
 Cavity type          : VdW (van der Waals Surface) (Alpha=1.000).
 Cavity algorithm     : GePol (No added spheres)
                        Default sphere list used, NSphG=   43.
                        Lebedev-Laikov grids with approx.  5.0 points / Ang**2.
                        Smoothing algorithm: Karplus/York (Gamma=1.0000).
                        Polarization charges: spherical gaussians, with
                                              point-specific exponents (IZeta= 3).
                        Self-potential: point-specific (ISelfS= 7).
                        Self-field    : sphere-specific E.n sum rule (ISelfD= 2).
 1st derivatives      : Analytical E(r).r(x)/FMM algorithm (CHGder, D1EAlg=3).
                        Cavity 1st derivative terms included.
 Solvent              : Methanol, Eps=  32.613000 Eps(inf)=   1.765709
 ------------------------------------------------------------------------------
 ------------------------------------------------------------------------------
 Atomic radii for non-electrostatic terms: SMD-CDS.
 ------------------------------------------------------------------------------
 Nuclear repulsion after PCM non-electrostatic terms =     1632.1562450581 Hartrees.
 One-electron integrals computed using PRISM.
 NBasis=   333 RedAO= T EigKep=  9.08D-04  NBF=   333
 NBsUse=   333 1.00D-06 EigRej= -1.00D+00 NBFU=   333
 Initial guess from the checkpoint file:  "DY-202A-11R_66.chk"
 B after Tr=     0.000000    0.000000    0.000000
         Rot=    1.000000   -0.000076    0.000054   -0.000406 Ang=  -0.05 deg.
 ExpMin= 1.61D-01 ExpMax= 5.48D+03 ExpMxC= 8.25D+02 IAcc=1 IRadAn=         1 AccDes= 0.00D+00
 Harris functional with IExCor=  402 and IRadAn=       1 diagonalized for initial guess.
 HarFok:  IExCor=  402 AccDes= 0.00D+00 IRadAn=         1 IDoV= 1 UseB2=F ITyADJ=14
 ICtDFT=  3500011 ScaDFX=  1.000000  1.000000  1.000000  1.000000
 FoFCou: FMM=F IPFlag=           0 FMFlag=      100000 FMFlg1=           0
         NFxFlg=           0 DoJE=T BraDBF=F KetDBF=T FulRan=T
         wScrn=  0.000000 ICntrl=     500 IOpCl=  0 I1Cent=   200000004 NGrid=           0
         NMat0=    1 NMatS0=      1 NMatT0=    0 NMatD0=    1 NMtDS0=    0 NMtDT0=    0
 Petite list used in FoFCou.
 Keep R1 ints in memory in canonical form, NReq=1565304907.
 Requested convergence on RMS density matrix=1.00D-08 within 128 cycles.
 Requested convergence on MAX density matrix=1.00D-06.
 Requested convergence on             energy=1.00D-06.
 No special actions if energy rises.
 Inv3:  Mode=1 IEnd=    21740592.
 Iteration    1 A*A^-1 deviation from unit magnitude is 6.44D-15 for   2692.
 Iteration    1 A*A^-1 deviation from orthogonality  is 7.77D-15 for   2692   2530.
 Iteration    1 A^-1*A deviation from unit magnitude is 5.55D-15 for   2692.
 Iteration    1 A^-1*A deviation from orthogonality  is 1.76D-12 for   2525   2303.
 Error on total polarization charges =  0.05126
 SCF Done:  E(RB3LYP) =  -886.946554246     A.U. after   10 cycles
            NFock= 10  Conv=0.29D-08     -V/T= 2.0094
 SMD-CDS (non-electrostatic) energy       (kcal/mol) =       0.76
 (included in total energy above)
 D1PCM: PCM CHGder 1st derivatives, ID1Alg=3 FixD1E=F DoIter=F DoCFld=F I1PDM=0.
 Calling FoFJK, ICntrl=      2127 FMM=F ISym2X=0 I1Cent= 0 IOpClX= 0 NMat=1 NMatS=1 NMatT=0.
 ***** Axes restored to original set *****
 -------------------------------------------------------------------
 Center     Atomic                   Forces (Hartrees/Bohr)
 Number     Number              X              Y              Z
 -------------------------------------------------------------------
      1        6           0.001141498    0.002795241    0.001320238
      2        6          -0.000925000   -0.001782270   -0.000420646
      3        6           0.000146759    0.000691452   -0.000313548
      4        6          -0.000074740   -0.001113794   -0.000175935
      5        6          -0.000032009   -0.000131463   -0.000120435
      6        6          -0.000281045   -0.000450361   -0.000029717
      7        6          -0.000887021   -0.000923396   -0.000376564
      8        6          -0.000351272   -0.001843150   -0.000883752
      9        6           0.000083104   -0.000559119   -0.001319020
     10        6          -0.000224853    0.000471415    0.002576499
     11        8          -0.000622845    0.000785513   -0.000518207
     12        6           0.000282614   -0.000162715   -0.000447730
     13        6           0.000218548    0.000964778   -0.000335929
     14        8           0.000978518   -0.000015218   -0.000230995
     15        6          -0.000764659    0.001106764   -0.000593072
     16        8          -0.000166094   -0.000460306    0.000046466
     17        6           0.000193271    0.001027430    0.000549705
     18        6          -0.000173064    0.000449387    0.000692713
     19        8           0.000707684   -0.000751483   -0.000205663
     20        1           0.000575435   -0.000227169    0.000467141
     21        1          -0.000111436   -0.000302471    0.000097981
     22        1           0.000310533   -0.000315057   -0.000281937
     23        1           0.000297028    0.000197185    0.000288953
     24        1           0.000132319    0.000250794   -0.000304374
     25        1           0.000064131    0.000390126    0.000386702
     26        1           0.000057262    0.000244646   -0.000289510
     27        1           0.000100740    0.000063718   -0.000072883
     28        1           0.000205680    0.000833205    0.000683146
     29        1           0.000114721    0.000494526    0.000196512
     30        1          -0.000133336    0.000041367    0.000142058
     31        1          -0.000125679   -0.000022980    0.000064077
     32        1          -0.000097064    0.000103480    0.000131158
     33        1           0.000068920   -0.000627535    0.000059638
     34        1           0.000058880   -0.000178592   -0.000018974
     35        1           0.000067967   -0.000123983   -0.000125278
     36        1          -0.000436812   -0.000149169   -0.000440591
     37        1           0.000226173   -0.000071563   -0.000052375
     38        1           0.000069577   -0.000223574    0.000159525
     39        1           0.000044041   -0.000278322   -0.000211881
     40        1          -0.000176946   -0.000337994   -0.000115161
     41        1          -0.000070491    0.000098203    0.000189255
     42        1          -0.000085242   -0.000207176    0.000222500
     43        1          -0.000405798    0.000249631   -0.000390090
 -------------------------------------------------------------------
 Cartesian Forces:  Max     0.002795241 RMS     0.000602886

 GradGradGradGradGradGradGradGradGradGradGradGradGradGradGradGradGradGrad
 Berny optimization.
 Using GEDIIS/GDIIS optimizer.
 FormGI is forming the generalized inverse of G from B-inverse, IUseBI=4.
 Internal  Forces:  Max     0.001319076 RMS     0.000275003
 Search for a local minimum.
 Step number   5 out of a maximum of  258
 All quantities printed in internal units (Hartrees-Bohrs-Radians)
 Mixed Optimization -- En-DIIS/RFO-DIIS
 Swapping is turned off.
 Update second derivatives using D2CorX and points    2    3    4    5
 DE= -2.50D-04 DEPred=-2.21D-04 R= 1.13D+00
 TightC=F SS=  1.41D+00  RLast= 1.90D-01 DXNew= 1.1277D+00 5.6931D-01
 Trust test= 1.13D+00 RLast= 1.90D-01 DXMaxT set to 6.71D-01
 ITU=  1  0  1  1  0
     Eigenvalues ---    0.00196   0.00232   0.00236   0.00306   0.00340
     Eigenvalues ---    0.00449   0.00503   0.00629   0.00717   0.00903
     Eigenvalues ---    0.01068   0.01180   0.01265   0.01333   0.01356
     Eigenvalues ---    0.01522   0.02509   0.02804   0.03565   0.03785
     Eigenvalues ---    0.03996   0.04445   0.04520   0.04627   0.04639
     Eigenvalues ---    0.04879   0.04944   0.05164   0.05382   0.05402
     Eigenvalues ---    0.05421   0.05489   0.05539   0.05542   0.05600
     Eigenvalues ---    0.05661   0.05707   0.05755   0.05799   0.05880
     Eigenvalues ---    0.06028   0.06357   0.06758   0.08174   0.08304
     Eigenvalues ---    0.08612   0.09022   0.09215   0.09312   0.09540
     Eigenvalues ---    0.10578   0.11438   0.11721   0.13204   0.13625
     Eigenvalues ---    0.14137   0.15029   0.15863   0.15964   0.16000
     Eigenvalues ---    0.16000   0.16000   0.16000   0.16000   0.16000
     Eigenvalues ---    0.16000   0.16003   0.16124   0.16263   0.16368
     Eigenvalues ---    0.16759   0.18390   0.19812   0.20326   0.23041
     Eigenvalues ---    0.23351   0.24610   0.24674   0.25013   0.26616
     Eigenvalues ---    0.27346   0.27895   0.28379   0.28454   0.28698
     Eigenvalues ---    0.29061   0.29221   0.29510   0.30039   0.30607
     Eigenvalues ---    0.31860   0.32252   0.32550   0.33516   0.33763
     Eigenvalues ---    0.33805   0.33814   0.33999   0.34015   0.34060
     Eigenvalues ---    0.34108   0.34115   0.34156   0.34217   0.34230
     Eigenvalues ---    0.34247   0.34258   0.34273   0.34289   0.34327
     Eigenvalues ---    0.34342   0.34451   0.34509   0.35132   0.35305
     Eigenvalues ---    0.40982   0.41184   0.41527   0.51531   0.52634
     Eigenvalues ---    0.53002   0.54130   0.95143
 En-DIIS/RFO-DIIS IScMMF=        0 using points:     5    4    3
 RFO step:  Lambda=-4.99342545D-05.
 DidBck=F Rises=F RFO-DIIS coefs:    1.14492   -0.14751    0.00260
 Iteration  1 RMS(Cart)=  0.03319081 RMS(Int)=  0.00063534
 Iteration  2 RMS(Cart)=  0.00077666 RMS(Int)=  0.00005010
 Iteration  3 RMS(Cart)=  0.00000049 RMS(Int)=  0.00005010
 Variable       Old X    -DE/DX   Delta X   Delta X   Delta X     New X
                                 (Linear)    (Quad)   (Total)
    R1        2.55958   0.00132  -0.00004   0.00024   0.00023   2.55981
    R2        2.85691  -0.00120   0.00005   0.00014   0.00016   2.85708
    R3        2.77535   0.00106  -0.00023  -0.00134  -0.00148   2.77387
    R4        2.84558   0.00034  -0.00011  -0.00179  -0.00191   2.84367
    R5        2.91537  -0.00087   0.00014   0.00153   0.00162   2.91699
    R6        2.93429  -0.00037  -0.00018  -0.00204  -0.00222   2.93208
    R7        2.06493   0.00042   0.00007   0.00026   0.00033   2.06527
    R8        2.07962   0.00001  -0.00004   0.00012   0.00008   2.07970
    R9        2.92208   0.00064  -0.00026  -0.00082  -0.00105   2.92103
   R10        2.94990  -0.00084  -0.00030  -0.00147  -0.00178   2.94812
   R11        2.07592  -0.00004   0.00007   0.00023   0.00030   2.07622
   R12        2.90559   0.00020  -0.00001   0.00018   0.00019   2.90577
   R13        2.07059   0.00036   0.00006   0.00053   0.00059   2.07118
   R14        2.07633  -0.00024  -0.00010  -0.00074  -0.00084   2.07549
   R15        2.91273   0.00015  -0.00018  -0.00137  -0.00154   2.91119
   R16        2.07074  -0.00045   0.00002  -0.00093  -0.00091   2.06983
   R17        2.07574   0.00027  -0.00002   0.00020   0.00017   2.07592
   R18        2.91838  -0.00008  -0.00018  -0.00130  -0.00148   2.91690
   R19        2.07617   0.00006   0.00007   0.00055   0.00062   2.07679
   R20        2.86882  -0.00071  -0.00032  -0.00278  -0.00310   2.86572
   R21        2.32758   0.00113  -0.00008  -0.00020  -0.00028   2.32730
   R22        2.90348   0.00058  -0.00017  -0.00155  -0.00181   2.90167
   R23        2.06951  -0.00005  -0.00002   0.00034   0.00032   2.06984
   R24        2.07251  -0.00040   0.00001  -0.00047  -0.00046   2.07205
   R25        2.88871   0.00032  -0.00004  -0.00105  -0.00109   2.88761
   R26        2.73641  -0.00078  -0.00004  -0.00119  -0.00124   2.73517
   R27        2.07361   0.00001  -0.00003  -0.00013  -0.00016   2.07345
   R28        2.07000   0.00003  -0.00003  -0.00011  -0.00014   2.06987
   R29        2.07112   0.00007  -0.00004  -0.00025  -0.00029   2.07083
   R30        2.07015   0.00027   0.00000   0.00022   0.00022   2.07037
   R31        2.07063   0.00010  -0.00004  -0.00014  -0.00018   2.07045
   R32        2.06845   0.00011   0.00000   0.00045   0.00046   2.06891
   R33        1.83906  -0.00053  -0.00009  -0.00117  -0.00126   1.83781
   R34        2.72948   0.00002   0.00023   0.00102   0.00124   2.73072
   R35        2.91012   0.00002  -0.00032  -0.00186  -0.00218   2.90794
   R36        2.90731  -0.00025  -0.00051  -0.00114  -0.00165   2.90566
   R37        1.84188   0.00020   0.00009   0.00056   0.00064   1.84252
   R38        2.07163   0.00016   0.00008   0.00048   0.00056   2.07219
   R39        2.06554   0.00011   0.00001   0.00022   0.00023   2.06577
   R40        2.06726   0.00012   0.00010   0.00026   0.00036   2.06762
   R41        2.70764   0.00082  -0.00030  -0.00131  -0.00161   2.70603
   R42        2.06892   0.00002  -0.00003  -0.00048  -0.00052   2.06840
   R43        2.07752   0.00011   0.00009   0.00109   0.00118   2.07870
   R44        1.83532   0.00000  -0.00003   0.00008   0.00005   1.83537
    A1        2.27643   0.00061   0.00016   0.00187   0.00198   2.27841
    A2        1.91217  -0.00039  -0.00016  -0.00085  -0.00112   1.91105
    A3        2.09158  -0.00021   0.00002  -0.00054  -0.00039   2.09119
    A4        2.24083  -0.00032   0.00043   0.00523   0.00566   2.24648
    A5        1.95545   0.00022   0.00001  -0.00027  -0.00053   1.95492
    A6        2.08018   0.00011  -0.00022  -0.00349  -0.00356   2.07663
    A7        2.09167  -0.00018   0.00019   0.00165   0.00177   2.09344
    A8        1.90206   0.00056   0.00035   0.00335   0.00372   1.90578
    A9        1.85811  -0.00007  -0.00002  -0.00110  -0.00111   1.85700
   A10        1.90607  -0.00043  -0.00087  -0.00758  -0.00841   1.89766
   A11        1.85261   0.00027   0.00041   0.00435   0.00475   1.85736
   A12        1.83585  -0.00016  -0.00004  -0.00071  -0.00075   1.83510
   A13        1.95696   0.00005   0.00010   0.00186   0.00192   1.95888
   A14        1.98233   0.00011  -0.00093  -0.00530  -0.00622   1.97611
   A15        1.81511   0.00001   0.00027   0.00049   0.00077   1.81587
   A16        2.03787  -0.00006  -0.00037   0.00042   0.00006   2.03793
   A17        1.82583   0.00010   0.00056   0.00274   0.00330   1.82912
   A18        1.81661  -0.00023   0.00068   0.00057   0.00125   1.81786
   A19        2.06577   0.00011  -0.00047  -0.00183  -0.00231   2.06345
   A20        1.89451  -0.00007  -0.00005   0.00051   0.00046   1.89497
   A21        1.86237   0.00018   0.00039   0.00240   0.00279   1.86516
   A22        1.88784   0.00009   0.00003   0.00084   0.00088   1.88872
   A23        1.90706  -0.00023   0.00020  -0.00046  -0.00026   1.90680
   A24        1.83270  -0.00010  -0.00005  -0.00149  -0.00154   1.83117
   A25        2.03936   0.00012   0.00013   0.00202   0.00214   2.04150
   A26        1.91682  -0.00020  -0.00005  -0.00220  -0.00226   1.91456
   A27        1.87926   0.00013  -0.00006   0.00036   0.00031   1.87957
   A28        1.89464   0.00011   0.00007   0.00055   0.00063   1.89527
   A29        1.86587  -0.00007   0.00018   0.00097   0.00115   1.86702
   A30        1.85924  -0.00012  -0.00031  -0.00200  -0.00231   1.85693
   A31        2.00163  -0.00031  -0.00002   0.00033   0.00026   2.00189
   A32        1.92505   0.00000  -0.00017  -0.00152  -0.00168   1.92337
   A33        1.84404   0.00017   0.00046   0.00170   0.00218   1.84622
   A34        1.97213   0.00028   0.00008   0.00194   0.00205   1.97417
   A35        1.85648  -0.00006  -0.00022  -0.00193  -0.00214   1.85434
   A36        1.85203  -0.00007  -0.00011  -0.00063  -0.00074   1.85129
   A37        1.90625  -0.00025   0.00025   0.00165   0.00164   1.90789
   A38        2.19789   0.00002  -0.00019  -0.00110  -0.00123   2.19666
   A39        2.17905   0.00023   0.00000  -0.00055  -0.00048   2.17857
   A40        1.83489   0.00056  -0.00004   0.00060   0.00014   1.83503
   A41        1.93441  -0.00044  -0.00097  -0.00814  -0.00900   1.92541
   A42        1.91491  -0.00042   0.00028   0.00176   0.00217   1.91708
   A43        1.94522  -0.00023  -0.00002  -0.00214  -0.00205   1.94317
   A44        1.96794   0.00005   0.00060   0.00685   0.00753   1.97547
   A45        1.86749   0.00044   0.00012   0.00079   0.00085   1.86835
   A46        1.81581  -0.00014  -0.00004  -0.00033  -0.00063   1.81518
   A47        1.98903   0.00010  -0.00023  -0.00498  -0.00513   1.98390
   A48        1.90039   0.00015   0.00007   0.00402   0.00416   1.90455
   A49        1.97043  -0.00030  -0.00018  -0.00287  -0.00295   1.96748
   A50        1.87061   0.00027   0.00041   0.00379   0.00424   1.87486
   A51        1.91171  -0.00006   0.00002   0.00101   0.00096   1.91267
   A52        1.92687   0.00023   0.00002   0.00062   0.00063   1.92750
   A53        1.95791   0.00004  -0.00001  -0.00028  -0.00030   1.95761
   A54        1.92822   0.00017   0.00007   0.00072   0.00079   1.92901
   A55        1.88611  -0.00011  -0.00003  -0.00021  -0.00024   1.88587
   A56        1.88251  -0.00020  -0.00006  -0.00069  -0.00075   1.88176
   A57        1.87978  -0.00015   0.00000  -0.00021  -0.00021   1.87957
   A58        1.94120   0.00057   0.00040   0.00451   0.00490   1.94610
   A59        1.90866   0.00001   0.00009   0.00007   0.00015   1.90881
   A60        1.93851   0.00013   0.00001  -0.00075  -0.00074   1.93776
   A61        1.89017  -0.00041  -0.00018  -0.00102  -0.00121   1.88896
   A62        1.88469  -0.00019  -0.00010  -0.00120  -0.00131   1.88339
   A63        1.89949  -0.00014  -0.00023  -0.00173  -0.00197   1.89752
   A64        1.87780   0.00005   0.00022  -0.00071  -0.00050   1.87730
   A65        1.89884   0.00036   0.00011   0.00084   0.00094   1.89978
   A66        1.93813  -0.00022  -0.00031  -0.00265  -0.00296   1.93517
   A67        1.94164  -0.00019   0.00026   0.00121   0.00147   1.94311
   A68        1.90191  -0.00018   0.00020  -0.00137  -0.00117   1.90074
   A69        1.87541   0.00013   0.00016   0.00351   0.00367   1.87908
   A70        1.90645   0.00012  -0.00040  -0.00137  -0.00177   1.90467
   A71        1.84384  -0.00025   0.00032  -0.00140  -0.00107   1.84277
   A72        1.93493   0.00035   0.00007   0.00010   0.00017   1.93510
   A73        1.94340   0.00009  -0.00011   0.00043   0.00032   1.94372
   A74        1.92260   0.00016   0.00015   0.00158   0.00173   1.92433
   A75        1.89158  -0.00016   0.00004   0.00000   0.00004   1.89162
   A76        1.88372  -0.00012   0.00006   0.00048   0.00054   1.88426
   A77        1.88581  -0.00036  -0.00022  -0.00268  -0.00289   1.88292
   A78        1.87742  -0.00014  -0.00069   0.00184   0.00115   1.87857
   A79        1.92344  -0.00018   0.00004  -0.00168  -0.00164   1.92179
   A80        1.92882  -0.00006  -0.00005  -0.00066  -0.00071   1.92811
   A81        1.90763   0.00015   0.00080   0.00116   0.00196   1.90958
   A82        1.93403   0.00018  -0.00027  -0.00047  -0.00074   1.93329
   A83        1.89262   0.00007   0.00020  -0.00020   0.00000   1.89262
   A84        1.87721  -0.00012  -0.00062  -0.00174  -0.00236   1.87485
    D1        0.05071  -0.00004   0.00011   0.00436   0.00445   0.05515
    D2        3.06517   0.00003   0.00202   0.01784   0.01990   3.08507
    D3       -3.00568  -0.00025  -0.00006  -0.00245  -0.00255  -3.00823
    D4        0.00878  -0.00018   0.00185   0.01103   0.01291   0.02169
    D5        0.72200  -0.00005  -0.00137  -0.01588  -0.01724   0.70476
    D6       -1.52828  -0.00018  -0.00131  -0.01750  -0.01881  -1.54709
    D7        2.76059  -0.00019  -0.00135  -0.01696  -0.01830   2.74229
    D8       -2.51217   0.00018  -0.00119  -0.00847  -0.00965  -2.52183
    D9        1.52074   0.00005  -0.00113  -0.01009  -0.01122   1.50951
   D10       -0.47358   0.00004  -0.00117  -0.00955  -0.01072  -0.48429
   D11       -0.01809   0.00017  -0.00098   0.02008   0.01908   0.00099
   D12        3.12389   0.00000   0.00326   0.00351   0.00675   3.13064
   D13       -3.08494  -0.00007  -0.00113   0.01397   0.01282  -3.07212
   D14        0.05705  -0.00024   0.00310  -0.00260   0.00049   0.05753
   D15       -0.81906  -0.00003   0.00144   0.01265   0.01412  -0.80494
   D16       -3.03144   0.00019   0.00219   0.01886   0.02107  -3.01037
   D17        1.27979   0.00015   0.00209   0.01866   0.02075   1.30054
   D18        2.45756  -0.00011  -0.00062  -0.00193  -0.00252   2.45504
   D19        0.24518   0.00011   0.00014   0.00428   0.00443   0.24961
   D20       -1.72678   0.00007   0.00003   0.00408   0.00412  -1.72267
   D21        0.00365   0.00012  -0.00196  -0.03662  -0.03858  -0.03494
   D22        2.15683  -0.00028  -0.00235  -0.04336  -0.04569   2.11114
   D23       -1.98663  -0.00018  -0.00244  -0.04249  -0.04490  -2.03153
   D24        3.03116   0.00015  -0.00019  -0.02383  -0.02408   3.00709
   D25       -1.09884  -0.00025  -0.00058  -0.03058  -0.03118  -1.13002
   D26        1.04089  -0.00015  -0.00066  -0.02971  -0.03039   1.01049
   D27        1.07887  -0.00009  -0.00082  -0.01112  -0.01194   1.06693
   D28       -1.27830  -0.00016   0.00058  -0.00828  -0.00771  -1.28601
   D29        3.04165   0.00006   0.00003  -0.00685  -0.00683   3.03482
   D30       -2.99379   0.00015  -0.00100  -0.01226  -0.01325  -3.00704
   D31        0.93222   0.00008   0.00039  -0.00942  -0.00902   0.92320
   D32       -1.03102   0.00030  -0.00015  -0.00799  -0.00814  -1.03916
   D33       -1.02272  -0.00009  -0.00125  -0.01440  -0.01565  -1.03836
   D34        2.90329  -0.00016   0.00015  -0.01157  -0.01142   2.89187
   D35        0.94006   0.00005  -0.00040  -0.01013  -0.01054   0.92952
   D36       -1.18311   0.00001  -0.00072  -0.00273  -0.00344  -1.18655
   D37        2.94116  -0.00013  -0.00035  -0.00293  -0.00328   2.93788
   D38        0.97424  -0.00007  -0.00046  -0.00263  -0.00309   0.97115
   D39        1.14731   0.00017  -0.00242  -0.00839  -0.01080   1.13650
   D40       -1.01161   0.00003  -0.00205  -0.00859  -0.01064  -1.02225
   D41       -2.97853   0.00009  -0.00216  -0.00828  -0.01045  -2.98898
   D42       -3.13921  -0.00008  -0.00139  -0.00562  -0.00701   3.13697
   D43        0.98506  -0.00022  -0.00102  -0.00583  -0.00684   0.97821
   D44       -0.98186  -0.00016  -0.00113  -0.00552  -0.00665  -0.98851
   D45        0.95585  -0.00012   0.00416  -0.01550  -0.01134   0.94450
   D46       -1.13730   0.00001   0.00403  -0.01271  -0.00868  -1.14598
   D47        3.01850   0.00015   0.00458  -0.00995  -0.00537   3.01313
   D48       -1.36318  -0.00025   0.00542  -0.01302  -0.00760  -1.37077
   D49        2.82687  -0.00012   0.00529  -0.01024  -0.00494   2.82193
   D50        0.69948   0.00002   0.00585  -0.00747  -0.00162   0.69785
   D51        2.91817  -0.00018   0.00446  -0.01698  -0.01253   2.90565
   D52        0.82503  -0.00005   0.00433  -0.01420  -0.00987   0.81517
   D53       -1.30235   0.00009   0.00488  -0.01144  -0.00655  -1.30891
   D54        1.28291  -0.00002   0.00108   0.00641   0.00749   1.29040
   D55       -0.88422  -0.00010   0.00093   0.00597   0.00691  -0.87731
   D56       -2.90199   0.00007   0.00136   0.00930   0.01066  -2.89133
   D57       -2.83805   0.00005   0.00068   0.00646   0.00713  -2.83092
   D58        1.27801  -0.00004   0.00052   0.00601   0.00654   1.28455
   D59       -0.73976   0.00014   0.00095   0.00934   0.01029  -0.72947
   D60       -0.85206  -0.00014   0.00074   0.00491   0.00565  -0.84641
   D61       -3.01919  -0.00022   0.00058   0.00447   0.00506  -3.01413
   D62        1.24622  -0.00005   0.00101   0.00780   0.00881   1.25504
   D63       -1.11992   0.00012   0.00038   0.00677   0.00717  -1.11275
   D64        1.10666   0.00010   0.00019   0.00667   0.00688   1.11354
   D65        3.13180   0.00013  -0.00002   0.00576   0.00576   3.13756
   D66        1.05845   0.00004   0.00047   0.00579   0.00627   1.06472
   D67       -2.99816   0.00002   0.00028   0.00570   0.00598  -2.99218
   D68       -0.97302   0.00005   0.00006   0.00479   0.00485  -0.96816
   D69        3.05789  -0.00008   0.00024   0.00423   0.00448   3.06236
   D70       -0.99872  -0.00010   0.00005   0.00414   0.00419  -0.99453
   D71        1.02642  -0.00007  -0.00017   0.00323   0.00306   1.02948
   D72       -3.08882  -0.00013  -0.00025  -0.00211  -0.00238  -3.09119
   D73        1.08962  -0.00017  -0.00022  -0.00207  -0.00231   1.08731
   D74       -1.00801  -0.00012  -0.00026  -0.00211  -0.00240  -1.01040
   D75        0.92821   0.00006  -0.00014  -0.00287  -0.00299   0.92522
   D76       -1.17653   0.00002  -0.00011  -0.00284  -0.00293  -1.17947
   D77        3.00902   0.00007  -0.00016  -0.00287  -0.00301   3.00601
   D78       -1.09958   0.00003   0.00014  -0.00117  -0.00103  -1.10061
   D79        3.07886  -0.00001   0.00017  -0.00114  -0.00097   3.07789
   D80        0.98123   0.00004   0.00013  -0.00118  -0.00105   0.98018
   D81        0.01960  -0.00008  -0.00027  -0.04178  -0.04208  -0.02248
   D82        2.12358  -0.00025  -0.00084  -0.04836  -0.04925   2.07433
   D83       -2.10103  -0.00023  -0.00110  -0.05124  -0.05231  -2.15334
   D84       -3.12238   0.00009  -0.00444  -0.02544  -0.02990   3.13090
   D85       -1.01840  -0.00008  -0.00501  -0.03202  -0.03707  -1.05547
   D86        1.04018  -0.00006  -0.00528  -0.03489  -0.04014   1.00004
   D87       -0.01384  -0.00003   0.00124   0.04530   0.04653   0.03269
   D88       -2.17911   0.00011   0.00166   0.05336   0.05500  -2.12411
   D89        1.99757   0.00019   0.00148   0.05130   0.05274   2.05031
   D90       -2.11068   0.00028   0.00244   0.05588   0.05836  -2.05232
   D91        2.00724   0.00042   0.00286   0.06393   0.06682   2.07406
   D92       -0.09927   0.00050   0.00268   0.06187   0.06457  -0.03471
   D93        2.07179  -0.00016   0.00188   0.05159   0.05343   2.12522
   D94       -0.09347  -0.00002   0.00229   0.05964   0.06189  -0.03158
   D95       -2.19998   0.00006   0.00211   0.05758   0.05964  -2.14034
   D96        1.07115   0.00037  -0.00223  -0.00772  -0.00986   1.06129
   D97       -3.12521   0.00023  -0.00215  -0.00613  -0.00820  -3.13341
   D98       -1.02850   0.00014  -0.00237  -0.00872  -0.01101  -1.03952
   D99        3.13791   0.00004  -0.00258  -0.01384  -0.01650   3.12141
   D100      -1.05845  -0.00010  -0.00250  -0.01225  -0.01483  -1.07328
   D101       1.03825  -0.00019  -0.00272  -0.01484  -0.01764   1.02061
   D102      -1.06236   0.00015  -0.00217  -0.01021  -0.01239  -1.07475
   D103       1.02446   0.00000  -0.00209  -0.00863  -0.01072   1.01374
   D104       3.12116  -0.00008  -0.00232  -0.01121  -0.01354   3.10763
   D105      -1.25257  -0.00027  -0.00150  -0.02874  -0.03035  -1.28292
   D106       3.07641  -0.00031  -0.00169  -0.03213  -0.03371   3.04270
   D107       0.93305  -0.00008  -0.00173  -0.03159  -0.03333   0.89972
   D108       2.93135   0.00009   0.00103   0.01673   0.01776   2.94911
   D109      -1.23636  -0.00008   0.00084   0.01317   0.01401  -1.22234
   D110       0.82735   0.00004   0.00056   0.01276   0.01332   0.84067
   D111      -1.04356   0.00019  -0.00176  -0.00576  -0.00752  -1.05108
   D112       1.06389   0.00030  -0.00173  -0.00541  -0.00714   1.05675
   D113      -3.12740   0.00001  -0.00197  -0.00744  -0.00941  -3.13682
   D114      -3.13487   0.00001  -0.00183  -0.00429  -0.00612  -3.14098
   D115      -1.02743   0.00011  -0.00180  -0.00393  -0.00573  -1.03316
   D116       1.06447  -0.00018  -0.00204  -0.00596  -0.00801   1.05646
   D117       1.10423  -0.00012  -0.00191  -0.00694  -0.00885   1.09537
   D118      -3.07152  -0.00001  -0.00188  -0.00659  -0.00847  -3.07999
   D119      -0.97962  -0.00030  -0.00213  -0.00862  -0.01075  -0.99037
   D120      -3.12933  -0.00014  -0.00458   0.00834   0.00376  -3.12557
   D121      -1.05112  -0.00015  -0.00401   0.00989   0.00587  -1.04525
   D122       1.04045  -0.00023  -0.00378   0.00814   0.00436   1.04481
   D123      -1.05260   0.00026  -0.00420   0.01223   0.00803  -1.04457
   D124       1.02561   0.00025  -0.00363   0.01378   0.01015   1.03576
   D125       3.11718   0.00018  -0.00340   0.01204   0.00864   3.12582
   D126       1.00817   0.00018  -0.00409   0.01183   0.00774   1.01591
   D127       3.08638   0.00017  -0.00352   0.01338   0.00986   3.09624
   D128      -1.10524   0.00010  -0.00328   0.01163   0.00835  -1.09689
   D129       2.94644  -0.00040  -0.00549  -0.08565  -0.09114   2.85529
   D130       0.85814  -0.00018  -0.00559  -0.08536  -0.09095   0.76719
   D131      -1.22661  -0.00046  -0.00617  -0.08556  -0.09173  -1.31834
         Item               Value     Threshold  Converged?
 Maximum Force            0.001319     0.000450     NO 
 RMS     Force            0.000275     0.000300     YES
 Maximum Displacement     0.159032     0.001800     NO 
 RMS     Displacement     0.033206     0.001200     NO 
 Predicted change in Energy=-1.531370D-04
 GradGradGradGradGradGradGradGradGradGradGradGradGradGradGradGradGradGrad

                          Input orientation:                          
 ---------------------------------------------------------------------
 Center     Atomic      Atomic             Coordinates (Angstroms)
 Number     Number       Type             X           Y           Z
 ---------------------------------------------------------------------
      1          6           0       -1.428900    0.723205   -0.219721
      2          6           0       -0.971244   -0.369017    0.437950
      3          6           0        0.127322   -0.459083    1.462391
      4          6           0        1.480196    0.258311    1.212386
      5          6           0        1.313976    1.788920    1.074827
      6          6           0        0.574383    2.332176   -0.158989
      7          6           0       -0.956097    2.158938   -0.188553
      8          6           0       -2.628721    0.366382   -0.986366
      9          6           0       -2.940724   -1.102483   -0.774748
     10          6           0       -1.827556   -1.620071    0.147595
     11          8           0       -3.293566    1.133143   -1.684066
     12          6           0       -1.675281    2.932628    0.936943
     13          6           0       -1.038378   -2.773913   -0.469506
     14          8           0       -2.452963   -2.062068    1.375780
     15          6           0        2.364039   -0.451524    0.140566
     16          8           0        1.591463   -0.611536   -1.070073
     17          6           0        2.813835   -1.838668    0.631952
     18          6           0        3.605311    0.387341   -0.205553
     19          8           0        4.344036   -0.323200   -1.205533
     20          1           0        0.323884   -1.510440    1.686941
     21          1           0       -0.280842   -0.037670    2.393509
     22          1           0        2.033185    0.119316    2.151536
     23          1           0        2.306465    2.252517    1.111006
     24          1           0        0.805880    2.137261    1.984092
     25          1           0        0.993924    1.885923   -1.067031
     26          1           0        0.776349    3.410170   -0.221448
     27          1           0       -1.298032    2.606755   -1.132123
     28          1           0       -3.927133   -1.219101   -0.313116
     29          1           0       -2.975184   -1.618658   -1.741522
     30          1           0       -1.373238    3.987439    0.930303
     31          1           0       -1.453022    2.522147    1.927825
     32          1           0       -2.761384    2.893963    0.796425
     33          1           0       -0.237276   -3.113810    0.196097
     34          1           0       -1.712487   -3.617846   -0.653288
     35          1           0       -0.582934   -2.474755   -1.419087
     36          1           0       -1.763446   -2.473156    1.924758
     37          1           0        2.229457   -0.889053   -1.753163
     38          1           0        3.403974   -1.754684    1.552342
     39          1           0        1.957122   -2.488195    0.829828
     40          1           0        3.436527   -2.325080   -0.124877
     41          1           0        3.302539    1.362059   -0.600898
     42          1           0        4.220946    0.551564    0.691122
     43          1           0        4.965996    0.304553   -1.608513
 ---------------------------------------------------------------------
                    Distance matrix (angstroms):
                    1          2          3          4          5
     1  C    0.000000
     2  C    1.354595   0.000000
     3  C    2.578591   1.504805   0.000000
     4  C    3.275652   2.646289   1.551587   0.000000
     5  C    3.214806   3.206951   2.571355   1.545741   0.000000
     6  C    2.570140   3.168870   3.258812   2.646145   1.537669
     7  C    1.511901   2.604475   3.279244   3.392718   2.624171
     8  C    1.467868   2.305801   3.778038   4.661479   4.670867
     9  C    2.434502   2.426409   3.851189   5.034381   5.466591
    10  C    2.405159   1.543604   2.626429   3.950104   4.727600
    11  O    2.406103   3.486060   4.913028   5.651864   5.410266
    12  C    2.506017   3.412553   3.876747   4.145464   3.203551
    13  C    3.527710   2.571286   3.232572   4.285599   5.360782
    14  O    3.369284   2.437507   3.038903   4.569528   5.395416
    15  C    3.987001   3.349530   2.598111   1.560078   2.644818
    16  O    3.409872   2.983356   2.929219   2.445125   3.231065
    17  C    5.028851   4.065013   3.132129   2.552022   3.950330
    18  C    5.045423   4.683057   3.949035   2.557991   2.975569
    19  O    5.949250   5.563751   4.991689   3.792897   4.340777
    20  H    3.420056   2.130771   1.092892   2.165811   3.498677
    21  H    2.953970   2.100156   1.100531   2.141007   2.760217
    22  H    4.239525   3.493056   2.107553   1.098690   2.112851
    23  H    4.250010   4.250743   3.496414   2.160985   1.096022
    24  H    3.442468   3.439499   2.733791   2.140254   1.098302
    25  H    2.817787   3.348373   3.556407   2.842768   2.167810
    26  H    3.476048   4.215583   4.269387   3.533483   2.144254
    27  H    2.096989   3.380404   4.261747   4.327870   3.515974
    28  H    3.165824   3.166074   4.490953   5.809398   6.200307
    29  H    3.192365   3.213639   4.608167   5.665597   6.159570
    30  H    3.461340   4.402580   4.722960   4.704046   3.474981
    31  H    2.801557   3.287957   3.406148   3.773668   2.986890
    32  H    2.742308   3.739003   4.475605   5.011056   4.231689
    33  H    4.039252   2.851507   2.963783   3.918386   5.216829
    34  H    4.371857   3.506442   4.223598   5.357103   6.432649
    35  H    3.518677   2.834344   3.587522   4.318658   5.291200
    36  H    3.863604   2.695475   2.800942   4.299952   5.325241
    37  H    4.281869   3.913553   3.865699   3.266851   4.000896
    38  H    5.712864   4.722761   3.524645   2.805110   4.141646
    39  H    4.783282   3.635905   2.804567   2.813734   4.332132
    40  H    5.742248   4.855038   4.117305   3.505626   4.782206
    41  H    4.789567   4.726632   4.201871   2.797713   2.635269
    42  H    5.725370   5.279243   4.286493   2.805250   3.182570
    43  H    6.557341   6.316053   5.781553   4.484464   4.768743
                    6          7          8          9         10
     6  C    0.000000
     7  C    1.540537   0.000000
     8  C    3.848217   2.578262   0.000000
     9  C    4.952981   3.862543   1.516474   0.000000
    10  C    4.635036   3.892730   2.423578   1.535499   0.000000
    11  O    4.327189   2.958475   1.231554   2.439135   3.617230
    12  C    2.573440   1.543555   3.345711   4.562165   4.623130
    13  C    5.363727   4.941531   3.557779   2.550641   1.528059
    14  O    5.552451   4.743905   3.392344   2.404888   1.447389
    15  C    3.322888   4.236287   5.183299   5.422366   4.351438
    16  O    3.244991   3.865574   4.332814   4.568256   3.766902
    17  C    4.799653   5.555759   6.091191   5.969566   4.671712
    18  C    3.601538   4.893392   6.282775   6.737517   5.802625
    19  O    4.728272   5.940257   7.010199   7.338977   6.449912
    20  H    4.270352   4.315109   4.403057   4.109016   2.647697
    21  H    3.586478   3.456602   4.135136   4.271609   3.152847
    22  H    3.516160   4.309510   5.625019   5.898788   4.684716
    23  H    2.149265   3.513107   5.684412   6.507310   5.745888
    24  H    2.164342   2.797395   4.874025   5.669584   4.942191
    25  H    1.095307   2.156117   3.929258   4.949490   4.661337
    26  H    1.098528   2.137296   4.630794   5.872547   5.676253
    27  H    2.127985   1.098992   2.609837   4.072419   4.447936
    28  H    5.735762   4.500413   2.157057   1.095311   2.186609
    29  H    5.541924   4.556167   2.151901   1.096483   2.210387
    30  H    2.778431   2.183864   4.285080   5.592094   5.680071
    31  H    2.915690   2.204067   3.810787   4.759737   4.524098
    32  H    3.515076   2.183920   3.095902   4.297944   4.655053
    33  H    5.517575   5.335403   4.385084   3.506652   2.182338
    34  H    6.393502   5.844599   4.101768   2.801852   2.155402
    35  H    5.102335   4.808802   3.527684   2.803119   2.175789
    36  H    5.735735   5.155016   4.157682   3.248394   1.972352
    37  H    3.956890   4.678248   5.076021   5.266272   4.539452
    38  H    5.257153   6.112067   6.880215   6.789396   5.418518
    39  H    5.111330   5.578511   5.698870   5.337017   3.942444
    40  H    5.466540   6.277388   6.691290   6.525826   5.318067
    41  H    2.929035   4.352128   6.026591   6.714352   5.980904
    42  H    4.146166   5.491744   7.054516   7.494943   6.449480
    43  H    5.049618   6.366020   7.620408   8.074103   7.276018
                   11         12         13         14         15
    11  O    0.000000
    12  C    3.567448   0.000000
    13  C    4.671843   5.911713   0.000000
    14  O    4.503182   5.073889   2.431636   0.000000
    15  C    6.152149   5.329427   4.164387   5.227151   0.000000
    16  O    5.223447   5.221190   3.457257   4.944049   1.445034
    17  C    7.176067   6.558234   4.114297   5.323753   1.538813
    18  C    7.094838   5.972305   5.623793   6.723310   1.537612
    19  O    7.789922   7.170968   5.959707   7.475696   2.397673
    20  H    5.606975   4.929504   2.846469   2.848156   2.770345
    21  H    5.203261   3.590085   4.032089   3.138800   3.498917
    22  H    6.641834   4.810683   4.967407   5.048342   2.116442
    23  H    6.358126   4.043160   6.241073   6.429456   2.873483
    24  H    5.591877   2.808075   5.791465   5.350184   3.539528
    25  H    4.396587   3.498022   5.118727   5.782300   2.966339
    26  H    4.887567   2.753253   6.449625   6.551716   4.191002
    27  H    2.541324   2.128272   5.427529   5.424145   4.937972
    28  H    2.795347   4.885728   3.284327   2.395024   6.354042
    29  H    2.770754   5.438577   2.589180   3.191692   5.780290
    30  H    4.320832   1.097224   6.912849   6.161233   5.856220
    31  H    4.285171   1.095326   5.828154   4.724369   5.158194
    32  H    3.088129   1.095838   6.057735   4.999302   6.155679
    33  H    5.559904   6.259083   1.095592   2.721596   3.722591
    34  H    5.112164   6.740840   1.095637   2.661929   5.222438
    35  H    4.520472   5.998657   1.094819   3.388008   3.900081
    36  H    5.326375   5.496003   2.519658   0.972525   4.930159
    37  H    5.881992   6.090065   3.984874   5.752504   1.948269
    38  H    7.979406   6.938907   4.986099   5.867654   2.184675
    39  H    6.855908   6.526188   3.277640   4.464134   2.188308
    40  H    7.725575   7.409556   4.510543   6.083357   2.175064
    41  H    6.688367   5.441537   5.997258   6.982672   2.172472
    42  H    7.902382   6.363598   6.329799   7.200062   2.181147
    43  H    8.301363   7.582393   6.843012   8.339536   3.225075
                   16         17         18         19         20
    16  O    0.000000
    17  C    2.428361   0.000000
    18  C    2.408471   2.506584   0.000000
    19  O    2.770946   2.830991   1.431971   0.000000
    20  H    3.164793   2.724075   4.236846   5.092893   0.000000
    21  H    3.978850   3.990451   4.694459   5.867207   1.741834
    22  H    3.332871   2.598509   2.845925   4.099484   2.407002
    23  H    3.670304   4.150266   2.626635   4.019000   4.292106
    24  H    4.183414   4.654909   3.961513   5.361541   3.691388
    25  H    2.567949   4.480089   3.131651   4.015303   4.423641
    26  H    4.190310   5.694729   4.140142   5.256887   5.297082
    27  H    4.325555   6.307233   5.461419   6.357905   5.246811
    28  H    5.603305   6.835032   7.702593   8.367274   4.707043
    29  H    4.724341   6.260552   7.048840   7.452279   4.759193
    30  H    5.825935   7.180815   6.247945   7.471989   5.803395
    31  H    5.298702   6.237151   5.890283   7.177730   4.413296
    32  H    5.892335   7.314910   6.915339   8.052636   5.450749
    33  H    3.347962   3.335451   5.213909   5.544410   2.260158
    34  H    4.486390   5.030398   6.672403   6.916728   3.750285
    35  H    2.884684   4.018632   5.215904   5.380504   3.376334
    36  H    4.867243   4.798481   6.445480   7.191826   2.310914
    37  H    0.975020   2.632876   2.432540   2.256442   3.981412
    38  H    3.386598   1.096556   2.778309   3.246342   3.092688
    39  H    2.695400   1.093159   3.472355   3.811464   2.087609
    40  H    2.689589   1.094136   2.718864   2.449267   3.692542
    41  H    2.653862   3.464593   1.094552   2.071327   4.728408
    42  H    3.371764   2.774288   1.100001   2.092287   4.520023
    43  H    3.537882   3.774239   1.956173   0.971237   5.975234
                   21         22         23         24         25
    21  H    0.000000
    22  H    2.331934   0.000000
    23  H    3.685638   2.389128   0.000000
    24  H    2.465545   2.367788   1.739919   0.000000
    25  H    4.159396   3.815776   2.569242   3.067228   0.000000
    26  H    4.454577   4.247401   2.335990   2.546679   1.756610
    27  H    4.523023   5.297808   4.260224   3.789151   2.403517
    28  H    4.692231   6.587204   7.275850   6.240492   5.867398
    29  H    5.182420   6.577249   7.142739   6.502582   5.337681
    30  H    4.419932   5.296933   4.072201   3.046667   3.742882
    31  H    2.853687   4.239963   3.856636   2.292148   3.919373
    32  H    4.159114   5.702883   5.117959   3.835169   4.311722
    33  H    3.780629   4.408156   6.008755   5.644364   5.301762
    34  H    4.914289   5.988612   7.329793   6.813164   6.147139
    35  H    4.535033   5.130559   6.090739   5.897553   4.650370
    36  H    2.889538   4.602905   6.289543   5.278342   5.962840
    37  H    4.921518   4.037574   4.251924   5.015199   3.114131
    38  H    4.151333   2.397910   4.178153   4.699334   5.091511
    39  H    3.668603   2.924348   4.761874   4.904337   4.864025
    40  H    5.039181   3.623051   4.874304   5.592901   4.958478
    41  H    4.875073   3.275907   2.171565   3.676468   2.412762
    42  H    4.848857   2.665699   2.595145   3.981066   3.909641
    43  H    6.607769   4.772176   4.273576   5.794152   4.309443
                   26         27         28         29         30
    26  H    0.000000
    27  H    2.403718   0.000000
    28  H    6.600099   4.713822   0.000000
    29  H    6.455520   4.586755   1.762441   0.000000
    30  H    2.506091   2.483051   5.930980   6.413517   0.000000
    31  H    3.221499   3.065038   5.013978   5.738235   1.774400
    32  H    3.717269   2.437864   4.416712   5.181760   1.772163
    33  H    6.615444   5.967766   4.179027   3.672327   7.228914
    34  H    7.468187   6.256734   3.282431   2.602962   7.775809
    35  H    6.157462   5.139597   3.739453   2.561196   6.921283
    36  H    6.757979   5.946984   3.355932   3.954754   6.548319
    37  H    4.789676   5.004952   6.331372   5.255544   6.630277
    38  H    6.060236   6.952507   7.583661   7.180646   7.495376
    39  H    6.106563   6.356397   6.127102   5.629882   7.282528
    40  H    6.322892   6.910397   7.448631   6.650007   8.005943
    41  H    3.274199   4.795490   7.682016   7.042407   5.576745
    42  H    4.568332   6.164994   8.398509   7.900120   6.569424
    43  H    5.396476   6.690675   9.115225   8.171828   7.758552
                   31         32         33         34         35
    31  H    0.000000
    32  H    1.769215   0.000000
    33  H    6.020044   6.544070   0.000000
    34  H    6.665507   6.753185   1.775318   0.000000
    35  H    6.076833   6.203005   1.771069   1.780167   0.000000
    36  H    5.004939   5.574494   2.393304   2.821211   3.546112
    37  H    6.224677   6.761664   3.851483   4.918837   3.245860
    38  H    6.482490   7.758412   4.116469   5.874891   5.024273
    39  H    6.159399   7.157725   2.368204   4.116038   3.392592
    40  H    7.184489   8.154832   3.771199   5.335054   4.225334
    41  H    5.509592   6.408619   5.761848   7.067722   5.521547
    42  H    6.132418   7.365517   5.792733   7.375435   6.057133
    43  H    7.656840   8.497127   6.481964   7.803833   6.208951
                   36         37         38         39         40
    36  H    0.000000
    37  H    5.655065   0.000000
    38  H    5.230403   3.613193   0.000000
    39  H    3.878365   3.050125   1.775794   0.000000
    40  H    5.591301   2.484049   1.771856   1.768250   0.000000
    41  H    6.837544   2.747130   3.789567   4.322219   3.720153
    42  H    6.817898   3.466401   2.593825   3.792661   3.091318
    43  H    8.092284   2.989024   4.083059   4.774754   3.384585
                   41         42         43
    41  H    0.000000
    42  H    1.780362   0.000000
    43  H    2.213752   2.429904   0.000000
 Stoichiometry    C15H24O4
 Framework group  C1[X(C15H24O4)]
 Deg. of freedom   123
 Full point group                 C1      NOp   1
 Largest Abelian subgroup         C1      NOp   1
 Largest concise Abelian subgroup C1      NOp   1
                         Standard orientation:                         
 ---------------------------------------------------------------------
 Center     Atomic      Atomic             Coordinates (Angstroms)
 Number     Number       Type             X           Y           Z
 ---------------------------------------------------------------------
      1          6           0       -1.498474    0.687412   -0.224671
      2          6           0       -0.998997   -0.390445    0.426232
      3          6           0        0.123582   -0.448898    1.426651
      4          6           0        1.452029    0.301593    1.144845
      5          6           0        1.244037    1.826986    1.006174
      6          6           0        0.464155    2.346799   -0.212845
      7          6           0       -1.061713    2.134760   -0.208351
      8          6           0       -2.705281    0.297507   -0.963744
      9          6           0       -2.975196   -1.177998   -0.740755
     10          6           0       -1.829394   -1.663839    0.158608
     11          8           0       -3.404439    1.044617   -1.649113
     12          6           0       -1.775594    2.894130    0.930198
     13          6           0       -1.024818   -2.799594   -0.472014
     14          8           0       -2.416442   -2.117005    1.401567
     15          6           0        2.330026   -0.389576    0.056153
     16          8           0        1.535544   -0.573551   -1.136774
     17          6           0        2.825510   -1.763070    0.541907
     18          6           0        3.541754    0.479167   -0.319681
     19          8           0        4.276299   -0.216118   -1.333369
     20          1           0        0.351628   -1.494108    1.650129
     21          1           0       -0.274748   -0.034530    2.365161
     22          1           0        2.028719    0.180101    2.072092
     23          1           0        2.224986    2.315693    1.019164
     24          1           0        0.747209    2.165696    1.925252
     25          1           0        0.874989    1.907973   -1.128456
     26          1           0        0.637273    3.429325   -0.283080
     27          1           0       -1.435406    2.570301   -1.145603
     28          1           0       -3.948024   -1.317853   -0.257274
     29          1           0       -3.017613   -1.698434   -1.704924
     30          1           0       -1.500650    3.956218    0.913649
     31          1           0       -1.521428    2.493057    1.917254
     32          1           0       -2.863171    2.827463    0.813615
     33          1           0       -0.201017   -3.116647    0.176948
     34          1           0       -1.681126   -3.660994   -0.638354
     35          1           0       -0.597934   -2.492497   -1.432270
     36          1           0       -1.704900   -2.508481    1.936599
     37          1           0        2.165331   -0.837338   -1.832798
     38          1           0        3.433258   -1.660785    1.448888
     39          1           0        1.990085   -2.433346    0.760523
     40          1           0        3.443699   -2.236342   -0.226850
     41          1           0        3.205779    1.444446   -0.711346
     42          1           0        4.172429    0.662224    0.562783
     43          1           0        4.873182    0.425693   -1.751830
 ---------------------------------------------------------------------
 Rotational constants (GHZ):      0.5390910      0.2962994      0.2381371
 Standard basis: 6-31G(d) (6D, 7F)
 There are   333 symmetry adapted cartesian basis functions of A   symmetry.
 There are   333 symmetry adapted basis functions of A   symmetry.
   333 basis functions,   628 primitive gaussians,   333 cartesian basis functions
    73 alpha electrons       73 beta electrons
       nuclear repulsion energy      1633.2406254526 Hartrees.
 NAtoms=   43 NActive=   43 NUniq=   43 SFac= 1.00D+00 NAtFMM=   60 NAOKFM=F Big=F
 Integral buffers will be    131072 words long.
 Raffenetti 2 integral format.
 Two-electron integral symmetry is turned on.
 ------------------------------------------------------------------------------
 Polarizable Continuum Model (PCM)
 =================================
 Model                : PCM (using non-symmetric T matrix).
 Atomic radii         : SMD-Coulomb.
 Polarization charges : Total charges.
 Charge compensation  : None.
 Solution method      : On-the-fly selection.
 Cavity type          : VdW (van der Waals Surface) (Alpha=1.000).
 Cavity algorithm     : GePol (No added spheres)
                        Default sphere list used, NSphG=   43.
                        Lebedev-Laikov grids with approx.  5.0 points / Ang**2.
                        Smoothing algorithm: Karplus/York (Gamma=1.0000).
                        Polarization charges: spherical gaussians, with
                                              point-specific exponents (IZeta= 3).
                        Self-potential: point-specific (ISelfS= 7).
                        Self-field    : sphere-specific E.n sum rule (ISelfD= 2).
 1st derivatives      : Analytical E(r).r(x)/FMM algorithm (CHGder, D1EAlg=3).
                        Cavity 1st derivative terms included.
 Solvent              : Methanol, Eps=  32.613000 Eps(inf)=   1.765709
 ------------------------------------------------------------------------------
 ------------------------------------------------------------------------------
 Atomic radii for non-electrostatic terms: SMD-CDS.
 ------------------------------------------------------------------------------
 Nuclear repulsion after PCM non-electrostatic terms =     1633.2418012537 Hartrees.
 One-electron integrals computed using PRISM.
 NBasis=   333 RedAO= T EigKep=  9.05D-04  NBF=   333
 NBsUse=   333 1.00D-06 EigRej= -1.00D+00 NBFU=   333
 Initial guess from the checkpoint file:  "DY-202A-11R_66.chk"
 B after Tr=     0.000000    0.000000    0.000000
         Rot=    0.999997   -0.001552   -0.001523   -0.001262 Ang=  -0.29 deg.
 ExpMin= 1.61D-01 ExpMax= 5.48D+03 ExpMxC= 8.25D+02 IAcc=1 IRadAn=         1 AccDes= 0.00D+00
 Harris functional with IExCor=  402 and IRadAn=       1 diagonalized for initial guess.
 HarFok:  IExCor=  402 AccDes= 0.00D+00 IRadAn=         1 IDoV= 1 UseB2=F ITyADJ=14
 ICtDFT=  3500011 ScaDFX=  1.000000  1.000000  1.000000  1.000000
 FoFCou: FMM=F IPFlag=           0 FMFlag=      100000 FMFlg1=           0
         NFxFlg=           0 DoJE=T BraDBF=F KetDBF=T FulRan=T
         wScrn=  0.000000 ICntrl=     500 IOpCl=  0 I1Cent=   200000004 NGrid=           0
         NMat0=    1 NMatS0=      1 NMatT0=    0 NMatD0=    1 NMtDS0=    0 NMtDT0=    0
 Petite list used in FoFCou.
 Keep R1 ints in memory in canonical form, NReq=1565304907.
 Requested convergence on RMS density matrix=1.00D-08 within 128 cycles.
 Requested convergence on MAX density matrix=1.00D-06.
 Requested convergence on             energy=1.00D-06.
 No special actions if energy rises.
 Inv3:  Mode=1 IEnd=    21756747.
 Iteration    1 A*A^-1 deviation from unit magnitude is 5.55D-15 for   2687.
 Iteration    1 A*A^-1 deviation from orthogonality  is 4.40D-15 for   2666   1818.
 Iteration    1 A^-1*A deviation from unit magnitude is 5.55D-15 for   2687.
 Iteration    1 A^-1*A deviation from orthogonality  is 6.99D-09 for   2676   1822.
 Iteration    2 A*A^-1 deviation from unit magnitude is 3.55D-15 for    602.
 Iteration    2 A*A^-1 deviation from orthogonality  is 3.94D-15 for   2540   1251.
 Iteration    2 A^-1*A deviation from unit magnitude is 1.11D-15 for    993.
 Iteration    2 A^-1*A deviation from orthogonality  is 6.82D-16 for   2676   1811.
 Error on total polarization charges =  0.05128
 SCF Done:  E(RB3LYP) =  -886.946796357     A.U. after   10 cycles
            NFock= 10  Conv=0.71D-08     -V/T= 2.0094
 SMD-CDS (non-electrostatic) energy       (kcal/mol) =       0.74
 (included in total energy above)
 D1PCM: PCM CHGder 1st derivatives, ID1Alg=3 FixD1E=F DoIter=F DoCFld=F I1PDM=0.
 Calling FoFJK, ICntrl=      2127 FMM=F ISym2X=0 I1Cent= 0 IOpClX= 0 NMat=1 NMatS=1 NMatT=0.
 ***** Axes restored to original set *****
 -------------------------------------------------------------------
 Center     Atomic                   Forces (Hartrees/Bohr)
 Number     Number              X              Y              Z
 -------------------------------------------------------------------
      1        6           0.001852999    0.002702776    0.001151640
      2        6          -0.000868193   -0.002696482   -0.001243747
      3        6           0.000387737    0.000594553    0.000549673
      4        6          -0.000624740   -0.000601780   -0.000318960
      5        6           0.000070981    0.000137473   -0.000123530
      6        6           0.000365774   -0.000090842    0.000100692
      7        6          -0.001080610   -0.001011439   -0.000490914
      8        6          -0.000831250   -0.000855334    0.000058161
      9        6          -0.000474046   -0.000637473   -0.002046789
     10        6          -0.000433009    0.001301091    0.003169468
     11        8          -0.000776512    0.000941876   -0.001254446
     12        6           0.000425837    0.000143958   -0.000074846
     13        6           0.001026441    0.000232474   -0.001260270
     14        8           0.000538580    0.000226054   -0.000735602
     15        6          -0.000699773    0.000507357   -0.000492237
     16        8           0.000585733   -0.000029306    0.000408631
     17        6           0.000462805    0.000122384    0.000673165
     18        6          -0.000751865    0.001004141    0.000801647
     19        8           0.001079554   -0.000482044   -0.000855438
     20        1          -0.000600070   -0.000424538    0.000484273
     21        1           0.000099145   -0.000129597    0.000160375
     22        1           0.000259263   -0.000108864   -0.000415032
     23        1           0.000216432    0.000089557    0.000107858
     24        1          -0.000062628    0.000136303    0.000057757
     25        1          -0.000036860    0.000174562    0.000046773
     26        1          -0.000107464    0.000258490   -0.000164977
     27        1          -0.000080871   -0.000264425    0.000034990
     28        1           0.000281047    0.000556344    0.000789832
     29        1           0.000183895    0.000091951    0.000388684
     30        1          -0.000093638    0.000120425    0.000143751
     31        1          -0.000075315   -0.000071005    0.000155030
     32        1          -0.000169346    0.000017856    0.000058216
     33        1          -0.000158092   -0.000373955    0.000303423
     34        1          -0.000163782   -0.000178175    0.000025958
     35        1          -0.000119731   -0.000213188    0.000054709
     36        1           0.000151781   -0.000467907    0.000135990
     37        1           0.000250673    0.000255412    0.000185305
     38        1          -0.000019893   -0.000268584   -0.000044855
     39        1           0.000268467   -0.000261730   -0.000134218
     40        1          -0.000000460   -0.000172074   -0.000113699
     41        1           0.000187626    0.000070211    0.000007267
     42        1          -0.000306781   -0.000112419   -0.000008189
     43        1          -0.000159842   -0.000234086   -0.000275516
 -------------------------------------------------------------------
 Cartesian Forces:  Max     0.003169468 RMS     0.000690779

 GradGradGradGradGradGradGradGradGradGradGradGradGradGradGradGradGradGrad
 Berny optimization.
 Using GEDIIS/GDIIS optimizer.
 FormGI is forming the generalized inverse of G from B-inverse, IUseBI=4.
 Internal  Forces:  Max     0.001722137 RMS     0.000365198
 Search for a local minimum.
 Step number   6 out of a maximum of  258
 All quantities printed in internal units (Hartrees-Bohrs-Radians)
 Mixed Optimization -- En-DIIS/RFO-DIIS
 Swapping is turned off.
 Update second derivatives using D2CorX and points    4    5    6
 DE= -2.42D-04 DEPred=-1.53D-04 R= 1.58D+00
 TightC=F SS=  1.41D+00  RLast= 2.97D-01 DXNew= 1.1277D+00 8.8974D-01
 Trust test= 1.58D+00 RLast= 2.97D-01 DXMaxT set to 8.90D-01
 ITU=  1  1  0  1  1  0
     Eigenvalues ---    0.00089   0.00231   0.00254   0.00311   0.00339
     Eigenvalues ---    0.00424   0.00516   0.00628   0.00714   0.00895
     Eigenvalues ---    0.01090   0.01222   0.01294   0.01322   0.01361
     Eigenvalues ---    0.01529   0.02508   0.02969   0.03572   0.03808
     Eigenvalues ---    0.03977   0.04441   0.04480   0.04563   0.04711
     Eigenvalues ---    0.04894   0.04919   0.05099   0.05223   0.05400
     Eigenvalues ---    0.05415   0.05442   0.05488   0.05541   0.05593
     Eigenvalues ---    0.05611   0.05707   0.05720   0.05794   0.05852
     Eigenvalues ---    0.06034   0.06358   0.07050   0.08228   0.08360
     Eigenvalues ---    0.08682   0.09058   0.09268   0.09337   0.09524
     Eigenvalues ---    0.10764   0.11463   0.11815   0.13233   0.13731
     Eigenvalues ---    0.13992   0.15042   0.15680   0.15977   0.16000
     Eigenvalues ---    0.16000   0.16000   0.16000   0.16000   0.16000
     Eigenvalues ---    0.16001   0.16049   0.16097   0.16301   0.16728
     Eigenvalues ---    0.17074   0.18500   0.19781   0.20390   0.22828
     Eigenvalues ---    0.23593   0.24680   0.24990   0.25440   0.26649
     Eigenvalues ---    0.27727   0.27878   0.28309   0.28459   0.28779
     Eigenvalues ---    0.29129   0.29471   0.29759   0.30428   0.31370
     Eigenvalues ---    0.31667   0.32497   0.33093   0.33517   0.33764
     Eigenvalues ---    0.33811   0.33817   0.34006   0.34052   0.34074
     Eigenvalues ---    0.34106   0.34139   0.34203   0.34224   0.34237
     Eigenvalues ---    0.34250   0.34271   0.34281   0.34318   0.34329
     Eigenvalues ---    0.34372   0.34433   0.34581   0.34994   0.37706
     Eigenvalues ---    0.40917   0.41182   0.46518   0.51575   0.52633
     Eigenvalues ---    0.53378   0.54772   0.95670
 En-DIIS/RFO-DIIS IScMMF=        0 using points:     6    5    4    3
 RFO step:  Lambda=-6.98230674D-05.
 DidBck=F Rises=F RFO-DIIS coefs:    1.39093   -0.00609   -0.39246    0.00762
 Iteration  1 RMS(Cart)=  0.06144409 RMS(Int)=  0.00222694
 Iteration  2 RMS(Cart)=  0.00286325 RMS(Int)=  0.00016616
 Iteration  3 RMS(Cart)=  0.00001593 RMS(Int)=  0.00016577
 Iteration  4 RMS(Cart)=  0.00000000 RMS(Int)=  0.00016577
 Variable       Old X    -DE/DX   Delta X   Delta X   Delta X     New X
                                 (Linear)    (Quad)   (Total)
    R1        2.55981   0.00134  -0.00002   0.00159   0.00163   2.56144
    R2        2.85708  -0.00125   0.00018  -0.00288  -0.00276   2.85432
    R3        2.77387   0.00157  -0.00117   0.00232   0.00142   2.77529
    R4        2.84367   0.00086  -0.00103   0.00006  -0.00102   2.84265
    R5        2.91699  -0.00098   0.00100  -0.00151  -0.00068   2.91631
    R6        2.93208   0.00081  -0.00134   0.00083  -0.00052   2.93155
    R7        2.06527   0.00040   0.00032   0.00132   0.00164   2.06691
    R8        2.07970   0.00005  -0.00007   0.00025   0.00018   2.07988
    R9        2.92103   0.00072  -0.00111   0.00052  -0.00049   2.92054
   R10        2.94812   0.00023  -0.00150   0.00063  -0.00087   2.94725
   R11        2.07622  -0.00021   0.00032  -0.00017   0.00014   2.07637
   R12        2.90577   0.00018   0.00004   0.00019   0.00029   2.90606
   R13        2.07118   0.00024   0.00040   0.00088   0.00127   2.07246
   R14        2.07549   0.00012  -0.00058  -0.00036  -0.00095   2.07454
   R15        2.91119   0.00031  -0.00107  -0.00146  -0.00248   2.90872
   R16        2.06983  -0.00012  -0.00030  -0.00078  -0.00108   2.06875
   R17        2.07592   0.00024   0.00000   0.00064   0.00065   2.07656
   R18        2.91690   0.00025  -0.00106  -0.00104  -0.00211   2.91479
   R19        2.07679  -0.00011   0.00042   0.00030   0.00072   2.07751
   R20        2.86572   0.00012  -0.00207  -0.00300  -0.00505   2.86067
   R21        2.32730   0.00172  -0.00032   0.00088   0.00056   2.32786
   R22        2.90167   0.00097  -0.00114   0.00016  -0.00124   2.90044
   R23        2.06984   0.00002   0.00007   0.00042   0.00049   2.07033
   R24        2.07205  -0.00039  -0.00015  -0.00127  -0.00142   2.07063
   R25        2.88761   0.00102  -0.00052   0.00202   0.00150   2.88911
   R26        2.73517  -0.00073  -0.00060  -0.00311  -0.00371   2.73146
   R27        2.07345   0.00010  -0.00015   0.00004  -0.00011   2.07335
   R28        2.06987   0.00014  -0.00013   0.00024   0.00012   2.06998
   R29        2.07083   0.00015  -0.00022   0.00006  -0.00017   2.07067
   R30        2.07037   0.00018   0.00009   0.00056   0.00065   2.07101
   R31        2.07045   0.00024  -0.00017   0.00041   0.00025   2.07070
   R32        2.06891  -0.00016   0.00019  -0.00006   0.00013   2.06904
   R33        1.83781   0.00037  -0.00072  -0.00034  -0.00106   1.83675
   R34        2.73072  -0.00097   0.00108  -0.00154  -0.00046   2.73026
   R35        2.90794   0.00088  -0.00170   0.00058  -0.00113   2.90681
   R36        2.90566   0.00021  -0.00199   0.00005  -0.00194   2.90372
   R37        1.84252  -0.00004   0.00048   0.00061   0.00109   1.84361
   R38        2.07219  -0.00007   0.00042   0.00015   0.00058   2.07277
   R39        2.06577  -0.00007   0.00012   0.00013   0.00025   2.06603
   R40        2.06762   0.00015   0.00041   0.00086   0.00127   2.06889
   R41        2.70603   0.00163  -0.00142   0.00157   0.00015   2.70618
   R42        2.06840   0.00000  -0.00029  -0.00086  -0.00116   2.06725
   R43        2.07870  -0.00019   0.00069   0.00045   0.00114   2.07984
   R44        1.83537  -0.00015  -0.00007  -0.00020  -0.00027   1.83510
    A1        2.27841   0.00065   0.00120   0.00471   0.00571   2.28412
    A2        1.91105  -0.00025  -0.00088  -0.00249  -0.00374   1.90731
    A3        2.09119  -0.00040  -0.00010  -0.00194  -0.00151   2.08969
    A4        2.24648  -0.00069   0.00334   0.00351   0.00683   2.25331
    A5        1.95492   0.00033  -0.00018   0.00032  -0.00071   1.95420
    A6        2.07663   0.00034  -0.00197  -0.00343  -0.00477   2.07186
    A7        2.09344   0.00013   0.00118   0.00395   0.00482   2.09827
    A8        1.90578  -0.00034   0.00240   0.00228   0.00478   1.91056
    A9        1.85700   0.00001  -0.00050  -0.00312  -0.00355   1.85345
   A10        1.89766   0.00060  -0.00562  -0.00133  -0.00679   1.89087
   A11        1.85736  -0.00024   0.00294   0.00160   0.00456   1.86192
   A12        1.83510  -0.00024  -0.00041  -0.00467  -0.00510   1.83000
   A13        1.95888  -0.00036   0.00102   0.00262   0.00348   1.96235
   A14        1.97611   0.00147  -0.00490   0.00382  -0.00104   1.97507
   A15        1.81587  -0.00015   0.00103  -0.00098   0.00008   1.81596
   A16        2.03793  -0.00082  -0.00095  -0.00011  -0.00101   2.03691
   A17        1.82912   0.00029   0.00279  -0.00123   0.00157   1.83069
   A18        1.81786  -0.00048   0.00230  -0.00566  -0.00339   1.81447
   A19        2.06345   0.00032  -0.00216  -0.00121  -0.00344   2.06001
   A20        1.89497  -0.00027   0.00004   0.00044   0.00050   1.89547
   A21        1.86516   0.00011   0.00213   0.00282   0.00498   1.87014
   A22        1.88872   0.00007   0.00043   0.00151   0.00198   1.89070
   A23        1.90680  -0.00027   0.00043  -0.00148  -0.00104   1.90576
   A24        1.83117   0.00001  -0.00074  -0.00230  -0.00305   1.82811
   A25        2.04150  -0.00029   0.00118  -0.00056   0.00053   2.04203
   A26        1.91456   0.00001  -0.00102  -0.00003  -0.00107   1.91349
   A27        1.87957   0.00033  -0.00003   0.00118   0.00120   1.88077
   A28        1.89527   0.00025   0.00043   0.00161   0.00207   1.89733
   A29        1.86702  -0.00019   0.00093   0.00016   0.00111   1.86813
   A30        1.85693  -0.00010  -0.00172  -0.00263  -0.00436   1.85257
   A31        2.00189   0.00023   0.00006   0.00004  -0.00012   2.00177
   A32        1.92337   0.00003  -0.00112  -0.00136  -0.00242   1.92095
   A33        1.84622  -0.00012   0.00206   0.00143   0.00357   1.84979
   A34        1.97417  -0.00034   0.00101  -0.00036   0.00075   1.97493
   A35        1.85434   0.00009  -0.00142  -0.00026  -0.00165   1.85269
   A36        1.85129   0.00013  -0.00057   0.00079   0.00018   1.85146
   A37        1.90789  -0.00053   0.00130   0.00111   0.00166   1.90955
   A38        2.19666   0.00033  -0.00099  -0.00079  -0.00146   2.19521
   A39        2.17857   0.00020  -0.00019  -0.00027  -0.00013   2.17843
   A40        1.83503   0.00046  -0.00006  -0.00074  -0.00220   1.83283
   A41        1.92541  -0.00033  -0.00609  -0.01312  -0.01893   1.90648
   A42        1.91708  -0.00003   0.00159   0.00572   0.00772   1.92480
   A43        1.94317  -0.00036  -0.00084  -0.00490  -0.00556   1.93761
   A44        1.97547  -0.00020   0.00452   0.00711   0.01193   1.98740
   A45        1.86835   0.00043   0.00067   0.00527   0.00579   1.87414
   A46        1.81518  -0.00001  -0.00034  -0.00029  -0.00153   1.81365
   A47        1.98390   0.00018  -0.00262  -0.00565  -0.00804   1.97586
   A48        1.90455   0.00006   0.00183   0.00618   0.00820   1.91275
   A49        1.96748  -0.00038  -0.00164  -0.00656  -0.00789   1.95958
   A50        1.87486   0.00032   0.00274   0.00760   0.01049   1.88534
   A51        1.91267  -0.00014   0.00042  -0.00022   0.00002   1.91269
   A52        1.92750   0.00024   0.00030   0.00201   0.00231   1.92981
   A53        1.95761   0.00002  -0.00015  -0.00036  -0.00052   1.95710
   A54        1.92901   0.00005   0.00050   0.00065   0.00115   1.93016
   A55        1.88587  -0.00010  -0.00016  -0.00039  -0.00055   1.88532
   A56        1.88176  -0.00013  -0.00044  -0.00113  -0.00158   1.88018
   A57        1.87957  -0.00009  -0.00007  -0.00091  -0.00098   1.87859
   A58        1.94610  -0.00001   0.00297   0.00420   0.00715   1.95325
   A59        1.90881  -0.00021   0.00030  -0.00170  -0.00140   1.90741
   A60        1.93776   0.00030  -0.00026   0.00187   0.00160   1.93936
   A61        1.88896  -0.00011  -0.00095  -0.00352  -0.00448   1.88448
   A62        1.88339   0.00008  -0.00078   0.00135   0.00055   1.88393
   A63        1.89752  -0.00007  -0.00139  -0.00245  -0.00384   1.89367
   A64        1.87730   0.00016   0.00038   0.00059   0.00097   1.87827
   A65        1.89978   0.00032   0.00066   0.00421   0.00485   1.90463
   A66        1.93517   0.00016  -0.00199  -0.00088  -0.00286   1.93231
   A67        1.94311  -0.00017   0.00128   0.00275   0.00399   1.94710
   A68        1.90074   0.00004   0.00008  -0.00050  -0.00041   1.90033
   A69        1.87908  -0.00023   0.00187  -0.00079   0.00105   1.88013
   A70        1.90467  -0.00013  -0.00177  -0.00481  -0.00658   1.89809
   A71        1.84277  -0.00059   0.00044  -0.00466  -0.00422   1.83854
   A72        1.93510   0.00035   0.00027   0.00191   0.00218   1.93728
   A73        1.94372   0.00037  -0.00017   0.00258   0.00241   1.94613
   A74        1.92433  -0.00006   0.00107   0.00127   0.00234   1.92667
   A75        1.89162  -0.00027   0.00012  -0.00045  -0.00033   1.89129
   A76        1.88426  -0.00013   0.00036  -0.00021   0.00014   1.88440
   A77        1.88292  -0.00030  -0.00171  -0.00541  -0.00711   1.87581
   A78        1.87857  -0.00017  -0.00139   0.00088  -0.00052   1.87805
   A79        1.92179   0.00024  -0.00054   0.00232   0.00178   1.92357
   A80        1.92811  -0.00023  -0.00042  -0.00265  -0.00309   1.92503
   A81        1.90958   0.00000   0.00289   0.00140   0.00429   1.91388
   A82        1.93329   0.00017  -0.00102  -0.00216  -0.00318   1.93010
   A83        1.89262  -0.00002   0.00052   0.00026   0.00079   1.89341
   A84        1.87485   0.00054  -0.00258   0.00104  -0.00153   1.87332
    D1        0.05515  -0.00001   0.00201   0.01240   0.01438   0.06953
    D2        3.08507  -0.00023   0.01315   0.01645   0.02973   3.11480
    D3       -3.00823   0.00000  -0.00118   0.00831   0.00706  -3.00117
    D4        0.02169  -0.00021   0.00997   0.01237   0.02241   0.04410
    D5        0.70476  -0.00009  -0.01037  -0.02148  -0.03183   0.67293
    D6       -1.54709   0.00017  -0.01082  -0.01980  -0.03063  -1.57771
    D7        2.74229   0.00007  -0.01072  -0.02084  -0.03157   2.71072
    D8       -2.52183  -0.00010  -0.00693  -0.01702  -0.02390  -2.54573
    D9        1.50951   0.00016  -0.00738  -0.01534  -0.02270   1.48682
   D10       -0.48429   0.00006  -0.00728  -0.01638  -0.02364  -0.50794
   D11        0.00099   0.00013   0.00484   0.02562   0.03042   0.03141
   D12        3.13064   0.00016   0.01130   0.02981   0.04107  -3.11147
   D13       -3.07212   0.00009   0.00198   0.02169   0.02365  -3.04847
   D14        0.05753   0.00012   0.00844   0.02588   0.03430   0.09184
   D15       -0.80494   0.00018   0.00933   0.01462   0.02407  -0.78087
   D16       -3.01037  -0.00047   0.01405   0.01093   0.02504  -2.98534
   D17        1.30054  -0.00005   0.01365   0.01684   0.03050   1.33103
   D18        2.45504   0.00041  -0.00265   0.01007   0.00755   2.46259
   D19        0.24961  -0.00024   0.00208   0.00638   0.00852   0.25812
   D20       -1.72267   0.00019   0.00167   0.01229   0.01398  -1.70869
   D21       -0.03494   0.00022  -0.02028  -0.04399  -0.06431  -0.09924
   D22        2.11114  -0.00014  -0.02410  -0.05559  -0.07964   2.03149
   D23       -2.03153  -0.00016  -0.02402  -0.05520  -0.07914  -2.11067
   D24        3.00709  -0.00004  -0.00988  -0.03991  -0.04993   2.95716
   D25       -1.13002  -0.00041  -0.01370  -0.05151  -0.06527  -1.19529
   D26        1.01049  -0.00043  -0.01362  -0.05112  -0.06476   0.94573
   D27        1.06693  -0.00021  -0.00682  -0.02018  -0.02701   1.03992
   D28       -1.28601  -0.00011  -0.00146  -0.02650  -0.02798  -1.31400
   D29        3.03482  -0.00011  -0.00257  -0.02099  -0.02358   3.01123
   D30       -3.00704   0.00001  -0.00782  -0.01484  -0.02266  -3.02970
   D31        0.92320   0.00011  -0.00247  -0.02116  -0.02363   0.89957
   D32       -1.03916   0.00010  -0.00357  -0.01565  -0.01923  -1.05839
   D33       -1.03836  -0.00011  -0.00942  -0.02005  -0.02944  -1.06780
   D34        2.89187  -0.00001  -0.00406  -0.02637  -0.03041   2.86146
   D35        0.92952  -0.00001  -0.00517  -0.02086  -0.02601   0.90351
   D36       -1.18655  -0.00027  -0.00327   0.00034  -0.00288  -1.18943
   D37        2.93788  -0.00037  -0.00223  -0.00119  -0.00340   2.93448
   D38        0.97115  -0.00032  -0.00244  -0.00013  -0.00256   0.96860
   D39        1.13650   0.00073  -0.01066   0.00886  -0.00177   1.13473
   D40       -1.02225   0.00063  -0.00963   0.00733  -0.00230  -1.02455
   D41       -2.98898   0.00069  -0.00984   0.00839  -0.00145  -2.99043
   D42        3.13697  -0.00009  -0.00644   0.00098  -0.00543   3.13154
   D43        0.97821  -0.00019  -0.00540  -0.00056  -0.00595   0.97226
   D44       -0.98851  -0.00013  -0.00561   0.00051  -0.00510  -0.99362
   D45        0.94450   0.00008   0.00664  -0.02112  -0.01452   0.92999
   D46       -1.14598  -0.00027   0.00734  -0.02264  -0.01533  -1.16131
   D47        3.01313  -0.00010   0.01011  -0.01779  -0.00771   3.00542
   D48       -1.37077  -0.00009   0.01147  -0.02916  -0.01767  -1.38844
   D49        2.82193  -0.00045   0.01217  -0.03068  -0.01848   2.80345
   D50        0.69785  -0.00028   0.01493  -0.02583  -0.01085   0.68700
   D51        2.90565   0.00029   0.00698  -0.02377  -0.01680   2.88885
   D52        0.81517  -0.00006   0.00768  -0.02530  -0.01762   0.79755
   D53       -1.30891   0.00010   0.01044  -0.02044  -0.00999  -1.31890
   D54        1.29040   0.00028   0.00579   0.01236   0.01812   1.30852
   D55       -0.87731   0.00017   0.00516   0.01063   0.01580  -0.86151
   D56       -2.89133   0.00009   0.00776   0.01311   0.02087  -2.87047
   D57       -2.83092   0.00021   0.00458   0.01336   0.01792  -2.81300
   D58        1.28455   0.00009   0.00395   0.01164   0.01560   1.30015
   D59       -0.72947   0.00002   0.00654   0.01412   0.02066  -0.70881
   D60       -0.84641   0.00012   0.00415   0.01069   0.01483  -0.83158
   D61       -3.01413   0.00001   0.00352   0.00896   0.01251  -3.00162
   D62        1.25504  -0.00006   0.00612   0.01144   0.01758   1.27261
   D63       -1.11275   0.00015   0.00383   0.00327   0.00717  -1.10558
   D64        1.11354   0.00008   0.00321   0.00105   0.00432   1.11786
   D65        3.13756   0.00011   0.00219   0.00166   0.00392   3.14148
   D66        1.06472   0.00015   0.00371   0.00417   0.00789   1.07261
   D67       -2.99218   0.00008   0.00309   0.00195   0.00505  -2.98714
   D68       -0.96816   0.00011   0.00207   0.00255   0.00464  -0.96352
   D69        3.06236   0.00006   0.00239   0.00198   0.00439   3.06676
   D70       -0.99453  -0.00001   0.00177  -0.00024   0.00155  -0.99299
   D71        1.02948   0.00002   0.00075   0.00037   0.00114   1.03063
   D72       -3.09119   0.00003  -0.00161  -0.00540  -0.00709  -3.09828
   D73        1.08731  -0.00002  -0.00150  -0.00606  -0.00764   1.07967
   D74       -1.01040   0.00005  -0.00165  -0.00511  -0.00684  -1.01724
   D75        0.92522  -0.00002  -0.00156  -0.00398  -0.00547   0.91975
   D76       -1.17947  -0.00007  -0.00146  -0.00464  -0.00602  -1.18549
   D77        3.00601   0.00000  -0.00161  -0.00369  -0.00522   3.00078
   D78       -1.10061  -0.00002  -0.00004  -0.00396  -0.00398  -1.10459
   D79        3.07789  -0.00007   0.00007  -0.00461  -0.00454   3.07335
   D80        0.98018   0.00000  -0.00008  -0.00367  -0.00374   0.97644
   D81       -0.02248   0.00002  -0.01714  -0.05168  -0.06884  -0.09132
   D82        2.07433  -0.00031  -0.02145  -0.06487  -0.08638   1.98795
   D83       -2.15334   0.00000  -0.02334  -0.06285  -0.08609  -2.23942
   D84        3.13090  -0.00001  -0.02350  -0.05581  -0.07935   3.05155
   D85       -1.05547  -0.00034  -0.02781  -0.06900  -0.09690  -1.15237
   D86        1.00004  -0.00003  -0.02970  -0.06698  -0.09660   0.90344
   D87        0.03269  -0.00012   0.02146   0.05528   0.07670   0.10940
   D88       -2.12411  -0.00012   0.02588   0.06620   0.09201  -2.03210
   D89        2.05031   0.00008   0.02452   0.06538   0.08982   2.14013
   D90       -2.05232   0.00019   0.02927   0.07405   0.10344  -1.94889
   D91        2.07406   0.00019   0.03369   0.08497   0.11875   2.19281
   D92       -0.03471   0.00039   0.03233   0.08415   0.11655   0.08184
   D93        2.12522   0.00003   0.02584   0.06575   0.09150   2.21672
   D94       -0.03158   0.00003   0.03026   0.07667   0.10681   0.07523
   D95       -2.14034   0.00023   0.02890   0.07585   0.10461  -2.03573
   D96        1.06129   0.00034  -0.00974   0.00311  -0.00636   1.05493
   D97       -3.13341   0.00006  -0.00888   0.00025  -0.00836   3.14142
   D98       -1.03952   0.00003  -0.01058  -0.00271  -0.01304  -1.05255
   D99        3.12141   0.00019  -0.01327  -0.00599  -0.01951   3.10191
   D100      -1.07328  -0.00009  -0.01241  -0.00885  -0.02151  -1.09479
   D101       1.02061  -0.00012  -0.01411  -0.01182  -0.02618   0.99442
   D102      -1.07475   0.00024  -0.01059  -0.00079  -0.01138  -1.08613
   D103       1.01374  -0.00004  -0.00973  -0.00364  -0.01338   1.00036
   D104       3.10763  -0.00006  -0.01143  -0.00661  -0.01805   3.08957
   D105      -1.28292  -0.00018  -0.01584  -0.04138  -0.05754  -1.34046
   D106       3.04270  -0.00036  -0.01766  -0.04782  -0.06513   2.97756
   D107       0.89972  -0.00002  -0.01761  -0.04444  -0.06208   0.83764
   D108       2.94911  -0.00033   0.00966   0.00466   0.01432   2.96342
   D109      -1.22234   0.00008   0.00768   0.00583   0.01352  -1.20883
   D110       0.84067  -0.00017   0.00667  -0.00060   0.00606   0.84673
   D111      -1.05108   0.00022  -0.00761  -0.00016  -0.00779  -1.05886
   D112       1.05675   0.00037  -0.00738   0.00232  -0.00507   1.05168
   D113      -3.13682   0.00020  -0.00893  -0.00195  -0.01089   3.13548
   D114      -3.14098  -0.00030  -0.00725  -0.00450  -0.01176   3.13044
   D115      -1.03316  -0.00015  -0.00703  -0.00202  -0.00904  -1.04220
   D116       1.05646  -0.00032  -0.00857  -0.00629  -0.01486   1.04161
   D117       1.09537   0.00002  -0.00854  -0.00056  -0.00909   1.08628
   D118      -3.07999   0.00017  -0.00832   0.00193  -0.00638  -3.08636
   D119      -0.99037   0.00000  -0.00986  -0.00234  -0.01219  -1.00256
   D120      -3.12557  -0.00010  -0.01073  -0.03642  -0.04716   3.11045
   D121      -1.04525  -0.00006  -0.00838  -0.03288  -0.04127  -1.08652
   D122       1.04481  -0.00007  -0.00835  -0.03276  -0.04112   1.00370
   D123      -1.04457   0.00004  -0.00803  -0.03017  -0.03820  -1.08277
   D124       1.03576   0.00009  -0.00568  -0.02663  -0.03231   1.00345
   D125       3.12582   0.00007  -0.00565  -0.02650  -0.03216   3.09366
   D126       1.01591  -0.00010  -0.00785  -0.03384  -0.04168   0.97423
   D127       3.09624  -0.00006  -0.00550  -0.03030  -0.03579   3.06045
   D128      -1.09689  -0.00007  -0.00547  -0.03017  -0.03564  -1.13252
   D129       2.85529   0.00003  -0.05017  -0.09782  -0.14800   2.70730
   D130       0.76719  -0.00017  -0.05034  -0.10192  -0.15227   0.61492
   D131      -1.31834  -0.00026  -0.05219  -0.10180  -0.15399  -1.47233
         Item               Value     Threshold  Converged?
 Maximum Force            0.001722     0.000450     NO 
 RMS     Force            0.000365     0.000300     NO 
 Maximum Displacement     0.319720     0.001800     NO 
 RMS     Displacement     0.061544     0.001200     NO 
 Predicted change in Energy=-2.310260D-04
 GradGradGradGradGradGradGradGradGradGradGradGradGradGradGradGradGradGrad

                          Input orientation:                          
 ---------------------------------------------------------------------
 Center     Atomic      Atomic             Coordinates (Angstroms)
 Number     Number       Type             X           Y           Z
 ---------------------------------------------------------------------
      1          6           0       -1.436871    0.722288   -0.211062
      2          6           0       -0.978836   -0.370445    0.447272
      3          6           0        0.126406   -0.472411    1.462581
      4          6           0        1.475728    0.254789    1.223667
      5          6           0        1.304011    1.783788    1.078096
      6          6           0        0.577611    2.313907   -0.169388
      7          6           0       -0.952693    2.153019   -0.208092
      8          6           0       -2.651181    0.365884   -0.956227
      9          6           0       -2.994035   -1.085241   -0.694906
     10          6           0       -1.831983   -1.622061    0.151976
     11          8           0       -3.298519    1.121769   -1.682206
     12          6           0       -1.674823    2.953707    0.894881
     13          6           0       -1.054176   -2.726014   -0.564747
     14          8           0       -2.379216   -2.137898    1.386359
     15          6           0        2.375244   -0.453499    0.164609
     16          8           0        1.615515   -0.645913   -1.049152
     17          6           0        2.845814   -1.824324    0.679886
     18          6           0        3.609094    0.392925   -0.185060
     19          8           0        4.391889   -0.350582   -1.125907
     20          1           0        0.335181   -1.525919    1.669570
     21          1           0       -0.283838   -0.075903    2.403782
     22          1           0        2.021803    0.120582    2.167635
     23          1           0        2.294010    2.253176    1.126250
     24          1           0        0.782834    2.138059    1.977004
     25          1           0        1.002088    1.851755   -1.066429
     26          1           0        0.790432    3.388979   -0.249664
     27          1           0       -1.281644    2.585946   -1.163594
     28          1           0       -3.939444   -1.139136   -0.143928
     29          1           0       -3.136058   -1.618411   -1.641578
     30          1           0       -1.361638    4.005052    0.875808
     31          1           0       -1.468943    2.556877    1.894889
     32          1           0       -2.759725    2.925975    0.743608
     33          1           0       -0.202082   -3.077115    0.028326
     34          1           0       -1.717733   -3.579883   -0.741686
     35          1           0       -0.672462   -2.376869   -1.529721
     36          1           0       -1.666539   -2.608997    1.849901
     37          1           0        2.265277   -0.934070   -1.717408
     38          1           0        3.437548   -1.717410    1.597231
     39          1           0        2.000593   -2.485100    0.890285
     40          1           0        3.471480   -2.319375   -0.069827
     41          1           0        3.301476    1.342983   -0.631678
     42          1           0        4.194639    0.607097    0.721914
     43          1           0        4.916170    0.288718   -1.635270
 ---------------------------------------------------------------------
                    Distance matrix (angstroms):
                    1          2          3          4          5
     1  C    0.000000
     2  C    1.355457   0.000000
     3  C    2.583064   1.504263   0.000000
     4  C    3.280280   2.649262   1.551312   0.000000
     5  C    3.209540   3.201569   2.573910   1.545482   0.000000
     6  C    2.567709   3.163628   3.260441   2.643328   1.537823
     7  C    1.510439   2.607307   3.293703   3.398594   2.623609
     8  C    1.468620   2.304068   3.777348   4.668582   4.668240
     9  C    2.434343   2.424156   3.842846   5.045333   5.463338
    10  C    2.404970   1.543244   2.621959   3.951207   4.721436
    11  O    2.406155   3.484582   4.915405   5.655899   5.407479
    12  C    2.501791   3.425600   3.912159   4.161518   3.205578
    13  C    3.487454   2.564871   3.253084   4.299305   5.347737
    14  O    3.408875   2.442712   3.009618   4.540045   5.388952
    15  C    4.006972   3.366994   2.596605   1.559617   2.643379
    16  O    3.448395   3.007628   2.925124   2.448778   3.244328
    17  C    5.061661   4.098271   3.136154   2.548636   3.943881
    18  C    5.056770   4.693791   3.948752   2.560243   2.973797
    19  O    5.996869   5.596425   4.990937   3.793543   4.352948
    20  H    3.425110   2.134425   1.093760   2.161156   3.498947
    21  H    2.967155   2.097072   1.100627   2.144318   2.781574
    22  H    4.240599   3.493507   2.107433   1.098765   2.113900
    23  H    4.248705   4.249226   3.498635   2.161626   1.096696
    24  H    3.423321   3.425806   2.740452   2.143437   1.097801
    25  H    2.820615   3.339688   3.544637   2.831815   2.166741
    26  H    3.474710   4.212991   4.275867   3.530366   2.145542
    27  H    2.098721   3.380359   4.270005   4.328557   3.514861
    28  H    3.119659   3.115381   4.422276   5.756512   6.126226
    29  H    3.226839   3.251818   4.646804   5.743438   6.219791
    30  H    3.458827   4.413066   4.754603   4.715520   3.475719
    31  H    2.793166   3.302274   3.450886   3.797530   2.992339
    32  H    2.741820   3.758426   4.516160   5.030383   4.234434
    33  H    4.002184   2.846915   2.991567   3.917329   5.196028
    34  H    4.343860   3.501440   4.232733   5.363349   6.419619
    35  H    3.453687   2.833390   3.635797   4.372812   5.293224
    36  H    3.924000   2.729729   2.815967   4.297357   5.358769
    37  H    4.326489   3.940531   3.860081   3.269052   4.015673
    38  H    5.742997   4.758274   3.540031   2.806752   4.132780
    39  H    4.828712   3.680356   2.809095   2.809558   4.329422
    40  H    5.776121   4.885799   4.116925   3.504636   4.780334
    41  H    4.797302   4.735085   4.214575   2.821316   2.665990
    42  H    5.709432   5.272177   4.273692   2.787177   3.141209
    43  H    6.525143   6.286698   5.754810   4.473401   4.758706
                    6          7          8          9         10
     6  C    0.000000
     7  C    1.539226   0.000000
     8  C    3.852144   2.576513   0.000000
     9  C    4.958532   3.858807   1.513804   0.000000
    10  C    4.626150   3.892817   2.418910   1.534845   0.000000
    11  O    4.328302   2.956246   1.231850   2.436876   3.611586
    12  C    2.572056   1.542440   3.328168   4.536612   4.638346
    13  C    5.312235   4.893103   3.501930   2.544039   1.528852
    14  O    5.566125   4.794706   3.439564   2.412002   1.445425
    15  C    3.316862   4.243584   5.214653   5.474214   4.366515
    16  O    3.257570   3.890642   4.386008   4.643970   3.778997
    17  C    4.794889   5.571034   6.139286   6.044844   4.711835
    18  C    3.588914   4.889618   6.307652   6.785737   5.811977
    19  O    4.750067   5.972852   7.081451   7.434875   6.479678
    20  H    4.264364   4.326524   4.403645   4.107143   2.647439
    21  H    3.615867   3.498192   4.133903   4.238609   3.139744
    22  H    3.515401   4.315380   5.626320   5.899728   4.685227
    23  H    2.151370   3.511635   5.688014   6.513453   5.743735
    24  H    2.163339   2.790505   4.851485   5.638573   4.930162
    25  H    1.094736   2.156078   3.945419   4.973226   4.645844
    26  H    1.098871   2.137244   4.634979   5.876995   5.669999
    27  H    2.125860   1.099372   2.616736   4.077936   4.443075
    28  H    5.685766   4.445568   2.141153   1.095572   2.182239
    29  H    5.605516   4.587554   2.154586   1.095732   2.217535
    30  H    2.777246   2.184514   4.273502   5.571620   5.692939
    31  H    2.916961   2.202758   3.785103   4.722073   4.542363
    32  H    3.513689   2.183703   3.074945   4.267796   4.679248
    33  H    5.450700   5.289008   4.338395   3.505086   2.188390
    34  H    6.350818   5.808285   4.060349   2.802566   2.155169
    35  H    5.041484   4.727062   3.430294   2.784766   2.177689
    36  H    5.774835   5.236574   4.206399   3.249634   1.970879
    37  H    3.974158   4.707812   5.142066   5.359919   4.555817
    38  H    5.248971   6.124837   6.923359   6.857026   5.464963
    39  H    5.116468   5.607181   5.759924   5.423905   3.997321
    40  H    5.463669   6.292434   6.744131   6.611861   5.353706
    41  H    2.928454   4.351268   6.041041   6.747868   5.979799
    42  H    4.097622   5.454339   7.052630   7.519868   6.450902
    43  H    5.007324   6.321077   7.598148   8.083526   7.237603
                   11         12         13         14         15
    11  O    0.000000
    12  C    3.554401   0.000000
    13  C    4.592519   5.897028   0.000000
    14  O    4.570190   5.163541   2.430726   0.000000
    15  C    6.171206   5.342789   4.178181   5.189871   0.000000
    16  O    5.260531   5.250033   3.418876   4.910765   1.444793
    17  C    7.211919   6.581182   4.191906   5.281891   1.538216
    18  C    7.105475   5.970231   5.622990   6.688369   1.536583
    19  O    7.849819   7.197701   5.968014   7.440016   2.396431
    20  H    5.607890   4.970644   2.891835   2.796905   2.752607
    21  H    5.217090   3.659257   4.053230   3.110882   3.496740
    22  H    6.643003   4.828203   5.003065   5.008003   2.113434
    23  H    6.359552   4.036819   6.233951   6.417806   2.873577
    24  H    5.574953   2.806483   5.787426   5.350816   3.540723
    25  H    4.405370   3.496696   5.043398   5.776393   2.952153
    26  H    4.889983   2.752621   6.394919   6.577963   4.177067
    27  H    2.545694   2.127711   5.350446   5.479199   4.937122
    28  H    2.808696   4.791554   3.319645   2.402834   6.359290
    29  H    2.745293   5.428913   2.592409   3.164029   5.915554
    30  H    4.313730   1.097167   6.890354   6.247557   5.860783
    31  H    4.266438   1.095389   5.842155   4.809170   5.180155
    32  H    3.070836   1.095749   6.046956   5.118665   6.174463
    33  H    5.490398   6.268229   1.095934   2.732452   3.680291
    34  H    5.048663   6.735577   1.095769   2.654328   5.229542
    35  H    4.377202   5.941250   1.094889   3.387276   3.982287
    36  H    5.390525   5.644095   2.493834   0.971965   4.880818
    37  H    5.931572   6.120723   3.944421   5.714358   1.945515
    38  H    8.011882   6.960529   5.085962   5.835754   2.185948
    39  H    6.907084   6.564245   3.392163   4.421467   2.189605
    40  H    7.763641   7.431049   4.570761   6.031920   2.176737
    41  H    6.686739   5.448703   5.960949   6.961269   2.172401
    42  H    7.886197   6.323533   6.349423   7.154862   2.178451
    43  H    8.256955   7.546192   6.773452   8.260833   3.201056
                   16         17         18         19         20
    16  O    0.000000
    17  C    2.427316   0.000000
    18  C    2.408359   2.499384   0.000000
    19  O    2.793092   2.796990   1.432048   0.000000
    20  H    3.131312   2.715106   4.223756   5.064877   0.000000
    21  H    3.981860   3.977878   4.698598   5.864859   1.739195
    22  H    3.331712   2.583612   2.851112   4.084939   2.409092
    23  H    3.687471   4.138809   2.628595   4.031484   4.291126
    24  H    4.195411   4.651761   3.963302   5.370909   3.704003
    25  H    2.571951   4.467941   3.114719   4.042842   4.397628
    26  H    4.195270   5.680422   4.114045   5.265226   5.295935
    27  H    4.341836   6.315442   5.448503   6.388551   5.248654
    28  H    5.649802   6.869343   7.702553   8.425984   4.659484
    29  H    4.886120   6.419844   7.187767   7.651359   4.798099
    30  H    5.848110   7.191848   6.235470   7.488757   5.839597
    31  H    5.332835   6.268037   5.898758   7.206100   4.469324
    32  H    5.925800   7.347889   6.916692   8.085573   5.500473
    33  H    3.221081   3.359120   5.158660   5.465419   2.321323
    34  H    4.451209   5.092034   6.668442   6.921235   3.774570
    35  H    2.908950   4.191173   5.273669   5.469602   3.460479
    36  H    4.798967   4.727153   6.401945   7.117613   2.283081
    37  H    0.975598   2.622326   2.432046   2.283157   3.942991
    38  H    3.386924   1.096860   2.767581   3.192877   3.109113
    39  H    2.700428   1.093293   3.467949   3.786752   2.073863
    40  H    2.684056   1.094807   2.718232   2.416320   3.673070
    41  H    2.640540   3.458274   1.093941   2.073987   4.724959
    42  H    3.370250   2.780810   1.100606   2.090574   4.510346
    43  H    3.480143   3.756497   1.955100   0.971095   5.932987
                   21         22         23         24         25
    21  H    0.000000
    22  H    2.326016   0.000000
    23  H    3.701621   2.388836   0.000000
    24  H    2.494305   2.375205   1.738013   0.000000
    25  H    4.172749   3.807355   2.576440   3.064722   0.000000
    26  H    4.494467   4.247591   2.333224   2.553998   1.753557
    27  H    4.561494   5.299799   4.259040   3.784973   2.400814
    28  H    4.580911   6.516646   7.209513   6.126847   5.849373
    29  H    5.184538   6.643624   7.220506   6.524026   5.431124
    30  H    4.488937   5.310895   4.061473   3.049108   3.741146
    31  H    2.931720   4.265588   3.852643   2.291866   3.920790
    32  H    4.230540   5.723731   5.112663   3.832989   4.310618
    33  H    3.828413   4.443824   5.987313   5.653799   5.190594
    34  H    4.922185   6.011799   7.321738   6.807273   6.083221
    35  H    4.573611   5.212174   6.106673   5.899116   4.571653
    36  H    2.938573   4.599502   6.312713   5.343231   5.960273
    37  H    4.921245   4.033005   4.271505   5.028349   3.127338
    38  H    4.146539   2.389123   4.158733   4.696422   5.075972
    39  H    3.648770   2.902008   4.753212   4.902804   4.861486
    40  H    5.025368   3.614027   4.870858   5.593483   4.948680
    41  H    4.907314   3.311794   2.221204   3.712266   2.394795
    42  H    4.832382   2.654811   2.546655   3.944554   3.865194
    43  H    6.594465   4.782020   4.284951   5.792499   4.252846
                   26         27         28         29         30
    26  H    0.000000
    27  H    2.402837   0.000000
    28  H    6.548795   4.688267   0.000000
    29  H    6.513732   4.619950   1.765811   0.000000
    30  H    2.505522   2.485844   5.843596   6.411641   0.000000
    31  H    3.224326   3.064350   4.890875   5.720044   1.774050
    32  H    3.715451   2.436753   4.324879   5.146085   1.771026
    33  H    6.547727   5.886967   4.213467   3.677582   7.226333
    34  H    7.422803   6.195613   3.354186   2.582406   7.763655
    35  H    6.084702   5.013450   3.758401   2.580131   6.854958
    36  H    6.813266   6.018033   3.361836   3.915504   6.692344
    37  H    4.797728   5.027711   6.404409   5.445044   6.653887
    38  H    6.040981   6.957859   7.601714   7.328846   7.503281
    39  H    6.104815   6.380204   6.177803   5.791949   7.309369
    40  H    6.309173   6.917419   7.504682   6.827980   8.015712
    41  H    3.261499   4.778376   7.670054   7.157625   5.577075
    42  H    4.502383   6.120511   8.364347   8.017362   6.514753
    43  H    5.343523   6.626661   9.093116   8.274997   7.715409
                   31         32         33         34         35
    31  H    0.000000
    32  H    1.768558   0.000000
    33  H    6.068843   6.564317   0.000000
    34  H    6.683805   6.754113   1.772821   0.000000
    35  H    6.058398   6.135540   1.771754   1.777873   0.000000
    36  H    5.169848   5.749336   2.383674   2.767953   3.530427
    37  H    6.259378   6.797588   3.705144   4.880239   3.278293
    38  H    6.513969   7.790758   4.190128   5.959552   5.206236
    39  H    6.202293   7.208459   2.438285   4.205690   3.607404
    40  H    7.214272   8.185554   3.752181   5.382212   4.393956
    41  H    5.532990   6.413691   5.678713   7.031299   5.516879
    42  H    6.103579   7.330815   5.778030   7.391148   6.136984
    43  H    7.640435   8.457751   6.347668   7.731315   6.192681
                   36         37         38         39         40
    36  H    0.000000
    37  H    5.566889   0.000000
    38  H    5.187531   3.602037   0.000000
    39  H    3.792633   3.045622   1.775939   0.000000
    40  H    5.492583   2.467492   1.772736   1.764310   0.000000
    41  H    6.815977   2.727175   3.788476   4.320056   3.709102
    42  H    6.780045   3.471012   2.596670   3.795242   3.116736
    43  H    7.992197   2.920478   4.081658   4.751114   3.367475
                   41         42         43
    41  H    0.000000
    42  H    1.780865   0.000000
    43  H    2.173916   2.485616   0.000000
 Stoichiometry    C15H24O4
 Framework group  C1[X(C15H24O4)]
 Deg. of freedom   123
 Full point group                 C1      NOp   1
 Largest Abelian subgroup         C1      NOp   1
 Largest concise Abelian subgroup C1      NOp   1
                         Standard orientation:                         
 ---------------------------------------------------------------------
 Center     Atomic      Atomic             Coordinates (Angstroms)
 Number     Number       Type             X           Y           Z
 ---------------------------------------------------------------------
      1          6           0       -1.515336    0.686187   -0.208753
      2          6           0       -1.006083   -0.393645    0.433034
      3          6           0        0.130753   -0.464539    1.415575
      4          6           0        1.450352    0.302970    1.139609
      5          6           0        1.229113    1.826445    1.003253
      6          6           0        0.451318    2.337019   -0.221185
      7          6           0       -1.074008    2.130696   -0.215923
      8          6           0       -2.739670    0.295164   -0.919352
      9          6           0       -3.031506   -1.166014   -0.652157
     10          6           0       -1.829883   -1.669563    0.159194
     11          8           0       -3.430019    1.032785   -1.624183
     12          6           0       -1.787239    2.907462    0.909712
     13          6           0       -1.040779   -2.748521   -0.582798
     14          8           0       -2.325424   -2.203771    1.407518
     15          6           0        2.339347   -0.376236    0.052976
     16          8           0        1.550704   -0.588929   -1.138758
     17          6           0        2.865229   -1.733396    0.550644
     18          6           0        3.536810    0.507212   -0.330024
     19          8           0        4.313669   -0.210894   -1.295206
     20          1           0        0.376674   -1.511746    1.613545
     21          1           0       -0.263554   -0.082182    2.369359
     22          1           0        2.027388    0.183327    2.066971
     23          1           0        2.205707    2.325021    1.023952
     24          1           0        0.723993    2.163360    1.917863
     25          1           0        0.863080    1.889388   -1.131419
     26          1           0        0.629671    3.418100   -0.304666
     27          1           0       -1.443321    2.555414   -1.160297
     28          1           0       -3.958476   -1.249070   -0.074137
     29          1           0       -3.185085   -1.701412   -1.595763
     30          1           0       -1.506124    3.967703    0.884432
     31          1           0       -1.540671    2.515077    1.902241
     32          1           0       -2.874778    2.847712    0.789897
     33          1           0       -0.161745   -3.075193   -0.015651
     34          1           0       -1.683532   -3.621444   -0.742746
     35          1           0       -0.697827   -2.386363   -1.557481
     36          1           0       -1.585886   -2.654298    1.848906
     37          1           0        2.189039   -0.856359   -1.826364
     38          1           0        3.479946   -1.610615    1.450727
     39          1           0        2.046493   -2.419443    0.783667
     40          1           0        3.483269   -2.208193   -0.218250
     41          1           0        3.188240    1.448518   -0.764936
     42          1           0        4.141854    0.737038    0.560165
     43          1           0        4.803690    0.444686   -1.817815
 ---------------------------------------------------------------------
 Rotational constants (GHZ):      0.5410792      0.2948351      0.2365522
 Standard basis: 6-31G(d) (6D, 7F)
 There are   333 symmetry adapted cartesian basis functions of A   symmetry.
 There are   333 symmetry adapted basis functions of A   symmetry.
   333 basis functions,   628 primitive gaussians,   333 cartesian basis functions
    73 alpha electrons       73 beta electrons
       nuclear repulsion energy      1632.2499615494 Hartrees.
 NAtoms=   43 NActive=   43 NUniq=   43 SFac= 1.00D+00 NAtFMM=   60 NAOKFM=F Big=F
 Integral buffers will be    131072 words long.
 Raffenetti 2 integral format.
 Two-electron integral symmetry is turned on.
 ------------------------------------------------------------------------------
 Polarizable Continuum Model (PCM)
 =================================
 Model                : PCM (using non-symmetric T matrix).
 Atomic radii         : SMD-Coulomb.
 Polarization charges : Total charges.
 Charge compensation  : None.
 Solution method      : On-the-fly selection.
 Cavity type          : VdW (van der Waals Surface) (Alpha=1.000).
 Cavity algorithm     : GePol (No added spheres)
                        Default sphere list used, NSphG=   43.
                        Lebedev-Laikov grids with approx.  5.0 points / Ang**2.
                        Smoothing algorithm: Karplus/York (Gamma=1.0000).
                        Polarization charges: spherical gaussians, with
                                              point-specific exponents (IZeta= 3).
                        Self-potential: point-specific (ISelfS= 7).
                        Self-field    : sphere-specific E.n sum rule (ISelfD= 2).
 1st derivatives      : Analytical E(r).r(x)/FMM algorithm (CHGder, D1EAlg=3).
                        Cavity 1st derivative terms included.
 Solvent              : Methanol, Eps=  32.613000 Eps(inf)=   1.765709
 ------------------------------------------------------------------------------
 ------------------------------------------------------------------------------
 Atomic radii for non-electrostatic terms: SMD-CDS.
 ------------------------------------------------------------------------------
 Nuclear repulsion after PCM non-electrostatic terms =     1632.2510878611 Hartrees.
 One-electron integrals computed using PRISM.
 NBasis=   333 RedAO= T EigKep=  9.02D-04  NBF=   333
 NBsUse=   333 1.00D-06 EigRej= -1.00D+00 NBFU=   333
 Initial guess from the checkpoint file:  "DY-202A-11R_66.chk"
 B after Tr=     0.000000    0.000000    0.000000
         Rot=    0.999991   -0.002368   -0.002314   -0.002619 Ang=  -0.48 deg.
 ExpMin= 1.61D-01 ExpMax= 5.48D+03 ExpMxC= 8.25D+02 IAcc=1 IRadAn=         1 AccDes= 0.00D+00
 Harris functional with IExCor=  402 and IRadAn=       1 diagonalized for initial guess.
 HarFok:  IExCor=  402 AccDes= 0.00D+00 IRadAn=         1 IDoV= 1 UseB2=F ITyADJ=14
 ICtDFT=  3500011 ScaDFX=  1.000000  1.000000  1.000000  1.000000
 FoFCou: FMM=F IPFlag=           0 FMFlag=      100000 FMFlg1=           0
         NFxFlg=           0 DoJE=T BraDBF=F KetDBF=T FulRan=T
         wScrn=  0.000000 ICntrl=     500 IOpCl=  0 I1Cent=   200000004 NGrid=           0
         NMat0=    1 NMatS0=      1 NMatT0=    0 NMatD0=    1 NMtDS0=    0 NMtDT0=    0
 Petite list used in FoFCou.
 Keep R1 ints in memory in canonical form, NReq=1565304907.
 Requested convergence on RMS density matrix=1.00D-08 within 128 cycles.
 Requested convergence on MAX density matrix=1.00D-06.
 Requested convergence on             energy=1.00D-06.
 No special actions if energy rises.
 Inv3:  Mode=1 IEnd=    21805248.
 Iteration    1 A*A^-1 deviation from unit magnitude is 6.22D-15 for   2646.
 Iteration    1 A*A^-1 deviation from orthogonality  is 3.28D-15 for   2694   2454.
 Iteration    1 A^-1*A deviation from unit magnitude is 5.44D-15 for   2646.
 Iteration    1 A^-1*A deviation from orthogonality  is 3.28D-11 for   1976   1959.
 Error on total polarization charges =  0.05127
 SCF Done:  E(RB3LYP) =  -886.946808857     A.U. after   11 cycles
            NFock= 11  Conv=0.35D-08     -V/T= 2.0094
 SMD-CDS (non-electrostatic) energy       (kcal/mol) =       0.71
 (included in total energy above)
 D1PCM: PCM CHGder 1st derivatives, ID1Alg=3 FixD1E=F DoIter=F DoCFld=F I1PDM=0.
 Calling FoFJK, ICntrl=      2127 FMM=F ISym2X=0 I1Cent= 0 IOpClX= 0 NMat=1 NMatS=1 NMatT=0.
 ***** Axes restored to original set *****
 -------------------------------------------------------------------
 Center     Atomic                   Forces (Hartrees/Bohr)
 Number     Number              X              Y              Z
 -------------------------------------------------------------------
      1        6           0.001272628    0.001376306    0.001307352
      2        6          -0.000323419   -0.002650244   -0.001632793
      3        6           0.001216876    0.000226640    0.001087471
      4        6          -0.000876002   -0.000005837   -0.000142936
      5        6           0.000370850    0.000466444   -0.000420963
      6        6           0.001287285    0.000708472    0.000222008
      7        6          -0.000811010   -0.000685387   -0.000460070
      8        6           0.001093477    0.000218926   -0.002373022
      9        6          -0.001505888   -0.000144514   -0.001099707
     10        6           0.000456063    0.001021040    0.003218992
     11        8          -0.001292908    0.000994809   -0.000443219
     12        6           0.000200734    0.000629874    0.000547473
     13        6           0.001107248   -0.000964993   -0.001770237
     14        8          -0.000457511    0.000456507   -0.001041481
     15        6          -0.000548927   -0.000072153   -0.000119141
     16        8           0.000690584    0.000021017    0.000304348
     17        6           0.000510840   -0.001581603    0.000599803
     18        6          -0.000656404    0.000825799    0.002166927
     19        8           0.001171717    0.001001711   -0.002460683
     20        1          -0.001338548   -0.000419050   -0.000177874
     21        1           0.000280121    0.000259776    0.000126462
     22        1           0.000103330    0.000091786   -0.000414441
     23        1           0.000131772   -0.000255919   -0.000377188
     24        1          -0.000288889   -0.000170337    0.000467826
     25        1          -0.000162342   -0.000254237   -0.000335857
     26        1          -0.000324891    0.000150392    0.000072018
     27        1          -0.000344418   -0.000681018    0.000166944
     28        1           0.000077060   -0.000431200    0.000833909
     29        1           0.000118716   -0.000272153    0.000518114
     30        1           0.000037313    0.000150709    0.000039447
     31        1          -0.000004757   -0.000035960    0.000153326
     32        1          -0.000238734   -0.000122384   -0.000051936
     33        1          -0.000253579    0.000768781    0.000471713
     34        1          -0.000403368   -0.000045364    0.000080193
     35        1          -0.000001041   -0.000091926    0.000213607
     36        1           0.000247540   -0.000480885    0.000538940
     37        1          -0.000235983    0.000313080    0.000357440
     38        1          -0.000131362   -0.000169256   -0.000234342
     39        1          -0.000160928   -0.000030702    0.000236155
     40        1          -0.000113236    0.000397146    0.000233191
     41        1           0.000068283    0.000159437   -0.000016484
     42        1          -0.000138366   -0.000023852   -0.000422183
     43        1           0.000170074   -0.000649678    0.000030904
 -------------------------------------------------------------------
 Cartesian Forces:  Max     0.003218992 RMS     0.000794878

 GradGradGradGradGradGradGradGradGradGradGradGradGradGradGradGradGradGrad
 Berny optimization.
 Using GEDIIS/GDIIS optimizer.
 FormGI is forming the generalized inverse of G from B-inverse, IUseBI=4.
 Internal  Forces:  Max     0.002148683 RMS     0.000481212
 Search for a local minimum.
 Step number   7 out of a maximum of  258
 All quantities printed in internal units (Hartrees-Bohrs-Radians)
 Mixed Optimization -- En-DIIS/RFO-DIIS
 Swapping is turned off.
 Update second derivatives using D2CorX and points    6    7
 DE= -1.25D-05 DEPred=-2.31D-04 R= 5.41D-02
 Trust test= 5.41D-02 RLast= 5.36D-01 DXMaxT set to 4.45D-01
 ITU= -1  1  1  0  1  1  0
     Eigenvalues ---    0.00104   0.00232   0.00282   0.00339   0.00350
     Eigenvalues ---    0.00430   0.00546   0.00633   0.00709   0.00903
     Eigenvalues ---    0.01080   0.01216   0.01293   0.01319   0.01373
     Eigenvalues ---    0.01696   0.02531   0.02983   0.03542   0.03853
     Eigenvalues ---    0.03979   0.04455   0.04491   0.04664   0.04736
     Eigenvalues ---    0.04894   0.05019   0.05138   0.05267   0.05382
     Eigenvalues ---    0.05399   0.05457   0.05487   0.05531   0.05577
     Eigenvalues ---    0.05587   0.05711   0.05737   0.05796   0.05851
     Eigenvalues ---    0.06046   0.06682   0.07079   0.08214   0.08323
     Eigenvalues ---    0.08713   0.09081   0.09250   0.09312   0.09542
     Eigenvalues ---    0.10803   0.11462   0.11930   0.13223   0.13741
     Eigenvalues ---    0.14130   0.15200   0.15643   0.15991   0.16000
     Eigenvalues ---    0.16000   0.16000   0.16000   0.16000   0.16000
     Eigenvalues ---    0.16019   0.16090   0.16257   0.16544   0.16734
     Eigenvalues ---    0.17054   0.18679   0.19763   0.20453   0.22930
     Eigenvalues ---    0.23769   0.24838   0.25002   0.25559   0.26691
     Eigenvalues ---    0.27677   0.27950   0.28271   0.28462   0.28746
     Eigenvalues ---    0.29109   0.29425   0.29657   0.30413   0.31402
     Eigenvalues ---    0.31842   0.32522   0.33095   0.33516   0.33763
     Eigenvalues ---    0.33809   0.33820   0.33994   0.34052   0.34067
     Eigenvalues ---    0.34105   0.34155   0.34203   0.34225   0.34237
     Eigenvalues ---    0.34252   0.34270   0.34278   0.34312   0.34329
     Eigenvalues ---    0.34365   0.34470   0.34548   0.35096   0.37507
     Eigenvalues ---    0.40881   0.41199   0.45910   0.51626   0.52638
     Eigenvalues ---    0.53084   0.54228   0.95081
 En-DIIS/RFO-DIIS IScMMF=        0 using points:     7    6    5    4    3
 RFO step:  Lambda=-1.14956806D-04.
 DidBck=T Rises=F RFO-DIIS coefs:    0.57882    0.61419   -0.48331    0.21135    0.07896
 Iteration  1 RMS(Cart)=  0.02379080 RMS(Int)=  0.00050162
 Iteration  2 RMS(Cart)=  0.00057589 RMS(Int)=  0.00005198
 Iteration  3 RMS(Cart)=  0.00000058 RMS(Int)=  0.00005197
 Variable       Old X    -DE/DX   Delta X   Delta X   Delta X     New X
                                 (Linear)    (Quad)   (Total)
    R1        2.56144   0.00086  -0.00017   0.00171   0.00154   2.56298
    R2        2.85432  -0.00063   0.00048  -0.00234  -0.00184   2.85248
    R3        2.77529   0.00160   0.00026   0.00383   0.00399   2.77928
    R4        2.84265   0.00082   0.00057   0.00109   0.00168   2.84433
    R5        2.91631  -0.00100  -0.00051  -0.00298  -0.00342   2.91289
    R6        2.93155   0.00061  -0.00031   0.00084   0.00054   2.93210
    R7        2.06691   0.00011  -0.00048   0.00143   0.00096   2.06786
    R8        2.07988   0.00010   0.00000   0.00013   0.00013   2.08001
    R9        2.92054   0.00036   0.00096   0.00020   0.00112   2.92166
   R10        2.94725  -0.00020   0.00017  -0.00089  -0.00072   2.94653
   R11        2.07637  -0.00031  -0.00017  -0.00042  -0.00059   2.07578
   R12        2.90606   0.00010   0.00000   0.00077   0.00075   2.90682
   R13        2.07246  -0.00001  -0.00046   0.00048   0.00002   2.07248
   R14        2.07454   0.00046   0.00036   0.00040   0.00076   2.07530
   R15        2.90872   0.00057   0.00140   0.00032   0.00169   2.91040
   R16        2.06875   0.00032   0.00015   0.00061   0.00076   2.06951
   R17        2.07656   0.00008  -0.00008   0.00035   0.00027   2.07684
   R18        2.91479   0.00080   0.00100   0.00066   0.00166   2.91645
   R19        2.07751  -0.00031  -0.00033  -0.00024  -0.00057   2.07694
   R20        2.86067   0.00144   0.00200   0.00049   0.00246   2.86313
   R21        2.32786   0.00156   0.00008   0.00130   0.00138   2.32924
   R22        2.90044   0.00105   0.00106   0.00189   0.00302   2.90346
   R23        2.07033   0.00037  -0.00021   0.00061   0.00040   2.07073
   R24        2.07063  -0.00033   0.00036  -0.00106  -0.00070   2.06993
   R25        2.88911   0.00093  -0.00041   0.00347   0.00306   2.89217
   R26        2.73146  -0.00034   0.00118  -0.00200  -0.00083   2.73063
   R27        2.07335   0.00016   0.00008   0.00021   0.00029   2.07364
   R28        2.06998   0.00015   0.00000   0.00033   0.00033   2.07031
   R29        2.07067   0.00024   0.00016   0.00034   0.00050   2.07117
   R30        2.07101  -0.00019  -0.00006   0.00007   0.00001   2.07102
   R31        2.07070   0.00027  -0.00001   0.00058   0.00058   2.07128
   R32        2.06904  -0.00022   0.00005  -0.00052  -0.00046   2.06858
   R33        1.83675   0.00066   0.00031   0.00057   0.00088   1.83763
   R34        2.73026  -0.00085  -0.00010  -0.00142  -0.00152   2.72875
   R35        2.90681   0.00156   0.00074   0.00252   0.00326   2.91007
   R36        2.90372   0.00136   0.00149   0.00108   0.00258   2.90630
[truncated: 1,219,134 more chars]
