# Supplementary material for: New patchoulol- and guaiane-type sesquiterpenoids from Sanguisorba officinalis with anti-melanogenic activity
Source: Nat Prod Bioprospect. 2026 May 12;16(1):63. doi: 10.1007/s13659-026-00616-0 (PMC13161421; doi:10.1007/s13659-026-00616-0)
Supplement: Supplementary file 2 — Additional file 2. It includes the calculated NMR data of compound 11. [file 13659_2026_616_MOESM2_ESM.zip › New folder/11R-opt_freq-conf-67.log]

 Entering Gaussian System, Link 0=/gpfs/home/zhengshan/software/Gaussian/g09/g09
 Input=DY-202A-11R_67.gjf
 Output=DY-202A-11R_67.log
 Initial command:
 /gpfs/home/zhengshan/software/Gaussian/g09/l1.exe "/gpfs/home/zhengshan/software/Gaussian/g09/scratch/zhengshan/%J/Gau-13554.inp" -scrdir="/gpfs/home/zhengshan/software/Gaussian/g09/scratch/zhengshan/%J/"
 Entering Link 1 = /gpfs/home/zhengshan/software/Gaussian/g09/l1.exe PID=     13555.
  
 Copyright (c) 1988,1990,1992,1993,1995,1998,2003,2009,2013,
            Gaussian, Inc.  All Rights Reserved.
  
 This is part of the Gaussian(R) 09 program.  It is based on
 the Gaussian(R) 03 system (copyright 2003, Gaussian, Inc.),
 the Gaussian(R) 98 system (copyright 1998, Gaussian, Inc.),
 the Gaussian(R) 94 system (copyright 1995, Gaussian, Inc.),
 the Gaussian 92(TM) system (copyright 1992, Gaussian, Inc.),
 the Gaussian 90(TM) system (copyright 1990, Gaussian, Inc.),
 the Gaussian 88(TM) system (copyright 1988, Gaussian, Inc.),
 the Gaussian 86(TM) system (copyright 1986, Carnegie Mellon
 University), and the Gaussian 82(TM) system (copyright 1983,
 Carnegie Mellon University). Gaussian is a federally registered
 trademark of Gaussian, Inc.
  
 This software contains proprietary and confidential information,
 including trade secrets, belonging to Gaussian, Inc.
  
 This software is provided under written license and may be
 used, copied, transmitted, or stored only in accord with that
 written license.
  
 The following legend is applicable only to US Government
 contracts under FAR:
  
                    RESTRICTED RIGHTS LEGEND
  
 Use, reproduction and disclosure by the US Government is
 subject to restrictions as set forth in subparagraphs (a)
 and (c) of the Commercial Computer Software - Restricted
 Rights clause in FAR 52.227-19.
  
 Gaussian, Inc.
 340 Quinnipiac St., Bldg. 40, Wallingford CT 06492
  
  
 ---------------------------------------------------------------
 Warning -- This program may not be used in any manner that
 competes with the business of Gaussian, Inc. or will provide
 assistance to any competitor of Gaussian, Inc.  The licensee
 of this program is prohibited from giving any competitor of
 Gaussian, Inc. access to this program.  By using this program,
 the user acknowledges that Gaussian, Inc. is engaged in the
 business of creating and licensing software in the field of
 computational chemistry and represents and warrants to the
 licensee that it is not a competitor of Gaussian, Inc. and that
 it will not use this program in any manner prohibited above.
 ---------------------------------------------------------------
  

 Cite this work as:
 Gaussian 09, Revision D.01,
 M. J. Frisch, G. W. Trucks, H. B. Schlegel, G. E. Scuseria, 
 M. A. Robb, J. R. Cheeseman, G. Scalmani, V. Barone, B. Mennucci, 
 G. A. Petersson, H. Nakatsuji, M. Caricato, X. Li, H. P. Hratchian, 
 A. F. Izmaylov, J. Bloino, G. Zheng, J. L. Sonnenberg, M. Hada, 
 M. Ehara, K. Toyota, R. Fukuda, J. Hasegawa, M. Ishida, T. Nakajima, 
 Y. Honda, O. Kitao, H. Nakai, T. Vreven, J. A. Montgomery, Jr., 
 J. E. Peralta, F. Ogliaro, M. Bearpark, J. J. Heyd, E. Brothers, 
 K. N. Kudin, V. N. Staroverov, T. Keith, R. Kobayashi, J. Normand, 
 K. Raghavachari, A. Rendell, J. C. Burant, S. S. Iyengar, J. Tomasi, 
 M. Cossi, N. Rega, J. M. Millam, M. Klene, J. E. Knox, J. B. Cross, 
 V. Bakken, C. Adamo, J. Jaramillo, R. Gomperts, R. E. Stratmann, 
 O. Yazyev, A. J. Austin, R. Cammi, C. Pomelli, J. W. Ochterski, 
 R. L. Martin, K. Morokuma, V. G. Zakrzewski, G. A. Voth, 
 P. Salvador, J. J. Dannenberg, S. Dapprich, A. D. Daniels, 
 O. Farkas, J. B. Foresman, J. V. Ortiz, J. Cioslowski, 
 and D. J. Fox, Gaussian, Inc., Wallingford CT, 2013.
 
 ******************************************
 Gaussian 09:  ES64L-G09RevD.01 24-Apr-2013
                10-Mar-2024 
 ******************************************
 %nprocshared=4
 Will use up to    4 processors via shared memory.
 %mem=12GB
 %chk=DY-202A-11R_67.chk
 ----------------------------------------------------------
 # opt freq b3lyp/6-31g(d) scrf=(smd,solvent=methanol,read)
 ----------------------------------------------------------
 1/14=-1,18=20,19=15,26=3,38=1,40=2/1,3;
 2/9=110,12=2,17=6,18=5,40=1/2;
 3/5=1,6=6,7=1,11=2,16=1,25=1,30=1,70=32203,71=1,72=3,74=-5/1,2,3;
 4//1;
 5/5=2,38=5,53=3/2;
 6/7=2,8=2,9=2,10=2,28=1/1;
 7//1,2,3,16;
 1/14=-1,18=20,19=15,26=3/3(2);
 2/9=110/2;
 99//99;
 2/9=110/2;
 3/5=1,6=6,7=1,11=2,16=1,25=1,30=1,70=32205,71=1,72=3,74=-5/1,2,3;
 4/5=5,16=3,69=1/1;
 5/5=2,38=5,53=3/2;
 7//1,2,3,16;
 1/14=-1,18=20,19=15,26=3/3(-5);
 2/9=110/2;
 6/7=2,8=2,9=2,10=2,19=2,28=1/1;
 99/9=1/99;
 --------
 opt+freq
 --------
 Symbolic Z-matrix:
 Charge =  0 Multiplicity = 1
 C                     1.6196    0.8125    0.1056 
 C                     1.1673   -0.4374    0.2883 
 C                    -0.2513   -0.835     0.6143 
 C                    -1.3256    0.0293   -0.0917 
 C                    -1.5138    1.3802    0.6414 
 C                    -0.2664    2.0831    1.1881 
 C                     0.9645    2.145     0.2713 
 C                     3.0517    0.68     -0.2256 
 C                     3.4973   -0.7484   -0.2642 
 C                     2.2176   -1.5047    0.0979 
 O                     3.7883    1.6348   -0.429 
 C                     0.664     2.8115   -1.0722 
 C                     2.4073   -2.3822    1.3345 
 O                     1.8115   -2.3184   -0.9991 
 C                    -2.6793   -0.7471   -0.2915 
 O                    -3.1341   -1.2188    0.9898 
 C                    -2.4928   -1.9623   -1.221 
 C                    -3.8128    0.129    -0.8904 
 O                    -4.3603    1.021     0.0778 
 H                    -0.3934   -0.8218    1.7021 
 H                    -0.3693   -1.88      0.3198 
 H                    -0.965     0.2569   -1.1042 
 H                    -2.1883    1.2419    1.4951 
 H                    -2.0149    2.0778   -0.0411 
 H                     0.0177    1.6104    2.1385 
 H                    -0.5543    3.1088    1.4562 
 H                     1.6839    2.7921    0.7932 
 H                     3.865    -0.9908   -1.2658 
 H                     4.2919   -0.8835    0.4764 
 H                     0.191     3.7878   -0.9204 
 H                    -0.0012    2.2099   -1.6983 
 H                     1.5853    2.9784   -1.6413 
 H                     1.5049   -2.9646    1.5522 
 H                     3.2092   -3.1112    1.17 
 H                     2.6577   -1.7889    2.2206 
 H                     2.4911   -3.0015   -1.1314 
 H                    -3.8524   -1.8584    0.8343 
 H                    -2.0428   -1.671    -2.1755 
 H                    -1.8842   -2.7472   -0.7638 
 H                    -3.4562   -2.4416   -1.4331 
 H                    -3.4646    0.7051   -1.7537 
 H                    -4.6489   -0.4982   -1.2184 
 H                    -4.2596    0.5711    0.9399 
 

 GradGradGradGradGradGradGradGradGradGradGradGradGradGradGradGradGradGrad
 Berny optimization.
 Initialization pass.
                           ----------------------------
                           !    Initial Parameters    !
                           ! (Angstroms and Degrees)  !
 --------------------------                            --------------------------
 ! Name  Definition              Value          Derivative Info.                !
 --------------------------------------------------------------------------------
 ! R1    R(1,2)                  1.3417         estimate D2E/DX2                !
 ! R2    R(1,7)                  1.494          estimate D2E/DX2                !
 ! R3    R(1,8)                  1.4759         estimate D2E/DX2                !
 ! R4    R(2,3)                  1.5089         estimate D2E/DX2                !
 ! R5    R(2,10)                 1.5095         estimate D2E/DX2                !
 ! R6    R(3,4)                  1.5491         estimate D2E/DX2                !
 ! R7    R(3,20)                 1.0971         estimate D2E/DX2                !
 ! R8    R(3,21)                 1.0921         estimate D2E/DX2                !
 ! R9    R(4,5)                  1.5485         estimate D2E/DX2                !
 ! R10   R(4,15)                 1.5733         estimate D2E/DX2                !
 ! R11   R(4,22)                 1.0986         estimate D2E/DX2                !
 ! R12   R(5,6)                  1.5326         estimate D2E/DX2                !
 ! R13   R(5,23)                 1.0968         estimate D2E/DX2                !
 ! R14   R(5,24)                 1.0971         estimate D2E/DX2                !
 ! R15   R(6,7)                  1.5361         estimate D2E/DX2                !
 ! R16   R(6,25)                 1.0988         estimate D2E/DX2                !
 ! R17   R(6,26)                 1.0986         estimate D2E/DX2                !
 ! R18   R(7,12)                 1.5295         estimate D2E/DX2                !
 ! R19   R(7,27)                 1.0994         estimate D2E/DX2                !
 ! R20   R(8,9)                  1.4968         estimate D2E/DX2                !
 ! R21   R(8,11)                 1.2229         estimate D2E/DX2                !
 ! R22   R(9,10)                 1.5299         estimate D2E/DX2                !
 ! R23   R(9,28)                 1.0941         estimate D2E/DX2                !
 ! R24   R(9,29)                 1.0946         estimate D2E/DX2                !
 ! R25   R(10,13)                1.5281         estimate D2E/DX2                !
 ! R26   R(10,14)                1.4249         estimate D2E/DX2                !
 ! R27   R(12,30)                1.0954         estimate D2E/DX2                !
 ! R28   R(12,31)                1.0938         estimate D2E/DX2                !
 ! R29   R(12,32)                1.0957         estimate D2E/DX2                !
 ! R30   R(13,33)                1.0959         estimate D2E/DX2                !
 ! R31   R(13,34)                1.0962         estimate D2E/DX2                !
 ! R32   R(13,35)                1.0954         estimate D2E/DX2                !
 ! R33   R(14,36)                0.9726         estimate D2E/DX2                !
 ! R34   R(15,16)                1.4391         estimate D2E/DX2                !
 ! R35   R(15,17)                1.5413         estimate D2E/DX2                !
 ! R36   R(15,18)                1.5528         estimate D2E/DX2                !
 ! R37   R(16,37)                0.9743         estimate D2E/DX2                !
 ! R38   R(17,38)                1.0947         estimate D2E/DX2                !
 ! R39   R(17,39)                1.0934         estimate D2E/DX2                !
 ! R40   R(17,40)                1.0967         estimate D2E/DX2                !
 ! R41   R(18,19)                1.4258         estimate D2E/DX2                !
 ! R42   R(18,41)                1.0947         estimate D2E/DX2                !
 ! R43   R(18,42)                1.0955         estimate D2E/DX2                !
 ! R44   R(19,43)                0.9776         estimate D2E/DX2                !
 ! A1    A(2,1,7)              131.9073         estimate D2E/DX2                !
 ! A2    A(2,1,8)              105.9044         estimate D2E/DX2                !
 ! A3    A(7,1,8)              122.0347         estimate D2E/DX2                !
 ! A4    A(1,2,3)              126.2863         estimate D2E/DX2                !
 ! A5    A(1,2,10)             114.0131         estimate D2E/DX2                !
 ! A6    A(3,2,10)             119.6764         estimate D2E/DX2                !
 ! A7    A(2,3,4)              113.9867         estimate D2E/DX2                !
 ! A8    A(2,3,20)             109.4397         estimate D2E/DX2                !
 ! A9    A(2,3,21)             107.1851         estimate D2E/DX2                !
 ! A10   A(4,3,20)             110.815          estimate D2E/DX2                !
 ! A11   A(4,3,21)             109.6366         estimate D2E/DX2                !
 ! A12   A(20,3,21)            105.3605         estimate D2E/DX2                !
 ! A13   A(3,4,5)              110.8105         estimate D2E/DX2                !
 ! A14   A(3,4,15)             112.2879         estimate D2E/DX2                !
 ! A15   A(3,4,22)             107.938          estimate D2E/DX2                !
 ! A16   A(5,4,15)             112.7103         estimate D2E/DX2                !
 ! A17   A(5,4,22)             107.186          estimate D2E/DX2                !
 ! A18   A(15,4,22)            105.5222         estimate D2E/DX2                !
 ! A19   A(4,5,6)              118.0383         estimate D2E/DX2                !
 ! A20   A(4,5,23)             109.4661         estimate D2E/DX2                !
 ! A21   A(4,5,24)             108.4048         estimate D2E/DX2                !
 ! A22   A(6,5,23)             106.303          estimate D2E/DX2                !
 ! A23   A(6,5,24)             107.5803         estimate D2E/DX2                !
 ! A24   A(23,5,24)            106.4704         estimate D2E/DX2                !
 ! A25   A(5,6,7)              117.2442         estimate D2E/DX2                !
 ! A26   A(5,6,25)             108.7635         estimate D2E/DX2                !
 ! A27   A(5,6,26)             107.5755         estimate D2E/DX2                !
 ! A28   A(7,6,25)             109.0494         estimate D2E/DX2                !
 ! A29   A(7,6,26)             108.5446         estimate D2E/DX2                !
 ! A30   A(25,6,26)            104.9711         estimate D2E/DX2                !
 ! A31   A(1,7,6)              112.4341         estimate D2E/DX2                !
 ! A32   A(1,7,12)             112.1703         estimate D2E/DX2                !
 ! A33   A(1,7,27)             106.899          estimate D2E/DX2                !
 ! A34   A(6,7,12)             112.6053         estimate D2E/DX2                !
 ! A35   A(6,7,27)             105.352          estimate D2E/DX2                !
 ! A36   A(12,7,27)            106.8012         estimate D2E/DX2                !
 ! A37   A(1,8,9)              112.3548         estimate D2E/DX2                !
 ! A38   A(1,8,11)             123.4829         estimate D2E/DX2                !
 ! A39   A(9,8,11)             124.1572         estimate D2E/DX2                !
 ! A40   A(8,9,10)             102.5113         estimate D2E/DX2                !
 ! A41   A(8,9,28)             109.577          estimate D2E/DX2                !
 ! A42   A(8,9,29)             108.4484         estimate D2E/DX2                !
 ! A43   A(10,9,28)            112.8446         estimate D2E/DX2                !
 ! A44   A(10,9,29)            112.7088         estimate D2E/DX2                !
 ! A45   A(28,9,29)            110.3692         estimate D2E/DX2                !
 ! A46   A(2,10,9)             105.208          estimate D2E/DX2                !
 ! A47   A(2,10,13)            112.9747         estimate D2E/DX2                !
 ! A48   A(2,10,14)            107.6122         estimate D2E/DX2                !
 ! A49   A(9,10,13)            111.8113         estimate D2E/DX2                !
 ! A50   A(9,10,14)            109.783          estimate D2E/DX2                !
 ! A51   A(13,10,14)           109.2966         estimate D2E/DX2                !
 ! A52   A(7,12,30)            110.5777         estimate D2E/DX2                !
 ! A53   A(7,12,31)            112.4945         estimate D2E/DX2                !
 ! A54   A(7,12,32)            110.9409         estimate D2E/DX2                !
 ! A55   A(30,12,31)           107.8738         estimate D2E/DX2                !
 ! A56   A(30,12,32)           107.4151         estimate D2E/DX2                !
 ! A57   A(31,12,32)           107.3274         estimate D2E/DX2                !
 ! A58   A(10,13,33)           111.3284         estimate D2E/DX2                !
 ! A59   A(10,13,34)           110.565          estimate D2E/DX2                !
 ! A60   A(10,13,35)           111.8369         estimate D2E/DX2                !
 ! A61   A(33,13,34)           106.1873         estimate D2E/DX2                !
 ! A62   A(33,13,35)           108.3845         estimate D2E/DX2                !
 ! A63   A(34,13,35)           108.3236         estimate D2E/DX2                !
 ! A64   A(10,14,36)           107.8573         estimate D2E/DX2                !
 ! A65   A(4,15,16)            108.6992         estimate D2E/DX2                !
 ! A66   A(4,15,17)            111.1963         estimate D2E/DX2                !
 ! A67   A(4,15,18)            113.4939         estimate D2E/DX2                !
 ! A68   A(16,15,17)           108.4668         estimate D2E/DX2                !
 ! A69   A(16,15,18)           107.316          estimate D2E/DX2                !
 ! A70   A(17,15,18)           107.4927         estimate D2E/DX2                !
 ! A71   A(15,16,37)           107.8224         estimate D2E/DX2                !
 ! A72   A(15,17,38)           111.4549         estimate D2E/DX2                !
 ! A73   A(15,17,39)           112.4063         estimate D2E/DX2                !
 ! A74   A(15,17,40)           110.7876         estimate D2E/DX2                !
 ! A75   A(38,17,39)           109.0748         estimate D2E/DX2                !
 ! A76   A(38,17,40)           107.9841         estimate D2E/DX2                !
 ! A77   A(39,17,40)           104.8382         estimate D2E/DX2                !
 ! A78   A(15,18,19)           111.8015         estimate D2E/DX2                !
 ! A79   A(15,18,41)           111.6476         estimate D2E/DX2                !
 ! A80   A(15,18,42)           110.4631         estimate D2E/DX2                !
 ! A81   A(19,18,41)           109.1728         estimate D2E/DX2                !
 ! A82   A(19,18,42)           105.5714         estimate D2E/DX2                !
 ! A83   A(41,18,42)           107.9356         estimate D2E/DX2                !
 ! A84   A(18,19,43)           105.7451         estimate D2E/DX2                !
 ! D1    D(7,1,2,3)              6.1229         estimate D2E/DX2                !
 ! D2    D(7,1,2,10)          -175.6838         estimate D2E/DX2                !
 ! D3    D(8,1,2,3)           -178.4416         estimate D2E/DX2                !
 ! D4    D(8,1,2,10)            -0.2483         estimate D2E/DX2                !
 ! D5    D(2,1,7,6)             20.6178         estimate D2E/DX2                !
 ! D6    D(2,1,7,12)          -107.5009         estimate D2E/DX2                !
 ! D7    D(2,1,7,27)           135.7547         estimate D2E/DX2                !
 ! D8    D(8,1,7,6)           -154.2024         estimate D2E/DX2                !
 ! D9    D(8,1,7,12)            77.679          estimate D2E/DX2                !
 ! D10   D(8,1,7,27)           -39.0655         estimate D2E/DX2                !
 ! D11   D(2,1,8,9)              0.7805         estimate D2E/DX2                !
 ! D12   D(2,1,8,11)          -178.4284         estimate D2E/DX2                !
 ! D13   D(7,1,8,9)            176.7743         estimate D2E/DX2                !
 ! D14   D(7,1,8,11)            -2.4346         estimate D2E/DX2                !
 ! D15   D(1,2,3,4)             36.939          estimate D2E/DX2                !
 ! D16   D(1,2,3,20)           -87.7758         estimate D2E/DX2                !
 ! D17   D(1,2,3,21)           158.4469         estimate D2E/DX2                !
 ! D18   D(10,2,3,4)          -141.1615         estimate D2E/DX2                !
 ! D19   D(10,2,3,20)           94.1237         estimate D2E/DX2                !
 ! D20   D(10,2,3,21)          -19.6536         estimate D2E/DX2                !
 ! D21   D(1,2,10,9)            -0.3373         estimate D2E/DX2                !
 ! D22   D(1,2,10,13)          121.902          estimate D2E/DX2                !
 ! D23   D(1,2,10,14)         -117.3564         estimate D2E/DX2                !
 ! D24   D(3,2,10,9)           177.9866         estimate D2E/DX2                !
 ! D25   D(3,2,10,13)          -59.7741         estimate D2E/DX2                !
 ! D26   D(3,2,10,14)           60.9675         estimate D2E/DX2                !
 ! D27   D(2,3,4,5)            -79.355          estimate D2E/DX2                !
 ! D28   D(2,3,4,15)           153.6209         estimate D2E/DX2                !
 ! D29   D(2,3,4,22)            37.7284         estimate D2E/DX2                !
 ! D30   D(20,3,4,5)            44.6221         estimate D2E/DX2                !
 ! D31   D(20,3,4,15)          -82.4019         estimate D2E/DX2                !
 ! D32   D(20,3,4,22)          161.7055         estimate D2E/DX2                !
 ! D33   D(21,3,4,5)           160.5048         estimate D2E/DX2                !
 ! D34   D(21,3,4,15)           33.4808         estimate D2E/DX2                !
 ! D35   D(21,3,4,22)          -82.4118         estimate D2E/DX2                !
 ! D36   D(3,4,5,6)             39.335          estimate D2E/DX2                !
 ! D37   D(3,4,5,23)           -82.3712         estimate D2E/DX2                !
 ! D38   D(3,4,5,24)           161.8734         estimate D2E/DX2                !
 ! D39   D(15,4,5,6)           166.1261         estimate D2E/DX2                !
 ! D40   D(15,4,5,23)           44.4199         estimate D2E/DX2                !
 ! D41   D(15,4,5,24)          -71.3355         estimate D2E/DX2                !
 ! D42   D(22,4,5,6)           -78.2092         estimate D2E/DX2                !
 ! D43   D(22,4,5,23)          160.0846         estimate D2E/DX2                !
 ! D44   D(22,4,5,24)           44.3291         estimate D2E/DX2                !
 ! D45   D(3,4,15,16)           55.9229         estimate D2E/DX2                !
 ! D46   D(3,4,15,17)          -63.413          estimate D2E/DX2                !
 ! D47   D(3,4,15,18)          175.2475         estimate D2E/DX2                !
 ! D48   D(5,4,15,16)          -70.0767         estimate D2E/DX2                !
 ! D49   D(5,4,15,17)          170.5874         estimate D2E/DX2                !
 ! D50   D(5,4,15,18)           49.248          estimate D2E/DX2                !
 ! D51   D(22,4,15,16)         173.2647         estimate D2E/DX2                !
 ! D52   D(22,4,15,17)          53.9288         estimate D2E/DX2                !
 ! D53   D(22,4,15,18)         -67.4107         estimate D2E/DX2                !
 ! D54   D(4,5,6,7)             44.4693         estimate D2E/DX2                !
 ! D55   D(4,5,6,25)           -79.769          estimate D2E/DX2                !
 ! D56   D(4,5,6,26)           167.04           estimate D2E/DX2                !
 ! D57   D(23,5,6,7)           167.7776         estimate D2E/DX2                !
 ! D58   D(23,5,6,25)           43.5392         estimate D2E/DX2                !
 ! D59   D(23,5,6,26)          -69.6517         estimate D2E/DX2                !
 ! D60   D(24,5,6,7)           -78.4854         estimate D2E/DX2                !
 ! D61   D(24,5,6,25)          157.2762         estimate D2E/DX2                !
 ! D62   D(24,5,6,26)           44.0853         estimate D2E/DX2                !
 ! D63   D(5,6,7,1)            -71.0826         estimate D2E/DX2                !
 ! D64   D(5,6,7,12)            56.8067         estimate D2E/DX2                !
 ! D65   D(5,6,7,27)           172.8471         estimate D2E/DX2                !
 ! D66   D(25,6,7,1)            53.0114         estimate D2E/DX2                !
 ! D67   D(25,6,7,12)         -179.0993         estimate D2E/DX2                !
 ! D68   D(25,6,7,27)          -63.0589         estimate D2E/DX2                !
 ! D69   D(26,6,7,1)           166.8461         estimate D2E/DX2                !
 ! D70   D(26,6,7,12)          -65.2646         estimate D2E/DX2                !
 ! D71   D(26,6,7,27)           50.7758         estimate D2E/DX2                !
 ! D72   D(1,7,12,30)         -179.6207         estimate D2E/DX2                !
 ! D73   D(1,7,12,31)           59.6954         estimate D2E/DX2                !
 ! D74   D(1,7,12,32)          -60.5447         estimate D2E/DX2                !
 ! D75   D(6,7,12,30)           52.3513         estimate D2E/DX2                !
 ! D76   D(6,7,12,31)          -68.3326         estimate D2E/DX2                !
 ! D77   D(6,7,12,32)          171.4273         estimate D2E/DX2                !
 ! D78   D(27,7,12,30)         -62.8175         estimate D2E/DX2                !
 ! D79   D(27,7,12,31)         176.4985         estimate D2E/DX2                !
 ! D80   D(27,7,12,32)          56.2585         estimate D2E/DX2                !
 ! D81   D(1,8,9,10)            -0.9513         estimate D2E/DX2                !
 ! D82   D(1,8,9,28)           119.1142         estimate D2E/DX2                !
 ! D83   D(1,8,9,29)          -120.3502         estimate D2E/DX2                !
 ! D84   D(11,8,9,10)          178.2513         estimate D2E/DX2                !
 ! D85   D(11,8,9,28)          -61.6831         estimate D2E/DX2                !
 ! D86   D(11,8,9,29)           58.8525         estimate D2E/DX2                !
 ! D87   D(8,9,10,2)             0.7427         estimate D2E/DX2                !
 ! D88   D(8,9,10,13)         -122.2458         estimate D2E/DX2                !
 ! D89   D(8,9,10,14)          116.2736         estimate D2E/DX2                !
 ! D90   D(28,9,10,2)         -117.027          estimate D2E/DX2                !
 ! D91   D(28,9,10,13)         119.9845         estimate D2E/DX2                !
 ! D92   D(28,9,10,14)          -1.4961         estimate D2E/DX2                !
 ! D93   D(29,9,10,2)          117.1181         estimate D2E/DX2                !
 ! D94   D(29,9,10,13)          -5.8704         estimate D2E/DX2                !
 ! D95   D(29,9,10,14)        -127.351          estimate D2E/DX2                !
 ! D96   D(2,10,13,33)          64.8692         estimate D2E/DX2                !
 ! D97   D(2,10,13,34)        -177.347          estimate D2E/DX2                !
 ! D98   D(2,10,13,35)         -56.5447         estimate D2E/DX2                !
 ! D99   D(9,10,13,33)        -176.6698         estimate D2E/DX2                !
 ! D100  D(9,10,13,34)         -58.886          estimate D2E/DX2                !
 ! D101  D(9,10,13,35)          61.9163         estimate D2E/DX2                !
 ! D102  D(14,10,13,33)        -54.9088         estimate D2E/DX2                !
 ! D103  D(14,10,13,34)         62.8749         estimate D2E/DX2                !
 ! D104  D(14,10,13,35)       -176.3227         estimate D2E/DX2                !
 ! D105  D(2,10,14,36)         179.3677         estimate D2E/DX2                !
 ! D106  D(9,10,14,36)          65.3719         estimate D2E/DX2                !
 ! D107  D(13,10,14,36)        -57.6045         estimate D2E/DX2                !
 ! D108  D(4,15,16,37)        -167.527          estimate D2E/DX2                !
 ! D109  D(17,15,16,37)        -46.4984         estimate D2E/DX2                !
 ! D110  D(18,15,16,37)         69.3546         estimate D2E/DX2                !
 ! D111  D(4,15,17,38)         -54.2868         estimate D2E/DX2                !
 ! D112  D(4,15,17,39)          68.5224         estimate D2E/DX2                !
 ! D113  D(4,15,17,40)        -174.5538         estimate D2E/DX2                !
 ! D114  D(16,15,17,38)       -173.7614         estimate D2E/DX2                !
 ! D115  D(16,15,17,39)        -50.9522         estimate D2E/DX2                !
 ! D116  D(16,15,17,40)         65.9716         estimate D2E/DX2                !
 ! D117  D(18,15,17,38)         70.5003         estimate D2E/DX2                !
 ! D118  D(18,15,17,39)       -166.6906         estimate D2E/DX2                !
 ! D119  D(18,15,17,40)        -49.7667         estimate D2E/DX2                !
 ! D120  D(4,15,18,19)         -75.5398         estimate D2E/DX2                !
 ! D121  D(4,15,18,41)          47.0972         estimate D2E/DX2                !
 ! D122  D(4,15,18,42)         167.2117         estimate D2E/DX2                !
 ! D123  D(16,15,18,19)         44.5726         estimate D2E/DX2                !
 ! D124  D(16,15,18,41)        167.2096         estimate D2E/DX2                !
 ! D125  D(16,15,18,42)        -72.6759         estimate D2E/DX2                !
 ! D126  D(17,15,18,19)        161.0687         estimate D2E/DX2                !
 ! D127  D(17,15,18,41)        -76.2942         estimate D2E/DX2                !
 ! D128  D(17,15,18,42)         43.8202         estimate D2E/DX2                !
 ! D129  D(15,18,19,43)        -29.7645         estimate D2E/DX2                !
 ! D130  D(41,18,19,43)       -153.8016         estimate D2E/DX2                !
 ! D131  D(42,18,19,43)         90.391          estimate D2E/DX2                !
 --------------------------------------------------------------------------------
 Trust Radius=3.00D-01 FncErr=1.00D-07 GrdErr=1.00D-06
 Number of steps in this run=    258 maximum allowed number of steps=    258.
 GradGradGradGradGradGradGradGradGradGradGradGradGradGradGradGradGradGrad

                          Input orientation:                          
 ---------------------------------------------------------------------
 Center     Atomic      Atomic             Coordinates (Angstroms)
 Number     Number       Type             X           Y           Z
 ---------------------------------------------------------------------
      1          6           0        1.619600    0.812500    0.105600
      2          6           0        1.167300   -0.437400    0.288300
      3          6           0       -0.251300   -0.835000    0.614300
      4          6           0       -1.325600    0.029300   -0.091700
      5          6           0       -1.513800    1.380200    0.641400
      6          6           0       -0.266400    2.083100    1.188100
      7          6           0        0.964500    2.145000    0.271300
      8          6           0        3.051700    0.680000   -0.225600
      9          6           0        3.497300   -0.748400   -0.264200
     10          6           0        2.217600   -1.504700    0.097900
     11          8           0        3.788300    1.634800   -0.429000
     12          6           0        0.664000    2.811500   -1.072200
     13          6           0        2.407300   -2.382200    1.334500
     14          8           0        1.811500   -2.318400   -0.999100
     15          6           0       -2.679300   -0.747100   -0.291500
     16          8           0       -3.134100   -1.218800    0.989800
     17          6           0       -2.492800   -1.962300   -1.221000
     18          6           0       -3.812800    0.129000   -0.890400
     19          8           0       -4.360300    1.021000    0.077800
     20          1           0       -0.393400   -0.821800    1.702100
     21          1           0       -0.369300   -1.880000    0.319800
     22          1           0       -0.965000    0.256900   -1.104200
     23          1           0       -2.188300    1.241900    1.495100
     24          1           0       -2.014900    2.077800   -0.041100
     25          1           0        0.017700    1.610400    2.138500
     26          1           0       -0.554300    3.108800    1.456200
     27          1           0        1.683900    2.792100    0.793200
     28          1           0        3.865000   -0.990800   -1.265800
     29          1           0        4.291900   -0.883500    0.476400
     30          1           0        0.191000    3.787800   -0.920400
     31          1           0       -0.001200    2.209900   -1.698300
     32          1           0        1.585300    2.978400   -1.641300
     33          1           0        1.504900   -2.964600    1.552200
     34          1           0        3.209200   -3.111200    1.170000
     35          1           0        2.657700   -1.788900    2.220600
     36          1           0        2.491100   -3.001500   -1.131400
     37          1           0       -3.852400   -1.858400    0.834300
     38          1           0       -2.042800   -1.671000   -2.175500
     39          1           0       -1.884200   -2.747200   -0.763800
     40          1           0       -3.456200   -2.441600   -1.433100
     41          1           0       -3.464600    0.705100   -1.753700
     42          1           0       -4.648900   -0.498200   -1.218400
     43          1           0       -4.259600    0.571100    0.939900
 ---------------------------------------------------------------------
                    Distance matrix (angstroms):
                    1          2          3          4          5
     1  C    0.000000
     2  C    1.341717   0.000000
     3  C    2.544268   1.508903   0.000000
     4  C    3.053937   2.564519   1.549055   0.000000
     5  C    3.229173   3.258320   2.549853   1.548478   0.000000
     6  C    2.518576   3.036125   2.974018   2.641569   1.532630
     7  C    1.494044   2.590407   3.236699   3.138871   2.619898
     8  C    1.475859   2.250253   3.729674   4.427425   4.699549
     9  C    2.469599   2.414721   3.851138   4.888245   5.519255
    10  C    2.393132   1.509474   2.609719   3.865666   4.747777
    11  O    2.380175   3.417334   4.848377   5.370603   5.415057
    12  C    2.509260   3.558036   4.120560   3.558163   3.118951
    13  C    3.512374   2.532663   3.159220   4.667325   5.478236
    14  O    3.325616   2.368661   3.009764   4.021998   5.237223
    15  C    4.590270   3.902360   2.592949   1.573283   2.598865
    16  O    5.244583   4.427723   2.932378   2.449095   3.082459
    17  C    5.135291   4.242598   3.108610   2.569853   3.949593
    18  C    5.565084   5.148936   3.984683   2.614197   3.032707
    19  O    5.983598   5.720630   4.540534   3.197124   2.923907
    20  H    3.044982   2.140649   1.097121   2.193419   2.688714
    21  H    3.354275   2.107896   1.092099   2.174688   3.470189
    22  H    2.907312   2.639661   2.157511   1.098631   2.147115
    23  H    4.076174   3.941632   2.973431   2.175450   1.096759
    24  H    3.851246   4.069537   3.467598   2.161954   1.097066
    25  H    2.708396   2.989700   2.894050   3.046001   2.154018
    26  H    3.438452   4.111378   4.044028   3.531886   2.138363
    27  H    2.096603   3.309301   4.114955   4.180096   3.498827
    28  H    3.189741   3.162130   4.528021   5.418620   6.179850
    29  H    3.186706   3.161884   4.545551   5.719462   6.233596
    30  H    3.456296   4.501825   4.890932   4.136803   3.337978
    31  H    2.798888   3.510010   3.831721   3.014998   2.906984
    32  H    2.782797   3.945348   4.796129   4.424002   4.167659
    33  H    4.046269   2.845726   2.915320   4.435941   5.368370
    34  H    4.365226   3.477924   4.179109   5.658537   6.539023
    35  H    3.509723   2.789557   3.457225   4.951693   5.471607
    36  H    4.103203   3.215992   3.906654   4.983365   6.195267
    37  H    6.132495   5.245450   3.750156   3.287188   3.999349
    38  H    4.978390   4.230463   3.419262   2.783454   4.186238
    39  H    5.069905   3.969098   2.867408   2.910791   4.375753
    40  H    6.222581   5.325109   4.128486   3.527628   4.762628
    41  H    5.414575   5.189371   4.278391   2.791822   3.161943
    42  H    6.539496   6.008496   4.776098   3.548525   4.100743
    43  H    5.943006   5.558138   4.260235   3.156913   2.878048
                    6          7          8          9         10
     6  C    0.000000
     7  C    1.536056   0.000000
     8  C    3.870016   2.597987   0.000000
     9  C    4.928692   3.882473   1.496789   0.000000
    10  C    4.497900   3.862724   2.360781   1.529947   0.000000
    11  O    4.388232   2.953738   1.222945   2.406550   3.549814
    12  C    2.550523   1.529547   3.310761   4.620968   4.734173
    13  C    5.206631   4.869046   3.496603   2.532438   1.528127
    14  O    5.336170   4.717337   3.335686   2.418036   1.424933
    15  C    4.002666   4.685965   5.906379   6.176660   4.970435
    16  O    4.377850   5.350693   6.583826   6.765298   5.433039
    17  C    5.208251   5.572234   6.222062   6.186301   4.912918
    18  C    4.551442   5.313793   6.918592   7.389149   6.325459
    19  O    4.372738   5.445577   7.426040   8.061614   7.046157
    20  H    2.952756   3.562721   4.223760   4.359962   3.139607
    21  H    4.058410   4.240519   4.307471   4.070893   2.623384
    22  H    3.012920   3.029834   4.133380   4.650629   3.831086
    23  H    2.120275   3.500489   5.543838   6.275546   5.376610
    24  H    2.137338   2.996487   5.259118   6.198510   5.546862
    25  H    1.098826   2.160709   3.957243   4.841954   4.325212
    26  H    1.098556   2.153985   4.661626   5.852626   5.550927
    27  H    2.112415   1.099388   2.714737   4.116024   4.385290
    28  H    5.704292   4.539694   2.129565   1.094150   2.199477
    29  H    5.485010   4.503939   2.115522   1.094591   2.198152
    30  H    2.749725   2.171921   4.280744   5.651489   5.758003
    31  H    2.901330   2.194564   3.718822   4.800800   4.684833
    32  H    3.497979   2.176692   3.071999   4.409216   4.850031
    33  H    5.361842   5.295352   4.340077   3.490059   2.180421
    34  H    6.249870   5.785670   4.042982   2.778985   2.171062
    35  H    4.960726   4.705557   3.497799   2.821666   2.186393
    36  H    6.231937   5.548381   3.832517   2.615518   1.956116
    37  H    5.340411   6.288617   7.431922   7.513780   6.124728
    38  H    5.344405   5.439903   5.939970   5.932703   4.831875
    39  H    5.455180   5.755010   6.033114   5.762408   4.371624
    40  H    6.125228   6.594275   7.318142   7.251511   5.950945
    41  H    4.558679   5.078471   6.693122   7.266314   6.371737
    42  H    5.626780   6.380907   7.853219   8.205710   7.063605
    43  H    4.277078   5.496854   7.404415   7.959927   6.853614
                   11         12         13         14         15
    11  O    0.000000
    12  C    3.399938   0.000000
    13  C    4.599281   5.983796   0.000000
    14  O    4.456517   5.257183   2.409302   0.000000
    15  C    6.893635   4.944773   5.584884   4.810090   0.000000
    16  O    7.620738   5.909376   5.672692   5.442775   1.439123
    17  C    7.281388   5.725093   5.542371   4.324702   1.541254
    18  C    7.762541   5.222126   7.067245   6.134683   1.552757
    19  O    8.187385   5.456371   7.678638   7.099466   2.467452
    20  H    5.297460   4.692090   3.227057   3.794453   3.034034
    21  H    5.495467   5.001554   2.998554   2.586036   2.644475
    22  H    4.994834   3.029958   4.927932   3.788426   2.146467
    23  H    6.290968   4.146117   5.854864   5.907213   2.718298
    24  H    5.832996   2.962767   6.429598   5.906410   2.912763
    25  H    4.561806   3.488401   4.722019   5.338326   4.328570
    26  H    4.958309   2.822313   6.239949   6.409369   4.736881
    27  H    2.694738   2.126097   5.252589   5.417179   5.721890
    28  H    2.756790   4.974069   3.289748   2.459779   6.620915
    29  H    2.723086   5.404891   2.556199   3.223108   7.014692
    30  H    4.221072   1.095415   6.932926   6.318061   5.403652
    31  H    4.037595   1.093807   6.007173   4.927501   4.230267
    32  H    2.850990   1.095684   6.186041   5.340382   5.821351
    33  H    5.503958   6.399837   1.095860   2.649662   5.081738
    34  H    5.041495   6.825238   1.096150   2.699461   6.511481
    35  H    4.474411   5.998421   1.095390   3.370889   5.989955
    36  H    4.865323   6.093666   2.543859   0.972618   5.702700
    37  H    8.495803   6.770567   6.301461   5.970990   1.969410
    38  H    6.926782   5.351340   5.712206   4.081504   2.192756
    39  H    7.175742   6.122710   4.790935   3.727926   2.203554
    40  H    8.373054   6.685907   6.484117   5.286984   2.185899
    41  H    7.431267   4.684731   7.317623   6.127659   2.205359
    42  H    8.738374   6.261182   7.736712   6.715504   2.190986
    43  H    8.232499   5.771462   7.302414   6.997656   2.398196
                   16         17         18         19         20
    16  O    0.000000
    17  C    2.419028   0.000000
    18  C    2.410882   2.495041   0.000000
    19  O    2.711460   3.751602   1.425774   0.000000
    20  H    2.859443   3.775279   4.395153   4.665893   0.000000
    21  H    2.920651   2.624898   4.166336   4.939883   1.741012
    22  H    3.356713   2.696788   2.858677   3.675464   3.060333
    23  H    2.684196   4.211510   3.093244   2.602906   2.742877
    24  H    3.630831   4.235913   2.784165   2.575241   3.751758
    25  H    4.388363   5.509359   5.103088   4.874501   2.505004
    26  H    5.059745   6.053201   5.000356   4.554616   3.941570
    27  H    6.272089   6.641246   6.335639   6.338844   4.266327
    28  H    7.357113   6.431752   7.768107   8.573690   5.193357
    29  H    7.451274   7.076520   8.281272   8.868290   4.843365
    30  H    6.306441   6.352700   5.423848   5.419033   5.335489
    31  H    5.366277   4.882944   4.417142   4.854870   4.572499
    32  H    6.841923   6.420130   6.149993   6.491293   5.434620
    33  H    4.988430   4.967580   6.619259   7.242888   2.866636
    34  H    6.622017   6.288852   8.003289   8.692831   4.301536
    35  H    5.948515   6.196961   7.431287   7.857446   3.242427
    36  H    6.270597   5.091878   7.042533   8.036439   4.593490
    37  H    0.974281   2.466488   2.631714   3.020132   3.713798
    38  H    3.378542   1.094726   2.832734   4.206546   4.298540
    39  H    2.640714   1.093386   3.465264   4.586796   3.465590
    40  H    2.733026   1.096747   2.651353   3.884561   4.672684
    41  H    3.367108   2.888458   1.094724   2.063120   4.868906
    42  H    2.773090   2.606216   1.095457   2.017769   5.171394
    43  H    2.114943   3.769507   1.935221   0.977633   4.179548
                   21         22         23         24         25
    21  H    0.000000
    22  H    2.636091   0.000000
    23  H    3.799520   3.036947   0.000000
    24  H    4.301445   2.355451   1.757472   0.000000
    25  H    3.954786   3.648666   2.327271   3.016717   0.000000
    26  H    5.119937   3.854563   2.481287   2.331999   1.742963
    27  H    5.125257   4.128442   4.229624   3.858420   2.445909
    28  H    4.608047   4.991169   7.017832   6.744584   5.758230
    29  H    4.769101   5.606586   6.895511   6.986618   5.220239
    30  H    5.828893   3.719862   4.239966   2.926305   3.758720
    31  H    4.575534   2.257449   3.989766   2.611274   3.883400
    32  H    5.591997   3.768165   5.205045   4.041430   4.314589
    33  H    2.491544   4.851281   5.598002   6.352432   4.846250
    34  H    3.878705   5.825807   6.941770   7.462152   5.780759
    35  H    3.575482   5.325744   5.761581   6.473009   4.304832
    36  H    3.397886   4.750004   6.841179   6.876924   6.170865
    37  H    3.520960   4.070547   3.580188   4.431298   5.358282
    38  H    3.011778   2.454819   4.688226   4.313924   5.798607
    39  H    2.054543   3.159971   4.594347   4.880574   5.570390
    40  H    3.594023   3.687296   4.873407   4.943681   6.422072
    41  H    4.534647   2.621208   3.531543   2.630387   5.300491
    42  H    4.752937   3.762225   4.055315   3.867786   6.123082
    43  H    4.639704   3.889917   2.246887   2.875967   4.562026
                   26         27         28         29         30
    26  H    0.000000
    27  H    2.355718   0.000000
    28  H    6.614092   4.827733   0.000000
    29  H    6.354850   4.517971   1.796947   0.000000
    30  H    2.581616   2.481248   6.037598   6.370987   0.000000
    31  H    3.326381   3.063673   5.037761   5.720940   1.769700
    32  H    3.766882   2.443608   4.592666   5.169585   1.766040
    33  H    6.413713   5.809279   4.172180   3.640837   7.309924
    34  H    7.275592   6.108803   3.295344   2.572152   7.815082
    35  H    5.906667   4.896051   3.774854   2.555894   6.859306
    36  H    7.301089   6.158040   2.438971   3.211515   7.171442
    37  H    5.994773   7.230453   8.044962   8.210246   7.162934
    38  H    6.184769   6.528456   6.016006   6.912391   6.030227
    39  H    6.402325   6.770482   6.032433   6.569299   6.858367
    40  H    6.897537   7.666072   7.465439   8.130616   7.236736
    41  H    4.954904   6.111409   7.539042   8.225587   4.853951
    42  H    6.076980   7.414645   8.528270   9.108167   6.471726
    43  H    4.520590   6.346618   8.562346   8.686705   5.797906
                   31         32         33         34         35
    31  H    0.000000
    32  H    1.763753   0.000000
    33  H    6.293611   6.747159   0.000000
    34  H    6.844554   6.900992   1.752771   0.000000
    35  H    6.198220   6.228279   1.777070   1.776623   0.000000
    36  H    5.804449   6.069570   2.859311   2.413326   3.568481
    37  H    6.147916   7.687120   5.517221   7.179721   6.656430
    38  H    4.411036   5.921604   5.306159   6.391404   6.436948
    39  H    5.384405   6.752032   4.110610   5.460293   5.518500
    40  H    5.800328   7.405165   5.813610   7.186936   7.152294
    41  H    3.776590   5.539135   7.006540   8.225070   7.713472
    42  H    5.400484   7.150583   7.185305   8.618698   8.177960
    43  H    5.270648   6.827924   6.790106   8.330381   7.420164
                   36         37         38         39         40
    36  H    0.000000
    37  H    6.738742   0.000000
    38  H    4.839073   3.516912   0.000000
    39  H    4.398073   2.686578   1.782206   0.000000
    40  H    5.981211   2.374489   1.772761   1.735666   0.000000
    41  H    7.042478   3.663286   2.800943   3.923766   3.163001
    42  H    7.566616   2.588075   3.013844   3.592802   2.290291
    43  H    7.913640   2.465651   4.432486   4.422243   3.918283
                   41         42         43
    41  H    0.000000
    42  H    1.771170   0.000000
    43  H    2.811665   2.439921   0.000000
 Stoichiometry    C15H24O4
 Framework group  C1[X(C15H24O4)]
 Deg. of freedom   123
 Full point group                 C1      NOp   1
 Largest Abelian subgroup         C1      NOp   1
 Largest concise Abelian subgroup C1      NOp   1
                         Standard orientation:                         
 ---------------------------------------------------------------------
 Center     Atomic      Atomic             Coordinates (Angstroms)
 Number     Number       Type             X           Y           Z
 ---------------------------------------------------------------------
      1          6           0        1.641994    0.838815    0.093643
      2          6           0        1.203254   -0.416130    0.274816
      3          6           0       -0.208303   -0.828605    0.612690
      4          6           0       -1.297506    0.028782   -0.078753
      5          6           0       -1.491224    1.374434    0.662517
      6          6           0       -0.245207    2.086531    1.200397
      7          6           0        0.976057    2.164292    0.271992
      8          6           0        3.071977    0.721371   -0.252068
      9          6           0        3.530573   -0.702567   -0.301744
     10          6           0        2.261623   -1.472578    0.069185
     11          8           0        3.797560    1.684011   -0.458095
     12          6           0        0.656223    2.834147   -1.065362
     13          6           0        2.471607   -2.353972    1.299723
     14          8           0        1.852503   -2.284981   -1.027655
     15          6           0       -2.645740   -0.759422   -0.269068
     16          8           0       -3.083572   -1.241327    1.014343
     17          6           0       -2.456911   -1.968487   -1.206069
     18          6           0       -3.793204    0.108710   -0.852787
     19          8           0       -4.339587    0.991006    0.124888
     20          1           0       -0.339904   -0.821789    1.701869
     21          1           0       -0.319351   -1.873296    0.314414
     22          1           0       -0.948951    0.264465   -1.093619
     23          1           0       -2.156038    1.225820    1.522062
     24          1           0       -2.005485    2.070430   -0.011781
     25          1           0        0.052575    1.612133    2.145749
     26          1           0       -0.540098    3.108215    1.476124
     27          1           0        1.694405    2.815725    0.789936
     28          1           0        3.890747   -0.936841   -1.308001
     29          1           0        4.333592   -0.833594    0.430460
     30          1           0        0.175579    3.805226   -0.904364
     31          1           0       -0.009373    2.229206   -1.687811
     32          1           0        1.570321    3.012369   -1.642584
     33          1           0        1.576882   -2.945864    1.523419
     34          1           0        3.278674   -3.074602    1.124001
     35          1           0        2.725054   -1.762449    2.186145
     36          1           0        2.537165   -2.961017   -1.169774
     37          1           0       -3.797317   -1.886948    0.862803
     38          1           0       -2.018997   -1.668533   -2.163505
     39          1           0       -1.836537   -2.749720   -0.758514
     40          1           0       -3.417790   -2.455868   -1.411068
     41          1           0       -3.458865    0.692065   -1.716694
     42          1           0       -4.626536   -0.524825   -1.175615
     43          1           0       -4.226263    0.538086    0.983834
 ---------------------------------------------------------------------
 Rotational constants (GHZ):      0.5876115      0.2636730      0.2081230
 Standard basis: 6-31G(d) (6D, 7F)
 There are   333 symmetry adapted cartesian basis functions of A   symmetry.
 There are   333 symmetry adapted basis functions of A   symmetry.
   333 basis functions,   628 primitive gaussians,   333 cartesian basis functions
    73 alpha electrons       73 beta electrons
       nuclear repulsion energy      1609.4340755242 Hartrees.
 NAtoms=   43 NActive=   43 NUniq=   43 SFac= 1.00D+00 NAtFMM=   60 NAOKFM=F Big=F
 Integral buffers will be    131072 words long.
 Raffenetti 2 integral format.
 Two-electron integral symmetry is turned on.
 Using the following non-standard input for PCM:
 --- end of non-standard input.
 ------------------------------------------------------------------------------
 Polarizable Continuum Model (PCM)
 =================================
 Model                : PCM (using non-symmetric T matrix).
 Atomic radii         : SMD-Coulomb.
 Polarization charges : Total charges.
 Charge compensation  : None.
 Solution method      : On-the-fly selection.
 Cavity type          : VdW (van der Waals Surface) (Alpha=1.000).
 Cavity algorithm     : GePol (No added spheres)
                        Default sphere list used, NSphG=   43.
                        Lebedev-Laikov grids with approx.  5.0 points / Ang**2.
                        Smoothing algorithm: Karplus/York (Gamma=1.0000).
                        Polarization charges: spherical gaussians, with
                                              point-specific exponents (IZeta= 3).
                        Self-potential: point-specific (ISelfS= 7).
                        Self-field    : sphere-specific E.n sum rule (ISelfD= 2).
 1st derivatives      : Analytical E(r).r(x)/FMM algorithm (CHGder, D1EAlg=3).
                        Cavity 1st derivative terms included.
 Solvent              : Methanol, Eps=  32.613000 Eps(inf)=   1.765709
 ------------------------------------------------------------------------------
 ------------------------------------------------------------------------------
 Atomic radii for non-electrostatic terms: SMD-CDS.
 ------------------------------------------------------------------------------
 Nuclear repulsion after PCM non-electrostatic terms =     1609.4351865334 Hartrees.
 One-electron integrals computed using PRISM.
 NBasis=   333 RedAO= T EigKep=  8.76D-04  NBF=   333
 NBsUse=   333 1.00D-06 EigRej= -1.00D+00 NBFU=   333
 ExpMin= 1.61D-01 ExpMax= 5.48D+03 ExpMxC= 8.25D+02 IAcc=1 IRadAn=         1 AccDes= 0.00D+00
 Harris functional with IExCor=  402 and IRadAn=       1 diagonalized for initial guess.
 HarFok:  IExCor=  402 AccDes= 0.00D+00 IRadAn=         1 IDoV= 1 UseB2=F ITyADJ=14
 ICtDFT=  3500011 ScaDFX=  1.000000  1.000000  1.000000  1.000000
 FoFCou: FMM=F IPFlag=           0 FMFlag=      100000 FMFlg1=           0
         NFxFlg=           0 DoJE=T BraDBF=F KetDBF=T FulRan=T
         wScrn=  0.000000 ICntrl=     500 IOpCl=  0 I1Cent=   200000004 NGrid=           0
         NMat0=    1 NMatS0=      1 NMatT0=    0 NMatD0=    1 NMtDS0=    0 NMtDT0=    0
 Petite list used in FoFCou.
 Keep R1 ints in memory in canonical form, NReq=1565304907.
 Requested convergence on RMS density matrix=1.00D-08 within 128 cycles.
 Requested convergence on MAX density matrix=1.00D-06.
 Requested convergence on             energy=1.00D-06.
 No special actions if energy rises.
 Inv3:  Mode=1 IEnd=    21772908.
 Iteration    1 A*A^-1 deviation from unit magnitude is 5.22D-15 for   2679.
 Iteration    1 A*A^-1 deviation from orthogonality  is 3.51D-15 for   2662   2514.
 Iteration    1 A^-1*A deviation from unit magnitude is 5.22D-15 for   2679.
 Iteration    1 A^-1*A deviation from orthogonality  is 1.03D-10 for   2349   2334.
 Iteration    2 A*A^-1 deviation from unit magnitude is 2.66D-15 for    849.
 Iteration    2 A*A^-1 deviation from orthogonality  is 2.32D-15 for   2341    439.
 Iteration    2 A^-1*A deviation from unit magnitude is 8.88D-16 for    327.
 Iteration    2 A^-1*A deviation from orthogonality  is 3.50D-16 for    250    245.
 Error on total polarization charges =  0.05188
 SCF Done:  E(RB3LYP) =  -886.941266021     A.U. after   12 cycles
            NFock= 12  Conv=0.63D-08     -V/T= 2.0091
 SMD-CDS (non-electrostatic) energy       (kcal/mol) =       0.70
 (included in total energy above)

 **********************************************************************

            Population analysis using the SCF density.

 **********************************************************************

 Orbital symmetries:
       Occupied  (A) (A) (A) (A) (A) (A) (A) (A) (A) (A) (A) (A)
                 (A) (A) (A) (A) (A) (A) (A) (A) (A) (A) (A) (A)
                 (A) (A) (A) (A) (A) (A) (A) (A) (A) (A) (A) (A)
                 (A) (A) (A) (A) (A) (A) (A) (A) (A) (A) (A) (A)
                 (A) (A) (A) (A) (A) (A) (A) (A) (A) (A) (A) (A)
                 (A) (A) (A) (A) (A) (A) (A) (A) (A) (A) (A) (A)
                 (A)
       Virtual   (A) (A) (A) (A) (A) (A) (A) (A) (A) (A) (A) (A)
                 (A) (A) (A) (A) (A) (A) (A) (A) (A) (A) (A) (A)
                 (A) (A) (A) (A) (A) (A) (A) (A) (A) (A) (A) (A)
                 (A) (A) (A) (A) (A) (A) (A) (A) (A) (A) (A) (A)
                 (A) (A) (A) (A) (A) (A) (A) (A) (A) (A) (A) (A)
                 (A) (A) (A) (A) (A) (A) (A) (A) (A) (A) (A) (A)
                 (A) (A) (A) (A) (A) (A) (A) (A) (A) (A) (A) (A)
                 (A) (A) (A) (A) (A) (A) (A) (A) (A) (A) (A) (A)
                 (A) (A) (A) (A) (A) (A) (A) (A) (A) (A) (A) (A)
                 (A) (A) (A) (A) (A) (A) (A) (A) (A) (A) (A) (A)
                 (A) (A) (A) (A) (A) (A) (A) (A) (A) (A) (A) (A)
                 (A) (A) (A) (A) (A) (A) (A) (A) (A) (A) (A) (A)
                 (A) (A) (A) (A) (A) (A) (A) (A) (A) (A) (A) (A)
                 (A) (A) (A) (A) (A) (A) (A) (A) (A) (A) (A) (A)
                 (A) (A) (A) (A) (A) (A) (A) (A) (A) (A) (A) (A)
                 (A) (A) (A) (A) (A) (A) (A) (A) (A) (A) (A) (A)
                 (A) (A) (A) (A) (A) (A) (A) (A) (A) (A) (A) (A)
                 (A) (A) (A) (A) (A) (A) (A) (A) (A) (A) (A) (A)
                 (A) (A) (A) (A) (A) (A) (A) (A) (A) (A) (A) (A)
                 (A) (A) (A) (A) (A) (A) (A) (A) (A) (A) (A) (A)
                 (A) (A) (A) (A) (A) (A) (A) (A) (A) (A) (A) (A)
                 (A) (A) (A) (A) (A) (A) (A) (A)
 The electronic state is 1-A.
 Alpha  occ. eigenvalues --  -19.15136 -19.14321 -19.13393 -19.12988 -10.26345
 Alpha  occ. eigenvalues --  -10.24355 -10.24228 -10.21863 -10.20331 -10.18713
 Alpha  occ. eigenvalues --  -10.18639 -10.18427 -10.17947 -10.17601 -10.17009
 Alpha  occ. eigenvalues --  -10.16976 -10.16759 -10.16624 -10.16568  -1.03273
 Alpha  occ. eigenvalues --   -1.03014  -1.02176  -0.99751  -0.85867  -0.80905
 Alpha  occ. eigenvalues --   -0.78789  -0.74650  -0.73930  -0.71914  -0.68653
 Alpha  occ. eigenvalues --   -0.66926  -0.65372  -0.63564  -0.60475  -0.57484
 Alpha  occ. eigenvalues --   -0.55334  -0.54379  -0.51090  -0.49895  -0.49710
 Alpha  occ. eigenvalues --   -0.46912  -0.46273  -0.45868  -0.44636  -0.44001
 Alpha  occ. eigenvalues --   -0.43974  -0.43417  -0.43103  -0.42027  -0.41173
 Alpha  occ. eigenvalues --   -0.40530  -0.39981  -0.39311  -0.38387  -0.37756
 Alpha  occ. eigenvalues --   -0.37501  -0.37350  -0.36518  -0.35364  -0.34562
 Alpha  occ. eigenvalues --   -0.34483  -0.34085  -0.33700  -0.32363  -0.31859
 Alpha  occ. eigenvalues --   -0.30768  -0.30277  -0.29852  -0.27833  -0.27621
 Alpha  occ. eigenvalues --   -0.25672  -0.24741  -0.23793
 Alpha virt. eigenvalues --   -0.03841   0.05563   0.07048   0.08782   0.10124
 Alpha virt. eigenvalues --    0.10719   0.11644   0.12732   0.13709   0.14161
 Alpha virt. eigenvalues --    0.14587   0.15316   0.15982   0.16512   0.16554
 Alpha virt. eigenvalues --    0.16970   0.17244   0.18035   0.18268   0.18663
 Alpha virt. eigenvalues --    0.19558   0.19706   0.20188   0.20932   0.21296
 Alpha virt. eigenvalues --    0.22521   0.22704   0.22944   0.23370   0.24107
 Alpha virt. eigenvalues --    0.24848   0.25475   0.25844   0.26485   0.27408
 Alpha virt. eigenvalues --    0.28110   0.28856   0.29591   0.30616   0.31686
 Alpha virt. eigenvalues --    0.33586   0.33841   0.36040   0.36536   0.45111
 Alpha virt. eigenvalues --    0.47158   0.50328   0.51356   0.52058   0.53025
 Alpha virt. eigenvalues --    0.53381   0.54010   0.55330   0.56114   0.57501
 Alpha virt. eigenvalues --    0.57931   0.58633   0.60274   0.60324   0.61880
 Alpha virt. eigenvalues --    0.62271   0.62999   0.63893   0.64281   0.65310
 Alpha virt. eigenvalues --    0.66703   0.67866   0.68913   0.69392   0.70127
 Alpha virt. eigenvalues --    0.71200   0.72996   0.73859   0.74480   0.76320
 Alpha virt. eigenvalues --    0.77358   0.77793   0.78730   0.79343   0.79801
 Alpha virt. eigenvalues --    0.81065   0.81790   0.82833   0.83454   0.83938
 Alpha virt. eigenvalues --    0.84423   0.84961   0.85799   0.86886   0.87600
 Alpha virt. eigenvalues --    0.88523   0.89040   0.89327   0.89732   0.90136
 Alpha virt. eigenvalues --    0.91006   0.91473   0.91939   0.92605   0.93269
 Alpha virt. eigenvalues --    0.93447   0.94998   0.95753   0.96547   0.97374
 Alpha virt. eigenvalues --    0.97812   0.98277   0.98633   0.99877   1.00480
 Alpha virt. eigenvalues --    1.02025   1.02903   1.03729   1.04428   1.05522
 Alpha virt. eigenvalues --    1.06859   1.07908   1.08445   1.09711   1.10476
 Alpha virt. eigenvalues --    1.11403   1.11726   1.13919   1.15727   1.17128
 Alpha virt. eigenvalues --    1.19031   1.19815   1.23328   1.24145   1.27430
 Alpha virt. eigenvalues --    1.29928   1.34217   1.37105   1.37899   1.39078
 Alpha virt. eigenvalues --    1.41439   1.41766   1.42555   1.45709   1.47102
 Alpha virt. eigenvalues --    1.50676   1.53650   1.56266   1.59185   1.60680
 Alpha virt. eigenvalues --    1.62346   1.63571   1.63958   1.65189   1.67652
 Alpha virt. eigenvalues --    1.69397   1.71547   1.71948   1.72646   1.75165
 Alpha virt. eigenvalues --    1.76259   1.76368   1.77735   1.79215   1.80538
 Alpha virt. eigenvalues --    1.80753   1.81772   1.83117   1.84176   1.85538
 Alpha virt. eigenvalues --    1.86392   1.88056   1.88761   1.89532   1.90678
 Alpha virt. eigenvalues --    1.91163   1.92009   1.92236   1.93888   1.95619
 Alpha virt. eigenvalues --    1.96576   1.98661   1.98900   2.00431   2.01815
 Alpha virt. eigenvalues --    2.04625   2.05266   2.07066   2.07810   2.08212
 Alpha virt. eigenvalues --    2.10062   2.11959   2.13505   2.15151   2.16454
 Alpha virt. eigenvalues --    2.18572   2.19969   2.20917   2.23273   2.24011
 Alpha virt. eigenvalues --    2.25389   2.25840   2.26241   2.27479   2.28468
 Alpha virt. eigenvalues --    2.31611   2.31928   2.32720   2.35242   2.36421
 Alpha virt. eigenvalues --    2.36889   2.38085   2.39978   2.41218   2.41903
 Alpha virt. eigenvalues --    2.43495   2.45360   2.46055   2.47366   2.49476
 Alpha virt. eigenvalues --    2.51083   2.51664   2.53336   2.54985   2.58614
 Alpha virt. eigenvalues --    2.60273   2.63167   2.65599   2.66323   2.68293
 Alpha virt. eigenvalues --    2.69609   2.73550   2.75817   2.76026   2.78535
 Alpha virt. eigenvalues --    2.81092   2.82158   2.85954   2.86399   2.89628
 Alpha virt. eigenvalues --    2.92330   2.95147   2.96901   2.99499   3.17926
 Alpha virt. eigenvalues --    3.21125   3.81080   3.83134   3.89179   4.01115
 Alpha virt. eigenvalues --    4.13278   4.21764   4.23803   4.27366   4.29587
 Alpha virt. eigenvalues --    4.32622   4.35459   4.40904   4.45952   4.55263
 Alpha virt. eigenvalues --    4.60700   4.66472   4.74269   4.76982   4.78558
          Condensed to atoms (all electrons):
               1          2          3          4          5          6
     1  C    5.094722   0.546187  -0.054326  -0.003374  -0.004953  -0.027474
     2  C    0.546187   4.952939   0.313177  -0.019186  -0.006008  -0.007585
     3  C   -0.054326   0.313177   5.257183   0.330525  -0.043887  -0.001969
     4  C   -0.003374  -0.019186   0.330525   5.021891   0.364620  -0.039934
     5  C   -0.004953  -0.006008  -0.043887   0.364620   5.067925   0.344581
     6  C   -0.027474  -0.007585  -0.001969  -0.039934   0.344581   5.100968
     7  C    0.344829  -0.070208  -0.011442  -0.000511  -0.038564   0.353011
     8  C    0.340910   0.017147   0.005387  -0.000118  -0.000055   0.004376
     9  C   -0.141787  -0.081019   0.007740  -0.000166  -0.000004  -0.000101
    10  C   -0.002923   0.406298  -0.060654   0.002223  -0.000030  -0.000241
    11  O   -0.085778   0.004868  -0.000114   0.000002  -0.000005   0.000271
    12  C   -0.035891  -0.001958   0.001418  -0.003465  -0.003201  -0.050330
    13  C    0.001663  -0.059686  -0.006574   0.000221  -0.000005   0.000017
    14  O   -0.000331  -0.050636  -0.002962  -0.000268  -0.000002   0.000000
    15  C    0.000323   0.002921  -0.029201   0.367045  -0.028051   0.003604
    16  O   -0.000005   0.000562   0.007447  -0.060500  -0.002774  -0.000077
    17  C    0.000036  -0.000012  -0.010967  -0.050258   0.004934  -0.000085
    18  C   -0.000012   0.000002   0.004797  -0.049440  -0.007427  -0.000144
    19  O    0.000000  -0.000001  -0.000050  -0.006316   0.001294   0.000621
    20  H   -0.005563  -0.020887   0.351267  -0.028630  -0.006606  -0.000705
    21  H    0.004481  -0.039705   0.361016  -0.040598   0.004786   0.000054
    22  H   -0.002039   0.002208  -0.052932   0.372812  -0.042507  -0.003712
    23  H   -0.000011   0.000113  -0.004633  -0.038150   0.367726  -0.034099
    24  H   -0.000386   0.000027   0.005279  -0.030390   0.368529  -0.038590
    25  H   -0.004737  -0.000109   0.003981  -0.004754  -0.036467   0.368320
    26  H    0.005325   0.000339  -0.000131   0.004532  -0.033386   0.366356
    27  H   -0.051081   0.004286  -0.000200  -0.000061   0.004717  -0.041853
    28  H    0.004481  -0.000081  -0.000100   0.000004   0.000000   0.000001
    29  H    0.004122   0.001092  -0.000151   0.000001   0.000000   0.000003
    30  H    0.004545  -0.000009  -0.000035   0.000203  -0.001042  -0.003336
    31  H   -0.005811   0.001372  -0.000352  -0.000838   0.003657  -0.006359
    32  H   -0.007763  -0.000048  -0.000014   0.000053  -0.000009   0.005251
    33  H   -0.000097  -0.008836   0.003089   0.000024   0.000002   0.000000
    34  H   -0.000054   0.004921  -0.000034  -0.000003   0.000000   0.000000
    35  H    0.000291   0.001444   0.000235  -0.000010   0.000000  -0.000001
    36  H   -0.000107   0.006256  -0.000101   0.000014   0.000000   0.000000
    37  H    0.000000  -0.000008  -0.000325   0.006687  -0.000063   0.000007
    38  H   -0.000005  -0.000015   0.000216  -0.003594  -0.000032  -0.000001
    39  H   -0.000005   0.000144  -0.000488  -0.006113  -0.000074   0.000000
    40  H    0.000000  -0.000002   0.000156   0.004631  -0.000101   0.000002
    41  H    0.000000  -0.000014   0.000078  -0.001848  -0.000738  -0.000126
    42  H    0.000000   0.000001  -0.000155   0.003969   0.000394   0.000008
    43  H    0.000001  -0.000004  -0.000068  -0.000271   0.000250  -0.000124
               7          8          9         10         11         12
     1  C    0.344829   0.340910  -0.141787  -0.002923  -0.085778  -0.035891
     2  C   -0.070208   0.017147  -0.081019   0.406298   0.004868  -0.001958
     3  C   -0.011442   0.005387   0.007740  -0.060654  -0.000114   0.001418
     4  C   -0.000511  -0.000118  -0.000166   0.002223   0.000002  -0.003465
     5  C   -0.038564  -0.000055  -0.000004  -0.000030  -0.000005  -0.003201
     6  C    0.353011   0.004376  -0.000101  -0.000241   0.000271  -0.050330
     7  C    5.030445  -0.054451   0.008151   0.006784   0.000797   0.354767
     8  C   -0.054451   4.535975   0.328369  -0.062185   0.526539  -0.001152
     9  C    0.008151   0.328369   5.487609   0.289728  -0.078868  -0.000255
    10  C    0.006784  -0.062185   0.289728   4.755172   0.004403  -0.000183
    11  O    0.000797   0.526539  -0.078868   0.004403   8.202539  -0.003728
    12  C    0.354767  -0.001152  -0.000255  -0.000183  -0.003728   5.150143
    13  C   -0.000163  -0.000755  -0.054118   0.352894  -0.000080  -0.000003
    14  O   -0.000053   0.001095  -0.048978   0.199958  -0.000023   0.000006
    15  C   -0.000113   0.000001   0.000002  -0.000110   0.000000   0.000035
    16  O    0.000002   0.000000   0.000000   0.000001   0.000000   0.000000
    17  C   -0.000004   0.000000   0.000000  -0.000040   0.000000   0.000001
    18  C   -0.000003   0.000000   0.000000   0.000001   0.000000  -0.000001
    19  O   -0.000004   0.000000   0.000000   0.000000   0.000000  -0.000001
    20  H    0.001233  -0.000117  -0.000194   0.001221   0.000002  -0.000067
    21  H   -0.000039  -0.000158   0.000617  -0.006029   0.000001   0.000001
    22  H    0.003864  -0.000092  -0.000047   0.000351   0.000000  -0.001193
    23  H    0.005123   0.000004   0.000000   0.000000   0.000000  -0.000042
    24  H   -0.005553  -0.000002   0.000000   0.000005   0.000000   0.004591
    25  H   -0.036939   0.000076  -0.000011  -0.000055  -0.000002   0.005821
    26  H   -0.031704  -0.000111   0.000004   0.000003   0.000003  -0.004780
    27  H    0.374416  -0.006602   0.000595  -0.000234   0.009408  -0.044352
    28  H   -0.000103  -0.015984   0.343764  -0.024171  -0.000597   0.000021
    29  H   -0.000078  -0.017495   0.339847  -0.025370  -0.000248  -0.000004
    30  H   -0.030963  -0.000036   0.000004   0.000003   0.000024   0.368393
    31  H   -0.031007  -0.000196   0.000021  -0.000024   0.000053   0.373002
    32  H   -0.027281   0.003110   0.000103  -0.000005   0.006835   0.365460
    33  H   -0.000001  -0.000097   0.005401  -0.023745   0.000001   0.000000
    34  H    0.000003   0.000246  -0.008020  -0.021772  -0.000001   0.000000
    35  H   -0.000032   0.000244  -0.000934  -0.022006  -0.000007   0.000000
    36  H    0.000006   0.000091  -0.004314  -0.016862   0.000001   0.000000
    37  H    0.000000   0.000000   0.000000   0.000000   0.000000   0.000000
    38  H    0.000001   0.000000   0.000000  -0.000004   0.000000  -0.000002
    39  H    0.000000   0.000000   0.000000  -0.000029   0.000000   0.000000
    40  H    0.000000   0.000000   0.000000   0.000000   0.000000   0.000000
    41  H    0.000003   0.000000   0.000000   0.000000   0.000000  -0.000007
    42  H    0.000000   0.000000   0.000000   0.000000   0.000000   0.000000
    43  H    0.000000   0.000000   0.000000   0.000000   0.000000   0.000000
              13         14         15         16         17         18
     1  C    0.001663  -0.000331   0.000323  -0.000005   0.000036  -0.000012
     2  C   -0.059686  -0.050636   0.002921   0.000562  -0.000012   0.000002
     3  C   -0.006574  -0.002962  -0.029201   0.007447  -0.010967   0.004797
     4  C    0.000221  -0.000268   0.367045  -0.060500  -0.050258  -0.049440
     5  C   -0.000005  -0.000002  -0.028051  -0.002774   0.004934  -0.007427
     6  C    0.000017   0.000000   0.003604  -0.000077  -0.000085  -0.000144
     7  C   -0.000163  -0.000053  -0.000113   0.000002  -0.000004  -0.000003
     8  C   -0.000755   0.001095   0.000001   0.000000   0.000000   0.000000
     9  C   -0.054118  -0.048978   0.000002   0.000000   0.000000   0.000000
    10  C    0.352894   0.199958  -0.000110   0.000001  -0.000040   0.000001
    11  O   -0.000080  -0.000023   0.000000   0.000000   0.000000   0.000000
    12  C   -0.000003   0.000006   0.000035   0.000000   0.000001  -0.000001
    13  C    5.245239  -0.055694   0.000003   0.000000   0.000002   0.000000
    14  O   -0.055694   8.404640  -0.000034   0.000000  -0.000017   0.000000
    15  C    0.000003  -0.000034   4.734847   0.207805   0.358868   0.364235
    16  O    0.000000   0.000000   0.207805   8.368876  -0.045961  -0.052840
    17  C    0.000002  -0.000017   0.358868  -0.045961   5.240709  -0.064121
    18  C    0.000000   0.000000   0.364235  -0.052840  -0.064121   4.918048
    19  O    0.000000   0.000000  -0.023625  -0.014425   0.002819   0.246485
    20  H    0.001468   0.000184  -0.004336   0.003571   0.000155   0.000003
    21  H   -0.001784   0.010979  -0.004580  -0.000030   0.002867   0.000163
    22  H    0.000016   0.000216  -0.034477   0.002889  -0.005058  -0.002448
    23  H    0.000000   0.000000  -0.007335   0.005309   0.000343  -0.002474
    24  H    0.000000   0.000000  -0.004861   0.000146  -0.000044   0.003511
    25  H   -0.000006   0.000000  -0.000110   0.000009  -0.000002   0.000015
    26  H    0.000000   0.000000  -0.000072  -0.000001   0.000001  -0.000008
    27  H    0.000023  -0.000001   0.000002   0.000000   0.000000   0.000000
    28  H    0.003080   0.003577   0.000000   0.000000   0.000000   0.000000
    29  H   -0.001347   0.002340   0.000000   0.000000   0.000000   0.000000
    30  H    0.000000   0.000000  -0.000001   0.000000   0.000000  -0.000001
    31  H    0.000001  -0.000001   0.000031   0.000000  -0.000007  -0.000006
    32  H    0.000000   0.000000   0.000000   0.000000   0.000000   0.000000
    33  H    0.362354   0.000320  -0.000002   0.000000  -0.000009   0.000000
    34  H    0.362332  -0.001406   0.000000   0.000000   0.000000   0.000000
    35  H    0.346717   0.003929   0.000000   0.000000   0.000000   0.000000
    36  H   -0.003992   0.237734   0.000000   0.000000   0.000001   0.000000
    37  H    0.000000   0.000000  -0.023535   0.237933  -0.005041  -0.000479
    38  H    0.000000   0.000041  -0.025619   0.003676   0.354373   0.001149
    39  H    0.000002   0.000111  -0.022332   0.000408   0.361577   0.004721
    40  H    0.000000   0.000001  -0.025276  -0.001831   0.360374  -0.008831
    41  H    0.000000   0.000000  -0.029499   0.003485   0.001328   0.359751
    42  H    0.000000   0.000000  -0.030248  -0.002288  -0.006143   0.363262
    43  H    0.000000   0.000000  -0.015474   0.037846   0.001161  -0.039487
              19         20         21         22         23         24
     1  C    0.000000  -0.005563   0.004481  -0.002039  -0.000011  -0.000386
     2  C   -0.000001  -0.020887  -0.039705   0.002208   0.000113   0.000027
     3  C   -0.000050   0.351267   0.361016  -0.052932  -0.004633   0.005279
     4  C   -0.006316  -0.028630  -0.040598   0.372812  -0.038150  -0.030390
     5  C    0.001294  -0.006606   0.004786  -0.042507   0.367726   0.368529
     6  C    0.000621  -0.000705   0.000054  -0.003712  -0.034099  -0.038590
     7  C   -0.000004   0.001233  -0.000039   0.003864   0.005123  -0.005553
     8  C    0.000000  -0.000117  -0.000158  -0.000092   0.000004  -0.000002
     9  C    0.000000  -0.000194   0.000617  -0.000047   0.000000   0.000000
    10  C    0.000000   0.001221  -0.006029   0.000351   0.000000   0.000005
    11  O    0.000000   0.000002   0.000001   0.000000   0.000000   0.000000
    12  C   -0.000001  -0.000067   0.000001  -0.001193  -0.000042   0.004591
    13  C    0.000000   0.001468  -0.001784   0.000016   0.000000   0.000000
    14  O    0.000000   0.000184   0.010979   0.000216   0.000000   0.000000
    15  C   -0.023625  -0.004336  -0.004580  -0.034477  -0.007335  -0.004861
    16  O   -0.014425   0.003571  -0.000030   0.002889   0.005309   0.000146
    17  C    0.002819   0.000155   0.002867  -0.005058   0.000343  -0.000044
    18  C    0.246485   0.000003   0.000163  -0.002448  -0.002474   0.003511
    19  O    8.339423  -0.000009   0.000002  -0.000215   0.003686   0.003668
    20  H   -0.000009   0.548359  -0.031554   0.005143   0.003253   0.000146
    21  H    0.000002  -0.031554   0.561919  -0.000846  -0.000112  -0.000163
    22  H   -0.000215   0.005143  -0.000846   0.593332   0.005823  -0.007658
    23  H    0.003686   0.003253  -0.000112   0.005823   0.597694  -0.035837
    24  H    0.003668   0.000146  -0.000163  -0.007658  -0.035837   0.596008
    25  H   -0.000009   0.001133  -0.000018  -0.000156  -0.007527   0.005897
    26  H    0.000012  -0.000086   0.000001  -0.000078  -0.000261  -0.007166
    27  H    0.000000   0.000044   0.000004   0.000021  -0.000160  -0.000094
    28  H    0.000000  -0.000003   0.000003   0.000000   0.000000   0.000000
    29  H    0.000000   0.000014  -0.000028   0.000001   0.000000   0.000000
    30  H    0.000000   0.000003   0.000000   0.000007  -0.000012   0.000543
    31  H   -0.000001   0.000011   0.000004   0.005585  -0.000026  -0.000365
    32  H    0.000000   0.000000   0.000000  -0.000023   0.000000  -0.000050
    33  H    0.000000   0.000084   0.003209   0.000000   0.000000   0.000000
    34  H    0.000000   0.000006  -0.000111   0.000000   0.000000   0.000000
    35  H    0.000000   0.000068   0.000155   0.000000   0.000000   0.000000
    36  H    0.000000  -0.000004  -0.000427  -0.000001   0.000000   0.000000
    37  H    0.000582  -0.000087  -0.000184  -0.000188  -0.000269  -0.000015
    38  H    0.000005   0.000006   0.000069   0.003912  -0.000004  -0.000032
    39  H   -0.000065   0.000218   0.006074   0.000255   0.000001   0.000001
    40  H   -0.000001  -0.000011  -0.000203  -0.000010   0.000000   0.000000
    41  H   -0.035933  -0.000001  -0.000005   0.002301  -0.000013  -0.000142
    42  H   -0.046533   0.000000  -0.000004  -0.000168  -0.000001   0.000127
    43  H    0.231375   0.000001  -0.000002   0.000008   0.003297  -0.000312
              25         26         27         28         29         30
     1  C   -0.004737   0.005325  -0.051081   0.004481   0.004122   0.004545
     2  C   -0.000109   0.000339   0.004286  -0.000081   0.001092  -0.000009
     3  C    0.003981  -0.000131  -0.000200  -0.000100  -0.000151  -0.000035
     4  C   -0.004754   0.004532  -0.000061   0.000004   0.000001   0.000203
     5  C   -0.036467  -0.033386   0.004717   0.000000   0.000000  -0.001042
     6  C    0.368320   0.366356  -0.041853   0.000001   0.000003  -0.003336
     7  C   -0.036939  -0.031704   0.374416  -0.000103  -0.000078  -0.030963
     8  C    0.000076  -0.000111  -0.006602  -0.015984  -0.017495  -0.000036
     9  C   -0.000011   0.000004   0.000595   0.343764   0.339847   0.000004
    10  C   -0.000055   0.000003  -0.000234  -0.024171  -0.025370   0.000003
    11  O   -0.000002   0.000003   0.009408  -0.000597  -0.000248   0.000024
    12  C    0.005821  -0.004780  -0.044352   0.000021  -0.000004   0.368393
    13  C   -0.000006   0.000000   0.000023   0.003080  -0.001347   0.000000
    14  O    0.000000   0.000000  -0.000001   0.003577   0.002340   0.000000
    15  C   -0.000110  -0.000072   0.000002   0.000000   0.000000  -0.000001
    16  O    0.000009  -0.000001   0.000000   0.000000   0.000000   0.000000
    17  C   -0.000002   0.000001   0.000000   0.000000   0.000000   0.000000
    18  C    0.000015  -0.000008   0.000000   0.000000   0.000000  -0.000001
    19  O   -0.000009   0.000012   0.000000   0.000000   0.000000   0.000000
    20  H    0.001133  -0.000086   0.000044  -0.000003   0.000014   0.000003
    21  H   -0.000018   0.000001   0.000004   0.000003  -0.000028   0.000000
    22  H   -0.000156  -0.000078   0.000021   0.000000   0.000001   0.000007
    23  H   -0.007527  -0.000261  -0.000160   0.000000   0.000000  -0.000012
    24  H    0.005897  -0.007166  -0.000094   0.000000   0.000000   0.000543
    25  H    0.604785  -0.037003  -0.003031   0.000000   0.000000  -0.000016
    26  H   -0.037003   0.597157  -0.004769   0.000000   0.000000   0.003930
    27  H   -0.003031  -0.004769   0.613363  -0.000013  -0.000002  -0.002878
    28  H    0.000000   0.000000  -0.000013   0.504683  -0.017352   0.000000
    29  H    0.000000   0.000000  -0.000002  -0.017352   0.516689   0.000000
    30  H   -0.000016   0.003930  -0.002878   0.000000   0.000000   0.563877
    31  H   -0.000053  -0.000146   0.005544  -0.000002   0.000000  -0.029015
    32  H   -0.000163  -0.000030  -0.004346  -0.000002   0.000001  -0.028464
    33  H   -0.000002   0.000000   0.000000  -0.000175   0.000115   0.000000
    34  H    0.000000   0.000000   0.000000   0.000327   0.001555   0.000000
    35  H    0.000017   0.000000  -0.000002  -0.000053   0.000427   0.000000
    36  H    0.000000   0.000000   0.000000   0.001048   0.000263   0.000000
    37  H   -0.000001   0.000000   0.000000   0.000000   0.000000   0.000000
    38  H    0.000000   0.000000   0.000000   0.000000   0.000000   0.000000
    39  H    0.000000   0.000000   0.000000   0.000000   0.000000   0.000000
    40  H    0.000000   0.000000   0.000000   0.000000   0.000000   0.000000
    41  H    0.000001   0.000000   0.000000   0.000000   0.000000  -0.000001
    42  H    0.000000   0.000000   0.000000   0.000000   0.000000   0.000000
    43  H    0.000002   0.000000   0.000000   0.000000   0.000000   0.000000
              31         32         33         34         35         36
     1  C   -0.005811  -0.007763  -0.000097  -0.000054   0.000291  -0.000107
     2  C    0.001372  -0.000048  -0.008836   0.004921   0.001444   0.006256
     3  C   -0.000352  -0.000014   0.003089  -0.000034   0.000235  -0.000101
     4  C   -0.000838   0.000053   0.000024  -0.000003  -0.000010   0.000014
     5  C    0.003657  -0.000009   0.000002   0.000000   0.000000   0.000000
     6  C   -0.006359   0.005251   0.000000   0.000000  -0.000001   0.000000
     7  C   -0.031007  -0.027281  -0.000001   0.000003  -0.000032   0.000006
     8  C   -0.000196   0.003110  -0.000097   0.000246   0.000244   0.000091
     9  C    0.000021   0.000103   0.005401  -0.008020  -0.000934  -0.004314
    10  C   -0.000024  -0.000005  -0.023745  -0.021772  -0.022006  -0.016862
    11  O    0.000053   0.006835   0.000001  -0.000001  -0.000007   0.000001
    12  C    0.373002   0.365460   0.000000   0.000000   0.000000   0.000000
    13  C    0.000001   0.000000   0.362354   0.362332   0.346717  -0.003992
    14  O   -0.000001   0.000000   0.000320  -0.001406   0.003929   0.237734
    15  C    0.000031   0.000000  -0.000002   0.000000   0.000000   0.000000
    16  O    0.000000   0.000000   0.000000   0.000000   0.000000   0.000000
    17  C   -0.000007   0.000000  -0.000009   0.000000   0.000000   0.000001
    18  C   -0.000006   0.000000   0.000000   0.000000   0.000000   0.000000
    19  O   -0.000001   0.000000   0.000000   0.000000   0.000000   0.000000
    20  H    0.000011   0.000000   0.000084   0.000006   0.000068  -0.000004
    21  H    0.000004   0.000000   0.003209  -0.000111   0.000155  -0.000427
    22  H    0.005585  -0.000023   0.000000   0.000000   0.000000  -0.000001
    23  H   -0.000026   0.000000   0.000000   0.000000   0.000000   0.000000
    24  H   -0.000365  -0.000050   0.000000   0.000000   0.000000   0.000000
    25  H   -0.000053  -0.000163  -0.000002   0.000000   0.000017   0.000000
    26  H   -0.000146  -0.000030   0.000000   0.000000   0.000000   0.000000
    27  H    0.005544  -0.004346   0.000000   0.000000  -0.000002   0.000000
    28  H   -0.000002  -0.000002  -0.000175   0.000327  -0.000053   0.001048
    29  H    0.000000   0.000001   0.000115   0.001555   0.000427   0.000263
    30  H   -0.029015  -0.028464   0.000000   0.000000   0.000000   0.000000
    31  H    0.552104  -0.030193   0.000000   0.000000   0.000000   0.000000
    32  H   -0.030193   0.563904   0.000000   0.000000   0.000000   0.000000
    33  H    0.000000   0.000000   0.550592  -0.031322  -0.025252  -0.000279
    34  H    0.000000   0.000000  -0.031322   0.549067  -0.025228   0.004240
    35  H    0.000000   0.000000  -0.025252  -0.025228   0.556241  -0.000103
    36  H    0.000000   0.000000  -0.000279   0.004240  -0.000103   0.340241
    37  H    0.000000   0.000000   0.000000   0.000000   0.000000   0.000000
    38  H   -0.000007   0.000000   0.000000   0.000000   0.000000   0.000000
    39  H    0.000000   0.000000   0.000003   0.000000   0.000000   0.000002
    40  H    0.000000   0.000000   0.000000   0.000000   0.000000   0.000000
    41  H    0.000102   0.000000   0.000000   0.000000   0.000000   0.000000
    42  H    0.000000   0.000000   0.000000   0.000000   0.000000   0.000000
    43  H    0.000000   0.000000   0.000000   0.000000   0.000000   0.000000
              37         38         39         40         41         42
     1  C    0.000000  -0.000005  -0.000005   0.000000   0.000000   0.000000
     2  C   -0.000008  -0.000015   0.000144  -0.000002  -0.000014   0.000001
     3  C   -0.000325   0.000216  -0.000488   0.000156   0.000078  -0.000155
     4  C    0.006687  -0.003594  -0.006113   0.004631  -0.001848   0.003969
     5  C   -0.000063  -0.000032  -0.000074  -0.000101  -0.000738   0.000394
     6  C    0.000007  -0.000001   0.000000   0.000002  -0.000126   0.000008
     7  C    0.000000   0.000001   0.000000   0.000000   0.000003   0.000000
     8  C    0.000000   0.000000   0.000000   0.000000   0.000000   0.000000
     9  C    0.000000   0.000000   0.000000   0.000000   0.000000   0.000000
    10  C    0.000000  -0.000004  -0.000029   0.000000   0.000000   0.000000
    11  O    0.000000   0.000000   0.000000   0.000000   0.000000   0.000000
    12  C    0.000000  -0.000002   0.000000   0.000000  -0.000007   0.000000
    13  C    0.000000   0.000000   0.000002   0.000000   0.000000   0.000000
    14  O    0.000000   0.000041   0.000111   0.000001   0.000000   0.000000
    15  C   -0.023535  -0.025619  -0.022332  -0.025276  -0.029499  -0.030248
    16  O    0.237933   0.003676   0.000408  -0.001831   0.003485  -0.002288
    17  C   -0.005041   0.354373   0.361577   0.360374   0.001328  -0.006143
    18  C   -0.000479   0.001149   0.004721  -0.008831   0.359751   0.363262
    19  O    0.000582   0.000005  -0.000065  -0.000001  -0.035933  -0.046533
    20  H   -0.000087   0.000006   0.000218  -0.000011  -0.000001   0.000000
    21  H   -0.000184   0.000069   0.006074  -0.000203  -0.000005  -0.000004
    22  H   -0.000188   0.003912   0.000255  -0.000010   0.002301  -0.000168
    23  H   -0.000269  -0.000004   0.000001   0.000000  -0.000013  -0.000001
    24  H   -0.000015  -0.000032   0.000001   0.000000  -0.000142   0.000127
    25  H   -0.000001   0.000000   0.000000   0.000000   0.000001   0.000000
    26  H    0.000000   0.000000   0.000000   0.000000   0.000000   0.000000
    27  H    0.000000   0.000000   0.000000   0.000000   0.000000   0.000000
    28  H    0.000000   0.000000   0.000000   0.000000   0.000000   0.000000
    29  H    0.000000   0.000000   0.000000   0.000000   0.000000   0.000000
    30  H    0.000000   0.000000   0.000000   0.000000  -0.000001   0.000000
    31  H    0.000000  -0.000007   0.000000   0.000000   0.000102   0.000000
    32  H    0.000000   0.000000   0.000000   0.000000   0.000000   0.000000
    33  H    0.000000   0.000000   0.000003   0.000000   0.000000   0.000000
    34  H    0.000000   0.000000   0.000000   0.000000   0.000000   0.000000
    35  H    0.000000   0.000000   0.000000   0.000000   0.000000   0.000000
    36  H    0.000000   0.000000   0.000002   0.000000   0.000000   0.000000
    37  H    0.338518  -0.000035  -0.000150   0.004420  -0.000072   0.002334
    38  H   -0.000035   0.551646  -0.023920  -0.026446   0.000663  -0.000092
    39  H   -0.000150  -0.023920   0.540363  -0.032451  -0.000232  -0.000012
    40  H    0.004420  -0.026446  -0.032451   0.559938   0.000008   0.007558
    41  H   -0.000072   0.000663  -0.000232   0.000008   0.579342  -0.045531
    42  H    0.002334  -0.000092  -0.000012   0.007558  -0.045531   0.616807
    43  H   -0.000655  -0.000059  -0.000025   0.000006   0.006598  -0.000002
              43
     1  C    0.000001
     2  C   -0.000004
     3  C   -0.000068
     4  C   -0.000271
     5  C    0.000250
     6  C   -0.000124
     7  C    0.000000
     8  C    0.000000
     9  C    0.000000
    10  C    0.000000
    11  O    0.000000
    12  C    0.000000
    13  C    0.000000
    14  O    0.000000
    15  C   -0.015474
    16  O    0.037846
    17  C    0.001161
    18  C   -0.039487
    19  O    0.231375
    20  H    0.000001
    21  H   -0.000002
    22  H    0.000008
    23  H    0.003297
    24  H   -0.000312
    25  H    0.000002
    26  H    0.000000
    27  H    0.000000
    28  H    0.000000
    29  H    0.000000
    30  H    0.000000
    31  H    0.000000
    32  H    0.000000
    33  H    0.000000
    34  H    0.000000
    35  H    0.000000
    36  H    0.000000
    37  H   -0.000655
    38  H   -0.000059
    39  H   -0.000025
    40  H    0.000006
    41  H    0.006598
    42  H   -0.000002
    43  H    0.350747
 Mulliken charges:
               1
     1  C    0.082598
     2  C    0.099713
     3  C   -0.371126
     4  C   -0.090664
     5  C   -0.277424
     6  C   -0.290604
     7  C   -0.144221
     8  C    0.396038
     9  C   -0.393138
    10  C    0.247622
    11  O   -0.586298
    12  C   -0.473043
    13  C   -0.491825
    14  O   -0.704728
    15  C    0.269171
    16  O   -0.699235
    17  C   -0.501780
    18  C   -0.038421
    19  O   -0.702786
    20  H    0.181267
    21  H    0.170176
    22  H    0.155103
    23  H    0.138597
    24  H    0.143180
    25  H    0.141112
    26  H    0.142072
    27  H    0.147256
    28  H    0.197648
    29  H    0.195605
    30  H    0.154278
    31  H    0.162920
    32  H    0.153673
    33  H    0.164624
    34  H    0.165252
    35  H    0.163858
    36  H    0.436294
    37  H    0.440624
    38  H    0.164112
    39  H    0.172016
    40  H    0.158070
    41  H    0.160503
    42  H    0.136716
    43  H    0.425195
 Sum of Mulliken charges =   0.00000
 Mulliken charges with hydrogens summed into heavy atoms:
               1
     1  C    0.082598
     2  C    0.099713
     3  C   -0.019683
     4  C    0.064438
     5  C    0.004353
     6  C   -0.007420
     7  C    0.003035
     8  C    0.396038
     9  C    0.000115
    10  C    0.247622
    11  O   -0.586298
    12  C   -0.002173
    13  C    0.001909
    14  O   -0.268434
    15  C    0.269171
    16  O   -0.258610
    17  C   -0.007582
    18  C    0.258799
    19  O   -0.277591
 Electronic spatial extent (au):  <R**2>=           5469.0185
 Charge=              0.0000 electrons
 Dipole moment (field-independent basis, Debye):
    X=             -1.6156    Y=             -6.8733    Z=              0.7802  Tot=              7.1037
 Quadrupole moment (field-independent basis, Debye-Ang):
   XX=           -123.5223   YY=           -111.5045   ZZ=           -112.2891
   XY=             -6.8208   XZ=              4.9421   YZ=              2.2202
 Traceless Quadrupole moment (field-independent basis, Debye-Ang):
   XX=             -7.7503   YY=              4.2675   ZZ=              3.4829
   XY=             -6.8208   XZ=              4.9421   YZ=              2.2202
 Octapole moment (field-independent basis, Debye-Ang**2):
  XXX=            -40.0467  YYY=            -49.8311  ZZZ=             -1.6820  XYY=             -7.7236
  XXY=           -155.0542  XXZ=             11.5713  XZZ=             -7.6414  YZZ=             -1.4659
  YYZ=              2.1373  XYZ=             10.1558
 Hexadecapole moment (field-independent basis, Debye-Ang**3):
 XXXX=          -4712.2800 YYYY=          -1856.0552 ZZZZ=           -610.9213 XXXY=            -10.8527
 XXXZ=            -34.5016 YYYX=            -74.5242 YYYZ=             30.2725 ZZZX=            -29.8977
 ZZZY=              8.6405 XXYY=          -1053.4746 XXZZ=           -782.1064 YYZZ=           -426.1125
 XXYZ=             46.9831 YYXZ=            -22.6086 ZZXY=            -20.4012
 N-N= 1.609435186533D+03 E-N=-5.285186896410D+03  KE= 8.789846282004D+02
 D1PCM: PCM CHGder 1st derivatives, ID1Alg=3 FixD1E=F DoIter=F DoCFld=F I1PDM=0.
 Calling FoFJK, ICntrl=      2127 FMM=F ISym2X=0 I1Cent= 0 IOpClX= 0 NMat=1 NMatS=1 NMatT=0.
 ***** Axes restored to original set *****
 -------------------------------------------------------------------
 Center     Atomic                   Forces (Hartrees/Bohr)
 Number     Number              X              Y              Z
 -------------------------------------------------------------------
      1        6           0.019320588   -0.010107186   -0.000159062
      2        6          -0.026037111   -0.002834179    0.003611749
      3        6           0.000773749   -0.007259687   -0.004721983
      4        6          -0.004293801    0.002452205    0.005837441
      5        6          -0.006232136    0.004991930   -0.002347097
      6        6           0.000926213   -0.004229246    0.005306041
      7        6          -0.004258771    0.004707124    0.005513312
      8        6          -0.002204810    0.018442150   -0.001576820
      9        6          -0.004514199    0.005005015    0.006617503
     10        6           0.013386232   -0.013759233    0.000811321
     11        8           0.013307931    0.014002685   -0.003328092
     12        6           0.001372119    0.004051519   -0.006565981
     13        6          -0.003812181   -0.004603050    0.006143797
     14        8          -0.010957086   -0.006780561   -0.009702468
     15        6           0.001745081   -0.007008167   -0.012173688
     16        8           0.001970759    0.003637103    0.006322081
     17        6          -0.000602344   -0.001483055   -0.000066720
     18        6          -0.002274200    0.001243469    0.009165192
     19        8           0.000221175    0.008064126    0.002756760
     20        1          -0.001417961    0.001215115    0.001068768
     21        1           0.000210018   -0.001304791    0.000798740
     22        1          -0.001003000   -0.003289232    0.000936892
     23        1          -0.000235961    0.000007017   -0.001313157
     24        1          -0.001712383   -0.002263591    0.001021770
     25        1           0.002835089   -0.000299416   -0.000877719
     26        1           0.000234400   -0.000015171   -0.001155485
     27        1           0.003173171   -0.001010966   -0.002013566
     28        1           0.000980586   -0.002519317    0.001355318
     29        1           0.002981287   -0.001226019   -0.002757892
     30        1          -0.000448926    0.001040774    0.000517252
     31        1          -0.000868202   -0.000775460   -0.000078792
     32        1           0.000460847   -0.000295548    0.000015493
     33        1          -0.001667517    0.002156925    0.000288979
     34        1           0.002258550    0.001515257   -0.001253031
     35        1           0.000838542    0.000250046    0.000031421
     36        1          -0.000357500   -0.000000104    0.001052390
     37        1           0.000504574    0.000805572    0.000069478
     38        1           0.000454355   -0.000344627   -0.000692568
     39        1           0.003932039    0.002426660    0.000396986
     40        1          -0.002042396    0.002787048   -0.000692280
     41        1           0.000681317    0.001664360    0.000877650
     42        1           0.003423765   -0.007724979   -0.005275348
     43        1          -0.001051901   -0.001332511   -0.003764585
 -------------------------------------------------------------------
 Cartesian Forces:  Max     0.026037111 RMS     0.005402270

 GradGradGradGradGradGradGradGradGradGradGradGradGradGradGradGradGradGrad
 Berny optimization.
 FormGI is forming the generalized inverse of G from B-inverse, IUseBI=4.
 Internal  Forces:  Max     0.019502049 RMS     0.003454398
 Search for a local minimum.
 Step number   1 out of a maximum of  258
 All quantities printed in internal units (Hartrees-Bohrs-Radians)
 Mixed Optimization -- RFO/linear search
 Second derivative matrix not updated -- first step.
 ITU=  0
     Eigenvalues ---    0.00230   0.00230   0.00230   0.00333   0.00375
     Eigenvalues ---    0.00394   0.00543   0.00682   0.00782   0.00916
     Eigenvalues ---    0.01107   0.01174   0.01213   0.01351   0.01362
     Eigenvalues ---    0.01400   0.02448   0.02585   0.03149   0.03921
     Eigenvalues ---    0.04242   0.04283   0.04410   0.04584   0.04686
     Eigenvalues ---    0.04758   0.04796   0.04892   0.05056   0.05185
     Eigenvalues ---    0.05362   0.05382   0.05467   0.05477   0.05543
     Eigenvalues ---    0.05570   0.05608   0.05610   0.05758   0.05783
     Eigenvalues ---    0.05831   0.06089   0.06625   0.07759   0.08120
     Eigenvalues ---    0.08474   0.09093   0.09124   0.09184   0.09674
     Eigenvalues ---    0.10296   0.11735   0.12098   0.13584   0.13927
     Eigenvalues ---    0.14567   0.15872   0.15907   0.16000   0.16000
     Eigenvalues ---    0.16000   0.16000   0.16000   0.16000   0.16000
     Eigenvalues ---    0.16000   0.16000   0.16000   0.16000   0.16000
     Eigenvalues ---    0.16622   0.17063   0.18210   0.19563   0.20739
     Eigenvalues ---    0.22023   0.23357   0.24661   0.24996   0.25763
     Eigenvalues ---    0.26733   0.26984   0.27418   0.27922   0.28408
     Eigenvalues ---    0.28519   0.28740   0.29465   0.29597   0.30150
     Eigenvalues ---    0.30920   0.32164   0.32312   0.33750   0.33812
     Eigenvalues ---    0.33834   0.33842   0.34002   0.34009   0.34041
     Eigenvalues ---    0.34043   0.34044   0.34111   0.34144   0.34164
     Eigenvalues ---    0.34189   0.34194   0.34197   0.34272   0.34272
     Eigenvalues ---    0.34287   0.34337   0.34376   0.34424   0.34571
     Eigenvalues ---    0.39706   0.41603   0.41726   0.51486   0.51847
     Eigenvalues ---    0.52512   0.52846   0.94090
 RFO step:  Lambda=-1.41709485D-02 EMin= 2.30000000D-03
 Linear search not attempted -- first point.
 Iteration  1 RMS(Cart)=  0.05582450 RMS(Int)=  0.00151492
 Iteration  2 RMS(Cart)=  0.00207667 RMS(Int)=  0.00024198
 Iteration  3 RMS(Cart)=  0.00000280 RMS(Int)=  0.00024197
 Iteration  4 RMS(Cart)=  0.00000000 RMS(Int)=  0.00024197
 Variable       Old X    -DE/DX   Delta X   Delta X   Delta X     New X
                                 (Linear)    (Quad)   (Total)
    R1        2.53548   0.01494   0.00000   0.02978   0.02982   2.56530
    R2        2.82333   0.00497   0.00000   0.01629   0.01640   2.83973
    R3        2.78897   0.00316   0.00000   0.00707   0.00731   2.79628
    R4        2.85141  -0.00072   0.00000   0.00091   0.00082   2.85223
    R5        2.85249   0.00648   0.00000   0.02364   0.02343   2.87592
    R6        2.92729  -0.00017   0.00000  -0.00147  -0.00156   2.92573
    R7        2.07326   0.00126   0.00000   0.00355   0.00355   2.07681
    R8        2.06377   0.00101   0.00000   0.00281   0.00281   2.06657
    R9        2.92620   0.00195   0.00000   0.00417   0.00409   2.93029
   R10        2.97307  -0.00694   0.00000  -0.02554  -0.02554   2.94753
   R11        2.07611  -0.00187   0.00000  -0.00531  -0.00531   2.07080
   R12        2.89625   0.00758   0.00000   0.02157   0.02162   2.91787
   R13        2.07257  -0.00088   0.00000  -0.00248  -0.00248   2.07009
   R14        2.07315  -0.00129   0.00000  -0.00364  -0.00364   2.06951
   R15        2.90273   0.00461   0.00000   0.01260   0.01270   2.91543
   R16        2.07648   0.00010   0.00000   0.00028   0.00028   2.07676
   R17        2.07597  -0.00036   0.00000  -0.00101  -0.00101   2.07496
   R18        2.89043   0.00703   0.00000   0.02275   0.02275   2.91317
   R19        2.07754   0.00052   0.00000   0.00149   0.00149   2.07903
   R20        2.82852   0.01383   0.00000   0.03637   0.03650   2.86502
   R21        2.31103   0.01950   0.00000   0.02042   0.02042   2.33145
   R22        2.89118   0.01361   0.00000   0.04324   0.04306   2.93425
   R23        2.06764  -0.00036   0.00000  -0.00101  -0.00101   2.06664
   R24        2.06848   0.00046   0.00000   0.00128   0.00128   2.06975
   R25        2.88774   0.00433   0.00000   0.01396   0.01396   2.90170
   R26        2.69273   0.01374   0.00000   0.03185   0.03185   2.72458
   R27        2.07003   0.00119   0.00000   0.00335   0.00335   2.07338
   R28        2.06700   0.00100   0.00000   0.00280   0.00280   2.06979
   R29        2.07054   0.00034   0.00000   0.00094   0.00094   2.07149
   R30        2.07087   0.00028   0.00000   0.00080   0.00080   2.07168
   R31        2.07142   0.00083   0.00000   0.00233   0.00233   2.07375
   R32        2.06999   0.00036   0.00000   0.00101   0.00101   2.07100
   R33        1.83798  -0.00039   0.00000  -0.00072  -0.00072   1.83726
   R34        2.71955   0.00345   0.00000   0.00838   0.00838   2.72793
   R35        2.91255  -0.00181   0.00000  -0.00606  -0.00606   2.90649
   R36        2.93429  -0.00110   0.00000  -0.00380  -0.00380   2.93048
   R37        1.84112  -0.00091   0.00000  -0.00169  -0.00169   1.83944
   R38        2.06873   0.00070   0.00000   0.00197   0.00197   2.07070
   R39        2.06620   0.00062   0.00000   0.00172   0.00172   2.06792
   R40        2.07255   0.00071   0.00000   0.00200   0.00200   2.07455
   R41        2.69432   0.00383   0.00000   0.00891   0.00891   2.70323
   R42        2.06873   0.00040   0.00000   0.00113   0.00113   2.06986
   R43        2.07011   0.00339   0.00000   0.00953   0.00953   2.07964
   R44        1.84746  -0.00282   0.00000  -0.00530  -0.00530   1.84216
    A1        2.30222  -0.00818   0.00000  -0.02968  -0.02968   2.27254
    A2        1.84838   0.01441   0.00000   0.05695   0.05707   1.90545
    A3        2.12991  -0.00622   0.00000  -0.02638  -0.02656   2.10335
    A4        2.20411   0.00706   0.00000   0.02693   0.02699   2.23111
    A5        1.98990  -0.00664   0.00000  -0.01832  -0.01852   1.97139
    A6        2.08875  -0.00041   0.00000  -0.00851  -0.00838   2.08037
    A7        1.98944  -0.00040   0.00000  -0.00618  -0.00619   1.98326
    A8        1.91008   0.00108   0.00000   0.00508   0.00487   1.91495
    A9        1.87073  -0.00017   0.00000   0.00412   0.00419   1.87493
   A10        1.93409  -0.00180   0.00000  -0.01479  -0.01476   1.91932
   A11        1.91352   0.00141   0.00000   0.01241   0.01239   1.92591
   A12        1.83889  -0.00002   0.00000   0.00061   0.00065   1.83953
   A13        1.93401   0.00131   0.00000   0.01128   0.01137   1.94537
   A14        1.95979  -0.00447   0.00000  -0.01964  -0.02015   1.93964
   A15        1.88387   0.00065   0.00000  -0.01343  -0.01388   1.86999
   A16        1.96717   0.00371   0.00000   0.02808   0.02832   1.99548
   A17        1.87075  -0.00011   0.00000   0.01408   0.01426   1.88501
   A18        1.84171  -0.00113   0.00000  -0.02239  -0.02292   1.81879
   A19        2.06016  -0.00260   0.00000  -0.02165  -0.02171   2.03845
   A20        1.91054  -0.00056   0.00000  -0.00464  -0.00466   1.90589
   A21        1.89202   0.00064   0.00000   0.00358   0.00375   1.89577
   A22        1.85534   0.00185   0.00000   0.00721   0.00710   1.86244
   A23        1.87763   0.00181   0.00000   0.02490   0.02488   1.90251
   A24        1.85826  -0.00102   0.00000  -0.00835  -0.00847   1.84979
   A25        2.04630   0.00417   0.00000   0.01138   0.01127   2.05757
   A26        1.89828   0.00069   0.00000   0.01541   0.01557   1.91386
   A27        1.87755  -0.00152   0.00000  -0.00628  -0.00625   1.87130
   A28        1.90327  -0.00264   0.00000  -0.01758  -0.01766   1.88561
   A29        1.89446  -0.00216   0.00000  -0.01106  -0.01104   1.88343
   A30        1.83209   0.00123   0.00000   0.00810   0.00797   1.84006
   A31        1.96235  -0.00071   0.00000  -0.00652  -0.00642   1.95592
   A32        1.95774   0.00080   0.00000   0.00683   0.00680   1.96454
   A33        1.86574  -0.00151   0.00000  -0.02483  -0.02488   1.84086
   A34        1.96533   0.00067   0.00000   0.01352   0.01332   1.97866
   A35        1.83874   0.00181   0.00000   0.02069   0.02070   1.85944
   A36        1.86403  -0.00117   0.00000  -0.01158  -0.01173   1.85230
   A37        1.96096  -0.01461   0.00000  -0.06116  -0.06087   1.90009
   A38        2.15518   0.00959   0.00000   0.03918   0.03902   2.19421
   A39        2.16695   0.00502   0.00000   0.02191   0.02176   2.18871
   A40        1.78916   0.01007   0.00000   0.04626   0.04582   1.83497
   A41        1.91248  -0.00215   0.00000   0.00447   0.00486   1.91734
   A42        1.89278  -0.00240   0.00000   0.00270   0.00217   1.89495
   A43        1.96951  -0.00369   0.00000  -0.02456  -0.02485   1.94466
   A44        1.96714  -0.00087   0.00000   0.00699   0.00636   1.97350
   A45        1.92631  -0.00039   0.00000  -0.02921  -0.02943   1.89688
   A46        1.83623  -0.00322   0.00000  -0.02361  -0.02344   1.81279
   A47        1.97178   0.00033   0.00000  -0.01508  -0.01499   1.95679
   A48        1.87819  -0.00181   0.00000  -0.02831  -0.02788   1.85031
   A49        1.95147   0.00114   0.00000   0.01308   0.01230   1.96378
   A50        1.91607   0.00454   0.00000   0.04734   0.04701   1.96308
   A51        1.90759  -0.00095   0.00000   0.00624   0.00500   1.91258
   A52        1.92995  -0.00030   0.00000  -0.00175  -0.00176   1.92819
   A53        1.96340  -0.00060   0.00000  -0.00379  -0.00379   1.95961
   A54        1.93628  -0.00030   0.00000  -0.00139  -0.00139   1.93489
   A55        1.88275   0.00039   0.00000   0.00159   0.00158   1.88434
   A56        1.87475   0.00041   0.00000   0.00297   0.00297   1.87772
   A57        1.87322   0.00049   0.00000   0.00287   0.00287   1.87608
   A58        1.94305  -0.00119   0.00000  -0.00373  -0.00373   1.93932
   A59        1.92972  -0.00243   0.00000  -0.01319  -0.01324   1.91649
   A60        1.95192   0.00009   0.00000  -0.00343  -0.00349   1.94843
   A61        1.85332   0.00300   0.00000   0.02493   0.02495   1.87827
   A62        1.89167   0.00038   0.00000   0.00072   0.00071   1.89237
   A63        1.89060   0.00039   0.00000  -0.00369  -0.00380   1.88680
   A64        1.88246  -0.00115   0.00000  -0.00661  -0.00661   1.87585
   A65        1.89716  -0.00358   0.00000  -0.03054  -0.03036   1.86680
   A66        1.94074  -0.00176   0.00000  -0.01551  -0.01537   1.92538
   A67        1.98084   0.00294   0.00000   0.01004   0.01005   1.99089
   A68        1.89310   0.00402   0.00000   0.03278   0.03256   1.92567
   A69        1.87302   0.00023   0.00000   0.00798   0.00784   1.88086
   A70        1.87610  -0.00161   0.00000  -0.00202  -0.00217   1.87393
   A71        1.88186  -0.00017   0.00000  -0.00096  -0.00096   1.88089
   A72        1.94526   0.00109   0.00000   0.00043   0.00037   1.94562
   A73        1.96186  -0.00235   0.00000  -0.01196  -0.01199   1.94987
   A74        1.93361  -0.00267   0.00000  -0.01113  -0.01112   1.92248
   A75        1.90371  -0.00035   0.00000  -0.00933  -0.00942   1.89429
   A76        1.88468   0.00036   0.00000  -0.00102  -0.00105   1.88363
   A77        1.82977   0.00417   0.00000   0.03513   0.03516   1.86493
   A78        1.95130   0.00724   0.00000   0.03651   0.03663   1.98793
   A79        1.94862  -0.00168   0.00000  -0.01913  -0.01955   1.92907
   A80        1.92794  -0.00768   0.00000  -0.04490  -0.04601   1.88194
   A81        1.90543  -0.00366   0.00000  -0.01844  -0.01807   1.88736
   A82        1.84257   0.00429   0.00000   0.05519   0.05566   1.89823
   A83        1.88383   0.00164   0.00000  -0.00667  -0.00775   1.87608
   A84        1.84560  -0.00427   0.00000  -0.02454  -0.02454   1.82106
    D1        0.10686  -0.00066   0.00000  -0.00653  -0.00653   0.10034
    D2       -3.06626  -0.00040   0.00000  -0.00278  -0.00266  -3.06892
    D3       -3.11439  -0.00044   0.00000   0.00641   0.00658  -3.10781
    D4       -0.00433  -0.00018   0.00000   0.01017   0.01045   0.00612
    D5        0.35985   0.00029   0.00000   0.00944   0.00913   0.36898
    D6       -1.87624  -0.00070   0.00000  -0.00937  -0.00953  -1.88578
    D7        2.36937   0.00120   0.00000   0.01604   0.01592   2.38529
    D8       -2.69134  -0.00068   0.00000  -0.00823  -0.00830  -2.69963
    D9        1.35575  -0.00168   0.00000  -0.02704  -0.02696   1.32880
   D10       -0.68182   0.00022   0.00000  -0.00163  -0.00151  -0.68333
   D11        0.01362  -0.00019   0.00000  -0.01147  -0.01148   0.00214
   D12       -3.11416  -0.00032   0.00000  -0.00631  -0.00637  -3.12053
   D13        3.08529  -0.00023   0.00000  -0.00082  -0.00055   3.08474
   D14       -0.04249  -0.00036   0.00000   0.00433   0.00456  -0.03793
   D15        0.64471  -0.00105   0.00000  -0.00539  -0.00530   0.63941
   D16       -1.53198   0.00077   0.00000   0.01469   0.01483  -1.51714
   D17        2.76542   0.00036   0.00000   0.00932   0.00943   2.77485
   D18       -2.46373  -0.00123   0.00000  -0.00923  -0.00927  -2.47301
   D19        1.64277   0.00059   0.00000   0.01085   0.01086   1.65363
   D20       -0.34302   0.00017   0.00000   0.00548   0.00546  -0.33756
   D21       -0.00589   0.00035   0.00000  -0.00581  -0.00562  -0.01151
   D22        2.12759  -0.00021   0.00000  -0.01440  -0.01433   2.11326
   D23       -2.04826  -0.00243   0.00000  -0.03527  -0.03529  -2.08355
   D24        3.10645   0.00075   0.00000  -0.00160  -0.00139   3.10506
   D25       -1.04325   0.00019   0.00000  -0.01019  -0.01010  -1.05335
   D26        1.06408  -0.00203   0.00000  -0.03106  -0.03106   1.03302
   D27       -1.38501   0.00066   0.00000   0.00181   0.00190  -1.38311
   D28        2.68119  -0.00184   0.00000  -0.02931  -0.02912   2.65208
   D29        0.65848   0.00164   0.00000   0.01713   0.01714   0.67562
   D30        0.77880   0.00037   0.00000  -0.00783  -0.00774   0.77106
   D31       -1.43818  -0.00213   0.00000  -0.03895  -0.03876  -1.47694
   D32        2.82229   0.00135   0.00000   0.00749   0.00750   2.82979
   D33        2.80134   0.00013   0.00000  -0.00830  -0.00828   2.79306
   D34        0.58435  -0.00237   0.00000  -0.03941  -0.03929   0.54506
   D35       -1.43836   0.00111   0.00000   0.00703   0.00696  -1.43140
   D36        0.68653   0.00151   0.00000  -0.00273  -0.00271   0.68382
   D37       -1.43765   0.00141   0.00000   0.00754   0.00740  -1.43025
   D38        2.82522   0.00258   0.00000   0.01800   0.01792   2.84314
   D39        2.89945  -0.00050   0.00000   0.00217   0.00235   2.90180
   D40        0.77527  -0.00060   0.00000   0.01244   0.01246   0.78773
   D41       -1.24504   0.00057   0.00000   0.02291   0.02298  -1.22206
   D42       -1.36501   0.00008   0.00000  -0.00107  -0.00085  -1.36585
   D43        2.79400  -0.00002   0.00000   0.00920   0.00926   2.80326
   D44        0.77369   0.00115   0.00000   0.01966   0.01978   0.79347
   D45        0.97604   0.00203   0.00000   0.04161   0.04154   1.01758
   D46       -1.10677   0.00041   0.00000   0.03001   0.02963  -1.07713
   D47        3.05865   0.00171   0.00000   0.03699   0.03676   3.09541
   D48       -1.22307   0.00089   0.00000   0.01958   0.01971  -1.20336
   D49        2.97731  -0.00073   0.00000   0.00798   0.00781   2.98512
   D50        0.85954   0.00058   0.00000   0.01496   0.01494   0.87448
   D51        3.02404  -0.00022   0.00000   0.00163   0.00203   3.02607
   D52        0.94123  -0.00184   0.00000  -0.00997  -0.00988   0.93136
   D53       -1.17654  -0.00054   0.00000  -0.00299  -0.00275  -1.17929
   D54        0.77614   0.00173   0.00000   0.02516   0.02517   0.80131
   D55       -1.39223   0.00155   0.00000   0.02721   0.02710  -1.36514
   D56        2.91540   0.00055   0.00000   0.01340   0.01332   2.92872
   D57        2.92827   0.00069   0.00000   0.00980   0.00983   2.93811
   D58        0.75990   0.00052   0.00000   0.01185   0.01176   0.77166
   D59       -1.21565  -0.00048   0.00000  -0.00196  -0.00202  -1.21767
   D60       -1.36983   0.00123   0.00000   0.01509   0.01526  -1.35457
   D61        2.74499   0.00105   0.00000   0.01714   0.01719   2.76217
   D62        0.76943   0.00005   0.00000   0.00333   0.00341   0.77284
   D63       -1.24063  -0.00171   0.00000  -0.02714  -0.02725  -1.26787
   D64        0.99146  -0.00065   0.00000  -0.01183  -0.01198   0.97949
   D65        3.01675  -0.00062   0.00000  -0.00645  -0.00642   3.01033
   D66        0.92522   0.00016   0.00000  -0.01250  -0.01264   0.91258
   D67       -3.12587   0.00122   0.00000   0.00281   0.00263  -3.12324
   D68       -1.10058   0.00125   0.00000   0.00820   0.00819  -1.09240
   D69        2.91201  -0.00090   0.00000  -0.01790  -0.01790   2.89412
   D70       -1.13908   0.00016   0.00000  -0.00259  -0.00263  -1.14171
   D71        0.88620   0.00019   0.00000   0.00280   0.00293   0.88913
   D72       -3.13497   0.00083   0.00000   0.01947   0.01955  -3.11542
   D73        1.04188   0.00096   0.00000   0.02126   0.02133   1.06321
   D74       -1.05670   0.00095   0.00000   0.02115   0.02122  -1.03548
   D75        0.91370   0.00056   0.00000   0.01124   0.01112   0.92483
   D76       -1.19263   0.00069   0.00000   0.01302   0.01290  -1.17973
   D77        2.99197   0.00068   0.00000   0.01292   0.01280   3.00477
   D78       -1.09637  -0.00127   0.00000  -0.01389  -0.01384  -1.11022
   D79        3.08048  -0.00115   0.00000  -0.01210  -0.01206   3.06842
   D80        0.98190  -0.00116   0.00000  -0.01221  -0.01217   0.96973
   D81       -0.01660   0.00039   0.00000   0.00767   0.00759  -0.00901
   D82        2.07894   0.00055   0.00000   0.00625   0.00637   2.08531
   D83       -2.10051  -0.00267   0.00000  -0.02501  -0.02520  -2.12571
   D84        3.11107   0.00056   0.00000   0.00263   0.00266   3.11373
   D85       -1.07657   0.00073   0.00000   0.00121   0.00144  -1.07513
   D86        1.02717  -0.00249   0.00000  -0.03005  -0.03013   0.99704
   D87        0.01296  -0.00031   0.00000  -0.00105  -0.00118   0.01179
   D88       -2.13359   0.00072   0.00000   0.02521   0.02527  -2.10832
   D89        2.02936  -0.00197   0.00000  -0.02406  -0.02471   2.00465
   D90       -2.04251  -0.00200   0.00000  -0.02216  -0.02182  -2.06433
   D91        2.09412  -0.00097   0.00000   0.00411   0.00462   2.09875
   D92       -0.02611  -0.00366   0.00000  -0.04517  -0.04536  -0.07147
   D93        2.04410   0.00227   0.00000   0.03200   0.03217   2.07626
   D94       -0.10246   0.00331   0.00000   0.05827   0.05861  -0.04384
   D95       -2.22269   0.00062   0.00000   0.00899   0.00863  -2.21406
   D96        1.13218  -0.00067   0.00000  -0.02389  -0.02374   1.10844
   D97       -3.09529   0.00075   0.00000  -0.00364  -0.00354  -3.09883
   D98       -0.98689  -0.00037   0.00000  -0.01976  -0.01960  -1.00649
   D99       -3.08347  -0.00378   0.00000  -0.05538  -0.05542  -3.13889
   D100      -1.02776  -0.00236   0.00000  -0.03513  -0.03522  -1.06297
   D101       1.08064  -0.00349   0.00000  -0.05125  -0.05128   1.02937
   D102      -0.95834   0.00205   0.00000   0.01733   0.01726  -0.94108
   D103       1.09737   0.00348   0.00000   0.03758   0.03746   1.13484
   D104      -3.07741   0.00235   0.00000   0.02146   0.02140  -3.05601
   D105       3.13056   0.00010   0.00000   0.02208   0.02175  -3.13088
   D106       1.14095   0.00256   0.00000   0.04100   0.04149   1.18245
   D107      -1.00539  -0.00119   0.00000  -0.01021  -0.01037  -1.01576
   D108      -2.92390   0.00099   0.00000  -0.00049  -0.00034  -2.92424
   D109      -0.81155  -0.00087   0.00000  -0.01785  -0.01816  -0.82971
   D110       1.21047  -0.00058   0.00000   0.00061   0.00076   1.21123
   D111      -0.94748  -0.00150   0.00000  -0.02335  -0.02347  -0.97096
   D112       1.19594  -0.00287   0.00000  -0.04400  -0.04407   1.15187
   D113      -3.04654  -0.00088   0.00000  -0.01482  -0.01494  -3.06148
   D114      -3.03271   0.00142   0.00000   0.00277   0.00290  -3.02981
   D115      -0.88928   0.00005   0.00000  -0.01787  -0.01770  -0.90698
   D116       1.15142   0.00203   0.00000   0.01131   0.01143   1.16286
   D117       1.23046  -0.00007   0.00000  -0.02227  -0.02232   1.20814
   D118      -2.90930  -0.00144   0.00000  -0.04291  -0.04291  -2.95221
   D119      -0.86859   0.00055   0.00000  -0.01373  -0.01379  -0.88238
   D120      -1.31842   0.00111   0.00000  -0.03965  -0.03985  -1.35826
   D121       0.82200   0.00039   0.00000  -0.05101  -0.05144   0.77056
   D122       2.91839  -0.00383   0.00000  -0.10241  -0.10181   2.81658
   D123       0.77794  -0.00141   0.00000  -0.06624  -0.06636   0.71158
   D124       2.91836  -0.00213   0.00000  -0.07759  -0.07795   2.84040
   D125      -1.26843  -0.00635   0.00000  -0.12899  -0.12832  -1.39676
   D126       2.81118   0.00258   0.00000  -0.02505  -0.02528   2.78590
   D127      -1.33159   0.00186   0.00000  -0.03640  -0.03688  -1.36846
   D128       0.76481  -0.00236   0.00000  -0.08780  -0.08725   0.67756
   D129      -0.51949  -0.00021   0.00000  -0.04610  -0.04691  -0.56640
   D130      -2.68435  -0.00043   0.00000  -0.03358  -0.03374  -2.71808
   D131       1.57762  -0.00283   0.00000  -0.04578  -0.04481   1.53281
         Item               Value     Threshold  Converged?
 Maximum Force            0.019502     0.000450     NO 
 RMS     Force            0.003454     0.000300     NO 
 Maximum Displacement     0.317757     0.001800     NO 
 RMS     Displacement     0.055933     0.001200     NO 
 Predicted change in Energy=-8.170105D-03
 GradGradGradGradGradGradGradGradGradGradGradGradGradGradGradGradGradGrad

                          Input orientation:                          
 ---------------------------------------------------------------------
 Center     Atomic      Atomic             Coordinates (Angstroms)
 Number     Number       Type             X           Y           Z
 ---------------------------------------------------------------------
      1          6           0        1.638971    0.811364    0.096465
      2          6           0        1.145064   -0.438714    0.286633
      3          6           0       -0.271942   -0.832572    0.625841
      4          6           0       -1.342740    0.048574   -0.062633
      5          6           0       -1.522317    1.401852    0.672817
      6          6           0       -0.241935    2.077610    1.209595
      7          6           0        0.982022    2.151262    0.273287
      8          6           0        3.071336    0.718498   -0.263125
      9          6           0        3.475430   -0.742440   -0.293693
     10          6           0        2.190128   -1.526646    0.085790
     11          8           0        3.822425    1.672571   -0.481645
     12          6           0        0.683121    2.845329   -1.070370
     13          6           0        2.376651   -2.388246    1.343032
     14          8           0        1.706231   -2.348249   -0.995675
     15          6           0       -2.667770   -0.744656   -0.281616
     16          8           0       -3.111236   -1.190593    1.017742
     17          6           0       -2.422282   -1.949803   -1.205169
     18          6           0       -3.810835    0.094423   -0.909437
     19          8           0       -4.466825    0.964983    0.016899
     20          1           0       -0.412074   -0.810817    1.715656
     21          1           0       -0.398664   -1.879857    0.337642
     22          1           0       -0.984554    0.259093   -1.076639
     23          1           0       -2.187171    1.259623    1.531736
     24          1           0       -2.039050    2.097727    0.003432
     25          1           0        0.071767    1.587394    2.141809
     26          1           0       -0.510939    3.103178    1.495074
     27          1           0        1.728351    2.779203    0.782280
     28          1           0        3.825742   -1.010078   -1.294517
     29          1           0        4.295344   -0.892540    0.416813
     30          1           0        0.229224    3.829803   -0.901241
     31          1           0       -0.000077    2.261391   -1.696399
     32          1           0        1.604692    2.999594   -1.643544
     33          1           0        1.457560   -2.933199    1.588261
     34          1           0        3.166912   -3.130089    1.171546
     35          1           0        2.661417   -1.781516    2.210119
     36          1           0        2.355268   -3.058419   -1.135857
     37          1           0       -3.816848   -1.847144    0.881585
     38          1           0       -1.978144   -1.641040   -2.158117
     39          1           0       -1.765138   -2.690166   -0.738792
     40          1           0       -3.370401   -2.458372   -1.423350
     41          1           0       -3.430933    0.701937   -1.737892
     42          1           0       -4.552732   -0.604310   -1.324718
     43          1           0       -4.427750    0.487663    0.865976
 ---------------------------------------------------------------------
                    Distance matrix (angstroms):
                    1          2          3          4          5
     1  C    0.000000
     2  C    1.357499   0.000000
     3  C    2.575724   1.509335   0.000000
     4  C    3.081843   2.559024   1.548232   0.000000
     5  C    3.267200   3.263700   2.560916   1.550643   0.000000
     6  C    2.525914   3.017866   2.968304   2.635777   1.544072
     7  C    1.502722   2.595137   3.255762   3.152563   2.644419
     8  C    1.479730   2.313417   3.791252   4.469123   4.737574
     9  C    2.437030   2.420669   3.859594   4.888134   5.523550
    10  C    2.402121   1.521872   2.614419   3.870982   4.764761
    11  O    2.417304   3.495145   4.926064   5.430641   5.474699
    12  C    2.532225   3.583265   4.161278   3.597427   3.160108
    13  C    3.512209   2.536427   3.154287   4.663459   5.478684
    14  O    3.343718   2.367603   2.973173   3.988928   5.222130
    15  C    4.594797   3.867067   2.563435   1.559767   2.613523
    16  O    5.236512   4.383598   2.888487   2.414607   3.060132
    17  C    5.080558   4.151484   3.037230   2.542501   3.945929
    18  C    5.588043   5.125988   3.967387   2.609727   3.074119
    19  O    6.108246   5.791064   4.604243   3.256692   3.048149
    20  H    3.075717   2.145983   1.099002   2.183347   2.686272
    21  H    3.384198   2.112485   1.093583   2.184112   3.484903
    22  H    2.926441   2.623112   2.144292   1.095821   2.157702
    23  H    4.110997   3.941880   2.977587   2.172950   1.095446
    24  H    3.897592   4.080725   3.478033   2.165234   1.095140
    25  H    2.691055   2.949366   2.876200   3.037822   2.175654
    26  H    3.439568   4.092392   4.037674   3.528307   2.143246
    27  H    2.085838   3.307700   4.131654   4.195451   3.532127
    28  H    3.167721   3.164258   4.528830   5.417701   6.187854
    29  H    3.172102   3.185463   4.572461   5.736162   6.258989
    30  H    3.477610   4.524384   4.931621   4.179955   3.382381
    31  H    2.829031   3.540386   3.878056   3.060800   2.944351
    32  H    2.795917   3.969736   4.832945   4.460398   4.206720
    33  H    4.034863   2.830962   2.886185   4.411134   5.339510
    34  H    4.361818   3.480580   4.171582   5.653676   6.540343
    35  H    3.497993   2.793249   3.466270   4.954584   5.477295
    36  H    4.123946   3.217286   3.867844   4.947775   6.180694
    37  H    6.119643   5.192129   3.696095   3.256763   3.983017
    38  H    4.917413   4.144493   3.363803   2.765789   4.181047
    39  H    4.954425   3.819661   2.746364   2.852422   4.335460
    40  H    6.172100   5.233783   4.054979   3.499677   4.765570
    41  H    5.392659   5.132206   4.233341   2.755708   3.153445
    42  H    6.508539   5.923576   4.709772   3.510437   4.147077
    43  H    6.123890   5.678914   4.367084   3.251523   3.051982
                    6          7          8          9         10
     6  C    0.000000
     7  C    1.542779   0.000000
     8  C    3.872190   2.589553   0.000000
     9  C    4.902179   3.861614   1.516102   0.000000
    10  C    4.490939   3.875782   2.436994   1.552736   0.000000
    11  O    4.420789   2.977743   1.233750   2.447040   3.636119
    12  C    2.577472   1.541585   3.298276   4.612190   4.766753
    13  C    5.178674   4.867903   3.565696   2.568047   1.535514
    14  O    5.314771   4.730786   3.435852   2.490275   1.441788
    15  C    4.009186   4.692040   5.922711   6.143213   4.934133
    16  O    4.353258   5.336382   6.596170   6.730890   5.393138
    17  C    5.177360   5.531171   6.179573   6.088639   4.808322
    18  C    4.600041   5.347981   6.940567   7.359969   6.295228
    19  O    4.528815   5.582377   7.547387   8.129648   7.108304
    20  H    2.937356   3.577407   4.288184   4.376625   3.152829
    21  H    4.055418   4.261497   4.376445   4.086675   2.624888
    22  H    3.014192   3.044671   4.162103   4.637621   3.823442
    23  H    2.134671   3.524556   5.582673   6.277380   5.386539
    24  H    2.164453   3.033573   5.299941   6.210018   5.570351
    25  H    1.098974   2.153575   3.941586   4.790064   4.290911
    26  H    1.098021   2.151242   4.648726   5.820619   5.542303
    27  H    2.134680   1.100177   2.672636   4.075778   4.386191
    28  H    5.687740   4.531978   2.149622   1.093616   2.201664
    29  H    5.480620   4.501492   2.134468   1.095266   2.223421
    30  H    2.783487   2.182595   4.262043   5.640246   5.788862
    31  H    2.921827   2.203704   3.724026   4.803097   4.724661
    32  H    3.521433   2.186693   3.043025   4.395972   4.880592
    33  H    5.304704   5.273238   4.400772   3.523206   2.184598
    34  H    6.224292   5.785610   4.108411   2.818329   2.168871
    35  H    4.931871   4.694510   3.540485   2.830436   2.190855
    36  H    6.214934   5.568866   3.942019   2.706984   1.966220
    37  H    5.318955   6.275860   7.439083   7.468532   6.067929
    38  H    5.308886   5.390349   5.886906   5.833098   4.735261
    39  H    5.371038   5.657793   5.936054   5.608503   4.204503
    40  H    6.106950   6.562841   7.275617   7.147444   5.836531
    41  H    4.555202   5.061577   6.667437   7.202069   6.315752
    42  H    5.674364   6.385946   7.810456   8.095276   6.950281
    43  H    4.490774   5.690736   7.587123   8.081970   6.961497
                   11         12         13         14         15
    11  O    0.000000
    12  C    3.402526   0.000000
    13  C    4.680806   6.006901   0.000000
    14  O    4.572690   5.293919   2.433231   0.000000
    15  C    6.928609   4.973791   5.548608   4.713096   0.000000
    16  O    7.649937   5.919969   5.626463   5.348084   1.443556
    17  C    7.255442   5.714454   5.451176   4.152983   1.538049
    18  C    7.806421   5.271529   7.037204   6.034244   1.550745
    19  O    8.334320   5.589258   7.735369   7.078802   2.499715
    20  H    5.378320   4.725336   3.225541   3.768584   3.013576
    21  H    5.577506   5.047786   2.995270   2.535293   2.611705
    22  H    5.045689   3.077303   4.915375   3.747681   2.114898
    23  H    6.351336   4.186167   5.845599   5.879040   2.745242
    24  H    5.896859   3.020294   6.435596   5.898478   2.925010
    25  H    4.577903   3.503462   4.664359   5.291933   4.337800
    26  H    4.973138   2.841438   6.206209   6.390440   4.755458
    27  H    2.684639   2.128189   5.238060   5.427004   5.733702
    28  H    2.803101   4.979003   3.309967   2.524349   6.577395
    29  H    2.758744   5.406619   2.603153   3.289030   6.999617
    30  H    4.211983   1.097186   6.950708   6.352857   5.449971
    31  H    4.053869   1.095288   6.042028   4.965006   4.260812
    32  H    2.833609   1.096183   6.208412   5.387900   5.841933
    33  H    5.575860   6.407765   1.096284   2.660964   5.030359
    34  H    5.121355   6.848432   1.097384   2.727949   6.468809
    35  H    4.530369   6.006908   1.095925   3.392739   5.973613
    36  H    4.996279   6.136334   2.567973   0.972236   5.595904
    37  H    8.520873   6.788162   6.234192   5.854879   1.972028
    38  H    6.887465   5.328511   5.637429   3.927600   2.190969
    39  H    7.093691   6.061817   4.645381   3.497613   2.192889
    40  H    8.347948   6.684675   6.378588   5.095805   2.175791
    41  H    7.425058   4.686700   7.264252   6.020380   2.189929
    42  H    8.719989   6.275258   7.636469   6.505706   2.158898
    43  H    8.443072   5.952229   7.402587   7.009555   2.435797
                   16         17         18         19         20
    16  O    0.000000
    17  C    2.447936   0.000000
    18  C    2.419654   2.488855   0.000000
    19  O    2.736022   3.764251   1.430488   0.000000
    20  H    2.813680   3.724170   4.388867   4.741334   0.000000
    21  H    2.880220   2.545621   4.134718   4.974527   1.744118
    22  H    3.318253   2.638713   2.836007   3.717569   3.044561
    23  H    2.668641   4.224493   3.154885   2.752883   2.733408
    24  H    3.604366   4.241471   2.825911   2.679064   3.746784
    25  H    4.371756   5.471225   5.158843   5.049897   2.483370
    26  H    5.042407   6.039633   5.071843   4.733489   3.921453
    27  H    6.263891   6.598576   6.383771   6.500570   4.282623
    28  H    7.314424   6.318930   7.725640   8.624810   5.201916
    29  H    7.436894   6.991075   8.273039   8.965820   4.884000
    30  H    6.328156   6.366059   5.502291   5.577012   5.366076
    31  H    5.381642   4.882883   4.453867   4.956602   4.609808
    32  H    6.846904   6.395719   6.189253   6.615137   5.465419
    33  H    4.923014   4.880932   6.569701   7.263838   2.831301
    34  H    6.572705   6.187159   7.963474   8.739380   4.299327
    35  H    5.924060   6.126704   7.425686   7.947660   3.260843
    36  H    6.165180   4.904979   6.929106   8.003597   4.565197
    37  H    0.973388   2.511950   2.641491   3.013006   3.655425
    38  H    3.401894   1.095766   2.815988   4.208988   4.260043
    39  H    2.673221   1.094296   3.459470   4.607635   3.374470
    40  H    2.762853   1.097805   2.640994   3.872444   4.617304
    41  H    3.358183   2.886676   1.095325   2.054643   4.830003
    42  H    2.812251   2.522590   1.100499   2.066397   5.141164
    43  H    2.138407   3.775286   1.920238   0.974830   4.305074
                   21         22         23         24         25
    21  H    0.000000
    22  H    2.630317   0.000000
    23  H    3.805384   3.041540   0.000000
    24  H    4.315522   2.378883   1.749306   0.000000
    25  H    3.936769   3.638489   2.362716   3.047728   0.000000
    26  H    5.116922   3.863526   2.491946   2.360308   1.747974
    27  H    5.140889   4.143233   4.266394   3.906959   2.452142
    28  H    4.611515   4.979680   7.020995   6.763055   5.713801
    29  H    4.797372   5.606601   6.920828   7.016917   5.192715
    30  H    5.876163   3.775446   4.285343   2.993925   3.783298
    31  H    4.630997   2.315706   4.025888   2.659628   3.897598
    32  H    5.634499   3.812600   5.242912   4.099116   4.321234
    33  H    2.473691   4.822483   5.555809   6.328363   4.760525
    34  H    3.869342   5.811674   6.932929   7.469711   5.725030
    35  H    3.588863   5.316010   5.763465   6.481696   4.249765
    36  H    3.338316   4.707845   6.811409   6.869778   6.127075
    37  H    3.461347   4.036429   3.567988   4.415169   5.339058
    38  H    2.963209   2.401525   4.698143   4.319071   5.754502
    39  H    1.919000   3.069460   4.575395   4.852818   5.474450
    40  H    3.502426   3.632780   4.894491   4.956434   6.397429
    41  H    4.490897   2.572574   3.542375   2.630167   5.301417
    42  H    4.652606   3.679525   4.150837   3.922191   6.181130
    43  H    4.702958   3.959999   2.461575   3.007021   4.804457
                   26         27         28         29         30
    26  H    0.000000
    27  H    2.372226   0.000000
    28  H    6.596021   4.803206   0.000000
    29  H    6.342615   4.494965   1.778480   0.000000
    30  H    2.611159   2.487043   6.042686   6.369546   0.000000
    31  H    3.339923   3.065850   5.049843   5.732677   1.773350
    32  H    3.786495   2.438951   4.596994   5.160754   1.769795
    33  H    6.349923   5.775333   4.197272   3.686408   7.310583
    34  H    7.244645   6.094318   3.318127   2.617176   7.833681
    35  H    5.868165   4.869239   3.772697   2.583785   6.861707
    36  H    7.287127   6.176577   2.526493   3.296318   7.212677
    37  H    5.984236   7.222338   7.990324   8.181378   7.195616
    38  H    6.164909   6.474766   5.901612   6.822549   6.031777
    39  H    6.334509   6.665743   5.864254   6.426222   6.820108
    40  H    6.901055   7.635068   7.341569   8.037517   7.264368
    41  H    4.974374   6.106105   7.469064   8.178048   4.886746
    42  H    6.167073   7.439059   8.388349   9.022442   6.535120
    43  H    4.751641   6.569303   8.662049   8.843024   5.998363
                   31         32         33         34         35
    31  H    0.000000
    32  H    1.767207   0.000000
    33  H    6.316444   6.757532   0.000000
    34  H    6.879170   6.923747   1.770396   0.000000
    35  H    6.220091   6.231083   1.778301   1.775615   0.000000
    36  H    5.844848   6.125408   2.870955   2.447041   3.594407
    37  H    6.172017   7.698066   5.431233   7.106541   6.613413
    38  H    4.399421   5.885319   5.244911   6.306784   6.373912
    39  H    5.343255   6.674406   3.982464   5.307357   5.395935
    40  H    5.806015   7.388465   5.710032   7.065490   7.074112
    41  H    3.768872   5.535851   6.940812   8.165832   7.672748
    42  H    5.392315   7.141683   7.073386   8.497282   8.119411
    43  H    5.414440   6.999846   6.845499   8.417861   7.563873
                   36         37         38         39         40
    36  H    0.000000
    37  H    6.605473   0.000000
    38  H    4.672520   3.558525   0.000000
    39  H    4.155842   2.746965   1.777786   0.000000
    40  H    5.764200   2.426033   1.773779   1.760460   0.000000
    41  H    6.926966   3.675377   2.788678   3.908892   3.176500
    42  H    7.333403   2.637031   2.897907   3.530551   2.201177
    43  H    7.911471   2.413455   4.435886   4.445602   3.877902
                   41         42         43
    41  H    0.000000
    42  H    1.770714   0.000000
    43  H    2.796370   2.450952   0.000000
 Stoichiometry    C15H24O4
 Framework group  C1[X(C15H24O4)]
 Deg. of freedom   123
 Full point group                 C1      NOp   1
 Largest Abelian subgroup         C1      NOp   1
 Largest concise Abelian subgroup C1      NOp   1
                         Standard orientation:                         
 ---------------------------------------------------------------------
 Center     Atomic      Atomic             Coordinates (Angstroms)
 Number     Number       Type             X           Y           Z
 ---------------------------------------------------------------------
      1          6           0        1.676341    0.817664    0.095999
      2          6           0        1.181734   -0.433313    0.278272
      3          6           0       -0.233612   -0.828035    0.623354
      4          6           0       -1.307558    0.060856   -0.050095
      5          6           0       -1.480120    1.407775    0.698588
      6          6           0       -0.195143    2.076762    1.232863
      7          6           0        1.022695    2.156923    0.289140
      8          6           0        3.106143    0.725841   -0.273913
      9          6           0        3.507720   -0.735377   -0.320211
     10          6           0        2.223726   -1.520992    0.060782
     11          8           0        3.857272    1.680688   -0.488889
     12          6           0        0.715989    2.863429   -1.046250
     13          6           0        2.417218   -2.394081    1.309014
     14          8           0        1.731374   -2.332156   -1.024738
     15          6           0       -2.635261   -0.728371   -0.267347
     16          8           0       -3.070808   -1.185234    1.030894
     17          6           0       -2.397803   -1.925584   -1.203236
     18          6           0       -3.781137    0.118023   -0.880042
     19          8           0       -4.429598    0.981261    0.058369
     20          1           0       -0.366482   -0.815813    1.714227
     21          1           0       -0.363895   -1.872508    0.326661
     22          1           0       -0.955770    0.279889   -1.064537
     23          1           0       -2.139490    1.258882    1.560600
     24          1           0       -2.000181    2.110391    0.038891
     25          1           0        0.123958    1.577754    2.158557
     26          1           0       -0.460630    3.100144    1.529270
     27          1           0        1.773371    2.779154    0.798751
     28          1           0        3.850967   -0.994588   -1.325690
     29          1           0        4.332088   -0.893068    0.383464
     30          1           0        0.264777    3.847040   -0.865324
     31          1           0        0.027735    2.286151   -1.672916
     32          1           0        1.633982    3.021413   -1.624132
     33          1           0        1.498915   -2.939808    1.555466
     34          1           0        3.205154   -3.135560    1.125663
     35          1           0        2.708684   -1.795561    2.179573
     36          1           0        2.378347   -3.042030   -1.175566
     37          1           0       -3.778341   -1.839468    0.893569
     38          1           0       -1.959505   -1.608987   -2.156318
     39          1           0       -1.738751   -2.671085   -0.747865
     40          1           0       -3.348149   -2.430741   -1.419647
     41          1           0       -3.405777    0.732342   -1.705544
     42          1           0       -4.526873   -0.575841   -1.296609
     43          1           0       -4.385648    0.496310    0.902871
 ---------------------------------------------------------------------
 Rotational constants (GHZ):      0.5813480      0.2629330      0.2074610
 Standard basis: 6-31G(d) (6D, 7F)
 There are   333 symmetry adapted cartesian basis functions of A   symmetry.
 There are   333 symmetry adapted basis functions of A   symmetry.
   333 basis functions,   628 primitive gaussians,   333 cartesian basis functions
    73 alpha electrons       73 beta electrons
       nuclear repulsion energy      1604.2503213813 Hartrees.
 NAtoms=   43 NActive=   43 NUniq=   43 SFac= 1.00D+00 NAtFMM=   60 NAOKFM=F Big=F
 Integral buffers will be    131072 words long.
 Raffenetti 2 integral format.
 Two-electron integral symmetry is turned on.
 ------------------------------------------------------------------------------
 Polarizable Continuum Model (PCM)
 =================================
 Model                : PCM (using non-symmetric T matrix).
 Atomic radii         : SMD-Coulomb.
 Polarization charges : Total charges.
 Charge compensation  : None.
 Solution method      : On-the-fly selection.
 Cavity type          : VdW (van der Waals Surface) (Alpha=1.000).
 Cavity algorithm     : GePol (No added spheres)
                        Default sphere list used, NSphG=   43.
                        Lebedev-Laikov grids with approx.  5.0 points / Ang**2.
                        Smoothing algorithm: Karplus/York (Gamma=1.0000).
                        Polarization charges: spherical gaussians, with
                                              point-specific exponents (IZeta= 3).
                        Self-potential: point-specific (ISelfS= 7).
                        Self-field    : sphere-specific E.n sum rule (ISelfD= 2).
 1st derivatives      : Analytical E(r).r(x)/FMM algorithm (CHGder, D1EAlg=3).
                        Cavity 1st derivative terms included.
 Solvent              : Methanol, Eps=  32.613000 Eps(inf)=   1.765709
 ------------------------------------------------------------------------------
 ------------------------------------------------------------------------------
 Atomic radii for non-electrostatic terms: SMD-CDS.
 ------------------------------------------------------------------------------
 Nuclear repulsion after PCM non-electrostatic terms =     1604.2515878740 Hartrees.
 One-electron integrals computed using PRISM.
 NBasis=   333 RedAO= T EigKep=  9.58D-04  NBF=   333
 NBsUse=   333 1.00D-06 EigRej= -1.00D+00 NBFU=   333
 Initial guess from the checkpoint file:  "DY-202A-11R_67.chk"
 B after Tr=     0.000000    0.000000    0.000000
         Rot=    0.999985   -0.000879    0.000690    0.005331 Ang=  -0.62 deg.
 ExpMin= 1.61D-01 ExpMax= 5.48D+03 ExpMxC= 8.25D+02 IAcc=1 IRadAn=         1 AccDes= 0.00D+00
 Harris functional with IExCor=  402 and IRadAn=       1 diagonalized for initial guess.
 HarFok:  IExCor=  402 AccDes= 0.00D+00 IRadAn=         1 IDoV= 1 UseB2=F ITyADJ=14
 ICtDFT=  3500011 ScaDFX=  1.000000  1.000000  1.000000  1.000000
 FoFCou: FMM=F IPFlag=           0 FMFlag=      100000 FMFlg1=           0
         NFxFlg=           0 DoJE=T BraDBF=F KetDBF=T FulRan=T
         wScrn=  0.000000 ICntrl=     500 IOpCl=  0 I1Cent=   200000004 NGrid=           0
         NMat0=    1 NMatS0=      1 NMatT0=    0 NMatD0=    1 NMtDS0=    0 NMtDT0=    0
 Petite list used in FoFCou.
 Keep R1 ints in memory in canonical form, NReq=1565304907.
 Requested convergence on RMS density matrix=1.00D-08 within 128 cycles.
 Requested convergence on MAX density matrix=1.00D-06.
 Requested convergence on             energy=1.00D-06.
 No special actions if energy rises.
 Inv3:  Mode=1 IEnd=    21967308.
 Iteration    1 A*A^-1 deviation from unit magnitude is 4.88D-15 for    673.
 Iteration    1 A*A^-1 deviation from orthogonality  is 3.50D-15 for   1740    607.
 Iteration    1 A^-1*A deviation from unit magnitude is 4.88D-15 for   2685.
 Iteration    1 A^-1*A deviation from orthogonality  is 9.51D-10 for   2571   1971.
 Iteration    2 A*A^-1 deviation from unit magnitude is 7.99D-15 for    673.
 Iteration    2 A*A^-1 deviation from orthogonality  is 4.21D-15 for   1694    675.
 Iteration    2 A^-1*A deviation from unit magnitude is 1.33D-15 for   1350.
 Iteration    2 A^-1*A deviation from orthogonality  is 3.67D-16 for   1004    611.
 Error on total polarization charges =  0.05184
 SCF Done:  E(RB3LYP) =  -886.947653606     A.U. after   11 cycles
            NFock= 11  Conv=0.56D-08     -V/T= 2.0094
 SMD-CDS (non-electrostatic) energy       (kcal/mol) =       0.79
 (included in total energy above)
 D1PCM: PCM CHGder 1st derivatives, ID1Alg=3 FixD1E=F DoIter=F DoCFld=F I1PDM=0.
 Calling FoFJK, ICntrl=      2127 FMM=F ISym2X=0 I1Cent= 0 IOpClX= 0 NMat=1 NMatS=1 NMatT=0.
 ***** Axes restored to original set *****
 -------------------------------------------------------------------
 Center     Atomic                   Forces (Hartrees/Bohr)
 Number     Number              X              Y              Z
 -------------------------------------------------------------------
      1        6           0.006157441   -0.005671623   -0.000357733
      2        6          -0.005677800    0.005344020    0.000604587
      3        6           0.003030510   -0.001033067   -0.001025771
      4        6          -0.000857023    0.001424146    0.000951180
      5        6          -0.000512030   -0.000367022   -0.000987863
      6        6          -0.000085786   -0.000022321    0.000511077
      7        6          -0.004010951    0.001978674    0.001177619
      8        6          -0.003903333    0.002892139    0.000268617
      9        6          -0.002911255   -0.000580014    0.001248307
     10        6           0.005249897   -0.000360677    0.000586000
     11        8          -0.001883906   -0.003164952    0.000805096
     12        6           0.000305489    0.000490785   -0.001438258
     13        6          -0.000204413   -0.001536658   -0.000122521
     14        8           0.000725207    0.001426232   -0.000817300
     15        6           0.002311437    0.000422900   -0.002347461
     16        8          -0.001197125    0.000245312    0.000826210
     17        6          -0.002973889   -0.002812251    0.001692185
     18        6          -0.001447288    0.001241929    0.000574973
     19        8           0.004560729   -0.001056049   -0.001439564
     20        1           0.000199814    0.000626833    0.000219253
     21        1           0.001503644    0.001812596    0.001347071
     22        1           0.000822413    0.000660966   -0.000297530
     23        1          -0.000663221   -0.000238751    0.000310236
     24        1          -0.000270213   -0.000149579   -0.000197385
     25        1           0.000019803   -0.000529255   -0.001014216
     26        1          -0.000224425    0.000118138    0.000073491
     27        1           0.000076921    0.000191444   -0.000151047
     28        1           0.001151763   -0.001342693   -0.000506624
     29        1           0.001238299   -0.001700927   -0.001160395
     30        1           0.000075739   -0.000064199    0.000357001
     31        1          -0.000442233   -0.000277261    0.000342077
     32        1           0.000034693   -0.000342231    0.000488628
     33        1           0.000052564    0.001219406   -0.000371132
     34        1           0.000341745    0.000282100    0.000019739
     35        1           0.000522709    0.000320996   -0.000571165
     36        1           0.000319016   -0.000709434    0.000682548
     37        1          -0.000390056   -0.000614466    0.000347780
     38        1          -0.000281056    0.000395735    0.000136545
     39        1           0.000014873    0.000757171   -0.001466362
     40        1           0.000385281    0.000389372   -0.000061881
     41        1          -0.000266216    0.000817144    0.000294611
     42        1          -0.000260502    0.000014227   -0.000574138
     43        1          -0.000637266   -0.000498834    0.001043514
 -------------------------------------------------------------------
 Cartesian Forces:  Max     0.006157441 RMS     0.001638323

 GradGradGradGradGradGradGradGradGradGradGradGradGradGradGradGradGradGrad
 Berny optimization.
 Using GEDIIS/GDIIS optimizer.
 FormGI is forming the generalized inverse of G from B-inverse, IUseBI=4.
 Internal  Forces:  Max     0.004949093 RMS     0.001204554
 Search for a local minimum.
 Step number   2 out of a maximum of  258
 All quantities printed in internal units (Hartrees-Bohrs-Radians)
 Mixed Optimization -- RFO/linear search
 Update second derivatives using D2CorX and points    1    2
 DE= -6.39D-03 DEPred=-8.17D-03 R= 7.82D-01
 TightC=F SS=  1.41D+00  RLast= 3.92D-01 DXNew= 5.0454D-01 1.1759D+00
 Trust test= 7.82D-01 RLast= 3.92D-01 DXMaxT set to 5.05D-01
 ITU=  1  0
 Use linear search instead of GDIIS.
     Eigenvalues ---    0.00229   0.00230   0.00254   0.00335   0.00375
     Eigenvalues ---    0.00394   0.00537   0.00683   0.00780   0.00918
     Eigenvalues ---    0.01114   0.01175   0.01237   0.01354   0.01360
     Eigenvalues ---    0.01391   0.02465   0.02570   0.03118   0.03853
     Eigenvalues ---    0.04048   0.04293   0.04417   0.04488   0.04573
     Eigenvalues ---    0.04727   0.04817   0.05036   0.05083   0.05276
     Eigenvalues ---    0.05360   0.05396   0.05458   0.05514   0.05523
     Eigenvalues ---    0.05586   0.05646   0.05699   0.05787   0.05911
     Eigenvalues ---    0.06007   0.06195   0.06518   0.07738   0.08468
     Eigenvalues ---    0.08694   0.08978   0.09206   0.09339   0.09642
     Eigenvalues ---    0.10296   0.11739   0.12071   0.13411   0.13906
     Eigenvalues ---    0.14508   0.15696   0.15940   0.16000   0.16000
     Eigenvalues ---    0.16000   0.16000   0.16000   0.16000   0.16000
     Eigenvalues ---    0.16000   0.16000   0.16000   0.16005   0.16382
     Eigenvalues ---    0.16719   0.17628   0.18330   0.19902   0.20660
     Eigenvalues ---    0.22277   0.23629   0.24780   0.25067   0.25767
     Eigenvalues ---    0.26804   0.27135   0.27400   0.27887   0.28410
     Eigenvalues ---    0.28578   0.28717   0.29378   0.29603   0.30501
     Eigenvalues ---    0.31544   0.31572   0.32280   0.33749   0.33813
     Eigenvalues ---    0.33840   0.33844   0.33999   0.34008   0.34042
     Eigenvalues ---    0.34044   0.34110   0.34139   0.34163   0.34168
     Eigenvalues ---    0.34194   0.34197   0.34269   0.34272   0.34281
     Eigenvalues ---    0.34301   0.34374   0.34387   0.34479   0.35112
     Eigenvalues ---    0.39642   0.41511   0.42144   0.51818   0.52412
     Eigenvalues ---    0.52638   0.52902   0.94644
 RFO step:  Lambda=-2.43408209D-03 EMin= 2.28954523D-03
 Quartic linear search produced a step of -0.08403.
 Iteration  1 RMS(Cart)=  0.07689145 RMS(Int)=  0.00191243
 Iteration  2 RMS(Cart)=  0.00323983 RMS(Int)=  0.00007066
 Iteration  3 RMS(Cart)=  0.00000648 RMS(Int)=  0.00007058
 Iteration  4 RMS(Cart)=  0.00000000 RMS(Int)=  0.00007058
 Variable       Old X    -DE/DX   Delta X   Delta X   Delta X     New X
                                 (Linear)    (Quad)   (Total)
    R1        2.56530  -0.00407  -0.00251   0.00066  -0.00181   2.56349
    R2        2.83973   0.00383  -0.00138   0.01401   0.01263   2.85236
    R3        2.79628  -0.00325  -0.00061  -0.00668  -0.00728   2.78901
    R4        2.85223  -0.00258  -0.00007  -0.00651  -0.00655   2.84567
    R5        2.87592   0.00442  -0.00197   0.01831   0.01633   2.89225
    R6        2.92573   0.00236   0.00013   0.00770   0.00781   2.93354
    R7        2.07681   0.00020  -0.00030   0.00143   0.00113   2.07795
    R8        2.06657  -0.00227  -0.00024  -0.00523  -0.00547   2.06111
    R9        2.93029  -0.00191  -0.00034  -0.00453  -0.00486   2.92543
   R10        2.94753   0.00065   0.00215  -0.00413  -0.00198   2.94555
   R11        2.07080   0.00067   0.00045   0.00048   0.00092   2.07172
   R12        2.91787  -0.00137  -0.00182   0.00090  -0.00092   2.91696
   R13        2.07009   0.00067   0.00021   0.00117   0.00138   2.07147
   R14        2.06951   0.00016   0.00031  -0.00049  -0.00018   2.06933
   R15        2.91543  -0.00049  -0.00107   0.00068  -0.00042   2.91501
   R16        2.07676  -0.00062  -0.00002  -0.00159  -0.00162   2.07514
   R17        2.07496   0.00019   0.00008   0.00024   0.00033   2.07529
   R18        2.91317   0.00013  -0.00191   0.00610   0.00418   2.91736
   R19        2.07903   0.00009  -0.00013   0.00062   0.00049   2.07953
   R20        2.86502   0.00134  -0.00307   0.01328   0.01022   2.87524
   R21        2.33145  -0.00374  -0.00172   0.00147  -0.00024   2.33121
   R22        2.93425  -0.00402  -0.00362  -0.00115  -0.00479   2.92946
   R23        2.06664   0.00115   0.00008   0.00278   0.00287   2.06950
   R24        2.06975   0.00041  -0.00011   0.00141   0.00131   2.07106
   R25        2.90170  -0.00090  -0.00117   0.00073  -0.00045   2.90126
   R26        2.72458  -0.00067  -0.00268   0.00649   0.00381   2.72840
   R27        2.07338  -0.00004  -0.00028   0.00074   0.00046   2.07384
   R28        2.06979   0.00023  -0.00024   0.00130   0.00106   2.07085
   R29        2.07149  -0.00027  -0.00008  -0.00049  -0.00056   2.07092
   R30        2.07168  -0.00073  -0.00007  -0.00173  -0.00180   2.06988
   R31        2.07375   0.00005  -0.00020   0.00071   0.00051   2.07427
   R32        2.07100  -0.00013  -0.00009  -0.00010  -0.00018   2.07082
   R33        1.83726   0.00063   0.00006   0.00091   0.00097   1.83823
   R34        2.72793   0.00165  -0.00070   0.00585   0.00514   2.73307
   R35        2.90649   0.00038   0.00051  -0.00032   0.00019   2.90668
   R36        2.93048  -0.00110   0.00032  -0.00458  -0.00426   2.92623
   R37        1.83944   0.00065   0.00014   0.00070   0.00085   1.84028
   R38        2.07070  -0.00012  -0.00017   0.00018   0.00002   2.07072
   R39        2.06792  -0.00113  -0.00014  -0.00254  -0.00268   2.06524
   R40        2.07455  -0.00050  -0.00017  -0.00084  -0.00100   2.07355
   R41        2.70323  -0.00302  -0.00075  -0.00435  -0.00510   2.69814
   R42        2.06986   0.00015  -0.00010   0.00067   0.00057   2.07044
   R43        2.07964   0.00039  -0.00080   0.00340   0.00260   2.08224
   R44        1.84216   0.00112   0.00045   0.00063   0.00108   1.84324
    A1        2.27254  -0.00121   0.00249  -0.01487  -0.01242   2.26012
    A2        1.90545   0.00014  -0.00480   0.01470   0.00984   1.91529
    A3        2.10335   0.00107   0.00223   0.00113   0.00336   2.10671
    A4        2.23111   0.00029  -0.00227   0.00602   0.00378   2.23488
    A5        1.97139  -0.00089   0.00156  -0.00910  -0.00761   1.96378
    A6        2.08037   0.00060   0.00070   0.00308   0.00382   2.08420
    A7        1.98326   0.00024   0.00052  -0.00437  -0.00392   1.97933
    A8        1.91495  -0.00028  -0.00041  -0.00365  -0.00407   1.91088
    A9        1.87493  -0.00083  -0.00035  -0.00238  -0.00274   1.87219
   A10        1.91932  -0.00016   0.00124  -0.00757  -0.00639   1.91293
   A11        1.92591   0.00104  -0.00104   0.01753   0.01655   1.94246
   A12        1.83953  -0.00004  -0.00005   0.00104   0.00098   1.84052
   A13        1.94537  -0.00001  -0.00096  -0.00178  -0.00266   1.94272
   A14        1.93964   0.00474   0.00169   0.02450   0.02625   1.96589
   A15        1.86999  -0.00105   0.00117   0.00003   0.00112   1.87111
   A16        1.99548  -0.00495  -0.00238  -0.02092  -0.02329   1.97219
   A17        1.88501   0.00095  -0.00120  -0.00179  -0.00303   1.88198
   A18        1.81879   0.00042   0.00193   0.00040   0.00213   1.82092
   A19        2.03845  -0.00019   0.00182  -0.01075  -0.00901   2.02944
   A20        1.90589  -0.00022   0.00039  -0.00174  -0.00129   1.90459
   A21        1.89577  -0.00005  -0.00032   0.00031   0.00001   1.89579
   A22        1.86244   0.00059  -0.00060   0.00634   0.00574   1.86817
   A23        1.90251  -0.00002  -0.00209   0.00891   0.00685   1.90936
   A24        1.84979  -0.00009   0.00071  -0.00240  -0.00171   1.84807
   A25        2.05757  -0.00104  -0.00095  -0.00483  -0.00587   2.05170
   A26        1.91386   0.00053  -0.00131   0.00255   0.00121   1.91506
   A27        1.87130  -0.00013   0.00052   0.00056   0.00112   1.87242
   A28        1.88561   0.00011   0.00148  -0.00669  -0.00520   1.88041
   A29        1.88343   0.00052   0.00093   0.00230   0.00327   1.88670
   A30        1.84006   0.00011  -0.00067   0.00774   0.00707   1.84713
   A31        1.95592   0.00080   0.00054  -0.00190  -0.00138   1.95454
   A32        1.96454  -0.00022  -0.00057   0.00009  -0.00048   1.96406
   A33        1.84086  -0.00043   0.00209  -0.00718  -0.00507   1.83579
   A34        1.97866  -0.00039  -0.00112   0.00356   0.00244   1.98110
   A35        1.85944   0.00002  -0.00174   0.00776   0.00604   1.86548
   A36        1.85230   0.00020   0.00099  -0.00274  -0.00177   1.85053
   A37        1.90009   0.00189   0.00511  -0.00976  -0.00468   1.89541
   A38        2.19421  -0.00042  -0.00328   0.00896   0.00570   2.19991
   A39        2.18871  -0.00147  -0.00183   0.00086  -0.00095   2.18777
   A40        1.83497  -0.00183  -0.00385   0.00625   0.00233   1.83730
   A41        1.91734   0.00122  -0.00041   0.01032   0.00993   1.92727
   A42        1.89495   0.00134  -0.00018   0.01344   0.01330   1.90825
   A43        1.94466   0.00027   0.00209  -0.00848  -0.00637   1.93829
   A44        1.97350   0.00028  -0.00053   0.00158   0.00101   1.97452
   A45        1.89688  -0.00117   0.00247  -0.02085  -0.01845   1.87843
   A46        1.81279   0.00069   0.00197  -0.00243  -0.00054   1.81225
   A47        1.95679  -0.00002   0.00126  -0.00042   0.00087   1.95766
   A48        1.85031  -0.00016   0.00234  -0.00664  -0.00432   1.84599
   A49        1.96378  -0.00023  -0.00103   0.00219   0.00121   1.96499
   A50        1.96308  -0.00083  -0.00395   0.00366  -0.00022   1.96286
   A51        1.91258   0.00054  -0.00042   0.00282   0.00248   1.91507
   A52        1.92819  -0.00033   0.00015  -0.00254  -0.00240   1.92579
   A53        1.95961  -0.00045   0.00032  -0.00356  -0.00325   1.95636
   A54        1.93489  -0.00053   0.00012  -0.00302  -0.00291   1.93198
   A55        1.88434   0.00034  -0.00013   0.00171   0.00157   1.88591
   A56        1.87772   0.00046  -0.00025   0.00349   0.00323   1.88095
   A57        1.87608   0.00059  -0.00024   0.00450   0.00425   1.88034
   A58        1.93932  -0.00083   0.00031  -0.00466  -0.00436   1.93496
   A59        1.91649   0.00018   0.00111  -0.00156  -0.00045   1.91604
   A60        1.94843  -0.00077   0.00029  -0.00695  -0.00667   1.94176
   A61        1.87827   0.00075  -0.00210   0.01387   0.01177   1.89005
   A62        1.89237   0.00069  -0.00006   0.00266   0.00258   1.89495
   A63        1.88680   0.00006   0.00032  -0.00251  -0.00220   1.88460
   A64        1.87585  -0.00080   0.00056  -0.00612  -0.00557   1.87028
   A65        1.86680   0.00012   0.00255  -0.00854  -0.00657   1.86024
   A66        1.92538   0.00423   0.00129   0.03014   0.03148   1.95685
   A67        1.99089  -0.00432  -0.00084  -0.02879  -0.02981   1.96108
   A68        1.92567  -0.00132  -0.00274   0.01061   0.00784   1.93351
   A69        1.88086   0.00089  -0.00066  -0.00667  -0.00761   1.87325
   A70        1.87393   0.00030   0.00018   0.00335   0.00386   1.87779
   A71        1.88089   0.00081   0.00008   0.00428   0.00436   1.88525
   A72        1.94562  -0.00100  -0.00003  -0.00801  -0.00804   1.93758
   A73        1.94987   0.00134   0.00101   0.00610   0.00710   1.95697
   A74        1.92248  -0.00003   0.00093  -0.00211  -0.00121   1.92127
   A75        1.89429  -0.00037   0.00079  -0.00600  -0.00519   1.88910
   A76        1.88363   0.00014   0.00009  -0.00268  -0.00262   1.88101
   A77        1.86493  -0.00008  -0.00295   0.01325   0.01025   1.87518
   A78        1.98793  -0.00473  -0.00308  -0.01205  -0.01524   1.97269
   A79        1.92907   0.00131   0.00164  -0.00392  -0.00244   1.92663
   A80        1.88194   0.00177   0.00387   0.00295   0.00696   1.88890
   A81        1.88736   0.00060   0.00152  -0.01407  -0.01276   1.87460
   A82        1.89823   0.00184  -0.00468   0.02726   0.02261   1.92084
   A83        1.87608  -0.00058   0.00065   0.00127   0.00206   1.87814
   A84        1.82106   0.00073   0.00206  -0.00209  -0.00003   1.82103
    D1        0.10034   0.00027   0.00055   0.00053   0.00106   0.10140
    D2       -3.06892   0.00031   0.00022   0.00044   0.00063  -3.06828
    D3       -3.10781   0.00038  -0.00055   0.01779   0.01721  -3.09060
    D4        0.00612   0.00041  -0.00088   0.01769   0.01678   0.02290
    D5        0.36898  -0.00010  -0.00077   0.00943   0.00863   0.37761
    D6       -1.88578  -0.00006   0.00080   0.00606   0.00686  -1.87892
    D7        2.38529   0.00006  -0.00134   0.01353   0.01218   2.39747
    D8       -2.69963  -0.00018   0.00070  -0.00982  -0.00915  -2.70879
    D9        1.32880  -0.00014   0.00227  -0.01319  -0.01093   1.31786
   D10       -0.68333  -0.00001   0.00013  -0.00572  -0.00561  -0.68893
   D11        0.00214  -0.00019   0.00096  -0.00233  -0.00145   0.00069
   D12       -3.12053  -0.00011   0.00054  -0.00611  -0.00568  -3.12621
   D13        3.08474  -0.00019   0.00005   0.01218   0.01230   3.09704
   D14       -0.03793  -0.00011  -0.00038   0.00840   0.00807  -0.02986
   D15        0.63941   0.00002   0.00045  -0.00164  -0.00126   0.63814
   D16       -1.51714   0.00027  -0.00125   0.01419   0.01291  -1.50424
   D17        2.77485   0.00090  -0.00079   0.01608   0.01524   2.79009
   D18       -2.47301   0.00001   0.00078  -0.00138  -0.00065  -2.47366
   D19        1.65363   0.00026  -0.00091   0.01445   0.01352   1.66715
   D20       -0.33756   0.00089  -0.00046   0.01634   0.01585  -0.32171
   D21       -0.01151  -0.00048   0.00047  -0.02517  -0.02465  -0.03616
   D22        2.11326  -0.00034   0.00120  -0.02428  -0.02306   2.09021
   D23       -2.08355   0.00021   0.00297  -0.02527  -0.02227  -2.10582
   D24        3.10506  -0.00046   0.00012  -0.02518  -0.02502   3.08004
   D25       -1.05335  -0.00031   0.00085  -0.02429  -0.02343  -1.07678
   D26        1.03302   0.00023   0.00261  -0.02528  -0.02264   1.01038
   D27       -1.38311  -0.00104  -0.00016  -0.01306  -0.01321  -1.39632
   D28        2.65208   0.00177   0.00245  -0.00342  -0.00099   2.65109
   D29        0.67562  -0.00053  -0.00144  -0.01620  -0.01767   0.65795
   D30        0.77106  -0.00135   0.00065  -0.02679  -0.02613   0.74493
   D31       -1.47694   0.00145   0.00326  -0.01715  -0.01390  -1.49085
   D32        2.82979  -0.00085  -0.00063  -0.02993  -0.03059   2.79920
   D33        2.79306  -0.00089   0.00070  -0.01976  -0.01905   2.77400
   D34        0.54506   0.00192   0.00330  -0.01011  -0.00683   0.53822
   D35       -1.43140  -0.00039  -0.00058  -0.02289  -0.02352  -1.45491
   D36        0.68382  -0.00057   0.00023   0.00619   0.00634   0.69015
   D37       -1.43025  -0.00104  -0.00062   0.00682   0.00615  -1.42410
   D38        2.84314  -0.00078  -0.00151   0.01043   0.00887   2.85201
   D39        2.90180   0.00183  -0.00020   0.02097   0.02074   2.92254
   D40        0.78773   0.00136  -0.00105   0.02161   0.02056   0.80829
   D41       -1.22206   0.00162  -0.00193   0.02522   0.02327  -1.19879
   D42       -1.36585   0.00013   0.00007   0.00826   0.00833  -1.35753
   D43        2.80326  -0.00034  -0.00078   0.00889   0.00814   2.81141
   D44        0.79347  -0.00008  -0.00166   0.01250   0.01086   0.80433
   D45        1.01758  -0.00012  -0.00349  -0.06815  -0.07183   0.94575
   D46       -1.07713  -0.00099  -0.00249  -0.09286  -0.09555  -1.17268
   D47        3.09541  -0.00150  -0.00309  -0.09947  -0.10247   2.99294
   D48       -1.20336  -0.00008  -0.00166  -0.06947  -0.07112  -1.27448
   D49        2.98512  -0.00096  -0.00066  -0.09419  -0.09484   2.89028
   D50        0.87448  -0.00147  -0.00126  -0.10079  -0.10177   0.77271
   D51        3.02607   0.00108  -0.00017  -0.05661  -0.05687   2.96919
   D52        0.93136   0.00020   0.00083  -0.08133  -0.08059   0.85077
   D53       -1.17929  -0.00031   0.00023  -0.08793  -0.08752  -1.26680
   D54        0.80131  -0.00003  -0.00212   0.01025   0.00811   0.80942
   D55       -1.36514   0.00016  -0.00228   0.02105   0.01879  -1.34635
   D56        2.92872  -0.00017  -0.00112   0.01040   0.00928   2.93800
   D57        2.93811   0.00001  -0.00083   0.00570   0.00482   2.94293
   D58        0.77166   0.00021  -0.00099   0.01650   0.01551   0.78717
   D59       -1.21767  -0.00013   0.00017   0.00585   0.00600  -1.21167
   D60       -1.35457   0.00020  -0.00128   0.01044   0.00915  -1.34542
   D61        2.76217   0.00039  -0.00144   0.02125   0.01983   2.78200
   D62        0.77284   0.00006  -0.00029   0.01060   0.01032   0.78316
   D63       -1.26787  -0.00058   0.00229  -0.02360  -0.02129  -1.28917
   D64        0.97949  -0.00052   0.00101  -0.02206  -0.02105   0.95844
   D65        3.01033  -0.00048   0.00054  -0.01858  -0.01804   2.99229
   D66        0.91258  -0.00055   0.00106  -0.02967  -0.02858   0.88401
   D67       -3.12324  -0.00049  -0.00022  -0.02813  -0.02834   3.13161
   D68       -1.09240  -0.00045  -0.00069  -0.02465  -0.02533  -1.11772
   D69        2.89412  -0.00010   0.00150  -0.02284  -0.02132   2.87280
   D70       -1.14171  -0.00004   0.00022  -0.02130  -0.02108  -1.16279
   D71        0.88913  -0.00001  -0.00025  -0.01782  -0.01807   0.87107
   D72       -3.11542   0.00043  -0.00164   0.02026   0.01859  -3.09683
   D73        1.06321   0.00052  -0.00179   0.02225   0.02044   1.08365
   D74       -1.03548   0.00045  -0.00178   0.02103   0.01923  -1.01625
   D75        0.92483  -0.00015  -0.00093   0.01971   0.01880   0.94363
   D76       -1.17973  -0.00005  -0.00108   0.02171   0.02064  -1.15908
   D77        3.00477  -0.00013  -0.00108   0.02049   0.01944   3.02420
   D78       -1.11022  -0.00008   0.00116   0.01008   0.01124  -1.09897
   D79        3.06842   0.00001   0.00101   0.01207   0.01308   3.08150
   D80        0.96973  -0.00006   0.00102   0.01086   0.01188   0.98160
   D81       -0.00901  -0.00012  -0.00064  -0.01305  -0.01370  -0.02272
   D82        2.08531  -0.00021  -0.00054  -0.01413  -0.01470   2.07061
   D83       -2.12571  -0.00012   0.00212  -0.02539  -0.02328  -2.14899
   D84        3.11373  -0.00018  -0.00022  -0.00917  -0.00942   3.10432
   D85       -1.07513  -0.00027  -0.00012  -0.01026  -0.01041  -1.08554
   D86        0.99704  -0.00019   0.00253  -0.02152  -0.01899   0.97805
   D87        0.01179   0.00031   0.00010   0.02175   0.02186   0.03365
   D88       -2.10832   0.00003  -0.00212   0.02262   0.02050  -2.08782
   D89        2.00465   0.00014   0.00208   0.01425   0.01639   2.02104
   D90       -2.06433  -0.00020   0.00183   0.01013   0.01196  -2.05237
   D91        2.09875  -0.00049  -0.00039   0.01100   0.01060   2.10934
   D92       -0.07147  -0.00037   0.00381   0.00263   0.00649  -0.06498
   D93        2.07626   0.00093  -0.00270   0.04282   0.04008   2.11634
   D94       -0.04384   0.00064  -0.00493   0.04369   0.03871  -0.00513
   D95       -2.21406   0.00076  -0.00073   0.03533   0.03460  -2.17946
   D96        1.10844  -0.00063   0.00200  -0.03826  -0.03624   1.07220
   D97       -3.09883  -0.00010   0.00030  -0.02496  -0.02464  -3.12347
   D98       -1.00649  -0.00040   0.00165  -0.03361  -0.03194  -1.03844
   D99       -3.13889   0.00008   0.00466  -0.04017  -0.03554   3.10876
   D100      -1.06297   0.00061   0.00296  -0.02687  -0.02395  -1.08692
   D101       1.02937   0.00031   0.00431  -0.03552  -0.03125   0.99812
   D102      -0.94108  -0.00077  -0.00145  -0.03158  -0.03301  -0.97409
   D103       1.13484  -0.00024  -0.00315  -0.01828  -0.02141   1.11342
   D104      -3.05601  -0.00054  -0.00180  -0.02693  -0.02871  -3.08472
   D105      -3.13088   0.00046  -0.00183   0.02762   0.02579  -3.10508
   D106       1.18245   0.00014  -0.00349   0.03250   0.02899   1.21144
   D107      -1.01576   0.00064   0.00087   0.02475   0.02565  -0.99011
   D108      -2.92424  -0.00291   0.00003  -0.02194  -0.02192  -2.94616
   D109      -0.82971   0.00153   0.00153   0.01530   0.01678  -0.81294
   D110       1.21123   0.00168  -0.00006   0.02127   0.02126   1.23249
   D111      -0.97096   0.00118   0.00197  -0.03586  -0.03386  -1.00482
   D112       1.15187   0.00095   0.00370  -0.04497  -0.04127   1.11061
   D113      -3.06148   0.00168   0.00126  -0.02591  -0.02464  -3.08612
   D114      -3.02981  -0.00076  -0.00024  -0.05045  -0.05078  -3.08058
   D115      -0.90698  -0.00100   0.00149  -0.05955  -0.05818  -0.96516
   D116       1.16286  -0.00026  -0.00096  -0.04050  -0.04155   1.12130
   D117       1.20814  -0.00129   0.00188  -0.05015  -0.04818   1.15996
   D118      -2.95221  -0.00153   0.00361  -0.05926  -0.05558  -3.00779
   D119      -0.88238  -0.00079   0.00116  -0.04020  -0.03896  -0.92134
   D120      -1.35826   0.00242   0.00335   0.04244   0.04569  -1.31257
   D121       0.77056   0.00080   0.00432   0.01242   0.01675   0.78731
   D122       2.81658   0.00187   0.00856   0.01351   0.02196   2.83854
   D123       0.71158   0.00055   0.00558   0.00966   0.01527   0.72685
   D124       2.84040  -0.00106   0.00655  -0.02036  -0.01367   2.82673
   D125      -1.39676   0.00000   0.01078  -0.01927  -0.00846  -1.40522
   D126       2.78590  -0.00036   0.00212   0.02040   0.02250   2.80840
   D127      -1.36846  -0.00198   0.00310  -0.00961  -0.00645  -1.37491
   D128       0.67756  -0.00092   0.00733  -0.00852  -0.00123   0.67632
   D129      -0.56640  -0.00086   0.00394  -0.04384  -0.03971  -0.60611
   D130      -2.71808   0.00023   0.00283  -0.02008  -0.01737  -2.73545
   D131       1.53281  -0.00038   0.00377  -0.02854  -0.02484   1.50797
         Item               Value     Threshold  Converged?
 Maximum Force            0.004949     0.000450     NO 
 RMS     Force            0.001205     0.000300     NO 
 Maximum Displacement     0.446437     0.001800     NO 
 RMS     Displacement     0.076781     0.001200     NO 
 Predicted change in Energy=-1.441041D-03
 GradGradGradGradGradGradGradGradGradGradGradGradGradGradGradGradGradGrad

                          Input orientation:                          
 ---------------------------------------------------------------------
 Center     Atomic      Atomic             Coordinates (Angstroms)
 Number     Number       Type             X           Y           Z
 ---------------------------------------------------------------------
      1          6           0        1.639855    0.799718    0.101866
      2          6           0        1.152100   -0.449184    0.308136
      3          6           0       -0.261104   -0.850803    0.638577
      4          6           0       -1.331880    0.014865   -0.078285
      5          6           0       -1.539885    1.366773    0.646694
      6          6           0       -0.268976    2.052501    1.191880
      7          6           0        0.954338    2.135626    0.255896
      8          6           0        3.067489    0.723044   -0.264470
      9          6           0        3.486277   -0.739599   -0.281357
     10          6           0        2.219755   -1.531714    0.132895
     11          8           0        3.808347    1.680369   -0.502124
     12          6           0        0.646632    2.802711   -1.101908
     13          6           0        2.429588   -2.351121    1.414153
     14          8           0        1.737263   -2.391515   -0.921866
     15          6           0       -2.663916   -0.757532   -0.320531
     16          8           0       -3.083809   -1.269672    0.965206
     17          6           0       -2.493881   -1.901518   -1.334574
     18          6           0       -3.793580    0.164946   -0.840841
     19          8           0       -4.347579    0.998413    0.177494
     20          1           0       -0.412404   -0.798618    1.726470
     21          1           0       -0.366720   -1.905297    0.380714
     22          1           0       -0.955079    0.228530   -1.085392
     23          1           0       -2.214682    1.217879    1.497624
     24          1           0       -2.059735    2.051106   -0.031954
     25          1           0        0.051344    1.556845    2.117938
     26          1           0       -0.548013    3.074761    1.480250
     27          1           0        1.692978    2.783086    0.752052
     28          1           0        3.821684   -1.029559   -1.282728
     29          1           0        4.328133   -0.883946    0.405349
     30          1           0        0.191159    3.789184   -0.947740
     31          1           0       -0.040130    2.202763   -1.709613
     32          1           0        1.566336    2.945675   -1.680413
     33          1           0        1.509245   -2.872208    1.699092
     34          1           0        3.213912   -3.101484    1.250944
     35          1           0        2.741208   -1.711926    2.247919
     36          1           0        2.386455   -3.108202   -1.027464
     37          1           0       -3.809755   -1.901261    0.815363
     38          1           0       -2.116549   -1.525115   -2.292002
     39          1           0       -1.806721   -2.671534   -0.975036
     40          1           0       -3.460690   -2.385255   -1.522427
     41          1           0       -3.415956    0.821619   -1.632410
     42          1           0       -4.580748   -0.468482   -1.280458
     43          1           0       -4.317004    0.448734    0.982679
 ---------------------------------------------------------------------
                    Distance matrix (angstroms):
                    1          2          3          4          5
     1  C    0.000000
     2  C    1.356543   0.000000
     3  C    2.574087   1.505866   0.000000
     4  C    3.078905   2.556329   1.552364   0.000000
     5  C    3.275536   3.264828   2.559881   1.548069   0.000000
     6  C    2.530066   3.009799   2.955568   2.625842   1.543587
     7  C    1.509407   2.592890   3.246922   3.136255   2.639130
     8  C    1.475879   2.317480   3.791045   4.459891   4.740517
     9  C    2.434261   2.424918   3.860247   4.881094   5.528145
    10  C    2.402670   1.530513   2.621834   3.879512   4.774946
    11  O    2.417169   3.499595   4.926303   5.419914   5.479207
    12  C    2.539202   3.580299   4.147462   3.568529   3.146488
    13  C    3.503364   2.544133   3.176837   4.687632   5.492581
    14  O    3.352832   2.372335   2.966858   3.990229   5.227314
    15  C    4.596292   3.879727   2.588841   1.558718   2.590683
    16  O    5.228836   4.364385   2.872246   2.410013   3.071806
    17  C    5.142744   4.254521   3.159529   2.569248   3.939195
    18  C    5.551022   5.114396   3.962172   2.581469   2.955721
    19  O    5.991208   5.688504   4.509044   3.182332   2.870363
    20  H    3.066884   2.140431   1.099603   2.182735   2.669466
    21  H    3.379528   2.105314   1.090690   2.197552   3.486188
    22  H    2.910244   2.615610   2.149099   1.096309   2.153536
    23  H    4.120735   3.940711   2.972184   2.170271   1.096176
    24  H    3.907793   4.084482   3.479333   2.162914   1.095043
    25  H    2.676033   2.917396   2.843045   3.019008   2.175476
    26  H    3.444202   4.084412   4.025020   3.522279   2.143794
    27  H    2.087897   3.307141   4.127525   4.183572   3.531069
    28  H    3.166028   3.161386   4.515808   5.394508   6.181545
    29  H    3.186481   3.207126   4.595279   5.751305   6.289485
    30  H    3.483863   4.523759   4.924472   4.161861   3.377397
    31  H    2.841187   3.539145   3.858380   3.019395   2.915532
    32  H    2.790530   3.956133   4.809418   4.422230   4.190104
    33  H    4.006399   2.816622   2.888755   4.423375   5.326697
    34  H    4.360896   3.489220   4.185247   5.669453   6.552025
    35  H    3.482367   2.807587   3.513601   4.998308   5.510905
    36  H    4.135775   3.221465   3.857604   4.947777   6.184202
    37  H    6.123938   5.194787   3.705083   3.257302   3.982562
    38  H    5.024542   4.313051   3.533506   2.808520   4.163110
    39  H    5.008812   3.916630   2.882315   2.871650   4.359946
    40  H    6.228799   5.327022   4.154736   3.518232   4.740495
    41  H    5.345037   5.123260   4.231722   2.722045   3.001857
    42  H    6.497311   5.948911   4.742171   3.497712   4.040906
    43  H    6.031848   5.583221   4.272883   3.197632   2.944158
                    6          7          8          9         10
     6  C    0.000000
     7  C    1.542555   0.000000
     8  C    3.875618   2.594528   0.000000
     9  C    4.905933   3.868626   1.521510   0.000000
    10  C    4.490193   3.881467   2.441411   1.550203   0.000000
    11  O    4.430880   2.987845   1.233621   2.451267   3.639279
    12  C    2.581204   1.543799   3.299526   4.613551   4.773541
    13  C    5.169482   4.863005   3.560223   2.566778   1.535279
    14  O    5.314339   4.742900   3.449949   2.489604   1.443806
    15  C    3.989914   4.668447   5.919819   6.150344   4.965400
    16  O    4.360218   5.329709   6.581906   6.708272   5.374867
    17  C    5.193019   5.542413   6.241978   6.182363   4.950615
    18  C    4.485270   5.256342   6.907817   7.357142   6.323528
    19  O    4.333023   5.423074   7.433330   8.037446   7.037998
    20  H    2.904348   3.555328   4.288234   4.385722   3.163095
    21  H    4.041252   4.253214   4.372440   4.079556   2.625039
    22  H    2.997262   3.013626   4.135155   4.616209   3.829132
    23  H    2.139123   3.525172   5.590275   6.284698   5.393235
    24  H    2.169006   3.028966   5.301531   6.213572   5.583709
    25  H    1.098118   2.148857   3.932966   4.777974   4.263989
    26  H    1.098196   2.153620   4.652577   5.824783   5.540354
    27  H    2.139268   1.100439   2.677008   4.085727   4.390712
    28  H    5.688258   4.539540   2.162701   1.095134   2.195979
    29  H    5.511331   4.530192   2.149488   1.095957   2.222407
    30  H    2.793880   2.182988   4.259266   5.640190   5.796113
    31  H    2.914381   2.203792   3.733002   4.809673   4.737957
    32  H    3.523663   2.186324   3.032894   4.384607   4.874634
    33  H    5.260428   5.241101   4.382869   3.518359   2.180533
    34  H    6.220737   5.789915   4.116423   2.828539   2.168539
    35  H    4.934303   4.686653   3.513921   2.810300   2.185799
    36  H    6.213667   5.585311   3.965402   2.715983   1.964570
    37  H    5.320819   6.269453   7.439725   7.468891   6.079253
    38  H    5.324500   5.415085   6.003279   6.004281   4.968269
    39  H    5.420027   5.678682   5.982139   5.677094   4.328881
    40  H    6.103129   6.564546   7.339012   7.246295   5.977966
    41  H    4.403994   4.938803   6.626917   7.204412   6.357335
    42  H    5.573077   6.307055   7.806888   8.133179   7.026725
    43  H    4.359170   5.582192   7.494088   7.993817   6.882842
                   11         12         13         14         15
    11  O    0.000000
    12  C    3.408201   0.000000
    13  C    4.671831   6.005954   0.000000
    14  O    4.587571   5.310544   2.436787   0.000000
    15  C    6.918564   4.923983   5.611813   4.733063   0.000000
    16  O    7.639215   5.896902   5.636366   5.297386   1.446277
    17  C    7.296641   5.660983   5.656695   4.279370   1.538148
    18  C    7.758899   5.171212   7.081201   6.093626   1.548492
    19  O    8.212556   5.462097   7.660202   7.051632   2.483162
    20  H    5.378358   4.700090   3.253417   3.764581   3.043224
    21  H    5.573831   5.038888   3.014314   2.521878   2.661996
    22  H    5.013807   3.031858   4.935412   3.760330   2.116000
    23  H    6.363157   4.178083   5.857813   5.873630   2.722086
    24  H    5.898549   3.005683   6.451732   5.911516   2.887345
    25  H    4.582036   3.503421   4.628559   5.260445   4.321471
    26  H    4.985178   2.858098   6.189562   6.393186   4.733533
    27  H    2.695131   2.128942   5.228868   5.438792   5.715675
    28  H    2.820147   4.979955   3.310230   2.515940   6.562227
    29  H    2.769367   5.423718   2.602837   3.278242   7.030764
    30  H    4.210667   1.097429   6.949277   6.371197   5.405319
    31  H    4.067149   1.095849   6.049404   4.988694   4.192511
    32  H    2.831250   1.095885   6.194966   5.393534   5.784294
    33  H    5.554924   6.387050   1.095332   2.674412   5.095685
    34  H    5.127643   6.854660   1.097655   2.721333   6.520162
    35  H    4.495463   5.999212   1.095830   3.393712   6.059965
    36  H    5.022765   6.162095   2.556663   0.972749   5.615305
    37  H    8.520524   6.757416   6.284133   5.833329   1.977705
    38  H    6.970164   5.270823   5.923279   4.180884   2.185290
    39  H    7.119810   6.000200   4.874136   3.555427   2.196944
    40  H    8.391020   6.630379   6.581796   5.232535   2.174600
    41  H    7.362441   4.550909   7.315614   6.114308   2.186391
    42  H    8.694842   6.169123   7.742743   6.613918   2.163158
    43  H    8.351220   5.875746   7.317230   6.953305   2.426135
                   16         17         18         19         20
    16  O    0.000000
    17  C    2.456874   0.000000
    18  C    2.413236   2.490635   0.000000
    19  O    2.713267   3.759275   1.427792   0.000000
    20  H    2.817414   3.862503   4.353377   4.595025   0.000000
    21  H    2.851003   2.732590   4.185866   4.931539   1.742953
    22  H    3.313766   2.639528   2.849725   3.700900   3.042383
    23  H    2.688264   4.222551   3.011645   2.517968   2.714192
    24  H    3.615331   4.184321   2.686655   2.527106   3.731847
    25  H    4.375748   5.509835   5.047295   4.840216   2.432388
    26  H    5.056642   6.039288   4.938440   4.521626   3.883565
    27  H    6.268012   6.620371   6.284447   6.324832   4.267403
    28  H    7.266132   6.375685   7.721032   8.542937   5.199625
    29  H    7.443057   7.113555   8.283440   8.880494   4.921923
    30  H    6.322721   6.304219   5.387455   5.445613   5.344493
    31  H    5.336332   4.796527   4.358423   4.854457   4.577504
    32  H    6.811189   6.332476   6.096395   6.497541   5.435255
    33  H    4.919639   5.115701   6.617818   7.183270   2.827236
    34  H    6.564942   6.379948   8.009374   8.668195   4.321977
    35  H    5.980950   6.346367   7.467700   7.866607   3.324351
    36  H    6.105301   5.036674   6.995795   7.978936   4.555429
    37  H    0.973836   2.520666   2.648110   3.017324   3.686182
    38  H    3.407380   1.095776   2.788298   4.176613   4.424932
    39  H    2.713062   1.092878   3.465723   4.610076   3.570724
    40  H    2.752250   1.097273   2.660621   3.889154   4.729143
    41  H    3.351332   2.890398   1.095628   2.043265   4.788378
    42  H    2.815269   2.532100   1.101875   2.081291   5.150311
    43  H    2.115182   3.770560   1.918263   0.975400   4.165935
                   21         22         23         24         25
    21  H    0.000000
    22  H    2.654967   0.000000
    23  H    3.796931   3.039306   0.000000
    24  H    4.323161   2.377347   1.748681   0.000000
    25  H    3.896043   3.610904   2.373723   3.053356   0.000000
    26  H    5.103217   3.853473   2.495215   2.370640   1.752125
    27  H    5.134315   4.112683   4.274992   3.902987   2.462575
    28  H    4.590935   4.943601   7.015629   6.756183   5.698199
    29  H    4.804728   5.601093   6.958388   7.043481   5.213573
    30  H    5.873937   3.743136   4.287130   2.987658   3.794900
    31  H    4.620854   2.263710   3.998130   2.629894   3.882747
    32  H    5.613990   3.754260   5.232714   4.082409   4.318741
    33  H    2.488429   4.841572   5.535074   6.322433   4.681605
    34  H    3.874156   5.824770   6.941713   7.483740   5.696801
    35  H    3.630849   5.342178   5.805820   6.512088   4.235225
    36  H    3.318119   4.722603   6.801581   6.883175   6.091712
    37  H    3.470364   4.037085   3.569142   4.404739   5.344463
    38  H    3.217118   2.424910   4.679200   4.230886   5.800500
    39  H    2.121033   3.024540   4.626880   4.822525   5.558604
    40  H    3.664008   3.647048   4.863725   4.885231   6.413017
    41  H    4.559230   2.589768   3.375973   2.431549   5.160216
    42  H    4.752048   3.697209   4.019928   3.776585   6.091578
    43  H    4.637733   3.953219   2.297065   2.948277   4.647492
                   26         27         28         29         30
    26  H    0.000000
    27  H    2.374318   0.000000
    28  H    6.601041   4.817467   0.000000
    29  H    6.372093   4.528949   1.768417   0.000000
    30  H    2.636647   2.481327   6.042616   6.386200   0.000000
    31  H    3.345677   3.065980   5.054082   5.751744   1.775015
    32  H    3.804856   2.441180   4.587727   5.161776   1.771843
    33  H    6.296558   5.736985   4.199283   3.684167   7.288156
    34  H    7.235376   6.098386   3.328927   2.621831   7.839168
    35  H    5.858384   4.851963   3.754800   2.568842   6.853991
    36  H    7.288948   6.193131   2.538857   3.281826   7.238757
    37  H    5.986805   7.226838   7.962456   8.211472   7.176142
    38  H    6.152158   6.506870   6.043742   7.015748   5.947632
    39  H    6.374377   6.706982   5.871090   6.537382   6.762629
    40  H    6.878338   7.644953   7.411365   8.163088   7.196525
    41  H    4.794830   5.969440   7.478807   8.187327   4.720857
    42  H    6.036475   7.352784   8.421144   9.076492   6.403868
    43  H    4.620486   6.451532   8.576459   8.766284   5.933688
                   31         32         33         34         35
    31  H    0.000000
    32  H    1.770171   0.000000
    33  H    6.306756   6.728453   0.000000
    34  H    6.891207   6.919213   1.777440   0.000000
    35  H    6.222757   6.205270   1.779101   1.774339   0.000000
    36  H    5.878775   6.143970   2.873899   2.424020   3.578207
    37  H    6.117891   7.656634   5.478638   7.138779   6.708441
    38  H    4.306712   5.824573   5.557866   6.591754   6.651585
    39  H    5.236337   6.590001   4.264606   5.508775   5.656142
    40  H    5.725835   7.329036   5.942689   7.263255   7.289199
    41  H    3.648249   5.416378   7.000062   8.225547   7.706262
    42  H    5.285540   7.042945   7.193305   8.607986   8.222326
    43  H    5.349458   6.923905   6.744411   8.330108   7.489168
                   36         37         38         39         40
    36  H    0.000000
    37  H    6.576149   0.000000
    38  H    4.937840   3.558673   0.000000
    39  H    4.216177   2.794816   1.773321   0.000000
    40  H    5.912422   2.412750   1.771666   1.765561   0.000000
    41  H    7.034019   3.682492   2.762368   3.901781   3.209072
    42  H    7.454800   2.653253   2.865653   3.555551   2.233181
    43  H    7.850402   2.409931   4.411532   4.457604   3.878186
                   41         42         43
    41  H    0.000000
    42  H    1.773407   0.000000
    43  H    2.790989   2.456142   0.000000
 Stoichiometry    C15H24O4
 Framework group  C1[X(C15H24O4)]
 Deg. of freedom   123
 Full point group                 C1      NOp   1
 Largest Abelian subgroup         C1      NOp   1
 Largest concise Abelian subgroup C1      NOp   1
                         Standard orientation:                         
 ---------------------------------------------------------------------
 Center     Atomic      Atomic             Coordinates (Angstroms)
 Number     Number       Type             X           Y           Z
 ---------------------------------------------------------------------
      1          6           0        1.664565    0.823769    0.098034
      2          6           0        1.186551   -0.431712    0.286392
      3          6           0       -0.220984   -0.848205    0.622564
      4          6           0       -1.303763    0.023238   -0.068820
      5          6           0       -1.513446    1.360638    0.682120
      6          6           0       -0.241823    2.044657    1.227790
      7          6           0        0.972189    2.152298    0.282240
      8          6           0        3.089180    0.762787   -0.282719
      9          6           0        3.516910   -0.696610   -0.329629
     10          6           0        2.259263   -1.504084    0.082001
     11          8           0        3.821807    1.728924   -0.510000
     12          6           0        0.647709    2.841515   -1.060521
     13          6           0        2.486114   -2.344856    1.346406
     14          8           0        1.772354   -2.348005   -0.983501
     15          6           0       -2.633150   -0.753230   -0.312600
     16          8           0       -3.037860   -1.290903    0.967569
     17          6           0       -2.465421   -1.877832   -1.348475
     18          6           0       -3.773338    0.171130   -0.805913
     19          8           0       -4.323030    0.982733    0.232223
     20          1           0       -0.362480   -0.816405    1.712561
     21          1           0       -0.322413   -1.898586    0.346852
     22          1           0       -0.937687    0.257243   -1.075361
     23          1           0       -2.179356    1.192270    1.536414
     24          1           0       -2.043846    2.053625    0.020634
     25          1           0        0.090183    1.534622    2.141845
     26          1           0       -0.524538    3.059802    1.536961
     27          1           0        1.711358    2.795523    0.783097
     28          1           0        3.844790   -0.966507   -1.339069
     29          1           0        4.366002   -0.847790    0.346618
     30          1           0        0.187544    3.822143   -0.884544
     31          1           0       -0.040920    2.248117   -1.672530
     32          1           0        1.561082    3.000664   -1.644803
     33          1           0        1.571731   -2.876827    1.630418
     34          1           0        3.273552   -3.087150    1.162593
     35          1           0        2.801482   -1.718654    2.188580
     36          1           0        2.424994   -3.058522   -1.107870
     37          1           0       -3.761215   -1.924355    0.813124
     38          1           0       -2.099367   -1.482000   -2.302439
     39          1           0       -1.770155   -2.649722   -1.009105
     40          1           0       -3.430898   -2.364323   -1.536063
     41          1           0       -3.407198    0.844224   -1.589040
     42          1           0       -4.560594   -0.459384   -1.249545
     43          1           0       -4.281537    0.418985    1.027126
 ---------------------------------------------------------------------
 Rotational constants (GHZ):      0.5815867      0.2639379      0.2087380
 Standard basis: 6-31G(d) (6D, 7F)
 There are   333 symmetry adapted cartesian basis functions of A   symmetry.
 There are   333 symmetry adapted basis functions of A   symmetry.
   333 basis functions,   628 primitive gaussians,   333 cartesian basis functions
    73 alpha electrons       73 beta electrons
       nuclear repulsion energy      1605.8700653223 Hartrees.
 NAtoms=   43 NActive=   43 NUniq=   43 SFac= 1.00D+00 NAtFMM=   60 NAOKFM=F Big=F
 Integral buffers will be    131072 words long.
 Raffenetti 2 integral format.
 Two-electron integral symmetry is turned on.
 ------------------------------------------------------------------------------
 Polarizable Continuum Model (PCM)
 =================================
 Model                : PCM (using non-symmetric T matrix).
 Atomic radii         : SMD-Coulomb.
 Polarization charges : Total charges.
 Charge compensation  : None.
 Solution method      : On-the-fly selection.
 Cavity type          : VdW (van der Waals Surface) (Alpha=1.000).
 Cavity algorithm     : GePol (No added spheres)
                        Default sphere list used, NSphG=   43.
                        Lebedev-Laikov grids with approx.  5.0 points / Ang**2.
                        Smoothing algorithm: Karplus/York (Gamma=1.0000).
                        Polarization charges: spherical gaussians, with
                                              point-specific exponents (IZeta= 3).
                        Self-potential: point-specific (ISelfS= 7).
                        Self-field    : sphere-specific E.n sum rule (ISelfD= 2).
 1st derivatives      : Analytical E(r).r(x)/FMM algorithm (CHGder, D1EAlg=3).
                        Cavity 1st derivative terms included.
 Solvent              : Methanol, Eps=  32.613000 Eps(inf)=   1.765709
 ------------------------------------------------------------------------------
 ------------------------------------------------------------------------------
 Atomic radii for non-electrostatic terms: SMD-CDS.
 ------------------------------------------------------------------------------
 Nuclear repulsion after PCM non-electrostatic terms =     1605.8713716079 Hartrees.
 One-electron integrals computed using PRISM.
 NBasis=   333 RedAO= T EigKep=  9.66D-04  NBF=   333
 NBsUse=   333 1.00D-06 EigRej= -1.00D+00 NBFU=   333
 Initial guess from the checkpoint file:  "DY-202A-11R_67.chk"
 B after Tr=     0.000000    0.000000    0.000000
         Rot=    0.999979   -0.004421   -0.002040   -0.004249 Ang=  -0.74 deg.
 ExpMin= 1.61D-01 ExpMax= 5.48D+03 ExpMxC= 8.25D+02 IAcc=1 IRadAn=         1 AccDes= 0.00D+00
 Harris functional with IExCor=  402 and IRadAn=       1 diagonalized for initial guess.
 HarFok:  IExCor=  402 AccDes= 0.00D+00 IRadAn=         1 IDoV= 1 UseB2=F ITyADJ=14
 ICtDFT=  3500011 ScaDFX=  1.000000  1.000000  1.000000  1.000000
 FoFCou: FMM=F IPFlag=           0 FMFlag=      100000 FMFlg1=           0
         NFxFlg=           0 DoJE=T BraDBF=F KetDBF=T FulRan=T
         wScrn=  0.000000 ICntrl=     500 IOpCl=  0 I1Cent=   200000004 NGrid=           0
         NMat0=    1 NMatS0=      1 NMatT0=    0 NMatD0=    1 NMtDS0=    0 NMtDT0=    0
 Petite list used in FoFCou.
 Keep R1 ints in memory in canonical form, NReq=1565304907.
 Requested convergence on RMS density matrix=1.00D-08 within 128 cycles.
 Requested convergence on MAX density matrix=1.00D-06.
 Requested convergence on             energy=1.00D-06.
 No special actions if energy rises.
 Inv3:  Mode=1 IEnd=    22260528.
 Iteration    1 A*A^-1 deviation from unit magnitude is 4.44D-15 for   2723.
 Iteration    1 A*A^-1 deviation from orthogonality  is 4.68D-15 for   2691   2542.
 Iteration    1 A^-1*A deviation from unit magnitude is 4.44D-15 for    677.
 Iteration    1 A^-1*A deviation from orthogonality  is 2.23D-10 for   2327   2272.
 Iteration    2 A*A^-1 deviation from unit magnitude is 6.99D-15 for    676.
 Iteration    2 A*A^-1 deviation from orthogonality  is 5.66D-15 for   1834    672.
 Iteration    2 A^-1*A deviation from unit magnitude is 9.99D-16 for     32.
 Iteration    2 A^-1*A deviation from orthogonality  is 2.91D-16 for    937    914.
 Error on total polarization charges =  0.05185
 SCF Done:  E(RB3LYP) =  -886.947856919     A.U. after   10 cycles
            NFock= 10  Conv=0.74D-08     -V/T= 2.0095
 SMD-CDS (non-electrostatic) energy       (kcal/mol) =       0.82
 (included in total energy above)
 D1PCM: PCM CHGder 1st derivatives, ID1Alg=3 FixD1E=F DoIter=F DoCFld=F I1PDM=0.
 Calling FoFJK, ICntrl=      2127 FMM=F ISym2X=0 I1Cent= 0 IOpClX= 0 NMat=1 NMatS=1 NMatT=0.
 ***** Axes restored to original set *****
 -------------------------------------------------------------------
 Center     Atomic                   Forces (Hartrees/Bohr)
 Number     Number              X              Y              Z
 -------------------------------------------------------------------
      1        6           0.001021662   -0.000652910   -0.000329753
      2        6           0.000362481    0.001975722   -0.000444249
      3        6           0.000195892    0.000903132   -0.000397059
      4        6          -0.000040749   -0.000190208   -0.000706041
      5        6           0.002994175    0.000430554    0.001503991
      6        6           0.000058334    0.000339986   -0.000737161
      7        6          -0.001121075    0.000466323   -0.000371678
      8        6          -0.001189597   -0.001152691    0.000197736
      9        6          -0.001019587   -0.000669065    0.000526014
     10        6           0.000928579    0.001648503   -0.000376546
     11        8          -0.002310544   -0.002881967    0.001000901
     12        6           0.000063712   -0.000376957    0.000124003
     13        6          -0.000075643    0.000255435   -0.000908164
     14        8           0.001965690    0.001212674    0.000603585
     15        6           0.000625147    0.001076459   -0.000406521
     16        8          -0.000628994   -0.001353938    0.000181542
     17        6           0.000023799    0.000074792    0.002629130
     18        6          -0.000054308    0.002223187   -0.000567351
     19        8          -0.002770959   -0.003175854   -0.002551838
     20        1           0.000070572   -0.000024670   -0.000156840
     21        1          -0.001446480   -0.001233489   -0.000816584
     22        1           0.000820658    0.000141307   -0.000045396
     23        1           0.001266802    0.000585115   -0.000169711
     24        1           0.001168187    0.000113533    0.000570953
     25        1          -0.000423038   -0.000045945   -0.000097377
     26        1           0.000107680   -0.000027442    0.000322175
     27        1          -0.000360173    0.000225570    0.000119317
     28        1          -0.000101580    0.000184808   -0.000486828
     29        1           0.000362147   -0.000375385   -0.000452291
     30        1           0.000153841   -0.000175230    0.000051501
     31        1           0.000177868    0.000342086    0.000225062
     32        1          -0.000107396   -0.000111389    0.000189768
     33        1           0.000241504    0.000036207    0.000031949
     34        1          -0.000298957   -0.000039404    0.000097353
     35        1           0.000139803    0.000055488   -0.000237202
     36        1          -0.000225246   -0.000535924    0.000280909
     37        1          -0.000077710   -0.000048317   -0.000020456
     38        1          -0.000308307    0.000498190   -0.000035540
     39        1           0.001552397    0.000285463    0.000393502
     40        1           0.000357153   -0.000207495    0.000371191
     41        1          -0.000550564   -0.000286729   -0.000491916
     42        1          -0.000766711    0.000927471    0.000911816
     43        1          -0.000780466   -0.000436997    0.000474107
 -------------------------------------------------------------------
 Cartesian Forces:  Max     0.003175854 RMS     0.000920540

 GradGradGradGradGradGradGradGradGradGradGradGradGradGradGradGradGradGrad
 Berny optimization.
 Using GEDIIS/GDIIS optimizer.
 FormGI is forming the generalized inverse of G from B-inverse, IUseBI=4.
 Internal  Forces:  Max     0.007738762 RMS     0.001430282
 Search for a local minimum.
 Step number   3 out of a maximum of  258
 All quantities printed in internal units (Hartrees-Bohrs-Radians)
 Mixed Optimization -- RFO/linear search
 Update second derivatives using D2CorX and points    1    2    3
 DE= -2.03D-04 DEPred=-1.44D-03 R= 1.41D-01
 Trust test= 1.41D-01 RLast= 3.70D-01 DXMaxT set to 5.05D-01
 ITU=  0  1  0
 Use linear search instead of GDIIS.
     Eigenvalues ---    0.00195   0.00232   0.00317   0.00336   0.00377
     Eigenvalues ---    0.00398   0.00522   0.00692   0.00752   0.00917
     Eigenvalues ---    0.01111   0.01174   0.01233   0.01291   0.01359
     Eigenvalues ---    0.01387   0.02484   0.02587   0.03137   0.03879
     Eigenvalues ---    0.03970   0.04227   0.04409   0.04500   0.04726
     Eigenvalues ---    0.04745   0.04922   0.05017   0.05057   0.05113
     Eigenvalues ---    0.05395   0.05429   0.05524   0.05528   0.05552
     Eigenvalues ---    0.05613   0.05632   0.05712   0.05841   0.05936
     Eigenvalues ---    0.06124   0.06365   0.07116   0.08085   0.08485
     Eigenvalues ---    0.08686   0.08991   0.09154   0.09377   0.09655
     Eigenvalues ---    0.10395   0.11733   0.12029   0.13400   0.13948
     Eigenvalues ---    0.14743   0.15525   0.15950   0.15997   0.16000
     Eigenvalues ---    0.16000   0.16000   0.16000   0.16000   0.16000
     Eigenvalues ---    0.16000   0.16000   0.16000   0.16114   0.16648
     Eigenvalues ---    0.16778   0.17809   0.19797   0.20527   0.21242
     Eigenvalues ---    0.22401   0.24151   0.25012   0.25487   0.26234
     Eigenvalues ---    0.26675   0.27248   0.27638   0.28179   0.28348
     Eigenvalues ---    0.28701   0.29308   0.29592   0.30470   0.30917
     Eigenvalues ---    0.31561   0.32260   0.33115   0.33749   0.33812
     Eigenvalues ---    0.33840   0.33844   0.33996   0.34018   0.34044
     Eigenvalues ---    0.34107   0.34131   0.34154   0.34163   0.34169
     Eigenvalues ---    0.34194   0.34197   0.34271   0.34274   0.34286
     Eigenvalues ---    0.34326   0.34374   0.34463   0.34883   0.37727
     Eigenvalues ---    0.39590   0.41391   0.42485   0.51818   0.52470
     Eigenvalues ---    0.52718   0.52945   0.95247
 RFO step:  Lambda=-1.49733279D-03 EMin= 1.94654054D-03
 Quartic linear search produced a step of -0.45280.
 Iteration  1 RMS(Cart)=  0.05816822 RMS(Int)=  0.00197192
 Iteration  2 RMS(Cart)=  0.00298404 RMS(Int)=  0.00003069
 Iteration  3 RMS(Cart)=  0.00000600 RMS(Int)=  0.00003018
 Iteration  4 RMS(Cart)=  0.00000000 RMS(Int)=  0.00003018
 Variable       Old X    -DE/DX   Delta X   Delta X   Delta X     New X
                                 (Linear)    (Quad)   (Total)
    R1        2.56349  -0.00239   0.00082  -0.00530  -0.00448   2.55901
    R2        2.85236   0.00042  -0.00572   0.01370   0.00798   2.86034
    R3        2.78901  -0.00225   0.00329  -0.01064  -0.00733   2.78167
    R4        2.84567  -0.00018   0.00297  -0.00839  -0.00542   2.84025
    R5        2.89225   0.00069  -0.00739   0.01683   0.00943   2.90168
    R6        2.93354  -0.00162  -0.00354   0.00517   0.00163   2.93518
    R7        2.07795  -0.00016  -0.00051   0.00084   0.00033   2.07828
    R8        2.06111   0.00152   0.00248  -0.00361  -0.00113   2.05998
    R9        2.92543   0.00161   0.00220  -0.00305  -0.00084   2.92459
   R10        2.94555   0.00297   0.00090   0.00415   0.00505   2.95060
   R11        2.07172   0.00036  -0.00042   0.00160   0.00118   2.07291
   R12        2.91696  -0.00096   0.00041  -0.00254  -0.00212   2.91484
   R13        2.07147  -0.00100  -0.00062   0.00009  -0.00053   2.07094
   R14        2.06933  -0.00083   0.00008  -0.00126  -0.00118   2.06815
   R15        2.91501  -0.00141   0.00019  -0.00138  -0.00118   2.91383
   R16        2.07514  -0.00019   0.00073  -0.00195  -0.00122   2.07392
   R17        2.07529   0.00003  -0.00015   0.00042   0.00027   2.07556
   R18        2.91736  -0.00071  -0.00189   0.00256   0.00067   2.91802
   R19        2.07953  -0.00006  -0.00022   0.00039   0.00017   2.07969
   R20        2.87524  -0.00164  -0.00463   0.00765   0.00303   2.87826
   R21        2.33121  -0.00382   0.00011  -0.00276  -0.00265   2.32856
   R22        2.92946  -0.00317   0.00217  -0.01111  -0.00896   2.92050
   R23        2.06950   0.00035  -0.00130   0.00348   0.00218   2.07168
   R24        2.07106   0.00006  -0.00059   0.00139   0.00080   2.07186
   R25        2.90126  -0.00097   0.00020  -0.00241  -0.00221   2.89905
   R26        2.72840  -0.00166  -0.00173   0.00117  -0.00055   2.72784
   R27        2.07384  -0.00022  -0.00021   0.00008  -0.00013   2.07371
   R28        2.07085  -0.00042  -0.00048   0.00043  -0.00005   2.07081
   R29        2.07092  -0.00020   0.00026  -0.00089  -0.00063   2.07029
   R30        2.06988  -0.00021   0.00081  -0.00217  -0.00135   2.06852
   R31        2.07427  -0.00021  -0.00023   0.00017  -0.00006   2.07421
   R32        2.07082  -0.00009   0.00008  -0.00035  -0.00026   2.07055
   R33        1.83823   0.00022  -0.00044   0.00122   0.00078   1.83901
   R34        2.73307   0.00083  -0.00233   0.00608   0.00376   2.73682
   R35        2.90668  -0.00249  -0.00009  -0.00384  -0.00392   2.90276
   R36        2.92623   0.00390   0.00193   0.00252   0.00445   2.93067
   R37        1.84028   0.00010  -0.00038   0.00101   0.00062   1.84091
   R38        2.07072   0.00010  -0.00001   0.00011   0.00010   2.07082
   R39        2.06524   0.00091   0.00121  -0.00155  -0.00033   2.06491
   R40        2.07355  -0.00029   0.00045  -0.00150  -0.00104   2.07250
   R41        2.69814  -0.00224   0.00231  -0.00808  -0.00577   2.69236
   R42        2.07044   0.00000  -0.00026   0.00057   0.00031   2.07074
   R43        2.08224  -0.00034  -0.00118   0.00195   0.00077   2.08301
   R44        1.84324   0.00060  -0.00049   0.00181   0.00132   1.84456
    A1        2.26012   0.00036   0.00562  -0.01208  -0.00647   2.25365
    A2        1.91529  -0.00135  -0.00446   0.00552   0.00105   1.91634
    A3        2.10671   0.00099  -0.00152   0.00728   0.00579   2.11250
    A4        2.23488   0.00070  -0.00171   0.00185   0.00015   2.23503
    A5        1.96378  -0.00001   0.00345  -0.00742  -0.00402   1.95976
    A6        2.08420  -0.00069  -0.00173   0.00559   0.00390   2.08809
    A7        1.97933   0.00008   0.00178  -0.00469  -0.00292   1.97641
    A8        1.91088   0.00063   0.00184  -0.00257  -0.00070   1.91018
    A9        1.87219   0.00015   0.00124  -0.00014   0.00111   1.87330
   A10        1.91293  -0.00002   0.00290  -0.00434  -0.00142   1.91151
   A11        1.94246  -0.00098  -0.00749   0.01051   0.00301   1.94547
   A12        1.84052   0.00018  -0.00045   0.00168   0.00123   1.84174
   A13        1.94272  -0.00099   0.00120  -0.00566  -0.00453   1.93818
   A14        1.96589  -0.00621  -0.01189   0.00963  -0.00225   1.96364
   A15        1.87111   0.00112  -0.00051  -0.00711  -0.00759   1.86352
   A16        1.97219   0.00774   0.01055   0.00401   0.01455   1.98674
   A17        1.88198  -0.00130   0.00137  -0.00348  -0.00215   1.87984
   A18        1.82092  -0.00044  -0.00096   0.00177   0.00089   1.82181
   A19        2.02944   0.00066   0.00408  -0.00992  -0.00581   2.02362
   A20        1.90459   0.00055   0.00059   0.00184   0.00242   1.90701
   A21        1.89579   0.00002  -0.00001   0.00211   0.00208   1.89787
   A22        1.86817  -0.00130  -0.00260   0.00288   0.00028   1.86845
   A23        1.90936  -0.00032  -0.00310   0.00296  -0.00015   1.90921
   A24        1.84807   0.00035   0.00078   0.00104   0.00183   1.84990
   A25        2.05170   0.00038   0.00266  -0.00613  -0.00346   2.04824
   A26        1.91506  -0.00053  -0.00055  -0.00141  -0.00196   1.91310
   A27        1.87242   0.00010  -0.00051   0.00261   0.00209   1.87451
   A28        1.88041  -0.00002   0.00235  -0.00437  -0.00204   1.87837
   A29        1.88670   0.00007  -0.00148   0.00451   0.00303   1.88973
   A30        1.84713  -0.00003  -0.00320   0.00632   0.00313   1.85026
   A31        1.95454  -0.00077   0.00062  -0.00119  -0.00059   1.95396
   A32        1.96406   0.00008   0.00022  -0.00087  -0.00064   1.96342
   A33        1.83579   0.00038   0.00230  -0.00347  -0.00117   1.83462
   A34        1.98110   0.00071  -0.00111   0.00290   0.00181   1.98291
   A35        1.86548  -0.00014  -0.00273   0.00469   0.00195   1.86743
   A36        1.85053  -0.00026   0.00080  -0.00231  -0.00151   1.84902
   A37        1.89541   0.00224   0.00212   0.00105   0.00313   1.89854
   A38        2.19991  -0.00125  -0.00258   0.00251  -0.00006   2.19984
   A39        2.18777  -0.00099   0.00043  -0.00342  -0.00298   2.18478
   A40        1.83730  -0.00148  -0.00105  -0.00222  -0.00334   1.83397
   A41        1.92727   0.00037  -0.00450   0.00945   0.00494   1.93221
   A42        1.90825   0.00058  -0.00602   0.01593   0.00996   1.91821
   A43        1.93829   0.00044   0.00288  -0.00515  -0.00222   1.93607
   A44        1.97452   0.00044  -0.00046   0.00219   0.00177   1.97629
   A45        1.87843  -0.00033   0.00835  -0.01868  -0.01032   1.86810
   A46        1.81225   0.00060   0.00025   0.00160   0.00180   1.81404
   A47        1.95766  -0.00031  -0.00039   0.00161   0.00121   1.95887
   A48        1.84599   0.00023   0.00195  -0.00140   0.00058   1.84657
   A49        1.96499  -0.00001  -0.00055   0.00098   0.00048   1.96547
   A50        1.96286  -0.00067   0.00010  -0.00485  -0.00477   1.95810
   A51        1.91507   0.00017  -0.00112   0.00187   0.00072   1.91579
   A52        1.92579  -0.00011   0.00109  -0.00285  -0.00176   1.92403
   A53        1.95636   0.00018   0.00147  -0.00260  -0.00113   1.95523
   A54        1.93198  -0.00020   0.00132  -0.00359  -0.00228   1.92971
   A55        1.88591  -0.00002  -0.00071   0.00160   0.00089   1.88679
   A56        1.88095   0.00010  -0.00146   0.00334   0.00188   1.88283
   A57        1.88034   0.00005  -0.00193   0.00460   0.00268   1.88302
   A58        1.93496   0.00020   0.00198  -0.00373  -0.00176   1.93320
   A59        1.91604   0.00022   0.00020   0.00050   0.00071   1.91675
   A60        1.94176  -0.00032   0.00302  -0.00779  -0.00477   1.93699
   A61        1.89005  -0.00021  -0.00533   0.01094   0.00560   1.89565
   A62        1.89495   0.00008  -0.00117   0.00293   0.00177   1.89672
   A63        1.88460   0.00002   0.00100  -0.00228  -0.00128   1.88332
   A64        1.87028   0.00021   0.00252  -0.00494  -0.00242   1.86786
   A65        1.86024   0.00065   0.00297  -0.00148   0.00171   1.86195
   A66        1.95685  -0.00575  -0.01425   0.01011  -0.00417   1.95268
   A67        1.96108   0.00681   0.01350  -0.00159   0.01199   1.97307
   A68        1.93351   0.00085  -0.00355  -0.00267  -0.00621   1.92730
   A69        1.87325  -0.00164   0.00344  -0.00501  -0.00147   1.87178
   A70        1.87779  -0.00072  -0.00175  -0.00010  -0.00199   1.87580
   A71        1.88525  -0.00003  -0.00197   0.00443   0.00246   1.88771
   A72        1.93758  -0.00058   0.00364  -0.01078  -0.00714   1.93044
   A73        1.95697  -0.00095  -0.00321   0.00443   0.00121   1.95817
   A74        1.92127   0.00050   0.00055   0.00162   0.00217   1.92345
   A75        1.88910   0.00041   0.00235  -0.00588  -0.00355   1.88555
   A76        1.88101   0.00020   0.00119  -0.00140  -0.00020   1.88081
   A77        1.87518   0.00049  -0.00464   0.01242   0.00778   1.88296
   A78        1.97269   0.00412   0.00690  -0.00701  -0.00008   1.97262
   A79        1.92663  -0.00055   0.00111   0.00350   0.00468   1.93131
   A80        1.88890  -0.00020  -0.00315   0.00356   0.00038   1.88927
   A81        1.87460   0.00019   0.00578  -0.00196   0.00388   1.87848
   A82        1.92084  -0.00382  -0.01024   0.00249  -0.00778   1.91306
   A83        1.87814   0.00005  -0.00093  -0.00030  -0.00125   1.87688
   A84        1.82103   0.00043   0.00001   0.00189   0.00190   1.82293
    D1        0.10140   0.00001  -0.00048   0.00002  -0.00046   0.10094
    D2       -3.06828  -0.00027  -0.00029   0.00111   0.00083  -3.06745
    D3       -3.09060   0.00024  -0.00779   0.01733   0.00950  -3.08110
    D4        0.02290  -0.00004  -0.00760   0.01841   0.01079   0.03369
    D5        0.37761   0.00035  -0.00391   0.00531   0.00141   0.37902
    D6       -1.87892  -0.00004  -0.00310   0.00307  -0.00003  -1.87895
    D7        2.39747   0.00002  -0.00552   0.00828   0.00276   2.40023
    D8       -2.70879   0.00016   0.00415  -0.01351  -0.00936  -2.71815
    D9        1.31786  -0.00023   0.00495  -0.01575  -0.01080   1.30707
   D10       -0.68893  -0.00018   0.00254  -0.01054  -0.00801  -0.69694
   D11        0.00069   0.00008   0.00066   0.00529   0.00596   0.00666
   D12       -3.12621   0.00002   0.00257  -0.00436  -0.00178  -3.12800
   D13        3.09704   0.00027  -0.00557   0.02017   0.01458   3.11162
   D14       -0.02986   0.00021  -0.00365   0.01052   0.00684  -0.02303
   D15        0.63814   0.00003   0.00057   0.00639   0.00699   0.64513
   D16       -1.50424  -0.00046  -0.00584   0.01720   0.01137  -1.49287
   D17        2.79009  -0.00106  -0.00690   0.01658   0.00970   2.79979
   D18       -2.47366   0.00031   0.00029   0.00543   0.00573  -2.46792
   D19        1.66715  -0.00018  -0.00612   0.01623   0.01012   1.67726
   D20       -0.32171  -0.00078  -0.00718   0.01562   0.00844  -0.31327
   D21       -0.03616  -0.00006   0.01116  -0.03381  -0.02270  -0.05885
   D22        2.09021   0.00014   0.01044  -0.03074  -0.02032   2.06988
   D23       -2.10582   0.00032   0.01008  -0.02846  -0.01840  -2.12422
   D24        3.08004  -0.00028   0.01133  -0.03287  -0.02158   3.05846
   D25       -1.07678  -0.00009   0.01061  -0.02980  -0.01921  -1.09599
   D26        1.01038   0.00010   0.01025  -0.02752  -0.01729   0.99309
   D27       -1.39632   0.00091   0.00598  -0.01981  -0.01385  -1.41017
   D28        2.65109  -0.00367   0.00045  -0.02846  -0.02801   2.62308
   D29        0.65795  -0.00054   0.00800  -0.03144  -0.02342   0.63453
   D30        0.74493   0.00177   0.01183  -0.02965  -0.01784   0.72709
   D31       -1.49085  -0.00282   0.00630  -0.03830  -0.03200  -1.52285
   D32        2.79920   0.00032   0.01385  -0.04127  -0.02741   2.77179
   D33        2.77400   0.00139   0.00863  -0.02405  -0.01543   2.75857
   D34        0.53822  -0.00320   0.00309  -0.03270  -0.02959   0.50863
   D35       -1.45491  -0.00006   0.01065  -0.03567  -0.02500  -1.47992
   D36        0.69015   0.00027  -0.00287   0.00652   0.00366   0.69382
   D37       -1.42410   0.00108  -0.00279   0.00825   0.00549  -1.41861
   D38        2.85201   0.00035  -0.00402   0.00489   0.00089   2.85290
   D39        2.92254  -0.00266  -0.00939   0.01820   0.00881   2.93135
   D40        0.80829  -0.00185  -0.00931   0.01994   0.01063   0.81892
   D41       -1.19879  -0.00258  -0.01054   0.01658   0.00604  -1.19275
   D42       -1.35753   0.00026  -0.00377   0.02043   0.01664  -1.34089
   D43        2.81141   0.00107  -0.00369   0.02216   0.01846   2.82987
   D44        0.80433   0.00035  -0.00492   0.01880   0.01386   0.81819
   D45        0.94575  -0.00004   0.03252   0.00331   0.03592   0.98167
   D46       -1.17268   0.00192   0.04326   0.00154   0.04491  -1.12777
   D47        2.99294   0.00210   0.04640  -0.00455   0.04184   3.03478
   D48       -1.27448   0.00007   0.03220  -0.00048   0.03171  -1.24277
   D49        2.89028   0.00202   0.04294  -0.00225   0.04071   2.93099
   D50        0.77271   0.00220   0.04608  -0.00833   0.03764   0.81035
   D51        2.96919  -0.00199   0.02575   0.00060   0.02635   2.99555
   D52        0.85077  -0.00004   0.03649  -0.00117   0.03535   0.88611
   D53       -1.26680   0.00014   0.03963  -0.00726   0.03228  -1.23453
   D54        0.80942  -0.00033  -0.00367   0.00882   0.00515   0.81456
   D55       -1.34635  -0.00014  -0.00851   0.02079   0.01227  -1.33408
   D56        2.93800   0.00012  -0.00420   0.01266   0.00846   2.94645
   D57        2.94293  -0.00017  -0.00218   0.00678   0.00460   2.94753
   D58        0.78717   0.00002  -0.00702   0.01874   0.01172   0.79889
   D59       -1.21167   0.00028  -0.00272   0.01062   0.00791  -1.20376
   D60       -1.34542  -0.00060  -0.00414   0.01097   0.00682  -1.33860
   D61        2.78200  -0.00040  -0.00898   0.02293   0.01394   2.79594
   D62        0.78316  -0.00015  -0.00467   0.01481   0.01013   0.79329
   D63       -1.28917   0.00032   0.00964  -0.01982  -0.01019  -1.29936
   D64        0.95844   0.00037   0.00953  -0.01957  -0.01003   0.94840
   D65        2.99229   0.00035   0.00817  -0.01779  -0.00962   2.98267
   D66        0.88401  -0.00013   0.01294  -0.03005  -0.01712   0.86689
   D67        3.13161  -0.00008   0.01283  -0.02979  -0.01696   3.11465
   D68       -1.11772  -0.00010   0.01147  -0.02802  -0.01655  -1.13427
   D69        2.87280  -0.00015   0.00965  -0.02264  -0.01300   2.85980
   D70       -1.16279  -0.00010   0.00954  -0.02239  -0.01284  -1.17563
   D71        0.87107  -0.00012   0.00818  -0.02061  -0.01243   0.85863
   D72       -3.09683  -0.00017  -0.00842   0.02405   0.01562  -3.08121
   D73        1.08365  -0.00019  -0.00925   0.02572   0.01647   1.10011
   D74       -1.01625  -0.00023  -0.00871   0.02410   0.01539  -1.00086
   D75        0.94363   0.00022  -0.00851   0.02394   0.01543   0.95906
   D76       -1.15908   0.00020  -0.00935   0.02561   0.01627  -1.14281
   D77        3.02420   0.00015  -0.00880   0.02399   0.01519   3.03940
   D78       -1.09897   0.00017  -0.00509   0.01811   0.01302  -1.08595
   D79        3.08150   0.00015  -0.00592   0.01979   0.01386   3.09537
   D80        0.98160   0.00011  -0.00538   0.01816   0.01279   0.99439
   D81       -0.02272  -0.00010   0.00620  -0.02583  -0.01963  -0.04235
   D82        2.07061  -0.00025   0.00666  -0.02826  -0.02163   2.04897
   D83       -2.14899  -0.00008   0.01054  -0.03573  -0.02518  -2.17417
   D84        3.10432  -0.00005   0.00426  -0.01620  -0.01194   3.09238
   D85       -1.08554  -0.00020   0.00472  -0.01863  -0.01394  -1.09949
   D86        0.97805  -0.00002   0.00860  -0.02610  -0.01749   0.96056
   D87        0.03365   0.00005  -0.00990   0.03421   0.02428   0.05793
   D88       -2.08782   0.00005  -0.00928   0.03071   0.02140  -2.06642
   D89        2.02104   0.00035  -0.00742   0.03127   0.02381   2.04485
   D90       -2.05237   0.00026  -0.00542   0.02697   0.02154  -2.03083
   D91        2.10934   0.00026  -0.00480   0.02347   0.01866   2.12800
   D92       -0.06498   0.00056  -0.00294   0.02403   0.02107  -0.04391
   D93        2.11634   0.00005  -0.01815   0.05343   0.03527   2.15161
   D94       -0.00513   0.00004  -0.01753   0.04992   0.03239   0.02726
   D95       -2.17946   0.00035  -0.01567   0.05049   0.03480  -2.14465
   D96        1.07220  -0.00019   0.01641  -0.04522  -0.02880   1.04340
   D97       -3.12347  -0.00018   0.01116  -0.03367  -0.02249   3.13722
   D98       -1.03844  -0.00021   0.01446  -0.04112  -0.02663  -1.06507
   D99        3.10876   0.00036   0.01609  -0.04146  -0.02538   3.08337
   D100      -1.08692   0.00037   0.01084  -0.02991  -0.01908  -1.10599
   D101       0.99812   0.00034   0.01415  -0.03736  -0.02322   0.97490
   D102      -0.97409  -0.00039   0.01495  -0.04567  -0.03073  -1.00482
   D103       1.11342  -0.00039   0.00970  -0.03411  -0.02443   1.08900
   D104      -3.08472  -0.00042   0.01300  -0.04156  -0.02857  -3.11329
   D105      -3.10508   0.00057  -0.01168   0.03800   0.02631  -3.07878
   D106       1.21144   0.00005  -0.01313   0.03923   0.02613   1.23757
   D107      -0.99011   0.00043  -0.01161   0.04012   0.02849  -0.96162
   D108      -2.94616   0.00452   0.00993   0.00034   0.01026  -2.93590
   D109      -0.81294  -0.00159  -0.00760   0.01018   0.00261  -0.81033
   D110       1.23249  -0.00295  -0.00963   0.00566  -0.00399   1.22850
   D111      -1.00482  -0.00242   0.01533  -0.10153  -0.08620  -1.09101
   D112       1.11061  -0.00296   0.01869  -0.11363  -0.09493   1.01568
   D113      -3.08612  -0.00262   0.01116  -0.09399  -0.08283   3.11424
   D114      -3.08058  -0.00002   0.02299  -0.10451  -0.08149   3.12111
   D115      -0.96516  -0.00056   0.02634  -0.11661  -0.09023  -1.05539
   D116       1.12130  -0.00023   0.01882  -0.09698  -0.07813   1.04318
   D117       1.15996   0.00190   0.02182  -0.09696  -0.07519   1.08477
   D118      -3.00779   0.00136   0.02517  -0.10906  -0.08393  -3.09173
   D119      -0.92134   0.00170   0.01764  -0.08943  -0.07183  -0.99316
   D120      -1.31257  -0.00486  -0.02069  -0.10061  -0.12125  -1.43382
   D121       0.78731  -0.00221  -0.00758  -0.10541  -0.11297   0.67433
   D122       2.83854  -0.00257  -0.00994  -0.10169  -0.11161   2.72693
   D123       0.72685  -0.00129  -0.00692  -0.10640  -0.11333   0.61352
   D124       2.82673   0.00136   0.00619  -0.11120  -0.10505   2.72168
   D125      -1.40522   0.00100   0.00383  -0.10748  -0.10369  -1.50891
   D126       2.80840  -0.00156  -0.01019  -0.11229  -0.12247   2.68593
   D127      -1.37491   0.00110   0.00292  -0.11709  -0.11419  -1.48910
   D128       0.67632   0.00074   0.00056  -0.11338  -0.11282   0.56350
   D129      -0.60611   0.00029   0.01798  -0.04395  -0.02603  -0.63214
   D130      -2.73545  -0.00177   0.00786  -0.04253  -0.03461  -2.77006
   D131       1.50797   0.00010   0.01125  -0.04239  -0.03114   1.47683
         Item               Value     Threshold  Converged?
 Maximum Force            0.007739     0.000450     NO 
 RMS     Force            0.001430     0.000300     NO 
 Maximum Displacement     0.375382     0.001800     NO 
 RMS     Displacement     0.058373     0.001200     NO 
 Predicted change in Energy=-1.433529D-03
 GradGradGradGradGradGradGradGradGradGradGradGradGradGradGradGradGradGrad

                          Input orientation:                          
 ---------------------------------------------------------------------
 Center     Atomic      Atomic             Coordinates (Angstroms)
 Number     Number       Type             X           Y           Z
 ---------------------------------------------------------------------
      1          6           0        1.644704    0.796448    0.104520
      2          6           0        1.147202   -0.445301    0.315061
      3          6           0       -0.263747   -0.832013    0.659554
      4          6           0       -1.330612    0.041333   -0.055698
      5          6           0       -1.528424    1.389405    0.678273
      6          6           0       -0.247681    2.057782    1.218797
      7          6           0        0.964351    2.138504    0.269055
      8          6           0        3.060362    0.706328   -0.288632
      9          6           0        3.465481   -0.761358   -0.329173
     10          6           0        2.209849   -1.537796    0.127978
     11          8           0        3.805373    1.655588   -0.538087
     12          6           0        0.645659    2.809272   -1.084796
     13          6           0        2.448563   -2.341519    1.412713
     14          8           0        1.701003   -2.408297   -0.904995
     15          6           0       -2.659699   -0.734701   -0.318830
     16          8           0       -3.116427   -1.224371    0.965339
     17          6           0       -2.457059   -1.902036   -1.296472
     18          6           0       -3.784302    0.164862   -0.894304
     19          8           0       -4.476319    0.902343    0.109244
     20          1           0       -0.405665   -0.767378    1.748219
     21          1           0       -0.380878   -1.887188    0.412195
     22          1           0       -0.940412    0.260811   -1.057116
     23          1           0       -2.198609    1.241008    1.532563
     24          1           0       -2.044571    2.082784    0.007027
     25          1           0        0.079124    1.543515    2.131582
     26          1           0       -0.513920    3.078450    1.524900
     27          1           0        1.712615    2.781765    0.756368
     28          1           0        3.759319   -1.054507   -1.343850
     29          1           0        4.335339   -0.926497    0.317453
     30          1           0        0.210615    3.803591   -0.922723
     31          1           0       -0.062470    2.220399   -1.678606
     32          1           0        1.558976    2.934194   -1.676803
     33          1           0        1.526284   -2.831085    1.741206
     34          1           0        3.209585   -3.111971    1.233756
     35          1           0        2.808414   -1.693571    2.219687
     36          1           0        2.334732   -3.140973   -0.997808
     37          1           0       -3.833521   -1.864813    0.808466
     38          1           0       -2.131392   -1.533013   -2.275556
     39          1           0       -1.710790   -2.615445   -0.938520
     40          1           0       -3.399644   -2.444054   -1.439817
     41          1           0       -3.374490    0.884610   -1.611782
     42          1           0       -4.495972   -0.477677   -1.438083
     43          1           0       -4.515647    0.296170    0.873299
 ---------------------------------------------------------------------
                    Distance matrix (angstroms):
                    1          2          3          4          5
     1  C    0.000000
     2  C    1.354170   0.000000
     3  C    2.569461   1.502996   0.000000
     4  C    3.073820   2.552222   1.553229   0.000000
     5  C    3.278648   3.264513   2.556258   1.547624   0.000000
     6  C    2.532528   3.004641   2.943455   2.619761   1.542465
     7  C    1.513627   2.590676   3.238006   3.125771   2.634870
     8  C    1.471999   2.313197   3.783550   4.447149   4.739036
     9  C    2.435176   2.426797   3.858719   4.870483   5.529902
    10  C    2.401799   1.535501   2.626667   3.881012   4.779751
    11  O    2.412376   3.493919   4.917340   5.405262   5.477205
    12  C    2.542444   3.578182   4.138687   3.553333   3.138641
    13  C    3.493479   2.548337   3.194133   4.702806   5.502329
    14  O    3.360458   2.376675   2.965253   3.989070   5.230533
    15  C    4.588194   3.870150   2.589844   1.561390   2.604961
    16  O    5.243385   4.382733   2.895727   2.415298   3.071805
    17  C    5.105786   4.208303   3.127556   2.566143   3.949122
    18  C    5.556136   5.114156   3.975241   2.595980   3.010230
    19  O    6.121940   5.786405   4.588746   3.265580   3.041563
    20  H    3.057991   2.137539   1.099778   2.182581   2.656518
    21  H    3.376322   2.103212   1.090092   2.200025   3.481913
    22  H    2.884290   2.596073   2.144550   1.096934   2.151989
    23  H    4.124075   3.939595   2.967028   2.171454   1.095893
    24  H    3.908314   4.083322   3.477523   2.163607   1.094419
    25  H    2.667981   2.897573   2.815592   3.004679   2.172572
    26  H    3.447414   4.079198   4.012870   3.519851   2.144497
    27  H    2.090694   3.305813   4.120045   4.175003   3.528329
    28  H    3.161552   3.153771   4.499799   5.363544   6.166192
    29  H    3.202093   3.224248   4.612760   5.760116   6.314849
    30  H    3.486366   4.523538   4.921122   4.157126   3.378719
    31  H    2.849846   3.541748   3.850289   2.998390   2.897318
    32  H    2.783958   3.944372   4.792202   4.398448   4.179091
    33  H    3.981427   2.805273   2.893177   4.431874   5.317293
    34  H    4.358872   3.494074   4.194276   5.676215   6.558939
    35  H    3.468190   2.818759   3.551685   5.031779   5.539753
    36  H    4.146632   3.224980   3.851005   4.944633   6.185269
    37  H    6.130970   5.202505   3.719158   3.262626   3.990032
    38  H    5.034883   4.317822   3.548854   2.836826   4.198714
    39  H    4.897784   3.801198   2.797928   2.825310   4.322742
    40  H    6.191225   5.267677   4.103643   3.517645   4.762685
    41  H    5.305259   5.091865   4.216928   2.703692   2.984481
    42  H    6.458399   5.909313   4.736810   3.492831   4.095277
    43  H    6.228260   5.738403   4.404218   3.327526   3.186957
                    6          7          8          9         10
     6  C    0.000000
     7  C    1.541930   0.000000
     8  C    3.878392   2.599116   0.000000
     9  C    4.912366   3.875917   1.523111   0.000000
    10  C    4.489713   3.884116   2.435781   1.545462   0.000000
    11  O    4.435724   2.992673   1.232218   2.449653   3.631396
    12  C    2.582505   1.544152   3.299551   4.612132   4.776454
    13  C    5.163447   4.856073   3.543761   2.562264   1.534112
    14  O    5.315423   4.753362   3.453788   2.481403   1.443513
    15  C    3.997511   4.662044   5.898863   6.125246   4.955512
    16  O    4.366518   5.333526   6.591872   6.723962   5.400799
    17  C    5.185373   5.521131   6.185567   6.108460   4.893032
    18  C    4.533876   5.272416   6.892710   7.330525   6.314583
    19  O    4.521894   5.581624   7.549721   8.126025   7.117547
    20  H    2.878676   3.536810   4.281812   4.393331   3.171693
    21  H    4.028789   4.246920   4.365733   4.075733   2.629586
    22  H    2.981403   2.985395   4.098200   4.581115   3.816226
    23  H    2.138151   3.522254   5.591012   6.289471   5.397140
    24  H    2.167447   3.020824   5.295507   6.209899   5.587784
    25  H    1.097473   2.146310   3.930152   4.778615   4.248399
    26  H    1.098337   2.155442   4.657397   5.832438   5.538956
    27  H    2.140269   1.100526   2.686240   4.099349   4.393259
    28  H    5.684150   4.539673   2.168540   1.096287   2.191051
    29  H    5.542781   4.556329   2.158477   1.096381   2.219751
    30  H    2.800713   2.181964   4.256309   5.637838   5.799253
    31  H    2.907868   2.203282   3.738519   4.812306   4.748812
    32  H    3.523721   2.184735   3.023998   4.371267   4.866166
    33  H    5.226938   5.213426   4.357400   3.511513   2.177697
    34  H    6.219265   5.791305   4.113313   2.834362   2.168004
    35  H    4.941067   4.678711   3.480612   2.792391   2.181236
    36  H    6.213635   5.599622   3.978844   2.718130   1.962948
    37  H    5.330420   6.271929   7.439087   7.469087   6.090347
    38  H    5.352820   5.434952   5.993065   5.975687   4.962195
    39  H    5.351052   5.587007   5.849823   5.531973   4.203589
    40  H    6.104886   6.554734   7.278861   7.155063   5.894548
    41  H    4.377836   4.892376   6.571897   7.151188   6.330850
    42  H    5.615652   6.290775   7.734423   8.043313   6.967384
    43  H    4.630138   5.812890   7.675561   8.140191   7.010795
                   11         12         13         14         15
    11  O    0.000000
    12  C    3.407883   0.000000
    13  C    4.650098   6.001555   0.000000
    14  O    4.591095   5.326265   2.436201   0.000000
    15  C    6.896282   4.906306   5.628006   4.707465   0.000000
    16  O    7.646292   5.884439   5.693618   5.301647   1.448264
    17  C    7.242230   5.645183   5.621206   4.207021   1.536072
    18  C    7.742888   5.162726   7.103019   6.058863   1.550844
    19  O    8.341033   5.594351   7.757297   7.081547   2.482593
    20  H    5.369432   4.682273   3.276752   3.764334   3.058501
    21  H    5.565878   5.035027   3.035324   2.518089   2.656247
    22  H    4.973657   3.001839   4.935315   3.758237   2.119448
    23  H    6.364533   4.171316   5.868993   5.870783   2.746578
    24  H    5.890798   2.992858   6.460547   5.918692   2.902204
    25  H    4.585261   3.502597   4.607006   5.241002   4.323880
    26  H    4.993670   2.868378   6.177779   6.396457   4.748034
    27  H    2.706202   2.128153   5.217322   5.449496   5.713030
    28  H    2.827718   4.968982   3.312570   2.502400   6.508205
    29  H    2.771276   5.434704   2.600347   3.260344   7.026536
    30  H    4.205253   1.097362   6.944426   6.388202   5.403655
    31  H    4.071856   1.095823   6.055794   5.013296   4.162597
    32  H    2.824501   1.095549   6.178157   5.399821   5.753443
    33  H    5.524460   6.369883   1.094615   2.685453   5.114785
    34  H    5.120938   6.856421   1.097623   2.710210   6.520002
    35  H    4.451529   5.989383   1.095690   3.391288   6.104405
    36  H    5.037968   6.185948   2.542183   0.973161   5.585293
    37  H    8.518165   6.744966   6.329055   5.819130   1.981365
    38  H    6.959249   5.290119   5.935739   4.163149   2.178344
    39  H    6.987855   5.916232   4.785766   3.418240   2.195823
    40  H    8.338612   6.639875   6.507609   5.128734   2.173940
    41  H    7.300525   4.488166   7.311869   6.091256   2.191990
    42  H    8.618187   6.112709   7.734825   6.512601   2.165800
    43  H    8.548649   6.065385   7.466499   7.008795   2.434833
                   16         17         18         19         20
    16  O    0.000000
    17  C    2.451487   0.000000
    18  C    2.415430   2.489053   0.000000
    19  O    2.665542   3.730682   1.424736   0.000000
    20  H    2.858317   3.842631   4.389441   4.695150   0.000000
    21  H    2.868541   2.688920   4.183437   4.964463   1.743430
    22  H    3.321316   2.652436   2.850162   3.778174   3.035298
    23  H    2.691139   4.236622   3.092280   2.707119   2.700884
    24  H    3.606177   4.212844   2.741803   2.705048   3.720375
    25  H    4.385529   5.482299   5.097326   5.025237   2.392115
    26  H    5.059686   6.044929   5.003692   4.737101   3.853827
    27  H    6.277933   6.598358   6.307852   6.500300   4.250564
    28  H    7.255143   6.274066   7.654748   8.588741   5.195231
    29  H    7.485808   7.049334   8.281787   9.001851   4.954748
    30  H    6.317784   6.309545   5.403750   5.607989   5.329868
    31  H    5.308818   4.782735   4.323470   4.941229   4.559356
    32  H    6.792200   6.297803   6.068948   6.613862   5.412230
    33  H    4.973758   5.094864   6.642585   7.254862   2.826899
    34  H    6.607081   6.322725   8.011288   8.743704   4.339565
    35  H    6.074313   6.334985   7.524268   8.016237   3.377931
    36  H    6.102659   4.958369   6.955705   7.997773   4.548010
    37  H    0.974165   2.515313   2.649799   2.925620   3.719906
    38  H    3.401317   1.095829   2.742762   4.137258   4.444670
    39  H    2.745102   1.092702   3.468647   4.595735   3.512445
    40  H    2.711571   1.096721   2.692952   3.841508   4.683880
    41  H    3.340053   2.950677   1.095790   2.043593   4.778347
    42  H    2.870041   2.491188   1.102283   2.073418   5.192982
    43  H    2.068413   3.711846   1.917427   0.976100   4.334579
                   21         22         23         24         25
    21  H    0.000000
    22  H    2.661927   0.000000
    23  H    3.787477   3.041429   0.000000
    24  H    4.323507   2.381419   1.749164   0.000000
    25  H    3.864921   3.585049   2.374532   3.051987   0.000000
    26  H    5.090517   3.845490   2.492876   2.374486   1.753793
    27  H    5.128381   4.084420   4.274820   3.894424   2.468353
    28  H    4.573651   4.888737   7.002861   6.734435   5.689656
    29  H    4.814002   5.579667   6.990498   7.060835   5.244749
    30  H    5.875103   3.727494   4.289478   2.985210   3.801843
    31  H    4.620077   2.235401   3.979184   2.605576   3.872435
    32  H    5.601132   3.711863   5.223635   4.067646   4.315987
    33  H    2.508880   4.845102   5.522708   6.317000   4.624261
    34  H    3.881557   5.817751   6.948833   7.489760   5.681498
    35  H    3.670981   5.348901   5.844157   6.535150   4.235033
    36  H    3.306754   4.722523   6.793800   6.890256   6.068383
    37  H    3.475381   4.045832   3.583766   4.407513   5.355009
    38  H    3.227033   2.474032   4.711845   4.276881   5.811563
    39  H    2.030629   2.979999   4.606132   4.804042   5.470490
    40  H    3.585108   3.675674   4.884384   4.941846   6.384154
    41  H    4.554235   2.573231   3.375888   2.413473   5.135599
    42  H    4.726970   3.651371   4.129951   3.828011   6.144854
    43  H    4.698509   4.063257   2.587666   3.169958   4.924537
                   26         27         28         29         30
    26  H    0.000000
    27  H    2.374051   0.000000
    28  H    6.600881   4.828758   0.000000
    29  H    6.404127   4.563172   1.762984   0.000000
    30  H    2.653609   2.473758   6.030902   6.397275   0.000000
    31  H    3.347015   3.065153   5.044121   5.764368   1.775509
    32  H    3.816885   2.442778   4.567506   5.156567   1.772729
    33  H    6.255543   5.701641   4.202410   3.680397   7.269555
    34  H    7.229838   6.099585   3.343563   2.623591   7.840231
    35  H    5.856006   4.834326   3.743183   2.557029   6.844128
    36  H    7.291097   6.208300   2.550007   3.261326   7.262540
    37  H    5.997406   7.235539   7.933491   8.237221   7.175156
    38  H    6.190740   6.525815   5.983103   6.993581   5.982850
    39  H    6.318336   6.612278   5.702887   6.402007   6.700453
    40  H    6.900362   7.633322   7.293203   8.075949   7.234253
    41  H    4.778553   5.923341   7.397513   8.151290   4.674209
    42  H    6.105903   7.347526   8.275956   9.015288   6.383323
    43  H    4.917264   6.706945   8.672667   8.952309   6.153474
                   31         32         33         34         35
    31  H    0.000000
    32  H    1.771608   0.000000
    33  H    6.303709   6.702410   0.000000
    34  H    6.900897   6.910281   1.780423   0.000000
    35  H    6.225579   6.177373   1.779534   1.773374   0.000000
    36  H    5.912223   6.162020   2.872598   2.397100   3.559722
    37  H    6.090592   7.634531   5.525504   7.165307   6.792361
    38  H    4.327227   5.825227   5.585513   6.582888   6.680918
    39  H    5.162371   6.483435   4.207860   5.401428   5.589931
    40  H    5.740285   7.319128   5.876518   7.160728   7.245356
    41  H    3.571873   5.342669   7.004748   8.210956   7.717219
    42  H    5.195518   6.954154   7.205135   8.570522   8.259040
    43  H    5.481392   7.096706   6.858419   8.451306   7.708028
                   36         37         38         39         40
    36  H    0.000000
    37  H    6.552752   0.000000
    38  H    4.915734   3.538153   0.000000
    39  H    4.079944   2.849806   1.770940   0.000000
    40  H    5.793456   2.361895   1.771134   1.770000   0.000000
    41  H    7.012667   3.691563   2.798354   3.933390   3.333197
    42  H    7.344761   2.722126   2.721458   3.546386   2.251350
    43  H    7.889404   2.267013   4.352685   4.430283   3.755635
                   41         42         43
    41  H    0.000000
    42  H    1.773053   0.000000
    43  H    2.797164   2.437563   0.000000
 Stoichiometry    C15H24O4
 Framework group  C1[X(C15H24O4)]
 Deg. of freedom   123
 Full point group                 C1      NOp   1
 Largest Abelian subgroup         C1      NOp   1
 Largest concise Abelian subgroup C1      NOp   1
                         Standard orientation:                         
 ---------------------------------------------------------------------
 Center     Atomic      Atomic             Coordinates (Angstroms)
 Number     Number       Type             X           Y           Z
 ---------------------------------------------------------------------
      1          6           0        1.676294    0.823249    0.102400
      2          6           0        1.189062   -0.425307    0.296018
      3          6           0       -0.215985   -0.827506    0.646842
      4          6           0       -1.295308    0.050761   -0.043252
      5          6           0       -1.495176    1.384592    0.715752
      6          6           0       -0.213884    2.052255    1.255859
      7          6           0        0.988608    2.157602    0.296451
      8          6           0        3.088765    0.749570   -0.305373
      9          6           0        3.503236   -0.714405   -0.375076
     10          6           0        2.257147   -1.507148    0.080196
     11          8           0        3.825069    1.708044   -0.545259
     12          6           0        0.652755    2.849437   -1.042568
     13          6           0        2.513261   -2.331268    1.348553
     14          8           0        1.744418   -2.363147   -0.962927
     15          6           0       -2.621618   -0.729655   -0.307435
     16          8           0       -3.062994   -1.244503    0.972247
     17          6           0       -2.420413   -1.878544   -1.306979
     18          6           0       -3.757536    0.172020   -0.856789
     19          8           0       -4.444982    0.887349    0.165755
     20          1           0       -0.348094   -0.782628    1.737733
     21          1           0       -0.328415   -1.879031    0.382350
     22          1           0       -0.916002    0.290133   -1.044298
     23          1           0       -2.156303    1.216919    1.573527
     24          1           0       -2.022207    2.085915    0.061430
     25          1           0        0.124896    1.524556    2.156532
     26          1           0       -0.484017    3.065652    1.582044
     27          1           0        1.737123    2.797443    0.787863
     28          1           0        3.789471   -0.987999   -1.397359
     29          1           0        4.380211   -0.884744    0.260495
     30          1           0        0.212650    3.837826   -0.859275
     31          1           0       -0.056990    2.266086   -1.639889
     32          1           0        1.559619    2.990772   -1.640774
     33          1           0        1.597385   -2.832699    1.677066
     34          1           0        3.277675   -3.093317    1.149231
     35          1           0        2.876361   -1.694901    2.163250
     36          1           0        2.382106   -3.089779   -1.074287
     37          1           0       -3.777254   -1.887014    0.810970
     38          1           0       -2.106422   -1.490477   -2.282507
     39          1           0       -1.666087   -2.592921   -0.968372
     40          1           0       -3.360678   -2.424417   -1.450934
     41          1           0       -3.359279    0.906812   -1.565470
     42          1           0       -4.469995   -0.465876   -1.404983
     43          1           0       -4.473098    0.267833    0.919533
 ---------------------------------------------------------------------
 Rotational constants (GHZ):      0.5834070      0.2618990      0.2079249
 Standard basis: 6-31G(d) (6D, 7F)
 There are   333 symmetry adapted cartesian basis functions of A   symmetry.
 There are   333 symmetry adapted basis functions of A   symmetry.
   333 basis functions,   628 primitive gaussians,   333 cartesian basis functions
    73 alpha electrons       73 beta electrons
       nuclear repulsion energy      1604.6260609162 Hartrees.
 NAtoms=   43 NActive=   43 NUniq=   43 SFac= 1.00D+00 NAtFMM=   60 NAOKFM=F Big=F
 Integral buffers will be    131072 words long.
 Raffenetti 2 integral format.
 Two-electron integral symmetry is turned on.
 ------------------------------------------------------------------------------
 Polarizable Continuum Model (PCM)
 =================================
 Model                : PCM (using non-symmetric T matrix).
 Atomic radii         : SMD-Coulomb.
 Polarization charges : Total charges.
 Charge compensation  : None.
 Solution method      : On-the-fly selection.
 Cavity type          : VdW (van der Waals Surface) (Alpha=1.000).
 Cavity algorithm     : GePol (No added spheres)
                        Default sphere list used, NSphG=   43.
                        Lebedev-Laikov grids with approx.  5.0 points / Ang**2.
                        Smoothing algorithm: Karplus/York (Gamma=1.0000).
                        Polarization charges: spherical gaussians, with
                                              point-specific exponents (IZeta= 3).
                        Self-potential: point-specific (ISelfS= 7).
                        Self-field    : sphere-specific E.n sum rule (ISelfD= 2).
 1st derivatives      : Analytical E(r).r(x)/FMM algorithm (CHGder, D1EAlg=3).
                        Cavity 1st derivative terms included.
 Solvent              : Methanol, Eps=  32.613000 Eps(inf)=   1.765709
 ------------------------------------------------------------------------------
 ------------------------------------------------------------------------------
 Atomic radii for non-electrostatic terms: SMD-CDS.
 ------------------------------------------------------------------------------
 Nuclear repulsion after PCM non-electrostatic terms =     1604.6273811239 Hartrees.
 One-electron integrals computed using PRISM.
 NBasis=   333 RedAO= T EigKep=  9.64D-04  NBF=   333
 NBsUse=   333 1.00D-06 EigRej= -1.00D+00 NBFU=   333
 Initial guess from the checkpoint file:  "DY-202A-11R_67.chk"
 B after Tr=     0.000000    0.000000    0.000000
         Rot=    0.999999    0.001536    0.000127   -0.000175 Ang=   0.18 deg.
 ExpMin= 1.61D-01 ExpMax= 5.48D+03 ExpMxC= 8.25D+02 IAcc=1 IRadAn=         1 AccDes= 0.00D+00
 Harris functional with IExCor=  402 and IRadAn=       1 diagonalized for initial guess.
 HarFok:  IExCor=  402 AccDes= 0.00D+00 IRadAn=         1 IDoV= 1 UseB2=F ITyADJ=14
 ICtDFT=  3500011 ScaDFX=  1.000000  1.000000  1.000000  1.000000
 FoFCou: FMM=F IPFlag=           0 FMFlag=      100000 FMFlg1=           0
         NFxFlg=           0 DoJE=T BraDBF=F KetDBF=T FulRan=T
         wScrn=  0.000000 ICntrl=     500 IOpCl=  0 I1Cent=   200000004 NGrid=           0
         NMat0=    1 NMatS0=      1 NMatT0=    0 NMatD0=    1 NMtDS0=    0 NMtDT0=    0
 Petite list used in FoFCou.
 Keep R1 ints in memory in canonical form, NReq=1565304907.
 Requested convergence on RMS density matrix=1.00D-08 within 128 cycles.
 Requested convergence on MAX density matrix=1.00D-06.
 Requested convergence on             energy=1.00D-06.
 No special actions if energy rises.
 Inv3:  Mode=1 IEnd=    22081107.
 Iteration    1 A*A^-1 deviation from unit magnitude is 4.44D-15 for   2698.
 Iteration    1 A*A^-1 deviation from orthogonality  is 4.29D-15 for   2664   2557.
 Iteration    1 A^-1*A deviation from unit magnitude is 5.88D-15 for    662.
 Iteration    1 A^-1*A deviation from orthogonality  is 1.25D-10 for   2260   2251.
 Iteration    2 A*A^-1 deviation from unit magnitude is 8.66D-15 for    678.
 Iteration    2 A*A^-1 deviation from orthogonality  is 7.21D-15 for   1712    662.
 Iteration    2 A^-1*A deviation from unit magnitude is 1.11D-15 for   1347.
 Iteration    2 A^-1*A deviation from orthogonality  is 6.66D-16 for   2713   2480.
 Error on total polarization charges =  0.05180
 SCF Done:  E(RB3LYP) =  -886.948691119     A.U. after   11 cycles
            NFock= 11  Conv=0.44D-08     -V/T= 2.0094
 SMD-CDS (non-electrostatic) energy       (kcal/mol) =       0.83
 (included in total energy above)
 D1PCM: PCM CHGder 1st derivatives, ID1Alg=3 FixD1E=F DoIter=F DoCFld=F I1PDM=0.
 Calling FoFJK, ICntrl=      2127 FMM=F ISym2X=0 I1Cent= 0 IOpClX= 0 NMat=1 NMatS=1 NMatT=0.
 ***** Axes restored to original set *****
 -------------------------------------------------------------------
 Center     Atomic                   Forces (Hartrees/Bohr)
 Number     Number              X              Y              Z
 -------------------------------------------------------------------
      1        6          -0.001687385    0.002435658   -0.000254620
      2        6           0.002922086   -0.001455489   -0.000264880
      3        6          -0.000655447    0.000807953    0.001013348
      4        6          -0.000001680   -0.001309231   -0.001604398
      5        6          -0.000075876   -0.000979733    0.000926660
      6        6           0.000063307    0.000602780   -0.000734099
      7        6           0.000853182   -0.000482472   -0.001184718
      8        6           0.000844586   -0.002554951   -0.000668749
      9        6           0.000465830   -0.000093913    0.000639394
     10        6          -0.001613149    0.001367258   -0.001134599
     11        8          -0.000922631   -0.000728446    0.000754247
     12        6           0.000020549   -0.000661942    0.000836726
     13        6          -0.000202140    0.001315493   -0.000647540
     14        8           0.001429915    0.000217876    0.000693888
     15        6           0.000672605   -0.000016301    0.001826917
     16        8          -0.000026993   -0.001679999    0.000265555
     17        6           0.001506132    0.000697750    0.001694744
     18        6          -0.000856599    0.001774487   -0.001682803
     19        8           0.000289114    0.000226693   -0.000866468
     20        1           0.000016185   -0.000321193   -0.000168038
     21        1          -0.001251004   -0.001049994   -0.000345819
     22        1          -0.000260716   -0.000069914   -0.000157401
     23        1          -0.000212910   -0.000060865    0.000136946
     24        1           0.000057750    0.000606584   -0.000294835
     25        1          -0.000554490    0.000282568    0.000424486
     26        1           0.000192371   -0.000219114    0.000207865
     27        1          -0.000464171    0.000123291    0.000309025
     28        1          -0.001033588    0.001165162   -0.000260478
     29        1          -0.000109959    0.000579726   -0.000051612
     30        1           0.000116427   -0.000137491   -0.000155552
     31        1           0.000345454    0.000552405    0.000035399
     32        1          -0.000115873    0.000062382   -0.000046099
     33        1           0.000180923   -0.000654190    0.000323124
     34        1          -0.000528931   -0.000195398    0.000053509
     35        1          -0.000079916   -0.000139797    0.000116466
     36        1          -0.000523350   -0.000277211    0.000045061
     37        1           0.000887712   -0.000717953   -0.000255417
     38        1          -0.000241072    0.000391349   -0.000510280
     39        1           0.000590442   -0.000371098   -0.000204585
     40        1           0.000089468   -0.000105661    0.000431351
     41        1          -0.000535938   -0.000387414   -0.000135566
     42        1          -0.000213600    0.000814414    0.000436599
     43        1           0.000623381    0.000645942    0.000457247
 -------------------------------------------------------------------
 Cartesian Forces:  Max     0.002922086 RMS     0.000821438

 GradGradGradGradGradGradGradGradGradGradGradGradGradGradGradGradGradGrad
 Berny optimization.
 Using GEDIIS/GDIIS optimizer.
 FormGI is forming the generalized inverse of G from B-inverse, IUseBI=4.
 Internal  Forces:  Max     0.003250435 RMS     0.000586183
 Search for a local minimum.
 Step number   4 out of a maximum of  258
 All quantities printed in internal units (Hartrees-Bohrs-Radians)
 Mixed Optimization -- En-DIIS/RFO-DIIS
 Update second derivatives using D2CorX and points    3    4
 DE= -8.34D-04 DEPred=-1.43D-03 R= 5.82D-01
 TightC=F SS=  1.41D+00  RLast= 4.75D-01 DXNew= 8.4853D-01 1.4247D+00
 Trust test= 5.82D-01 RLast= 4.75D-01 DXMaxT set to 8.49D-01
 ITU=  1  0  1  0
 Use linear search instead of GDIIS.
     Eigenvalues ---    0.00195   0.00250   0.00337   0.00374   0.00391
     Eigenvalues ---    0.00507   0.00546   0.00694   0.00778   0.00917
     Eigenvalues ---    0.01110   0.01183   0.01235   0.01314   0.01377
     Eigenvalues ---    0.01400   0.02492   0.02593   0.03148   0.03880
     Eigenvalues ---    0.03957   0.04200   0.04405   0.04488   0.04725
     Eigenvalues ---    0.04748   0.05010   0.05044   0.05055   0.05137
     Eigenvalues ---    0.05404   0.05444   0.05532   0.05555   0.05564
     Eigenvalues ---    0.05634   0.05652   0.05720   0.05821   0.05944
     Eigenvalues ---    0.06098   0.06308   0.06998   0.07833   0.08463
     Eigenvalues ---    0.08635   0.08887   0.09095   0.09370   0.09598
     Eigenvalues ---    0.10222   0.11670   0.12055   0.13409   0.13952
     Eigenvalues ---    0.14615   0.15557   0.15953   0.15982   0.15998
     Eigenvalues ---    0.16000   0.16000   0.16000   0.16000   0.16000
     Eigenvalues ---    0.16000   0.16000   0.16000   0.16117   0.16690
     Eigenvalues ---    0.16976   0.17767   0.19814   0.20421   0.20935
     Eigenvalues ---    0.22231   0.24124   0.24669   0.25080   0.26650
     Eigenvalues ---    0.26917   0.27249   0.27618   0.28113   0.28420
     Eigenvalues ---    0.28701   0.29319   0.29590   0.30312   0.30580
     Eigenvalues ---    0.31265   0.31639   0.32317   0.33749   0.33812
     Eigenvalues ---    0.33839   0.33844   0.33997   0.34024   0.34044
     Eigenvalues ---    0.34109   0.34128   0.34154   0.34163   0.34190
     Eigenvalues ---    0.34194   0.34199   0.34267   0.34275   0.34290
     Eigenvalues ---    0.34331   0.34369   0.34464   0.34491   0.35157
     Eigenvalues ---    0.39539   0.41390   0.42151   0.51816   0.52446
     Eigenvalues ---    0.52695   0.52934   0.94752
 RFO step:  Lambda=-1.49950708D-03 EMin= 1.95136363D-03
 Quartic linear search produced a step of -0.23748.
 Iteration  1 RMS(Cart)=  0.05268379 RMS(Int)=  0.00192360
 Iteration  2 RMS(Cart)=  0.00254149 RMS(Int)=  0.00004855
 Iteration  3 RMS(Cart)=  0.00000506 RMS(Int)=  0.00004845
 Iteration  4 RMS(Cart)=  0.00000000 RMS(Int)=  0.00004845
 Variable       Old X    -DE/DX   Delta X   Delta X   Delta X     New X
                                 (Linear)    (Quad)   (Total)
    R1        2.55901   0.00031   0.00106  -0.00223  -0.00115   2.55786
    R2        2.86034  -0.00080  -0.00189  -0.00155  -0.00344   2.85690
    R3        2.78167  -0.00038   0.00174  -0.00275  -0.00102   2.78066
    R4        2.84025   0.00028   0.00129  -0.00102   0.00027   2.84053
    R5        2.90168  -0.00199  -0.00224  -0.00570  -0.00793   2.89374
    R6        2.93518  -0.00135  -0.00039  -0.00655  -0.00696   2.92822
    R7        2.07828  -0.00018  -0.00008  -0.00071  -0.00078   2.07749
    R8        2.05998   0.00123   0.00027   0.00449   0.00476   2.06474
    R9        2.92459   0.00042   0.00020   0.00240   0.00261   2.92719
   R10        2.95060  -0.00325  -0.00120  -0.00505  -0.00625   2.94435
   R11        2.07291   0.00004  -0.00028   0.00052   0.00024   2.07314
   R12        2.91484  -0.00018   0.00050  -0.00115  -0.00064   2.91420
   R13        2.07094   0.00024   0.00013  -0.00052  -0.00040   2.07054
   R14        2.06815   0.00055   0.00028   0.00045   0.00073   2.06888
   R15        2.91383  -0.00001   0.00028   0.00036   0.00062   2.91445
   R16        2.07392   0.00004   0.00029  -0.00003   0.00026   2.07418
   R17        2.07556  -0.00019  -0.00006  -0.00039  -0.00045   2.07510
   R18        2.91802  -0.00071  -0.00016  -0.00332  -0.00348   2.91454
   R19        2.07969  -0.00011  -0.00004  -0.00036  -0.00040   2.07929
   R20        2.87826  -0.00211  -0.00072  -0.00750  -0.00822   2.87004
   R21        2.32856  -0.00128   0.00063  -0.00290  -0.00227   2.32629
   R22        2.92050  -0.00058   0.00213  -0.00577  -0.00364   2.91686
   R23        2.07168  -0.00036  -0.00052  -0.00055  -0.00107   2.07061
   R24        2.07186  -0.00020  -0.00019  -0.00047  -0.00066   2.07120
   R25        2.89905  -0.00035   0.00052  -0.00231  -0.00178   2.89727
   R26        2.72784  -0.00083   0.00013  -0.00373  -0.00360   2.72424
   R27        2.07371  -0.00020   0.00003  -0.00077  -0.00074   2.07298
   R28        2.07081  -0.00053   0.00001  -0.00173  -0.00171   2.06909
   R29        2.07029  -0.00005   0.00015  -0.00032  -0.00017   2.07012
   R30        2.06852   0.00025   0.00032   0.00041   0.00073   2.06925
   R31        2.07421  -0.00025   0.00001  -0.00084  -0.00083   2.07338
   R32        2.07055  -0.00001   0.00006  -0.00013  -0.00007   2.07049
   R33        1.83901  -0.00013  -0.00018  -0.00008  -0.00027   1.83874
   R34        2.73682   0.00055  -0.00089   0.00139   0.00050   2.73732
   R35        2.90276  -0.00111   0.00093  -0.00598  -0.00505   2.89771
   R36        2.93067   0.00297  -0.00106   0.01360   0.01254   2.94321
   R37        1.84091  -0.00014  -0.00015  -0.00015  -0.00030   1.84060
   R38        2.07082   0.00051  -0.00002   0.00121   0.00119   2.07200
   R39        2.06491   0.00058   0.00008   0.00233   0.00241   2.06732
   R40        2.07250  -0.00008   0.00025  -0.00047  -0.00022   2.07228
   R41        2.69236  -0.00029   0.00137  -0.00237  -0.00099   2.69137
   R42        2.07074  -0.00036  -0.00007  -0.00085  -0.00092   2.06982
   R43        2.08301  -0.00055  -0.00018  -0.00189  -0.00208   2.08094
   R44        1.84456  -0.00008  -0.00031   0.00034   0.00003   1.84459
    A1        2.25365   0.00100   0.00154   0.00535   0.00686   2.26051
    A2        1.91634  -0.00138  -0.00025  -0.00833  -0.00858   1.90776
    A3        2.11250   0.00038  -0.00138   0.00285   0.00149   2.11399
    A4        2.23503  -0.00040  -0.00003  -0.00324  -0.00329   2.23173
    A5        1.95976   0.00072   0.00095   0.00326   0.00421   1.96397
    A6        2.08809  -0.00031  -0.00093   0.00008  -0.00084   2.08726
    A7        1.97641  -0.00077   0.00069  -0.00332  -0.00267   1.97375
    A8        1.91018   0.00026   0.00017   0.00328   0.00346   1.91364
    A9        1.87330   0.00097  -0.00026   0.00835   0.00805   1.88135
   A10        1.91151   0.00036   0.00034   0.00458   0.00490   1.91641
   A11        1.94547  -0.00060  -0.00071  -0.01190  -0.01257   1.93290
   A12        1.84174  -0.00016  -0.00029  -0.00063  -0.00093   1.84081
   A13        1.93818   0.00079   0.00108   0.00036   0.00150   1.93968
   A14        1.96364  -0.00158   0.00053  -0.02530  -0.02472   1.93892
   A15        1.86352   0.00033   0.00180  -0.00086   0.00089   1.86442
   A16        1.98674   0.00036  -0.00346   0.02067   0.01717   2.00391
   A17        1.87984  -0.00020   0.00051   0.00355   0.00402   1.88386
   A18        1.82181   0.00033  -0.00021   0.00171   0.00135   1.82316
   A19        2.02362  -0.00014   0.00138   0.00149   0.00283   2.02646
   A20        1.90701   0.00007  -0.00057   0.00264   0.00208   1.90909
   A21        1.89787   0.00017  -0.00049   0.00164   0.00116   1.89902
   A22        1.86845   0.00001  -0.00007  -0.00195  -0.00202   1.86643
   A23        1.90921  -0.00012   0.00004  -0.00613  -0.00607   1.90314
   A24        1.84990   0.00002  -0.00043   0.00243   0.00198   1.85188
   A25        2.04824  -0.00023   0.00082   0.00277   0.00355   2.05180
   A26        1.91310  -0.00047   0.00047  -0.00481  -0.00434   1.90876
   A27        1.87451   0.00043  -0.00050   0.00190   0.00141   1.87592
   A28        1.87837   0.00053   0.00048   0.00385   0.00435   1.88272
   A29        1.88973  -0.00001  -0.00072   0.00007  -0.00064   1.88909
   A30        1.85026  -0.00026  -0.00074  -0.00458  -0.00533   1.84493
   A31        1.95396  -0.00018   0.00014   0.00286   0.00298   1.95694
   A32        1.96342  -0.00028   0.00015  -0.00046  -0.00031   1.96312
   A33        1.83462   0.00042   0.00028   0.00278   0.00307   1.83769
   A34        1.98291   0.00043  -0.00043   0.00169   0.00125   1.98416
   A35        1.86743  -0.00024  -0.00046  -0.00520  -0.00566   1.86178
   A36        1.84902  -0.00016   0.00036  -0.00224  -0.00189   1.84713
   A37        1.89854   0.00087  -0.00074   0.00751   0.00675   1.90529
   A38        2.19984  -0.00085   0.00002  -0.00550  -0.00548   2.19436
   A39        2.18478  -0.00002   0.00071  -0.00199  -0.00127   2.18351
   A40        1.83397  -0.00011   0.00079  -0.00467  -0.00388   1.83009
   A41        1.93221  -0.00051  -0.00117  -0.00886  -0.01004   1.92218
   A42        1.91821  -0.00032  -0.00237  -0.00061  -0.00296   1.91525
   A43        1.93607   0.00015   0.00053   0.00225   0.00273   1.93880
   A44        1.97629   0.00035  -0.00042   0.00481   0.00437   1.98066
   A45        1.86810   0.00039   0.00245   0.00642   0.00884   1.87694
   A46        1.81404  -0.00009  -0.00043   0.00130   0.00088   1.81492
   A47        1.95887  -0.00033  -0.00029  -0.00320  -0.00349   1.95538
   A48        1.84657   0.00038  -0.00014   0.00517   0.00503   1.85160
   A49        1.96547   0.00030  -0.00011   0.00146   0.00133   1.96680
   A50        1.95810   0.00002   0.00113  -0.00263  -0.00149   1.95661
   A51        1.91579  -0.00026  -0.00017  -0.00181  -0.00198   1.91381
   A52        1.92403   0.00009   0.00042   0.00016   0.00058   1.92461
   A53        1.95523   0.00049   0.00027   0.00332   0.00359   1.95882
   A54        1.92971   0.00004   0.00054  -0.00027   0.00027   1.92998
   A55        1.88679  -0.00026  -0.00021  -0.00100  -0.00121   1.88558
   A56        1.88283  -0.00015  -0.00045  -0.00136  -0.00180   1.88102
   A57        1.88302  -0.00025  -0.00064  -0.00106  -0.00170   1.88132
   A58        1.93320   0.00074   0.00042   0.00403   0.00444   1.93765
   A59        1.91675   0.00003  -0.00017   0.00032   0.00015   1.91689
   A60        1.93699   0.00019   0.00113   0.00135   0.00248   1.93947
   A61        1.89565  -0.00064  -0.00133  -0.00598  -0.00731   1.88834
   A62        1.89672  -0.00034  -0.00042  -0.00059  -0.00101   1.89570
   A63        1.88332  -0.00001   0.00030   0.00060   0.00090   1.88422
   A64        1.86786   0.00067   0.00058   0.00403   0.00461   1.87247
   A65        1.86195   0.00046  -0.00041   0.00427   0.00330   1.86525
   A66        1.95268  -0.00081   0.00099  -0.02855  -0.02762   1.92506
   A67        1.97307  -0.00100  -0.00285   0.01889   0.01595   1.98902
   A68        1.92730  -0.00112   0.00147  -0.01507  -0.01375   1.91355
   A69        1.87178   0.00113   0.00035   0.01744   0.01770   1.88948
   A70        1.87580   0.00136   0.00047   0.00411   0.00478   1.88058
   A71        1.88771  -0.00042  -0.00058  -0.00229  -0.00287   1.88484
   A72        1.93044  -0.00031   0.00170  -0.00304  -0.00135   1.92909
   A73        1.95817   0.00053  -0.00029   0.00045   0.00017   1.95834
   A74        1.92345  -0.00029  -0.00052   0.00051   0.00000   1.92344
   A75        1.88555  -0.00003   0.00084   0.00014   0.00099   1.88654
   A76        1.88081   0.00020   0.00005   0.00124   0.00128   1.88209
   A77        1.88296  -0.00010  -0.00185   0.00083  -0.00102   1.88195
   A78        1.97262   0.00011   0.00002   0.00781   0.00782   1.98043
   A79        1.93131   0.00042  -0.00111   0.00488   0.00375   1.93506
   A80        1.88927   0.00040  -0.00009   0.00199   0.00192   1.89120
   A81        1.87848  -0.00077  -0.00092   0.00089  -0.00008   1.87841
   A82        1.91306   0.00012   0.00185  -0.01217  -0.01032   1.90274
   A83        1.87688  -0.00031   0.00030  -0.00421  -0.00393   1.87296
   A84        1.82293   0.00071  -0.00045   0.00471   0.00426   1.82719
    D1        0.10094  -0.00024   0.00011  -0.00384  -0.00375   0.09720
    D2       -3.06745  -0.00027  -0.00020   0.00042   0.00022  -3.06723
    D3       -3.08110  -0.00016  -0.00226  -0.00767  -0.00991  -3.09101
    D4        0.03369  -0.00019  -0.00256  -0.00340  -0.00594   0.02774
    D5        0.37902  -0.00004  -0.00034  -0.01201  -0.01236   0.36666
    D6       -1.87895  -0.00025   0.00001  -0.01642  -0.01642  -1.89537
    D7        2.40023  -0.00016  -0.00066  -0.01516  -0.01582   2.38441
    D8       -2.71815  -0.00009   0.00222  -0.00759  -0.00539  -2.72354
    D9        1.30707  -0.00030   0.00256  -0.01201  -0.00945   1.29761
   D10       -0.69694  -0.00022   0.00190  -0.01074  -0.00885  -0.70579
   D11        0.00666   0.00012  -0.00142   0.01385   0.01245   0.01911
   D12       -3.12800   0.00017   0.00042   0.01211   0.01253  -3.11546
   D13        3.11162   0.00022  -0.00346   0.01048   0.00707   3.11870
   D14       -0.02303   0.00026  -0.00162   0.00874   0.00715  -0.01587
   D15        0.64513   0.00006  -0.00166   0.01482   0.01313   0.65826
   D16       -1.49287  -0.00006  -0.00270   0.00881   0.00611  -1.48676
   D17        2.79979  -0.00051  -0.00230   0.00352   0.00118   2.80096
   D18       -2.46792   0.00008  -0.00136   0.01025   0.00885  -2.45907
   D19        1.67726  -0.00004  -0.00240   0.00423   0.00183   1.67909
   D20       -0.31327  -0.00049  -0.00200  -0.00106  -0.00310  -0.31637
   D21       -0.05885   0.00019   0.00539  -0.00811  -0.00270  -0.06155
   D22        2.06988   0.00031   0.00483  -0.00727  -0.00244   2.06745
   D23       -2.12422   0.00005   0.00437  -0.00799  -0.00362  -2.12784
   D24        3.05846   0.00016   0.00513  -0.00431   0.00085   3.05931
   D25       -1.09599   0.00028   0.00456  -0.00346   0.00112  -1.09488
   D26        0.99309   0.00001   0.00411  -0.00419  -0.00007   0.99302
   D27       -1.41017  -0.00020   0.00329  -0.00716  -0.00383  -1.41400
   D28        2.62308  -0.00005   0.00665  -0.01467  -0.00803   2.61505
   D29        0.63453   0.00017   0.00556  -0.00322   0.00233   0.63686
   D30        0.72709  -0.00015   0.00424  -0.00187   0.00239   0.72948
   D31       -1.52285   0.00001   0.00760  -0.00939  -0.00181  -1.52466
   D32        2.77179   0.00023   0.00651   0.00207   0.00855   2.78034
   D33        2.75857  -0.00047   0.00366  -0.00686  -0.00318   2.75539
   D34        0.50863  -0.00032   0.00703  -0.01437  -0.00738   0.50125
   D35       -1.47992  -0.00010   0.00594  -0.00292   0.00298  -1.47693
   D36        0.69382   0.00051  -0.00087  -0.00093  -0.00183   0.69199
   D37       -1.41861   0.00055  -0.00130  -0.00146  -0.00278  -1.42139
   D38        2.85290   0.00039  -0.00021  -0.00667  -0.00690   2.84599
   D39        2.93135  -0.00069  -0.00209  -0.01815  -0.02028   2.91108
   D40        0.81892  -0.00065  -0.00252  -0.01868  -0.02123   0.79770
   D41       -1.19275  -0.00080  -0.00143  -0.02389  -0.02535  -1.21810
   D42       -1.34089  -0.00020  -0.00395  -0.00218  -0.00613  -1.34702
   D43        2.82987  -0.00017  -0.00438  -0.00272  -0.00708   2.82279
   D44        0.81819  -0.00032  -0.00329  -0.00792  -0.01120   0.80699
   D45        0.98167  -0.00089  -0.00853  -0.00149  -0.01010   0.97156
   D46       -1.12777   0.00066  -0.01067   0.03108   0.02031  -1.10746
   D47        3.03478   0.00022  -0.00994   0.03315   0.02320   3.05798
   D48       -1.24277  -0.00092  -0.00753   0.00233  -0.00515  -1.24791
   D49        2.93099   0.00064  -0.00967   0.03490   0.02526   2.95625
   D50        0.81035   0.00020  -0.00894   0.03697   0.02816   0.83851
   D51        2.99555  -0.00107  -0.00626  -0.01368  -0.01995   2.97560
   D52        0.88611   0.00049  -0.00839   0.01889   0.01046   0.89657
   D53       -1.23453   0.00005  -0.00767   0.02096   0.01336  -1.22117
   D54        0.81456  -0.00006  -0.00122  -0.00331  -0.00455   0.81002
   D55       -1.33408  -0.00020  -0.00291  -0.00657  -0.00948  -1.34356
   D56        2.94645   0.00011  -0.00201   0.00025  -0.00176   2.94469
   D57        2.94753  -0.00006  -0.00109  -0.00039  -0.00151   2.94603
   D58        0.79889  -0.00020  -0.00278  -0.00365  -0.00644   0.79245
   D59       -1.20376   0.00011  -0.00188   0.00317   0.00128  -1.20248
   D60       -1.33860  -0.00009  -0.00162  -0.00161  -0.00324  -1.34184
   D61        2.79594  -0.00023  -0.00331  -0.00488  -0.00817   2.78777
   D62        0.79329   0.00008  -0.00240   0.00194  -0.00046   0.79283
   D63       -1.29936   0.00060   0.00242   0.01595   0.01838  -1.28097
   D64        0.94840   0.00043   0.00238   0.01931   0.02170   0.97010
   D65        2.98267   0.00033   0.00229   0.01417   0.01646   2.99913
   D66        0.86689   0.00024   0.00407   0.01476   0.01883   0.88572
   D67        3.11465   0.00008   0.00403   0.01812   0.02215   3.13680
   D68       -1.13427  -0.00003   0.00393   0.01298   0.01691  -1.11736
   D69        2.85980   0.00020   0.00309   0.01141   0.01450   2.87430
   D70       -1.17563   0.00003   0.00305   0.01477   0.01781  -1.15781
   D71        0.85863  -0.00007   0.00295   0.00962   0.01258   0.87121
   D72       -3.08121  -0.00006  -0.00371   0.00671   0.00299  -3.07822
   D73        1.10011  -0.00012  -0.00391   0.00566   0.00174   1.10185
   D74       -1.00086  -0.00016  -0.00365   0.00496   0.00129  -0.99957
   D75        0.95906   0.00005  -0.00366   0.00163  -0.00202   0.95704
   D76       -1.14281  -0.00001  -0.00386   0.00058  -0.00327  -1.14609
   D77        3.03940  -0.00005  -0.00361  -0.00012  -0.00372   3.03568
   D78       -1.08595   0.00021  -0.00309   0.00849   0.00540  -1.08055
   D79        3.09537   0.00014  -0.00329   0.00744   0.00414   3.09951
   D80        0.99439   0.00011  -0.00304   0.00674   0.00370   0.99809
   D81       -0.04235   0.00002   0.00466  -0.01805  -0.01341  -0.05576
   D82        2.04897  -0.00013   0.00514  -0.02279  -0.01765   2.03133
   D83       -2.17417  -0.00017   0.00598  -0.02068  -0.01471  -2.18888
   D84        3.09238  -0.00003   0.00284  -0.01635  -0.01351   3.07886
   D85       -1.09949  -0.00018   0.00331  -0.02108  -0.01775  -1.11723
   D86        0.96056  -0.00021   0.00415  -0.01897  -0.01481   0.94574
   D87        0.05793  -0.00013  -0.00577   0.01521   0.00944   0.06736
   D88       -2.06642   0.00017  -0.00508   0.01746   0.01238  -2.05405
   D89        2.04485   0.00027  -0.00565   0.02080   0.01514   2.05999
   D90       -2.03083   0.00046  -0.00512   0.02737   0.02226  -2.00857
   D91        2.12800   0.00076  -0.00443   0.02962   0.02520   2.15321
   D92       -0.04391   0.00086  -0.00500   0.03295   0.02797  -0.01594
   D93        2.15161  -0.00039  -0.00838   0.01411   0.00572   2.15733
   D94        0.02726  -0.00009  -0.00769   0.01636   0.00866   0.03591
   D95       -2.14465   0.00001  -0.00827   0.01970   0.01142  -2.13323
   D96        1.04340   0.00024   0.00684  -0.00193   0.00491   1.04831
   D97        3.13722  -0.00007   0.00534  -0.00661  -0.00126   3.13596
   D98       -1.06507   0.00005   0.00632  -0.00481   0.00151  -1.06356
   D99        3.08337   0.00010   0.00603  -0.00146   0.00457   3.08794
   D100      -1.10599  -0.00021   0.00453  -0.00613  -0.00160  -1.10760
   D101       0.97490  -0.00009   0.00551  -0.00434   0.00117   0.97607
   D102      -1.00482   0.00015   0.00730  -0.00522   0.00208  -1.00274
   D103       1.08900  -0.00016   0.00580  -0.00989  -0.00409   1.08490
   D104      -3.11329  -0.00004   0.00678  -0.00810  -0.00132  -3.11461
   D105      -3.07878   0.00041  -0.00625   0.02247   0.01623  -3.06255
   D106       1.23757   0.00030  -0.00621   0.01929   0.01308   1.25065
   D107      -0.96162   0.00010  -0.00677   0.02071   0.01394  -0.94768
   D108      -2.93590   0.00100  -0.00244   0.06263   0.06025  -2.87565
   D109      -0.81033  -0.00035  -0.00062   0.02178   0.02115  -0.78918
   D110       1.22850   0.00132   0.00095   0.02861   0.02950   1.25800
   D111      -1.09101  -0.00027   0.02047  -0.08113  -0.06058  -1.15159
   D112       1.01568  -0.00017   0.02254  -0.08277  -0.06014   0.95554
   D113       3.11424  -0.00014   0.01967  -0.08107  -0.06132   3.05292
   D114       3.12111   0.00042   0.01935  -0.05814  -0.03891   3.08220
   D115      -1.05539   0.00052   0.02143  -0.05978  -0.03847  -1.09386
   D116       1.04318   0.00055   0.01855  -0.05808  -0.03965   1.00353
   D117       1.08477  -0.00112   0.01786  -0.07321  -0.05532   1.02945
   D118      -3.09173  -0.00101   0.01993  -0.07485  -0.05489   3.13657
   D119      -0.99316  -0.00099   0.01706  -0.07315  -0.05606  -1.04923
   D120      -1.43382   0.00058   0.02879   0.06466   0.09340  -1.34042
   D121       0.67433  -0.00003   0.02683   0.07472   0.10151   0.77585
   D122       2.72693   0.00008   0.02650   0.07359   0.10005   2.82698
   D123       0.61352   0.00130   0.02691   0.09178   0.11872   0.73225
   D124       2.72168   0.00069   0.02495   0.10185   0.12684   2.84852
   D125      -1.50891   0.00079   0.02462   0.10072   0.12537  -1.38353
   D126       2.68593   0.00130   0.02908   0.08549   0.11458   2.80051
   D127      -1.48910   0.00069   0.02712   0.09555   0.12269  -1.36641
   D128       0.56350   0.00079   0.02679   0.09442   0.12123   0.68473
   D129      -0.63214   0.00035   0.00618   0.02218   0.02838  -0.60376
   D130      -2.77006   0.00029   0.00822   0.01032   0.01855  -2.75151
   D131       1.47683   0.00102   0.00739   0.02133   0.02870   1.50553
         Item               Value     Threshold  Converged?
 Maximum Force            0.003250     0.000450     NO 
 RMS     Force            0.000586     0.000300     NO 
 Maximum Displacement     0.278522     0.001800     NO 
 RMS     Displacement     0.052954     0.001200     NO 
 Predicted change in Energy=-9.089651D-04
 GradGradGradGradGradGradGradGradGradGradGradGradGradGradGradGradGradGrad

                          Input orientation:                          
 ---------------------------------------------------------------------
 Center     Atomic      Atomic             Coordinates (Angstroms)
 Number     Number       Type             X           Y           Z
 ---------------------------------------------------------------------
      1          6           0        1.632309    0.799349    0.108444
      2          6           0        1.129584   -0.441454    0.307945
      3          6           0       -0.282573   -0.819662    0.657524
      4          6           0       -1.341195    0.058700   -0.055848
      5          6           0       -1.533258    1.408973    0.678511
      6          6           0       -0.252782    2.072744    1.224357
      7          6           0        0.968699    2.146114    0.285655
      8          6           0        3.047337    0.694097   -0.281187
      9          6           0        3.438195   -0.771957   -0.348635
     10          6           0        2.178955   -1.538687    0.108476
     11          8           0        3.802206    1.639261   -0.509753
     12          6           0        0.675191    2.840474   -1.059869
     13          6           0        2.412754   -2.350439    1.387929
     14          8           0        1.663717   -2.401043   -0.925498
     15          6           0       -2.654468   -0.740565   -0.309043
     16          8           0       -3.093257   -1.246042    0.975552
     17          6           0       -2.388465   -1.913131   -1.260699
     18          6           0       -3.806878    0.112536   -0.917250
     19          8           0       -4.452236    0.954072    0.033384
     20          1           0       -0.422207   -0.760655    1.746385
     21          1           0       -0.418784   -1.873423    0.402902
     22          1           0       -0.952631    0.272138   -1.059343
     23          1           0       -2.207260    1.266840    1.530592
     24          1           0       -2.038779    2.108352    0.004778
     25          1           0        0.059148    1.560547    2.143652
     26          1           0       -0.514806    3.095007    1.527901
     27          1           0        1.717614    2.774445    0.790649
     28          1           0        3.713549   -1.042061   -1.374222
     29          1           0        4.313282   -0.951290    0.286458
     30          1           0        0.254413    3.838933   -0.888486
     31          1           0       -0.034166    2.274195   -1.672227
     32          1           0        1.596543    2.960937   -1.640069
     33          1           0        1.489736   -2.838850    1.717356
     34          1           0        3.164644   -3.127861    1.203300
     35          1           0        2.779326   -1.711832    2.199264
     36          1           0        2.283140   -3.145958   -1.015967
     37          1           0       -3.759367   -1.938270    0.814912
     38          1           0       -2.113440   -1.545466   -2.256389
     39          1           0       -1.582704   -2.561057   -0.903306
     40          1           0       -3.290898   -2.527053   -1.366786
     41          1           0       -3.435072    0.750374   -1.726328
     42          1           0       -4.550960   -0.571290   -1.354664
     43          1           0       -4.438855    0.443557    0.865245
 ---------------------------------------------------------------------
                    Distance matrix (angstroms):
                    1          2          3          4          5
     1  C    0.000000
     2  C    1.353560   0.000000
     3  C    2.566995   1.503141   0.000000
     4  C    3.068759   2.547007   1.549548   0.000000
     5  C    3.273749   3.263759   2.555674   1.549003   0.000000
     6  C    2.533844   3.011966   2.947576   2.622965   1.542128
     7  C    1.511806   2.592660   3.240339   3.132017   2.637707
     8  C    1.471460   2.305283   3.776367   4.440014   4.734334
     9  C    2.437037   2.422812   3.854705   4.859865   5.525109
    10  C    2.401091   1.531304   2.622513   3.869122   4.774324
    11  O    2.407503   3.484381   4.908590   5.399886   5.471030
    12  C    2.539138   3.584472   4.154919   3.579405   3.154109
    13  C    3.488172   2.541086   3.184581   4.688344   5.496132
    14  O    3.363411   2.376272   2.965598   3.979462   5.225870
    15  C    4.574067   3.845671   2.562497   1.558081   2.617802
    16  O    5.221731   4.350338   2.860574   2.415752   3.093693
    17  C    5.039715   4.123487   3.051235   2.537037   3.940595
    18  C    5.577501   5.116313   3.971099   2.612375   3.065379
    19  O    6.086974   5.760172   4.574032   3.238553   3.023831
    20  H    3.055732   2.139872   1.099363   2.182642   2.661217
    21  H    3.381923   2.111160   1.092611   2.189610   3.477375
    22  H    2.885063   2.591198   2.142110   1.097060   2.156306
    23  H    4.121085   3.943052   2.969876   2.174044   1.095684
    24  H    3.898862   4.078228   3.476148   2.165958   1.094805
    25  H    2.682598   2.919531   2.826791   3.009038   2.169187
    26  H    3.448913   4.086424   4.016979   3.522831   2.145091
    27  H    2.091336   3.304662   4.115347   4.177097   3.527783
    28  H    3.149706   3.141224   4.488478   5.338559   6.144124
    29  H    3.206874   3.224334   4.612689   5.754160   6.317165
    30  H    3.483035   4.529799   4.937712   4.186814   3.399404
    31  H    2.850105   3.556704   3.880902   3.037997   2.919221
    32  H    2.780474   3.948300   4.806552   4.423013   4.192858
    33  H    3.980631   2.804222   2.888156   4.422015   5.316173
    34  H    4.355427   3.487107   4.184371   5.660584   6.551989
    35  H    3.463121   2.812934   3.542338   5.019861   5.536289
    36  H    4.153713   3.224559   3.846441   4.932288   6.179284
    37  H    6.088007   5.138027   3.655701   3.254792   4.022214
    38  H    5.012108   4.279235   3.517066   2.830564   4.204636
    39  H    4.759441   3.649158   2.675628   2.763990   4.273843
    40  H    6.122028   5.166731   4.007871   3.493711   4.771251
    41  H    5.389539   5.137587   4.252765   2.766448   3.135904
    42  H    6.500166   5.920279   4.725433   3.519432   4.142676
    43  H    6.128489   5.665805   4.348972   3.254540   3.067474
                    6          7          8          9         10
     6  C    0.000000
     7  C    1.542258   0.000000
     8  C    3.880479   2.598154   0.000000
     9  C    4.918327   3.875032   1.518760   0.000000
    10  C    4.494549   3.882509   2.427190   1.543538   0.000000
    11  O    4.431475   2.986358   1.231017   2.443857   3.621671
    12  C    2.582292   1.542309   3.292470   4.603228   4.775290
    13  C    5.166855   4.849670   3.529567   2.561014   1.533167
    14  O    5.320678   4.756740   3.451004   2.476987   1.441607
    15  C    4.004263   4.670537   5.879593   6.092872   4.916635
    16  O    4.375448   5.336869   6.561283   6.681174   5.351045
    17  C    5.159831   5.489921   6.107785   6.007005   4.782905
    18  C    4.589172   5.328091   6.908188   7.320979   6.293557
    19  O    4.506136   5.556180   7.510668   8.086038   7.084644
    20  H    2.886064   3.538030   4.273768   4.392259   3.170824
    21  H    4.034177   4.253885   4.367395   4.080971   2.635714
    22  H    2.991197   3.002051   4.096745   4.568872   3.801279
    23  H    2.136176   3.522741   5.587609   6.289623   5.397433
    24  H    2.162968   3.020802   5.286821   6.198252   5.576821
    25  H    1.097610   2.149960   3.944599   4.803127   4.270923
    26  H    1.098096   2.155077   4.661119   5.839607   5.544568
    27  H    2.136105   1.100315   2.691625   4.103089   4.391049
    28  H    5.673306   4.522593   2.157036   1.095720   2.190892
    29  H    5.556381   4.558525   2.152239   1.096030   2.220825
    30  H    2.800138   2.180469   4.249616   5.629228   5.797982
    31  H    2.911800   2.203507   3.731938   4.805021   4.754670
    32  H    3.523326   2.183240   3.014951   4.358209   4.862431
    33  H    5.234804   5.212592   4.347644   3.512386   2.180353
    34  H    6.222985   5.786110   4.101808   2.834364   2.166955
    35  H    4.946427   4.671619   3.465972   2.794506   2.182158
    36  H    6.219711   5.606068   3.983707   2.723117   1.964318
    37  H    5.343410   6.270320   7.379839   7.383700   5.993530
    38  H    5.354353   5.439608   5.962440   5.921021   4.900744
    39  H    5.269513   5.484592   5.693887   5.358915   4.027286
    40  H    6.091167   6.535535   7.192187   7.028348   5.750875
    41  H    4.536758   5.038785   6.641779   7.173376   6.334320
    42  H    5.667152   6.367226   7.777383   8.054748   6.954740
    43  H    4.506265   5.698795   7.577609   8.062190   6.949634
                   11         12         13         14         15
    11  O    0.000000
    12  C    3.394667   0.000000
    13  C    4.631359   5.996368   0.000000
    14  O    4.590210   5.335611   2.432193   0.000000
    15  C    6.884220   4.947141   5.581052   4.667325   0.000000
    16  O    7.620926   5.919777   5.630799   5.251364   1.448526
    17  C    7.176895   5.658894   5.500743   4.095192   1.533401
    18  C    7.771428   5.248898   7.075586   6.020428   1.557481
    19  O    8.300619   5.571734   7.738389   7.041387   2.494197
    20  H    5.356810   4.695474   3.270001   3.765755   3.034498
    21  H    5.566745   5.055424   3.035693   2.525835   2.605478
    22  H    4.977905   3.040749   4.918624   3.742872   2.117727
    23  H    6.357309   4.182743   5.869377   5.871134   2.759334
    24  H    5.882337   3.005846   6.450587   5.908345   2.931532
    25  H    4.588817   3.504322   4.626704   5.261988   4.321405
    26  H    4.990773   2.859621   6.184099   6.400913   4.760685
    27  H    2.706513   2.124953   5.206189   5.452866   5.716617
    28  H    2.818626   4.940092   3.321656   2.499999   6.463524
    29  H    2.757917   5.424553   2.604393   3.254354   6.996325
    30  H    4.191519   1.096971   6.938935   6.397250   5.456110
    31  H    4.058600   1.094916   6.061288   5.029738   4.220549
    32  H    2.808806   1.095460   6.168119   5.409802   5.791704
    33  H    5.510083   6.374260   1.095002   2.684515   5.067891
    34  H    5.105535   6.851302   1.097184   2.704224   6.469036
    35  H    4.428869   5.981039   1.095654   3.388766   6.063092
    36  H    5.046002   6.198774   2.535422   0.973020   5.537656
    37  H    8.469407   6.783547   6.212352   5.714283   1.979539
    38  H    6.941764   5.333347   5.866470   4.095143   2.175485
    39  H    6.840673   5.856547   4.610619   3.250438   2.194543
    40  H    8.270719   6.680899   6.336504   4.975824   2.171498
    41  H    7.392452   4.659071   7.315101   6.047347   2.200213
    42  H    8.681923   6.248175   7.692887   6.492642   2.172248
    43  H    8.440107   5.966971   7.417827   6.967058   2.442363
                   16         17         18         19         20
    16  O    0.000000
    17  C    2.437736   0.000000
    18  C    2.436738   2.496634   0.000000
    19  O    2.752273   3.762267   1.424210   0.000000
    20  H    2.822108   3.773185   4.394703   4.702743   0.000000
    21  H    2.806125   2.578524   4.143189   4.939636   1.744481
    22  H    3.320836   2.622512   2.862235   3.729118   3.036465
    23  H    2.721698   4.235134   3.143744   2.716500   2.709929
    24  H    3.647778   4.230371   2.821275   2.675435   3.725278
    25  H    4.379390   5.444893   5.139262   5.017333   2.403643
    26  H    5.079193   6.030616   5.070664   4.724461   3.862957
    27  H    6.272399   6.560586   6.365743   6.477210   4.241367
    28  H    7.203863   6.164919   7.622252   8.523258   5.188627
    29  H    7.444363   6.944944   8.277538   8.973781   4.959091
    30  H    6.366985   6.341103   5.511891   5.596857   5.343834
    31  H    5.362914   4.821388   4.413175   4.916419   4.587788
    32  H    6.821611   6.307199   6.150838   6.589057   5.421593
    33  H    4.908272   4.976566   6.611048   7.247693   2.824052
    34  H    6.538688   6.195473   7.974900   8.720536   4.331756
    35  H    6.016782   6.222374   7.511262   8.005846   3.370408
    36  H    6.039989   4.837732   6.907666   7.954663   4.543035
    37  H    0.974006   2.487602   2.684855   3.075141   3.659380
    38  H    3.390449   1.096456   2.722131   4.118339   4.415699
    39  H    2.746114   1.093978   3.477822   4.633328   3.407208
    40  H    2.677051   1.096603   2.726857   3.927774   4.587089
    41  H    3.376784   2.899389   1.095301   2.042719   4.839452
    42  H    2.830212   2.546714   1.101184   2.064740   5.167104
    43  H    2.162765   3.778587   1.919964   0.976114   4.284857
                   21         22         23         24         25
    21  H    0.000000
    22  H    2.650771   0.000000
    23  H    3.785708   3.044879   0.000000
    24  H    4.317108   2.384063   1.750610   0.000000
    25  H    3.879534   3.597620   2.366159   3.045680   0.000000
    26  H    5.095109   3.854102   2.491305   2.369785   1.750183
    27  H    5.130032   4.100514   4.269077   3.895095   2.460625
    28  H    4.574441   4.857931   6.987485   6.701941   5.701197
    29  H    4.822483   5.571157   6.998960   7.056163   5.277893
    30  H    5.895073   3.769372   4.304350   3.008581   3.797766
    31  H    4.653690   2.286359   3.999394   2.618841   3.883161
    32  H    5.621950   3.750356   5.233734   4.080195   4.317548
    33  H    2.510436   4.832542   5.528052   6.313332   4.645752
    34  H    3.880104   5.799267   6.948229   7.478636   5.701714
    35  H    3.671640   5.336868   5.846850   6.528684   4.255694
    36  H    3.306498   4.706960   6.791277   6.879585   6.089378
    37  H    3.366520   4.034415   3.632350   4.471229   5.346806
    38  H    3.170370   2.466593   4.717955   4.297539   5.807566
    39  H    1.879822   2.906602   4.578944   4.778703   5.382124
    40  H    3.436286   3.660258   4.895171   4.993593   6.344640
    41  H    4.529451   2.614592   3.518776   2.605852   5.276618
    42  H    4.675411   3.707635   4.146849   3.916582   6.167337
    43  H    4.662953   3.985873   2.469919   3.045047   4.807705
                   26         27         28         29         30
    26  H    0.000000
    27  H    2.372762   0.000000
    28  H    6.589129   4.820388   0.000000
    29  H    6.420602   4.568676   1.767987   0.000000
    30  H    2.642735   2.468519   6.002138   6.387577   0.000000
    31  H    3.338497   3.063453   5.013155   5.756779   1.773677
    32  H    3.809435   2.440866   4.536120   5.137869   1.771177
    33  H    6.266158   5.693839   4.210896   3.685480   7.273873
    34  H    7.236560   6.091092   3.360874   2.626296   7.834618
    35  H    5.865811   4.820592   3.753820   2.567152   6.835231
    36  H    7.297219   6.215694   2.569202   3.261036   7.274661
    37  H    6.030705   7.225482   7.838365   8.149912   7.237960
    38  H    6.197618   6.528633   5.914848   6.936993   6.039009
    39  H    6.248378   6.498398   5.529865   6.226520   6.658460
    40  H    6.906045   7.605630   7.160135   7.939761   7.302313
    41  H    4.961376   6.081300   7.378318   8.184372   4.884001
    42  H    6.167775   7.422354   8.277929   9.022886   6.539036
    43  H    4.781993   6.583367   8.583936   8.881470   6.052347
                   31         32         33         34         35
    31  H    0.000000
    32  H    1.769706   0.000000
    33  H    6.320980   6.702331   0.000000
    34  H    6.905306   6.900518   1.775696   0.000000
    35  H    6.228370   6.162323   1.779171   1.773570   0.000000
    36  H    5.931159   6.176981   2.862666   2.387996   3.555366
    37  H    6.148809   7.662567   5.401716   7.036186   6.687467
    38  H    4.387988   5.869540   5.517823   6.506274   6.619644
    39  H    5.135064   6.414270   4.047830   5.224593   5.419819
    40  H    5.809611   7.353897   5.697685   6.974262   7.087236
    41  H    3.727079   5.496469   6.999659   8.196321   7.751869
    42  H    5.347809   7.095765   7.146268   8.521138   8.225834
    43  H    5.402897   7.002845   6.829970   8.407290   7.650324
                   36         37         38         39         40
    36  H    0.000000
    37  H    6.428260   0.000000
    38  H    4.840469   3.506603   0.000000
    39  H    3.911465   2.842182   1.773116   0.000000
    40  H    5.619254   2.307798   1.772376   1.770281   0.000000
    41  H    6.955858   3.713741   2.701585   3.882552   3.300240
    42  H    7.310852   2.683712   2.775542   3.601866   2.326567
    43  H    7.849128   2.477365   4.371313   4.507004   3.888997
                   41         42         43
    41  H    0.000000
    42  H    1.769219   0.000000
    43  H    2.796063   2.443456   0.000000
 Stoichiometry    C15H24O4
 Framework group  C1[X(C15H24O4)]
 Deg. of freedom   123
 Full point group                 C1      NOp   1
 Largest Abelian subgroup         C1      NOp   1
 Largest concise Abelian subgroup C1      NOp   1
                         Standard orientation:                         
 ---------------------------------------------------------------------
 Center     Atomic      Atomic             Coordinates (Angstroms)
 Number     Number       Type             X           Y           Z
 ---------------------------------------------------------------------
      1          6           0        1.667911    0.823278    0.101641
      2          6           0        1.173903   -0.422230    0.293460
      3          6           0       -0.232540   -0.811697    0.653550
      4          6           0       -1.303126    0.068160   -0.039845
      5          6           0       -1.494835    1.409756    0.710338
      6          6           0       -0.212375    2.074857    1.249874
      7          6           0        0.998972    2.164516    0.299526
      8          6           0        3.079397    0.729744   -0.303517
      9          6           0        3.477369   -0.733389   -0.390091
     10          6           0        2.227016   -1.511622    0.071947
     11          8           0        3.826812    1.681304   -0.530029
     12          6           0        0.687927    2.871043   -1.035685
     13          6           0        2.478302   -2.335181    1.340493
     14          8           0        1.705781   -2.366112   -0.965546
     15          6           0       -2.614644   -0.735608   -0.287823
     16          8           0       -3.037484   -1.256631    0.995910
     17          6           0       -2.352186   -1.896876   -1.254204
     18          6           0       -3.777795    0.117399   -0.875366
     19          8           0       -4.417824    0.945601    0.090458
     20          1           0       -0.361276   -0.764633    1.744335
     21          1           0       -0.365731   -1.863516    0.389473
     22          1           0       -0.926054    0.294004   -1.045008
     23          1           0       -2.159264    1.255212    1.567761
     24          1           0       -2.010993    2.113250    0.049070
     25          1           0        0.111730    1.554956    2.160592
     26          1           0       -0.476722    3.092506    1.566618
     27          1           0        1.749675    2.791701    0.803288
     28          1           0        3.743594   -0.991444   -1.421174
     29          1           0        4.359891   -0.914460    0.234129
     30          1           0        0.263605    3.865381   -0.849707
     31          1           0       -0.024657    2.307223   -1.646563
     32          1           0        1.602603    3.002476   -1.624009
     33          1           0        1.561346   -2.831971    1.674290
     34          1           0        3.232397   -3.106557    1.140163
     35          1           0        2.849786   -1.702948    2.154581
     36          1           0        2.328212   -3.106673   -1.070034
     37          1           0       -3.701503   -1.950793    0.834959
     38          1           0       -2.089389   -1.517515   -2.248809
     39          1           0       -1.539339   -2.544036   -0.911783
     40          1           0       -3.252369   -2.514585   -1.357380
     41          1           0       -3.417747    0.765526   -1.681580
     42          1           0       -4.522673   -0.565945   -1.312177
     43          1           0       -4.393157    0.426654    0.916826
 ---------------------------------------------------------------------
 Rotational constants (GHZ):      0.5799625      0.2648888      0.2090069
 Standard basis: 6-31G(d) (6D, 7F)
 There are   333 symmetry adapted cartesian basis functions of A   symmetry.
 There are   333 symmetry adapted basis functions of A   symmetry.
   333 basis functions,   628 primitive gaussians,   333 cartesian basis functions
    73 alpha electrons       73 beta electrons
       nuclear repulsion energy      1606.4789476930 Hartrees.
 NAtoms=   43 NActive=   43 NUniq=   43 SFac= 1.00D+00 NAtFMM=   60 NAOKFM=F Big=F
 Integral buffers will be    131072 words long.
 Raffenetti 2 integral format.
 Two-electron integral symmetry is turned on.
 ------------------------------------------------------------------------------
 Polarizable Continuum Model (PCM)
 =================================
 Model                : PCM (using non-symmetric T matrix).
 Atomic radii         : SMD-Coulomb.
 Polarization charges : Total charges.
 Charge compensation  : None.
 Solution method      : On-the-fly selection.
 Cavity type          : VdW (van der Waals Surface) (Alpha=1.000).
 Cavity algorithm     : GePol (No added spheres)
                        Default sphere list used, NSphG=   43.
                        Lebedev-Laikov grids with approx.  5.0 points / Ang**2.
                        Smoothing algorithm: Karplus/York (Gamma=1.0000).
                        Polarization charges: spherical gaussians, with
                                              point-specific exponents (IZeta= 3).
                        Self-potential: point-specific (ISelfS= 7).
                        Self-field    : sphere-specific E.n sum rule (ISelfD= 2).
 1st derivatives      : Analytical E(r).r(x)/FMM algorithm (CHGder, D1EAlg=3).
                        Cavity 1st derivative terms included.
 Solvent              : Methanol, Eps=  32.613000 Eps(inf)=   1.765709
 ------------------------------------------------------------------------------
 ------------------------------------------------------------------------------
 Atomic radii for non-electrostatic terms: SMD-CDS.
 ------------------------------------------------------------------------------
 Nuclear repulsion after PCM non-electrostatic terms =     1606.4802054245 Hartrees.
 One-electron integrals computed using PRISM.
 NBasis=   333 RedAO= T EigKep=  9.54D-04  NBF=   333
 NBsUse=   333 1.00D-06 EigRej= -1.00D+00 NBFU=   333
 Initial guess from the checkpoint file:  "DY-202A-11R_67.chk"
 B after Tr=     0.000000    0.000000    0.000000
         Rot=    0.999995    0.002878    0.000639    0.001367 Ang=   0.37 deg.
 ExpMin= 1.61D-01 ExpMax= 5.48D+03 ExpMxC= 8.25D+02 IAcc=1 IRadAn=         1 AccDes= 0.00D+00
 Harris functional with IExCor=  402 and IRadAn=       1 diagonalized for initial guess.
 HarFok:  IExCor=  402 AccDes= 0.00D+00 IRadAn=         1 IDoV= 1 UseB2=F ITyADJ=14
 ICtDFT=  3500011 ScaDFX=  1.000000  1.000000  1.000000  1.000000
 FoFCou: FMM=F IPFlag=           0 FMFlag=      100000 FMFlg1=           0
         NFxFlg=           0 DoJE=T BraDBF=F KetDBF=T FulRan=T
         wScrn=  0.000000 ICntrl=     500 IOpCl=  0 I1Cent=   200000004 NGrid=           0
         NMat0=    1 NMatS0=      1 NMatT0=    0 NMatD0=    1 NMtDS0=    0 NMtDT0=    0
 Petite list used in FoFCou.
 Keep R1 ints in memory in canonical form, NReq=1565304907.
 Requested convergence on RMS density matrix=1.00D-08 within 128 cycles.
 Requested convergence on MAX density matrix=1.00D-06.
 Requested convergence on             energy=1.00D-06.
 No special actions if energy rises.
 Inv3:  Mode=1 IEnd=    21999792.
 Iteration    1 A*A^-1 deviation from unit magnitude is 7.33D-15 for   2699.
 Iteration    1 A*A^-1 deviation from orthogonality  is 3.49D-15 for   2706   1522.
 Iteration    1 A^-1*A deviation from unit magnitude is 7.11D-15 for   2699.
 Iteration    1 A^-1*A deviation from orthogonality  is 1.05D-08 for   1990   1962.
 Iteration    2 A*A^-1 deviation from unit magnitude is 9.33D-15 for    676.
 Iteration    2 A*A^-1 deviation from orthogonality  is 3.34D-15 for   1568    583.
 Iteration    2 A^-1*A deviation from unit magnitude is 1.11D-15 for    199.
 Iteration    2 A^-1*A deviation from orthogonality  is 4.04D-16 for   1801   1529.
 Error on total polarization charges =  0.05182
 SCF Done:  E(RB3LYP) =  -886.948643825     A.U. after   10 cycles
            NFock= 10  Conv=0.79D-08     -V/T= 2.0094
 SMD-CDS (non-electrostatic) energy       (kcal/mol) =       0.79
 (included in total energy above)
 D1PCM: PCM CHGder 1st derivatives, ID1Alg=3 FixD1E=F DoIter=F DoCFld=F I1PDM=0.
 Calling FoFJK, ICntrl=      2127 FMM=F ISym2X=0 I1Cent= 0 IOpClX= 0 NMat=1 NMatS=1 NMatT=0.
 ***** Axes restored to original set *****
 -------------------------------------------------------------------
 Center     Atomic                   Forces (Hartrees/Bohr)
 Number     Number              X              Y              Z
 -------------------------------------------------------------------
      1        6          -0.000169371    0.000550481   -0.000107917
      2        6          -0.000331582   -0.001223449    0.000499285
      3        6           0.001234785   -0.000692860    0.000944059
      4        6          -0.000172424    0.000502826   -0.000053062
      5        6          -0.000651444   -0.000196327   -0.000923168
      6        6           0.000250227   -0.000346169    0.000009535
      7        6           0.000158029   -0.000131491    0.000183710
      8        6          -0.000099561   -0.000007693   -0.000549091
      9        6           0.000525175    0.000222639    0.001059394
     10        6          -0.000408379   -0.000387358   -0.000722248
     11        8           0.001094882    0.001011178    0.000079096
     12        6           0.000078444   -0.000172431    0.000116157
     13        6           0.000053695    0.000366444    0.000373447
     14        8          -0.000016793   -0.000183646   -0.000434441
     15        6          -0.000217156   -0.000723495   -0.000745327
     16        8          -0.001738880    0.002926755   -0.000166316
     17        6          -0.000988548   -0.000121974   -0.001724729
     18        6           0.001508583   -0.001822866    0.001238278
     19        8           0.001591086   -0.000255931    0.002221444
     20        1           0.000096554    0.000158605   -0.000079440
     21        1           0.001232169    0.001436013    0.001671466
     22        1          -0.000319333    0.000552270    0.000072192
     23        1          -0.000505830   -0.000265636    0.000147826
     24        1          -0.000520183   -0.000102886   -0.000272268
     25        1           0.000214252    0.000020212    0.000095747
     26        1          -0.000022127    0.000010854   -0.000115487
     27        1           0.000060934   -0.000034265    0.000195333
     28        1          -0.000568199    0.000216304   -0.000183994
     29        1           0.000146128   -0.000039658   -0.000400964
     30        1          -0.000039692    0.000071019    0.000004202
     31        1          -0.000268982   -0.000139187   -0.000075295
     32        1          -0.000003371    0.000037062   -0.000045835
     33        1          -0.000044898    0.000002934   -0.000015658
     34        1           0.000053917   -0.000161032   -0.000038184
     35        1           0.000024608   -0.000077793    0.000044370
     36        1          -0.000218842   -0.000089965    0.000298403
     37        1          -0.000029436    0.000680685   -0.000105921
     38        1          -0.000173642   -0.000303578   -0.000282062
     39        1          -0.001308741   -0.000004060   -0.001697422
     40        1          -0.000383854   -0.000029354   -0.000154981
     41        1           0.000868560   -0.000074241    0.000194145
     42        1           0.000582145   -0.001083581   -0.000358689
     43        1          -0.000572904   -0.000095354   -0.000195591
 -------------------------------------------------------------------
 Cartesian Forces:  Max     0.002926755 RMS     0.000684745

 GradGradGradGradGradGradGradGradGradGradGradGradGradGradGradGradGradGrad
 Berny optimization.
 Using GEDIIS/GDIIS optimizer.
 FormGI is forming the generalized inverse of G from B-inverse, IUseBI=4.
 Internal  Forces:  Max     0.005973210 RMS     0.000978369
 Search for a local minimum.
 Step number   5 out of a maximum of  258
 All quantities printed in internal units (Hartrees-Bohrs-Radians)
 Mixed Optimization -- En-DIIS/RFO-DIIS
 Swapping is turned off.
 Update second derivatives using D2CorX and points    3    4    5
 DE=  4.73D-05 DEPred=-9.09D-04 R=-5.20D-02
 Trust test=-5.20D-02 RLast= 4.11D-01 DXMaxT set to 4.24D-01
 ITU= -1  1  0  1  0
     Eigenvalues ---    0.00181   0.00313   0.00338   0.00373   0.00390
     Eigenvalues ---    0.00493   0.00574   0.00685   0.00784   0.00911
     Eigenvalues ---    0.01110   0.01200   0.01231   0.01311   0.01384
     Eigenvalues ---    0.01449   0.02485   0.02593   0.03161   0.03875
     Eigenvalues ---    0.03975   0.04187   0.04408   0.04435   0.04728
     Eigenvalues ---    0.04780   0.04940   0.05063   0.05076   0.05128
     Eigenvalues ---    0.05396   0.05416   0.05513   0.05524   0.05546
     Eigenvalues ---    0.05628   0.05632   0.05704   0.05838   0.05943
     Eigenvalues ---    0.06231   0.06787   0.07453   0.08263   0.08469
     Eigenvalues ---    0.08624   0.08943   0.09145   0.09361   0.09640
     Eigenvalues ---    0.10570   0.11969   0.12065   0.13427   0.13954
     Eigenvalues ---    0.14685   0.15471   0.15822   0.16000   0.16000
     Eigenvalues ---    0.16000   0.16000   0.16000   0.16000   0.16000
     Eigenvalues ---    0.16000   0.16010   0.16098   0.16139   0.16903
     Eigenvalues ---    0.17313   0.18219   0.19810   0.20431   0.20831
     Eigenvalues ---    0.22243   0.24037   0.24968   0.25352   0.26688
     Eigenvalues ---    0.27012   0.27549   0.28001   0.28279   0.28656
     Eigenvalues ---    0.28833   0.29368   0.29602   0.30484   0.31135
     Eigenvalues ---    0.31332   0.32185   0.33088   0.33750   0.33812
     Eigenvalues ---    0.33840   0.33843   0.33997   0.34024   0.34041
     Eigenvalues ---    0.34101   0.34112   0.34148   0.34163   0.34189
     Eigenvalues ---    0.34197   0.34198   0.34267   0.34281   0.34308
     Eigenvalues ---    0.34332   0.34384   0.34447   0.34553   0.38636
     Eigenvalues ---    0.39687   0.41397   0.42089   0.51816   0.52427
     Eigenvalues ---    0.52688   0.52924   0.94682
 En-DIIS/RFO-DIIS IScMMF=        0 using points:     5    4
 RFO step:  Lambda=-4.77923183D-04.
 DidBck=T Rises=F RFO-DIIS coefs:    0.50673    0.49327
 Iteration  1 RMS(Cart)=  0.05886839 RMS(Int)=  0.00173477
 Iteration  2 RMS(Cart)=  0.00238513 RMS(Int)=  0.00001658
 Iteration  3 RMS(Cart)=  0.00000341 RMS(Int)=  0.00001642
 Iteration  4 RMS(Cart)=  0.00000000 RMS(Int)=  0.00001642
 Variable       Old X    -DE/DX   Delta X   Delta X   Delta X     New X
                                 (Linear)    (Quad)   (Total)
    R1        2.55786   0.00063   0.00057   0.00010   0.00066   2.55852
    R2        2.85690  -0.00042   0.00170  -0.00072   0.00098   2.85788
    R3        2.78066   0.00062   0.00050  -0.00100  -0.00049   2.78017
    R4        2.84053  -0.00020  -0.00014  -0.00094  -0.00108   2.83944
    R5        2.89374  -0.00030   0.00391  -0.00328   0.00063   2.89438
    R6        2.92822   0.00288   0.00343  -0.00049   0.00294   2.93116
    R7        2.07749  -0.00008   0.00039  -0.00045  -0.00006   2.07744
    R8        2.06474  -0.00193  -0.00235   0.00073  -0.00162   2.06312
    R9        2.92719  -0.00107  -0.00129   0.00017  -0.00112   2.92607
   R10        2.94435   0.00150   0.00308  -0.00185   0.00124   2.94558
   R11        2.07314  -0.00007  -0.00012   0.00009  -0.00002   2.07312
   R12        2.91420   0.00022   0.00031   0.00046   0.00078   2.91498
   R13        2.07054   0.00045   0.00019   0.00013   0.00033   2.07087
   R14        2.06888   0.00035  -0.00036   0.00061   0.00025   2.06913
   R15        2.91445   0.00014  -0.00031   0.00059   0.00029   2.91474
   R16        2.07418   0.00012  -0.00013   0.00012  -0.00001   2.07418
   R17        2.07510  -0.00001   0.00022  -0.00032  -0.00009   2.07501
   R18        2.91454  -0.00002   0.00172  -0.00146   0.00026   2.91480
   R19        2.07929   0.00011   0.00020  -0.00005   0.00015   2.07944
   R20        2.87004   0.00033   0.00406  -0.00330   0.00076   2.87080
   R21        2.32629   0.00143   0.00112  -0.00061   0.00050   2.32679
   R22        2.91686   0.00075   0.00179  -0.00141   0.00038   2.91725
   R23        2.07061  -0.00003   0.00053  -0.00042   0.00011   2.07072
   R24        2.07120  -0.00010   0.00033  -0.00039  -0.00006   2.07113
   R25        2.89727   0.00028   0.00088  -0.00069   0.00019   2.89745
   R26        2.72424   0.00032   0.00178  -0.00106   0.00072   2.72496
   R27        2.07298   0.00008   0.00036  -0.00031   0.00005   2.07303
   R28        2.06909   0.00030   0.00085  -0.00071   0.00014   2.06923
   R29        2.07012   0.00003   0.00008  -0.00015  -0.00007   2.07005
   R30        2.06925   0.00004  -0.00036   0.00033  -0.00003   2.06922
   R31        2.07338   0.00015   0.00041  -0.00030   0.00010   2.07348
   R32        2.07049   0.00001   0.00003  -0.00004  -0.00001   2.07048
   R33        1.83874  -0.00010   0.00013  -0.00014  -0.00001   1.83873
   R34        2.73732  -0.00097  -0.00024   0.00027   0.00003   2.73734
   R35        2.89771   0.00227   0.00249  -0.00092   0.00157   2.89928
   R36        2.94321  -0.00597  -0.00619  -0.00016  -0.00634   2.93687
   R37        1.84060  -0.00045   0.00015  -0.00052  -0.00037   1.84024
   R38        2.07200   0.00011  -0.00058   0.00103   0.00045   2.07245
   R39        2.06732  -0.00151  -0.00119  -0.00024  -0.00143   2.06589
   R40        2.07228   0.00035   0.00011   0.00017   0.00028   2.07256
   R41        2.69137   0.00067   0.00049  -0.00070  -0.00021   2.69116
   R42        2.06982   0.00011   0.00046  -0.00039   0.00006   2.06988
   R43        2.08094   0.00043   0.00102  -0.00039   0.00063   2.08157
   R44        1.84459  -0.00014  -0.00001  -0.00005  -0.00006   1.84452
    A1        2.26051  -0.00034  -0.00338   0.00147  -0.00190   2.25861
    A2        1.90776   0.00042   0.00423  -0.00297   0.00125   1.90901
    A3        2.11399  -0.00008  -0.00074   0.00135   0.00063   2.11462
    A4        2.23173  -0.00034   0.00162  -0.00245  -0.00083   2.23091
    A5        1.96397  -0.00006  -0.00208   0.00147  -0.00063   1.96334
    A6        2.08726   0.00040   0.00041   0.00106   0.00149   2.08875
    A7        1.97375   0.00018   0.00132  -0.00452  -0.00321   1.97054
    A8        1.91364  -0.00037  -0.00171   0.00050  -0.00121   1.91243
    A9        1.88135  -0.00047  -0.00397   0.00577   0.00182   1.88317
   A10        1.91641   0.00008  -0.00242   0.00104  -0.00138   1.91504
   A11        1.93290   0.00085   0.00620  -0.00056   0.00563   1.93853
   A12        1.84081  -0.00034   0.00046  -0.00199  -0.00152   1.83929
   A13        1.93968  -0.00092  -0.00074  -0.00412  -0.00489   1.93479
   A14        1.93892   0.00463   0.01219  -0.00295   0.00922   1.94814
   A15        1.86442  -0.00022  -0.00044   0.00415   0.00371   1.86813
   A16        2.00391  -0.00377  -0.00847   0.00462  -0.00381   2.00010
   A17        1.88386   0.00066  -0.00198  -0.00145  -0.00340   1.88046
   A18        1.82316  -0.00024  -0.00066   0.00019  -0.00044   1.82272
   A19        2.02646   0.00040  -0.00140  -0.00021  -0.00160   2.02486
   A20        1.90909  -0.00039  -0.00103   0.00100  -0.00002   1.90906
   A21        1.89902  -0.00031  -0.00057   0.00013  -0.00044   1.89858
   A22        1.86643   0.00048   0.00100   0.00058   0.00158   1.86801
   A23        1.90314  -0.00018   0.00299  -0.00212   0.00087   1.90401
   A24        1.85188  -0.00003  -0.00098   0.00071  -0.00026   1.85162
   A25        2.05180  -0.00038  -0.00175   0.00191   0.00018   2.05198
   A26        1.90876   0.00050   0.00214  -0.00133   0.00081   1.90958
   A27        1.87592  -0.00016  -0.00070   0.00029  -0.00041   1.87551
   A28        1.88272   0.00003  -0.00215   0.00213  -0.00002   1.88270
   A29        1.88909   0.00006   0.00031  -0.00088  -0.00057   1.88852
   A30        1.84493  -0.00002   0.00263  -0.00266  -0.00002   1.84491
   A31        1.95694   0.00036  -0.00147   0.00178   0.00032   1.95726
   A32        1.96312   0.00006   0.00015  -0.00058  -0.00043   1.96269
   A33        1.83769  -0.00025  -0.00152   0.00118  -0.00034   1.83735
   A34        1.98416  -0.00044  -0.00062   0.00058  -0.00003   1.98413
   A35        1.86178   0.00000   0.00279  -0.00259   0.00020   1.86197
   A36        1.84713   0.00029   0.00093  -0.00064   0.00030   1.84743
   A37        1.90529  -0.00068  -0.00333   0.00158  -0.00178   1.90351
   A38        2.19436   0.00052   0.00270  -0.00134   0.00137   2.19573
   A39        2.18351   0.00016   0.00063  -0.00022   0.00041   2.18392
   A40        1.83009   0.00045   0.00191  -0.00099   0.00088   1.83097
   A41        1.92218  -0.00022   0.00495  -0.00779  -0.00282   1.91935
   A42        1.91525  -0.00016   0.00146   0.00063   0.00209   1.91734
   A43        1.93880  -0.00027  -0.00135  -0.00076  -0.00208   1.93672
   A44        1.98066   0.00005  -0.00215   0.00463   0.00249   1.98315
   A45        1.87694   0.00013  -0.00436   0.00369  -0.00065   1.87629
   A46        1.81492  -0.00012  -0.00043  -0.00073  -0.00118   1.81374
   A47        1.95538  -0.00003   0.00172  -0.00363  -0.00189   1.95349
   A48        1.85160  -0.00001  -0.00248   0.00291   0.00043   1.85203
   A49        1.96680   0.00004  -0.00066   0.00145   0.00080   1.96759
   A50        1.95661   0.00016   0.00073   0.00083   0.00157   1.95818
   A51        1.91381  -0.00004   0.00097  -0.00081   0.00016   1.91397
   A52        1.92461   0.00002  -0.00029   0.00001  -0.00028   1.92433
   A53        1.95882  -0.00011  -0.00177   0.00179   0.00002   1.95885
   A54        1.92998   0.00011  -0.00014   0.00012  -0.00002   1.92996
   A55        1.88558  -0.00001   0.00060  -0.00083  -0.00023   1.88535
   A56        1.88102  -0.00004   0.00089  -0.00082   0.00007   1.88109
   A57        1.88132   0.00003   0.00084  -0.00039   0.00045   1.88177
   A58        1.93765  -0.00008  -0.00219   0.00228   0.00009   1.93773
   A59        1.91689   0.00003  -0.00007  -0.00020  -0.00028   1.91662
   A60        1.93947   0.00014  -0.00122   0.00121  -0.00001   1.93946
   A61        1.88834  -0.00001   0.00360  -0.00335   0.00025   1.88860
   A62        1.89570  -0.00003   0.00050  -0.00041   0.00009   1.89579
   A63        1.88422  -0.00005  -0.00044   0.00031  -0.00013   1.88409
   A64        1.87247  -0.00013  -0.00227   0.00214  -0.00013   1.87234
   A65        1.86525  -0.00059  -0.00163   0.00240   0.00093   1.86618
   A66        1.92506   0.00394   0.01362  -0.00272   0.01089   1.93595
   A67        1.98902  -0.00188  -0.00787   0.00247  -0.00535   1.98368
   A68        1.91355   0.00143   0.00678   0.00234   0.00913   1.92268
   A69        1.88948  -0.00069  -0.00873   0.00008  -0.00859   1.88089
   A70        1.88058  -0.00212  -0.00236  -0.00434  -0.00676   1.87382
   A71        1.88484  -0.00036   0.00142  -0.00252  -0.00111   1.88373
   A72        1.92909   0.00014   0.00066  -0.00205  -0.00139   1.92770
   A73        1.95834   0.00226  -0.00008   0.00693   0.00685   1.96519
   A74        1.92344  -0.00063   0.00000  -0.00249  -0.00249   1.92095
   A75        1.88654  -0.00094  -0.00049  -0.00145  -0.00194   1.88460
   A76        1.88209  -0.00023  -0.00063  -0.00171  -0.00235   1.87974
   A77        1.88195  -0.00070   0.00050   0.00053   0.00103   1.88298
   A78        1.98043  -0.00317  -0.00386  -0.00014  -0.00399   1.97645
   A79        1.93506  -0.00016  -0.00185   0.00051  -0.00133   1.93373
   A80        1.89120  -0.00001  -0.00095  -0.00134  -0.00230   1.88890
   A81        1.87841   0.00162   0.00004   0.00340   0.00346   1.88186
   A82        1.90274   0.00173   0.00509  -0.00183   0.00325   1.90599
   A83        1.87296   0.00021   0.00194  -0.00068   0.00126   1.87422
   A84        1.82719   0.00019  -0.00210   0.00291   0.00081   1.82800
    D1        0.09720   0.00030   0.00185  -0.00145   0.00040   0.09760
    D2       -3.06723   0.00040  -0.00011   0.00253   0.00241  -3.06482
    D3       -3.09101   0.00003   0.00489  -0.00501  -0.00012  -3.09113
    D4        0.02774   0.00013   0.00293  -0.00103   0.00189   0.02963
    D5        0.36666  -0.00027   0.00610  -0.01094  -0.00483   0.36183
    D6       -1.89537  -0.00002   0.00810  -0.01281  -0.00470  -1.90007
    D7        2.38441  -0.00025   0.00780  -0.01245  -0.00464   2.37977
    D8       -2.72354   0.00001   0.00266  -0.00693  -0.00426  -2.72780
    D9        1.29761   0.00026   0.00466  -0.00879  -0.00412   1.29349
   D10       -0.70579   0.00004   0.00436  -0.00843  -0.00407  -0.70986
   D11        0.01911  -0.00012  -0.00614   0.01540   0.00924   0.02835
   D12       -3.11546   0.00009  -0.00618   0.01381   0.00763  -3.10783
   D13        3.11870  -0.00037  -0.00349   0.01221   0.00869   3.12738
   D14       -0.01587  -0.00016  -0.00353   0.01062   0.00708  -0.00880
   D15        0.65826   0.00032  -0.00648   0.01454   0.00807   0.66633
   D16       -1.48676   0.00036  -0.00301   0.01599   0.01298  -1.47379
   D17        2.80096   0.00120  -0.00058   0.01498   0.01441   2.81538
   D18       -2.45907   0.00023  -0.00437   0.01032   0.00596  -2.45311
   D19        1.67909   0.00027  -0.00090   0.01176   0.01086   1.68995
   D20       -0.31637   0.00110   0.00153   0.01075   0.01230  -0.30407
   D21       -0.06155  -0.00007   0.00133  -0.01311  -0.01178  -0.07333
   D22        2.06745  -0.00012   0.00120  -0.01380  -0.01259   2.05485
   D23       -2.12784  -0.00019   0.00179  -0.01499  -0.01320  -2.14104
   D24        3.05931   0.00000  -0.00042  -0.00955  -0.00998   3.04933
   D25       -1.09488  -0.00005  -0.00055  -0.01024  -0.01079  -1.10567
   D26        0.99302  -0.00012   0.00003  -0.01143  -0.01140   0.98162
   D27       -1.41400  -0.00045   0.00189  -0.01238  -0.01051  -1.42451
   D28        2.61505   0.00160   0.00396  -0.01286  -0.00888   2.60617
   D29        0.63686  -0.00029  -0.00115  -0.01390  -0.01505   0.62181
   D30        0.72948  -0.00074  -0.00118  -0.01414  -0.01533   0.71415
   D31       -1.52466   0.00132   0.00089  -0.01461  -0.01369  -1.53835
   D32        2.78034  -0.00057  -0.00422  -0.01565  -0.01987   2.76047
   D33        2.75539  -0.00060   0.00157  -0.01627  -0.01470   2.74069
   D34        0.50125   0.00146   0.00364  -0.01674  -0.01307   0.48818
   D35       -1.47693  -0.00044  -0.00147  -0.01778  -0.01925  -1.49618
   D36        0.69199  -0.00035   0.00090   0.00333   0.00424   0.69623
   D37       -1.42139  -0.00096   0.00137   0.00193   0.00331  -1.41809
   D38        2.84599  -0.00055   0.00341   0.00046   0.00387   2.84987
   D39        2.91108   0.00210   0.01000  -0.00049   0.00953   2.92061
   D40        0.79770   0.00149   0.01047  -0.00189   0.00860   0.80629
   D41       -1.21810   0.00190   0.01250  -0.00335   0.00916  -1.20894
   D42       -1.34702   0.00004   0.00302   0.00148   0.00449  -1.34252
   D43        2.82279  -0.00058   0.00349   0.00008   0.00356   2.82635
   D44        0.80699  -0.00016   0.00552  -0.00139   0.00413   0.81112
   D45        0.97156   0.00056   0.00498  -0.07006  -0.06505   0.90652
   D46       -1.10746  -0.00299  -0.01002  -0.07279  -0.08276  -1.19022
   D47        3.05798  -0.00184  -0.01145  -0.06685  -0.07829   2.97970
   D48       -1.24791   0.00093   0.00254  -0.06565  -0.06313  -1.31104
   D49        2.95625  -0.00261  -0.01246  -0.06837  -0.08084   2.87540
   D50        0.83851  -0.00146  -0.01389  -0.06243  -0.07637   0.76214
   D51        2.97560   0.00231   0.00984  -0.06649  -0.05664   2.91896
   D52        0.89657  -0.00123  -0.00516  -0.06921  -0.07436   0.82222
   D53       -1.22117  -0.00008  -0.00659  -0.06327  -0.06988  -1.29105
   D54        0.81002   0.00007   0.00224  -0.00270  -0.00045   0.80956
   D55       -1.34356  -0.00011   0.00467  -0.00593  -0.00126  -1.34481
   D56        2.94469  -0.00025   0.00087  -0.00229  -0.00142   2.94327
   D57        2.94603   0.00021   0.00074  -0.00109  -0.00034   2.94569
   D58        0.79245   0.00003   0.00318  -0.00432  -0.00114   0.79131
   D59       -1.20248  -0.00011  -0.00063  -0.00068  -0.00131  -1.20379
   D60       -1.34184   0.00034   0.00160  -0.00100   0.00060  -1.34124
   D61        2.78777   0.00015   0.00403  -0.00423  -0.00020   2.78757
   D62        0.79283   0.00001   0.00023  -0.00059  -0.00037   0.79247
   D63       -1.28097  -0.00051  -0.00907   0.00966   0.00059  -1.28038
   D64        0.97010  -0.00050  -0.01070   0.01096   0.00025   0.97035
   D65        2.99913  -0.00039  -0.00812   0.00885   0.00072   2.99985
   D66        0.88572  -0.00009  -0.00929   0.01110   0.00181   0.88753
   D67        3.13680  -0.00008  -0.01092   0.01239   0.00147   3.13826
   D68       -1.11736   0.00004  -0.00834   0.01028   0.00194  -1.11542
   D69        2.87430  -0.00007  -0.00715   0.00864   0.00148   2.87578
   D70       -1.15781  -0.00006  -0.00879   0.00993   0.00114  -1.15667
   D71        0.87121   0.00005  -0.00620   0.00782   0.00161   0.87283
   D72       -3.07822   0.00007  -0.00147   0.00697   0.00550  -3.07272
   D73        1.10185   0.00014  -0.00086   0.00682   0.00597   1.10782
   D74       -0.99957   0.00010  -0.00064   0.00602   0.00539  -0.99418
   D75        0.95704  -0.00009   0.00100   0.00446   0.00546   0.96249
   D76       -1.14609  -0.00002   0.00162   0.00432   0.00593  -1.14016
   D77        3.03568  -0.00006   0.00183   0.00352   0.00535   3.04103
   D78       -1.08055  -0.00003  -0.00266   0.00771   0.00505  -1.07551
   D79        3.09951   0.00003  -0.00204   0.00756   0.00552   3.10503
   D80        0.99809   0.00000  -0.00183   0.00677   0.00494   1.00303
   D81       -0.05576   0.00006   0.00662  -0.02271  -0.01608  -0.07185
   D82        2.03133  -0.00011   0.00870  -0.02818  -0.01948   2.01185
   D83       -2.18888  -0.00018   0.00726  -0.02799  -0.02072  -2.20960
   D84        3.07886  -0.00014   0.00666  -0.02115  -0.01448   3.06438
   D85       -1.11723  -0.00031   0.00875  -0.02662  -0.01788  -1.13511
   D86        0.94574  -0.00038   0.00731  -0.02642  -0.01912   0.92663
   D87        0.06736   0.00003  -0.00466   0.02086   0.01622   0.08359
   D88       -2.05405   0.00012  -0.00610   0.02494   0.01884  -2.03521
   D89        2.05999   0.00002  -0.00747   0.02424   0.01678   2.07677
   D90       -2.00857   0.00017  -0.01098   0.03111   0.02013  -1.98844
   D91        2.15321   0.00026  -0.01243   0.03519   0.02275   2.17596
   D92       -0.01594   0.00016  -0.01379   0.03449   0.02069   0.00475
   D93        2.15733   0.00015  -0.00282   0.02355   0.02075   2.17807
   D94        0.03591   0.00024  -0.00427   0.02763   0.02337   0.05928
   D95       -2.13323   0.00014  -0.00563   0.02693   0.02130  -2.11193
   D96        1.04831   0.00002  -0.00242  -0.00422  -0.00664   1.04167
   D97        3.13596  -0.00002   0.00062  -0.00708  -0.00645   3.12951
   D98       -1.06356   0.00003  -0.00075  -0.00607  -0.00681  -1.07036
   D99        3.08794  -0.00012  -0.00225  -0.00662  -0.00889   3.07905
   D100      -1.10760  -0.00017   0.00079  -0.00948  -0.00870  -1.11630
   D101       0.97607  -0.00012  -0.00058  -0.00847  -0.00905   0.96702
   D102      -1.00274   0.00008  -0.00103  -0.00508  -0.00611  -1.00885
   D103       1.08490   0.00003   0.00202  -0.00795  -0.00592   1.07898
   D104      -3.11461   0.00008   0.00065  -0.00693  -0.00628  -3.12089
   D105      -3.06255   0.00022  -0.00801   0.02474   0.01672  -3.04583
   D106       1.25065   0.00029  -0.00645   0.02356   0.01712   1.26777
   D107      -0.94768   0.00015  -0.00688   0.02167   0.01480  -0.93288
   D108      -2.87565  -0.00301  -0.02972   0.01929  -0.01046  -2.88611
   D109      -0.78918   0.00215  -0.01043   0.01872   0.00830  -0.78088
   D110       1.25800   0.00000  -0.01455   0.01486   0.00031   1.25832
   D111      -1.15159   0.00090   0.02988  -0.09096  -0.06109  -1.21268
   D112       0.95554   0.00132   0.02967  -0.08953  -0.05988   0.89566
   D113       3.05292   0.00149   0.03025  -0.08597  -0.05574   2.99719
   D114       3.08220  -0.00158   0.01919  -0.09368  -0.07446   3.00774
   D115      -1.09386  -0.00116   0.01898  -0.09225  -0.07326  -1.16711
   D116       1.00353  -0.00098   0.01956  -0.08869  -0.06911   0.93442
   D117       1.02945  -0.00033   0.02729  -0.09258  -0.06530   0.96415
   D118       3.13657   0.00009   0.02707  -0.09115  -0.06409   3.07248
   D119      -1.04923   0.00027   0.02765  -0.08759  -0.05995  -1.10917
   D120      -1.34042   0.00143  -0.04607  -0.00698  -0.05302  -1.39344
   D121       0.77585   0.00116  -0.05007  -0.00227  -0.05233   0.72352
   D122       2.82698   0.00131  -0.04935  -0.00361  -0.05294   2.77404
   D123       0.73225  -0.00095  -0.05856  -0.00237  -0.06096   0.67129
   D124       2.84852  -0.00122  -0.06256   0.00233  -0.06026   2.78825
   D125      -1.38353  -0.00107  -0.06184   0.00099  -0.06088  -1.44441
   D126       2.80051  -0.00080  -0.05652  -0.00195  -0.05846   2.74205
   D127      -1.36641  -0.00107  -0.06052   0.00275  -0.05777  -1.42418
   D128       0.68473  -0.00092  -0.05980   0.00142  -0.05838   0.62635
   D129      -0.60376  -0.00044  -0.01400   0.00228  -0.01173  -0.61549
   D130      -2.75151   0.00070  -0.00915  -0.00074  -0.00989  -2.76140
   D131       1.50553  -0.00132  -0.01416  -0.00082  -0.01498   1.49055
         Item               Value     Threshold  Converged?
 Maximum Force            0.005973     0.000450     NO 
 RMS     Force            0.000978     0.000300     NO 
 Maximum Displacement     0.369451     0.001800     NO 
 RMS     Displacement     0.058836     0.001200     NO 
 Predicted change in Energy=-6.326323D-04
 GradGradGradGradGradGradGradGradGradGradGradGradGradGradGradGradGradGrad

                          Input orientation:                          
 ---------------------------------------------------------------------
 Center     Atomic      Atomic             Coordinates (Angstroms)
 Number     Number       Type             X           Y           Z
 ---------------------------------------------------------------------
      1          6           0        1.637739    0.793925    0.106512
      2          6           0        1.133799   -0.444371    0.320391
      3          6           0       -0.278804   -0.816056    0.672693
      4          6           0       -1.332849    0.050938   -0.064353
      5          6           0       -1.531741    1.407330    0.655521
      6          6           0       -0.254018    2.077403    1.201280
      7          6           0        0.972342    2.142358    0.268079
      8          6           0        3.053046    0.684901   -0.280083
      9          6           0        3.438838   -0.783156   -0.341922
     10          6           0        2.184226   -1.544007    0.137858
     11          8           0        3.811127    1.627061   -0.511834
     12          6           0        0.685338    2.823656   -1.085656
     13          6           0        2.425335   -2.326369    1.434269
     14          8           0        1.664351   -2.430088   -0.874029
     15          6           0       -2.648100   -0.743444   -0.326508
     16          8           0       -3.059696   -1.308126    0.942346
     17          6           0       -2.418160   -1.860515   -1.352739
     18          6           0       -3.814369    0.137991   -0.853947
     19          8           0       -4.476656    0.867729    0.174119
     20          1           0       -0.422129   -0.730338    1.759266
     21          1           0       -0.413642   -1.875351    0.445451
     22          1           0       -0.934859    0.258886   -1.065291
     23          1           0       -2.211032    1.272158    1.504753
     24          1           0       -2.034708    2.098919   -0.028303
     25          1           0        0.053846    1.575586    2.127638
     26          1           0       -0.518295    3.102664    1.492324
     27          1           0        1.718754    2.775513    0.770917
     28          1           0        3.695537   -1.059643   -1.370702
     29          1           0        4.324715   -0.961691    0.278204
     30          1           0        0.268411    3.825655   -0.925728
     31          1           0       -0.025240    2.254140   -1.693712
     32          1           0        1.608718    2.934082   -1.664555
     33          1           0        1.503134   -2.802852    1.782838
     34          1           0        3.172609   -3.111042    1.261634
     35          1           0        2.801494   -1.670404    2.227150
     36          1           0        2.276897   -3.183106   -0.941146
     37          1           0       -3.732725   -1.988789    0.763355
     38          1           0       -2.239779   -1.435747   -2.347973
     39          1           0       -1.564965   -2.495108   -1.098811
     40          1           0       -3.306468   -2.500486   -1.417630
     41          1           0       -3.452894    0.857683   -1.596332
     42          1           0       -4.541238   -0.518170   -1.358383
     43          1           0       -4.462590    0.273882    0.948638
 ---------------------------------------------------------------------
                    Distance matrix (angstroms):
                    1          2          3          4          5
     1  C    0.000000
     2  C    1.353912   0.000000
     3  C    2.566269   1.502568   0.000000
     4  C    3.066858   2.545134   1.551105   0.000000
     5  C    3.274642   3.262853   2.552174   1.548411   0.000000
     6  C    2.534675   3.010207   2.941449   2.621501   1.542539
     7  C    1.512325   2.592291   3.237482   3.130248   2.638334
     8  C    1.471202   2.306368   3.776490   4.436724   4.734715
     9  C    2.435617   2.422114   3.853749   4.851984   5.522660
    10  C    2.401158   1.531638   2.623448   3.867112   4.773550
    11  O    2.408336   3.485903   4.909120   5.398601   5.473321
    12  C    2.539318   3.585817   4.155582   3.578282   3.154855
    13  C    3.481304   2.539824   3.189578   4.692697   5.495944
    14  O    3.369930   2.377225   2.961975   3.974200   5.223054
    15  C    4.573776   3.848465   2.572400   1.558735   2.614664
    16  O    5.213745   4.326465   2.836936   2.417127   3.128996
    17  C    5.062191   4.173876   3.125719   2.547841   3.936707
    18  C    5.574784   5.118846   3.967501   2.605568   3.016638
    19  O    6.115214   5.763697   4.550349   3.256922   3.032399
    20  H    3.049268   2.138469   1.099332   2.182977   2.649361
    21  H    3.383500   2.111377   1.091753   2.194409   3.474229
    22  H    2.877091   2.587283   2.146276   1.097048   2.153226
    23  H    4.122721   3.941710   2.964198   2.173633   1.095858
    24  H    3.899750   4.077909   3.474431   2.165209   1.094937
    25  H    2.684151   2.917647   2.819126   3.008704   2.170144
    26  H    3.449527   4.084642   4.010675   3.521331   2.145104
    27  H    2.091576   3.303453   4.110870   4.175316   3.528592
    28  H    3.138854   3.130633   4.475509   5.312683   6.125028
    29  H    3.214266   3.232855   4.622685   5.757673   6.328721
    30  H    3.483097   4.531538   4.939623   4.189808   3.404291
    31  H    2.852811   3.561172   3.884619   3.036239   2.916423
    32  H    2.778091   3.947088   4.805102   4.418821   4.192399
    33  H    3.970516   2.799570   2.890516   4.427079   5.311021
    34  H    4.351885   3.486233   4.186414   5.661759   6.550875
    35  H    3.453165   2.814266   3.554501   5.030586   5.542507
    36  H    4.162077   3.224720   3.839142   4.925248   6.174720
    37  H    6.084145   5.124890   3.648711   3.256531   4.048405
    38  H    5.102066   4.414071   3.654294   2.871876   4.195876
    39  H    4.746352   3.674641   2.758923   2.757958   4.278762
    40  H    6.133623   5.192715   4.046419   3.498042   4.766407
    41  H    5.368267   5.138767   4.245554   2.737223   3.010611
    42  H    6.484387   5.918595   4.730999   3.506018   4.101272
    43  H    6.180100   5.677160   4.332226   3.297141   3.156026
                    6          7          8          9         10
     6  C    0.000000
     7  C    1.542414   0.000000
     8  C    3.882031   2.598844   0.000000
     9  C    4.919497   3.874833   1.519161   0.000000
    10  C    4.493386   3.882642   2.428488   1.543740   0.000000
    11  O    4.434295   2.988728   1.231285   2.444711   3.622786
    12  C    2.582510   1.542444   3.290784   4.598259   4.777042
    13  C    5.160080   4.841560   3.521472   2.561942   1.533266
    14  O    5.320199   4.763459   3.461849   2.478775   1.441986
    15  C    4.002868   4.667868   5.877533   6.087087   4.920154
    16  O    4.404621   5.349561   6.544624   6.644989   5.310514
    17  C    5.168532   5.490496   6.128934   6.040436   4.848094
    18  C    4.545479   5.309334   6.913018   7.329372   6.308403
    19  O    4.510992   5.596882   7.545604   8.102269   7.084147
    20  H    2.867581   3.524283   4.270678   4.396003   3.175549
    21  H    4.027533   4.253750   4.370264   4.080985   2.636915
    22  H    2.984609   2.993786   4.086738   4.553937   3.798248
    23  H    2.137854   3.524270   5.589367   6.289321   5.396062
    24  H    2.164069   3.021933   5.286594   6.193901   5.576551
    25  H    1.097607   2.150076   3.947865   4.808384   4.269614
    26  H    1.098048   2.154754   4.662776   5.841486   5.543443
    27  H    2.136445   1.100393   2.693621   4.106242   4.390408
    28  H    5.661725   4.511563   2.155384   1.095778   2.189617
    29  H    5.572518   4.568766   2.154087   1.095997   2.222720
    30  H    2.802406   2.180409   4.246809   5.624373   5.799555
    31  H    2.909390   2.203699   3.733190   4.801285   4.760495
    32  H    3.523733   2.183317   3.010259   4.349316   4.861398
    33  H    5.219453   5.199167   4.338466   3.512937   2.180490
    34  H    6.218149   5.781569   4.098825   2.839247   2.166881
    35  H    4.943138   4.660569   3.449196   2.791692   2.182232
    36  H    6.218398   5.614682   4.000112   2.732936   1.964557
    37  H    5.369088   6.280870   7.367772   7.355712   5.966522
    38  H    5.374260   5.473964   6.065255   6.057789   5.075716
    39  H    5.283641   5.460073   5.666463   5.342443   4.060835
    40  H    6.093703   6.534969   7.203063   7.043118   5.786373
    41  H    4.421217   4.970828   6.640001   7.194572   6.368097
    42  H    5.627534   6.334300   7.764230   8.048914   6.965842
    43  H    4.585695   5.787301   7.626498   8.075607   6.938462
                   11         12         13         14         15
    11  O    0.000000
    12  C    3.395831   0.000000
    13  C    4.619236   5.991691   0.000000
    14  O    4.604377   5.348371   2.432713   0.000000
    15  C    6.882969   4.940882   5.598726   4.662808   0.000000
    16  O    7.611713   5.933776   5.600390   5.184075   1.448540
    17  C    7.188486   5.625344   5.607484   4.149755   1.534233
    18  C    7.777054   5.245364   7.088224   6.050769   1.554125
    19  O    8.350717   5.662055   7.708938   7.048842   2.487996
    20  H    5.351232   4.685183   3.280395   3.765208   3.050504
    21  H    5.570633   5.062875   3.039896   2.523255   2.621057
    22  H    4.970172   3.033726   4.921611   3.744737   2.117938
    23  H    6.360738   4.184056   5.869435   5.863772   2.758116
    24  H    5.884747   3.006973   6.450912   5.908484   2.923047
    25  H    4.592018   3.504528   4.618438   5.258246   4.324494
    26  H    4.993792   2.858769   6.175980   6.401165   4.757812
    27  H    2.709690   2.125354   5.193120   5.459587   5.714615
    28  H    2.823012   4.921642   3.329545   2.500104   6.436774
    29  H    2.754917   5.425313   2.608923   3.249826   7.002390
    30  H    4.189984   1.097000   6.933203   6.409808   5.453602
    31  H    4.062977   1.094990   6.063880   5.046641   4.211193
    32  H    2.808501   1.095422   6.159701   5.422393   5.782307
    33  H    5.496952   6.368252   1.094985   2.687729   5.091488
    34  H    5.099266   6.849593   1.097239   2.701777   6.481387
    35  H    4.403937   5.970709   1.095649   3.389326   6.089212
    36  H    5.067137   6.215716   2.529551   0.973013   5.530400
    37  H    8.462280   6.789532   6.203691   5.657225   1.978661
    38  H    7.026071   5.319048   6.071396   4.289924   2.175391
    39  H    6.799940   5.775230   4.729425   3.237782   2.199536
    40  H    8.277516   6.662672   6.404468   5.000949   2.170528
    41  H    7.384720   4.609859   7.340048   6.125141   2.196305
    42  H    8.664910   6.209612   7.720209   6.511479   2.167829
    43  H    8.509904   6.094330   7.378391   6.940675   2.439943
                   16         17         18         19         20
    16  O    0.000000
    17  C    2.446246   0.000000
    18  C    2.426409   2.488418   0.000000
    19  O    2.707821   3.743263   1.424100   0.000000
    20  H    2.820985   3.866007   4.369230   4.637424   0.000000
    21  H    2.751409   2.692917   4.160160   4.909806   1.742766
    22  H    3.316785   2.602820   2.889785   3.801467   3.036376
    23  H    2.773878   4.245210   3.069282   2.658421   2.697210
    24  H    3.687915   4.192646   2.773827   2.742246   3.714903
    25  H    4.406229   5.480021   5.091131   4.984250   2.383178
    26  H    5.120182   6.028020   5.015813   4.732993   3.843490
    27  H    6.288011   6.566333   6.341306   6.509909   4.225069
    28  H    7.144586   6.165955   7.622339   8.537328   5.182694
    29  H    7.422307   6.995300   8.290704   8.990092   4.977912
    30  H    6.397008   6.303375   5.502101   5.698654   5.333209
    31  H    5.370890   4.772076   4.420496   5.022552   4.581232
    32  H    6.825420   6.269062   6.155086   6.684483   5.410626
    33  H    4.874428   5.108462   6.623975   7.198544   2.828871
    34  H    6.495697   6.297258   7.990605   8.690487   4.340223
    35  H    6.011282   6.332182   7.518850   7.976749   3.390337
    36  H    5.961738   4.895121   6.938358   7.953839   4.537955
    37  H    0.973811   2.494472   2.673113   3.010038   3.679073
    38  H    3.393339   1.096694   2.681063   4.082960   4.546522
    39  H    2.794543   1.093219   3.471742   4.626766   3.548111
    40  H    2.655580   1.096752   2.745408   3.904853   4.641713
    41  H    3.360092   2.918667   1.095333   2.045161   4.792430
    42  H    2.848219   2.511849   1.101518   2.067232   5.170281
    43  H    2.114451   3.745889   1.920409   0.976080   4.241568
                   21         22         23         24         25
    21  H    0.000000
    22  H    2.666267   0.000000
    23  H    3.776181   3.043101   0.000000
    24  H    4.318230   2.381329   1.750681   0.000000
    25  H    3.867461   3.592496   2.368486   3.046968   0.000000
    26  H    5.087979   3.847336   2.493244   2.370511   1.750125
    27  H    5.126751   4.092278   4.271044   3.896795   2.460170
    28  H    4.566086   4.824144   6.970875   6.679390   5.696028
    29  H    4.828538   5.563984   7.015020   7.064244   5.300803
    30  H    5.903118   3.766853   4.309899   3.015187   3.798934
    31  H    4.666858   2.281086   3.996517   2.614505   3.881933
    32  H    5.627851   3.739730   5.234214   4.080364   4.317855
    33  H    2.514536   4.840444   5.520695   6.310619   4.624937
    34  H    3.879985   5.800198   6.946593   7.478220   5.695712
    35  H    3.681515   5.340661   5.857128   6.533277   4.253930
    36  H    3.297253   4.709363   6.780362   6.879172   6.083136
    37  H    3.336202   4.027908   3.674098   4.496592   5.376258
    38  H    3.366191   2.493967   4.709254   4.232822   5.861734
    39  H    2.023460   2.825357   4.624743   4.740435   5.440686
    40  H    3.497186   3.655517   4.896238   4.970123   6.361996
    41  H    4.568961   2.642170   3.366116   2.451658   5.165323
    42  H    4.704552   3.700769   4.102766   3.860176   6.136037
    43  H    4.611548   4.062144   2.524942   3.190577   4.845892
                   26         27         28         29         30
    26  H    0.000000
    27  H    2.373151   0.000000
    28  H    6.578609   4.816911   0.000000
    29  H    6.437998   4.582629   1.767583   0.000000
    30  H    2.643596   2.466759   5.984090   6.389189   0.000000
    31  H    3.333755   3.063943   4.992963   5.757789   1.773610
    32  H    3.810314   2.443108   4.515640   5.131081   1.771211
    33  H    6.248656   5.673503   4.217846   3.689867   7.266222
    34  H    7.230916   6.083258   3.378000   2.629486   7.831774
    35  H    5.860302   4.801991   3.757244   2.573105   6.823768
    36  H    7.296971   6.224775   2.589624   3.258077   7.290884
    37  H    6.065217   7.239976   7.784381   8.137115   7.257400
    38  H    6.189391   6.567509   6.026980   7.086192   5.999680
    39  H    6.256561   6.485225   5.459612   6.239862   6.583561
    40  H    6.901959   7.607809   7.148867   7.967352   7.282980
    41  H    4.815766   6.002323   7.404533   8.204585   4.806941
    42  H    6.117274   7.387136   8.254563   9.026642   6.495286
    43  H    4.884165   6.670739   8.585608   8.899037   6.205700
                   31         32         33         34         35
    31  H    0.000000
    32  H    1.770026   0.000000
    33  H    6.324199   6.693884   0.000000
    34  H    6.909811   6.895786   1.775889   0.000000
    35  H    6.226205   6.145679   1.779211   1.773524   0.000000
    36  H    5.952296   6.195948   2.857165   2.379020   3.549870
    37  H    6.146956   7.659009   5.395948   7.013656   6.703736
    38  H    4.352873   5.862883   5.739510   6.717873   6.811846
    39  H    5.027923   6.314146   4.220407   5.328760   5.550506
    40  H    5.783523   7.331750   5.785040   7.037732   7.161051
    41  H    3.702483   5.471381   7.027128   8.235050   7.754199
    42  H    5.309650   7.059303   7.184809   8.549322   8.252236
    43  H    5.531139   7.125042   6.764026   8.357748   7.627697
                   36         37         38         39         40
    36  H    0.000000
    37  H    6.359816   0.000000
    38  H    5.043093   3.495011   0.000000
    39  H    3.906162   2.902275   1.771447   0.000000
    40  H    5.645083   2.280400   1.771166   1.770454   0.000000
    41  H    7.041857   3.707942   2.701192   3.879821   3.366107
    42  H    7.332321   2.705215   2.667948   3.582438   2.336181
    43  H    7.806583   2.384683   4.327974   4.500620   3.825305
                   41         42         43
    41  H    0.000000
    42  H    1.770335   0.000000
    43  H    2.799496   2.440466   0.000000
 Stoichiometry    C15H24O4
 Framework group  C1[X(C15H24O4)]
 Deg. of freedom   123
 Full point group                 C1      NOp   1
 Largest Abelian subgroup         C1      NOp   1
 Largest concise Abelian subgroup C1      NOp   1
                         Standard orientation:                         
 ---------------------------------------------------------------------
 Center     Atomic      Atomic             Coordinates (Angstroms)
 Number     Number       Type             X           Y           Z
 ---------------------------------------------------------------------
      1          6           0        1.674642    0.818092    0.099853
      2          6           0        1.174345   -0.424356    0.297599
      3          6           0       -0.234343   -0.803952    0.657067
      4          6           0       -1.296503    0.073848   -0.055119
      5          6           0       -1.490205    1.417614    0.689428
      6          6           0       -0.208159    2.080208    1.234181
      7          6           0        1.009115    2.162653    0.290525
      8          6           0        3.086315    0.717630   -0.302044
      9          6           0        3.473357   -0.748621   -0.392354
     10          6           0        2.224368   -1.519253    0.086484
     11          8           0        3.840945    1.664649   -0.525091
     12          6           0        0.708284    2.866288   -1.048704
     13          6           0        2.478885   -2.323035    1.367133
     14          8           0        1.695940   -2.388874   -0.935204
     15          6           0       -2.613199   -0.717876   -0.318063
     16          8           0       -3.011896   -1.304477    0.944953
     17          6           0       -2.391690   -1.817141   -1.365164
     18          6           0       -3.785587    0.170667   -0.819364
     19          8           0       -4.438913    0.882004    0.227166
     20          1           0       -0.367355   -0.736787    1.746253
     21          1           0       -0.370010   -1.859453    0.413268
     22          1           0       -0.908391    0.299227   -1.056163
     23          1           0       -2.161153    1.267160    1.542714
     24          1           0       -2.000580    2.119924    0.022222
     25          1           0        0.109206    1.563270    2.148946
     26          1           0       -0.470934    3.100032    1.545012
     27          1           0        1.759510    2.788300    0.796824
     28          1           0        3.720533   -1.007341   -1.428064
     29          1           0        4.365364   -0.936329    0.216168
     30          1           0        0.291640    3.864849   -0.867898
     31          1           0       -0.007368    2.306099   -1.659468
     32          1           0        1.625932    2.987787   -1.634460
     33          1           0        1.560672   -2.806650    1.716409
     34          1           0        3.225464   -3.103614    1.174133
     35          1           0        2.861795   -1.680005    2.167346
     36          1           0        2.308769   -3.139776   -1.020884
     37          1           0       -3.685746   -1.982984    0.760937
     38          1           0       -2.223396   -1.375384   -2.354743
     39          1           0       -1.535297   -2.454708   -1.130160
     40          1           0       -3.279767   -2.457194   -1.432356
     41          1           0       -3.432157    0.903300   -1.552911
     42          1           0       -4.516425   -0.477928   -1.327834
     43          1           0       -4.416670    0.275192    0.991376
 ---------------------------------------------------------------------
 Rotational constants (GHZ):      0.5813946      0.2637921      0.2088581
 Standard basis: 6-31G(d) (6D, 7F)
 There are   333 symmetry adapted cartesian basis functions of A   symmetry.
 There are   333 symmetry adapted basis functions of A   symmetry.
   333 basis functions,   628 primitive gaussians,   333 cartesian basis functions
    73 alpha electrons       73 beta electrons
       nuclear repulsion energy      1606.1016834773 Hartrees.
 NAtoms=   43 NActive=   43 NUniq=   43 SFac= 1.00D+00 NAtFMM=   60 NAOKFM=F Big=F
 Integral buffers will be    131072 words long.
 Raffenetti 2 integral format.
 Two-electron integral symmetry is turned on.
 ------------------------------------------------------------------------------
 Polarizable Continuum Model (PCM)
 =================================
 Model                : PCM (using non-symmetric T matrix).
 Atomic radii         : SMD-Coulomb.
 Polarization charges : Total charges.
 Charge compensation  : None.
 Solution method      : On-the-fly selection.
 Cavity type          : VdW (van der Waals Surface) (Alpha=1.000).
 Cavity algorithm     : GePol (No added spheres)
                        Default sphere list used, NSphG=   43.
                        Lebedev-Laikov grids with approx.  5.0 points / Ang**2.
                        Smoothing algorithm: Karplus/York (Gamma=1.0000).
                        Polarization charges: spherical gaussians, with
                                              point-specific exponents (IZeta= 3).
                        Self-potential: point-specific (ISelfS= 7).
                        Self-field    : sphere-specific E.n sum rule (ISelfD= 2).
 1st derivatives      : Analytical E(r).r(x)/FMM algorithm (CHGder, D1EAlg=3).
                        Cavity 1st derivative terms included.
 Solvent              : Methanol, Eps=  32.613000 Eps(inf)=   1.765709
 ------------------------------------------------------------------------------
 ------------------------------------------------------------------------------
 Atomic radii for non-electrostatic terms: SMD-CDS.
 ------------------------------------------------------------------------------
 Nuclear repulsion after PCM non-electrostatic terms =     1606.1028523299 Hartrees.
 One-electron integrals computed using PRISM.
 NBasis=   333 RedAO= T EigKep=  9.58D-04  NBF=   333
 NBsUse=   333 1.00D-06 EigRej= -1.00D+00 NBFU=   333
 Initial guess from the checkpoint file:  "DY-202A-11R_67.chk"
 B after Tr=     0.000000    0.000000    0.000000
         Rot=    0.999994   -0.003131   -0.000736    0.001225 Ang=  -0.39 deg.
 ExpMin= 1.61D-01 ExpMax= 5.48D+03 ExpMxC= 8.25D+02 IAcc=1 IRadAn=         1 AccDes= 0.00D+00
 Harris functional with IExCor=  402 and IRadAn=       1 diagonalized for initial guess.
 HarFok:  IExCor=  402 AccDes= 0.00D+00 IRadAn=         1 IDoV= 1 UseB2=F ITyADJ=14
 ICtDFT=  3500011 ScaDFX=  1.000000  1.000000  1.000000  1.000000
 FoFCou: FMM=F IPFlag=           0 FMFlag=      100000 FMFlg1=           0
         NFxFlg=           0 DoJE=T BraDBF=F KetDBF=T FulRan=T
         wScrn=  0.000000 ICntrl=     500 IOpCl=  0 I1Cent=   200000004 NGrid=           0
         NMat0=    1 NMatS0=      1 NMatT0=    0 NMatD0=    1 NMtDS0=    0 NMtDT0=    0
 Petite list used in FoFCou.
 Keep R1 ints in memory in canonical form, NReq=1565304907.
 Requested convergence on RMS density matrix=1.00D-08 within 128 cycles.
 Requested convergence on MAX density matrix=1.00D-06.
 Requested convergence on             energy=1.00D-06.
 No special actions if energy rises.
 Inv3:  Mode=1 IEnd=    22016043.
 Iteration    1 A*A^-1 deviation from unit magnitude is 6.55D-15 for   2697.
 Iteration    1 A*A^-1 deviation from orthogonality  is 5.25D-15 for   2678   2533.
 Iteration    1 A^-1*A deviation from unit magnitude is 6.55D-15 for   2697.
 Iteration    1 A^-1*A deviation from orthogonality  is 1.81D-13 for   2528   2482.
 Error on total polarization charges =  0.05184
 SCF Done:  E(RB3LYP) =  -886.949367773     A.U. after   10 cycles
            NFock= 10  Conv=0.51D-08     -V/T= 2.0094
 SMD-CDS (non-electrostatic) energy       (kcal/mol) =       0.73
 (included in total energy above)
 D1PCM: PCM CHGder 1st derivatives, ID1Alg=3 FixD1E=F DoIter=F DoCFld=F I1PDM=0.
 Calling FoFJK, ICntrl=      2127 FMM=F ISym2X=0 I1Cent= 0 IOpClX= 0 NMat=1 NMatS=1 NMatT=0.
 ***** Axes restored to original set *****
 -------------------------------------------------------------------
 Center     Atomic                   Forces (Hartrees/Bohr)
 Number     Number              X              Y              Z
 -------------------------------------------------------------------
      1        6          -0.000689731    0.000824689    0.000074739
      2        6           0.000490617   -0.001022346    0.000157879
      3        6           0.000164798   -0.000645678    0.000010250
      4        6          -0.000156284    0.000213453    0.000189789
      5        6          -0.000513071   -0.000293774   -0.000099466
      6        6           0.000058007    0.000000571   -0.000214060
      7        6           0.000291223   -0.000329439    0.000130078
      8        6          -0.000082483   -0.000319422   -0.000541788
      9        6           0.000938281    0.000133390    0.000999856
     10        6          -0.001016227   -0.000106981   -0.000890422
     11        8           0.000726112    0.000657779    0.000155978
     12        6           0.000047379   -0.000160428    0.000253786
     13        6           0.000210879    0.000402139    0.000210559
     14        8           0.000273178   -0.000069628   -0.000149325
     15        6          -0.000370834    0.000241728    0.000173296
     16        8          -0.000908891    0.001264472   -0.000320658
     17        6           0.000400487   -0.000032687   -0.000301291
     18        6           0.000088598   -0.001074093    0.000333344
     19        8           0.000882414    0.000546112    0.000659945
     20        1          -0.000055191    0.000056955   -0.000170387
     21        1          -0.000033941    0.000088083    0.000299476
     22        1          -0.000040118    0.000277062    0.000137842
     23        1          -0.000161945   -0.000121853    0.000025464
     24        1          -0.000421984    0.000167157   -0.000268719
     25        1           0.000111277   -0.000002853    0.000037229
     26        1          -0.000005365    0.000047086   -0.000055410
     27        1           0.000021060   -0.000017710    0.000163116
     28        1          -0.000576950    0.000169370   -0.000220348
     29        1           0.000066789   -0.000076733   -0.000317690
     30        1          -0.000042879    0.000063797   -0.000020681
     31        1          -0.000185848   -0.000133286   -0.000064870
     32        1          -0.000010078    0.000077094   -0.000084348
     33        1          -0.000050063   -0.000033569   -0.000057673
     34        1           0.000038477   -0.000189082    0.000026599
     35        1          -0.000016835   -0.000071393    0.000022631
     36        1          -0.000199303   -0.000044408    0.000203980
     37        1           0.000115622    0.000206551    0.000071699
     38        1          -0.000100307    0.000048371   -0.000061852
     39        1           0.000322113   -0.000012828   -0.000215680
     40        1          -0.000282849   -0.000093678   -0.000224206
     41        1           0.000161847   -0.000025859    0.000262425
     42        1           0.000264403   -0.000404145   -0.000229338
     43        1           0.000247615   -0.000203984   -0.000091747
 -------------------------------------------------------------------
 Cartesian Forces:  Max     0.001264472 RMS     0.000365016

 GradGradGradGradGradGradGradGradGradGradGradGradGradGradGradGradGradGrad
 Berny optimization.
 Using GEDIIS/GDIIS optimizer.
 FormGI is forming the generalized inverse of G from B-inverse, IUseBI=4.
 Internal  Forces:  Max     0.002204373 RMS     0.000319427
 Search for a local minimum.
 Step number   6 out of a maximum of  258
 All quantities printed in internal units (Hartrees-Bohrs-Radians)
 Mixed Optimization -- En-DIIS/RFO-DIIS
 Swapping is turned off.
 Update second derivatives using D2CorX and points    4    5    6
 DE= -7.24D-04 DEPred=-6.33D-04 R= 1.14D+00
 TightC=F SS=  1.41D+00  RLast= 3.57D-01 DXNew= 7.1352D-01 1.0723D+00
 Trust test= 1.14D+00 RLast= 3.57D-01 DXMaxT set to 7.14D-01
 ITU=  1 -1  1  0  1  0
     Eigenvalues ---    0.00144   0.00337   0.00372   0.00389   0.00438
     Eigenvalues ---    0.00480   0.00563   0.00680   0.00787   0.00901
     Eigenvalues ---    0.01111   0.01205   0.01228   0.01306   0.01384
     Eigenvalues ---    0.01434   0.02485   0.02599   0.03167   0.03876
     Eigenvalues ---    0.03954   0.04223   0.04408   0.04449   0.04734
     Eigenvalues ---    0.04797   0.04952   0.05057   0.05073   0.05126
     Eigenvalues ---    0.05352   0.05415   0.05522   0.05526   0.05549
     Eigenvalues ---    0.05626   0.05632   0.05707   0.05871   0.05946
     Eigenvalues ---    0.06232   0.06750   0.07225   0.08002   0.08471
     Eigenvalues ---    0.08632   0.08896   0.09146   0.09356   0.09609
     Eigenvalues ---    0.10546   0.11837   0.12037   0.13408   0.13975
     Eigenvalues ---    0.14653   0.15374   0.15832   0.16000   0.16000
     Eigenvalues ---    0.16000   0.16000   0.16000   0.16000   0.16000
     Eigenvalues ---    0.16004   0.16024   0.16066   0.16134   0.17091
     Eigenvalues ---    0.17341   0.18861   0.19799   0.20560   0.21523
     Eigenvalues ---    0.22278   0.24021   0.24996   0.25299   0.26629
     Eigenvalues ---    0.26933   0.27557   0.27916   0.28258   0.28644
     Eigenvalues ---    0.28799   0.29322   0.29606   0.29704   0.30488
     Eigenvalues ---    0.31344   0.31862   0.32344   0.33750   0.33812
     Eigenvalues ---    0.33839   0.33846   0.33995   0.34021   0.34040
     Eigenvalues ---    0.34078   0.34112   0.34148   0.34157   0.34163
     Eigenvalues ---    0.34194   0.34197   0.34272   0.34280   0.34285
     Eigenvalues ---    0.34316   0.34397   0.34418   0.34523   0.36612
     Eigenvalues ---    0.39589   0.41400   0.42067   0.51824   0.52431
     Eigenvalues ---    0.52664   0.52911   0.94722
 En-DIIS/RFO-DIIS IScMMF=        0 using points:     6    5    4
 RFO step:  Lambda=-6.93739397D-05.
 DidBck=F Rises=F RFO-DIIS coefs:    0.98466   -0.05288    0.06822
 Iteration  1 RMS(Cart)=  0.02733822 RMS(Int)=  0.00037828
 Iteration  2 RMS(Cart)=  0.00047873 RMS(Int)=  0.00001521
 Iteration  3 RMS(Cart)=  0.00000027 RMS(Int)=  0.00001521
 Variable       Old X    -DE/DX   Delta X   Delta X   Delta X     New X
                                 (Linear)    (Quad)   (Total)
    R1        2.55852   0.00059   0.00007   0.00152   0.00160   2.56012
    R2        2.85788  -0.00029   0.00022   0.00081   0.00103   2.85891
    R3        2.78017   0.00062   0.00008   0.00079   0.00088   2.78104
    R4        2.83944   0.00019   0.00000  -0.00073  -0.00073   2.83871
    R5        2.89438  -0.00043   0.00053  -0.00087  -0.00034   2.89404
    R6        2.93116   0.00047   0.00043   0.00143   0.00186   2.93302
    R7        2.07744  -0.00015   0.00005  -0.00053  -0.00047   2.07696
    R8        2.06312  -0.00015  -0.00030  -0.00029  -0.00059   2.06252
    R9        2.92607  -0.00041  -0.00016  -0.00203  -0.00218   2.92389
   R10        2.94558  -0.00093   0.00041  -0.00436  -0.00395   2.94163
   R11        2.07312  -0.00009  -0.00002  -0.00022  -0.00023   2.07289
   R12        2.91498   0.00011   0.00003   0.00098   0.00102   2.91600
   R13        2.07087   0.00013   0.00002   0.00030   0.00032   2.07119
   R14        2.06913   0.00048  -0.00005   0.00147   0.00142   2.07055
   R15        2.91474  -0.00012  -0.00005   0.00029   0.00024   2.91498
   R16        2.07418   0.00005  -0.00002   0.00005   0.00004   2.07421
   R17        2.07501   0.00003   0.00003   0.00000   0.00003   2.07504
   R18        2.91480  -0.00007   0.00023  -0.00014   0.00010   2.91490
   R19        2.07944   0.00008   0.00002   0.00029   0.00032   2.07976
   R20        2.87080   0.00019   0.00055   0.00075   0.00130   2.87210
   R21        2.32679   0.00092   0.00015   0.00102   0.00117   2.32796
   R22        2.91725   0.00050   0.00024   0.00114   0.00137   2.91862
   R23        2.07072   0.00002   0.00007   0.00018   0.00025   2.07097
   R24        2.07113  -0.00011   0.00005  -0.00035  -0.00030   2.07083
   R25        2.89745   0.00018   0.00012   0.00047   0.00059   2.89804
   R26        2.72496  -0.00001   0.00023   0.00034   0.00057   2.72553
   R27        2.07303   0.00006   0.00005   0.00015   0.00020   2.07323
   R28        2.06923   0.00023   0.00011   0.00054   0.00065   2.06988
   R29        2.07005   0.00005   0.00001   0.00004   0.00005   2.07010
   R30        2.06922   0.00004  -0.00005   0.00010   0.00005   2.06927
   R31        2.07348   0.00015   0.00006   0.00041   0.00046   2.07395
   R32        2.07048  -0.00002   0.00000  -0.00008  -0.00008   2.07040
   R33        1.83873  -0.00010   0.00002  -0.00018  -0.00016   1.83857
   R34        2.73734  -0.00057  -0.00003  -0.00071  -0.00075   2.73660
   R35        2.89928   0.00066   0.00032   0.00149   0.00181   2.90109
   R36        2.93687  -0.00220  -0.00076  -0.00848  -0.00924   2.92763
   R37        1.84024  -0.00024   0.00003  -0.00067  -0.00065   1.83959
   R38        2.07245   0.00005  -0.00009   0.00064   0.00055   2.07300
   R39        2.06589   0.00022  -0.00014   0.00055   0.00040   2.06629
   R40        2.07256   0.00030   0.00001   0.00094   0.00095   2.07351
   R41        2.69116   0.00005   0.00007  -0.00072  -0.00065   2.69051
   R42        2.06988  -0.00014   0.00006  -0.00051  -0.00045   2.06943
   R43        2.08157   0.00018   0.00013   0.00079   0.00092   2.08249
   R44        1.84452   0.00004   0.00000   0.00011   0.00011   1.84463
    A1        2.25861   0.00009  -0.00044  -0.00044  -0.00088   2.25773
    A2        1.90901  -0.00006   0.00057   0.00014   0.00067   1.90968
    A3        2.11462  -0.00004  -0.00011   0.00041   0.00033   2.11496
    A4        2.23091  -0.00037   0.00024  -0.00256  -0.00232   2.22859
    A5        1.96334   0.00014  -0.00028   0.00024  -0.00009   1.96326
    A6        2.08875   0.00024   0.00003   0.00231   0.00239   2.09114
    A7        1.97054  -0.00030   0.00023  -0.00599  -0.00578   1.96476
    A8        1.91243   0.00015  -0.00022   0.00028   0.00005   1.91248
    A9        1.88317   0.00012  -0.00058   0.00547   0.00490   1.88807
   A10        1.91504  -0.00003  -0.00031  -0.00158  -0.00192   1.91312
   A11        1.93853   0.00017   0.00077   0.00344   0.00424   1.94277
   A12        1.83929  -0.00010   0.00009  -0.00120  -0.00111   1.83818
   A13        1.93479   0.00066  -0.00003   0.00024   0.00018   1.93497
   A14        1.94814   0.00037   0.00155   0.00185   0.00340   1.95154
   A15        1.86813  -0.00024  -0.00012   0.00103   0.00092   1.86905
   A16        2.00010  -0.00107  -0.00111  -0.00148  -0.00259   1.99751
   A17        1.88046   0.00005  -0.00022  -0.00227  -0.00249   1.87797
   A18        1.82272   0.00024  -0.00009   0.00064   0.00054   1.82326
   A19        2.02486  -0.00034  -0.00017  -0.00469  -0.00487   2.01999
   A20        1.90906  -0.00001  -0.00014   0.00038   0.00024   1.90931
   A21        1.89858   0.00003  -0.00007   0.00017   0.00011   1.89869
   A22        1.86801   0.00025   0.00011   0.00249   0.00261   1.87062
   A23        1.90401   0.00019   0.00040   0.00218   0.00258   1.90660
   A24        1.85162  -0.00010  -0.00013  -0.00016  -0.00030   1.85132
   A25        2.05198  -0.00015  -0.00025   0.00032   0.00007   2.05205
   A26        1.90958   0.00015   0.00028   0.00077   0.00105   1.91062
   A27        1.87551   0.00001  -0.00009  -0.00007  -0.00016   1.87535
   A28        1.88270  -0.00002  -0.00030  -0.00054  -0.00083   1.88187
   A29        1.88852   0.00002   0.00005  -0.00056  -0.00051   1.88801
   A30        1.84491   0.00000   0.00036   0.00005   0.00041   1.84532
   A31        1.95726   0.00046  -0.00021   0.00300   0.00280   1.96006
   A32        1.96269  -0.00016   0.00003  -0.00213  -0.00211   1.96058
   A33        1.83735  -0.00008  -0.00020   0.00042   0.00022   1.83757
   A34        1.98413  -0.00043  -0.00008  -0.00244  -0.00253   1.98160
   A35        1.86197  -0.00002   0.00038  -0.00027   0.00012   1.86209
   A36        1.84743   0.00026   0.00012   0.00168   0.00181   1.84924
   A37        1.90351  -0.00024  -0.00043  -0.00178  -0.00228   1.90124
   A38        2.19573   0.00023   0.00035   0.00157   0.00196   2.19769
   A39        2.18392   0.00001   0.00008   0.00020   0.00031   2.18424
   A40        1.83097   0.00016   0.00025   0.00050   0.00065   1.83161
   A41        1.91935  -0.00015   0.00073  -0.00644  -0.00569   1.91366
   A42        1.91734   0.00000   0.00017   0.00468   0.00486   1.92220
   A43        1.93672  -0.00026  -0.00015  -0.00515  -0.00529   1.93144
   A44        1.98315   0.00010  -0.00034   0.00506   0.00474   1.98789
   A45        1.87629   0.00013  -0.00059   0.00101   0.00042   1.87671
   A46        1.81374   0.00001  -0.00004  -0.00136  -0.00145   1.81229
   A47        1.95349  -0.00008   0.00027  -0.00359  -0.00330   1.95018
   A48        1.85203   0.00006  -0.00035   0.00239   0.00205   1.85408
   A49        1.96759  -0.00009  -0.00010   0.00009  -0.00001   1.96758
   A50        1.95818   0.00011   0.00008   0.00231   0.00241   1.96059
   A51        1.91397   0.00000   0.00013   0.00015   0.00027   1.91424
   A52        1.92433   0.00006  -0.00004   0.00000  -0.00004   1.92429
   A53        1.95885  -0.00012  -0.00025  -0.00054  -0.00078   1.95806
   A54        1.92996   0.00017  -0.00002   0.00105   0.00103   1.93100
   A55        1.88535  -0.00001   0.00009  -0.00064  -0.00055   1.88480
   A56        1.88109  -0.00008   0.00012  -0.00027  -0.00014   1.88095
   A57        1.88177  -0.00001   0.00011   0.00037   0.00048   1.88225
   A58        1.93773  -0.00013  -0.00030  -0.00069  -0.00099   1.93674
   A59        1.91662   0.00014  -0.00001   0.00068   0.00068   1.91729
   A60        1.93946   0.00011  -0.00017   0.00072   0.00055   1.94001
   A61        1.88860  -0.00005   0.00049  -0.00075  -0.00026   1.88834
   A62        1.89579   0.00000   0.00007  -0.00008  -0.00001   1.89578
   A63        1.88409  -0.00006  -0.00006   0.00009   0.00003   1.88412
   A64        1.87234  -0.00005  -0.00031   0.00000  -0.00031   1.87202
   A65        1.86618   0.00013  -0.00024   0.00024  -0.00010   1.86608
   A66        1.93595  -0.00005   0.00172   0.00143   0.00312   1.93907
   A67        1.98368  -0.00035  -0.00101  -0.00351  -0.00453   1.97915
   A68        1.92268   0.00065   0.00080   0.01220   0.01299   1.93567
   A69        1.88089  -0.00073  -0.00108  -0.01073  -0.01182   1.86907
   A70        1.87382   0.00037  -0.00022   0.00066   0.00047   1.87429
   A71        1.88373   0.00005   0.00021  -0.00039  -0.00018   1.88356
   A72        1.92770  -0.00016   0.00011  -0.00394  -0.00383   1.92388
   A73        1.96519   0.00022  -0.00012   0.00480   0.00467   1.96986
   A74        1.92095   0.00012   0.00004   0.00021   0.00024   1.92119
   A75        1.88460  -0.00010  -0.00004  -0.00279  -0.00283   1.88177
   A76        1.87974  -0.00011  -0.00005  -0.00283  -0.00288   1.87685
   A77        1.88298   0.00002   0.00005   0.00436   0.00440   1.88738
   A78        1.97645  -0.00190  -0.00047  -0.00918  -0.00966   1.96679
   A79        1.93373   0.00031  -0.00024  -0.00132  -0.00158   1.93215
   A80        1.88890   0.00007  -0.00010  -0.00081  -0.00088   1.88802
   A81        1.88186   0.00042  -0.00005  -0.00039  -0.00048   1.88138
   A82        1.90599   0.00122   0.00065   0.01004   0.01069   1.91669
   A83        1.87422  -0.00001   0.00025   0.00245   0.00269   1.87691
   A84        1.82800  -0.00057  -0.00030  -0.00312  -0.00343   1.82457
    D1        0.09760  -0.00007   0.00025  -0.00286  -0.00263   0.09497
    D2       -3.06482  -0.00012  -0.00005  -0.00349  -0.00356  -3.06839
    D3       -3.09113  -0.00003   0.00068  -0.00015   0.00053  -3.09061
    D4        0.02963  -0.00008   0.00038  -0.00078  -0.00041   0.02922
    D5        0.36183  -0.00015   0.00092  -0.00246  -0.00154   0.36029
    D6       -1.90007   0.00018   0.00119   0.00017   0.00137  -1.89870
    D7        2.37977   0.00000   0.00115  -0.00103   0.00013   2.37990
    D8       -2.72780  -0.00020   0.00043  -0.00544  -0.00502  -2.73282
    D9        1.29349   0.00014   0.00071  -0.00282  -0.00211   1.29138
   D10       -0.70986  -0.00004   0.00067  -0.00401  -0.00335  -0.71321
   D11        0.02835   0.00000  -0.00099   0.01631   0.01531   0.04366
   D12       -3.10783   0.00008  -0.00097   0.01719   0.01621  -3.09162
   D13        3.12738   0.00004  -0.00062   0.01874   0.01812  -3.13768
   D14       -0.00880   0.00012  -0.00060   0.01961   0.01902   0.01023
   D15        0.66633  -0.00007  -0.00102   0.00712   0.00608   0.67241
   D16       -1.47379   0.00007  -0.00062   0.01311   0.01248  -1.46131
   D17        2.81538   0.00004  -0.00030   0.01145   0.01113   2.82651
   D18       -2.45311  -0.00001  -0.00070   0.00782   0.00711  -2.44600
   D19        1.68995   0.00012  -0.00029   0.01380   0.01351   1.70346
   D20       -0.30407   0.00010   0.00002   0.01215   0.01216  -0.29191
   D21       -0.07333   0.00014   0.00036  -0.01439  -0.01401  -0.08735
   D22        2.05485  -0.00001   0.00036  -0.01709  -0.01672   2.03814
   D23       -2.14104  -0.00002   0.00045  -0.01742  -0.01696  -2.15800
   D24        3.04933   0.00008   0.00009  -0.01502  -0.01493   3.03440
   D25       -1.10567  -0.00006   0.00009  -0.01773  -0.01763  -1.12330
   D26        0.98162  -0.00007   0.00018  -0.01806  -0.01787   0.96375
   D27       -1.42451  -0.00030   0.00042  -0.01427  -0.01385  -1.43836
   D28        2.60617   0.00031   0.00068  -0.01396  -0.01328   2.59289
   D29        0.62181  -0.00003   0.00007  -0.01626  -0.01619   0.60561
   D30        0.71415  -0.00033   0.00007  -0.01922  -0.01915   0.69500
   D31       -1.53835   0.00028   0.00033  -0.01892  -0.01858  -1.55694
   D32        2.76047  -0.00006  -0.00028  -0.02121  -0.02149   2.73897
   D33        2.74069  -0.00037   0.00044  -0.01962  -0.01919   2.72150
   D34        0.48818   0.00024   0.00070  -0.01932  -0.01862   0.46956
   D35       -1.49618  -0.00010   0.00009  -0.02161  -0.02153  -1.51771
   D36        0.69623   0.00005   0.00006   0.01079   0.01084   0.70707
   D37       -1.41809  -0.00003   0.00014   0.01052   0.01065  -1.40744
   D38        2.84987   0.00008   0.00041   0.01041   0.01082   2.86069
   D39        2.92061   0.00024   0.00124   0.01231   0.01354   2.93415
   D40        0.80629   0.00015   0.00132   0.01204   0.01335   0.81965
   D41       -1.20894   0.00026   0.00159   0.01193   0.01352  -1.19541
   D42       -1.34252  -0.00005   0.00035   0.01075   0.01110  -1.33142
   D43        2.82635  -0.00013   0.00043   0.01048   0.01091   2.83726
   D44        0.81112  -0.00002   0.00070   0.01037   0.01108   0.82220
   D45        0.90652   0.00077   0.00169   0.03172   0.03340   0.93992
   D46       -1.19022  -0.00007  -0.00012   0.01593   0.01581  -1.17441
   D47        2.97970  -0.00026  -0.00038   0.01651   0.01611   2.99581
   D48       -1.31104   0.00045   0.00132   0.03103   0.03235  -1.27869
   D49        2.87540  -0.00039  -0.00048   0.01524   0.01477   2.89017
   D50        0.76214  -0.00058  -0.00075   0.01582   0.01507   0.77721
   D51        2.91896   0.00080   0.00223   0.03417   0.03640   2.95536
   D52        0.82222  -0.00004   0.00043   0.01838   0.01881   0.84103
   D53       -1.29105  -0.00023   0.00016   0.01896   0.01911  -1.27194
   D54        0.80956   0.00001   0.00032  -0.00682  -0.00649   0.80308
   D55       -1.34481   0.00003   0.00067  -0.00698  -0.00631  -1.35112
   D56        2.94327  -0.00005   0.00014  -0.00739  -0.00724   2.93603
   D57        2.94569  -0.00004   0.00011  -0.00754  -0.00744   2.93825
   D58        0.79131  -0.00002   0.00046  -0.00771  -0.00726   0.78405
   D59       -1.20379  -0.00010  -0.00007  -0.00812  -0.00819  -1.21198
   D60       -1.34124   0.00007   0.00021  -0.00537  -0.00515  -1.34639
   D61        2.78757   0.00009   0.00056  -0.00553  -0.00497   2.78260
   D62        0.79247   0.00001   0.00004  -0.00594  -0.00590   0.78657
   D63       -1.28038   0.00005  -0.00126   0.00326   0.00201  -1.27837
   D64        0.97035  -0.00014  -0.00148   0.00081  -0.00067   0.96969
   D65        2.99985  -0.00008  -0.00113   0.00135   0.00023   3.00008
   D66        0.88753   0.00012  -0.00131   0.00407   0.00277   0.89030
   D67        3.13826  -0.00007  -0.00153   0.00163   0.00010   3.13836
   D68       -1.11542  -0.00001  -0.00118   0.00217   0.00099  -1.11444
   D69        2.87578   0.00012  -0.00101   0.00359   0.00259   2.87837
   D70       -1.15667  -0.00007  -0.00123   0.00114  -0.00009  -1.15676
   D71        0.87283   0.00000  -0.00088   0.00168   0.00080   0.87363
   D72       -3.07272   0.00002  -0.00029   0.00388   0.00359  -3.06913
   D73        1.10782   0.00007  -0.00021   0.00505   0.00484   1.11265
   D74       -0.99418   0.00005  -0.00017   0.00421   0.00404  -0.99014
   D75        0.96249  -0.00010   0.00005   0.00372   0.00378   0.96627
   D76       -1.14016  -0.00005   0.00013   0.00489   0.00502  -1.13513
   D77        3.04103  -0.00006   0.00017   0.00406   0.00423   3.04526
   D78       -1.07551  -0.00001  -0.00045   0.00430   0.00385  -1.07166
   D79        3.10503   0.00005  -0.00037   0.00547   0.00510   3.11013
   D80        1.00303   0.00003  -0.00033   0.00463   0.00430   1.00733
   D81       -0.07185   0.00009   0.00116  -0.02443  -0.02327  -0.09511
   D82        2.01185  -0.00020   0.00150  -0.03351  -0.03201   1.97984
   D83       -2.20960  -0.00013   0.00132  -0.03334  -0.03201  -2.24161
   D84        3.06438   0.00001   0.00114  -0.02530  -0.02415   3.04023
   D85       -1.13511  -0.00028   0.00148  -0.03437  -0.03289  -1.16800
   D86        0.92663  -0.00021   0.00130  -0.03420  -0.03289   0.89373
   D87        0.08359  -0.00011  -0.00089   0.02272   0.02183   0.10542
   D88       -2.03521   0.00003  -0.00113   0.02790   0.02678  -2.00843
   D89        2.07677   0.00002  -0.00129   0.02581   0.02452   2.10129
   D90       -1.98844   0.00010  -0.00183   0.03272   0.03090  -1.95754
   D91        2.17596   0.00025  -0.00207   0.03790   0.03584   2.21180
   D92        0.00475   0.00023  -0.00223   0.03581   0.03358   0.03833
   D93        2.17807   0.00005  -0.00071   0.03162   0.03092   2.20899
   D94        0.05928   0.00020  -0.00095   0.03681   0.03586   0.09514
   D95       -2.11193   0.00018  -0.00111   0.03472   0.03361  -2.07832
   D96        1.04167   0.00005  -0.00023  -0.00603  -0.00625   1.03543
   D97        3.12951  -0.00001   0.00019  -0.00696  -0.00676   3.12275
   D98       -1.07036   0.00007   0.00000  -0.00595  -0.00593  -1.07630
   D99        3.07905  -0.00005  -0.00018  -0.01011  -0.01030   3.06875
   D100      -1.11630  -0.00011   0.00024  -0.01104  -0.01081  -1.12711
   D101       0.96702  -0.00003   0.00006  -0.01003  -0.00999   0.95703
   D102      -1.00885   0.00003  -0.00005  -0.00689  -0.00694  -1.01579
   D103       1.07898  -0.00003   0.00037  -0.00782  -0.00745   1.07153
   D104      -3.12089   0.00005   0.00019  -0.00681  -0.00662  -3.12751
   D105      -3.04583   0.00022  -0.00136   0.02825   0.02686  -3.01897
   D106       1.26777   0.00012  -0.00115   0.02739   0.02625   1.29401
   D107      -0.93288   0.00016  -0.00118   0.02544   0.02427  -0.90861
   D108      -2.88611  -0.00042  -0.00395  -0.00313  -0.00708  -2.89319
   D109      -0.78088  -0.00004  -0.00157   0.00570   0.00417  -0.77671
   D110       1.25832   0.00034  -0.00202   0.00698   0.00493   1.26325
   D111      -1.21268   0.00019   0.00507  -0.07465  -0.06956  -1.28224
   D112       0.89566   0.00010   0.00502  -0.07774  -0.07271   0.82295
   D113       2.99719   0.00035   0.00504  -0.06884  -0.06379   2.93340
   D114       3.00774  -0.00035   0.00380  -0.08353  -0.07974   2.92800
   D115      -1.16711  -0.00044   0.00375  -0.08662  -0.08289  -1.25000
   D116       0.93442  -0.00019   0.00376  -0.07772  -0.07396   0.86045
   D117       0.96415  -0.00003   0.00478  -0.07767  -0.07290   0.89125
   D118       3.07248  -0.00012   0.00473  -0.08076  -0.07604   2.99644
   D119      -1.10917   0.00013   0.00474  -0.07186  -0.06712  -1.17629
   D120      -1.39344   0.00061  -0.00556   0.03138   0.02580  -1.36764
   D121       0.72352   0.00004  -0.00612   0.02343   0.01730   0.74082
   D122       2.77404   0.00025  -0.00601   0.02516   0.01913   2.79317
   D123       0.67129   0.00006  -0.00716   0.02238   0.01522   0.68651
   D124       2.78825  -0.00051  -0.00773   0.01443   0.00672   2.79498
   D125      -1.44441  -0.00030  -0.00762   0.01616   0.00855  -1.43585
   D126       2.74205   0.00064  -0.00692   0.03139   0.02446   2.76651
   D127      -1.42418   0.00007  -0.00748   0.02344   0.01597  -1.40821
   D128       0.62635   0.00028  -0.00737   0.02517   0.01780   0.64414
   D129      -0.61549  -0.00002  -0.00176  -0.00317  -0.00490  -0.62039
   D130      -2.76140   0.00054  -0.00111   0.00487   0.00376  -2.75764
   D131       1.49055  -0.00033  -0.00173  -0.00316  -0.00491   1.48564
         Item               Value     Threshold  Converged?
 Maximum Force            0.002204     0.000450     NO 
 RMS     Force            0.000319     0.000300     NO 
 Maximum Displacement     0.121466     0.001800     NO 
 RMS     Displacement     0.027351     0.001200     NO 
 Predicted change in Energy=-1.715150D-04
 GradGradGradGradGradGradGradGradGradGradGradGradGradGradGradGradGradGrad

                          Input orientation:                          
 ---------------------------------------------------------------------
 Center     Atomic      Atomic             Coordinates (Angstroms)
 Number     Number       Type             X           Y           Z
 ---------------------------------------------------------------------
      1          6           0        1.632187    0.790035    0.113936
      2          6           0        1.130616   -0.450307    0.326879
      3          6           0       -0.280140   -0.821358    0.685535
      4          6           0       -1.331385    0.047905   -0.054902
      5          6           0       -1.539589    1.398391    0.670938
      6          6           0       -0.261700    2.070504    1.215327
      7          6           0        0.963704    2.136910    0.280763
      8          6           0        3.045813    0.684854   -0.281535
      9          6           0        3.424853   -0.784248   -0.371000
     10          6           0        2.181028   -1.547945    0.134015
     11          8           0        3.807364    1.628302   -0.499549
     12          6           0        0.670436    2.817295   -1.072146
     13          6           0        2.444993   -2.316321    1.434699
     14          8           0        1.647862   -2.445834   -0.860835
     15          6           0       -2.643033   -0.742740   -0.333463
     16          8           0       -3.090333   -1.277592    0.935781
     17          6           0       -2.404356   -1.869038   -1.348990
     18          6           0       -3.789450    0.141919   -0.884133
     19          8           0       -4.433697    0.901888    0.132963
     20          1           0       -0.421331   -0.725972    1.771328
     21          1           0       -0.418848   -1.882027    0.468781
     22          1           0       -0.925948    0.265584   -1.050634
     23          1           0       -2.216684    1.254302    1.520675
     24          1           0       -2.049374    2.089692   -0.009322
     25          1           0        0.048845    1.569897    2.141468
     26          1           0       -0.526991    3.095723    1.505654
     27          1           0        1.710076    2.771056    0.782779
     28          1           0        3.642657   -1.045771   -1.412723
     29          1           0        4.331427   -0.976198    0.213927
     30          1           0        0.254842    3.819761   -0.910933
     31          1           0       -0.044686    2.247568   -1.675281
     32          1           0        1.590388    2.926793   -1.656705
     33          1           0        1.527803   -2.785634    1.805582
     34          1           0        3.186350   -3.105867    1.257272
     35          1           0        2.837916   -1.652896    2.213053
     36          1           0        2.249897   -3.208288   -0.913825
     37          1           0       -3.767538   -1.952939    0.754280
     38          1           0       -2.279767   -1.451827   -2.355862
     39          1           0       -1.516293   -2.465031   -1.121540
     40          1           0       -3.270250   -2.542477   -1.374988
     41          1           0       -3.411000    0.842230   -1.636181
     42          1           0       -4.522128   -0.514640   -1.380647
     43          1           0       -4.429238    0.317941    0.915160
 ---------------------------------------------------------------------
                    Distance matrix (angstroms):
                    1          2          3          4          5
     1  C    0.000000
     2  C    1.354757   0.000000
     3  C    2.565211   1.502180   0.000000
     4  C    3.059742   2.540752   1.552089   0.000000
     5  C    3.277272   3.265893   2.552197   1.547257   0.000000
     6  C    2.537612   3.013697   2.940049   2.616986   1.543080
     7  C    1.512869   2.593005   3.234553   3.121545   2.638963
     8  C    1.471665   2.307973   3.777018   4.429100   4.737325
     9  C    2.434579   2.421172   3.852870   4.838821   5.522248
    10  C    2.401620   1.531461   2.624776   3.862573   4.776209
    11  O    2.410488   3.488349   4.910494   5.394637   5.478395
    12  C    2.538019   3.584168   4.151245   3.565332   3.152117
    13  C    3.471962   2.537097   3.197266   4.697820   5.500847
    14  O    3.379537   2.379147   2.957596   3.967893   5.223432
    15  C    4.563669   3.842135   2.574452   1.556644   2.609761
    16  O    5.220412   4.344142   2.857964   2.415015   3.104164
    17  C    5.050198   4.161413   3.122373   2.549628   3.937514
    18  C    5.550707   5.101405   3.963208   2.595872   3.009791
    19  O    6.066945   5.729538   4.530667   3.223185   2.985262
    20  H    3.043380   2.137981   1.099082   2.182247   2.640886
    21  H    3.387118   2.114426   1.091440   2.198092   3.472473
    22  H    2.859253   2.576722   2.147741   1.096925   2.150260
    23  H    4.124108   3.941479   2.959059   2.172922   1.096026
    24  H    3.906174   4.083743   3.476669   2.164827   1.095688
    25  H    2.688130   2.923043   2.818878   3.007579   2.171404
    26  H    3.451829   4.087969   4.009620   3.517324   2.145470
    27  H    2.092334   3.304663   4.108023   4.167462   3.529453
    28  H    3.121355   3.113060   4.454366   5.270758   6.096822
    29  H    3.227301   3.245691   4.638204   5.760946   6.349517
    30  H    3.482338   4.531295   4.937094   4.180406   3.403723
    31  H    2.852649   3.559285   3.879072   3.019891   2.908708
    32  H    2.775366   3.943451   4.799333   4.403467   4.189355
    33  H    3.957015   2.792503   2.895090   4.434558   5.310591
    34  H    4.347492   3.484777   4.190754   5.663745   6.554894
    35  H    3.439184   2.814027   3.570300   5.041767   5.554370
    36  H    4.174260   3.224686   3.828377   4.915905   6.171967
    37  H    6.090236   5.141253   3.667035   3.254688   4.025185
    38  H    5.140937   4.453185   3.694062   2.905692   4.222928
    39  H    4.694122   3.628107   2.737746   2.736194   4.259054
    40  H    6.111990   5.161506   4.018552   3.494554   4.765652
    41  H    5.338480   5.113759   4.237945   2.730604   3.022299
    42  H    6.466186   5.905362   4.728388   3.500701   4.094415
    43  H    6.132349   5.643426   4.308799   3.257397   3.094687
                    6          7          8          9         10
     6  C    0.000000
     7  C    1.542542   0.000000
     8  C    3.885906   2.599966   0.000000
     9  C    4.925110   3.874946   1.519847   0.000000
    10  C    4.497703   3.883499   2.430211   1.544465   0.000000
    11  O    4.437751   2.992319   1.231902   2.446065   3.624212
    12  C    2.580525   1.542496   3.288584   4.587976   4.774101
    13  C    5.159317   4.832914   3.509060   2.562796   1.533577
    14  O    5.324866   4.772092   3.477221   2.481633   1.442289
    15  C    3.997980   4.655987   5.865466   6.068144   4.913091
    16  O    4.391932   5.340701   6.556321   6.663235   5.338836
    17  C    5.165916   5.481564   6.112787   6.009401   4.829923
    18  C    4.535658   5.284832   6.883221   7.291588   6.287995
    19  O    4.465729   5.538868   7.494129   8.053187   7.053812
    20  H    2.855679   3.512293   4.269165   4.402965   3.182563
    21  H    4.025485   4.254251   4.376726   4.084652   2.642543
    22  H    2.972128   2.974098   4.067208   4.526976   3.787556
    23  H    2.140417   3.525797   5.591611   6.289758   5.395859
    24  H    2.167005   3.027378   5.292315   6.193342   5.581151
    25  H    1.097626   2.149580   3.954246   4.822024   4.277500
    26  H    1.098062   2.154496   4.665968   5.847484   5.547829
    27  H    2.136766   1.100559   2.696144   4.112402   4.392773
    28  H    5.644628   4.491563   2.151946   1.095911   2.186535
    29  H    5.601965   4.586662   2.158097   1.095838   2.226543
    30  H    2.801374   2.180507   4.244207   5.615816   5.797790
    31  H    2.904146   2.203453   3.733066   4.788606   4.757444
    32  H    3.523071   2.184132   3.005934   4.334757   4.855802
    33  H    5.208916   5.184083   4.324894   3.513098   2.180072
    34  H    6.219777   5.777580   4.093562   2.845710   2.167833
    35  H    4.946392   4.648553   3.425095   2.788615   2.182869
    36  H    6.221500   5.626053   4.023659   2.747936   1.964549
    37  H    5.356450   6.271820   7.379201   7.373098   5.994513
    38  H    5.406737   5.509168   6.101642   6.076843   5.109542
    39  H    5.254144   5.412457   5.607156   5.272880   4.010942
    40  H    6.086107   6.524150   7.176626   6.994552   5.743050
    41  H    4.422426   4.948627   6.599263   7.139678   6.333823
    42  H    5.619013   6.315486   7.740838   8.015397   6.949405
    43  H    4.530999   5.726686   7.579122   8.034660   6.912839
                   11         12         13         14         15
    11  O    0.000000
    12  C    3.403218   0.000000
    13  C    4.599720   5.982253   0.000000
    14  O    4.625209   5.357289   2.433448   0.000000
    15  C    6.874377   4.919206   5.611646   4.646551   0.000000
    16  O    7.621196   5.911283   5.654000   5.200299   1.448144
    17  C    7.179025   5.611836   5.609383   4.122070   1.535190
    18  C    7.750409   5.204188   7.091418   6.021742   1.549236
    19  O    8.297158   5.583301   7.705048   7.012862   2.475647
    20  H    5.346154   4.672478   3.295200   3.764010   3.060455
    21  H    5.578614   5.064052   3.053390   2.521318   2.624609
    22  H    4.956303   3.010006   4.919996   3.743302   2.116468
    23  H    6.364774   4.183436   5.872647   5.856391   2.758220
    24  H    5.895302   3.009380   6.457359   5.913174   2.912074
    25  H    4.594002   3.502813   4.619928   5.262773   4.326636
    26  H    4.996079   2.855942   6.174783   6.406177   4.753292
    27  H    2.710880   2.126907   5.181362   5.470035   5.704587
    28  H    2.830491   4.886038   3.340137   2.498793   6.384867
    29  H    2.750838   5.426549   2.616267   3.242910   6.999803
    30  H    4.194299   1.097108   6.924612   6.418777   5.435768
    31  H    4.074816   1.095336   6.058017   5.055301   4.182563
    32  H    2.817813   1.095450   6.146331   5.431559   5.756588
    33  H    5.476574   6.356825   1.095010   2.690662   5.113199
    34  H    5.087675   6.843966   1.097485   2.699809   6.488183
    35  H    4.366269   5.955932   1.095608   3.390246   6.111787
    36  H    5.098032   6.231165   2.519769   0.972929   5.509675
    37  H    8.472102   6.766578   6.260236   5.672574   1.977947
    38  H    7.070096   5.345749   6.118747   4.318498   2.173676
    39  H    6.744151   5.717272   4.716806   3.174935   2.203836
    40  H    8.261623   6.659420   6.372558   4.945859   2.171918
    41  H    7.349464   4.569151   7.327988   6.083142   2.190658
    42  H    8.645750   6.177353   7.727419   6.486023   2.163244
    43  H    8.459318   6.016879   7.379994   6.908239   2.423764
                   16         17         18         19         20
    16  O    0.000000
    17  C    2.457753   0.000000
    18  C    2.411610   2.485664   0.000000
    19  O    2.683147   3.740646   1.423759   0.000000
    20  H    2.850613   3.869802   4.375950   4.629606   0.000000
    21  H    2.778536   2.691970   4.157847   4.897139   1.741579
    22  H    3.318403   2.613679   2.871004   3.756339   3.033363
    23  H    2.741505   4.245639   3.081248   2.639145   2.684699
    24  H    3.649030   4.194313   2.754447   2.667606   3.707992
    25  H    4.406394   5.479759   5.091747   4.957167   2.372569
    26  H    5.101114   6.026801   5.007961   4.686101   3.832375
    27  H    6.281631   6.557702   6.319473   6.454610   4.212996
    28  H    7.134589   6.103130   7.544947   8.450444   5.172664
    29  H    7.462870   6.972134   8.270706   8.964438   5.007677
    30  H    6.370522   6.294892   5.466584   5.620151   5.321224
    31  H    5.340447   4.756149   4.368402   4.933966   4.567595
    32  H    6.804924   6.249213   6.106968   6.602481   5.398252
    33  H    4.935375   5.123802   6.639150   7.206591   2.835931
    34  H    6.545433   6.291132   7.987210   8.682815   4.352415
    35  H    6.075888   6.341631   7.532324   7.983110   3.417163
    36  H    5.972159   4.862616   6.906409   7.915790   4.528510
    37  H    0.973469   2.507797   2.659568   2.996637   3.706337
    38  H    3.394450   1.096986   2.642945   4.046435   4.584141
    39  H    2.849592   1.093433   3.466957   4.628299   3.548514
    40  H    2.640446   1.097255   2.777857   3.935882   4.616853
    41  H    3.348352   2.906335   1.095097   2.044343   4.796718
    42  H    2.828069   2.514032   1.102005   2.074942   5.176500
    43  H    2.082983   3.742914   1.917751   0.976139   4.229196
                   21         22         23         24         25
    21  H    0.000000
    22  H    2.679180   0.000000
    23  H    3.765004   3.042235   0.000000
    24  H    4.319925   2.381971   1.751217   0.000000
    25  H    3.864246   3.583429   2.370149   3.049362   0.000000
    26  H    5.085744   3.834508   2.499223   2.371687   1.750426
    27  H    5.126606   4.072764   4.273696   3.901940   2.459371
    28  H    4.553592   4.766855   6.944569   6.648298   5.691175
    29  H    4.842581   5.548074   7.039921   7.082665   5.342146
    30  H    5.904901   3.747793   4.313089   3.019180   3.797562
    31  H    4.668036   2.257226   3.989773   2.611344   3.877571
    32  H    5.628452   3.712318   5.233237   4.081970   4.317829
    33  H    2.528436   4.846524   5.515745   6.313388   4.612026
    34  H    3.888053   5.796905   6.947894   7.484043   5.699869
    35  H    3.701553   5.338435   5.871982   6.544580   4.262680
    36  H    3.285235   4.708768   6.766968   6.882619   6.083625
    37  H    3.361587   4.031648   3.644023   4.458479   5.375820
    38  H    3.409795   2.546752   4.728071   4.254608   5.897391
    39  H    2.018267   2.794601   4.615764   4.718760   5.420103
    40  H    3.459216   3.672351   4.889825   4.981222   6.347714
    41  H    4.561296   2.617417   3.400284   2.461069   5.174037
    42  H    4.703939   3.694614   4.106324   3.844164   6.135502
    43  H    4.595906   4.017478   2.477663   3.107656   4.808789
                   26         27         28         29         30
    26  H    0.000000
    27  H    2.373273   0.000000
    28  H    6.561620   4.808665   0.000000
    29  H    6.469414   4.608361   1.767833   0.000000
    30  H    2.641095   2.467011   5.949998   6.394144   0.000000
    31  H    3.327211   3.065173   4.950910   5.754315   1.773622
    32  H    3.809507   2.447378   4.478012   5.123075   1.771229
    33  H    6.237186   5.652978   4.225781   3.696990   7.254731
    34  H    7.232587   6.078055   3.403099   2.633488   7.826824
    35  H    5.862798   4.784252   3.763305   2.585537   6.810399
    36  H    7.301064   6.238784   2.620145   3.253739   7.305732
    37  H    6.046047   7.233338   7.773663   8.175527   7.230251
    38  H    6.218017   6.603230   6.010781   7.109003   6.025090
    39  H    6.229193   6.438360   5.358531   6.180286   6.532984
    40  H    6.900207   7.595606   7.073177   7.922334   7.288326
    41  H    4.823574   5.983072   7.305379   8.165461   4.778083
    42  H    6.109548   7.369978   8.182105   9.007838   6.467388
    43  H    4.826208   6.612599   8.510831   8.883456   6.126823
                   31         32         33         34         35
    31  H    0.000000
    32  H    1.770638   0.000000
    33  H    6.318406   6.680058   0.000000
    34  H    6.906427   6.887042   1.775943   0.000000
    35  H    6.216282   6.124125   1.779192   1.773710   0.000000
    36  H    5.967520   6.214985   2.845212   2.366664   3.541522
    37  H    6.116098   7.637539   5.462531   7.066739   6.771268
    38  H    4.375421   5.885511   5.796054   6.757886   6.863388
    39  H    4.967982   6.245770   4.235251   5.308886   5.544205
    40  H    5.782644   7.322437   5.761637   6.995276   7.139684
    41  H    3.648092   5.418460   7.028436   8.214899   7.751853
    42  H    5.269165   7.020152   7.204938   8.549486   8.269254
    43  H    5.445930   7.046737   6.775793   8.356835   7.640697
                   36         37         38         39         40
    36  H    0.000000
    37  H    6.369301   0.000000
    38  H    5.067788   3.483900   0.000000
    39  H    3.844446   2.974733   1.770035   0.000000
    40  H    5.579247   2.264648   1.769940   1.773865   0.000000
    41  H    6.998161   3.695185   2.657128   3.846133   3.397686
    42  H    7.303012   2.682540   2.618692   3.592520   2.383139
    43  H    7.771122   2.370786   4.295567   4.514236   3.843179
                   41         42         43
    41  H    0.000000
    42  H    1.772287   0.000000
    43  H    2.796611   2.443881   0.000000
 Stoichiometry    C15H24O4
 Framework group  C1[X(C15H24O4)]
 Deg. of freedom   123
 Full point group                 C1      NOp   1
 Largest Abelian subgroup         C1      NOp   1
 Largest concise Abelian subgroup C1      NOp   1
                         Standard orientation:                         
 ---------------------------------------------------------------------
 Center     Atomic      Atomic             Coordinates (Angstroms)
 Number     Number       Type             X           Y           Z
 ---------------------------------------------------------------------
      1          6           0        1.666336    0.821376    0.099401
      2          6           0        1.174695   -0.424492    0.303036
      3          6           0       -0.229346   -0.808415    0.674271
      4          6           0       -1.294690    0.063593   -0.042407
      5          6           0       -1.501861    1.403737    0.702642
      6          6           0       -0.221333    2.076744    1.239678
      7          6           0        0.992077    2.162047    0.291103
      8          6           0        3.075584    0.729585   -0.314595
      9          6           0        3.462094   -0.735996   -0.426926
     10          6           0        2.229068   -1.513332    0.083728
     11          8           0        3.828858    1.680212   -0.530165
     12          6           0        0.678215    2.857312   -1.049566
     13          6           0        2.513502   -2.296112    1.371445
     14          8           0        1.688978   -2.402056   -0.915607
     15          6           0       -2.605011   -0.731421   -0.314715
     16          8           0       -3.033529   -1.284584    0.953159
     17          6           0       -2.372245   -1.843638   -1.346995
     18          6           0       -3.763274    0.153065   -0.840301
     19          8           0       -4.399406    0.896531    0.193954
     20          1           0       -0.357733   -0.727294    1.762810
     21          1           0       -0.364494   -1.867141    0.446071
     22          1           0       -0.902809    0.295983   -1.040240
     23          1           0       -2.167601    1.245100    1.558735
     24          1           0       -2.024012    2.100309    0.037302
     25          1           0        0.103503    1.566613    2.155664
     26          1           0       -0.489035    3.096686    1.545937
     27          1           0        1.740837    2.794420    0.791796
     28          1           0        3.668601   -0.983322   -1.474402
     29          1           0        4.376901   -0.929703    0.144447
     30          1           0        0.258770    3.855195   -0.870845
     31          1           0       -0.040919    2.290789   -1.650945
     32          1           0        1.590253    2.979547   -1.643920
     33          1           0        1.603706   -2.775472    1.747652
     34          1           0        3.257234   -3.078936    1.175176
     35          1           0        2.912073   -1.639999    2.153119
     36          1           0        2.294772   -3.160166   -0.985418
     37          1           0       -3.708947   -1.961695    0.771574
     38          1           0       -2.262491   -1.413285   -2.350055
     39          1           0       -1.477977   -2.437047   -1.137836
     40          1           0       -3.234434   -2.521896   -1.370771
     41          1           0       -3.398209    0.864871   -1.588162
     42          1           0       -4.498144   -0.501704   -1.335940
     43          1           0       -4.381910    0.303008    0.968725
 ---------------------------------------------------------------------
 Rotational constants (GHZ):      0.5812759      0.2650500      0.2097630
 Standard basis: 6-31G(d) (6D, 7F)
 There are   333 symmetry adapted cartesian basis functions of A   symmetry.
 There are   333 symmetry adapted basis functions of A   symmetry.
   333 basis functions,   628 primitive gaussians,   333 cartesian basis functions
    73 alpha electrons       73 beta electrons
       nuclear repulsion energy      1607.6812835916 Hartrees.
 NAtoms=   43 NActive=   43 NUniq=   43 SFac= 1.00D+00 NAtFMM=   60 NAOKFM=F Big=F
 Integral buffers will be    131072 words long.
 Raffenetti 2 integral format.
 Two-electron integral symmetry is turned on.
 ------------------------------------------------------------------------------
 Polarizable Continuum Model (PCM)
 =================================
 Model                : PCM (using non-symmetric T matrix).
 Atomic radii         : SMD-Coulomb.
 Polarization charges : Total charges.
 Charge compensation  : None.
 Solution method      : On-the-fly selection.
 Cavity type          : VdW (van der Waals Surface) (Alpha=1.000).
 Cavity algorithm     : GePol (No added spheres)
                        Default sphere list used, NSphG=   43.
                        Lebedev-Laikov grids with approx.  5.0 points / Ang**2.
                        Smoothing algorithm: Karplus/York (Gamma=1.0000).
                        Polarization charges: spherical gaussians, with
                                              point-specific exponents (IZeta= 3).
                        Self-potential: point-specific (ISelfS= 7).
                        Self-field    : sphere-specific E.n sum rule (ISelfD= 2).
 1st derivatives      : Analytical E(r).r(x)/FMM algorithm (CHGder, D1EAlg=3).
                        Cavity 1st derivative terms included.
 Solvent              : Methanol, Eps=  32.613000 Eps(inf)=   1.765709
 ------------------------------------------------------------------------------
 ------------------------------------------------------------------------------
 Atomic radii for non-electrostatic terms: SMD-CDS.
 ------------------------------------------------------------------------------
 Nuclear repulsion after PCM non-electrostatic terms =     1607.6824767775 Hartrees.
 One-electron integrals computed using PRISM.
 NBasis=   333 RedAO= T EigKep=  9.65D-04  NBF=   333
 NBsUse=   333 1.00D-06 EigRej= -1.00D+00 NBFU=   333
 Initial guess from the checkpoint file:  "DY-202A-11R_67.chk"
 B after Tr=     0.000000    0.000000    0.000000
         Rot=    0.999996    0.002249   -0.000366   -0.001622 Ang=   0.32 deg.
 ExpMin= 1.61D-01 ExpMax= 5.48D+03 ExpMxC= 8.25D+02 IAcc=1 IRadAn=         1 AccDes= 0.00D+00
 Harris functional with IExCor=  402 and IRadAn=       1 diagonalized for initial guess.
 HarFok:  IExCor=  402 AccDes= 0.00D+00 IRadAn=         1 IDoV= 1 UseB2=F ITyADJ=14
 ICtDFT=  3500011 ScaDFX=  1.000000  1.000000  1.000000  1.000000
 FoFCou: FMM=F IPFlag=           0 FMFlag=      100000 FMFlg1=           0
         NFxFlg=           0 DoJE=T BraDBF=F KetDBF=T FulRan=T
         wScrn=  0.000000 ICntrl=     500 IOpCl=  0 I1Cent=   200000004 NGrid=           0
         NMat0=    1 NMatS0=      1 NMatT0=    0 NMatD0=    1 NMtDS0=    0 NMtDT0=    0
 Petite list used in FoFCou.
 Keep R1 ints in memory in canonical form, NReq=1565304907.
 Requested convergence on RMS density matrix=1.00D-08 within 128 cycles.
 Requested convergence on MAX density matrix=1.00D-06.
 Requested convergence on             energy=1.00D-06.
 No special actions if energy rises.
 Inv3:  Mode=1 IEnd=    21902412.
 Iteration    1 A*A^-1 deviation from unit magnitude is 5.55D-15 for   2692.
 Iteration    1 A*A^-1 deviation from orthogonality  is 3.85D-15 for   2300   1220.
 Iteration    1 A^-1*A deviation from unit magnitude is 5.11D-15 for   2692.
 Iteration    1 A^-1*A deviation from orthogonality  is 1.01D-11 for   2033   1966.
 Error on total polarization charges =  0.05183
 SCF Done:  E(RB3LYP) =  -886.949430531     A.U. after   10 cycles
            NFock= 10  Conv=0.36D-08     -V/T= 2.0094
 SMD-CDS (non-electrostatic) energy       (kcal/mol) =       0.75
 (included in total energy above)
 D1PCM: PCM CHGder 1st derivatives, ID1Alg=3 FixD1E=F DoIter=F DoCFld=F I1PDM=0.
 Calling FoFJK, ICntrl=      2127 FMM=F ISym2X=0 I1Cent= 0 IOpClX= 0 NMat=1 NMatS=1 NMatT=0.
 ***** Axes restored to original set *****
 -------------------------------------------------------------------
 Center     Atomic                   Forces (Hartrees/Bohr)
 Number     Number              X              Y              Z
 -------------------------------------------------------------------
      1        6          -0.001069658    0.000647683    0.000092394
      2        6           0.001122270   -0.000643532   -0.000343017
      3        6          -0.000319058    0.000230408    0.000389369
      4        6          -0.000137414   -0.000224238   -0.000145071
      5        6           0.000284025    0.000322838   -0.000076266
      6        6          -0.000058073    0.000092296   -0.000048505
      7        6           0.000362573   -0.000397251   -0.000035617
      8        6           0.000124377   -0.000440332   -0.000001262
      9        6           0.000891440    0.000063018    0.000555366
     10        6          -0.001135162    0.000233104   -0.000694061
     11        8          -0.000142237   -0.000068061    0.000157931
     12        6           0.000001041   -0.000008056    0.000150188
     13        6           0.000311312    0.000148661    0.000037922
     14        8           0.000558502    0.000292064    0.000297241
     15        6          -0.000281745    0.000575054    0.000050141
     16        8           0.000988083   -0.000847461    0.000176719
     17        6           0.000082307   -0.000120023    0.000302084
     18        6           0.000322563    0.000250822    0.000054109
     19        8          -0.001309990    0.000261407   -0.000744074
     20        1          -0.000043932    0.000067858    0.000027666
     21        1           0.000036286    0.000016605   -0.000022008
     22        1          -0.000036315   -0.000156859   -0.000046272
     23        1           0.000195760    0.000077383   -0.000034153
     24        1           0.000183332   -0.000124963    0.000233300
     25        1          -0.000021780   -0.000009344    0.000073056
     26        1           0.000099373    0.000051368    0.000025101
     27        1          -0.000064940   -0.000040297    0.000028239
     28        1          -0.000390191    0.000083984   -0.000215689
     29        1          -0.000068961   -0.000116941   -0.000160917
     30        1          -0.000008640    0.000016792   -0.000018503
     31        1           0.000095665    0.000057190    0.000004672
     32        1           0.000008426    0.000051547   -0.000070271
     33        1          -0.000061437   -0.000109325   -0.000043560
     34        1          -0.000011858   -0.000060084    0.000013200
     35        1          -0.000032992    0.000003607   -0.000051475
     36        1          -0.000146865   -0.000010791    0.000059022
     37        1          -0.000037337   -0.000058379    0.000114673
     38        1           0.000161154    0.000129958    0.000151233
     39        1          -0.000195405   -0.000321872   -0.000110688
     40        1           0.000056001    0.000004415   -0.000220147
     41        1          -0.000173377    0.000070027   -0.000155158
     42        1          -0.000389980    0.000266390    0.000185801
     43        1           0.000252855   -0.000256675    0.000057287
 -------------------------------------------------------------------
 Cartesian Forces:  Max     0.001309990 RMS     0.000330687

 GradGradGradGradGradGradGradGradGradGradGradGradGradGradGradGradGradGrad
 Berny optimization.
 Using GEDIIS/GDIIS optimizer.
 FormGI is forming the generalized inverse of G from B-inverse, IUseBI=4.
 Internal  Forces:  Max     0.001630099 RMS     0.000265960
 Search for a local minimum.
 Step number   7 out of a maximum of  258
 All quantities printed in internal units (Hartrees-Bohrs-Radians)
 Mixed Optimization -- En-DIIS/RFO-DIIS
 Swapping is turned off.
 Update second derivatives using D2CorX and points    5    6    7
 DE= -6.28D-05 DEPred=-1.72D-04 R= 3.66D-01
 Trust test= 3.66D-01 RLast= 2.87D-01 DXMaxT set to 7.14D-01
 ITU=  0  1 -1  1  0  1  0
     Eigenvalues ---    0.00160   0.00335   0.00372   0.00387   0.00431
     Eigenvalues ---    0.00521   0.00569   0.00679   0.00789   0.00893
     Eigenvalues ---    0.01114   0.01201   0.01223   0.01293   0.01379
     Eigenvalues ---    0.01436   0.02496   0.02606   0.03173   0.03855
     Eigenvalues ---    0.03931   0.04225   0.04407   0.04457   0.04739
     Eigenvalues ---    0.04812   0.04981   0.05057   0.05097   0.05156
     Eigenvalues ---    0.05299   0.05418   0.05523   0.05533   0.05568
     Eigenvalues ---    0.05627   0.05632   0.05711   0.05885   0.05943
     Eigenvalues ---    0.06256   0.06883   0.07330   0.08166   0.08505
     Eigenvalues ---    0.08611   0.08891   0.09141   0.09345   0.09555
     Eigenvalues ---    0.10495   0.11981   0.12030   0.13423   0.13947
     Eigenvalues ---    0.14716   0.15309   0.15820   0.15896   0.16000
     Eigenvalues ---    0.16000   0.16000   0.16000   0.16000   0.16000
     Eigenvalues ---    0.16005   0.16006   0.16130   0.16158   0.17049
     Eigenvalues ---    0.17245   0.19130   0.19778   0.20537   0.21523
     Eigenvalues ---    0.22822   0.24012   0.24993   0.25394   0.26460
     Eigenvalues ---    0.27292   0.27531   0.28017   0.28340   0.28687
     Eigenvalues ---    0.28757   0.29353   0.29604   0.30431   0.30486
     Eigenvalues ---    0.31429   0.32153   0.33259   0.33753   0.33812
     Eigenvalues ---    0.33840   0.33846   0.34000   0.34032   0.34040
     Eigenvalues ---    0.34104   0.34111   0.34148   0.34162   0.34171
     Eigenvalues ---    0.34194   0.34199   0.34268   0.34277   0.34282
     Eigenvalues ---    0.34370   0.34402   0.34511   0.34561   0.38380
     Eigenvalues ---    0.39698   0.41487   0.42102   0.51829   0.52429
     Eigenvalues ---    0.52657   0.52902   0.94684
 En-DIIS/RFO-DIIS IScMMF=        0 using points:     7    6    5    4
 RFO step:  Lambda=-4.00358804D-05.
 DidBck=T Rises=F RFO-DIIS coefs:    0.62179    0.51696   -0.08830   -0.05045
 Iteration  1 RMS(Cart)=  0.01632514 RMS(Int)=  0.00009824
 Iteration  2 RMS(Cart)=  0.00015973 RMS(Int)=  0.00000382
 Iteration  3 RMS(Cart)=  0.00000002 RMS(Int)=  0.00000382
 Variable       Old X    -DE/DX   Delta X   Delta X   Delta X     New X
                                 (Linear)    (Quad)   (Total)
    R1        2.56012  -0.00010  -0.00057   0.00028  -0.00029   2.55983
    R2        2.85891  -0.00048  -0.00043  -0.00131  -0.00174   2.85717
    R3        2.78104   0.00016  -0.00045   0.00137   0.00092   2.78196
    R4        2.83871   0.00036   0.00014   0.00056   0.00070   2.83941
    R5        2.89404  -0.00041  -0.00019  -0.00198  -0.00217   2.89187
    R6        2.93302   0.00005  -0.00065   0.00071   0.00006   2.93309
    R7        2.07696   0.00004   0.00013  -0.00026  -0.00013   2.07683
    R8        2.06252  -0.00002   0.00024  -0.00013   0.00011   2.06263
    R9        2.92389   0.00038   0.00080  -0.00015   0.00065   2.92454
   R10        2.94163   0.00051   0.00135  -0.00077   0.00058   2.94221
   R11        2.07289   0.00000   0.00010  -0.00013  -0.00003   2.07286
   R12        2.91600   0.00008  -0.00031   0.00065   0.00034   2.91634
   R13        2.07119  -0.00016  -0.00009  -0.00013  -0.00023   2.07096
   R14        2.07055  -0.00030  -0.00047   0.00034  -0.00012   2.07043
   R15        2.91498  -0.00011  -0.00002  -0.00007  -0.00009   2.91489
   R16        2.07421   0.00005   0.00000   0.00018   0.00018   2.07439
   R17        2.07504   0.00003  -0.00005   0.00012   0.00007   2.07511
   R18        2.91490   0.00001  -0.00018  -0.00032  -0.00050   2.91439
   R19        2.07976  -0.00006  -0.00012   0.00003  -0.00009   2.07967
   R20        2.87210  -0.00019  -0.00080  -0.00026  -0.00106   2.87103
   R21        2.32796  -0.00017  -0.00049   0.00036  -0.00012   2.32784
   R22        2.91862   0.00000  -0.00065   0.00069   0.00004   2.91865
   R23        2.07097   0.00010  -0.00013   0.00020   0.00007   2.07104
   R24        2.07083  -0.00012   0.00007  -0.00042  -0.00035   2.07049
   R25        2.89804   0.00005  -0.00029   0.00036   0.00008   2.89812
   R26        2.72553  -0.00060  -0.00030  -0.00110  -0.00139   2.72414
   R27        2.07323   0.00001  -0.00011   0.00010  -0.00001   2.07323
[truncated: 894,925 more chars]
