# Supplementary material for: New patchoulol- and guaiane-type sesquiterpenoids from Sanguisorba officinalis with anti-melanogenic activity
Source: Nat Prod Bioprospect. 2026 May 12;16(1):63. doi: 10.1007/s13659-026-00616-0 (PMC13161421; doi:10.1007/s13659-026-00616-0)
Supplement: Supplementary file 2 — Additional file 2. It includes the calculated NMR data of compound 11. [file 13659_2026_616_MOESM2_ESM.zip › New folder/11R-opt_freq-conf-68.log]

 Entering Gaussian System, Link 0=/gpfs/home/zhengshan/software/Gaussian/g09/g09
 Input=DY-202A-11R_68.gjf
 Output=DY-202A-11R_68.log
 Initial command:
 /gpfs/home/zhengshan/software/Gaussian/g09/l1.exe "/gpfs/home/zhengshan/software/Gaussian/g09/scratch/zhengshan/%J/Gau-16025.inp" -scrdir="/gpfs/home/zhengshan/software/Gaussian/g09/scratch/zhengshan/%J/"
 Entering Link 1 = /gpfs/home/zhengshan/software/Gaussian/g09/l1.exe PID=     16026.
  
 Copyright (c) 1988,1990,1992,1993,1995,1998,2003,2009,2013,
            Gaussian, Inc.  All Rights Reserved.
  
 This is part of the Gaussian(R) 09 program.  It is based on
 the Gaussian(R) 03 system (copyright 2003, Gaussian, Inc.),
 the Gaussian(R) 98 system (copyright 1998, Gaussian, Inc.),
 the Gaussian(R) 94 system (copyright 1995, Gaussian, Inc.),
 the Gaussian 92(TM) system (copyright 1992, Gaussian, Inc.),
 the Gaussian 90(TM) system (copyright 1990, Gaussian, Inc.),
 the Gaussian 88(TM) system (copyright 1988, Gaussian, Inc.),
 the Gaussian 86(TM) system (copyright 1986, Carnegie Mellon
 University), and the Gaussian 82(TM) system (copyright 1983,
 Carnegie Mellon University). Gaussian is a federally registered
 trademark of Gaussian, Inc.
  
 This software contains proprietary and confidential information,
 including trade secrets, belonging to Gaussian, Inc.
  
 This software is provided under written license and may be
 used, copied, transmitted, or stored only in accord with that
 written license.
  
 The following legend is applicable only to US Government
 contracts under FAR:
  
                    RESTRICTED RIGHTS LEGEND
  
 Use, reproduction and disclosure by the US Government is
 subject to restrictions as set forth in subparagraphs (a)
 and (c) of the Commercial Computer Software - Restricted
 Rights clause in FAR 52.227-19.
  
 Gaussian, Inc.
 340 Quinnipiac St., Bldg. 40, Wallingford CT 06492
  
  
 ---------------------------------------------------------------
 Warning -- This program may not be used in any manner that
 competes with the business of Gaussian, Inc. or will provide
 assistance to any competitor of Gaussian, Inc.  The licensee
 of this program is prohibited from giving any competitor of
 Gaussian, Inc. access to this program.  By using this program,
 the user acknowledges that Gaussian, Inc. is engaged in the
 business of creating and licensing software in the field of
 computational chemistry and represents and warrants to the
 licensee that it is not a competitor of Gaussian, Inc. and that
 it will not use this program in any manner prohibited above.
 ---------------------------------------------------------------
  

 Cite this work as:
 Gaussian 09, Revision D.01,
 M. J. Frisch, G. W. Trucks, H. B. Schlegel, G. E. Scuseria, 
 M. A. Robb, J. R. Cheeseman, G. Scalmani, V. Barone, B. Mennucci, 
 G. A. Petersson, H. Nakatsuji, M. Caricato, X. Li, H. P. Hratchian, 
 A. F. Izmaylov, J. Bloino, G. Zheng, J. L. Sonnenberg, M. Hada, 
 M. Ehara, K. Toyota, R. Fukuda, J. Hasegawa, M. Ishida, T. Nakajima, 
 Y. Honda, O. Kitao, H. Nakai, T. Vreven, J. A. Montgomery, Jr., 
 J. E. Peralta, F. Ogliaro, M. Bearpark, J. J. Heyd, E. Brothers, 
 K. N. Kudin, V. N. Staroverov, T. Keith, R. Kobayashi, J. Normand, 
 K. Raghavachari, A. Rendell, J. C. Burant, S. S. Iyengar, J. Tomasi, 
 M. Cossi, N. Rega, J. M. Millam, M. Klene, J. E. Knox, J. B. Cross, 
 V. Bakken, C. Adamo, J. Jaramillo, R. Gomperts, R. E. Stratmann, 
 O. Yazyev, A. J. Austin, R. Cammi, C. Pomelli, J. W. Ochterski, 
 R. L. Martin, K. Morokuma, V. G. Zakrzewski, G. A. Voth, 
 P. Salvador, J. J. Dannenberg, S. Dapprich, A. D. Daniels, 
 O. Farkas, J. B. Foresman, J. V. Ortiz, J. Cioslowski, 
 and D. J. Fox, Gaussian, Inc., Wallingford CT, 2013.
 
 ******************************************
 Gaussian 09:  ES64L-G09RevD.01 24-Apr-2013
                10-Mar-2024 
 ******************************************
 %nprocshared=4
 Will use up to    4 processors via shared memory.
 %mem=12GB
 %chk=DY-202A-11R_68.chk
 ----------------------------------------------------------
 # opt freq b3lyp/6-31g(d) scrf=(smd,solvent=methanol,read)
 ----------------------------------------------------------
 1/14=-1,18=20,19=15,26=3,38=1,40=2/1,3;
 2/9=110,12=2,17=6,18=5,40=1/2;
 3/5=1,6=6,7=1,11=2,16=1,25=1,30=1,70=32203,71=1,72=3,74=-5/1,2,3;
 4//1;
 5/5=2,38=5,53=3/2;
 6/7=2,8=2,9=2,10=2,28=1/1;
 7//1,2,3,16;
 1/14=-1,18=20,19=15,26=3/3(2);
 2/9=110/2;
 99//99;
 2/9=110/2;
 3/5=1,6=6,7=1,11=2,16=1,25=1,30=1,70=32205,71=1,72=3,74=-5/1,2,3;
 4/5=5,16=3,69=1/1;
 5/5=2,38=5,53=3/2;
 7//1,2,3,16;
 1/14=-1,18=20,19=15,26=3/3(-5);
 2/9=110/2;
 6/7=2,8=2,9=2,10=2,19=2,28=1/1;
 99/9=1/99;
 --------
 opt+freq
 --------
 Symbolic Z-matrix:
 Charge =  0 Multiplicity = 1
 C                    -1.8216    0.523    -0.2836 
 C                    -0.9888   -0.5247   -0.3773 
 C                     0.4708   -0.4126   -0.7086 
 C                     1.2555    0.4084    0.3461 
 C                     1.0232    1.9266    0.1627 
 C                    -0.3939    2.4343    0.4716 
 C                    -1.4835    1.9641   -0.5123 
 C                    -3.1076   -0.0481    0.1646 
 C                    -3.0404   -1.5351    0.3464 
 C                    -1.6007   -1.8588   -0.0484 
 O                    -4.1218    0.603     0.3684 
 C                    -2.6782    2.9217   -0.4456 
 C                    -1.5431   -2.855    -1.2058 
 O                    -0.8921   -2.3872    1.0693 
 C                     2.7744    0.0291    0.3418 
 O                     2.9024   -1.3993    0.5233 
 C                     3.5322    0.6614    1.5201 
 C                     3.4803    0.3601   -0.9916 
 O                     4.8145   -0.1518   -0.9812 
 H                     0.5826    0.0303   -1.7064 
 H                     0.8877   -1.4214   -0.7902 
 H                     0.8691    0.1247    1.3364 
 H                     1.2925    2.2264   -0.8575 
 H                     1.6942    2.4786    0.8293 
 H                    -0.346     3.5314    0.4477 
 H                    -0.6649    2.1649    1.501 
 H                    -1.0882    2.0524   -1.5339 
 H                    -3.2596   -1.7861    1.3887 
 H                    -3.7765   -1.9984   -0.3183 
 H                    -2.3707    3.9375   -0.7196 
 H                    -3.1038    2.9696    0.5625 
 H                    -3.4648    2.6252   -1.1477 
 H                    -0.5115   -3.138    -1.4419 
 H                    -2.0588   -3.7846   -0.938 
 H                    -2.0077   -2.4533   -2.1127 
 H                    -1.287    -3.249     1.289 
 H                     2.3569   -1.6465    1.2933 
 H                     3.6679    1.7396    1.3972 
 H                     3.0022    0.4824    2.4625 
 H                     4.5236    0.2091    1.6405 
 H                     2.9746   -0.1138   -1.8381 
 H                     3.5314    1.4375   -1.1725 
 H                     4.7296   -1.0475   -0.5951 
 

 GradGradGradGradGradGradGradGradGradGradGradGradGradGradGradGradGradGrad
 Berny optimization.
 Initialization pass.
                           ----------------------------
                           !    Initial Parameters    !
                           ! (Angstroms and Degrees)  !
 --------------------------                            --------------------------
 ! Name  Definition              Value          Derivative Info.                !
 --------------------------------------------------------------------------------
 ! R1    R(1,2)                  1.3416         estimate D2E/DX2                !
 ! R2    R(1,7)                  1.4978         estimate D2E/DX2                !
 ! R3    R(1,8)                  1.4768         estimate D2E/DX2                !
 ! R4    R(2,3)                  1.5009         estimate D2E/DX2                !
 ! R5    R(2,10)                 1.5041         estimate D2E/DX2                !
 ! R6    R(3,4)                  1.5499         estimate D2E/DX2                !
 ! R7    R(3,20)                 1.0974         estimate D2E/DX2                !
 ! R8    R(3,21)                 1.0946         estimate D2E/DX2                !
 ! R9    R(4,5)                  1.5468         estimate D2E/DX2                !
 ! R10   R(4,15)                 1.5655         estimate D2E/DX2                !
 ! R11   R(4,22)                 1.1002         estimate D2E/DX2                !
 ! R12   R(5,6)                  1.5367         estimate D2E/DX2                !
 ! R13   R(5,23)                 1.0969         estimate D2E/DX2                !
 ! R14   R(5,24)                 1.0951         estimate D2E/DX2                !
 ! R15   R(6,7)                  1.5415         estimate D2E/DX2                !
 ! R16   R(6,25)                 1.0984         estimate D2E/DX2                !
 ! R17   R(6,26)                 1.098          estimate D2E/DX2                !
 ! R18   R(7,12)                 1.5326         estimate D2E/DX2                !
 ! R19   R(7,27)                 1.099          estimate D2E/DX2                !
 ! R20   R(8,9)                  1.4996         estimate D2E/DX2                !
 ! R21   R(8,11)                 1.2223         estimate D2E/DX2                !
 ! R22   R(9,10)                 1.5275         estimate D2E/DX2                !
 ! R23   R(9,28)                 1.0943         estimate D2E/DX2                !
 ! R24   R(9,29)                 1.0947         estimate D2E/DX2                !
 ! R25   R(10,13)                1.5282         estimate D2E/DX2                !
 ! R26   R(10,14)                1.425          estimate D2E/DX2                !
 ! R27   R(12,30)                1.0961         estimate D2E/DX2                !
 ! R28   R(12,31)                1.0953         estimate D2E/DX2                !
 ! R29   R(12,32)                1.0953         estimate D2E/DX2                !
 ! R30   R(13,33)                1.0955         estimate D2E/DX2                !
 ! R31   R(13,34)                1.0963         estimate D2E/DX2                !
 ! R32   R(13,35)                1.0953         estimate D2E/DX2                !
 ! R33   R(14,36)                0.9731         estimate D2E/DX2                !
 ! R34   R(15,16)                1.4456         estimate D2E/DX2                !
 ! R35   R(15,17)                1.537          estimate D2E/DX2                !
 ! R36   R(15,18)                1.5446         estimate D2E/DX2                !
 ! R37   R(16,37)                0.9755         estimate D2E/DX2                !
 ! R38   R(17,38)                1.0936         estimate D2E/DX2                !
 ! R39   R(17,39)                1.0959         estimate D2E/DX2                !
 ! R40   R(17,40)                1.0963         estimate D2E/DX2                !
 ! R41   R(18,19)                1.4291         estimate D2E/DX2                !
 ! R42   R(18,41)                1.094          estimate D2E/DX2                !
 ! R43   R(18,42)                1.0937         estimate D2E/DX2                !
 ! R44   R(19,43)                0.9791         estimate D2E/DX2                !
 ! A1    A(2,1,7)              126.9105         estimate D2E/DX2                !
 ! A2    A(2,1,8)              105.0551         estimate D2E/DX2                !
 ! A3    A(7,1,8)              127.9519         estimate D2E/DX2                !
 ! A4    A(1,2,3)              124.1066         estimate D2E/DX2                !
 ! A5    A(1,2,10)             115.1404         estimate D2E/DX2                !
 ! A6    A(3,2,10)             120.6721         estimate D2E/DX2                !
 ! A7    A(2,3,4)              112.4396         estimate D2E/DX2                !
 ! A8    A(2,3,20)             109.2637         estimate D2E/DX2                !
 ! A9    A(2,3,21)             108.5425         estimate D2E/DX2                !
 ! A10   A(4,3,20)             110.6937         estimate D2E/DX2                !
 ! A11   A(4,3,21)             110.2484         estimate D2E/DX2                !
 ! A12   A(20,3,21)            105.3892         estimate D2E/DX2                !
 ! A13   A(3,4,5)              111.297          estimate D2E/DX2                !
 ! A14   A(3,4,15)             111.1615         estimate D2E/DX2                !
 ! A15   A(3,4,22)             107.344          estimate D2E/DX2                !
 ! A16   A(5,4,15)             112.5311         estimate D2E/DX2                !
 ! A17   A(5,4,22)             107.8828         estimate D2E/DX2                !
 ! A18   A(15,4,22)            106.3042         estimate D2E/DX2                !
 ! A19   A(4,5,6)              116.0368         estimate D2E/DX2                !
 ! A20   A(4,5,23)             109.9786         estimate D2E/DX2                !
 ! A21   A(4,5,24)             109.3019         estimate D2E/DX2                !
 ! A22   A(6,5,23)             108.8485         estimate D2E/DX2                !
 ! A23   A(6,5,24)             106.0303         estimate D2E/DX2                !
 ! A24   A(23,5,24)            106.1372         estimate D2E/DX2                !
 ! A25   A(5,6,7)              115.0081         estimate D2E/DX2                !
 ! A26   A(5,6,25)             106.5832         estimate D2E/DX2                !
 ! A27   A(5,6,26)             109.5722         estimate D2E/DX2                !
 ! A28   A(7,6,25)             108.7592         estimate D2E/DX2                !
 ! A29   A(7,6,26)             110.4308         estimate D2E/DX2                !
 ! A30   A(25,6,26)            106.0346         estimate D2E/DX2                !
 ! A31   A(1,7,6)              110.8283         estimate D2E/DX2                !
 ! A32   A(1,7,12)             114.7444         estimate D2E/DX2                !
 ! A33   A(1,7,27)             107.4844         estimate D2E/DX2                !
 ! A34   A(6,7,12)             109.4287         estimate D2E/DX2                !
 ! A35   A(6,7,27)             108.3348         estimate D2E/DX2                !
 ! A36   A(12,7,27)            105.7033         estimate D2E/DX2                !
 ! A37   A(1,8,9)              112.4112         estimate D2E/DX2                !
 ! A38   A(1,8,11)             124.5521         estimate D2E/DX2                !
 ! A39   A(9,8,11)             123.0367         estimate D2E/DX2                !
 ! A40   A(8,9,10)             102.7698         estimate D2E/DX2                !
 ! A41   A(8,9,28)             109.5087         estimate D2E/DX2                !
 ! A42   A(8,9,29)             108.4171         estimate D2E/DX2                !
 ! A43   A(10,9,28)            112.7287         estimate D2E/DX2                !
 ! A44   A(10,9,29)            112.7769         estimate D2E/DX2                !
 ! A45   A(28,9,29)            110.279          estimate D2E/DX2                !
 ! A46   A(2,10,9)             104.5946         estimate D2E/DX2                !
 ! A47   A(2,10,13)            113.4066         estimate D2E/DX2                !
 ! A48   A(2,10,14)            107.3441         estimate D2E/DX2                !
 ! A49   A(9,10,13)            111.6794         estimate D2E/DX2                !
 ! A50   A(9,10,14)            110.1531         estimate D2E/DX2                !
 ! A51   A(13,10,14)           109.4865         estimate D2E/DX2                !
 ! A52   A(7,12,30)            110.4555         estimate D2E/DX2                !
 ! A53   A(7,12,31)            111.7333         estimate D2E/DX2                !
 ! A54   A(7,12,32)            111.2727         estimate D2E/DX2                !
 ! A55   A(30,12,31)           107.3705         estimate D2E/DX2                !
 ! A56   A(30,12,32)           106.9843         estimate D2E/DX2                !
 ! A57   A(31,12,32)           108.8307         estimate D2E/DX2                !
 ! A58   A(10,13,33)           111.5392         estimate D2E/DX2                !
 ! A59   A(10,13,34)           110.4894         estimate D2E/DX2                !
 ! A60   A(10,13,35)           111.8411         estimate D2E/DX2                !
 ! A61   A(33,13,34)           106.056          estimate D2E/DX2                !
 ! A62   A(33,13,35)           108.4055         estimate D2E/DX2                !
 ! A63   A(34,13,35)           108.2833         estimate D2E/DX2                !
 ! A64   A(10,14,36)           107.6793         estimate D2E/DX2                !
 ! A65   A(4,15,16)            108.9635         estimate D2E/DX2                !
 ! A66   A(4,15,17)            112.121          estimate D2E/DX2                !
 ! A67   A(4,15,18)            113.1939         estimate D2E/DX2                !
 ! A68   A(16,15,17)           105.4612         estimate D2E/DX2                !
 ! A69   A(16,15,18)           106.2406         estimate D2E/DX2                !
 ! A70   A(17,15,18)           110.3839         estimate D2E/DX2                !
 ! A71   A(15,16,37)           107.4573         estimate D2E/DX2                !
 ! A72   A(15,17,38)           112.3708         estimate D2E/DX2                !
 ! A73   A(15,17,39)           110.7071         estimate D2E/DX2                !
 ! A74   A(15,17,40)           111.1194         estimate D2E/DX2                !
 ! A75   A(38,17,39)           108.522          estimate D2E/DX2                !
 ! A76   A(38,17,40)           107.8708         estimate D2E/DX2                !
 ! A77   A(39,17,40)           105.9919         estimate D2E/DX2                !
 ! A78   A(15,18,19)           110.098          estimate D2E/DX2                !
 ! A79   A(15,18,41)           111.3384         estimate D2E/DX2                !
 ! A80   A(15,18,42)           112.0395         estimate D2E/DX2                !
 ! A81   A(19,18,41)           106.3808         estimate D2E/DX2                !
 ! A82   A(19,18,42)           108.0868         estimate D2E/DX2                !
 ! A83   A(41,18,42)           108.6836         estimate D2E/DX2                !
 ! A84   A(18,19,43)           104.4549         estimate D2E/DX2                !
 ! D1    D(7,1,2,3)              1.4251         estimate D2E/DX2                !
 ! D2    D(7,1,2,10)           178.1623         estimate D2E/DX2                !
 ! D3    D(8,1,2,3)           -175.4677         estimate D2E/DX2                !
 ! D4    D(8,1,2,10)             1.2695         estimate D2E/DX2                !
 ! D5    D(2,1,7,6)            -60.3658         estimate D2E/DX2                !
 ! D6    D(2,1,7,12)           175.0786         estimate D2E/DX2                !
 ! D7    D(2,1,7,27)            57.844          estimate D2E/DX2                !
 ! D8    D(8,1,7,6)            115.828          estimate D2E/DX2                !
 ! D9    D(8,1,7,12)            -8.7277         estimate D2E/DX2                !
 ! D10   D(8,1,7,27)          -125.9623         estimate D2E/DX2                !
 ! D11   D(2,1,8,9)             -0.2007         estimate D2E/DX2                !
 ! D12   D(2,1,8,11)           179.8342         estimate D2E/DX2                !
 ! D13   D(7,1,8,9)           -177.0499         estimate D2E/DX2                !
 ! D14   D(7,1,8,11)             2.9851         estimate D2E/DX2                !
 ! D15   D(1,2,3,4)             61.8591         estimate D2E/DX2                !
 ! D16   D(1,2,3,20)           -61.4616         estimate D2E/DX2                !
 ! D17   D(1,2,3,21)          -175.901          estimate D2E/DX2                !
 ! D18   D(10,2,3,4)          -114.7066         estimate D2E/DX2                !
 ! D19   D(10,2,3,20)          121.9727         estimate D2E/DX2                !
 ! D20   D(10,2,3,21)            7.5333         estimate D2E/DX2                !
 ! D21   D(1,2,10,9)            -1.82           estimate D2E/DX2                !
 ! D22   D(1,2,10,13)          120.0958         estimate D2E/DX2                !
 ! D23   D(1,2,10,14)         -118.8397         estimate D2E/DX2                !
 ! D24   D(3,2,10,9)           175.0391         estimate D2E/DX2                !
 ! D25   D(3,2,10,13)          -63.0451         estimate D2E/DX2                !
 ! D26   D(3,2,10,14)           58.0194         estimate D2E/DX2                !
 ! D27   D(2,3,4,5)            -77.5806         estimate D2E/DX2                !
 ! D28   D(2,3,4,15)           156.1267         estimate D2E/DX2                !
 ! D29   D(2,3,4,22)            40.2606         estimate D2E/DX2                !
 ! D30   D(20,3,4,5)            44.9371         estimate D2E/DX2                !
 ! D31   D(20,3,4,15)          -81.3556         estimate D2E/DX2                !
 ! D32   D(20,3,4,22)          162.7783         estimate D2E/DX2                !
 ! D33   D(21,3,4,5)           161.1499         estimate D2E/DX2                !
 ! D34   D(21,3,4,15)           34.8572         estimate D2E/DX2                !
 ! D35   D(21,3,4,22)          -81.009          estimate D2E/DX2                !
 ! D36   D(3,4,5,6)             67.9324         estimate D2E/DX2                !
 ! D37   D(3,4,5,23)           -56.1361         estimate D2E/DX2                !
 ! D38   D(3,4,5,24)          -172.2831         estimate D2E/DX2                !
 ! D39   D(15,4,5,6)          -166.5331         estimate D2E/DX2                !
 ! D40   D(15,4,5,23)           69.3984         estimate D2E/DX2                !
 ! D41   D(15,4,5,24)          -46.7486         estimate D2E/DX2                !
 ! D42   D(22,4,5,6)           -49.5827         estimate D2E/DX2                !
 ! D43   D(22,4,5,23)         -173.6511         estimate D2E/DX2                !
 ! D44   D(22,4,5,24)           70.2018         estimate D2E/DX2                !
 ! D45   D(3,4,15,16)          -54.6347         estimate D2E/DX2                !
 ! D46   D(3,4,15,17)         -170.9913         estimate D2E/DX2                !
 ! D47   D(3,4,15,18)           63.3318         estimate D2E/DX2                !
 ! D48   D(5,4,15,16)          179.7573         estimate D2E/DX2                !
 ! D49   D(5,4,15,17)           63.4006         estimate D2E/DX2                !
 ! D50   D(5,4,15,18)          -62.2763         estimate D2E/DX2                !
 ! D51   D(22,4,15,16)          61.8709         estimate D2E/DX2                !
 ! D52   D(22,4,15,17)         -54.4857         estimate D2E/DX2                !
 ! D53   D(22,4,15,18)         179.8374         estimate D2E/DX2                !
 ! D54   D(4,5,6,7)            -68.1454         estimate D2E/DX2                !
 ! D55   D(4,5,6,25)           171.2457         estimate D2E/DX2                !
 ! D56   D(4,5,6,26)            56.9305         estimate D2E/DX2                !
 ! D57   D(23,5,6,7)            56.5057         estimate D2E/DX2                !
 ! D58   D(23,5,6,25)          -64.1033         estimate D2E/DX2                !
 ! D59   D(23,5,6,26)         -178.4185         estimate D2E/DX2                !
 ! D60   D(24,5,6,7)           170.3123         estimate D2E/DX2                !
 ! D61   D(24,5,6,25)           49.7034         estimate D2E/DX2                !
 ! D62   D(24,5,6,26)          -64.6118         estimate D2E/DX2                !
 ! D63   D(5,6,7,1)             74.2906         estimate D2E/DX2                !
 ! D64   D(5,6,7,12)          -158.1875         estimate D2E/DX2                !
 ! D65   D(5,6,7,27)           -43.4011         estimate D2E/DX2                !
 ! D66   D(25,6,7,1)          -166.3008         estimate D2E/DX2                !
 ! D67   D(25,6,7,12)          -38.779          estimate D2E/DX2                !
 ! D68   D(25,6,7,27)           76.0074         estimate D2E/DX2                !
 ! D69   D(26,6,7,1)           -50.3364         estimate D2E/DX2                !
 ! D70   D(26,6,7,12)           77.1854         estimate D2E/DX2                !
 ! D71   D(26,6,7,27)         -168.0282         estimate D2E/DX2                !
 ! D72   D(1,7,12,30)         -174.4003         estimate D2E/DX2                !
 ! D73   D(1,7,12,31)           66.1466         estimate D2E/DX2                !
 ! D74   D(1,7,12,32)          -55.7288         estimate D2E/DX2                !
 ! D75   D(6,7,12,30)           60.3093         estimate D2E/DX2                !
 ! D76   D(6,7,12,31)          -59.1438         estimate D2E/DX2                !
 ! D77   D(6,7,12,32)          178.9808         estimate D2E/DX2                !
 ! D78   D(27,7,12,30)         -56.1565         estimate D2E/DX2                !
 ! D79   D(27,7,12,31)        -175.6095         estimate D2E/DX2                !
 ! D80   D(27,7,12,32)          62.515          estimate D2E/DX2                !
 ! D81   D(1,8,9,10)            -0.8549         estimate D2E/DX2                !
 ! D82   D(1,8,9,28)           119.1842         estimate D2E/DX2                !
 ! D83   D(1,8,9,29)          -120.4495         estimate D2E/DX2                !
 ! D84   D(11,8,9,10)          179.1107         estimate D2E/DX2                !
 ! D85   D(11,8,9,28)          -60.8501         estimate D2E/DX2                !
 ! D86   D(11,8,9,29)           59.5161         estimate D2E/DX2                !
 ! D87   D(8,9,10,2)             1.4599         estimate D2E/DX2                !
 ! D88   D(8,9,10,13)         -121.5822         estimate D2E/DX2                !
 ! D89   D(8,9,10,14)          116.5283         estimate D2E/DX2                !
 ! D90   D(28,9,10,2)         -116.3272         estimate D2E/DX2                !
 ! D91   D(28,9,10,13)         120.6307         estimate D2E/DX2                !
 ! D92   D(28,9,10,14)          -1.2588         estimate D2E/DX2                !
 ! D93   D(29,9,10,2)          117.9796         estimate D2E/DX2                !
 ! D94   D(29,9,10,13)          -5.0625         estimate D2E/DX2                !
 ! D95   D(29,9,10,14)        -126.952          estimate D2E/DX2                !
 ! D96   D(2,10,13,33)          66.0193         estimate D2E/DX2                !
 ! D97   D(2,10,13,34)        -176.2762         estimate D2E/DX2                !
 ! D98   D(2,10,13,35)         -55.5744         estimate D2E/DX2                !
 ! D99   D(9,10,13,33)        -176.1049         estimate D2E/DX2                !
 ! D100  D(9,10,13,34)         -58.4004         estimate D2E/DX2                !
 ! D101  D(9,10,13,35)          62.3014         estimate D2E/DX2                !
 ! D102  D(14,10,13,33)        -53.8321         estimate D2E/DX2                !
 ! D103  D(14,10,13,34)         63.8724         estimate D2E/DX2                !
 ! D104  D(14,10,13,35)       -175.4258         estimate D2E/DX2                !
 ! D105  D(2,10,14,36)         179.7375         estimate D2E/DX2                !
 ! D106  D(9,10,14,36)          66.4207         estimate D2E/DX2                !
 ! D107  D(13,10,14,36)        -56.7599         estimate D2E/DX2                !
 ! D108  D(4,15,16,37)         -49.9251         estimate D2E/DX2                !
 ! D109  D(17,15,16,37)         70.6167         estimate D2E/DX2                !
 ! D110  D(18,15,16,37)       -172.191          estimate D2E/DX2                !
 ! D111  D(4,15,17,38)         -72.2276         estimate D2E/DX2                !
 ! D112  D(4,15,17,39)          49.2944         estimate D2E/DX2                !
 ! D113  D(4,15,17,40)         166.7941         estimate D2E/DX2                !
 ! D114  D(16,15,17,38)        169.3225         estimate D2E/DX2                !
 ! D115  D(16,15,17,39)        -69.1556         estimate D2E/DX2                !
 ! D116  D(16,15,17,40)         48.3442         estimate D2E/DX2                !
 ! D117  D(18,15,17,38)         54.971          estimate D2E/DX2                !
 ! D118  D(18,15,17,39)        176.493          estimate D2E/DX2                !
 ! D119  D(18,15,17,40)        -66.0073         estimate D2E/DX2                !
 ! D120  D(4,15,18,19)        -173.2521         estimate D2E/DX2                !
 ! D121  D(4,15,18,41)         -55.519          estimate D2E/DX2                !
 ! D122  D(4,15,18,42)          66.4311         estimate D2E/DX2                !
 ! D123  D(16,15,18,19)        -53.7111         estimate D2E/DX2                !
 ! D124  D(16,15,18,41)         64.022          estimate D2E/DX2                !
 ! D125  D(16,15,18,42)       -174.0279         estimate D2E/DX2                !
 ! D126  D(17,15,18,19)         60.1457         estimate D2E/DX2                !
 ! D127  D(17,15,18,41)        177.8789         estimate D2E/DX2                !
 ! D128  D(17,15,18,42)        -60.171          estimate D2E/DX2                !
 ! D129  D(15,18,19,43)         43.2939         estimate D2E/DX2                !
 ! D130  D(41,18,19,43)        -77.4648         estimate D2E/DX2                !
 ! D131  D(42,18,19,43)        165.9675         estimate D2E/DX2                !
 --------------------------------------------------------------------------------
 Trust Radius=3.00D-01 FncErr=1.00D-07 GrdErr=1.00D-06
 Number of steps in this run=    258 maximum allowed number of steps=    258.
 GradGradGradGradGradGradGradGradGradGradGradGradGradGradGradGradGradGrad

                          Input orientation:                          
 ---------------------------------------------------------------------
 Center     Atomic      Atomic             Coordinates (Angstroms)
 Number     Number       Type             X           Y           Z
 ---------------------------------------------------------------------
      1          6           0       -1.821600    0.523000   -0.283600
      2          6           0       -0.988800   -0.524700   -0.377300
      3          6           0        0.470800   -0.412600   -0.708600
      4          6           0        1.255500    0.408400    0.346100
      5          6           0        1.023200    1.926600    0.162700
      6          6           0       -0.393900    2.434300    0.471600
      7          6           0       -1.483500    1.964100   -0.512300
      8          6           0       -3.107600   -0.048100    0.164600
      9          6           0       -3.040400   -1.535100    0.346400
     10          6           0       -1.600700   -1.858800   -0.048400
     11          8           0       -4.121800    0.603000    0.368400
     12          6           0       -2.678200    2.921700   -0.445600
     13          6           0       -1.543100   -2.855000   -1.205800
     14          8           0       -0.892100   -2.387200    1.069300
     15          6           0        2.774400    0.029100    0.341800
     16          8           0        2.902400   -1.399300    0.523300
     17          6           0        3.532200    0.661400    1.520100
     18          6           0        3.480300    0.360100   -0.991600
     19          8           0        4.814500   -0.151800   -0.981200
     20          1           0        0.582600    0.030300   -1.706400
     21          1           0        0.887700   -1.421400   -0.790200
     22          1           0        0.869100    0.124700    1.336400
     23          1           0        1.292500    2.226400   -0.857500
     24          1           0        1.694200    2.478600    0.829300
     25          1           0       -0.346000    3.531400    0.447700
     26          1           0       -0.664900    2.164900    1.501000
     27          1           0       -1.088200    2.052400   -1.533900
     28          1           0       -3.259600   -1.786100    1.388700
     29          1           0       -3.776500   -1.998400   -0.318300
     30          1           0       -2.370700    3.937500   -0.719600
     31          1           0       -3.103800    2.969600    0.562500
     32          1           0       -3.464800    2.625200   -1.147700
     33          1           0       -0.511500   -3.138000   -1.441900
     34          1           0       -2.058800   -3.784600   -0.938000
     35          1           0       -2.007700   -2.453300   -2.112700
     36          1           0       -1.287000   -3.249000    1.289000
     37          1           0        2.356900   -1.646500    1.293300
     38          1           0        3.667900    1.739600    1.397200
     39          1           0        3.002200    0.482400    2.462500
     40          1           0        4.523600    0.209100    1.640500
     41          1           0        2.974600   -0.113800   -1.838100
     42          1           0        3.531400    1.437500   -1.172500
     43          1           0        4.729600   -1.047500   -0.595100
 ---------------------------------------------------------------------
                    Distance matrix (angstroms):
                    1          2          3          4          5
     1  C    0.000000
     2  C    1.341645   0.000000
     3  C    2.512184   1.500919   0.000000
     4  C    3.142960   2.535915   1.549899   0.000000
     5  C    3.203461   3.216926   2.556593   1.546781   0.000000
     6  C    2.502343   3.135318   3.200846   2.615443   1.536669
     7  C    1.497793   2.541078   3.083265   3.264839   2.596262
     8  C    1.476765   2.238329   3.701390   4.390669   4.578532
     9  C    2.473489   2.398690   3.834261   4.715077   5.341344
    10  C    2.403557   1.504134   2.611220   3.667929   4.610712
    11  O    2.392159   3.412252   4.825282   5.380866   5.316508
    12  C    2.552209   3.838803   4.593792   4.734708   3.880801
    13  C    3.512677   2.534553   3.204422   4.570595   5.596641
    14  O    3.341193   2.360277   2.986213   3.598692   4.806159
    15  C    4.664577   3.871108   2.570022   1.565549   2.588298
    16  O    5.163574   4.088697   2.898937   2.451828   3.837061
    17  C    5.651165   5.044443   3.936083   2.574033   3.120632
    18  C    5.351443   4.597074   3.119975   2.596442   3.134274
    19  O    6.706700   5.846541   4.360052   3.839535   4.472383
    20  H    2.836775   2.131626   1.097390   2.192832   2.698818
    21  H    3.373076   2.120332   1.094597   2.185091   3.483602
    22  H    3.165898   2.609651   2.151595   1.100220   2.155960
    23  H    3.595630   3.606033   2.767975   2.180630   1.096910
    24  H    4.174179   4.204067   3.495838   2.170638   1.095126
    25  H    3.429674   4.188766   4.190385   3.511161   2.128689
    26  H    2.686743   3.296494   3.579896   2.847283   2.167375
    27  H    2.107176   2.826490   3.031143   3.424918   2.711510
    28  H    3.193176   3.141086   4.494558   5.127277   5.799103
    29  H    3.190658   3.153814   4.550456   5.617396   6.218851
    30  H    3.485745   4.683807   5.195923   5.171034   4.042367
    31  H    2.888905   4.191251   5.082592   5.060639   4.275490
    32  H    2.804643   4.079946   4.990990   5.424654   4.727297
    33  H    4.057209   2.861909   2.988385   4.346974   5.529938
    34  H    4.363476   3.476526   4.221597   5.496794   6.582406
    35  H    3.498371   2.787341   3.504128   4.988336   5.792005
    36  H    4.121511   3.207380   3.889143   4.553015   5.778617
    37  H    4.965200   3.904235   3.014546   2.516522   3.977946
    38  H    5.868544   5.473642   4.391789   2.948996   2.924619
    39  H    5.550834   5.000679   4.155104   2.745102   3.360243
    40  H    6.637941   5.915787   4.725460   3.520748   4.169712
    41  H    5.081881   4.243974   2.762981   2.828202   3.460404
    42  H    5.502823   4.991471   3.606292   2.923168   2.883235
    43  H    6.744014   5.746378   4.307361   3.882637   4.812165
                    6          7          8          9         10
     6  C    0.000000
     7  C    1.541550   0.000000
     8  C    3.690627   2.672984   0.000000
     9  C    4.772397   3.925010   1.499579   0.000000
    10  C    4.489708   3.852727   2.365323   1.527542   0.000000
    11  O    4.154702   3.096587   1.222320   2.396118   3.548257
    12  C    2.509351   1.532565   3.062097   4.541092   4.916498
    13  C    5.666659   4.869109   3.493472   2.528511   1.528171
    14  O    4.883883   4.667443   3.346388   2.421539   1.424982
    15  C    3.979945   4.754306   5.885175   6.021515   4.780996
    16  O    5.056160   5.623259   6.170454   5.946983   4.562444
    17  C    4.433598   5.566410   6.813789   7.028603   5.929440
    18  C    4.631704   5.238497   6.701034   6.921095   5.624029
    19  O    5.993828   6.660458   8.005203   8.085511   6.703638
    20  H    3.387691   3.071519   4.138159   4.448662   3.329334
    21  H    4.254534   4.142635   4.331284   4.090814   2.633196
    22  H    2.770794   3.512237   4.149352   4.361104   3.457146
    23  H    2.157238   2.809651   5.057561   5.862788   5.070908
    24  H    2.118979   3.487460   5.466564   6.225706   5.517224
    25  H    1.098405   2.161466   4.529834   5.739292   5.556496
    26  H    1.098035   2.182614   3.556700   4.545998   4.412088
    27  H    2.156370   1.098966   3.372681   4.496306   4.215074
    28  H    5.183154   4.564245   2.131236   1.094276   2.196017
    29  H    5.631585   4.582236   2.117614   1.094676   2.196916
    30  H    2.754325   2.173570   4.148474   5.615532   5.885618
    31  H    2.763760   2.188972   3.043822   4.510326   5.093717
    32  H    3.476924   2.183194   2.999376   4.440782   4.978914
    33  H    5.892863   5.276397   4.343738   3.487498   2.182785
    34  H    6.590416   5.793077   4.034494   2.770103   2.170242
    35  H    5.759478   4.727525   3.490109   2.820768   2.186416
    36  H    5.810823   5.519031   3.850275   2.626854   1.954406
    37  H    4.989491   5.571831   5.804275   5.480865   4.184236
    38  H    4.223454   5.498501   7.114954   7.538510   6.541895
    39  H    4.393984   5.582685   6.549155   6.712764   5.742171
    40  H    5.522649   6.618143   7.776866   7.869627   6.680991
    41  H    4.813971   5.094121   6.403771   6.555331   5.213580
    42  H    4.370887   5.085508   6.933337   7.371022   6.202229
    43  H    6.285780   6.905013   7.937106   7.842007   6.405450
                   11         12         13         14         15
    11  O    0.000000
    12  C    2.850078   0.000000
    13  C    4.591902   5.936044   0.000000
    14  O    4.456851   5.802542   2.412202   0.000000
    15  C    6.920090   6.222377   5.417924   4.450953   0.000000
    16  O    7.305654   7.124107   4.987115   3.958825   1.445563
    17  C    7.740384   6.895071   6.749390   5.391810   1.537028
    18  C    7.726611   6.692311   5.968023   5.559932   1.544607
    19  O    9.069101   8.116269   6.912077   6.462728   2.438250
    20  H    5.173409   4.536808   3.618585   3.965294   2.999852
    21  H    5.525906   5.630001   2.852494   2.749218   2.635339
    22  H    5.106357   4.856137   4.600011   3.079417   2.151403
    23  H    5.783848   4.052106   5.829457   5.456220   2.909033
    24  H    6.128308   4.575980   6.562700   5.515665   2.721128
    25  H    4.778962   2.570773   6.704716   5.976156   4.691931
    26  H    3.958847   2.900927   5.770390   4.578165   4.211196
    27  H    3.862931   2.113807   4.939348   5.150258   4.746754
    28  H    2.737188   5.085869   3.289430   2.463411   6.387496
    29  H    2.712576   5.042802   2.551371   3.224339   6.889178
    30  H    3.920330   1.096121   6.859983   6.737080   6.547840
    31  H    2.583562   1.095306   6.283998   5.817540   6.576358
    32  H    2.611417   1.095261   5.807659   6.054587   6.919968
    33  H    5.505137   6.512079   1.095459   2.648525   4.899923
    34  H    5.021323   6.752820   1.096275   2.709828   6.288244
    35  H    4.468361   5.667400   1.095301   3.372545   5.920757
    36  H    4.870472   6.559102   2.538671   0.973095   5.304536
    37  H    6.920205   7.017439   4.787063   3.339882   1.971622
    38  H    7.939126   6.713141   7.418927   6.158863   2.199550
    39  H    7.426384   6.831850   6.727140   5.034003   2.180537
    40  H    8.747362   7.973452   7.368513   6.032980   2.186029
    41  H    7.466012   6.565627   5.321992   5.345343   2.193733
    42  H    7.851257   6.425758   6.646594   6.262695   2.202213
    43  H    9.055372   8.405498   6.556430   6.014028   2.420673
                   16         17         18         19         20
    16  O    0.000000
    17  C    2.374183   0.000000
    18  C    2.392567   2.530240   0.000000
    19  O    2.734210   2.926105   1.429069   0.000000
    20  H    3.520908   4.416869   3.002727   4.297447   0.000000
    21  H    2.405158   4.082759   3.152123   4.131359   1.743543
    22  H    2.667961   2.722847   3.506189   4.584092   3.057716
    23  H    4.200487   3.621942   2.878807   4.251543   2.459155
    24  H    4.073265   2.675381   3.315701   4.464660   3.695890
    25  H    5.905050   4.942406   5.173906   6.499114   4.214279
    26  H    5.136638   4.458310   5.162658   6.446103   4.049715
    27  H    5.663143   5.710507   4.901955   6.325017   2.628729
    28  H    6.234483   7.220531   7.463126   8.571957   5.257514
    29  H    6.758322   7.991955   7.660091   8.812188   5.004418
    30  H    7.604723   7.112898   6.863379   8.271512   4.996195
    31  H    7.427197   7.090929   7.250868   8.650180   5.232297
    32  H    7.715574   7.741555   7.306809   8.734201   4.840155
    33  H    4.305787   6.289705   5.326720   6.123390   3.362312
    34  H    5.695486   7.554366   6.918312   7.774404   4.703286
    35  H    5.671728   7.320457   6.268192   7.288320   3.611510
    36  H    4.643141   6.210421   6.399523   7.209352   4.818883
    37  H    0.975489   2.599841   3.241796   3.667053   3.867557
    38  H    3.346996   1.093633   2.764883   3.247903   4.698203
    39  H    2.703933   1.095928   3.489175   3.942805   4.841341
    40  H    2.542317   1.096333   2.835353   2.662364   5.173508
    41  H    2.689597   3.491326   1.094018   2.030013   2.399953
    42  H    3.364344   2.802218   1.093676   2.051540   3.310692
    43  H    2.171000   2.971225   1.923357   0.979061   4.426539
                   21         22         23         24         25
    21  H    0.000000
    22  H    2.629296   0.000000
    23  H    3.670809   3.067508   0.000000
    24  H    4.299212   2.545346   1.752216   0.000000
    25  H    5.252108   3.724495   2.468047   2.327321   0.000000
    26  H    4.530090   2.557863   3.065570   2.472841   1.754554
    27  H    4.065041   3.973119   2.481033   3.675338   2.581674
    28  H    4.699011   4.549731   6.470486   6.560543   6.135988
    29  H    4.723387   5.369095   6.620758   7.161639   6.552387
    30  H    6.272158   5.409333   4.045481   4.588125   2.372112
    31  H    6.086276   4.947354   4.679338   4.830431   2.816782
    32  H    5.953741   5.586228   4.782798   5.526780   3.618482
    33  H    2.308504   4.502246   5.689704   6.447454   6.933893
    34  H    3.780003   5.387775   6.882573   7.512392   7.640530
    35  H    3.346217   5.178644   5.862290   6.832501   6.718149
    36  H    3.520300   4.004106   6.421938   6.473351   6.896890
    37  H    2.559334   2.313559   4.556121   4.203679   5.901810
    38  H    4.744065   3.231854   3.311068   2.182687   4.497054
    39  H    4.321530   2.438476   4.121530   2.891889   4.956437
    40  H    4.667612   3.668102   4.555163   3.716743   6.014437
    41  H    2.676390   3.816735   3.044269   3.933826   5.434956
    42  H    3.912622   3.886626   2.394632   2.909707   4.695071
    43  H    3.864979   4.473053   4.754044   4.865794   6.914873
                   26         27         28         29         30
    26  H    0.000000
    27  H    3.066343   0.000000
    28  H    4.728158   5.290619   0.000000
    29  H    5.506812   5.011349   1.796136   0.000000
    30  H    3.314050   2.421052   6.163982   6.113283   0.000000
    31  H    2.734329   3.049392   4.829447   5.090124   1.765799
    32  H    3.881614   2.474970   5.092642   4.707732   1.761379
    33  H    6.066708   5.223150   4.170370   3.636123   7.351261
    34  H    6.579379   5.947077   3.293851   2.554414   7.731482
    35  H    6.015788   4.634849   3.777858   2.560363   6.550940
    36  H    5.453647   6.009420   2.457879   3.216368   7.540203
    37  H    4.868386   5.791687   5.619045   6.351353   7.588348
    38  H    4.354861   5.595505   7.773087   8.504979   6.765818
    39  H    4.147639   5.930218   6.746056   7.735502   7.136633
    40  H    5.546634   6.705734   8.038808   8.809178   8.185500
    41  H    5.439487   4.614250   7.216237   7.172089   6.799728
    42  H    5.028484   4.674336   7.941601   8.120374   6.425722
    43  H    6.619198   6.658643   8.264884   8.563560   8.676404
                   31         32         33         34         35
    31  H    0.000000
    32  H    1.781493   0.000000
    33  H    6.931119   6.482516   0.000000
    34  H    6.997338   6.565542   1.751041   0.000000
    35  H    6.145403   5.370803   1.776908   1.776201   0.000000
    36  H    6.519168   6.722094   2.841045   2.417038   3.567087
    37  H    7.187607   7.622210   4.234809   5.389673   5.594774
    38  H    6.932932   7.624711   7.022738   8.292469   7.881132
    39  H    6.861443   7.710203   6.379477   7.442070   7.392556
    40  H    8.182889   8.799212   6.786494   8.119501   7.989541
    41  H    7.226146   7.031689   4.632025   6.294447   5.511078
    42  H    7.027335   7.096341   6.111695   7.653473   6.834027
    43  H    8.879149   8.996793   5.705821   7.327460   7.047737
                   36         37         38         39         40
    36  H    0.000000
    37  H    3.980707   0.000000
    38  H    7.031989   3.632518   0.000000
    39  H    5.804971   2.513097   1.777237   0.000000
    40  H    6.770900   2.873741   1.770268   1.750724   0.000000
    41  H    6.145687   3.540676   3.792482   4.341817   3.821560
    42  H    7.158159   4.119548   2.590995   3.795457   3.225895
    43  H    6.678017   3.091045   3.586697   3.830590   2.572817
                   41         42         43
    41  H    0.000000
    42  H    1.777521   0.000000
    43  H    2.344540   2.818563   0.000000
 Stoichiometry    C15H24O4
 Framework group  C1[X(C15H24O4)]
 Deg. of freedom   123
 Full point group                 C1      NOp   1
 Largest Abelian subgroup         C1      NOp   1
 Largest concise Abelian subgroup C1      NOp   1
                         Standard orientation:                         
 ---------------------------------------------------------------------
 Center     Atomic      Atomic             Coordinates (Angstroms)
 Number     Number       Type             X           Y           Z
 ---------------------------------------------------------------------
      1          6           0       -1.840836    0.517330   -0.268788
      2          6           0       -1.017783   -0.538398   -0.358410
      3          6           0        0.439560   -0.442420   -0.704385
      4          6           0        1.240922    0.383561    0.333768
      5          6           0        1.019697    1.901547    0.135511
      6          6           0       -0.390146    2.424697    0.451750
      7          6           0       -1.492775    1.952866   -0.516733
      8          6           0       -3.127363   -0.037779    0.197620
      9          6           0       -3.070977   -1.523182    0.395449
     10          6           0       -1.637789   -1.863498   -0.008951
     11          8           0       -4.134111    0.624157    0.403449
     12          6           0       -2.678709    2.921282   -0.449762
     13          6           0       -1.599346   -2.872973   -1.155593
     14          8           0       -0.923279   -2.385437    1.108023
     15          6           0        2.756474   -0.008678    0.319720
     16          8           0        2.874144   -1.436007    0.516032
     17          6           0        3.530502    0.630225    1.483824
     18          6           0        3.452685    0.301440   -1.023756
     19          8           0        4.782573   -0.221650   -1.019917
     20          1           0        0.545784   -0.011621   -1.708075
     21          1           0        0.847186   -1.455577   -0.778512
     22          1           0        0.861389    0.114200    1.330705
     23          1           0        1.281997    2.187670   -0.890424
     24          1           0        1.701493    2.455202    0.789669
     25          1           0       -0.333248    3.521016    0.415113
     26          1           0       -0.653804    2.169088    1.486559
     27          1           0       -1.106277    2.026421   -1.542859
     28          1           0       -3.282565   -1.760690    1.442474
     29          1           0       -3.817104   -1.987570   -0.257203
     30          1           0       -2.365244    3.931316   -0.737954
     31          1           0       -3.094486    2.984021    0.561618
     32          1           0       -3.474278    2.623692   -1.141214
     33          1           0       -0.572406   -3.167354   -1.398005
     34          1           0       -2.120328   -3.795112   -0.872648
     35          1           0       -2.068977   -2.477453   -2.062618
     36          1           0       -1.323348   -3.241345    1.341000
     37          1           0        2.333779   -1.669969    1.293750
     38          1           0        3.674112    1.705797    1.347600
     39          1           0        3.007814    0.466244    2.433016
     40          1           0        4.519143    0.170872    1.600143
     41          1           0        2.935158   -0.177531   -1.860194
     42          1           0        3.511155    1.376286   -1.217185
     43          1           0        4.693744   -1.112242   -0.623035
 ---------------------------------------------------------------------
 Rotational constants (GHZ):      0.5852277      0.2540595      0.1998038
 Standard basis: 6-31G(d) (6D, 7F)
 There are   333 symmetry adapted cartesian basis functions of A   symmetry.
 There are   333 symmetry adapted basis functions of A   symmetry.
   333 basis functions,   628 primitive gaussians,   333 cartesian basis functions
    73 alpha electrons       73 beta electrons
       nuclear repulsion energy      1601.0163510868 Hartrees.
 NAtoms=   43 NActive=   43 NUniq=   43 SFac= 1.00D+00 NAtFMM=   60 NAOKFM=F Big=F
 Integral buffers will be    131072 words long.
 Raffenetti 2 integral format.
 Two-electron integral symmetry is turned on.
 Using the following non-standard input for PCM:
 --- end of non-standard input.
 ------------------------------------------------------------------------------
 Polarizable Continuum Model (PCM)
 =================================
 Model                : PCM (using non-symmetric T matrix).
 Atomic radii         : SMD-Coulomb.
 Polarization charges : Total charges.
 Charge compensation  : None.
 Solution method      : On-the-fly selection.
 Cavity type          : VdW (van der Waals Surface) (Alpha=1.000).
 Cavity algorithm     : GePol (No added spheres)
                        Default sphere list used, NSphG=   43.
                        Lebedev-Laikov grids with approx.  5.0 points / Ang**2.
                        Smoothing algorithm: Karplus/York (Gamma=1.0000).
                        Polarization charges: spherical gaussians, with
                                              point-specific exponents (IZeta= 3).
                        Self-potential: point-specific (ISelfS= 7).
                        Self-field    : sphere-specific E.n sum rule (ISelfD= 2).
 1st derivatives      : Analytical E(r).r(x)/FMM algorithm (CHGder, D1EAlg=3).
                        Cavity 1st derivative terms included.
 Solvent              : Methanol, Eps=  32.613000 Eps(inf)=   1.765709
 ------------------------------------------------------------------------------
 ------------------------------------------------------------------------------
 Atomic radii for non-electrostatic terms: SMD-CDS.
 ------------------------------------------------------------------------------
 Nuclear repulsion after PCM non-electrostatic terms =     1601.0171942259 Hartrees.
 One-electron integrals computed using PRISM.
 NBasis=   333 RedAO= T EigKep=  8.89D-04  NBF=   333
 NBsUse=   333 1.00D-06 EigRej= -1.00D+00 NBFU=   333
 ExpMin= 1.61D-01 ExpMax= 5.48D+03 ExpMxC= 8.25D+02 IAcc=1 IRadAn=         1 AccDes= 0.00D+00
 Harris functional with IExCor=  402 and IRadAn=       1 diagonalized for initial guess.
 HarFok:  IExCor=  402 AccDes= 0.00D+00 IRadAn=         1 IDoV= 1 UseB2=F ITyADJ=14
 ICtDFT=  3500011 ScaDFX=  1.000000  1.000000  1.000000  1.000000
 FoFCou: FMM=F IPFlag=           0 FMFlag=      100000 FMFlg1=           0
         NFxFlg=           0 DoJE=T BraDBF=F KetDBF=T FulRan=T
         wScrn=  0.000000 ICntrl=     500 IOpCl=  0 I1Cent=   200000004 NGrid=           0
         NMat0=    1 NMatS0=      1 NMatT0=    0 NMatD0=    1 NMtDS0=    0 NMtDT0=    0
 Petite list used in FoFCou.
 Keep R1 ints in memory in canonical form, NReq=1565304907.
 Requested convergence on RMS density matrix=1.00D-08 within 128 cycles.
 Requested convergence on MAX density matrix=1.00D-06.
 Requested convergence on             energy=1.00D-06.
 No special actions if energy rises.
 Inv3:  Mode=1 IEnd=    21370683.
 Iteration    1 A*A^-1 deviation from unit magnitude is 7.88D-15 for   2669.
 Iteration    1 A*A^-1 deviation from orthogonality  is 5.19D-15 for   2320    861.
 Iteration    1 A^-1*A deviation from unit magnitude is 7.33D-15 for   2669.
 Iteration    1 A^-1*A deviation from orthogonality  is 1.89D-12 for   2180   2135.
 Error on total polarization charges =  0.05261
 SCF Done:  E(RB3LYP) =  -886.941025682     A.U. after   12 cycles
            NFock= 12  Conv=0.61D-08     -V/T= 2.0090
 SMD-CDS (non-electrostatic) energy       (kcal/mol) =       0.53
 (included in total energy above)

 **********************************************************************

            Population analysis using the SCF density.

 **********************************************************************

 Orbital symmetries:
       Occupied  (A) (A) (A) (A) (A) (A) (A) (A) (A) (A) (A) (A)
                 (A) (A) (A) (A) (A) (A) (A) (A) (A) (A) (A) (A)
                 (A) (A) (A) (A) (A) (A) (A) (A) (A) (A) (A) (A)
                 (A) (A) (A) (A) (A) (A) (A) (A) (A) (A) (A) (A)
                 (A) (A) (A) (A) (A) (A) (A) (A) (A) (A) (A) (A)
                 (A) (A) (A) (A) (A) (A) (A) (A) (A) (A) (A) (A)
                 (A)
       Virtual   (A) (A) (A) (A) (A) (A) (A) (A) (A) (A) (A) (A)
                 (A) (A) (A) (A) (A) (A) (A) (A) (A) (A) (A) (A)
                 (A) (A) (A) (A) (A) (A) (A) (A) (A) (A) (A) (A)
                 (A) (A) (A) (A) (A) (A) (A) (A) (A) (A) (A) (A)
                 (A) (A) (A) (A) (A) (A) (A) (A) (A) (A) (A) (A)
                 (A) (A) (A) (A) (A) (A) (A) (A) (A) (A) (A) (A)
                 (A) (A) (A) (A) (A) (A) (A) (A) (A) (A) (A) (A)
                 (A) (A) (A) (A) (A) (A) (A) (A) (A) (A) (A) (A)
                 (A) (A) (A) (A) (A) (A) (A) (A) (A) (A) (A) (A)
                 (A) (A) (A) (A) (A) (A) (A) (A) (A) (A) (A) (A)
                 (A) (A) (A) (A) (A) (A) (A) (A) (A) (A) (A) (A)
                 (A) (A) (A) (A) (A) (A) (A) (A) (A) (A) (A) (A)
                 (A) (A) (A) (A) (A) (A) (A) (A) (A) (A) (A) (A)
                 (A) (A) (A) (A) (A) (A) (A) (A) (A) (A) (A) (A)
                 (A) (A) (A) (A) (A) (A) (A) (A) (A) (A) (A) (A)
                 (A) (A) (A) (A) (A) (A) (A) (A) (A) (A) (A) (A)
                 (A) (A) (A) (A) (A) (A) (A) (A) (A) (A) (A) (A)
                 (A) (A) (A) (A) (A) (A) (A) (A) (A) (A) (A) (A)
                 (A) (A) (A) (A) (A) (A) (A) (A) (A) (A) (A) (A)
                 (A) (A) (A) (A) (A) (A) (A) (A) (A) (A) (A) (A)
                 (A) (A) (A) (A) (A) (A) (A) (A) (A) (A) (A) (A)
                 (A) (A) (A) (A) (A) (A) (A) (A)
 The electronic state is 1-A.
 Alpha  occ. eigenvalues --  -19.14524 -19.14466 -19.13928 -19.12588 -10.26414
 Alpha  occ. eigenvalues --  -10.24297 -10.23899 -10.22118 -10.20009 -10.18800
 Alpha  occ. eigenvalues --  -10.18792 -10.18499 -10.17726 -10.17537 -10.17308
 Alpha  occ. eigenvalues --  -10.17200 -10.17017 -10.16385 -10.16210  -1.03116
 Alpha  occ. eigenvalues --   -1.02632  -1.02225  -0.99953  -0.85959  -0.81024
 Alpha  occ. eigenvalues --   -0.78753  -0.74762  -0.73653  -0.71898  -0.68725
 Alpha  occ. eigenvalues --   -0.67313  -0.64844  -0.63077  -0.59949  -0.58090
 Alpha  occ. eigenvalues --   -0.56420  -0.54473  -0.50750  -0.49930  -0.48370
 Alpha  occ. eigenvalues --   -0.48144  -0.46861  -0.46158  -0.44910  -0.44012
 Alpha  occ. eigenvalues --   -0.43510  -0.42510  -0.42428  -0.41720  -0.41123
 Alpha  occ. eigenvalues --   -0.40740  -0.40178  -0.38670  -0.38420  -0.37849
 Alpha  occ. eigenvalues --   -0.37463  -0.36816  -0.36131  -0.35388  -0.35074
 Alpha  occ. eigenvalues --   -0.34411  -0.34277  -0.33546  -0.32836  -0.32012
 Alpha  occ. eigenvalues --   -0.31735  -0.30816  -0.29951  -0.27718  -0.26814
 Alpha  occ. eigenvalues --   -0.26109  -0.24621  -0.23299
 Alpha virt. eigenvalues --   -0.03934   0.05454   0.07568   0.09295   0.10412
 Alpha virt. eigenvalues --    0.11325   0.11971   0.12106   0.13239   0.13622
 Alpha virt. eigenvalues --    0.14799   0.14977   0.15685   0.15977   0.16271
 Alpha virt. eigenvalues --    0.16594   0.17148   0.17303   0.18324   0.18528
 Alpha virt. eigenvalues --    0.18805   0.19694   0.20536   0.20742   0.21089
 Alpha virt. eigenvalues --    0.21879   0.22635   0.22917   0.23024   0.23693
 Alpha virt. eigenvalues --    0.24483   0.25306   0.26320   0.26994   0.27813
 Alpha virt. eigenvalues --    0.28651   0.28910   0.29514   0.30472   0.31645
 Alpha virt. eigenvalues --    0.34096   0.34524   0.35746   0.35966   0.44332
 Alpha virt. eigenvalues --    0.46570   0.50695   0.51528   0.52053   0.52944
 Alpha virt. eigenvalues --    0.53839   0.54155   0.55593   0.56513   0.57187
 Alpha virt. eigenvalues --    0.57807   0.58837   0.60348   0.60848   0.61500
 Alpha virt. eigenvalues --    0.62099   0.62803   0.63932   0.64567   0.65728
 Alpha virt. eigenvalues --    0.67253   0.67952   0.69059   0.70297   0.71552
 Alpha virt. eigenvalues --    0.72805   0.73433   0.74698   0.74834   0.75900
 Alpha virt. eigenvalues --    0.76497   0.76729   0.78030   0.79155   0.80307
 Alpha virt. eigenvalues --    0.80812   0.81569   0.82101   0.82490   0.83419
 Alpha virt. eigenvalues --    0.84216   0.84702   0.86055   0.86694   0.87737
 Alpha virt. eigenvalues --    0.88036   0.88816   0.89649   0.89761   0.90397
 Alpha virt. eigenvalues --    0.90862   0.91935   0.92615   0.92790   0.94053
 Alpha virt. eigenvalues --    0.94535   0.95296   0.95752   0.96607   0.96995
 Alpha virt. eigenvalues --    0.97368   0.98786   0.98884   0.99417   1.00003
 Alpha virt. eigenvalues --    1.00739   1.02697   1.02978   1.03854   1.05119
 Alpha virt. eigenvalues --    1.05941   1.07024   1.07671   1.10291   1.11541
 Alpha virt. eigenvalues --    1.12615   1.13556   1.14462   1.16865   1.18037
 Alpha virt. eigenvalues --    1.18930   1.21144   1.24254   1.26180   1.26975
 Alpha virt. eigenvalues --    1.29349   1.34632   1.36178   1.36877   1.39155
 Alpha virt. eigenvalues --    1.40717   1.41893   1.43335   1.45678   1.47912
 Alpha virt. eigenvalues --    1.52021   1.53265   1.56328   1.58508   1.58935
 Alpha virt. eigenvalues --    1.62780   1.64704   1.65336   1.66182   1.68265
 Alpha virt. eigenvalues --    1.69786   1.70141   1.71668   1.72509   1.74142
 Alpha virt. eigenvalues --    1.75088   1.76248   1.79429   1.79540   1.80976
 Alpha virt. eigenvalues --    1.82120   1.82862   1.83175   1.84846   1.85741
 Alpha virt. eigenvalues --    1.87713   1.89401   1.89811   1.90522   1.91751
 Alpha virt. eigenvalues --    1.92544   1.93723   1.93891   1.94519   1.95440
 Alpha virt. eigenvalues --    1.96463   1.98470   1.99780   2.00992   2.02593
 Alpha virt. eigenvalues --    2.03878   2.05130   2.06447   2.07249   2.08815
 Alpha virt. eigenvalues --    2.10222   2.10824   2.12619   2.14535   2.16705
 Alpha virt. eigenvalues --    2.17182   2.18385   2.20661   2.21264   2.23309
 Alpha virt. eigenvalues --    2.26045   2.26771   2.27399   2.28796   2.29850
 Alpha virt. eigenvalues --    2.30949   2.32999   2.33585   2.33985   2.35819
 Alpha virt. eigenvalues --    2.37888   2.38648   2.39543   2.41301   2.42520
 Alpha virt. eigenvalues --    2.43430   2.43902   2.46222   2.47347   2.48120
 Alpha virt. eigenvalues --    2.49412   2.53133   2.54620   2.55387   2.56988
 Alpha virt. eigenvalues --    2.59972   2.62060   2.65724   2.67291   2.68603
 Alpha virt. eigenvalues --    2.69860   2.73409   2.74805   2.76764   2.78525
 Alpha virt. eigenvalues --    2.79741   2.84368   2.84847   2.85538   2.88272
 Alpha virt. eigenvalues --    2.94812   2.99169   3.00052   3.04424   3.17105
 Alpha virt. eigenvalues --    3.22748   3.78715   3.83162   3.88859   4.00119
 Alpha virt. eigenvalues --    4.15102   4.22539   4.24517   4.27933   4.28489
 Alpha virt. eigenvalues --    4.33130   4.35272   4.38223   4.51366   4.56032
 Alpha virt. eigenvalues --    4.59232   4.65252   4.70954   4.79612   4.81218
          Condensed to atoms (all electrons):
               1          2          3          4          5          6
     1  C    5.119450   0.483593  -0.058371  -0.002015  -0.003308  -0.037812
     2  C    0.483593   5.013476   0.320524  -0.022066  -0.005086  -0.005454
     3  C   -0.058371   0.320524   5.256935   0.339641  -0.037553  -0.001789
     4  C   -0.002015  -0.022066   0.339641   5.051798   0.348119  -0.027720
     5  C   -0.003308  -0.005086  -0.037553   0.348119   5.076849   0.361374
     6  C   -0.037812  -0.005454  -0.001789  -0.027720   0.361374   5.042193
     7  C    0.368743  -0.087426  -0.004386  -0.005468  -0.034149   0.374228
     8  C    0.340138   0.024853   0.005136  -0.000136  -0.000013   0.000291
     9  C   -0.154197  -0.074428   0.009046  -0.000158   0.000004  -0.000137
    10  C    0.004703   0.408535  -0.058161  -0.000222   0.000002  -0.000150
    11  O   -0.072274   0.005828  -0.000113   0.000001   0.000002  -0.000170
    12  C   -0.028945   0.007291  -0.000071   0.000105   0.004369  -0.049448
    13  C    0.001149  -0.056494  -0.008699   0.000204  -0.000008  -0.000006
    14  O   -0.000364  -0.057185   0.001979  -0.000687   0.000035   0.000002
    15  C    0.000143   0.003100  -0.030350   0.353010  -0.032484   0.003249
    16  O    0.000000   0.000204  -0.013456  -0.041816   0.002779  -0.000038
    17  C   -0.000004  -0.000076   0.005130  -0.051238  -0.004137   0.000052
    18  C   -0.000011   0.000293  -0.007703  -0.044855  -0.004622   0.000031
    19  O    0.000000  -0.000001  -0.000060   0.002915  -0.000005   0.000000
    20  H   -0.009304  -0.021274   0.348901  -0.027973  -0.008259  -0.001138
    21  H    0.005165  -0.035143   0.350960  -0.038264   0.004934  -0.000064
    22  H   -0.000166  -0.001669  -0.056451   0.363298  -0.041673  -0.005499
    23  H   -0.000282   0.000025  -0.008714  -0.035613   0.370845  -0.039552
    24  H   -0.000246  -0.000127   0.005467  -0.038571   0.367998  -0.033625
    25  H    0.005687   0.000090  -0.000173   0.004280  -0.034357   0.368139
    26  H   -0.006640  -0.000197  -0.000462  -0.006298  -0.037633   0.367722
    27  H   -0.042937  -0.008589   0.001139  -0.001542  -0.005084  -0.043429
    28  H    0.004717  -0.000578  -0.000125   0.000009   0.000000   0.000012
    29  H    0.004228   0.001244  -0.000184   0.000000   0.000000  -0.000002
    30  H    0.004717  -0.000084  -0.000001   0.000001   0.000020  -0.006812
    31  H   -0.008175  -0.000158  -0.000001  -0.000012   0.000085  -0.004706
    32  H   -0.004970  -0.000210   0.000009   0.000001  -0.000160   0.004768
    33  H    0.000060  -0.007818   0.002440   0.000027   0.000000   0.000000
    34  H   -0.000078   0.004775   0.000038  -0.000003   0.000000   0.000000
    35  H    0.000476   0.001097   0.000371  -0.000004   0.000000   0.000001
    36  H   -0.000141   0.007125  -0.000242   0.000013  -0.000001   0.000000
    37  H    0.000000  -0.000345   0.000328  -0.004241   0.000028  -0.000008
    38  H    0.000000  -0.000001  -0.000120  -0.000742  -0.001225   0.000001
    39  H   -0.000001  -0.000002   0.000070  -0.006053  -0.000349  -0.000073
    40  H    0.000000   0.000002  -0.000119   0.004965   0.000147   0.000001
    41  H    0.000002   0.000242   0.003024  -0.003943  -0.000094  -0.000019
    42  H    0.000002  -0.000032   0.000126  -0.003563   0.003025   0.000002
    43  H    0.000000   0.000000   0.000013   0.000758  -0.000020   0.000000
               7          8          9         10         11         12
     1  C    0.368743   0.340138  -0.154197   0.004703  -0.072274  -0.028945
     2  C   -0.087426   0.024853  -0.074428   0.408535   0.005828   0.007291
     3  C   -0.004386   0.005136   0.009046  -0.058161  -0.000113  -0.000071
     4  C   -0.005468  -0.000136  -0.000158  -0.000222   0.000001   0.000105
     5  C   -0.034149  -0.000013   0.000004   0.000002   0.000002   0.004369
     6  C    0.374228   0.000291  -0.000137  -0.000150  -0.000170  -0.049448
     7  C    5.030168  -0.053221   0.004339   0.007178  -0.013997   0.351456
     8  C   -0.053221   4.537088   0.348101  -0.069894   0.513907  -0.007814
     9  C    0.004339   0.348101   5.475297   0.288602  -0.074836   0.000298
    10  C    0.007178  -0.069894   0.288602   4.732607   0.004581  -0.000215
    11  O   -0.013997   0.513907  -0.074836   0.004581   8.209035   0.001971
    12  C    0.351456  -0.007814   0.000298  -0.000215   0.001971   5.131621
    13  C   -0.000183   0.000096  -0.054439   0.352184  -0.000072   0.000003
    14  O   -0.000016   0.001193  -0.049782   0.210348  -0.000023   0.000000
    15  C   -0.000034   0.000002   0.000001  -0.000056   0.000000   0.000001
    16  O   -0.000001   0.000000  -0.000001  -0.000024   0.000000   0.000000
    17  C    0.000000   0.000000   0.000000  -0.000003   0.000000   0.000000
    18  C   -0.000006   0.000000   0.000000   0.000000   0.000000   0.000000
    19  O    0.000000   0.000000   0.000000   0.000000   0.000000   0.000000
    20  H    0.001299  -0.000048  -0.000249   0.003370   0.000001  -0.000035
    21  H   -0.000076  -0.000103   0.000360  -0.005890   0.000001   0.000001
    22  H   -0.000518  -0.000084  -0.000059   0.000377  -0.000001  -0.000002
    23  H   -0.007082  -0.000012   0.000000  -0.000013   0.000000   0.000115
    24  H    0.004973   0.000004  -0.000001   0.000004   0.000000  -0.000211
    25  H   -0.039599  -0.000031   0.000004   0.000004   0.000003  -0.006296
    26  H   -0.036291   0.000769  -0.000056  -0.000021  -0.000042  -0.002535
    27  H    0.380086   0.002540  -0.000237  -0.000066  -0.000176  -0.047211
    28  H   -0.000070  -0.016037   0.343960  -0.023274  -0.000697  -0.000005
    29  H   -0.000070  -0.018234   0.339722  -0.025177  -0.000255  -0.000003
    30  H   -0.026806   0.000318   0.000010   0.000001   0.000709   0.358408
    31  H   -0.027263   0.002426   0.000021   0.000004   0.003119   0.373671
    32  H   -0.024962   0.001929  -0.000011   0.000003   0.002385   0.367765
    33  H    0.000004  -0.000153   0.005634  -0.024797   0.000001   0.000000
    34  H    0.000003   0.000257  -0.008220  -0.021604  -0.000001   0.000000
    35  H   -0.000023   0.000194  -0.000940  -0.021629  -0.000007   0.000000
    36  H    0.000004   0.000085  -0.004305  -0.018476   0.000002   0.000000
    37  H    0.000001  -0.000001   0.000005   0.000004   0.000000   0.000000
    38  H    0.000000   0.000000   0.000000   0.000000   0.000000   0.000000
    39  H    0.000001   0.000000   0.000000   0.000000   0.000000   0.000000
    40  H    0.000000   0.000000   0.000000   0.000000   0.000000   0.000000
    41  H    0.000001   0.000000   0.000000  -0.000004   0.000000   0.000000
    42  H   -0.000002   0.000000   0.000000   0.000000   0.000000   0.000000
    43  H    0.000000   0.000000   0.000000   0.000000   0.000000   0.000000
              13         14         15         16         17         18
     1  C    0.001149  -0.000364   0.000143   0.000000  -0.000004  -0.000011
     2  C   -0.056494  -0.057185   0.003100   0.000204  -0.000076   0.000293
     3  C   -0.008699   0.001979  -0.030350  -0.013456   0.005130  -0.007703
     4  C    0.000204  -0.000687   0.353010  -0.041816  -0.051238  -0.044855
     5  C   -0.000008   0.000035  -0.032484   0.002779  -0.004137  -0.004622
     6  C   -0.000006   0.000002   0.003249  -0.000038   0.000052   0.000031
     7  C   -0.000183  -0.000016  -0.000034  -0.000001   0.000000  -0.000006
     8  C    0.000096   0.001193   0.000002   0.000000   0.000000   0.000000
     9  C   -0.054439  -0.049782   0.000001  -0.000001   0.000000   0.000000
    10  C    0.352184   0.210348  -0.000056  -0.000024  -0.000003   0.000000
    11  O   -0.000072  -0.000023   0.000000   0.000000   0.000000   0.000000
    12  C    0.000003   0.000000   0.000001   0.000000   0.000000   0.000000
    13  C    5.247199  -0.055856   0.000004   0.000008   0.000000   0.000000
    14  O   -0.055856   8.399475  -0.000208  -0.000104   0.000000   0.000000
    15  C    0.000004  -0.000208   4.753050   0.203387   0.360768   0.365120
    16  O    0.000008  -0.000104   0.203387   8.387442  -0.062174  -0.048098
    17  C    0.000000   0.000000   0.360768  -0.062174   5.234510  -0.064821
    18  C    0.000000   0.000000   0.365120  -0.048098  -0.064821   4.900454
    19  O    0.000000   0.000000  -0.036019  -0.007173  -0.002276   0.245053
    20  H    0.000392   0.000135  -0.004510   0.000380  -0.000056   0.001611
    21  H    0.000482   0.003678  -0.009311   0.022303   0.000813  -0.001851
    22  H    0.000095   0.003179  -0.031864  -0.001613  -0.009282   0.004907
    23  H    0.000001   0.000000  -0.004766  -0.000009  -0.000301   0.002278
    24  H    0.000000   0.000000  -0.006969   0.000065   0.003907  -0.000838
    25  H    0.000000   0.000000  -0.000089   0.000000  -0.000003   0.000003
    26  H    0.000002  -0.000004   0.000022  -0.000001  -0.000018   0.000004
    27  H    0.000037  -0.000003   0.000014   0.000000  -0.000001  -0.000005
    28  H    0.003119   0.003396   0.000000   0.000000   0.000000   0.000000
    29  H   -0.001490   0.002359   0.000000   0.000000   0.000000   0.000000
    30  H    0.000000   0.000000   0.000000   0.000000   0.000000   0.000000
    31  H    0.000000   0.000000   0.000000   0.000000   0.000000   0.000000
    32  H    0.000000   0.000000   0.000000   0.000000   0.000000   0.000000
    33  H    0.361289   0.000314  -0.000004  -0.000060   0.000000   0.000002
    34  H    0.361250  -0.001342   0.000000   0.000000   0.000000   0.000000
    35  H    0.347213   0.003895   0.000000   0.000000   0.000000   0.000000
    36  H   -0.003878   0.238364   0.000003   0.000006   0.000000   0.000000
    37  H   -0.000005   0.001835  -0.022536   0.238051  -0.001982   0.006586
    38  H    0.000000   0.000000  -0.023138   0.004208   0.348156  -0.001427
    39  H    0.000000  -0.000004  -0.026659  -0.000799   0.363500   0.005004
    40  H    0.000000   0.000000  -0.024289   0.000011   0.359853  -0.007320
    41  H    0.000000   0.000000  -0.038797  -0.002176   0.006637   0.365694
    42  H    0.000000   0.000000  -0.024184   0.002771  -0.005270   0.370960
    43  H    0.000000   0.000000  -0.011434   0.026061  -0.000182  -0.039272
              19         20         21         22         23         24
     1  C    0.000000  -0.009304   0.005165  -0.000166  -0.000282  -0.000246
     2  C   -0.000001  -0.021274  -0.035143  -0.001669   0.000025  -0.000127
     3  C   -0.000060   0.348901   0.350960  -0.056451  -0.008714   0.005467
     4  C    0.002915  -0.027973  -0.038264   0.363298  -0.035613  -0.038571
     5  C   -0.000005  -0.008259   0.004934  -0.041673   0.370845   0.367998
     6  C    0.000000  -0.001138  -0.000064  -0.005499  -0.039552  -0.033625
     7  C    0.000000   0.001299  -0.000076  -0.000518  -0.007082   0.004973
     8  C    0.000000  -0.000048  -0.000103  -0.000084  -0.000012   0.000004
     9  C    0.000000  -0.000249   0.000360  -0.000059   0.000000  -0.000001
    10  C    0.000000   0.003370  -0.005890   0.000377  -0.000013   0.000004
    11  O    0.000000   0.000001   0.000001  -0.000001   0.000000   0.000000
    12  C    0.000000  -0.000035   0.000001  -0.000002   0.000115  -0.000211
    13  C    0.000000   0.000392   0.000482   0.000095   0.000001   0.000000
    14  O    0.000000   0.000135   0.003678   0.003179   0.000000   0.000000
    15  C   -0.036019  -0.004510  -0.009311  -0.031864  -0.004766  -0.006969
    16  O   -0.007173   0.000380   0.022303  -0.001613  -0.000009   0.000065
    17  C   -0.002276  -0.000056   0.000813  -0.009282  -0.000301   0.003907
    18  C    0.245053   0.001611  -0.001851   0.004907   0.002278  -0.000838
    19  O    8.327036  -0.000025  -0.000028  -0.000059  -0.000010  -0.000010
    20  H   -0.000025   0.559732  -0.033152   0.005385   0.005719   0.000119
    21  H   -0.000028  -0.033152   0.568786  -0.001030   0.000072  -0.000165
    22  H   -0.000059   0.005385  -0.001030   0.611095   0.005614  -0.002777
    23  H   -0.000010   0.005719   0.000072   0.005614   0.588588  -0.036550
    24  H   -0.000010   0.000119  -0.000165  -0.002777  -0.036550   0.592263
    25  H    0.000000   0.000025   0.000005   0.000102  -0.002356  -0.005260
    26  H    0.000000   0.000119  -0.000006   0.005487   0.005547  -0.002852
    27  H    0.000000   0.003564  -0.000036   0.000150   0.006048   0.000119
    28  H    0.000000   0.000000  -0.000008   0.000012   0.000000   0.000000
    29  H    0.000000   0.000009  -0.000016   0.000001   0.000000   0.000000
    30  H    0.000000   0.000000   0.000000   0.000000   0.000022  -0.000011
    31  H    0.000000   0.000001   0.000000  -0.000001   0.000009   0.000004
    32  H    0.000000  -0.000003   0.000000   0.000000  -0.000005   0.000003
    33  H    0.000000  -0.000128   0.004232   0.000001   0.000000   0.000000
    34  H    0.000000   0.000006  -0.000172   0.000000   0.000000   0.000000
    35  H    0.000000  -0.000002   0.000071  -0.000003   0.000000   0.000000
    36  H    0.000000   0.000003  -0.000224  -0.000039   0.000000   0.000000
    37  H    0.000139   0.000044  -0.000296   0.006135   0.000012   0.000007
    38  H   -0.000181  -0.000007  -0.000034   0.000224   0.000201   0.003154
    39  H    0.000222   0.000001  -0.000019   0.005406   0.000042   0.000456
    40  H    0.009234   0.000003  -0.000015  -0.000107  -0.000018  -0.000102
    41  H   -0.042188   0.002134   0.002050  -0.000105   0.000023   0.000031
    42  H   -0.034326  -0.000024   0.000082  -0.000051   0.001844   0.000389
    43  H    0.240485  -0.000010   0.000007  -0.000026   0.000000  -0.000002
              25         26         27         28         29         30
     1  C    0.005687  -0.006640  -0.042937   0.004717   0.004228   0.004717
     2  C    0.000090  -0.000197  -0.008589  -0.000578   0.001244  -0.000084
     3  C   -0.000173  -0.000462   0.001139  -0.000125  -0.000184  -0.000001
     4  C    0.004280  -0.006298  -0.001542   0.000009   0.000000   0.000001
     5  C   -0.034357  -0.037633  -0.005084   0.000000   0.000000   0.000020
     6  C    0.368139   0.367722  -0.043429   0.000012  -0.000002  -0.006812
     7  C   -0.039599  -0.036291   0.380086  -0.000070  -0.000070  -0.026806
     8  C   -0.000031   0.000769   0.002540  -0.016037  -0.018234   0.000318
     9  C    0.000004  -0.000056  -0.000237   0.343960   0.339722   0.000010
    10  C    0.000004  -0.000021  -0.000066  -0.023274  -0.025177   0.000001
    11  O    0.000003  -0.000042  -0.000176  -0.000697  -0.000255   0.000709
    12  C   -0.006296  -0.002535  -0.047211  -0.000005  -0.000003   0.358408
    13  C    0.000000   0.000002   0.000037   0.003119  -0.001490   0.000000
    14  O    0.000000  -0.000004  -0.000003   0.003396   0.002359   0.000000
    15  C   -0.000089   0.000022   0.000014   0.000000   0.000000   0.000000
    16  O    0.000000  -0.000001   0.000000   0.000000   0.000000   0.000000
    17  C   -0.000003  -0.000018  -0.000001   0.000000   0.000000   0.000000
    18  C    0.000003   0.000004  -0.000005   0.000000   0.000000   0.000000
    19  O    0.000000   0.000000   0.000000   0.000000   0.000000   0.000000
    20  H    0.000025   0.000119   0.003564   0.000000   0.000009   0.000000
    21  H    0.000005  -0.000006  -0.000036  -0.000008  -0.000016   0.000000
    22  H    0.000102   0.005487   0.000150   0.000012   0.000001   0.000000
    23  H   -0.002356   0.005547   0.006048   0.000000   0.000000   0.000022
    24  H   -0.005260  -0.002852   0.000119   0.000000   0.000000  -0.000011
    25  H    0.598511  -0.035104  -0.001877   0.000000   0.000000   0.005631
    26  H   -0.035104   0.596310   0.005818   0.000002   0.000001  -0.000131
    27  H   -0.001877   0.005818   0.597090   0.000000   0.000011  -0.004907
    28  H    0.000000   0.000002   0.000000   0.505313  -0.017635   0.000000
    29  H    0.000000   0.000001   0.000011  -0.017635   0.519062   0.000000
    30  H    0.005631  -0.000131  -0.004907   0.000000   0.000000   0.590838
    31  H   -0.000275   0.003633   0.005339  -0.000002   0.000002  -0.032254
    32  H    0.000221  -0.000144  -0.002569   0.000002  -0.000004  -0.031728
    33  H    0.000000   0.000000   0.000000  -0.000179   0.000118   0.000000
    34  H    0.000000   0.000000   0.000000   0.000337   0.001608   0.000000
    35  H    0.000000   0.000000  -0.000003  -0.000052   0.000417   0.000000
    36  H    0.000000   0.000000   0.000000   0.001062   0.000298   0.000000
    37  H    0.000000   0.000000   0.000000   0.000000   0.000000   0.000000
    38  H   -0.000007   0.000011   0.000000   0.000000   0.000000   0.000000
    39  H    0.000001   0.000013   0.000000   0.000000   0.000000   0.000000
    40  H    0.000000   0.000000   0.000000   0.000000   0.000000   0.000000
    41  H    0.000000   0.000000  -0.000004   0.000000   0.000000   0.000000
    42  H    0.000001   0.000001   0.000000   0.000000   0.000000   0.000000
    43  H    0.000000   0.000000   0.000000   0.000000   0.000000   0.000000
              31         32         33         34         35         36
     1  C   -0.008175  -0.004970   0.000060  -0.000078   0.000476  -0.000141
     2  C   -0.000158  -0.000210  -0.007818   0.004775   0.001097   0.007125
     3  C   -0.000001   0.000009   0.002440   0.000038   0.000371  -0.000242
     4  C   -0.000012   0.000001   0.000027  -0.000003  -0.000004   0.000013
     5  C    0.000085  -0.000160   0.000000   0.000000   0.000000  -0.000001
     6  C   -0.004706   0.004768   0.000000   0.000000   0.000001   0.000000
     7  C   -0.027263  -0.024962   0.000004   0.000003  -0.000023   0.000004
     8  C    0.002426   0.001929  -0.000153   0.000257   0.000194   0.000085
     9  C    0.000021  -0.000011   0.005634  -0.008220  -0.000940  -0.004305
    10  C    0.000004   0.000003  -0.024797  -0.021604  -0.021629  -0.018476
    11  O    0.003119   0.002385   0.000001  -0.000001  -0.000007   0.000002
    12  C    0.373671   0.367765   0.000000   0.000000   0.000000   0.000000
    13  C    0.000000   0.000000   0.361289   0.361250   0.347213  -0.003878
    14  O    0.000000   0.000000   0.000314  -0.001342   0.003895   0.238364
    15  C    0.000000   0.000000  -0.000004   0.000000   0.000000   0.000003
    16  O    0.000000   0.000000  -0.000060   0.000000   0.000000   0.000006
    17  C    0.000000   0.000000   0.000000   0.000000   0.000000   0.000000
    18  C    0.000000   0.000000   0.000002   0.000000   0.000000   0.000000
    19  O    0.000000   0.000000   0.000000   0.000000   0.000000   0.000000
    20  H    0.000001  -0.000003  -0.000128   0.000006  -0.000002   0.000003
    21  H    0.000000   0.000000   0.004232  -0.000172   0.000071  -0.000224
    22  H   -0.000001   0.000000   0.000001   0.000000  -0.000003  -0.000039
    23  H    0.000009  -0.000005   0.000000   0.000000   0.000000   0.000000
    24  H    0.000004   0.000003   0.000000   0.000000   0.000000   0.000000
    25  H   -0.000275   0.000221   0.000000   0.000000   0.000000   0.000000
    26  H    0.003633  -0.000144   0.000000   0.000000   0.000000   0.000000
    27  H    0.005339  -0.002569   0.000000   0.000000  -0.000003   0.000000
    28  H   -0.000002   0.000002  -0.000179   0.000337  -0.000052   0.001062
    29  H    0.000002  -0.000004   0.000118   0.001608   0.000417   0.000298
    30  H   -0.032254  -0.031728   0.000000   0.000000   0.000000   0.000000
    31  H    0.564082  -0.029010   0.000000   0.000000   0.000000   0.000000
    32  H   -0.029010   0.570704   0.000000   0.000000   0.000000   0.000000
    33  H    0.000000   0.000000   0.549702  -0.031283  -0.025054  -0.000315
    34  H    0.000000   0.000000  -0.031283   0.549730  -0.025164   0.004238
    35  H    0.000000   0.000000  -0.025054  -0.025164   0.555423  -0.000103
    36  H    0.000000   0.000000  -0.000315   0.004238  -0.000103   0.339778
    37  H    0.000000   0.000000   0.000027   0.000000   0.000000  -0.000041
    38  H    0.000000   0.000000   0.000000   0.000000   0.000000   0.000000
    39  H    0.000000   0.000000   0.000000   0.000000   0.000000   0.000000
    40  H    0.000000   0.000000   0.000000   0.000000   0.000000   0.000000
    41  H    0.000000   0.000000  -0.000004   0.000000   0.000000   0.000000
    42  H    0.000000   0.000000   0.000000   0.000000   0.000000   0.000000
    43  H    0.000000   0.000000   0.000000   0.000000   0.000000   0.000000
              37         38         39         40         41         42
     1  C    0.000000   0.000000  -0.000001   0.000000   0.000002   0.000002
     2  C   -0.000345  -0.000001  -0.000002   0.000002   0.000242  -0.000032
     3  C    0.000328  -0.000120   0.000070  -0.000119   0.003024   0.000126
     4  C   -0.004241  -0.000742  -0.006053   0.004965  -0.003943  -0.003563
     5  C    0.000028  -0.001225  -0.000349   0.000147  -0.000094   0.003025
     6  C   -0.000008   0.000001  -0.000073   0.000001  -0.000019   0.000002
     7  C    0.000001   0.000000   0.000001   0.000000   0.000001  -0.000002
     8  C   -0.000001   0.000000   0.000000   0.000000   0.000000   0.000000
     9  C    0.000005   0.000000   0.000000   0.000000   0.000000   0.000000
    10  C    0.000004   0.000000   0.000000   0.000000  -0.000004   0.000000
    11  O    0.000000   0.000000   0.000000   0.000000   0.000000   0.000000
    12  C    0.000000   0.000000   0.000000   0.000000   0.000000   0.000000
    13  C   -0.000005   0.000000   0.000000   0.000000   0.000000   0.000000
    14  O    0.001835   0.000000  -0.000004   0.000000   0.000000   0.000000
    15  C   -0.022536  -0.023138  -0.026659  -0.024289  -0.038797  -0.024184
    16  O    0.238051   0.004208  -0.000799   0.000011  -0.002176   0.002771
    17  C   -0.001982   0.348156   0.363500   0.359853   0.006637  -0.005270
    18  C    0.006586  -0.001427   0.005004  -0.007320   0.365694   0.370960
    19  O    0.000139  -0.000181   0.000222   0.009234  -0.042188  -0.034326
    20  H    0.000044  -0.000007   0.000001   0.000003   0.002134  -0.000024
    21  H   -0.000296  -0.000034  -0.000019  -0.000015   0.002050   0.000082
    22  H    0.006135   0.000224   0.005406  -0.000107  -0.000105  -0.000051
    23  H    0.000012   0.000201   0.000042  -0.000018   0.000023   0.001844
    24  H    0.000007   0.003154   0.000456  -0.000102   0.000031   0.000389
    25  H    0.000000  -0.000007   0.000001   0.000000   0.000000   0.000001
    26  H    0.000000   0.000011   0.000013   0.000000   0.000000   0.000001
    27  H    0.000000   0.000000   0.000000   0.000000  -0.000004   0.000000
    28  H    0.000000   0.000000   0.000000   0.000000   0.000000   0.000000
    29  H    0.000000   0.000000   0.000000   0.000000   0.000000   0.000000
    30  H    0.000000   0.000000   0.000000   0.000000   0.000000   0.000000
    31  H    0.000000   0.000000   0.000000   0.000000   0.000000   0.000000
    32  H    0.000000   0.000000   0.000000   0.000000   0.000000   0.000000
    33  H    0.000027   0.000000   0.000000   0.000000  -0.000004   0.000000
    34  H    0.000000   0.000000   0.000000   0.000000   0.000000   0.000000
    35  H    0.000000   0.000000   0.000000   0.000000   0.000000   0.000000
    36  H   -0.000041   0.000000   0.000000   0.000000   0.000000   0.000000
    37  H    0.338137  -0.000117   0.002685  -0.000383  -0.000216  -0.000167
    38  H   -0.000117   0.562163  -0.026416  -0.025306  -0.000095   0.001553
    39  H    0.002685  -0.026416   0.561009  -0.031219  -0.000122  -0.000054
    40  H   -0.000383  -0.025306  -0.031219   0.558529   0.000170  -0.000162
    41  H   -0.000216  -0.000095  -0.000122   0.000170   0.600130  -0.040582
    42  H   -0.000167   0.001553  -0.000054  -0.000162  -0.040582   0.550311
    43  H   -0.000923   0.000017  -0.000145   0.001705  -0.001301   0.005823
              43
     1  C    0.000000
     2  C    0.000000
     3  C    0.000013
     4  C    0.000758
     5  C   -0.000020
     6  C    0.000000
     7  C    0.000000
     8  C    0.000000
     9  C    0.000000
    10  C    0.000000
    11  O    0.000000
    12  C    0.000000
    13  C    0.000000
    14  O    0.000000
    15  C   -0.011434
    16  O    0.026061
    17  C   -0.000182
    18  C   -0.039272
    19  O    0.240485
    20  H   -0.000010
    21  H    0.000007
    22  H   -0.000026
    23  H    0.000000
    24  H   -0.000002
    25  H    0.000000
    26  H    0.000000
    27  H    0.000000
    28  H    0.000000
    29  H    0.000000
    30  H    0.000000
    31  H    0.000000
    32  H    0.000000
    33  H    0.000000
    34  H    0.000000
    35  H    0.000000
    36  H    0.000000
    37  H   -0.000923
    38  H    0.000017
    39  H   -0.000145
    40  H    0.001705
    41  H   -0.001301
    42  H    0.005823
    43  H    0.348060
 Mulliken charges:
               1
     1  C    0.087271
     2  C    0.102146
     3  C   -0.363971
     4  C   -0.105939
     5  C   -0.290394
     6  C   -0.264413
     7  C   -0.160834
     8  C    0.386455
     9  C   -0.393347
    10  C    0.257168
    11  O   -0.578882
    12  C   -0.454285
    13  C   -0.493598
    14  O   -0.704608
    15  C    0.285827
    16  O   -0.710134
    17  C   -0.481502
    18  C   -0.047171
    19  O   -0.702723
    20  H    0.173245
    21  H    0.161902
    22  H    0.141612
    23  H    0.148283
    24  H    0.149355
    25  H    0.142721
    26  H    0.142977
    27  H    0.156725
    28  H    0.196722
    29  H    0.193991
    30  H    0.142058
    31  H    0.149460
    32  H    0.145986
    33  H    0.165943
    34  H    0.165626
    35  H    0.163828
    36  H    0.436786
    37  H    0.437236
    38  H    0.159129
    39  H    0.153503
    40  H    0.154420
    41  H    0.149512
    42  H    0.171528
    43  H    0.430383
 Sum of Mulliken charges =   0.00000
 Mulliken charges with hydrogens summed into heavy atoms:
               1
     1  C    0.087271
     2  C    0.102146
     3  C   -0.028824
     4  C    0.035673
     5  C    0.007244
     6  C    0.021285
     7  C   -0.004109
     8  C    0.386455
     9  C   -0.002634
    10  C    0.257168
    11  O   -0.578882
    12  C   -0.016780
    13  C    0.001799
    14  O   -0.267822
    15  C    0.285827
    16  O   -0.272897
    17  C   -0.014450
    18  C    0.273869
    19  O   -0.272339
 Electronic spatial extent (au):  <R**2>=           5659.6055
 Charge=              0.0000 electrons
 Dipole moment (field-independent basis, Debye):
    X=              0.0890    Y=             -2.9953    Z=              0.3742  Tot=              3.0199
 Quadrupole moment (field-independent basis, Debye-Ang):
   XX=           -156.6567   YY=           -100.5967   ZZ=           -110.9024
   XY=             15.2056   XZ=             10.0839   YZ=             -3.6882
 Traceless Quadrupole moment (field-independent basis, Debye-Ang):
   XX=            -33.9381   YY=             22.1219   ZZ=             11.8162
   XY=             15.2056   XZ=             10.0839   YZ=             -3.6882
 Octapole moment (field-independent basis, Debye-Ang**2):
  XXX=              3.2219  YYY=            -55.8899  ZZZ=             10.8722  XYY=            -10.0824
  XXY=            -61.8911  XXZ=             24.1912  XZZ=             -1.1421  YZZ=            -12.5541
  YYZ=             10.5039  XYZ=              4.8017
 Hexadecapole moment (field-independent basis, Debye-Ang**3):
 XXXX=          -5866.0442 YYYY=          -1853.5361 ZZZZ=           -561.9272 XXXY=            106.5580
 XXXZ=            229.2004 YYYX=             85.8666 YYYZ=            -70.2520 ZZZX=             -6.2272
 ZZZY=            -32.5132 XXYY=          -1043.7996 XXZZ=           -890.8868 YYZZ=           -406.2495
 XXYZ=            -28.1340 YYXZ=            -28.4775 ZZXY=              0.1614
 N-N= 1.601017194226D+03 E-N=-5.267769264443D+03  KE= 8.790108728838D+02
 D1PCM: PCM CHGder 1st derivatives, ID1Alg=3 FixD1E=F DoIter=F DoCFld=F I1PDM=0.
 Calling FoFJK, ICntrl=      2127 FMM=F ISym2X=0 I1Cent= 0 IOpClX= 0 NMat=1 NMatS=1 NMatT=0.
 ***** Axes restored to original set *****
 -------------------------------------------------------------------
 Center     Atomic                   Forces (Hartrees/Bohr)
 Number     Number              X              Y              Z
 -------------------------------------------------------------------
      1        6          -0.013847141   -0.018296368    0.005331923
      2        6           0.024941765    0.004599437   -0.005314233
      3        6          -0.000280156   -0.010004490   -0.002571304
      4        6           0.004137059    0.004563882   -0.006376294
      5        6           0.001535769    0.000034778    0.006449856
      6        6           0.006879598    0.000276821   -0.002555882
      7        6          -0.002935115    0.010465652    0.000698883
      8        6          -0.006934753    0.020580787   -0.000891006
      9        6           0.002647770    0.004778441   -0.007628116
     10        6          -0.008496047   -0.016407140    0.000289025
     11        8          -0.018886792    0.005081182    0.004978782
     12        6          -0.005322861    0.001789320   -0.001176221
     13        6           0.004830285   -0.004076044   -0.005606616
     14        8           0.012643805   -0.002395518    0.009257023
     15        6          -0.002513453    0.005036832    0.008348736
     16        8          -0.001852523   -0.004017148   -0.007261865
     17        6           0.000914971    0.004147301    0.002473917
     18        6           0.000790260   -0.013184890    0.001318601
     19        8           0.005490146   -0.001765953    0.004925074
     20        1           0.000115705    0.003527810    0.000258079
     21        1           0.001885772    0.001643879    0.002354970
     22        1           0.002209341   -0.000247748    0.000006342
     23        1           0.000026090   -0.000841932   -0.001467558
     24        1           0.002113772   -0.000860542    0.000211142
     25        1          -0.001701244   -0.000086728   -0.001175766
     26        1          -0.001972007   -0.000809923   -0.000309500
     27        1           0.003800489   -0.001158150   -0.000198873
     28        1          -0.000265046   -0.002205808   -0.001088266
     29        1          -0.002272261   -0.001665140    0.003033378
     30        1           0.002983087   -0.000363519   -0.000356944
     31        1          -0.001193006   -0.000194550   -0.001404645
     32        1          -0.001187224    0.000533716    0.002014533
     33        1           0.001131687    0.002807934   -0.000587811
     34        1          -0.002520664    0.000852590    0.001340670
     35        1          -0.000921195   -0.000031123    0.000094497
     36        1           0.000586715    0.000114178   -0.000940871
     37        1           0.002361312    0.000438949   -0.001792745
     38        1           0.000084675    0.001110196    0.001099763
     39        1          -0.002692485    0.001036565   -0.000109316
     40        1          -0.000883657    0.000530820   -0.004300540
     41        1          -0.008265325    0.001956068   -0.000547064
     42        1           0.000375808   -0.000929858    0.002469492
     43        1           0.002457071    0.003635434   -0.003293252
 -------------------------------------------------------------------
 Cartesian Forces:  Max     0.024941765 RMS     0.005567040

 GradGradGradGradGradGradGradGradGradGradGradGradGradGradGradGradGradGrad
 Berny optimization.
 FormGI is forming the generalized inverse of G from B-inverse, IUseBI=4.
 Internal  Forces:  Max     0.019209448 RMS     0.003737003
 Search for a local minimum.
 Step number   1 out of a maximum of  258
 All quantities printed in internal units (Hartrees-Bohrs-Radians)
 Mixed Optimization -- RFO/linear search
 Second derivative matrix not updated -- first step.
 ITU=  0
     Eigenvalues ---    0.00230   0.00230   0.00276   0.00335   0.00393
     Eigenvalues ---    0.00527   0.00561   0.00571   0.00891   0.00930
     Eigenvalues ---    0.01089   0.01159   0.01236   0.01307   0.01347
     Eigenvalues ---    0.01361   0.02436   0.02868   0.03413   0.03855
     Eigenvalues ---    0.03875   0.04193   0.04369   0.04557   0.04686
     Eigenvalues ---    0.04830   0.04928   0.04971   0.05062   0.05246
     Eigenvalues ---    0.05292   0.05364   0.05367   0.05433   0.05526
     Eigenvalues ---    0.05580   0.05605   0.05613   0.05743   0.05981
     Eigenvalues ---    0.06128   0.06526   0.06829   0.07885   0.08166
     Eigenvalues ---    0.08481   0.08627   0.08815   0.08877   0.09096
     Eigenvalues ---    0.09488   0.10876   0.11611   0.12888   0.13788
     Eigenvalues ---    0.13994   0.15038   0.16000   0.16000   0.16000
     Eigenvalues ---    0.16000   0.16000   0.16000   0.16000   0.16000
     Eigenvalues ---    0.16000   0.16000   0.16000   0.16000   0.16069
     Eigenvalues ---    0.16449   0.16502   0.18236   0.19560   0.20047
     Eigenvalues ---    0.22012   0.23544   0.24645   0.25000   0.26370
     Eigenvalues ---    0.26557   0.27428   0.28085   0.28115   0.28296
     Eigenvalues ---    0.28708   0.28784   0.29188   0.29593   0.30361
     Eigenvalues ---    0.31353   0.32087   0.32168   0.33658   0.33797
     Eigenvalues ---    0.33859   0.33900   0.33972   0.33990   0.34026
     Eigenvalues ---    0.34091   0.34097   0.34115   0.34136   0.34189
     Eigenvalues ---    0.34207   0.34207   0.34212   0.34227   0.34278
     Eigenvalues ---    0.34287   0.34323   0.34352   0.34391   0.34396
     Eigenvalues ---    0.38832   0.41123   0.41719   0.51568   0.51902
     Eigenvalues ---    0.52271   0.52750   0.94362
 RFO step:  Lambda=-1.57219978D-02 EMin= 2.30000000D-03
 Linear search not attempted -- first point.
 Iteration  1 RMS(Cart)=  0.03842940 RMS(Int)=  0.00068982
 Iteration  2 RMS(Cart)=  0.00104192 RMS(Int)=  0.00024900
 Iteration  3 RMS(Cart)=  0.00000041 RMS(Int)=  0.00024900
 Variable       Old X    -DE/DX   Delta X   Delta X   Delta X     New X
                                 (Linear)    (Quad)   (Total)
    R1        2.53534   0.01813   0.00000   0.03410   0.03419   2.56953
    R2        2.83042   0.01168   0.00000   0.03435   0.03452   2.86494
    R3        2.79068   0.00815   0.00000   0.02158   0.02186   2.81254
    R4        2.83633   0.00237   0.00000   0.00855   0.00852   2.84485
    R5        2.84240   0.00585   0.00000   0.02082   0.02053   2.86293
    R6        2.92888   0.00098   0.00000   0.00139   0.00134   2.93022
    R7        2.07377   0.00120   0.00000   0.00338   0.00338   2.07715
    R8        2.06849  -0.00097   0.00000  -0.00271  -0.00271   2.06577
    R9        2.92299  -0.00201   0.00000  -0.00760  -0.00777   2.91522
   R10        2.95846  -0.00313   0.00000  -0.01121  -0.01121   2.94725
   R11        2.07912  -0.00071   0.00000  -0.00201  -0.00201   2.07711
   R12        2.90388   0.00434   0.00000   0.01228   0.01224   2.91612
   R13        2.07286   0.00114   0.00000   0.00321   0.00321   2.07607
   R14        2.06949   0.00099   0.00000   0.00277   0.00277   2.07225
   R15        2.91311   0.00438   0.00000   0.01595   0.01597   2.92907
   R16        2.07569  -0.00014   0.00000  -0.00038  -0.00038   2.07530
   R17        2.07499   0.00040   0.00000   0.00112   0.00112   2.07610
   R18        2.89613   0.00474   0.00000   0.01542   0.01542   2.91155
   R19        2.07674   0.00146   0.00000   0.00412   0.00412   2.08086
   R20        2.83379   0.01390   0.00000   0.03678   0.03699   2.87078
   R21        2.30985   0.01921   0.00000   0.02002   0.02002   2.32987
   R22        2.88664   0.01327   0.00000   0.04059   0.04043   2.92707
   R23        2.06788  -0.00047   0.00000  -0.00132  -0.00132   2.06656
   R24        2.06864   0.00039   0.00000   0.00108   0.00108   2.06972
   R25        2.88782   0.00398   0.00000   0.01278   0.01278   2.90060
   R26        2.69283   0.01395   0.00000   0.03222   0.03222   2.72505
   R27        2.07137   0.00059   0.00000   0.00165   0.00165   2.07302
   R28        2.06983  -0.00083   0.00000  -0.00233  -0.00233   2.06750
   R29        2.06974  -0.00059   0.00000  -0.00164  -0.00164   2.06810
   R30        2.07012   0.00046   0.00000   0.00129   0.00129   2.07141
   R31        2.07166   0.00079   0.00000   0.00222   0.00222   2.07388
   R32        2.06982   0.00030   0.00000   0.00084   0.00084   2.07066
   R33        1.83888  -0.00055   0.00000  -0.00102  -0.00102   1.83787
   R34        2.73172   0.00245   0.00000   0.00606   0.00606   2.73777
   R35        2.90456   0.00088   0.00000   0.00290   0.00290   2.90747
   R36        2.91888  -0.00601   0.00000  -0.02023  -0.02023   2.89866
   R37        1.84341  -0.00285   0.00000  -0.00529  -0.00529   1.83811
   R38        2.06667   0.00098   0.00000   0.00272   0.00272   2.06939
   R39        2.07100   0.00103   0.00000   0.00289   0.00289   2.07390
   R40        2.07177  -0.00149   0.00000  -0.00417  -0.00417   2.06760
   R41        2.70055   0.00676   0.00000   0.01583   0.01583   2.71638
   R42        2.06739   0.00340   0.00000   0.00947   0.00947   2.07686
   R43        2.06675  -0.00131   0.00000  -0.00364  -0.00364   2.06311
   R44        1.85016  -0.00484   0.00000  -0.00910  -0.00910   1.84105
    A1        2.21501  -0.01196   0.00000  -0.04586  -0.04576   2.16924
    A2        1.83356   0.01348   0.00000   0.05487   0.05495   1.88851
    A3        2.23318  -0.00153   0.00000  -0.00851  -0.00872   2.22446
    A4        2.16607   0.00842   0.00000   0.03049   0.03067   2.19673
    A5        2.00958  -0.00644   0.00000  -0.01762  -0.01795   1.99163
    A6        2.10612  -0.00199   0.00000  -0.01258  -0.01244   2.09368
    A7        1.96244  -0.00077   0.00000  -0.00003  -0.00019   1.96225
    A8        1.90701   0.00075   0.00000   0.00221   0.00210   1.90911
    A9        1.89442   0.00207   0.00000   0.01606   0.01616   1.91058
   A10        1.93197  -0.00112   0.00000  -0.01626  -0.01620   1.91577
   A11        1.92420  -0.00228   0.00000  -0.01870  -0.01872   1.90548
   A12        1.83939   0.00157   0.00000   0.01855   0.01831   1.85770
   A13        1.94250  -0.00048   0.00000   0.00234   0.00208   1.94458
   A14        1.94013   0.00005   0.00000   0.00403   0.00401   1.94414
   A15        1.87351   0.00051   0.00000   0.00178   0.00181   1.87532
   A16        1.96404   0.00128   0.00000   0.01092   0.01102   1.97506
   A17        1.88291   0.00012   0.00000   0.00044   0.00046   1.88337
   A18        1.85536  -0.00155   0.00000  -0.02119  -0.02120   1.83416
   A19        2.02522   0.00278   0.00000   0.00550   0.00505   2.03027
   A20        1.91949  -0.00202   0.00000  -0.01750  -0.01747   1.90202
   A21        1.90768  -0.00136   0.00000  -0.00241  -0.00247   1.90521
   A22        1.89976  -0.00098   0.00000  -0.00729  -0.00720   1.89256
   A23        1.85058   0.00094   0.00000   0.02084   0.02090   1.87148
   A24        1.85244   0.00059   0.00000   0.00205   0.00199   1.85443
   A25        2.00727   0.00470   0.00000   0.02683   0.02681   2.03408
   A26        1.86023  -0.00112   0.00000   0.00205   0.00220   1.86242
   A27        1.91240   0.00047   0.00000   0.00600   0.00620   1.91860
   A28        1.89821  -0.00197   0.00000  -0.01649  -0.01663   1.88158
   A29        1.92738  -0.00340   0.00000  -0.02256  -0.02276   1.90462
   A30        1.85065   0.00114   0.00000   0.00311   0.00282   1.85347
   A31        1.93432  -0.00038   0.00000   0.00366   0.00350   1.93782
   A32        2.00267   0.00043   0.00000   0.01513   0.01491   2.01758
   A33        1.87596  -0.00022   0.00000  -0.01305  -0.01320   1.86275
   A34        1.90989   0.00176   0.00000   0.01066   0.01045   1.92034
   A35        1.89080  -0.00240   0.00000  -0.02690  -0.02697   1.86383
   A36        1.84487   0.00059   0.00000   0.00723   0.00741   1.85228
   A37        1.96195  -0.01593   0.00000  -0.06560  -0.06517   1.89677
   A38        2.17384   0.01511   0.00000   0.05971   0.05949   2.23333
   A39        2.14740   0.00081   0.00000   0.00590   0.00568   2.15307
   A40        1.79367   0.01169   0.00000   0.04987   0.04954   1.84321
   A41        1.91129  -0.00301   0.00000  -0.00155  -0.00125   1.91003
   A42        1.89223  -0.00301   0.00000   0.00081   0.00015   1.89239
   A43        1.96749  -0.00398   0.00000  -0.02280  -0.02294   1.94454
   A44        1.96833  -0.00104   0.00000   0.00732   0.00661   1.97494
   A45        1.92473  -0.00010   0.00000  -0.02767  -0.02785   1.89689
   A46        1.82552  -0.00280   0.00000  -0.02147  -0.02133   1.80419
   A47        1.97932   0.00026   0.00000  -0.01391  -0.01385   1.96547
   A48        1.87351  -0.00188   0.00000  -0.02792  -0.02755   1.84596
   A49        1.94917   0.00132   0.00000   0.01379   0.01325   1.96242
   A50        1.92253   0.00427   0.00000   0.04647   0.04612   1.96866
   A51        1.91090  -0.00113   0.00000   0.00277   0.00154   1.91244
   A52        1.92781  -0.00477   0.00000  -0.02752  -0.02743   1.90038
   A53        1.95011   0.00173   0.00000   0.00920   0.00916   1.95927
   A54        1.94207   0.00279   0.00000   0.01687   0.01688   1.95896
   A55        1.87397   0.00134   0.00000   0.00568   0.00570   1.87967
   A56        1.86723   0.00125   0.00000   0.00842   0.00856   1.87578
   A57        1.89945  -0.00240   0.00000  -0.01299  -0.01308   1.88637
   A58        1.94673  -0.00149   0.00000  -0.00558  -0.00558   1.94114
   A59        1.92840  -0.00242   0.00000  -0.01276  -0.01281   1.91560
   A60        1.95199   0.00005   0.00000  -0.00369  -0.00375   1.94825
   A61        1.85103   0.00319   0.00000   0.02593   0.02595   1.87697
   A62        1.89203   0.00049   0.00000   0.00087   0.00085   1.89288
   A63        1.88990   0.00043   0.00000  -0.00303  -0.00313   1.88677
   A64        1.87936  -0.00062   0.00000  -0.00352  -0.00352   1.87583
   A65        1.90177   0.00121   0.00000   0.00835   0.00765   1.90942
   A66        1.95688  -0.00344   0.00000  -0.00719  -0.00748   1.94940
   A67        1.97561   0.00176   0.00000  -0.00481  -0.00496   1.97065
   A68        1.84064   0.00517   0.00000   0.05015   0.05022   1.89086
   A69        1.85425  -0.00589   0.00000  -0.05061  -0.05067   1.80358
   A70        1.92656   0.00131   0.00000   0.00582   0.00619   1.93275
   A71        1.87548   0.00079   0.00000   0.00447   0.00447   1.87996
   A72        1.96124   0.00215   0.00000   0.00913   0.00914   1.97038
   A73        1.93220  -0.00141   0.00000  -0.00580  -0.00580   1.92641
   A74        1.93940  -0.00435   0.00000  -0.02392  -0.02392   1.91548
   A75        1.89407  -0.00064   0.00000  -0.00531  -0.00529   1.88878
   A76        1.88270   0.00062   0.00000  -0.00052  -0.00052   1.88218
   A77        1.84991   0.00382   0.00000   0.02788   0.02787   1.87778
   A78        1.92157   0.00567   0.00000   0.02942   0.02908   1.95066
   A79        1.94322  -0.00468   0.00000  -0.02020  -0.02176   1.92147
   A80        1.95546  -0.00355   0.00000  -0.03809  -0.03849   1.91697
   A81        1.85670   0.00447   0.00000   0.06366   0.06347   1.92016
   A82        1.88647  -0.00299   0.00000  -0.02457  -0.02418   1.86229
   A83        1.89689   0.00150   0.00000  -0.00555  -0.00635   1.89053
   A84        1.82308   0.00416   0.00000   0.02365   0.02365   1.84673
    D1        0.02487   0.00078   0.00000   0.00618   0.00615   0.03102
    D2        3.10952   0.00047   0.00000   0.01158   0.01157   3.12109
    D3       -3.06249   0.00070   0.00000  -0.00371  -0.00374  -3.06623
    D4        0.02216   0.00039   0.00000   0.00169   0.00168   0.02383
    D5       -1.05358   0.00232   0.00000   0.00379   0.00388  -1.04970
    D6        3.05570  -0.00008   0.00000  -0.02539  -0.02534   3.03036
    D7        1.00957  -0.00093   0.00000  -0.03449  -0.03433   0.97523
    D8        2.02158   0.00274   0.00000   0.01734   0.01725   2.03883
    D9       -0.15233   0.00034   0.00000  -0.01184  -0.01197  -0.16430
   D10       -2.19846  -0.00051   0.00000  -0.02094  -0.02097  -2.21942
   D11       -0.00350  -0.00072   0.00000  -0.00358  -0.00352  -0.00702
   D12        3.13870  -0.00079   0.00000  -0.00807  -0.00806   3.13064
   D13       -3.09010  -0.00037   0.00000  -0.01208  -0.01236  -3.10247
   D14        0.05210  -0.00044   0.00000  -0.01657  -0.01691   0.03519
   D15        1.07964   0.00023   0.00000   0.00648   0.00656   1.08620
   D16       -1.07271   0.00166   0.00000   0.02576   0.02590  -1.04680
   D17       -3.07005  -0.00171   0.00000  -0.00597  -0.00599  -3.07604
   D18       -2.00201   0.00067   0.00000   0.00084   0.00091  -2.00110
   D19        2.12883   0.00210   0.00000   0.02012   0.02025   2.14908
   D20        0.13148  -0.00127   0.00000  -0.01161  -0.01164   0.11984
   D21       -0.03177   0.00025   0.00000   0.00160   0.00169  -0.03008
   D22        2.09607   0.00015   0.00000  -0.00385  -0.00378   2.09229
   D23       -2.07414  -0.00241   0.00000  -0.02843  -0.02845  -2.10259
   D24        3.05501   0.00033   0.00000   0.00834   0.00831   3.06332
   D25       -1.10034   0.00022   0.00000   0.00290   0.00284  -1.09750
   D26        1.01263  -0.00234   0.00000  -0.02169  -0.02182   0.99081
   D27       -1.35404   0.00046   0.00000  -0.00066  -0.00052  -1.35456
   D28        2.72493  -0.00090   0.00000  -0.01994  -0.01990   2.70503
   D29        0.70268   0.00064   0.00000   0.00225   0.00230   0.70498
   D30        0.78430   0.00007   0.00000  -0.00970  -0.00963   0.77467
   D31       -1.41992  -0.00129   0.00000  -0.02898  -0.02900  -1.44892
   D32        2.84102   0.00025   0.00000  -0.00679  -0.00680   2.83421
   D33        2.81260  -0.00005   0.00000  -0.00796  -0.00782   2.80478
   D34        0.60837  -0.00141   0.00000  -0.02725  -0.02719   0.58118
   D35       -1.41387   0.00013   0.00000  -0.00505  -0.00499  -1.41887
   D36        1.18564  -0.00115   0.00000  -0.02485  -0.02488   1.16077
   D37       -0.97976  -0.00027   0.00000  -0.00459  -0.00460  -0.98436
   D38       -3.00691   0.00094   0.00000   0.00428   0.00418  -3.00273
   D39       -2.90655  -0.00047   0.00000  -0.00917  -0.00913  -2.91568
   D40        1.21123   0.00041   0.00000   0.01109   0.01114   1.22237
   D41       -0.81592   0.00162   0.00000   0.01996   0.01992  -0.79599
   D42       -0.86538  -0.00156   0.00000  -0.02860  -0.02854  -0.89392
   D43       -3.03078  -0.00069   0.00000  -0.00834  -0.00826  -3.03905
   D44        1.22525   0.00053   0.00000   0.00053   0.00052   1.22577
   D45       -0.95355   0.00373   0.00000   0.04790   0.04792  -0.90563
   D46       -2.98436  -0.00137   0.00000  -0.01467  -0.01462  -2.99898
   D47        1.10535  -0.00175   0.00000  -0.01278  -0.01294   1.09241
   D48        3.13736   0.00334   0.00000   0.03318   0.03323  -3.11260
   D49        1.10655  -0.00176   0.00000  -0.02939  -0.02932   1.07723
   D50       -1.08693  -0.00214   0.00000  -0.02750  -0.02763  -1.11456
   D51        1.07985   0.00346   0.00000   0.03987   0.03995   1.11980
   D52       -0.95095  -0.00163   0.00000  -0.02270  -0.02260  -0.97355
   D53        3.13875  -0.00201   0.00000  -0.02082  -0.02091   3.11784
   D54       -1.18936   0.00126   0.00000   0.02930   0.02938  -1.15998
   D55        2.98880   0.00164   0.00000   0.03203   0.03207   3.02087
   D56        0.99362   0.00066   0.00000   0.02440   0.02455   1.01817
   D57        0.98621  -0.00017   0.00000   0.00387   0.00386   0.99007
   D58       -1.11881   0.00020   0.00000   0.00660   0.00655  -1.11227
   D59       -3.11399  -0.00077   0.00000  -0.00103  -0.00097  -3.11496
   D60        2.97251   0.00052   0.00000   0.01326   0.01323   2.98574
   D61        0.86749   0.00090   0.00000   0.01600   0.01592   0.88340
   D62       -1.12769  -0.00007   0.00000   0.00836   0.00840  -1.11929
   D63        1.29662  -0.00007   0.00000  -0.00394  -0.00389   1.29273
   D64       -2.76089   0.00153   0.00000   0.02642   0.02643  -2.73447
   D65       -0.75749   0.00186   0.00000   0.02604   0.02595  -0.73154
   D66       -2.90250   0.00013   0.00000   0.00422   0.00414  -2.89836
   D67       -0.67682   0.00173   0.00000   0.03457   0.03445  -0.64237
   D68        1.32658   0.00206   0.00000   0.03420   0.03398   1.36056
   D69       -0.87854  -0.00154   0.00000  -0.01421  -0.01397  -0.89250
   D70        1.34714   0.00006   0.00000   0.01614   0.01635   1.36349
   D71       -2.93265   0.00040   0.00000   0.01577   0.01587  -2.91677
   D72       -3.04386   0.00013   0.00000   0.00872   0.00884  -3.03502
   D73        1.15448   0.00050   0.00000   0.01395   0.01408   1.16855
   D74       -0.97265   0.00038   0.00000   0.01218   0.01221  -0.96044
   D75        1.05260  -0.00112   0.00000  -0.01633  -0.01641   1.03618
   D76       -1.03225  -0.00075   0.00000  -0.01110  -0.01117  -1.04343
   D77        3.12380  -0.00087   0.00000  -0.01288  -0.01304   3.11076
   D78       -0.98012   0.00050   0.00000   0.00600   0.00605  -0.97407
   D79       -3.06496   0.00087   0.00000   0.01124   0.01129  -3.05368
   D80        1.09109   0.00075   0.00000   0.00946   0.00942   1.10051
   D81       -0.01492   0.00069   0.00000   0.00373   0.00371  -0.01121
   D82        2.08016   0.00099   0.00000   0.00353   0.00369   2.08385
   D83       -2.10224  -0.00274   0.00000  -0.03053  -0.03063  -2.13287
   D84        3.12607   0.00077   0.00000   0.00817   0.00802   3.13409
   D85       -1.06204   0.00107   0.00000   0.00797   0.00800  -1.05404
   D86        1.03875  -0.00266   0.00000  -0.02609  -0.02632   1.01243
   D87        0.02548  -0.00030   0.00000  -0.00226  -0.00239   0.02309
   D88       -2.12201   0.00044   0.00000   0.02063   0.02068  -2.10133
   D89        2.03380  -0.00199   0.00000  -0.02463  -0.02529   2.00851
   D90       -2.03029  -0.00176   0.00000  -0.01913  -0.01886  -2.04915
   D91        2.10540  -0.00102   0.00000   0.00377   0.00422   2.10962
   D92       -0.02197  -0.00346   0.00000  -0.04149  -0.04175  -0.06372
   D93        2.05913   0.00248   0.00000   0.03112   0.03132   2.09045
   D94       -0.08836   0.00321   0.00000   0.05401   0.05440  -0.03396
   D95       -2.21573   0.00078   0.00000   0.00875   0.00842  -2.20731
   D96        1.15225  -0.00110   0.00000  -0.02930  -0.02915   1.12310
   D97       -3.07660   0.00038   0.00000  -0.00871  -0.00861  -3.08521
   D98       -0.96996  -0.00071   0.00000  -0.02382  -0.02366  -0.99362
   D99       -3.07361  -0.00360   0.00000  -0.05665  -0.05665  -3.13026
   D100      -1.01928  -0.00212   0.00000  -0.03606  -0.03611  -1.05539
   D101       1.08736  -0.00320   0.00000  -0.05117  -0.05117   1.03620
   D102      -0.93955   0.00191   0.00000   0.01340   0.01330  -0.92625
   D103       1.11478   0.00339   0.00000   0.03399   0.03384   1.14862
   D104      -3.06176   0.00231   0.00000   0.01888   0.01878  -3.04297
   D105       3.13701   0.00032   0.00000   0.02338   0.02300  -3.12317
   D106       1.15926   0.00250   0.00000   0.04039   0.04088   1.20014
   D107      -0.99065  -0.00123   0.00000  -0.00957  -0.00968  -1.00032
   D108      -0.87136  -0.00055   0.00000  -0.03670  -0.03694  -0.90830
   D109       1.23249  -0.00106   0.00000  -0.01263  -0.01188   1.22061
   D110      -3.00530   0.00014   0.00000  -0.00576  -0.00626  -3.01156
   D111      -1.26061   0.00076   0.00000   0.02430   0.02434  -1.23626
   D112       0.86035   0.00042   0.00000   0.01968   0.01972   0.88007
   D113       2.91111   0.00155   0.00000   0.03563   0.03567   2.94678
   D114       2.95523  -0.00203   0.00000  -0.01261  -0.01254   2.94269
   D115      -1.20699  -0.00237   0.00000  -0.01723  -0.01717  -1.22416
   D116       0.84376  -0.00123   0.00000  -0.00128  -0.00122   0.84255
   D117       0.95943   0.00147   0.00000   0.01695   0.01686   0.97628
   D118       3.08038   0.00113   0.00000   0.01233   0.01223   3.09261
   D119      -1.15204   0.00226   0.00000   0.02828   0.02819  -1.12386
   D120      -3.02382  -0.00294   0.00000  -0.02574  -0.02592  -3.04974
   D121      -0.96899   0.00329   0.00000   0.05929   0.05870  -0.91029
   D122       1.15944  -0.00068   0.00000   0.01041   0.01055   1.17000
   D123      -0.93744  -0.00430   0.00000  -0.05152  -0.05128  -0.98872
   D124       1.11740   0.00193   0.00000   0.03351   0.03334   1.15074
   D125      -3.03736  -0.00204   0.00000  -0.01537  -0.01480  -3.05216
   D126       1.04974  -0.00077   0.00000  -0.01707  -0.01704   1.03270
   D127       3.10457   0.00546   0.00000   0.06797   0.06758  -3.11103
   D128      -1.05018   0.00149   0.00000   0.01908   0.01944  -1.03075
   D129       0.75562   0.00177   0.00000   0.05177   0.05274   0.80836
   D130      -1.35202   0.00155   0.00000   0.02136   0.02018  -1.33184
   D131       2.89668  -0.00101   0.00000   0.00728   0.00749   2.90417
         Item               Value     Threshold  Converged?
 Maximum Force            0.019209     0.000450     NO 
 RMS     Force            0.003737     0.000300     NO 
 Maximum Displacement     0.220791     0.001800     NO 
 RMS     Displacement     0.038214     0.001200     NO 
 Predicted change in Energy=-8.854721D-03
 GradGradGradGradGradGradGradGradGradGradGradGradGradGradGradGradGradGrad

                          Input orientation:                          
 ---------------------------------------------------------------------
 Center     Atomic      Atomic             Coordinates (Angstroms)
 Number     Number       Type             X           Y           Z
 ---------------------------------------------------------------------
      1          6           0       -1.868207    0.515482   -0.257897
      2          6           0       -0.992706   -0.519247   -0.366164
      3          6           0        0.469289   -0.405591   -0.706708
      4          6           0        1.260906    0.409416    0.348509
      5          6           0        1.031282    1.925306    0.177687
      6          6           0       -0.395556    2.437993    0.465052
      7          6           0       -1.509127    1.967519   -0.505056
      8          6           0       -3.177399   -0.028639    0.194954
      9          6           0       -3.048971   -1.533685    0.356726
     10          6           0       -1.590623   -1.872571   -0.040243
     11          8           0       -4.219238    0.591024    0.420060
     12          6           0       -2.688017    2.959083   -0.475770
     13          6           0       -1.517018   -2.850215   -1.221266
     14          8           0       -0.816784   -2.387574    1.062210
     15          6           0        2.769712    0.014667    0.357392
     16          8           0        2.890131   -1.423703    0.481978
     17          6           0        3.521269    0.666808    1.530873
     18          6           0        3.473297    0.314818   -0.972170
     19          8           0        4.827243   -0.167919   -0.979569
     20          1           0        0.578267    0.061718   -1.695616
     21          1           0        0.903348   -1.405616   -0.787601
     22          1           0        0.883558    0.119953    1.339451
     23          1           0        1.304917    2.214966   -0.846109
     24          1           0        1.712126    2.469685    0.842978
     25          1           0       -0.352138    3.534415    0.420060
     26          1           0       -0.684219    2.184733    1.494379
     27          1           0       -1.089164    2.021557   -1.521535
     28          1           0       -3.253703   -1.806801    1.395669
     29          1           0       -3.793377   -2.015716   -0.285984
     30          1           0       -2.325367    3.950710   -0.773364
     31          1           0       -3.127317    3.051249    0.521987
     32          1           0       -3.483595    2.677403   -1.172479
     33          1           0       -0.477485   -3.084935   -1.477803
     34          1           0       -2.012683   -3.792289   -0.954423
     35          1           0       -2.011186   -2.445778   -2.111711
     36          1           0       -1.170163   -3.266688    1.281640
     37          1           0        2.359341   -1.699803    1.248888
     38          1           0        3.649328    1.747286    1.406957
     39          1           0        2.986045    0.490494    2.472610
     40          1           0        4.515482    0.220257    1.627013
     41          1           0        2.911014   -0.129246   -1.805542
     42          1           0        3.524134    1.394050   -1.128996
     43          1           0        4.787751   -1.074477   -0.624967
 ---------------------------------------------------------------------
                    Distance matrix (angstroms):
                    1          2          3          4          5
     1  C    0.000000
     2  C    1.359739   0.000000
     3  C    2.552195   1.505430   0.000000
     4  C    3.189095   2.540067   1.550606   0.000000
     5  C    3.253364   3.219961   2.555597   1.542670   0.000000
     6  C    2.527332   3.129341   3.194832   2.621559   1.543144
     7  C    1.516059   2.543616   3.096198   3.290796   2.630893
     8  C    1.488330   2.308340   3.775371   4.462514   4.640173
     9  C    2.443574   2.404138   3.844690   4.727658   5.352116
    10  C    2.413964   1.514996   2.615232   3.672848   4.620146
    11  O    2.447995   3.501622   4.923935   5.483620   5.422824
    12  C    2.586646   3.871030   4.619842   4.772235   3.915212
    13  C    3.518427   2.537619   3.191609   4.561387   5.590752
    14  O    3.357962   2.358356   2.951493   3.556588   4.774795
    15  C    4.705283   3.868383   2.569216   1.559616   2.589397
    16  O    5.191304   4.076004   2.882707   2.456118   3.842366
    17  C    5.680585   5.038000   3.933368   2.563878   3.100800
    18  C    5.392784   4.583459   3.100568   2.578336   3.143132
    19  O    6.768818   5.862721   4.372951   3.849138   4.486664
    20  H    2.873704   2.138439   1.099179   2.182965   2.680942
    21  H    3.413609   2.135013   1.093161   2.170930   3.470330
    22  H    3.206272   2.614970   2.152808   1.099157   2.151933
    23  H    3.647322   3.603518   2.754093   2.165423   1.098607
    24  H    4.224881   4.208546   3.494765   2.166289   1.096589
    25  H    3.445583   4.178595   4.179473   3.517478   2.135844
    26  H    2.694197   3.296709   3.589588   2.871981   2.178055
    27  H    2.114698   2.792825   2.997293   3.408650   2.718991
    28  H    3.169681   3.142286   4.499339   5.137106   5.811472
    29  H    3.180257   3.176414   4.576006   5.641775   6.246918
    30  H    3.503639   4.682127   5.176090   5.163401   4.034087
    31  H    2.936612   4.253683   5.137607   5.125024   4.322064
    32  H    2.849533   4.131978   5.034589   5.474254   4.772077
    33  H    4.047874   2.843228   2.944461   4.309050   5.488127
    34  H    4.366110   3.478391   4.206099   5.483461   6.575584
    35  H    3.496588   2.792088   3.505588   4.991132   5.796924
    36  H    4.142735   3.208610   3.850611   4.504950   5.746467
    37  H    5.005003   3.903630   3.011916   2.542842   4.006573
    38  H    5.893410   5.461649   4.383504   2.935092   2.897751
    39  H    5.569566   4.990859   4.152721   2.737605   3.338631
    40  H    6.662697   5.904216   4.712708   3.501802   4.140940
    41  H    5.064764   4.178868   2.691807   2.766396   3.418739
    42  H    5.532454   4.964319   3.570590   2.876583   2.864256
    43  H    6.853065   5.812826   4.370721   3.948194   4.873809
                    6          7          8          9         10
     6  C    0.000000
     7  C    1.549999   0.000000
     8  C    3.727718   2.694029   0.000000
     9  C    4.777716   3.920742   1.519153   0.000000
    10  C    4.501607   3.868976   2.444026   1.548938   0.000000
    11  O    4.246630   3.177307   1.232916   2.426504   3.631913
    12  C    2.532205   1.540727   3.100943   4.583481   4.973815
    13  C    5.662728   4.870685   3.567048   2.563239   1.534934
    14  O    4.880587   4.680010   3.448074   2.491885   1.442032
    15  C    3.987859   4.781831   5.949487   6.021168   4.767840
    16  O    5.070376   5.641639   6.232456   5.941441   4.533360
    17  C    4.428835   5.580478   6.865892   7.027719   5.920159
    18  C    4.641282   5.270120   6.761058   6.908177   5.594322
    19  O    6.012930   6.703345   8.091551   8.104674   6.706502
    20  H    3.356114   3.067038   4.205645   4.462542   3.344521
    21  H    4.246130   4.156670   4.417463   4.116639   2.645086
    22  H    2.788192   3.541277   4.221769   4.377791   3.463420
    23  H    2.158817   2.845416   5.119447   5.869884   5.073611
    24  H    2.141531   3.527865   5.528925   6.239508   5.526610
    25  H    1.098203   2.156299   4.552815   5.741303   5.566077
    26  H    1.098627   2.173797   3.578194   4.551147   4.431517
    27  H    2.145004   1.101144   3.392693   4.473081   4.196417
    28  H    5.201281   4.571847   2.146951   1.093577   2.198183
    29  H    5.651970   4.596950   2.135229   1.095249   2.221037
    30  H    2.747028   2.161316   4.183159   5.646175   5.915058
    31  H    2.800329   2.201778   3.097608   4.588581   5.188597
    32  H    3.503543   2.201798   3.047342   4.501181   5.056438
    33  H    5.855265   5.247648   4.407788   3.519149   2.185287
    34  H    6.591390   5.799214   4.103985   2.809680   2.167759
    35  H    5.753363   4.723409   3.538830   2.828797   2.190073
    36  H    5.814655   5.541128   3.961672   2.718214   1.966653
    37  H    5.032416   5.611649   5.878695   5.483921   4.158596
    38  H    4.210148   5.505811   7.157309   7.532262   6.531067
    39  H    4.388424   5.590587   6.591302   6.707883   5.731003
    40  H    5.512422   6.625297   7.828996   7.868348   6.666647
    41  H    4.762323   5.062147   6.409437   6.493787   5.140058
    42  H    4.358300   5.104105   6.977639   7.347430   6.165787
    43  H    6.355491   6.994197   8.075251   7.911309   6.454650
                   11         12         13         14         15
    11  O    0.000000
    12  C    2.958861   0.000000
    13  C    4.673122   5.972850   0.000000
    14  O    4.567395   5.869722   2.432823   0.000000
    15  C    7.012955   6.257040   5.392194   4.373840   0.000000
    16  O    7.389593   7.158339   4.935477   3.873879   1.448768
    17  C    7.820172   6.916384   6.732611   5.326124   1.538565
    18  C    7.822384   6.723120   5.914619   5.463188   1.533903
    19  O    9.185520   8.155432   6.892225   6.399278   2.460536
    20  H    5.269944   4.533361   3.618644   3.943451   3.003246
    21  H    5.629024   5.660895   2.851860   2.710147   2.609890
    22  H    5.206315   4.910380   4.598036   3.042321   2.129108
    23  H    5.895478   4.078527   5.810345   5.415410   2.904369
    24  H    6.236129   4.619509   6.556661   5.480549   2.716873
    25  H    4.859837   2.567070   6.694355   5.974797   4.705157
    26  H    4.023734   2.914844   5.780915   4.594598   4.234568
    27  H    3.951402   2.128123   4.899733   5.117652   4.738027
    28  H    2.762903   5.151304   3.309553   2.527265   6.377875
    29  H    2.734035   5.099653   2.598644   3.288770   6.900038
    30  H    4.037140   1.096996   6.863426   6.768973   6.536886
    31  H    2.693584   1.094074   6.360760   5.933903   6.634973
    32  H    2.725863   1.094391   5.867228   6.144893   6.966672
    33  H    5.578106   6.513115   1.096144   2.655767   4.849717
    34  H    5.096226   6.801927   1.097449   2.733168   6.251806
    35  H    4.528523   5.687435   1.095748   3.391719   5.916692
    36  H    4.992106   6.644742   2.560917   0.972557   5.210003
    37  H    7.015166   7.082053   4.738277   3.255096   1.975493
    38  H    8.014066   6.721239   7.398358   6.096071   2.208457
    39  H    7.492608   6.854331   6.714360   4.973330   2.178843
    40  H    8.825505   7.988320   7.343810   5.962621   2.168391
    41  H    7.504171   6.531096   5.229963   5.217329   2.172317
    42  H    7.937521   6.439476   6.590562   6.160003   2.163609
    43  H    9.219102   8.495821   6.577152   5.998467   2.494744
                   16         17         18         19         20
    16  O    0.000000
    17  C    2.422550   0.000000
    18  C    2.340317   2.528126   0.000000
    19  O    2.732309   2.950365   1.437449   0.000000
    20  H    3.506152   4.408812   2.994767   4.315003   0.000000
    21  H    2.357851   4.064943   3.098160   4.118943   1.755916
    22  H    2.672914   2.700594   3.476825   4.584034   3.050939
    23  H    4.185287   3.599868   2.885884   4.254731   2.426141
    24  H    4.083685   2.645102   3.322641   4.470189   3.678098
    25  H    5.924447   4.945741   5.190189   6.518606   4.171494
    26  H    5.178971   4.471191   5.183183   6.483178   4.034493
    27  H    5.631933   5.692858   4.902123   6.331777   2.579070
    28  H    6.223207   7.213686   7.440461   8.580756   5.266062
    29  H    6.753482   8.000059   7.662036   8.843670   5.041237
    30  H    7.593525   7.090604   6.847170   8.256237   4.940232
    31  H    7.499098   7.134921   7.299908   8.711643   5.252277
    32  H    7.757621   7.772948   7.349849   8.786529   4.859445
    33  H    4.235714   6.254417   5.236665   6.074319   3.326181
    34  H    5.631255   7.528935   6.853074   7.740883   4.702740
    35  H    5.638685   7.318788   6.244918   7.296197   3.628490
    36  H    4.530126   6.127319   6.282401   7.119291   4.795764
    37  H    0.972688   2.651497   3.198858   3.661041   3.865913
    38  H    3.389268   1.095074   2.782660   3.278872   4.679585
    39  H    2.763325   1.097460   3.483502   3.967499   4.832737
    40  H    2.579821   1.094126   2.801936   2.653704   5.154286
    41  H    2.628460   3.483931   1.099029   2.087022   2.343130
    42  H    3.307103   2.757498   1.091751   2.039649   3.282423
    43  H    2.224466   3.046916   1.943832   0.974243   4.489653
                   21         22         23         24         25
    21  H    0.000000
    22  H    2.617652   0.000000
    23  H    3.643253   3.056680   0.000000
    24  H    4.281456   2.540522   1.756052   0.000000
    25  H    5.238186   3.745768   2.467785   2.360868   0.000000
    26  H    4.540749   2.597160   3.071719   2.499597   1.756725
    27  H    4.031660   3.961435   2.495041   3.693097   2.569385
    28  H    4.712610   4.564260   6.479290   6.576721   6.156255
    29  H    4.762674   5.392295   6.648685   7.190545   6.568453
    30  H    6.254201   5.425485   4.024557   4.594273   2.343330
    31  H    6.150197   5.034666   4.713359   4.884819   2.818768
    32  H    6.005368   5.649988   4.821847   5.576803   3.616168
    33  H    2.281051   4.478913   5.627161   6.405796   6.887190
    34  H    3.771906   5.381051   6.863331   7.504477   7.637225
    35  H    3.365964   5.183921   5.858397   6.837764   6.702612
    36  H    3.470561   3.961117   6.379801   6.434748   6.904092
    37  H    2.520664   2.344706   4.563577   4.238901   5.952824
    38  H    4.722000   3.209712   3.285011   2.143055   4.492163
    39  H    4.308344   2.416982   4.100475   2.862825   4.962045
    40  H    4.639109   3.644671   4.516960   3.678783   6.011165
    41  H    2.587672   3.750155   2.999232   3.899543   5.387382
    42  H    3.850091   3.832649   2.383034   2.886009   4.691079
    43  H    3.901883   4.530820   4.795777   4.916851   6.982294
                   26         27         28         29         30
    26  H    0.000000
    27  H    3.047350   0.000000
    28  H    4.748087   5.277464   0.000000
    29  H    5.520899   5.013873   1.778441   0.000000
    30  H    3.309789   2.410308   6.222173   6.163670   0.000000
    31  H    2.768596   3.064361   4.937605   5.174031   1.769205
    32  H    3.897610   2.507044   5.172651   4.786147   1.766945
    33  H    6.053594   5.143182   4.194980   3.682227   7.308296
    34  H    6.594410   5.913993   3.317413   2.602670   7.751425
    35  H    6.017172   4.599512   3.775428   2.587361   6.542548
    36  H    5.477169   5.985807   2.546648   3.302064   7.592652
    37  H    4.940965   5.780653   5.615983   6.349139   7.613428
    38  H    4.356447   5.577150   7.764245   8.510000   6.730963
    39  H    4.159113   5.908018   6.735861   7.736375   7.121836
    40  H    5.560004   6.676084   8.032604   8.814549   8.153239
    41  H    5.400896   4.550609   7.146026   7.128582   6.717970
    42  H    5.021704   4.672299   7.909391   8.116843   6.393719
    43  H    6.712416   6.702790   8.323717   8.639247   8.710395
                   31         32         33         34         35
    31  H    0.000000
    32  H    1.771415   0.000000
    33  H    6.976641   6.506493   0.000000
    34  H    7.089162   6.638377   1.769494   0.000000
    35  H    6.196726   5.412682   1.778369   1.775503   0.000000
    36  H    6.657616   6.834244   2.850853   2.446646   3.591106
    37  H    7.294127   7.691739   4.171453   5.324253   5.563417
    38  H    6.957471   7.641806   6.978738   8.265675   7.874276
    39  H    6.909095   7.741156   6.354958   7.421190   7.389858
    40  H    8.224839   8.823829   6.744917   8.085869   7.980175
    41  H    7.210713   7.012066   4.508374   6.195569   5.448679
    42  H    7.050805   7.124405   6.016305   7.588474   6.808067
    43  H    8.999190   9.098986   5.700174   7.330822   7.093406
                   36         37         38         39         40
    36  H    0.000000
    37  H    3.861813   0.000000
    38  H    6.955799   3.683948   0.000000
    39  H    5.727904   2.586049   1.776257   0.000000
    40  H    6.678669   2.911795   1.769312   1.768400   0.000000
    41  H    6.002519   3.478582   3.792972   4.323458   3.805116
    42  H    7.040602   4.072223   2.563495   3.752002   3.155337
    43  H    6.628550   3.130422   3.658835   3.910276   2.611874
                   41         42         43
    41  H    0.000000
    42  H    1.775968   0.000000
    43  H    2.410262   2.818581   0.000000
 Stoichiometry    C15H24O4
 Framework group  C1[X(C15H24O4)]
 Deg. of freedom   123
 Full point group                 C1      NOp   1
 Largest Abelian subgroup         C1      NOp   1
 Largest concise Abelian subgroup C1      NOp   1
                         Standard orientation:                         
 ---------------------------------------------------------------------
 Center     Atomic      Atomic             Coordinates (Angstroms)
 Number     Number       Type             X           Y           Z
 ---------------------------------------------------------------------
      1          6           0       -1.886876    0.489901   -0.251231
      2          6           0       -1.008659   -0.543269   -0.352147
      3          6           0        0.450451   -0.429296   -0.704745
      4          6           0        1.246865    0.402232    0.333842
      5          6           0        1.010857    1.914959    0.144662
      6          6           0       -0.415613    2.426681    0.435551
      7          6           0       -1.534531    1.939716   -0.520160
      8          6           0       -3.190914   -0.052505    0.218246
      9          6           0       -3.056200   -1.554843    0.398968
     10          6           0       -1.599602   -1.894128   -0.004039
     11          8           0       -4.233209    0.566634    0.442680
     12          6           0       -2.716549    2.927674   -0.495448
     13          6           0       -1.531173   -2.887081   -1.172536
     14          8           0       -0.816097   -2.391920    1.099492
     15          6           0        2.757031    0.012631    0.337015
     16          8           0        2.883241   -1.423556    0.479730
     17          6           0        3.514791    0.682742    1.496296
     18          6           0        3.450000    0.297472   -1.001461
     19          8           0        4.805493   -0.180837   -1.012285
     20          1           0        0.550716    0.025232   -1.700509
     21          1           0        0.887320   -1.428862   -0.775551
     22          1           0        0.877648    0.124673    1.331232
     23          1           0        1.276126    2.191936   -0.884830
     24          1           0        1.694614    2.470352    0.797748
     25          1           0       -0.376254    3.522549    0.375753
     26          1           0       -0.695994    2.186123    1.470200
     27          1           0       -1.122083    1.981676   -1.540280
     28          1           0       -3.252516   -1.814849    1.442887
     29          1           0       -3.803568   -2.047806   -0.231904
     30          1           0       -2.359430    3.916467   -0.808746
     31          1           0       -3.148966    3.031594    0.504159
     32          1           0       -3.516158    2.634159   -1.182591
     33          1           0       -0.492721   -3.121736   -1.433470
     34          1           0       -2.021693   -3.827174   -0.889678
     35          1           0       -2.033113   -2.496111   -2.064647
     36          1           0       -1.164892   -3.269215    1.333080
     37          1           0        2.358929   -1.691229    1.254049
     38          1           0        3.638275    1.761902    1.357181
     39          1           0        2.986965    0.517146    2.444134
     40          1           0        4.511186    0.240796    1.591128
     41          1           0        2.883247   -0.159450   -1.824795
     42          1           0        3.496031    1.374695   -1.172907
     43          1           0        4.771643   -1.082745   -0.645452
 ---------------------------------------------------------------------
 Rotational constants (GHZ):      0.5821715      0.2517120      0.1980262
 Standard basis: 6-31G(d) (6D, 7F)
 There are   333 symmetry adapted cartesian basis functions of A   symmetry.
 There are   333 symmetry adapted basis functions of A   symmetry.
   333 basis functions,   628 primitive gaussians,   333 cartesian basis functions
    73 alpha electrons       73 beta electrons
       nuclear repulsion energy      1593.9920890069 Hartrees.
 NAtoms=   43 NActive=   43 NUniq=   43 SFac= 1.00D+00 NAtFMM=   60 NAOKFM=F Big=F
 Integral buffers will be    131072 words long.
 Raffenetti 2 integral format.
 Two-electron integral symmetry is turned on.
 ------------------------------------------------------------------------------
 Polarizable Continuum Model (PCM)
 =================================
 Model                : PCM (using non-symmetric T matrix).
 Atomic radii         : SMD-Coulomb.
 Polarization charges : Total charges.
 Charge compensation  : None.
 Solution method      : On-the-fly selection.
 Cavity type          : VdW (van der Waals Surface) (Alpha=1.000).
 Cavity algorithm     : GePol (No added spheres)
                        Default sphere list used, NSphG=   43.
                        Lebedev-Laikov grids with approx.  5.0 points / Ang**2.
                        Smoothing algorithm: Karplus/York (Gamma=1.0000).
                        Polarization charges: spherical gaussians, with
                                              point-specific exponents (IZeta= 3).
                        Self-potential: point-specific (ISelfS= 7).
                        Self-field    : sphere-specific E.n sum rule (ISelfD= 2).
 1st derivatives      : Analytical E(r).r(x)/FMM algorithm (CHGder, D1EAlg=3).
                        Cavity 1st derivative terms included.
 Solvent              : Methanol, Eps=  32.613000 Eps(inf)=   1.765709
 ------------------------------------------------------------------------------
 ------------------------------------------------------------------------------
 Atomic radii for non-electrostatic terms: SMD-CDS.
 ------------------------------------------------------------------------------
 Nuclear repulsion after PCM non-electrostatic terms =     1593.9931667950 Hartrees.
 One-electron integrals computed using PRISM.
 NBasis=   333 RedAO= T EigKep=  1.00D-03  NBF=   333
 NBsUse=   333 1.00D-06 EigRej= -1.00D+00 NBFU=   333
 Initial guess from the checkpoint file:  "DY-202A-11R_68.chk"
 B after Tr=     0.000000    0.000000    0.000000
         Rot=    0.999982    0.000535    0.000090   -0.005949 Ang=   0.68 deg.
 ExpMin= 1.61D-01 ExpMax= 5.48D+03 ExpMxC= 8.25D+02 IAcc=1 IRadAn=         1 AccDes= 0.00D+00
 Harris functional with IExCor=  402 and IRadAn=       1 diagonalized for initial guess.
 HarFok:  IExCor=  402 AccDes= 0.00D+00 IRadAn=         1 IDoV= 1 UseB2=F ITyADJ=14
 ICtDFT=  3500011 ScaDFX=  1.000000  1.000000  1.000000  1.000000
 FoFCou: FMM=F IPFlag=           0 FMFlag=      100000 FMFlg1=           0
         NFxFlg=           0 DoJE=T BraDBF=F KetDBF=T FulRan=T
         wScrn=  0.000000 ICntrl=     500 IOpCl=  0 I1Cent=   200000004 NGrid=           0
         NMat0=    1 NMatS0=      1 NMatT0=    0 NMatD0=    1 NMtDS0=    0 NMtDT0=    0
 Petite list used in FoFCou.
 Keep R1 ints in memory in canonical form, NReq=1565304907.
 Requested convergence on RMS density matrix=1.00D-08 within 128 cycles.
 Requested convergence on MAX density matrix=1.00D-06.
 Requested convergence on             energy=1.00D-06.
 No special actions if energy rises.
 Inv3:  Mode=1 IEnd=    21659907.
 Iteration    1 A*A^-1 deviation from unit magnitude is 7.11D-15 for   2669.
 Iteration    1 A*A^-1 deviation from orthogonality  is 4.66D-15 for   2687   2614.
 Iteration    1 A^-1*A deviation from unit magnitude is 7.55D-15 for   2669.
 Iteration    1 A^-1*A deviation from orthogonality  is 3.83D-13 for   1792   1784.
 Error on total polarization charges =  0.05255
 SCF Done:  E(RB3LYP) =  -886.948394555     A.U. after   11 cycles
            NFock= 11  Conv=0.27D-08     -V/T= 2.0094
 SMD-CDS (non-electrostatic) energy       (kcal/mol) =       0.68
 (included in total energy above)
 D1PCM: PCM CHGder 1st derivatives, ID1Alg=3 FixD1E=F DoIter=F DoCFld=F I1PDM=0.
 Calling FoFJK, ICntrl=      2127 FMM=F ISym2X=0 I1Cent= 0 IOpClX= 0 NMat=1 NMatS=1 NMatT=0.
 ***** Axes restored to original set *****
 -------------------------------------------------------------------
 Center     Atomic                   Forces (Hartrees/Bohr)
 Number     Number              X              Y              Z
 -------------------------------------------------------------------
      1        6          -0.003530021   -0.006847486    0.001803071
      2        6           0.003401405    0.007057916   -0.001164484
      3        6          -0.003095788   -0.002658729   -0.001183320
      4        6           0.000636090    0.001568273   -0.002058244
      5        6          -0.000912354    0.000490909    0.001468223
      6        6           0.002203862   -0.000032576    0.000137582
      7        6           0.000142064    0.002846558   -0.001171704
      8        6           0.002385479    0.005303622   -0.000564101
      9        6           0.003624615    0.000121767   -0.002115167
     10        6          -0.005457087   -0.002401473   -0.000400947
     11        8           0.003788992   -0.001567979   -0.001280763
     12        6           0.000881838   -0.000621795   -0.000385104
     13        6           0.000975015   -0.001562744   -0.000112719
     14        8          -0.000849829    0.000924365    0.001216087
     15        6           0.001507716    0.000622475    0.000720871
     16        8          -0.001088689    0.000668582    0.000956632
     17        6          -0.000441853   -0.002090349    0.001701162
     18        6           0.003070170   -0.001350425   -0.000009648
     19        8          -0.003450538    0.001572857    0.000672822
     20        1          -0.000580002    0.001395155    0.000578147
     21        1          -0.000770824    0.000870351    0.000920146
     22        1           0.000231864   -0.000324634    0.000494938
     23        1           0.000092264    0.000305022   -0.000431211
     24        1          -0.001008764    0.000096438   -0.000120684
     25        1          -0.000390239   -0.000037709   -0.000332868
     26        1          -0.000015211   -0.000106940    0.000308729
     27        1           0.000584361   -0.000680036   -0.000122635
     28        1          -0.000596664   -0.001297328    0.000746312
     29        1          -0.000598514   -0.001867259    0.001339029
     30        1           0.000052488   -0.000272610    0.000088847
     31        1          -0.000247852   -0.000215560    0.000475539
     32        1          -0.000248092   -0.000824394    0.000283345
     33        1          -0.000479593    0.001285972    0.000244901
     34        1          -0.000356081    0.000248604    0.000057312
     35        1          -0.000682619    0.000138002    0.000572005
     36        1          -0.000016751   -0.000765337   -0.000659173
     37        1           0.000546526   -0.000746040    0.000958881
     38        1          -0.000512586   -0.000740482   -0.000478411
     39        1          -0.000228305    0.000319653   -0.000221199
     40        1           0.000272704    0.000396512   -0.000850926
     41        1           0.000730644   -0.000183818    0.000302112
     42        1           0.001029168    0.000633568   -0.001133555
     43        1          -0.000599013    0.000329102   -0.001249831
 -------------------------------------------------------------------
 Cartesian Forces:  Max     0.007057916 RMS     0.001651059

 GradGradGradGradGradGradGradGradGradGradGradGradGradGradGradGradGradGrad
 Berny optimization.
 Using GEDIIS/GDIIS optimizer.
 FormGI is forming the generalized inverse of G from B-inverse, IUseBI=4.
 Internal  Forces:  Max     0.005480592 RMS     0.000923850
 Search for a local minimum.
 Step number   2 out of a maximum of  258
 All quantities printed in internal units (Hartrees-Bohrs-Radians)
 Mixed Optimization -- En-DIIS/RFO-DIIS
 Update second derivatives using D2CorX and points    1    2
 DE= -7.37D-03 DEPred=-8.85D-03 R= 8.32D-01
 TightC=F SS=  1.41D+00  RLast= 3.54D-01 DXNew= 5.0454D-01 1.0616D+00
 Trust test= 8.32D-01 RLast= 3.54D-01 DXMaxT set to 5.05D-01
 ITU=  1  0
 Use linear search instead of GDIIS.
     Eigenvalues ---    0.00230   0.00230   0.00276   0.00335   0.00393
     Eigenvalues ---    0.00513   0.00555   0.00564   0.00898   0.00937
     Eigenvalues ---    0.01087   0.01166   0.01253   0.01303   0.01344
     Eigenvalues ---    0.01360   0.02411   0.02834   0.03287   0.03729
     Eigenvalues ---    0.03921   0.04004   0.04303   0.04579   0.04725
     Eigenvalues ---    0.04840   0.04882   0.04946   0.05164   0.05260
     Eigenvalues ---    0.05280   0.05327   0.05447   0.05470   0.05609
     Eigenvalues ---    0.05664   0.05680   0.05697   0.05726   0.06167
     Eigenvalues ---    0.06261   0.06572   0.06843   0.08006   0.08512
     Eigenvalues ---    0.08728   0.08799   0.08920   0.08992   0.09336
     Eigenvalues ---    0.09422   0.10936   0.11690   0.12987   0.13814
     Eigenvalues ---    0.13853   0.15166   0.15792   0.16000   0.16000
     Eigenvalues ---    0.16000   0.16000   0.16000   0.16000   0.16000
     Eigenvalues ---    0.16000   0.16000   0.16000   0.16082   0.16188
     Eigenvalues ---    0.16273   0.16850   0.18332   0.19796   0.20188
     Eigenvalues ---    0.21968   0.23428   0.24350   0.25060   0.26395
     Eigenvalues ---    0.26595   0.27465   0.28010   0.28165   0.28389
     Eigenvalues ---    0.28685   0.28845   0.29262   0.29602   0.30720
     Eigenvalues ---    0.31093   0.31682   0.32425   0.33659   0.33793
     Eigenvalues ---    0.33859   0.33899   0.33971   0.34022   0.34089
     Eigenvalues ---    0.34097   0.34114   0.34136   0.34183   0.34204
     Eigenvalues ---    0.34207   0.34211   0.34223   0.34267   0.34280
     Eigenvalues ---    0.34312   0.34337   0.34383   0.34394   0.35405
     Eigenvalues ---    0.38825   0.41323   0.42082   0.51516   0.52263
     Eigenvalues ---    0.52736   0.53370   0.95195
 RFO step:  Lambda=-1.36779170D-03 EMin= 2.29932762D-03
 Quartic linear search produced a step of -0.04854.
 Iteration  1 RMS(Cart)=  0.03804944 RMS(Int)=  0.00071946
 Iteration  2 RMS(Cart)=  0.00092831 RMS(Int)=  0.00003200
 Iteration  3 RMS(Cart)=  0.00000052 RMS(Int)=  0.00003200
 Variable       Old X    -DE/DX   Delta X   Delta X   Delta X     New X
                                 (Linear)    (Quad)   (Total)
    R1        2.56953  -0.00486  -0.00166  -0.00625  -0.00792   2.56162
    R2        2.86494   0.00063  -0.00168   0.00524   0.00351   2.86845
    R3        2.81254  -0.00548  -0.00106  -0.01294  -0.01399   2.79854
    R4        2.84485  -0.00249  -0.00041  -0.00846  -0.00884   2.83601
    R5        2.86293   0.00440  -0.00100   0.01488   0.01387   2.87680
    R6        2.93022   0.00170  -0.00006   0.00587   0.00580   2.93602
    R7        2.07715   0.00002  -0.00016   0.00040   0.00024   2.07739
    R8        2.06577  -0.00117   0.00013  -0.00351  -0.00338   2.06239
    R9        2.91522   0.00046   0.00038   0.00197   0.00238   2.91761
   R10        2.94725   0.00096   0.00054   0.00226   0.00280   2.95005
   R11        2.07711   0.00045   0.00010   0.00106   0.00115   2.07826
   R12        2.91612  -0.00212  -0.00059  -0.00306  -0.00367   2.91245
   R13        2.07607   0.00050  -0.00016   0.00174   0.00158   2.07765
   R14        2.07225  -0.00065  -0.00013  -0.00150  -0.00164   2.07062
   R15        2.92907   0.00032  -0.00078   0.00357   0.00280   2.93188
   R16        2.07530  -0.00004   0.00002  -0.00015  -0.00013   2.07517
   R17        2.07610   0.00032  -0.00005   0.00101   0.00096   2.07706
   R18        2.91155  -0.00157  -0.00075  -0.00344  -0.00419   2.90736
   R19        2.08086   0.00030  -0.00020   0.00128   0.00108   2.08194
   R20        2.87078   0.00168  -0.00180   0.00956   0.00777   2.87856
   R21        2.32987  -0.00422  -0.00097  -0.00214  -0.00311   2.32676
   R22        2.92707  -0.00387  -0.00196  -0.00702  -0.00899   2.91808
   R23        2.06656   0.00114   0.00006   0.00301   0.00307   2.06963
   R24        2.06972   0.00044  -0.00005   0.00134   0.00128   2.07100
   R25        2.90060  -0.00068  -0.00062  -0.00081  -0.00143   2.89918
   R26        2.72505  -0.00010  -0.00156   0.00317   0.00161   2.72666
   R27        2.07302  -0.00025  -0.00008  -0.00053  -0.00061   2.07241
   R28        2.06750   0.00052   0.00011   0.00119   0.00130   2.06880
   R29        2.06810   0.00021   0.00008   0.00040   0.00048   2.06858
   R30        2.07141  -0.00079  -0.00006  -0.00204  -0.00210   2.06931
   R31        2.07388  -0.00004  -0.00011   0.00012   0.00002   2.07389
   R32        2.07066  -0.00010  -0.00004  -0.00020  -0.00024   2.07043
   R33        1.83787   0.00055   0.00005   0.00088   0.00093   1.83879
   R34        2.73777   0.00020  -0.00029   0.00112   0.00083   2.73860
   R35        2.90747  -0.00123  -0.00014  -0.00373  -0.00387   2.90360
   R36        2.89866   0.00179   0.00098   0.00386   0.00484   2.90350
   R37        1.83811   0.00067   0.00026   0.00065   0.00091   1.83902
   R38        2.06939  -0.00074  -0.00013  -0.00174  -0.00187   2.06752
   R39        2.07390  -0.00013  -0.00014  -0.00005  -0.00020   2.07370
   R40        2.06760   0.00001   0.00020  -0.00041  -0.00020   2.06739
   R41        2.71638  -0.00445  -0.00077  -0.00856  -0.00933   2.70705
   R42        2.07686  -0.00053  -0.00046  -0.00045  -0.00091   2.07595
   R43        2.06311   0.00084   0.00018   0.00192   0.00209   2.06521
   R44        1.84105  -0.00074   0.00044  -0.00231  -0.00187   1.83918
    A1        2.16924  -0.00022   0.00222  -0.00910  -0.00702   2.16223
    A2        1.88851   0.00143  -0.00267   0.00994   0.00727   1.89578
    A3        2.22446  -0.00121   0.00042  -0.00059  -0.00004   2.22442
    A4        2.19673   0.00015  -0.00149  -0.00218  -0.00371   2.19303
    A5        1.99163  -0.00140   0.00087  -0.00693  -0.00612   1.98551
    A6        2.09368   0.00126   0.00060   0.00935   0.01004   2.10373
    A7        1.96225   0.00081   0.00001  -0.00386  -0.00387   1.95838
    A8        1.90911  -0.00009  -0.00010  -0.00275  -0.00288   1.90623
    A9        1.91058  -0.00064  -0.00078   0.00091   0.00012   1.91071
   A10        1.91577  -0.00073   0.00079  -0.00688  -0.00614   1.90963
   A11        1.90548  -0.00022   0.00091  -0.00084   0.00009   1.90557
   A12        1.85770   0.00088  -0.00089   0.01446   0.01359   1.87128
   A13        1.94458  -0.00037  -0.00010   0.00459   0.00438   1.94896
   A14        1.94414   0.00054  -0.00019   0.00666   0.00639   1.95053
   A15        1.87532  -0.00021  -0.00009  -0.00671  -0.00679   1.86853
   A16        1.97506   0.00043  -0.00054   0.00982   0.00920   1.98426
   A17        1.88337   0.00021  -0.00002  -0.00335  -0.00332   1.88004
   A18        1.83416  -0.00065   0.00103  -0.01348  -0.01242   1.82174
   A19        2.03027  -0.00062  -0.00024   0.00056   0.00024   2.03051
   A20        1.90202   0.00019   0.00085  -0.00119  -0.00029   1.90173
   A21        1.90521   0.00071   0.00012   0.00432   0.00445   1.90966
   A22        1.89256   0.00006   0.00035  -0.00146  -0.00111   1.89146
   A23        1.87148  -0.00026  -0.00101  -0.00347  -0.00444   1.86704
   A24        1.85443  -0.00004  -0.00010   0.00130   0.00119   1.85562
   A25        2.03408  -0.00042  -0.00130   0.00440   0.00307   2.03715
   A26        1.86242   0.00051  -0.00011   0.00322   0.00316   1.86559
   A27        1.91860  -0.00004  -0.00030  -0.00093  -0.00127   1.91733
   A28        1.88158  -0.00020   0.00081  -0.00427  -0.00348   1.87809
   A29        1.90462   0.00018   0.00110  -0.00379  -0.00264   1.90198
   A30        1.85347   0.00001  -0.00014   0.00128   0.00114   1.85461
   A31        1.93782   0.00076  -0.00017   0.00128   0.00105   1.93887
   A32        2.01758  -0.00168  -0.00072  -0.01093  -0.01156   2.00602
   A33        1.86275  -0.00001   0.00064  -0.00351  -0.00286   1.85989
   A34        1.92034   0.00050  -0.00051   0.00396   0.00344   1.92378
   A35        1.86383  -0.00021   0.00131   0.00025   0.00156   1.86539
   A36        1.85228   0.00072  -0.00036   0.00987   0.00947   1.86175
   A37        1.89677   0.00132   0.00316  -0.00371  -0.00063   1.89614
   A38        2.23333  -0.00148  -0.00289   0.00164  -0.00121   2.23212
   A39        2.15307   0.00016  -0.00028   0.00208   0.00184   2.15491
   A40        1.84321  -0.00171  -0.00240   0.00122  -0.00127   1.84194
   A41        1.91003   0.00098   0.00006   0.00631   0.00637   1.91641
   A42        1.89239   0.00132  -0.00001   0.01374   0.01380   1.90618
   A43        1.94454   0.00034   0.00111  -0.00453  -0.00336   1.94118
   A44        1.97494   0.00026  -0.00032   0.00130   0.00096   1.97590
   A45        1.89689  -0.00110   0.00135  -0.01642  -0.01512   1.88176
   A46        1.80419   0.00035   0.00104  -0.00120  -0.00024   1.80395
   A47        1.96547   0.00004   0.00067   0.00124   0.00192   1.96739
   A48        1.84596  -0.00010   0.00134  -0.00237  -0.00103   1.84493
   A49        1.96242  -0.00014  -0.00064   0.00144   0.00084   1.96326
   A50        1.96866  -0.00059  -0.00224  -0.00180  -0.00401   1.96465
   A51        1.91244   0.00042  -0.00007   0.00227   0.00223   1.91467
   A52        1.90038   0.00008   0.00133  -0.00064   0.00069   1.90107
   A53        1.95927  -0.00017  -0.00044  -0.00118  -0.00163   1.95764
   A54        1.95896  -0.00062  -0.00082  -0.00257  -0.00340   1.95556
   A55        1.87967   0.00018  -0.00028   0.00295   0.00268   1.88235
   A56        1.87578   0.00051  -0.00042   0.00614   0.00572   1.88150
   A57        1.88637   0.00008   0.00064  -0.00412  -0.00350   1.88287
   A58        1.94114  -0.00085   0.00027  -0.00446  -0.00420   1.93694
   A59        1.91560   0.00003   0.00062  -0.00045   0.00017   1.91577
   A60        1.94825  -0.00074   0.00018  -0.00659  -0.00642   1.94182
   A61        1.87697   0.00084  -0.00126   0.01139   0.01014   1.88711
   A62        1.89288   0.00070  -0.00004   0.00287   0.00281   1.89569
   A63        1.88677   0.00009   0.00015  -0.00202  -0.00187   1.88490
   A64        1.87583  -0.00078   0.00017  -0.00498  -0.00481   1.87103
   A65        1.90942  -0.00010  -0.00037  -0.00207  -0.00243   1.90700
   A66        1.94940   0.00041   0.00036  -0.00005   0.00031   1.94971
   A67        1.97065  -0.00040   0.00024   0.00106   0.00130   1.97195
   A68        1.89086  -0.00099  -0.00244  -0.00552  -0.00797   1.88289
   A69        1.80358   0.00081   0.00246   0.00203   0.00450   1.80808
   A70        1.93275   0.00024  -0.00030   0.00423   0.00392   1.93667
   A71        1.87996   0.00129  -0.00022   0.00804   0.00782   1.88778
   A72        1.97038  -0.00110  -0.00044  -0.00791  -0.00837   1.96200
   A73        1.92641   0.00023   0.00028   0.00236   0.00263   1.92904
   A74        1.91548  -0.00028   0.00116  -0.00348  -0.00234   1.91314
   A75        1.88878   0.00029   0.00026  -0.00034  -0.00009   1.88869
   A76        1.88218   0.00036   0.00003  -0.00109  -0.00110   1.88108
   A77        1.87778   0.00060  -0.00135   0.01138   0.01002   1.88781
   A78        1.95066   0.00060  -0.00141   0.00513   0.00373   1.95439
   A79        1.92147   0.00018   0.00106  -0.00024   0.00089   1.92236
   A80        1.91697   0.00102   0.00187   0.00524   0.00713   1.92410
   A81        1.92016  -0.00073  -0.00308  -0.00062  -0.00370   1.91647
   A82        1.86229  -0.00092   0.00117  -0.00889  -0.00775   1.85453
   A83        1.89053  -0.00021   0.00031  -0.00097  -0.00065   1.88989
   A84        1.84673  -0.00089  -0.00115  -0.00273  -0.00387   1.84286
    D1        0.03102   0.00010  -0.00030   0.01099   0.01066   0.04168
    D2        3.12109   0.00025  -0.00056   0.01674   0.01612   3.13721
    D3       -3.06623   0.00005   0.00018   0.00534   0.00550  -3.06073
    D4        0.02383   0.00021  -0.00008   0.01109   0.01096   0.03479
    D5       -1.04970  -0.00047  -0.00019  -0.02104  -0.02122  -1.07092
    D6        3.03036  -0.00043   0.00123  -0.01860  -0.01738   3.01298
    D7        0.97523  -0.00033   0.00167  -0.02208  -0.02046   0.95477
    D8        2.03883  -0.00034  -0.00084  -0.01407  -0.01493   2.02390
    D9       -0.16430  -0.00030   0.00058  -0.01164  -0.01109  -0.17538
   D10       -2.21942  -0.00020   0.00102  -0.01512  -0.01417  -2.23359
   D11       -0.00702  -0.00007   0.00017   0.00452   0.00467  -0.00235
   D12        3.13064   0.00001   0.00039   0.00455   0.00491   3.13555
   D13       -3.10247  -0.00015   0.00060  -0.00110  -0.00051  -3.10298
   D14        0.03519  -0.00007   0.00082  -0.00107  -0.00027   0.03492
   D15        1.08620   0.00002  -0.00032   0.00860   0.00825   1.09446
   D16       -1.04680   0.00047  -0.00126   0.02194   0.02066  -1.02614
   D17       -3.07604  -0.00017   0.00029   0.00559   0.00588  -3.07016
   D18       -2.00110  -0.00007  -0.00004   0.00300   0.00292  -1.99818
   D19        2.14908   0.00038  -0.00098   0.01634   0.01533   2.16441
   D20        0.11984  -0.00026   0.00057   0.00000   0.00055   0.12039
   D21       -0.03008  -0.00030  -0.00008  -0.02146  -0.02153  -0.05161
   D22        2.09229  -0.00023   0.00018  -0.01982  -0.01964   2.07265
   D23       -2.10259   0.00025   0.00138  -0.01788  -0.01649  -2.11908
   D24        3.06332  -0.00019  -0.00040  -0.01641  -0.01680   3.04652
   D25       -1.09750  -0.00011  -0.00014  -0.01478  -0.01491  -1.11241
   D26        0.99081   0.00036   0.00106  -0.01283  -0.01176   0.97905
   D27       -1.35456  -0.00010   0.00003  -0.01069  -0.01067  -1.36523
   D28        2.70503  -0.00081   0.00097  -0.03273  -0.03178   2.67325
   D29        0.70498  -0.00020  -0.00011  -0.01626  -0.01638   0.68860
   D30        0.77467  -0.00019   0.00047  -0.02173  -0.02125   0.75342
   D31       -1.44892  -0.00090   0.00141  -0.04377  -0.04236  -1.49129
   D32        2.83421  -0.00028   0.00033  -0.02730  -0.02697   2.80724
   D33        2.80478   0.00033   0.00038  -0.00870  -0.00833   2.79645
   D34        0.58118  -0.00038   0.00132  -0.03074  -0.02944   0.55174
   D35       -1.41887   0.00024   0.00024  -0.01427  -0.01404  -1.43291
   D36        1.16077  -0.00053   0.00121  -0.01784  -0.01668   1.14409
   D37       -0.98436  -0.00030   0.00022  -0.01534  -0.01515  -0.99951
   D38       -3.00273  -0.00075  -0.00020  -0.01861  -0.01886  -3.02158
   D39       -2.91568   0.00024   0.00044   0.00283   0.00327  -2.91241
   D40        1.22237   0.00047  -0.00054   0.00534   0.00481   1.22718
   D41       -0.79599   0.00002  -0.00097   0.00207   0.00110  -0.79489
   D42       -0.89392  -0.00018   0.00139  -0.01026  -0.00889  -0.90280
   D43       -3.03905   0.00004   0.00040  -0.00775  -0.00735  -3.04640
   D44        1.22577  -0.00040  -0.00003  -0.01102  -0.01106   1.21471
   D45       -0.90563  -0.00028  -0.00233   0.02911   0.02681  -0.87882
   D46       -2.99898   0.00076   0.00071   0.03741   0.03815  -2.96084
   D47        1.09241   0.00042   0.00063   0.03092   0.03158   1.12399
   D48       -3.11260  -0.00057  -0.00161   0.00954   0.00790  -3.10470
   D49        1.07723   0.00047   0.00142   0.01784   0.01924   1.09647
   D50       -1.11456   0.00014   0.00134   0.01135   0.01267  -1.10189
   D51        1.11980  -0.00064  -0.00194   0.01681   0.01487   1.13467
   D52       -0.97355   0.00040   0.00110   0.02511   0.02621  -0.94734
   D53        3.11784   0.00006   0.00102   0.01862   0.01965   3.13749
   D54       -1.15998   0.00023  -0.00143   0.02844   0.02699  -1.13300
   D55        3.02087   0.00037  -0.00156   0.02869   0.02710   3.04797
   D56        1.01817   0.00011  -0.00119   0.02592   0.02469   1.04286
   D57        0.99007   0.00008  -0.00019   0.02609   0.02588   1.01595
   D58       -1.11227   0.00022  -0.00032   0.02633   0.02600  -1.08627
   D59       -3.11496  -0.00005   0.00005   0.02357   0.02358  -3.09138
   D60        2.98574  -0.00007  -0.00064   0.02513   0.02449   3.01023
   D61        0.88340   0.00007  -0.00077   0.02538   0.02460   0.90801
   D62       -1.11929  -0.00019  -0.00041   0.02261   0.02219  -1.09710
   D63        1.29273   0.00027   0.00019  -0.00029  -0.00019   1.29254
   D64       -2.73447  -0.00097  -0.00128  -0.01065  -0.01198  -2.74645
   D65       -0.73154   0.00001  -0.00126   0.00308   0.00177  -0.72977
   D66       -2.89836   0.00051  -0.00020   0.00353   0.00328  -2.89508
   D67       -0.64237  -0.00073  -0.00167  -0.00683  -0.00852  -0.65088
   D68        1.36056   0.00025  -0.00165   0.00689   0.00524   1.36580
   D69       -0.89250   0.00050   0.00068   0.00080   0.00143  -0.89108
   D70        1.36349  -0.00074  -0.00079  -0.00956  -0.01037   1.35312
   D71       -2.91677   0.00024  -0.00077   0.00417   0.00339  -2.91338
   D72       -3.03502   0.00026  -0.00043   0.02087   0.02044  -3.01458
   D73        1.16855   0.00009  -0.00068   0.01835   0.01766   1.18622
   D74       -0.96044   0.00057  -0.00059   0.02650   0.02591  -0.93453
   D75        1.03618   0.00015   0.00080   0.02454   0.02537   1.06156
   D76       -1.04343  -0.00002   0.00054   0.02201   0.02260  -1.02083
   D77        3.11076   0.00046   0.00063   0.03017   0.03084  -3.14158
   D78       -0.97407  -0.00023  -0.00029   0.01699   0.01666  -0.95741
   D79       -3.05368  -0.00040  -0.00055   0.01446   0.01388  -3.03980
   D80        1.10051   0.00007  -0.00046   0.02261   0.02212   1.12263
   D81       -0.01121  -0.00015  -0.00018  -0.01749  -0.01771  -0.02892
   D82        2.08385  -0.00019  -0.00018  -0.01883  -0.01906   2.06478
   D83       -2.13287  -0.00020   0.00149  -0.02702  -0.02555  -2.15843
   D84        3.13409  -0.00022  -0.00039  -0.01752  -0.01793   3.11616
   D85       -1.05404  -0.00026  -0.00039  -0.01886  -0.01928  -1.07332
   D86        1.01243  -0.00027   0.00128  -0.02705  -0.02577   0.98666
   D87        0.02309   0.00022   0.00012   0.02229   0.02240   0.04548
   D88       -2.10133   0.00002  -0.00100   0.02079   0.01978  -2.08155
   D89        2.00851   0.00004   0.00123   0.01803   0.01929   2.02780
   D90       -2.04915  -0.00012   0.00092   0.01641   0.01731  -2.03184
   D91        2.10962  -0.00031  -0.00020   0.01491   0.01470   2.12432
   D92       -0.06372  -0.00029   0.00203   0.01215   0.01420  -0.04952
   D93        2.09045   0.00088  -0.00152   0.04052   0.03896   2.12941
   D94       -0.03396   0.00068  -0.00264   0.03903   0.03634   0.00238
   D95       -2.20731   0.00070  -0.00041   0.03627   0.03585  -2.17146
   D96        1.12310  -0.00056   0.00142  -0.05205  -0.05061   1.07249
   D97       -3.08521  -0.00002   0.00042  -0.04099  -0.04055  -3.12575
   D98       -0.99362  -0.00035   0.00115  -0.04803  -0.04686  -1.04048
   D99       -3.13026  -0.00018   0.00275  -0.05180  -0.04907   3.10385
   D100      -1.05539   0.00036   0.00175  -0.04073  -0.03901  -1.09440
   D101       1.03620   0.00002   0.00248  -0.04778  -0.04533   0.99087
   D102      -0.92625  -0.00074  -0.00065  -0.05135  -0.05198  -0.97823
   D103       1.14862  -0.00020  -0.00164  -0.04028  -0.04192   1.10670
   D104      -3.04297  -0.00053  -0.00091  -0.04733  -0.04824  -3.09121
   D105      -3.12317   0.00038  -0.00112   0.02802   0.02690  -3.09627
   D106       1.20014   0.00030  -0.00198   0.03166   0.02967   1.22981
   D107      -1.00032   0.00061   0.00047   0.02935   0.02982  -0.97050
   D108      -0.90830  -0.00050   0.00179  -0.04184  -0.04005  -0.94835
   D109       1.22061  -0.00067   0.00058  -0.04660  -0.04604   1.17457
   D110      -3.01156  -0.00043   0.00030  -0.04319  -0.04286  -3.05442
   D111      -1.23626  -0.00012  -0.00118   0.02652   0.02534  -1.21092
   D112       0.88007  -0.00034  -0.00096   0.02231   0.02135   0.90142
   D113       2.94678   0.00036  -0.00173   0.03558   0.03384   2.98062
   D114       2.94269   0.00040   0.00061   0.03275   0.03336   2.97605
   D115      -1.22416   0.00017   0.00083   0.02854   0.02937  -1.19480
   D116       0.84255   0.00087   0.00006   0.04182   0.04186   0.88441
   D117       0.97628  -0.00015  -0.00082   0.03118   0.03038   1.00667
   D118       3.09261  -0.00037  -0.00059   0.02698   0.02639   3.11900
   D119      -1.12386   0.00033  -0.00137   0.04025   0.03888  -1.08497
   D120      -3.04974   0.00027   0.00126   0.02663   0.02790  -3.02185
   D121      -0.91029  -0.00011  -0.00285   0.02920   0.02638  -0.88391
   D122       1.17000   0.00038  -0.00051   0.03111   0.03059   1.20058
   D123      -0.98872   0.00045   0.00249   0.02590   0.02838  -0.96033
   D124       1.15074   0.00007  -0.00162   0.02848   0.02686   1.17760
   D125      -3.05216   0.00056   0.00072   0.03039   0.03107  -3.02109
   D126       1.03270  -0.00015   0.00083   0.02248   0.02331   1.05601
   D127      -3.11103  -0.00054  -0.00328   0.02505   0.02179  -3.08924
   D128      -1.03075  -0.00005  -0.00094   0.02696   0.02600  -1.00474
   D129       0.80836   0.00037  -0.00256   0.04676   0.04416   0.85252
   D130      -1.33184   0.00023  -0.00098   0.04397   0.04307  -1.28877
   D131       2.90417   0.00138  -0.00036   0.05047   0.05008   2.95425
         Item               Value     Threshold  Converged?
 Maximum Force            0.005481     0.000450     NO 
 RMS     Force            0.000924     0.000300     NO 
 Maximum Displacement     0.172756     0.001800     NO 
 RMS     Displacement     0.038017     0.001200     NO 
 Predicted change in Energy=-7.735209D-04
 GradGradGradGradGradGradGradGradGradGradGradGradGradGradGradGradGradGrad

                          Input orientation:                          
 ---------------------------------------------------------------------
 Center     Atomic      Atomic             Coordinates (Angstroms)
 Number     Number       Type             X           Y           Z
 ---------------------------------------------------------------------
      1          6           0       -1.861668    0.512463   -0.253671
      2          6           0       -0.985105   -0.515031   -0.369459
      3          6           0        0.467295   -0.389792   -0.725982
      4          6           0        1.263049    0.425566    0.330366
      5          6           0        1.034862    1.943957    0.168685
      6          6           0       -0.393817    2.453624    0.441495
      7          6           0       -1.505529    1.963182   -0.523211
      8          6           0       -3.158498   -0.023412    0.219834
      9          6           0       -3.026807   -1.530517    0.397686
     10          6           0       -1.585751   -1.874035   -0.038035
     11          8           0       -4.195350    0.599442    0.450089
     12          6           0       -2.695702    2.937897   -0.502563
     13          6           0       -1.547415   -2.844459   -1.225684
     14          8           0       -0.790091   -2.399117    1.045075
     15          6           0        2.769551    0.017513    0.361559
     16          8           0        2.872289   -1.424319    0.465303
     17          6           0        3.499599    0.630450    1.566643
     18          6           0        3.505375    0.338699   -0.948453
     19          8           0        4.839049   -0.184121   -0.956323
     20          1           0        0.558310    0.096774   -1.707532
     21          1           0        0.906817   -1.384630   -0.816594
     22          1           0        0.880337    0.132987    1.319011
     23          1           0        1.320244    2.241566   -0.850513
     24          1           0        1.703038    2.486901    0.846446
     25          1           0       -0.359097    3.549405    0.378613
     26          1           0       -0.685006    2.213651    1.473830
     27          1           0       -1.084912    1.999488   -1.540824
     28          1           0       -3.198065   -1.796755    1.446141
     29          1           0       -3.791712   -2.033072   -0.205156
     30          1           0       -2.352603    3.925244   -0.834415
     31          1           0       -3.120548    3.049813    0.500174
     32          1           0       -3.499172    2.619572   -1.174395
     33          1           0       -0.516504   -3.041043   -1.538208
     34          1           0       -2.005376   -3.799790   -0.939284
     35          1           0       -2.102604   -2.446213   -2.082161
     36          1           0       -1.130135   -3.288115    1.247251
     37          1           0        2.355106   -1.710432    1.238425
     38          1           0        3.612230    1.715155    1.478615
     39          1           0        2.955937    0.416319    2.495499
     40          1           0        4.500381    0.196331    1.649425
     41          1           0        2.944395   -0.059566   -1.804895
     42          1           0        3.600002    1.420234   -1.073627
     43          1           0        4.758001   -1.111712   -0.673079
 ---------------------------------------------------------------------
                    Distance matrix (angstroms):
                    1          2          3          4          5
     1  C    0.000000
     2  C    1.355548   0.000000
     3  C    2.541891   1.500753   0.000000
     4  C    3.180017   2.535484   1.553675   0.000000
     5  C    3.258442   3.227458   2.562995   1.543931   0.000000
     6  C    2.530998   3.133717   3.192105   2.621179   1.541204
     7  C    1.517918   2.536931   3.077278   3.279921   2.632997
     8  C    1.480924   2.304906   3.764994   4.445659   4.632216
     9  C    2.440406   2.405882   3.843518   4.715258   5.349913
    10  C    2.412053   1.522337   2.625119   3.679613   4.635452
    11  O    2.439040   3.495623   4.909377   5.462480   5.407589
    12  C    2.576877   3.855719   4.596518   4.762068   3.918621
    13  C    3.508915   2.544710   3.214677   4.584001   5.616168
    14  O    3.363378   2.364047   2.958893   3.564411   4.791744
    15  C    4.698050   3.862050   2.578570   1.561098   2.599526
    16  O    5.165113   4.050077   2.876352   2.455592   3.848299
    17  C    5.663095   5.017289   3.935974   2.563691   3.123223
    18  C    5.414616   4.607440   3.132112   2.582818   3.150919
    19  O    6.773371   5.862993   4.382647   3.849034   4.501800
    20  H    2.853560   2.132340   1.099305   2.181236   2.675701
    21  H    3.402991   2.129672   1.091371   2.172378   3.473710
    22  H    3.183697   2.598218   2.150790   1.099768   2.150986
    23  H    3.670229   3.625586   2.768948   2.166934   1.099444
    24  H    4.220876   4.209054   3.503563   2.170030   1.095723
    25  H    3.446814   4.179849   4.173767   3.520236   2.136505
    26  H    2.694965   3.306581   3.597900   2.880916   2.175795
    27  H    2.114558   2.775763   2.963439   3.389913   2.723774
    28  H    3.163512   3.136306   4.486929   5.107368   5.791588
    29  H    3.194866   3.195072   4.594645   5.646440   6.265167
    30  H    3.496477   4.669290   5.155881   5.165017   4.050508
    31  H    2.931076   4.245526   5.119273   5.111892   4.312799
    32  H    2.822952   4.098071   4.999020   5.454972   4.776796
    33  H    4.010848   2.822463   2.942228   4.321545   5.492763
    34  H    4.368780   3.486445   4.217545   5.490742   6.592516
    35  H    3.486429   2.812760   3.559841   5.039348   5.846673
    36  H    4.151181   3.213220   3.853013   4.512143   5.764122
    37  H    4.994877   3.895034   3.027675   2.565082   4.030131
    38  H    5.866075   5.433654   4.379687   2.915504   2.900189
    39  H    5.547657   4.960566   4.149830   2.748409   3.382052
    40  H    6.648111   5.888335   4.717190   3.503252   4.154108
    41  H    5.082495   4.208194   2.721971   2.760727   3.399329
    42  H    5.596982   5.026361   3.634680   2.902052   2.897856
    43  H    6.828899   5.781996   4.351336   3.947760   4.889525
                    6          7          8          9         10
     6  C    0.000000
     7  C    1.551482   0.000000
     8  C    3.718643   2.689048   0.000000
     9  C    4.775766   3.920239   1.523267   0.000000
    10  C    4.514343   3.868601   2.442301   1.544182   0.000000
    11  O    4.229624   3.168949   1.231270   2.430014   3.628548
    12  C    2.534648   1.538508   3.083081   4.570209   4.960088
    13  C    5.672738   4.858872   3.555758   2.559369   1.534178
    14  O    4.906164   4.690525   3.454613   2.485252   1.442884
    15  C    3.993486   4.779619   5.929884   5.999622   4.765112
    16  O    5.070154   5.622954   6.196223   5.900439   4.508848
    17  C    4.443941   5.585246   6.824345   6.973537   5.891369
    18  C    4.648502   5.284783   6.775192   6.926432   5.625355
    19  O    6.024491   6.712091   8.085168   8.094308   6.706499
    20  H    3.328605   3.024157   4.188538   4.464648   3.356830
    21  H    4.243422   4.136826   4.410655   4.119363   2.656797
    22  H    2.789061   3.526436   4.188656   4.345327   3.457067
    23  H    2.156910   2.858254   5.131754   5.889267   5.103244
    24  H    2.135859   3.527767   5.507163   6.221934   5.533191
    25  H    1.098133   2.154924   4.541683   5.737827   5.576019
    26  H    1.099133   2.173515   3.563021   4.545428   4.450422
    27  H    2.147893   1.101713   3.389955   4.470985   4.184901
    28  H    5.190265   4.569481   2.156418   1.095203   2.192785
    29  H    5.665182   4.614958   2.149490   1.095928   2.217991
    30  H    2.762327   2.159645   4.165668   5.633645   5.903721
    31  H    2.791764   2.199175   3.086218   4.582435   5.185513
    32  H    3.504550   2.197612   3.007540   4.462937   5.014479
    33  H    5.841716   5.201025   4.379148   3.511551   2.180760
    34  H    6.603701   5.799553   4.115128   2.824961   2.167225
    35  H    5.770373   4.714826   3.504862   2.800409   2.184714
    36  H    5.844569   5.554420   3.978458   2.721815   1.964477
    37  H    5.052825   5.612781   5.855203   5.450156   4.145658
    38  H    4.203494   5.500934   7.102809   7.468574   6.496270
    39  H    4.426104   5.604469   6.538986   6.632060   5.682557
    40  H    5.523372   6.626693   7.794257   7.823516   6.646423
    41  H    4.744055   5.053320   6.430096   6.532252   5.190021
    42  H    4.394778   5.163738   7.030965   7.401776   6.230305
    43  H    6.363579   6.979201   8.040687   7.869255   6.420873
                   11         12         13         14         15
    11  O    0.000000
    12  C    2.936812   0.000000
    13  C    4.656203   5.939453   0.000000
    14  O    4.576151   5.874543   2.434792   0.000000
    15  C    6.989730   6.256544   5.417233   4.356414   0.000000
    16  O    7.351690   7.139203   4.940649   3.833978   1.449206
    17  C    7.775596   6.927314   6.733827   5.277476   1.536519
    18  C    7.831033   6.738546   5.978297   5.469992   1.536466
    19  O    9.176728   8.168560   6.923646   6.371736   2.461766
    20  H    5.244548   4.484699   3.649261   3.952784   3.029357
    21  H    5.618997   5.635689   2.884737   2.715602   2.612246
    22  H    5.170610   4.896296   4.608106   3.045805   2.121127
    23  H    5.899992   4.090693   5.850800   5.438998   2.918222
    24  H    6.205689   4.623001   6.578948   5.488927   2.733211
    25  H    4.839858   2.571019   6.698311   6.001237   4.718367
    26  H    3.997028   2.910938   5.797896   4.633843   4.241949
    27  H    3.949517   2.133832   4.876170   5.110921   4.733305
    28  H    2.780010   5.144585   3.310737   2.514366   6.330903
    29  H    2.742699   5.099041   2.595514   3.272124   6.897552
    30  H    4.013305   1.096674   6.828637   6.780226   6.552646
    31  H    2.676195   1.094761   6.340013   5.951368   6.626260
    32  H    2.684126   1.094648   5.802380   6.119837   6.958933
    33  H    5.544399   6.447417   1.095031   2.675867   4.874632
    34  H    5.106817   6.787025   1.097457   2.715968   6.250114
    35  H    4.479720   5.642299   1.095623   3.391831   5.981606
    36  H    5.014390   6.654028   2.546833   0.973048   5.188370
    37  H    6.990384   7.081573   4.752633   3.225514   1.981528
    38  H    7.953677   6.723850   7.397651   6.041160   2.199979
    39  H    7.440305   6.876610   6.690296   4.905419   2.178873
    40  H    8.787299   7.995676   7.354487   5.923739   2.164797
    41  H    7.516329   6.518554   5.316716   5.248067   2.174864
    42  H    7.985168   6.501176   6.686301   6.192677   2.171873
    43  H    9.184337   8.484462   6.562473   5.949016   2.509892
                   16         17         18         19         20
    16  O    0.000000
    17  C    2.414238   0.000000
    18  C    2.346857   2.531968   0.000000
    19  O    2.725300   2.970356   1.432511   0.000000
    20  H    3.519863   4.433533   3.052855   4.355221   0.000000
    21  H    2.346895   4.057448   3.120858   4.113781   1.763458
    22  H    2.668687   2.677559   3.474843   4.577019   3.043843
    23  H    4.192723   3.631519   2.899189   4.275178   2.432110
    24  H    4.100007   2.681926   3.329393   4.496543   3.680477
    25  H    5.931889   4.982093   5.196526   6.537736   4.136943
    26  H    5.187128   4.475048   5.190587   6.493854   4.018466
    27  H    5.604145   5.705117   4.917302   6.340592   2.519581
    28  H    6.160353   7.124925   7.431713   8.542110   5.257515
    29  H    6.725250   7.962213   7.708778   8.858493   5.071101
    30  H    7.589900   7.132252   6.869659   8.283815   4.888039
    31  H    7.478848   7.128606   7.304213   8.714064   5.208493
    32  H    7.722511   7.775133   7.370014   8.799669   4.807484
    33  H    4.255792   6.264906   5.286395   6.097749   3.321113
    34  H    5.604225   7.497429   6.891702   7.740770   4.727145
    35  H    5.681848   7.359640   6.363211   7.387227   3.699675
    36  H    4.483812   6.073846   6.281947   7.079667   4.799903
    37  H    0.973168   2.626274   3.210061   3.649181   3.895271
    38  H    3.380919   1.094084   2.792259   3.322839   4.700757
    39  H    2.741649   1.097357   3.488368   3.977652   4.849350
    40  H    2.584441   1.094018   2.785548   2.655064   5.178706
    41  H    2.649820   3.485920   1.098547   2.079736   2.393183
    42  H    3.315020   2.757692   1.092859   2.030506   3.377169
    43  H    2.224758   3.104040   1.936129   0.973253   4.490872
                   21         22         23         24         25
    21  H    0.000000
    22  H    2.620052   0.000000
    23  H    3.649844   3.057197   0.000000
    24  H    4.288172   2.537925   1.756813   0.000000
    25  H    5.232185   3.753992   2.457922   2.366471   0.000000
    26  H    4.552754   2.608338   3.069915   2.484156   1.757828
    27  H    3.992962   3.940138   2.513943   3.702607   2.571632
    28  H    4.705303   4.513694   6.480569   6.536831   6.146608
    29  H    4.782311   5.370562   6.694856   7.192238   6.579337
    30  H    6.230480   5.428660   4.040400   4.619778   2.363632
    31  H    6.133337   5.018511   4.711502   4.868651   2.808912
    32  H    5.964427   5.619633   4.845055   5.582507   3.624430
    33  H    2.300059   4.493254   5.634938   6.416471   6.865347
    34  H    3.785356   5.375312   6.896783   7.514230   7.645767
    35  H    3.432963   5.207513   5.933643   6.884422   6.711383
    36  H    3.468701   3.968765   6.401745   6.445023   6.935469
    37  H    2.535113   2.362125   4.588343   4.265729   5.980975
    38  H    4.711253   3.161007   3.309855   2.154122   4.510644
    39  H    4.290952   2.402606   4.147627   2.928556   5.028607
    40  H    4.636204   3.635643   4.532763   3.703594   6.039254
    41  H    2.623786   3.749160   2.973873   3.880086   5.357746
    42  H    3.896995   3.844255   2.433446   2.902228   4.724069
    43  H    3.863509   4.533649   4.805635   4.959009   7.001197
                   26         27         28         29         30
    26  H    0.000000
    27  H    3.048595   0.000000
    28  H    4.732821   5.272460   0.000000
    29  H    5.523157   5.037093   1.770605   0.000000
    30  H    3.322412   2.411346   6.217476   6.161860   0.000000
    31  H    2.753006   3.068008   4.938631   5.175293   1.771228
    32  H    3.885537   2.519409   5.144105   4.761522   1.770589
    33  H    6.059090   5.072479   4.200638   3.676958   7.238490
    34  H    6.612713   5.902603   3.335402   2.617486   7.733544
    35  H    6.030671   4.592711   3.751100   2.558695   6.497294
    36  H    5.524392   5.977805   2.557352   3.281556   7.606596
    37  H    4.969520   5.772475   5.557726   6.322294   7.630205
    38  H    4.326055   5.591154   7.662551   8.467741   6.768591
    39  H    4.186965   5.926786   6.623489   7.669669   7.182024
    40  H    5.566744   6.680162   7.954860   8.784560   8.187651
    41  H    5.393524   4.532632   7.163580   7.199237   6.699159
    42  H    5.047805   4.743651   7.931706   8.204693   6.462646
    43  H    6.730051   6.676240   8.261923   8.611936   8.715368
                   31         32         33         34         35
    31  H    0.000000
    32  H    1.769928   0.000000
    33  H    6.930698   6.408684   0.000000
    34  H    7.087503   6.595067   1.775147   0.000000
    35  H    6.157188   5.332599   1.779163   1.774202   0.000000
    36  H    6.684998   6.810101   2.862930   2.410144   3.569241
    37  H    7.292993   7.670933   4.210269   5.302984   5.607036
    38  H    6.933178   7.643851   6.983486   8.235189   7.915518
    39  H    6.916667   7.745378   6.346810   7.361246   7.398507
    40  H    8.218375   8.822635   6.768362   8.061964   8.031636
    41  H    7.194798   7.006773   4.575822   6.264088   5.589737
    42  H    7.092120   7.200474   6.088058   7.660742   6.963208
    43  H    8.987010   9.074949   5.682532   7.282850   7.129818
                   36         37         38         39         40
    36  H    0.000000
    37  H    3.825712   0.000000
    38  H    6.897555   3.656870   0.000000
    39  H    5.654816   2.542499   1.775316   0.000000
    40  H    6.633688   2.899460   1.767714   1.774694   0.000000
    41  H    6.028343   3.512039   3.791711   4.326660   3.797222
    42  H    7.066061   4.086125   2.569254   3.763153   3.118274
    43  H    6.564644   3.128293   3.732795   3.952493   2.677942
                   41         42         43
    41  H    0.000000
    42  H    1.776058   0.000000
    43  H    2.382684   2.812855   0.000000
 Stoichiometry    C15H24O4
 Framework group  C1[X(C15H24O4)]
 Deg. of freedom   123
 Full point group                 C1      NOp   1
 Largest Abelian subgroup         C1      NOp   1
 Largest concise Abelian subgroup C1      NOp   1
                         Standard orientation:                         
 ---------------------------------------------------------------------
 Center     Atomic      Atomic             Coordinates (Angstroms)
 Number     Number       Type             X           Y           Z
 ---------------------------------------------------------------------
      1          6           0       -1.884443    0.485828   -0.244890
      2          6           0       -1.004309   -0.538767   -0.359260
      3          6           0        0.444751   -0.410116   -0.727954
      4          6           0        1.245015    0.417075    0.315712
      5          6           0        1.008953    1.933129    0.143727
      6          6           0       -0.419806    2.438791    0.423483
      7          6           0       -1.536733    1.935872   -0.528694
      8          6           0       -3.175244   -0.051838    0.242844
      9          6           0       -3.035601   -1.556893    0.431652
     10          6           0       -1.596443   -1.897660   -0.012421
     11          8           0       -4.213013    0.568357    0.476127
     12          6           0       -2.730965    2.905578   -0.506621
     13          6           0       -1.562978   -2.877361   -1.192577
     14          8           0       -0.790203   -2.410641    1.068663
     15          6           0        2.753482    0.015786    0.338532
     16          8           0        2.863319   -1.424716    0.452941
     17          6           0        3.490069    0.641467    1.533041
     18          6           0        3.477818    0.329673   -0.979627
     19          8           0        4.813667   -0.187436   -0.993622
     20          1           0        0.526100    0.068986   -1.714015
     21          1           0        0.887912   -1.403740   -0.814040
     22          1           0        0.871185    0.130751    1.309573
     23          1           0        1.285200    2.223819   -0.879975
     24          1           0        1.679930    2.484343    0.811979
     25          1           0       -0.390363    3.534174    0.351625
     26          1           0       -0.702010    2.205814    1.459908
     27          1           0       -1.124102    1.965865   -1.549776
     28          1           0       -3.197641   -1.815488    1.483480
     29          1           0       -3.802904   -2.067539   -0.161260
     30          1           0       -2.394745    3.891714   -0.848947
     31          1           0       -3.148588    3.023662    0.498441
     32          1           0       -3.538167    2.578436   -1.169686
     33          1           0       -0.533646   -3.071985   -1.511467
     34          1           0       -2.014544   -3.832341   -0.895068
     35          1           0       -2.126461   -2.488364   -2.047888
     36          1           0       -1.124794   -3.299455    1.280516
     37          1           0        2.353342   -1.706875    1.232278
     38          1           0        3.597275    1.725911    1.435525
     39          1           0        2.954495    0.432417    2.467733
     40          1           0        4.493346    0.212344    1.611553
     41          1           0        2.912029   -0.077833   -1.828524
     42          1           0        3.566749    1.410572   -1.114121
     43          1           0        4.738853   -1.113077   -0.702395
 ---------------------------------------------------------------------
 Rotational constants (GHZ):      0.5813445      0.2521911      0.1984112
 Standard basis: 6-31G(d) (6D, 7F)
 There are   333 symmetry adapted cartesian basis functions of A   symmetry.
 There are   333 symmetry adapted basis functions of A   symmetry.
   333 basis functions,   628 primitive gaussians,   333 cartesian basis functions
    73 alpha electrons       73 beta electrons
       nuclear repulsion energy      1594.4212282165 Hartrees.
 NAtoms=   43 NActive=   43 NUniq=   43 SFac= 1.00D+00 NAtFMM=   60 NAOKFM=F Big=F
 Integral buffers will be    131072 words long.
 Raffenetti 2 integral format.
 Two-electron integral symmetry is turned on.
 ------------------------------------------------------------------------------
 Polarizable Continuum Model (PCM)
 =================================
 Model                : PCM (using non-symmetric T matrix).
 Atomic radii         : SMD-Coulomb.
 Polarization charges : Total charges.
 Charge compensation  : None.
 Solution method      : On-the-fly selection.
 Cavity type          : VdW (van der Waals Surface) (Alpha=1.000).
 Cavity algorithm     : GePol (No added spheres)
                        Default sphere list used, NSphG=   43.
                        Lebedev-Laikov grids with approx.  5.0 points / Ang**2.
                        Smoothing algorithm: Karplus/York (Gamma=1.0000).
                        Polarization charges: spherical gaussians, with
                                              point-specific exponents (IZeta= 3).
                        Self-potential: point-specific (ISelfS= 7).
                        Self-field    : sphere-specific E.n sum rule (ISelfD= 2).
 1st derivatives      : Analytical E(r).r(x)/FMM algorithm (CHGder, D1EAlg=3).
                        Cavity 1st derivative terms included.
 Solvent              : Methanol, Eps=  32.613000 Eps(inf)=   1.765709
 ------------------------------------------------------------------------------
 ------------------------------------------------------------------------------
 Atomic radii for non-electrostatic terms: SMD-CDS.
 ------------------------------------------------------------------------------
 Nuclear repulsion after PCM non-electrostatic terms =     1594.4222469067 Hartrees.
 One-electron integrals computed using PRISM.
 NBasis=   333 RedAO= T EigKep=  9.97D-04  NBF=   333
 NBsUse=   333 1.00D-06 EigRej= -1.00D+00 NBFU=   333
 Initial guess from the checkpoint file:  "DY-202A-11R_68.chk"
 B after Tr=     0.000000    0.000000    0.000000
         Rot=    0.999997   -0.002420   -0.000234   -0.000289 Ang=  -0.28 deg.
 ExpMin= 1.61D-01 ExpMax= 5.48D+03 ExpMxC= 8.25D+02 IAcc=1 IRadAn=         1 AccDes= 0.00D+00
 Harris functional with IExCor=  402 and IRadAn=       1 diagonalized for initial guess.
 HarFok:  IExCor=  402 AccDes= 0.00D+00 IRadAn=         1 IDoV= 1 UseB2=F ITyADJ=14
 ICtDFT=  3500011 ScaDFX=  1.000000  1.000000  1.000000  1.000000
 FoFCou: FMM=F IPFlag=           0 FMFlag=      100000 FMFlg1=           0
         NFxFlg=           0 DoJE=T BraDBF=F KetDBF=T FulRan=T
         wScrn=  0.000000 ICntrl=     500 IOpCl=  0 I1Cent=   200000004 NGrid=           0
         NMat0=    1 NMatS0=      1 NMatT0=    0 NMatD0=    1 NMtDS0=    0 NMtDT0=    0
 Petite list used in FoFCou.
 Keep R1 ints in memory in canonical form, NReq=1565304907.
 Requested convergence on RMS density matrix=1.00D-08 within 128 cycles.
 Requested convergence on MAX density matrix=1.00D-06.
 Requested convergence on             energy=1.00D-06.
 No special actions if energy rises.
 Inv3:  Mode=1 IEnd=    21708300.
 Iteration    1 A*A^-1 deviation from unit magnitude is 4.44D-15 for   2683.
 Iteration    1 A*A^-1 deviation from orthogonality  is 3.23D-15 for   2641   2523.
 Iteration    1 A^-1*A deviation from unit magnitude is 4.66D-15 for   2683.
 Iteration    1 A^-1*A deviation from orthogonality  is 1.15D-08 for   2311   2263.
 Iteration    2 A*A^-1 deviation from unit magnitude is 5.33D-15 for    666.
 Iteration    2 A*A^-1 deviation from orthogonality  is 4.72D-15 for   1781    665.
 Iteration    2 A^-1*A deviation from unit magnitude is 1.33D-15 for    152.
 Iteration    2 A^-1*A deviation from orthogonality  is 3.33D-16 for    788    754.
 Error on total polarization charges =  0.05260
 SCF Done:  E(RB3LYP) =  -886.949252185     A.U. after   10 cycles
            NFock= 10  Conv=0.94D-08     -V/T= 2.0094
 SMD-CDS (non-electrostatic) energy       (kcal/mol) =       0.64
 (included in total energy above)
 D1PCM: PCM CHGder 1st derivatives, ID1Alg=3 FixD1E=F DoIter=F DoCFld=F I1PDM=0.
 Calling FoFJK, ICntrl=      2127 FMM=F ISym2X=0 I1Cent= 0 IOpClX= 0 NMat=1 NMatS=1 NMatT=0.
 ***** Axes restored to original set *****
 -------------------------------------------------------------------
 Center     Atomic                   Forces (Hartrees/Bohr)
 Number     Number              X              Y              Z
 -------------------------------------------------------------------
      1        6          -0.001664295   -0.001704348    0.000564962
      2        6           0.001301989    0.000902220   -0.000674803
      3        6          -0.000931537   -0.000395580   -0.000987377
      4        6          -0.000202364    0.000527498    0.000864606
      5        6          -0.000271177   -0.000411344   -0.000543183
      6        6           0.000072749   -0.000334851    0.000125584
      7        6           0.000143518    0.000815050    0.000062274
      8        6           0.000909599    0.000960320   -0.000234253
      9        6           0.000989665   -0.000008352   -0.001165566
     10        6          -0.001840913   -0.000079123    0.000584272
     11        8           0.001137333   -0.000966199   -0.000277950
     12        6           0.000753929    0.000148088   -0.000557819
     13        6           0.000505930    0.000177309    0.000072549
     14        8          -0.000608849   -0.000016991    0.000366542
     15        6           0.000554248   -0.000211421    0.000888678
     16        8          -0.000505721    0.000130539   -0.000758109
     17        6          -0.000283914   -0.000436298    0.000003019
     18        6           0.001617826   -0.000289916   -0.000083664
     19        8          -0.001296409    0.000638888    0.000832122
     20        1          -0.000025808    0.000238228    0.000146563
     21        1           0.000083940    0.000228599    0.000095151
     22        1          -0.000147654    0.000042308    0.000270757
     23        1           0.000241397    0.000085234   -0.000066371
     24        1           0.000003079   -0.000083427    0.000106190
     25        1          -0.000033661    0.000049346   -0.000094106
     26        1          -0.000006715    0.000082162    0.000038129
     27        1           0.000019669   -0.000119079    0.000208741
     28        1           0.000066546    0.000085259    0.000257903
     29        1          -0.000374374   -0.000336772    0.000729966
     30        1          -0.000245392    0.000134895    0.000052212
     31        1           0.000098235   -0.000057655    0.000020901
     32        1           0.000133292   -0.000032999    0.000081473
     33        1          -0.000116020    0.000156965   -0.000150567
     34        1           0.000105963    0.000131050    0.000071608
     35        1          -0.000185479    0.000071426    0.000151244
     36        1           0.000345138   -0.000250994   -0.000241680
     37        1           0.000406586    0.000193973    0.000366079
     38        1          -0.000249922    0.000261615    0.000027107
     39        1           0.000085984   -0.000035597   -0.000302829
     40        1           0.000134591    0.000156398   -0.000189552
     41        1          -0.000386244   -0.000164450    0.000079009
     42        1          -0.000414510    0.000147530   -0.000292586
     43        1           0.000079753   -0.000429503   -0.000447226
 -------------------------------------------------------------------
 Cartesian Forces:  Max     0.001840913 RMS     0.000530539

 GradGradGradGradGradGradGradGradGradGradGradGradGradGradGradGradGradGrad
 Berny optimization.
 Using GEDIIS/GDIIS optimizer.
 FormGI is forming the generalized inverse of G from B-inverse, IUseBI=4.
 Internal  Forces:  Max     0.001497963 RMS     0.000287636
 Search for a local minimum.
 Step number   3 out of a maximum of  258
 All quantities printed in internal units (Hartrees-Bohrs-Radians)
 Mixed Optimization -- En-DIIS/RFO-DIIS
 Swapping is turned off.
 Update second derivatives using D2CorX and points    1    2    3
 DE= -8.58D-04 DEPred=-7.74D-04 R= 1.11D+00
 TightC=F SS=  1.41D+00  RLast= 2.97D-01 DXNew= 8.4853D-01 8.9249D-01
 Trust test= 1.11D+00 RLast= 2.97D-01 DXMaxT set to 8.49D-01
 ITU=  1  1  0
     Eigenvalues ---    0.00230   0.00241   0.00261   0.00339   0.00379
     Eigenvalues ---    0.00489   0.00533   0.00562   0.00885   0.00900
     Eigenvalues ---    0.01039   0.01174   0.01245   0.01256   0.01342
     Eigenvalues ---    0.01358   0.02403   0.02819   0.03455   0.03716
     Eigenvalues ---    0.03936   0.03943   0.04329   0.04585   0.04740
     Eigenvalues ---    0.04856   0.04884   0.04946   0.05161   0.05262
     Eigenvalues ---    0.05336   0.05351   0.05489   0.05509   0.05576
     Eigenvalues ---    0.05659   0.05674   0.05689   0.05746   0.06199
     Eigenvalues ---    0.06428   0.06632   0.06829   0.08058   0.08512
     Eigenvalues ---    0.08697   0.08819   0.08943   0.09019   0.09287
     Eigenvalues ---    0.09403   0.10941   0.11845   0.12989   0.13799
     Eigenvalues ---    0.13896   0.15195   0.15775   0.16000   0.16000
     Eigenvalues ---    0.16000   0.16000   0.16000   0.16000   0.16000
     Eigenvalues ---    0.16000   0.16000   0.16060   0.16132   0.16245
     Eigenvalues ---    0.16610   0.16924   0.18659   0.19714   0.20215
     Eigenvalues ---    0.22118   0.23425   0.24518   0.25129   0.26421
     Eigenvalues ---    0.26519   0.27375   0.28030   0.28216   0.28515
     Eigenvalues ---    0.28733   0.28845   0.29248   0.29617   0.30222
     Eigenvalues ---    0.30718   0.31938   0.32607   0.33658   0.33811
     Eigenvalues ---    0.33860   0.33901   0.33969   0.34013   0.34083
     Eigenvalues ---    0.34099   0.34113   0.34144   0.34157   0.34190
     Eigenvalues ---    0.34207   0.34209   0.34219   0.34261   0.34277
     Eigenvalues ---    0.34280   0.34318   0.34378   0.34395   0.34878
     Eigenvalues ---    0.38867   0.41003   0.41858   0.51581   0.52258
     Eigenvalues ---    0.52728   0.53024   0.94665
 En-DIIS/RFO-DIIS IScMMF=        0 using points:     3    2
 RFO step:  Lambda=-7.17397610D-05.
 DidBck=F Rises=F RFO-DIIS coefs:    1.27815   -0.27815
 Iteration  1 RMS(Cart)=  0.03497448 RMS(Int)=  0.00067800
 Iteration  2 RMS(Cart)=  0.00079416 RMS(Int)=  0.00004184
 Iteration  3 RMS(Cart)=  0.00000038 RMS(Int)=  0.00004184
 Variable       Old X    -DE/DX   Delta X   Delta X   Delta X     New X
                                 (Linear)    (Quad)   (Total)
    R1        2.56162  -0.00061  -0.00220  -0.00179  -0.00399   2.55762
    R2        2.86845   0.00105   0.00098   0.00455   0.00549   2.87393
    R3        2.79854  -0.00145  -0.00389  -0.00557  -0.00939   2.78915
    R4        2.83601  -0.00095  -0.00246  -0.00458  -0.00703   2.82898
    R5        2.87680   0.00047   0.00386   0.00280   0.00660   2.88340
    R6        2.93602   0.00044   0.00161   0.00280   0.00439   2.94041
    R7        2.07739  -0.00003   0.00007   0.00000   0.00006   2.07745
    R8        2.06239  -0.00018  -0.00094  -0.00091  -0.00185   2.06054
    R9        2.91761  -0.00072   0.00066  -0.00233  -0.00163   2.91598
   R10        2.95005  -0.00023   0.00078  -0.00130  -0.00052   2.94952
   R11        2.07826   0.00028   0.00032   0.00109   0.00141   2.07967
   R12        2.91245  -0.00060  -0.00102  -0.00147  -0.00249   2.90997
   R13        2.07765   0.00014   0.00044   0.00071   0.00115   2.07879
   R14        2.07062   0.00003  -0.00046   0.00011  -0.00035   2.07027
   R15        2.93188  -0.00036   0.00078  -0.00112  -0.00032   2.93156
   R16        2.07517   0.00005  -0.00004   0.00019   0.00015   2.07532
   R17        2.07706   0.00002   0.00027   0.00016   0.00042   2.07748
   R18        2.90736  -0.00045  -0.00117  -0.00180  -0.00296   2.90440
   R19        2.08194  -0.00019   0.00030  -0.00058  -0.00028   2.08166
   R20        2.87856  -0.00012   0.00216   0.00126   0.00345   2.88200
   R21        2.32676  -0.00150  -0.00087  -0.00167  -0.00253   2.32423
   R22        2.91808  -0.00133  -0.00250  -0.00467  -0.00722   2.91086
   R23        2.06963   0.00021   0.00085   0.00091   0.00176   2.07139
   R24        2.07100   0.00002   0.00036   0.00015   0.00050   2.07151
   R25        2.89918  -0.00044  -0.00040  -0.00164  -0.00203   2.89714
   R26        2.72666   0.00004   0.00045   0.00104   0.00149   2.72814
   R27        2.07241   0.00003  -0.00017   0.00013  -0.00004   2.07237
   R28        2.06880  -0.00002   0.00036  -0.00009   0.00028   2.06907
   R29        2.06858  -0.00014   0.00013  -0.00056  -0.00042   2.06816
   R30        2.06931  -0.00009  -0.00058  -0.00042  -0.00100   2.06831
   R31        2.07389  -0.00014   0.00000  -0.00048  -0.00048   2.07342
   R32        2.07043   0.00001  -0.00007   0.00004  -0.00003   2.07040
   R33        1.83879   0.00006   0.00026   0.00016   0.00042   1.83921
   R34        2.73860  -0.00035   0.00023  -0.00098  -0.00075   2.73785
   R35        2.90360  -0.00054  -0.00108  -0.00250  -0.00358   2.90002
   R36        2.90350  -0.00029   0.00135  -0.00164  -0.00029   2.90321
   R37        1.83902   0.00002   0.00025  -0.00006   0.00020   1.83922
   R38        2.06752   0.00023  -0.00052   0.00084   0.00032   2.06784
   R39        2.07370  -0.00029  -0.00005  -0.00103  -0.00109   2.07262
   R40        2.06739   0.00005  -0.00006   0.00006   0.00001   2.06740
   R41        2.70705  -0.00121  -0.00260  -0.00381  -0.00640   2.70065
   R42        2.07595   0.00019  -0.00025   0.00094   0.00069   2.07664
   R43        2.06521   0.00014   0.00058   0.00054   0.00112   2.06632
   R44        1.83918   0.00027  -0.00052   0.00036  -0.00016   1.83902
    A1        2.16223  -0.00041  -0.00195  -0.00762  -0.00970   2.15253
    A2        1.89578  -0.00014   0.00202   0.00115   0.00314   1.89892
    A3        2.22442   0.00054  -0.00001   0.00625   0.00639   2.23081
    A4        2.19303   0.00021  -0.00103  -0.00214  -0.00319   2.18984
    A5        1.98551  -0.00024  -0.00170  -0.00192  -0.00379   1.98172
    A6        2.10373   0.00002   0.00279   0.00388   0.00686   2.11059
    A7        1.95838  -0.00024  -0.00108  -0.00519  -0.00637   1.95200
    A8        1.90623   0.00015  -0.00080   0.00095   0.00014   1.90637
    A9        1.91071   0.00015   0.00003   0.00333   0.00338   1.91409
   A10        1.90963   0.00000  -0.00171  -0.00103  -0.00277   1.90687
   A11        1.90557  -0.00012   0.00003  -0.00143  -0.00134   1.90424
   A12        1.87128   0.00007   0.00378   0.00377   0.00754   1.87882
   A13        1.94896  -0.00003   0.00122  -0.00328  -0.00217   1.94679
   A14        1.95053   0.00005   0.00178  -0.00352  -0.00175   1.94878
   A15        1.86853   0.00009  -0.00189   0.00587   0.00399   1.87252
   A16        1.98426  -0.00041   0.00256  -0.00650  -0.00396   1.98030
   A17        1.88004   0.00017  -0.00092   0.00389   0.00299   1.88304
   A18        1.82174   0.00019  -0.00345   0.00541   0.00196   1.82371
   A19        2.03051   0.00008   0.00007   0.00116   0.00115   2.03166
   A20        1.90173  -0.00008  -0.00008   0.00008   0.00002   1.90175
   A21        1.90966  -0.00006   0.00124  -0.00208  -0.00083   1.90882
   A22        1.89146   0.00008  -0.00031   0.00211   0.00181   1.89326
   A23        1.86704  -0.00002  -0.00123  -0.00074  -0.00194   1.86510
   A24        1.85562  -0.00001   0.00033  -0.00067  -0.00035   1.85527
   A25        2.03715  -0.00011   0.00085  -0.00073   0.00006   2.03721
   A26        1.86559  -0.00002   0.00088  -0.00015   0.00078   1.86636
   A27        1.91733   0.00012  -0.00035   0.00160   0.00124   1.91857
   A28        1.87809   0.00002  -0.00097  -0.00141  -0.00237   1.87572
   A29        1.90198   0.00001  -0.00074   0.00039  -0.00031   1.90167
   A30        1.85461  -0.00002   0.00032   0.00029   0.00060   1.85521
   A31        1.93887  -0.00004   0.00029  -0.00133  -0.00113   1.93775
   A32        2.00602   0.00046  -0.00321   0.00579   0.00265   2.00867
   A33        1.85989  -0.00015  -0.00080  -0.00305  -0.00385   1.85604
   A34        1.92378  -0.00038   0.00096   0.00048   0.00146   1.92523
   A35        1.86539   0.00020   0.00043  -0.00156  -0.00113   1.86426
   A36        1.86175  -0.00009   0.00263  -0.00098   0.00163   1.86338
   A37        1.89614   0.00061  -0.00018   0.00032  -0.00005   1.89609
   A38        2.23212  -0.00004  -0.00034   0.00184   0.00149   2.23361
   A39        2.15491  -0.00058   0.00051  -0.00223  -0.00173   2.15318
   A40        1.84194  -0.00042  -0.00035  -0.00083  -0.00145   1.84049
   A41        1.91641   0.00016   0.00177  -0.00219  -0.00037   1.91604
   A42        1.90618   0.00013   0.00384   0.00518   0.00909   1.91528
   A43        1.94118   0.00002  -0.00093  -0.00292  -0.00376   1.93742
   A44        1.97590   0.00042   0.00027   0.00629   0.00655   1.98245
   A45        1.88176  -0.00029  -0.00421  -0.00538  -0.00962   1.87215
   A46        1.80395   0.00018  -0.00007  -0.00022  -0.00044   1.80350
   A47        1.96739  -0.00037   0.00053  -0.00465  -0.00408   1.96331
   A48        1.84493   0.00008  -0.00029   0.00063   0.00041   1.84535
   A49        1.96326   0.00019   0.00023   0.00337   0.00367   1.96694
   A50        1.96465  -0.00018  -0.00111  -0.00023  -0.00132   1.96334
   A51        1.91467   0.00008   0.00062   0.00071   0.00128   1.91595
   A52        1.90107   0.00047   0.00019   0.00372   0.00392   1.90499
   A53        1.95764  -0.00023  -0.00045  -0.00213  -0.00260   1.95504
   A54        1.95556  -0.00014  -0.00095  -0.00101  -0.00196   1.95360
   A55        1.88235  -0.00011   0.00074  -0.00038   0.00037   1.88271
   A56        1.88150  -0.00010   0.00159   0.00053   0.00212   1.88362
   A57        1.88287   0.00011  -0.00097  -0.00065  -0.00163   1.88124
   A58        1.93694   0.00017  -0.00117   0.00148   0.00031   1.93725
   A59        1.91577  -0.00010   0.00005  -0.00103  -0.00099   1.91478
   A60        1.94182  -0.00029  -0.00179  -0.00324  -0.00504   1.93679
   A61        1.88711   0.00006   0.00282   0.00262   0.00544   1.89255
   A62        1.89569   0.00005   0.00078   0.00042   0.00119   1.89689
   A63        1.88490   0.00012  -0.00052  -0.00012  -0.00065   1.88425
   A64        1.87103   0.00015  -0.00134   0.00092  -0.00041   1.87061
   A65        1.90700   0.00024  -0.00067   0.00336   0.00268   1.90967
   A66        1.94971   0.00005   0.00009   0.00023   0.00030   1.95002
   A67        1.97195  -0.00049   0.00036  -0.00678  -0.00642   1.96553
   A68        1.88289   0.00001  -0.00222   0.00469   0.00246   1.88536
   A69        1.80808  -0.00007   0.00125  -0.00218  -0.00093   1.80715
   A70        1.93667   0.00028   0.00109   0.00117   0.00226   1.93893
   A71        1.88778  -0.00027   0.00218  -0.00175   0.00043   1.88821
   A72        1.96200  -0.00012  -0.00233  -0.00154  -0.00388   1.95812
   A73        1.92904  -0.00014   0.00073  -0.00132  -0.00059   1.92845
   A74        1.91314   0.00002  -0.00065  -0.00002  -0.00068   1.91245
   A75        1.88869   0.00005  -0.00002  -0.00075  -0.00079   1.88790
   A76        1.88108   0.00006  -0.00031   0.00063   0.00031   1.88138
   A77        1.88781   0.00014   0.00279   0.00324   0.00602   1.89383
   A78        1.95439  -0.00037   0.00104  -0.00072   0.00032   1.95471
   A79        1.92236  -0.00020   0.00025  -0.00409  -0.00384   1.91852
   A80        1.92410   0.00001   0.00198  -0.00071   0.00127   1.92536
   A81        1.91647   0.00031  -0.00103   0.00371   0.00268   1.91914
   A82        1.85453   0.00034  -0.00216   0.00404   0.00188   1.85641
   A83        1.88989  -0.00007  -0.00018  -0.00197  -0.00216   1.88772
   A84        1.84286   0.00031  -0.00108   0.00291   0.00184   1.84469
    D1        0.04168   0.00004   0.00297   0.00444   0.00736   0.04905
    D2        3.13721  -0.00001   0.00448   0.00023   0.00467  -3.14131
    D3       -3.06073   0.00009   0.00153   0.00987   0.01136  -3.04937
    D4        0.03479   0.00004   0.00305   0.00566   0.00866   0.04345
    D5       -1.07092  -0.00030  -0.00590  -0.01432  -0.02019  -1.09111
    D6        3.01298  -0.00012  -0.00483  -0.01856  -0.02338   2.98960
    D7        0.95477  -0.00017  -0.00569  -0.01862  -0.02432   0.93045
    D8        2.02390  -0.00039  -0.00415  -0.02100  -0.02516   1.99874
    D9       -0.17538  -0.00021  -0.00308  -0.02524  -0.02835  -0.20373
   D10       -2.23359  -0.00026  -0.00394  -0.02531  -0.02929  -2.26288
   D11       -0.00235  -0.00003   0.00130   0.01408   0.01535   0.01300
   D12        3.13555  -0.00011   0.00136  -0.00804  -0.00675   3.12880
   D13       -3.10298   0.00005  -0.00014   0.02016   0.02004  -3.08294
   D14        0.03492  -0.00003  -0.00007  -0.00195  -0.00206   0.03287
   D15        1.09446   0.00011   0.00230   0.01135   0.01358   1.10804
   D16       -1.02614   0.00016   0.00575   0.01541   0.02114  -1.00500
   D17       -3.07016  -0.00010   0.00164   0.00841   0.01000  -3.06016
   D18       -1.99818   0.00016   0.00081   0.01598   0.01674  -1.98144
   D19        2.16441   0.00022   0.00426   0.02004   0.02430   2.18871
   D20        0.12039  -0.00004   0.00015   0.01304   0.01316   0.13355
   D21       -0.05161  -0.00006  -0.00599  -0.02236  -0.02836  -0.07997
   D22        2.07265   0.00009  -0.00546  -0.02093  -0.02639   2.04626
   D23       -2.11908   0.00003  -0.00459  -0.02227  -0.02685  -2.14594
   D24        3.04652  -0.00010  -0.00467  -0.02650  -0.03119   3.01533
   D25       -1.11241   0.00005  -0.00415  -0.02507  -0.02922  -1.14163
   D26        0.97905  -0.00001  -0.00327  -0.02641  -0.02969   0.94936
   D27       -1.36523  -0.00036  -0.00297  -0.01254  -0.01548  -1.38071
   D28        2.67325   0.00018  -0.00884   0.00193  -0.00691   2.66634
   D29        0.68860  -0.00012  -0.00456  -0.00607  -0.01063   0.67796
   D30        0.75342  -0.00033  -0.00591  -0.01547  -0.02138   0.73204
   D31       -1.49129   0.00021  -0.01178  -0.00101  -0.01280  -1.50409
   D32        2.80724  -0.00009  -0.00750  -0.00901  -0.01653   2.79072
   D33        2.79645  -0.00031  -0.00232  -0.01234  -0.01465   2.78180
   D34        0.55174   0.00024  -0.00819   0.00212  -0.00608   0.54566
   D35       -1.43291  -0.00007  -0.00391  -0.00588  -0.00980  -1.44271
   D36        1.14409   0.00018  -0.00464  -0.00292  -0.00761   1.13647
   D37       -0.99951   0.00008  -0.00421  -0.00664  -0.01088  -1.01039
   D38       -3.02158   0.00016  -0.00524  -0.00473  -0.01002  -3.03160
   D39       -2.91241  -0.00013   0.00091  -0.01605  -0.01515  -2.92756
   D40        1.22718  -0.00023   0.00134  -0.01977  -0.01842   1.20876
   D41       -0.79489  -0.00014   0.00031  -0.01786  -0.01756  -0.81245
   D42       -0.90280  -0.00002  -0.00247  -0.01058  -0.01307  -0.91587
   D43       -3.04640  -0.00012  -0.00204  -0.01430  -0.01634  -3.06274
   D44        1.21471  -0.00003  -0.00308  -0.01239  -0.01547   1.19924
   D45       -0.87882  -0.00009   0.00746  -0.02514  -0.01768  -0.89651
   D46       -2.96084  -0.00029   0.01061  -0.03331  -0.02270  -2.98354
   D47        1.12399  -0.00031   0.00878  -0.02965  -0.02087   1.10312
   D48       -3.10470   0.00026   0.00220  -0.01212  -0.00992  -3.11462
   D49        1.09647   0.00005   0.00535  -0.02029  -0.01493   1.08154
   D50       -1.10189   0.00003   0.00352  -0.01663  -0.01311  -1.11500
   D51        1.13467   0.00015   0.00414  -0.01685  -0.01271   1.12196
   D52       -0.94734  -0.00005   0.00729  -0.02502  -0.01773  -0.96507
   D53        3.13749  -0.00007   0.00546  -0.02137  -0.01591   3.12158
   D54       -1.13300   0.00001   0.00751   0.00920   0.01670  -1.11629
   D55        3.04797   0.00007   0.00754   0.01161   0.01914   3.06711
   D56        1.04286   0.00004   0.00687   0.01054   0.01739   1.06026
   D57        1.01595   0.00002   0.00720   0.01184   0.01903   1.03498
   D58       -1.08627   0.00008   0.00723   0.01425   0.02147  -1.06480
   D59       -3.09138   0.00006   0.00656   0.01318   0.01972  -3.07166
   D60        3.01023   0.00004   0.00681   0.01172   0.01853   3.02875
   D61        0.90801   0.00010   0.00684   0.01412   0.02096   0.92897
   D62       -1.09710   0.00008   0.00617   0.01306   0.01922  -1.07788
   D63        1.29254  -0.00001  -0.00005   0.00324   0.00312   1.29566
   D64       -2.74645   0.00026  -0.00333   0.01026   0.00690  -2.73955
   D65       -0.72977   0.00007   0.00049   0.00848   0.00895  -0.72082
   D66       -2.89508  -0.00010   0.00091   0.00149   0.00235  -2.89273
   D67       -0.65088   0.00018  -0.00237   0.00851   0.00613  -0.64475
   D68        1.36580  -0.00001   0.00146   0.00673   0.00818   1.37398
   D69       -0.89108  -0.00010   0.00040   0.00129   0.00165  -0.88943
   D70        1.35312   0.00018  -0.00288   0.00831   0.00543   1.35855
   D71       -2.91338  -0.00002   0.00094   0.00653   0.00748  -2.90590
   D72       -3.01458  -0.00003   0.00569   0.00009   0.00576  -3.00882
   D73        1.18622  -0.00006   0.00491  -0.00056   0.00434   1.19056
   D74       -0.93453   0.00006   0.00721   0.00256   0.00975  -0.92479
   D75        1.06156  -0.00002   0.00706  -0.00315   0.00393   1.06549
   D76       -1.02083  -0.00004   0.00628  -0.00381   0.00251  -1.01832
   D77       -3.14158   0.00007   0.00858  -0.00068   0.00791  -3.13367
   D78       -0.95741  -0.00001   0.00463  -0.00101   0.00361  -0.95380
   D79       -3.03980  -0.00004   0.00386  -0.00166   0.00219  -3.03761
   D80        1.12263   0.00008   0.00615   0.00146   0.00760   1.13023
   D81       -0.02892  -0.00001  -0.00493  -0.02728  -0.03224  -0.06117
   D82        2.06478  -0.00015  -0.00530  -0.03238  -0.03773   2.02705
   D83       -2.15843  -0.00033  -0.00711  -0.03712  -0.04424  -2.20267
   D84        3.11616   0.00006  -0.00499  -0.00637  -0.01140   3.10476
   D85       -1.07332  -0.00007  -0.00536  -0.01147  -0.01688  -1.09020
   D86        0.98666  -0.00026  -0.00717  -0.01621  -0.02339   0.96326
   D87        0.04548   0.00002   0.00623   0.02868   0.03487   0.08035
   D88       -2.08155   0.00026   0.00550   0.03263   0.03811  -2.04344
   D89        2.02780   0.00014   0.00536   0.02920   0.03452   2.06232
   D90       -2.03184   0.00008   0.00482   0.03335   0.03817  -1.99367
   D91        2.12432   0.00031   0.00409   0.03730   0.04141   2.16573
   D92       -0.04952   0.00019   0.00395   0.03387   0.03782  -0.01170
   D93        2.12941   0.00014   0.01084   0.03801   0.04881   2.17822
   D94        0.00238   0.00038   0.01011   0.04196   0.05204   0.05443
   D95       -2.17146   0.00026   0.00997   0.03853   0.04846  -2.12300
   D96        1.07249  -0.00020  -0.01408  -0.03195  -0.04595   1.02654
   D97       -3.12575  -0.00009  -0.01128  -0.02842  -0.03964   3.11779
   D98       -1.04048  -0.00019  -0.01304  -0.03129  -0.04426  -1.08474
   D99        3.10385  -0.00010  -0.01365  -0.03308  -0.04679   3.05706
   D100      -1.09440   0.00002  -0.01085  -0.02955  -0.04047  -1.13487
   D101       0.99087  -0.00008  -0.01261  -0.03242  -0.04509   0.94578
   D102      -0.97823  -0.00013  -0.01446  -0.03031  -0.04478  -1.02301
   D103       1.10670  -0.00001  -0.01166  -0.02679  -0.03846   1.06825
   D104      -3.09121  -0.00011  -0.01342  -0.02966  -0.04308  -3.13429
   D105      -3.09627   0.00046   0.00748   0.02921   0.03663  -3.05964
   D106       1.22981   0.00028   0.00825   0.02922   0.03755   1.26736
   D107      -0.97050   0.00011   0.00829   0.02441   0.03270  -0.93780
   D108      -0.94835  -0.00056  -0.01114  -0.04348  -0.05463  -1.00298
   D109       1.17457  -0.00035  -0.01281  -0.03835  -0.05115   1.12342
   D110      -3.05442  -0.00006  -0.01192  -0.03601  -0.04793  -3.10235
   D111      -1.21092   0.00041   0.00705   0.06108   0.06813  -1.14279
   D112       0.90142   0.00030   0.00594   0.05812   0.06407   0.96548
   D113       2.98062   0.00040   0.00941   0.06129   0.07071   3.05133
   D114       2.97605   0.00008   0.00928   0.05376   0.06304   3.03908
   D115      -1.19480  -0.00004   0.00817   0.05080   0.05897  -1.13583
   D116       0.88441   0.00006   0.01164   0.05397   0.06561   0.95002
   D117       1.00667   0.00001   0.00845   0.05316   0.06161   1.06828
   D118       3.11900  -0.00010   0.00734   0.05021   0.05755  -3.10663
   D119      -1.08497   0.00000   0.01082   0.05338   0.06419  -1.02079
   D120      -3.02185  -0.00001   0.00776  -0.02735  -0.01960  -3.04144
   D121      -0.88391  -0.00001   0.00734  -0.02601  -0.01868  -0.90259
   D122       1.20058  -0.00021   0.00851  -0.03148  -0.02298   1.17761
   D123      -0.96033  -0.00001   0.00789  -0.02806  -0.02016  -0.98049
   D124       1.17760  -0.00001   0.00747  -0.02672  -0.01924   1.15836
   D125      -3.02109  -0.00021   0.00864  -0.03219  -0.02354  -3.04463
   D126       1.05601   0.00009   0.00648  -0.02326  -0.01678   1.03923
   D127      -3.08924   0.00009   0.00606  -0.02192  -0.01586  -3.10510
   D128      -1.00474  -0.00011   0.00723  -0.02739  -0.02016  -1.02490
   D129       0.85252   0.00022   0.01228   0.03124   0.04352   0.89604
   D130      -1.28877   0.00050   0.01198   0.03433   0.04631  -1.24245
   D131       2.95425   0.00023   0.01393   0.03253   0.04646   3.00071
         Item               Value     Threshold  Converged?
 Maximum Force            0.001498     0.000450     NO 
 RMS     Force            0.000288     0.000300     YES
 Maximum Displacement     0.169031     0.001800     NO 
 RMS     Displacement     0.034980     0.001200     NO 
 Predicted change in Energy=-2.788383D-04
 GradGradGradGradGradGradGradGradGradGradGradGradGradGradGradGradGradGrad

                          Input orientation:                          
 ---------------------------------------------------------------------
 Center     Atomic      Atomic             Coordinates (Angstroms)
 Number     Number       Type             X           Y           Z
 ---------------------------------------------------------------------
      1          6           0       -1.859484    0.508000   -0.256998
      2          6           0       -0.981737   -0.515237   -0.376711
      3          6           0        0.465965   -0.380634   -0.733291
      4          6           0        1.254975    0.420640    0.342144
      5          6           0        1.034272    1.940400    0.191547
      6          6           0       -0.396105    2.452820    0.441955
      7          6           0       -1.495268    1.958222   -0.534664
      8          6           0       -3.147384   -0.024497    0.229008
      9          6           0       -3.006420   -1.529134    0.434196
     10          6           0       -1.584095   -1.877075   -0.043966
     11          8           0       -4.180267    0.597530    0.471836
     12          6           0       -2.679972    2.937286   -0.544447
     13          6           0       -1.580311   -2.829365   -1.245436
     14          8           0       -0.763744   -2.420329    1.012482
     15          6           0        2.760891    0.011652    0.375443
     16          8           0        2.866353   -1.429399    0.481724
     17          6           0        3.491384    0.630919    1.574596
     18          6           0        3.488674    0.329601   -0.939660
     19          8           0        4.828533   -0.167542   -0.943685
     20          1           0        0.554039    0.129953   -1.702873
     21          1           0        0.911424   -1.370238   -0.839137
     22          1           0        0.865705    0.118363    1.326130
     23          1           0        1.342987    2.248091   -0.818468
     24          1           0        1.689510    2.473559    0.889119
     25          1           0       -0.360529    3.548155    0.370921
     26          1           0       -0.702466    2.220276    1.471834
     27          1           0       -1.056950    1.979750   -1.545042
     28          1           0       -3.134772   -1.772462    1.495247
     29          1           0       -3.795217   -2.053508   -0.117593
     30          1           0       -2.331825    3.919833   -0.885099
     31          1           0       -3.117198    3.062488    0.451535
     32          1           0       -3.475914    2.609134   -1.220136
     33          1           0       -0.562790   -2.990136   -1.615214
     34          1           0       -1.999455   -3.799382   -0.950067
     35          1           0       -2.192051   -2.431799   -2.062791
     36          1           0       -1.083654   -3.322230    1.189925
     37          1           0        2.390859   -1.710499    1.283065
     38          1           0        3.542843    1.721978    1.508745
     39          1           0        2.983830    0.368359    2.510748
     40          1           0        4.516017    0.249779    1.616342
     41          1           0        2.930173   -0.090449   -1.787740
     42          1           0        3.561035    1.411389   -1.081562
     43          1           0        4.762540   -1.104162   -0.687863
 ---------------------------------------------------------------------
                    Distance matrix (angstroms):
                    1          2          3          4          5
     1  C    0.000000
     2  C    1.353435   0.000000
     3  C    2.534608   1.497033   0.000000
     4  C    3.172768   2.528932   1.556000   0.000000
     5  C    3.259875   3.227594   2.562323   1.543068   0.000000
     6  C    2.532260   3.134094   3.186351   2.620264   1.539888
     7  C    1.520821   2.531139   3.058781   3.270594   2.631782
     8  C    1.475955   2.301685   3.756215   4.426253   4.620441
     9  C    2.437853   2.405182   3.839210   4.687172   5.331391
    10  C    2.410354   1.525831   2.630067   3.672723   4.635130
    11  O    2.434184   3.491258   4.898634   5.439666   5.391964
    12  C    2.580166   3.851240   4.576153   4.754299   3.915492
    13  C    3.491840   2.543258   3.231999   4.595844   5.625977
    14  O    3.374513   2.367859   2.953009   3.549040   4.787771
    15  C    4.689798   3.853649   2.578733   1.560821   2.595207
    16  O    5.160694   4.047270   2.887565   2.457370   3.846591
    17  C    5.656998   5.012991   3.937351   2.562163   3.108852
    18  C    5.394501   4.584237   3.111879   2.576960   3.146171
    19  O    6.757031   5.848212   4.372834   3.843128   4.486490
    20  H    2.838761   2.129221   1.099339   2.181262   2.664051
    21  H    3.397734   2.128126   1.090391   2.172716   3.469542
    22  H    3.175653   2.591170   2.156387   1.100515   2.153024
    23  H    3.687680   3.638058   2.772475   2.166643   1.100050
    24  H    4.215728   4.203664   3.503669   2.168520   1.095537
    25  H    3.447273   4.178039   4.163864   3.520231   2.136005
    26  H    2.694335   3.313328   3.604517   2.889025   2.175712
    27  H    2.114040   2.756014   2.923975   3.367089   2.718548
    28  H    3.145986   3.117756   4.457451   5.040756   5.732879
    29  H    3.213693   3.217001   4.619011   5.642447   6.274618
    30  H    3.501174   4.663801   5.132708   5.159031   4.050670
    31  H    2.934156   4.248094   5.108616   5.109522   4.308291
    32  H    2.820504   4.085827   4.971332   5.441648   4.773032
    33  H    3.970280   2.799023   2.940344   4.332310   5.488641
    34  H    4.365029   3.485699   4.220560   5.483586   6.591804
    35  H    3.466108   2.825055   3.611080   5.079578   5.882799
    36  H    4.167273   3.216201   3.840972   4.494107   5.760004
    37  H    5.035766   3.944351   3.088599   2.591779   4.044848
    38  H    5.811775   5.388126   4.349124   2.879024   2.841768
    39  H    5.580108   4.984364   4.174257   2.773900   3.413324
    40  H    6.650045   5.897695   4.724523   3.505307   4.124414
    41  H    5.063805   4.180249   2.695995   2.757518   3.411212
    42  H    5.556801   4.984523   3.593341   2.885556   2.878401
    43  H    6.829049   5.782764   4.357306   3.960928   4.893129
                    6          7          8          9         10
     6  C    0.000000
     7  C    1.551313   0.000000
     8  C    3.708367   2.691442   0.000000
     9  C    4.761278   3.922234   1.525091   0.000000
    10  C    4.516131   3.867581   2.439351   1.540360   0.000000
    11  O    4.214603   3.173917   1.229931   2.429410   3.623511
    12  C    2.534511   1.536940   3.096590   4.584017   4.962812
    13  C    5.670195   4.840808   3.535108   2.558427   1.533101
    14  O    4.920188   4.701117   3.469233   2.481580   1.443670
    15  C    3.991284   4.767842   5.910200   5.969870   4.756269
    16  O    5.071177   5.615404   6.180829   5.873812   4.503694
    17  C    4.440131   5.574711   6.805396   6.941743   5.888146
    18  C    4.637718   5.258907   6.747477   6.894101   5.603988
    19  O    6.006924   6.684058   8.062936   8.070872   6.697298
    20  H    3.301329   2.984450   4.178105   4.471745   3.369237
    21  H    4.238703   4.118679   4.407480   4.122636   2.667733
    22  H    2.797074   3.524463   4.162809   4.301528   3.443902
    23  H    2.157550   2.867100   5.140554   5.895247   5.117095
    24  H    2.133114   3.526407   5.483756   6.187105   5.524053
    25  H    1.098212   2.153045   4.533271   5.725697   5.576950
    26  H    1.099357   2.173302   3.544185   4.521390   4.456816
    27  H    2.146781   1.101567   3.396201   4.475498   4.172076
    28  H    5.144194   4.552638   2.158448   1.096135   2.187399
    29  H    5.672218   4.643027   2.157940   1.096194   2.219371
    30  H    2.767708   2.161145   4.179009   5.646844   5.905146
    31  H    2.788572   2.196053   3.095143   4.592991   5.195692
    32  H    3.503171   2.194656   3.023899   4.481350   5.008835
    33  H    5.821125   5.150083   4.344686   3.507982   2.179630
    34  H    6.602915   5.794547   4.117974   2.843271   2.165365
    35  H    5.775698   4.700315   3.458339   2.777219   2.180134
    36  H    5.863735   5.570172   4.007167   2.735572   1.965045
    37  H    5.080143   5.644965   5.884367   5.466634   4.193926
    38  H    4.145779   5.441865   7.031859   7.390347   6.453650
    39  H    4.477593   5.644867   6.553813   6.617828   5.695128
    40  H    5.510129   6.609172   7.792795   7.819787   6.670196
    41  H    4.743826   5.035055   6.403774   6.499996   5.158624
    42  H    4.366307   5.115107   6.984429   7.353615   6.193785
    43  H    6.367121   6.968632   8.035747   7.861066   6.425868
                   11         12         13         14         15
    11  O    0.000000
    12  C    2.959421   0.000000
    13  C    4.631674   5.912267   0.000000
    14  O    4.590468   5.899152   2.435628   0.000000
    15  C    6.966507   6.245680   5.435500   4.329365   0.000000
    16  O    7.332353   7.133210   4.971500   3.800165   1.448808
    17  C    7.750575   6.920643   6.756347   5.266137   1.534626
    18  C    7.802356   6.708830   5.980566   5.427342   1.536313
    19  O    9.151367   8.134925   6.946196   6.338392   2.459137
    20  H    5.230836   4.436428   3.677263   3.951411   3.033741
    21  H    5.613918   5.616024   2.915969   2.708759   2.608707
    22  H    5.140161   4.900736   4.613572   3.032893   2.122951
    23  H    5.907247   4.090755   5.874396   5.439195   2.904743
    24  H    6.176398   4.621962   6.585519   5.475748   2.733625
    25  H    4.827709   2.567270   6.691280   6.016393   4.717005
    26  H    3.965904   2.913764   5.801124   4.663686   4.251462
    27  H    3.966540   2.133604   4.846778   5.097804   4.705059
    28  H    2.785192   5.152564   3.323361   2.504908   6.260659
    29  H    2.742935   5.131666   2.603803   3.255988   6.891337
    30  H    4.036794   1.096653   6.800462   6.801275   6.542064
    31  H    2.684501   1.094907   6.321049   5.992887   6.623089
    32  H    2.721292   1.094424   5.759446   6.134814   6.941939
    33  H    5.505748   6.384617   1.094501   2.696266   4.901051
    34  H    5.109852   6.783091   1.097205   2.698215   6.240341
    35  H    4.422010   5.600938   1.095607   3.390796   6.037141
    36  H    5.046701   6.688634   2.533884   0.973270   5.153511
    37  H    7.011760   7.117234   4.838943   3.244780   1.981540
    38  H    7.873119   6.664533   7.385590   5.995972   2.195686
    39  H    7.452112   6.929088   6.720546   4.905700   2.176343
    40  H    8.778165   7.979597   7.405142   5.947269   2.162638
    41  H    7.492487   6.495128   5.304735   5.187929   2.172198
    42  H    7.937453   6.447249   6.666655   6.145795   2.173099
    43  H    9.176844   8.470234   6.596891   5.929864   2.526314
                   16         17         18         19         20
    16  O    0.000000
    17  C    2.414527   0.000000
    18  C    2.345570   2.532249   0.000000
    19  O    2.733903   2.960954   1.429123   0.000000
    20  H    3.542716   4.429533   3.038821   4.351571   0.000000
    21  H    2.360068   4.060410   3.088976   4.098921   1.767580
    22  H    2.666679   2.686752   3.472520   4.575785   3.045017
    23  H    4.187490   3.599668   2.880844   4.242640   2.427162
    24  H    4.096829   2.666824   3.343348   4.493111   3.674262
    25  H    5.933050   4.979591   5.185853   6.516207   4.101360
    26  H    5.199703   4.486089   5.191879   6.490636   4.003376
    27  H    5.578744   5.677924   4.873620   6.293759   2.458037
    28  H    6.095770   7.049005   7.363251   8.481650   5.239702
    29  H    6.717530   7.947591   7.707793   8.866136   5.118266
    30  H    7.583109   7.125785   6.838929   8.245047   4.833234
    31  H    7.482034   7.130718   7.282969   8.689901   5.169063
    32  H    7.709113   7.763189   7.333514   8.760719   4.756038
    33  H    4.311853   6.302638   5.281230   6.122447   3.315109
    34  H    5.598476   7.493384   6.867909   7.733804   4.746233
    35  H    5.750376   7.410281   6.415403   7.461090   3.772682
    36  H    4.436994   6.058575   6.227133   7.032660   4.792483
    37  H    0.973272   2.603532   3.210563   3.644363   3.959418
    38  H    3.382837   1.094255   2.817150   3.352267   4.667117
    39  H    2.713425   1.096782   3.487362   3.952623   4.869838
    40  H    2.613119   1.094022   2.755895   2.612578   5.169992
    41  H    2.635778   3.484341   1.098911   2.078977   2.387842
    42  H    3.316100   2.769325   1.093452   2.029430   3.327180
    43  H    2.251497   3.121709   1.934378   0.973169   4.501641
                   21         22         23         24         25
    21  H    0.000000
    22  H    2.628004   0.000000
    23  H    3.644033   3.059876   0.000000
    24  H    4.285681   2.533098   1.756920   0.000000
    25  H    5.222326   3.765574   2.450873   2.371907   0.000000
    26  H    4.564758   2.626486   3.070853   2.474927   1.758464
    27  H    3.949078   3.924920   2.521827   3.702976   2.572122
    28  H    4.688585   4.428051   6.447359   6.455214   6.104875
    29  H    4.810401   5.340933   6.737664   7.182621   6.588957
    30  H    6.205290   5.437362   4.037747   4.627169   2.366799
    31  H    6.127372   5.029544   4.708439   4.862382   2.800285
    32  H    5.935427   5.615788   4.849072   5.581124   3.621995
    33  H    2.323720   4.511637   5.630791   6.418450   6.836292
    34  H    3.792923   5.360871   6.910945   7.506055   7.643127
    35  H    3.500829   5.228574   5.995515   6.916851   6.710982
    36  H    3.450754   3.956796   6.399274   6.432115   6.956714
    37  H    2.609261   2.381739   4.602706   4.260683   6.004629
    38  H    4.690279   3.126019   3.245317   2.093718   4.457115
    39  H    4.305731   2.439727   4.160461   2.955810   5.086718
    40  H    4.652626   3.664188   4.470981   3.669222   6.017562
    41  H    2.571586   3.741900   2.987878   3.908830   5.359848
    42  H    3.849241   3.838450   2.385168   2.917943   4.696183
    43  H    3.863260   4.553686   4.790408   4.972974   7.000780
                   26         27         28         29         30
    26  H    0.000000
    27  H    3.047139   0.000000
    28  H    4.675319   5.257356   0.000000
    29  H    5.509684   5.079655   1.765341   0.000000
    30  H    3.331432   2.413452   6.221976   6.197692   0.000000
    31  H    2.753409   3.066474   4.946351   5.192017   1.771564
    32  H    3.884576   2.520531   5.166049   4.801852   1.771757
    33  H    6.057868   4.994886   4.215778   3.683575   7.170092
    34  H    6.616953   5.885633   3.372967   2.639289   7.726640
    35  H    6.029447   4.584570   3.739395   2.548929   6.461402
    36  H    5.562746   5.965883   2.588839   3.266778   7.636173
    37  H    5.005525   5.788222   5.530050   6.351932   7.661939
    38  H    4.274613   5.527220   7.536699   8.411088   6.713626
    39  H    4.254141   5.947598   6.561375   7.663491   7.238849
    40  H    5.579992   6.636649   7.914461   8.797061   8.162073
    41  H    5.400032   4.499086   7.098642   7.202351   6.677256
    42  H    5.035034   4.675856   7.849247   8.188357   6.407549
    43  H    6.751480   6.641667   8.220713   8.629118   8.695369
                   31         32         33         34         35
    31  H    0.000000
    32  H    1.768811   0.000000
    33  H    6.886996   6.324097   0.000000
    34  H    7.092186   6.581940   1.778006   0.000000
    35  H    6.112685   5.269665   1.779483   1.773565   0.000000
    36  H    6.741302   6.834646   2.872349   2.376117   3.549870
    37  H    7.335634   7.703523   4.331458   5.350249   5.719973
    38  H    6.875377   7.582664   6.987085   8.200503   7.930873
    39  H    6.980059   7.789022   6.393869   7.360736   7.453046
    40  H    8.217912   8.802450   6.836248   8.089101   8.107100
    41  H    7.178165   6.974803   4.542988   6.225682   5.638684
    42  H    7.048071   7.139499   6.055092   7.621580   6.987911
    43  H    8.986071   9.052293   5.725034   7.284061   7.212447
                   36         37         38         39         40
    36  H    0.000000
    37  H    3.831265   0.000000
    38  H    6.852019   3.627657   0.000000
    39  H    5.648845   2.486055   1.774483   0.000000
    40  H    6.655629   2.910337   1.768054   1.778095   0.000000
    41  H    5.951613   3.513582   3.811440   4.323238   3.770734
    42  H    7.009988   4.087414   2.608924   3.784940   3.088692
    43  H    6.528698   3.142781   3.781510   3.945028   2.683895
                   41         42         43
    41  H    0.000000
    42  H    1.775442   0.000000
    43  H    2.365357   2.815424   0.000000
 Stoichiometry    C15H24O4
 Framework group  C1[X(C15H24O4)]
 Deg. of freedom   123
 Full point group                 C1      NOp   1
 Largest Abelian subgroup         C1      NOp   1
 Largest concise Abelian subgroup C1      NOp   1
                         Standard orientation:                         
 ---------------------------------------------------------------------
 Center     Atomic      Atomic             Coordinates (Angstroms)
 Number     Number       Type             X           Y           Z
 ---------------------------------------------------------------------
      1          6           0       -1.883086    0.485156   -0.243321
      2          6           0       -1.003436   -0.536081   -0.366113
      3          6           0        0.440010   -0.399182   -0.738714
      4          6           0        1.237755    0.411003    0.323519
      5          6           0        1.010710    1.929138    0.166120
      6          6           0       -0.418558    2.438659    0.428485
      7          6           0       -1.526364    1.934787   -0.533519
      8          6           0       -3.164130   -0.048355    0.259408
      9          6           0       -3.016293   -1.551283    0.472143
     10          6           0       -1.597985   -1.897730   -0.018864
     11          8           0       -4.196352    0.571948    0.509351
     12          6           0       -2.714175    2.910123   -0.536716
     13          6           0       -1.603834   -2.857248   -1.214560
     14          8           0       -0.764876   -2.432061    1.032137
     15          6           0        2.745215    0.006860    0.343423
     16          8           0        2.856314   -1.433191    0.457249
     17          6           0        3.486319    0.635609    1.531075
     18          6           0        3.458137    0.319092   -0.981157
     19          8           0        4.799435   -0.173942   -0.996296
     20          1           0        0.516287    0.105805   -1.712222
     21          1           0        0.887437   -1.388032   -0.843292
     22          1           0        0.859798    0.113483    1.313348
     23          1           0        1.307828    2.231667   -0.848921
     24          1           0        1.671565    2.468518    0.853537
     25          1           0       -0.387171    3.533649    0.350496
     26          1           0       -0.713350    2.211402    1.462911
     27          1           0       -1.098756    1.951556   -1.548566
     28          1           0       -3.132723   -1.788587    1.535929
     29          1           0       -3.809193   -2.081408   -0.068150
     30          1           0       -2.372713    3.891660   -0.886915
     31          1           0       -3.141302    3.039998    0.463042
     32          1           0       -3.516138    2.575445   -1.202005
     33          1           0       -0.589755   -3.017120   -1.594055
     34          1           0       -2.016804   -3.826747   -0.908969
     35          1           0       -2.225375   -2.466515   -2.027806
     36          1           0       -1.080070   -3.333853    1.218357
     37          1           0        2.390151   -1.710904    1.265226
     38          1           0        3.533657    1.726403    1.458128
     39          1           0        2.989457    0.377152    2.474080
     40          1           0        4.512527    0.257883    1.564324
     41          1           0        2.892078   -0.107794   -1.820770
     42          1           0        3.525605    1.400220   -1.130313
     43          1           0        4.739076   -1.109197   -0.734167
 ---------------------------------------------------------------------
 Rotational constants (GHZ):      0.5802165      0.2533667      0.1993104
 Standard basis: 6-31G(d) (6D, 7F)
 There are   333 symmetry adapted cartesian basis functions of A   symmetry.
 There are   333 symmetry adapted basis functions of A   symmetry.
   333 basis functions,   628 primitive gaussians,   333 cartesian basis functions
    73 alpha electrons       73 beta electrons
       nuclear repulsion energy      1595.7894386578 Hartrees.
 NAtoms=   43 NActive=   43 NUniq=   43 SFac= 1.00D+00 NAtFMM=   60 NAOKFM=F Big=F
 Integral buffers will be    131072 words long.
 Raffenetti 2 integral format.
 Two-electron integral symmetry is turned on.
 ------------------------------------------------------------------------------
 Polarizable Continuum Model (PCM)
 =================================
 Model                : PCM (using non-symmetric T matrix).
 Atomic radii         : SMD-Coulomb.
 Polarization charges : Total charges.
 Charge compensation  : None.
 Solution method      : On-the-fly selection.
 Cavity type          : VdW (van der Waals Surface) (Alpha=1.000).
 Cavity algorithm     : GePol (No added spheres)
                        Default sphere list used, NSphG=   43.
                        Lebedev-Laikov grids with approx.  5.0 points / Ang**2.
                        Smoothing algorithm: Karplus/York (Gamma=1.0000).
                        Polarization charges: spherical gaussians, with
                                              point-specific exponents (IZeta= 3).
                        Self-potential: point-specific (ISelfS= 7).
                        Self-field    : sphere-specific E.n sum rule (ISelfD= 2).
 1st derivatives      : Analytical E(r).r(x)/FMM algorithm (CHGder, D1EAlg=3).
                        Cavity 1st derivative terms included.
 Solvent              : Methanol, Eps=  32.613000 Eps(inf)=   1.765709
 ------------------------------------------------------------------------------
 ------------------------------------------------------------------------------
 Atomic radii for non-electrostatic terms: SMD-CDS.
 ------------------------------------------------------------------------------
 Nuclear repulsion after PCM non-electrostatic terms =     1595.7904957135 Hartrees.
 One-electron integrals computed using PRISM.
 NBasis=   333 RedAO= T EigKep=  9.98D-04  NBF=   333
 NBsUse=   333 1.00D-06 EigRej= -1.00D+00 NBFU=   333
 Initial guess from the checkpoint file:  "DY-202A-11R_68.chk"
 B after Tr=     0.000000    0.000000    0.000000
         Rot=    0.999998   -0.001422   -0.001085    0.000571 Ang=  -0.22 deg.
 ExpMin= 1.61D-01 ExpMax= 5.48D+03 ExpMxC= 8.25D+02 IAcc=1 IRadAn=         1 AccDes= 0.00D+00
 Harris functional with IExCor=  402 and IRadAn=       1 diagonalized for initial guess.
 HarFok:  IExCor=  402 AccDes= 0.00D+00 IRadAn=         1 IDoV= 1 UseB2=F ITyADJ=14
 ICtDFT=  3500011 ScaDFX=  1.000000  1.000000  1.000000  1.000000
 FoFCou: FMM=F IPFlag=           0 FMFlag=      100000 FMFlg1=           0
         NFxFlg=           0 DoJE=T BraDBF=F KetDBF=T FulRan=T
         wScrn=  0.000000 ICntrl=     500 IOpCl=  0 I1Cent=   200000004 NGrid=           0
         NMat0=    1 NMatS0=      1 NMatT0=    0 NMatD0=    1 NMtDS0=    0 NMtDT0=    0
 Petite list used in FoFCou.
 Keep R1 ints in memory in canonical form, NReq=1565304907.
 Requested convergence on RMS density matrix=1.00D-08 within 128 cycles.
 Requested convergence on MAX density matrix=1.00D-06.
 Requested convergence on             energy=1.00D-06.
 No special actions if energy rises.
 Inv3:  Mode=1 IEnd=    21579372.
 Iteration    1 A*A^-1 deviation from unit magnitude is 5.88D-15 for    670.
 Iteration    1 A*A^-1 deviation from orthogonality  is 2.66D-15 for   2421    437.
 Iteration    1 A^-1*A deviation from unit magnitude is 4.22D-15 for   2656.
 Iteration    1 A^-1*A deviation from orthogonality  is 5.55D-11 for   2041   2031.
 Error on total polarization charges =  0.05251
 SCF Done:  E(RB3LYP) =  -886.949487951     A.U. after   10 cycles
            NFock= 10  Conv=0.82D-08     -V/T= 2.0094
 SMD-CDS (non-electrostatic) energy       (kcal/mol) =       0.66
 (included in total energy above)
 D1PCM: PCM CHGder 1st derivatives, ID1Alg=3 FixD1E=F DoIter=F DoCFld=F I1PDM=0.
 Calling FoFJK, ICntrl=      2127 FMM=F ISym2X=0 I1Cent= 0 IOpClX= 0 NMat=1 NMatS=1 NMatT=0.
 ***** Axes restored to original set *****
 -------------------------------------------------------------------
 Center     Atomic                   Forces (Hartrees/Bohr)
 Number     Number              X              Y              Z
 -------------------------------------------------------------------
      1        6          -0.000334789    0.002148502   -0.000968691
      2        6          -0.000289775   -0.002331340    0.000096311
      3        6           0.000185338    0.000333948   -0.000020743
      4        6           0.000067826   -0.000064954    0.000756327
      5        6          -0.000204690   -0.000012439   -0.000503747
      6        6          -0.000813262   -0.000041888    0.000082661
      7        6           0.000233760   -0.000527538   -0.000013376
      8        6           0.000892601   -0.001245731    0.002367392
      9        6          -0.001147507   -0.000378542   -0.001281735
     10        6           0.001378404    0.000769761    0.001167391
     11        8          -0.001022421    0.000797390   -0.000754413
     12        6          -0.000025259   -0.000276603    0.000210157
     13        6          -0.000320163    0.000821048   -0.000012597
     14        8          -0.000455282   -0.000400616   -0.000286853
     15        6          -0.000209396   -0.000233486    0.000334993
     16        8          -0.000358109    0.000102133   -0.000635221
     17        6           0.000321231    0.000218862   -0.000572943
     18        6           0.000306692    0.000557292   -0.000044187
     19        8           0.000339600   -0.000106343   -0.000029784
     20        1           0.000225086   -0.000309316    0.000142555
     21        1           0.000213570   -0.000445331   -0.000311735
     22        1          -0.000193859    0.000159639   -0.000298915
     23        1          -0.000171534   -0.000012668    0.000288237
     24        1          -0.000116738    0.000104805   -0.000089143
     25        1           0.000156253    0.000051555    0.000154146
     26        1           0.000116219    0.000102609   -0.000091200
     27        1          -0.000174209    0.000101483    0.000117967
     28        1           0.000531806    0.000916211    0.000014956
     29        1          -0.000058799    0.000227678    0.000185201
     30        1          -0.000230543   -0.000012672   -0.000029806
     31        1           0.000017484    0.000071965   -0.000013994
     32        1          -0.000131853    0.000044301   -0.000206604
     33        1           0.000146046   -0.000334435   -0.000209818
     34        1           0.000179388   -0.000146016   -0.000081741
     35        1           0.000144201   -0.000058329   -0.000138034
     36        1           0.000281798    0.000082383   -0.000043372
     37        1           0.000222960    0.000298481    0.000049655
     38        1           0.000286895   -0.000152020    0.000258444
     39        1           0.000023704   -0.000118357    0.000025207
     40        1          -0.000070423   -0.000143698    0.000314420
     41        1           0.000028627   -0.000015122    0.000136787
     42        1          -0.000070411   -0.000246462    0.000016024
     43        1           0.000099531   -0.000296143   -0.000080179
 -------------------------------------------------------------------
 Cartesian Forces:  Max     0.002367392 RMS     0.000534005

 GradGradGradGradGradGradGradGradGradGradGradGradGradGradGradGradGradGrad
 Berny optimization.
 Using GEDIIS/GDIIS optimizer.
 FormGI is forming the generalized inverse of G from B-inverse, IUseBI=4.
 Internal  Forces:  Max     0.001390730 RMS     0.000289796
 Search for a local minimum.
 Step number   4 out of a maximum of  258
 All quantities printed in internal units (Hartrees-Bohrs-Radians)
 Mixed Optimization -- En-DIIS/RFO-DIIS
 Swapping is turned off.
 Update second derivatives using D2CorX and points    2    3    4
 DE= -2.36D-04 DEPred=-2.79D-04 R= 8.46D-01
 TightC=F SS=  1.41D+00  RLast= 3.45D-01 DXNew= 1.4270D+00 1.0353D+00
 Trust test= 8.46D-01 RLast= 3.45D-01 DXMaxT set to 1.04D+00
 ITU=  1  1  1  0
     Eigenvalues ---    0.00182   0.00238   0.00317   0.00335   0.00359
     Eigenvalues ---    0.00453   0.00517   0.00564   0.00808   0.00980
     Eigenvalues ---    0.01030   0.01183   0.01229   0.01286   0.01343
     Eigenvalues ---    0.01363   0.02407   0.02822   0.03479   0.03703
     Eigenvalues ---    0.03870   0.04084   0.04348   0.04589   0.04811
     Eigenvalues ---    0.04842   0.04887   0.04940   0.05195   0.05326
     Eigenvalues ---    0.05365   0.05387   0.05482   0.05536   0.05646
     Eigenvalues ---    0.05654   0.05692   0.05704   0.05942   0.06230
     Eigenvalues ---    0.06443   0.06669   0.06830   0.08050   0.08523
     Eigenvalues ---    0.08673   0.08838   0.08956   0.09017   0.09235
     Eigenvalues ---    0.09410   0.10903   0.11837   0.12974   0.13776
     Eigenvalues ---    0.13909   0.15157   0.15870   0.16000   0.16000
     Eigenvalues ---    0.16000   0.16000   0.16000   0.16000   0.16000
     Eigenvalues ---    0.16000   0.16006   0.16057   0.16194   0.16488
     Eigenvalues ---    0.16723   0.17236   0.18704   0.19745   0.20319
     Eigenvalues ---    0.22113   0.23394   0.24544   0.25200   0.26399
     Eigenvalues ---    0.26561   0.27809   0.28045   0.28316   0.28582
     Eigenvalues ---    0.28717   0.28968   0.29253   0.29639   0.30670
     Eigenvalues ---    0.31748   0.32014   0.32640   0.33680   0.33801
     Eigenvalues ---    0.33858   0.33900   0.33960   0.34015   0.34065
     Eigenvalues ---    0.34097   0.34105   0.34117   0.34146   0.34202
     Eigenvalues ---    0.34207   0.34217   0.34225   0.34250   0.34279
     Eigenvalues ---    0.34314   0.34355   0.34376   0.34538   0.34966
     Eigenvalues ---    0.38887   0.41204   0.41866   0.51577   0.52266
     Eigenvalues ---    0.52738   0.54578   0.95600
 En-DIIS/RFO-DIIS IScMMF=        0 using points:     4    3    2
 RFO step:  Lambda=-5.60832822D-05.
 DidBck=T Rises=F RFO-DIIS coefs:    0.73230    0.53885   -0.27115
 Iteration  1 RMS(Cart)=  0.03872710 RMS(Int)=  0.00060116
 Iteration  2 RMS(Cart)=  0.00088805 RMS(Int)=  0.00001893
 Iteration  3 RMS(Cart)=  0.00000028 RMS(Int)=  0.00001893
 Variable       Old X    -DE/DX   Delta X   Delta X   Delta X     New X
                                 (Linear)    (Quad)   (Total)
    R1        2.55762   0.00139  -0.00108   0.00106  -0.00002   2.55760
    R2        2.87393  -0.00106  -0.00052   0.00047  -0.00006   2.87387
    R3        2.78915   0.00019  -0.00128  -0.00203  -0.00328   2.78587
    R4        2.82898   0.00057  -0.00051  -0.00115  -0.00165   2.82733
    R5        2.88340  -0.00107   0.00199  -0.00137   0.00059   2.88400
    R6        2.94041   0.00009   0.00040   0.00153   0.00192   2.94233
    R7        2.07745  -0.00025   0.00005  -0.00050  -0.00045   2.07700
    R8        2.06054   0.00052  -0.00042   0.00066   0.00024   2.06078
    R9        2.91598   0.00070   0.00108  -0.00002   0.00108   2.91706
   R10        2.94952   0.00091   0.00090   0.00128   0.00218   2.95171
   R11        2.07967  -0.00024  -0.00006   0.00011   0.00005   2.07972
   R12        2.90997   0.00053  -0.00033   0.00063   0.00030   2.91027
   R13        2.07879  -0.00032   0.00012  -0.00029  -0.00016   2.07863
   R14        2.07027  -0.00008  -0.00035   0.00002  -0.00033   2.06994
   R15        2.93156  -0.00003   0.00084  -0.00097  -0.00011   2.93145
   R16        2.07532   0.00005  -0.00008   0.00021   0.00013   2.07545
   R17        2.07748  -0.00014   0.00015  -0.00023  -0.00009   2.07740
   R18        2.90440   0.00018  -0.00034  -0.00042  -0.00076   2.90363
   R19        2.08166  -0.00017   0.00037  -0.00075  -0.00038   2.08128
   R20        2.88200  -0.00056   0.00118  -0.00102   0.00019   2.88220
   R21        2.32423   0.00111  -0.00017  -0.00005  -0.00021   2.32402
   R22        2.91086   0.00079  -0.00050  -0.00060  -0.00111   2.90975
   R23        2.07139  -0.00025   0.00036  -0.00013   0.00023   2.07162
   R24        2.07151  -0.00016   0.00021  -0.00030  -0.00008   2.07142
   R25        2.89714   0.00018   0.00016  -0.00051  -0.00035   2.89679
   R26        2.72814  -0.00022   0.00004   0.00014   0.00018   2.72832
   R27        2.07237  -0.00008  -0.00015  -0.00003  -0.00018   2.07219
   R28        2.06907  -0.00001   0.00028  -0.00016   0.00012   2.06920
   R29        2.06816   0.00021   0.00024   0.00004   0.00028   2.06844
   R30        2.06831   0.00026  -0.00030   0.00037   0.00007   2.06838
   R31        2.07342   0.00004   0.00013  -0.00022  -0.00008   2.07333
   R32        2.07040   0.00000  -0.00006   0.00004  -0.00002   2.07038
   R33        1.83921  -0.00018   0.00014  -0.00018  -0.00004   1.83917
   R34        2.73785  -0.00045   0.00043  -0.00139  -0.00096   2.73689
   R35        2.90002   0.00021  -0.00009  -0.00076  -0.00085   2.89918
   R36        2.90321   0.00031   0.00139  -0.00057   0.00082   2.90403
   R37        1.83922  -0.00015   0.00019  -0.00028  -0.00008   1.83914
   R38        2.06784  -0.00015  -0.00059   0.00033  -0.00026   2.06758
   R39        2.07262   0.00004   0.00024  -0.00053  -0.00029   2.07233
   R40        2.06740  -0.00001  -0.00006   0.00005  -0.00001   2.06739
   R41        2.70065   0.00055  -0.00082  -0.00080  -0.00162   2.69903
   R42        2.07664  -0.00012  -0.00043   0.00039  -0.00004   2.07660
   R43        2.06632  -0.00025   0.00027  -0.00028  -0.00001   2.06631
   R44        1.83902   0.00026  -0.00046   0.00066   0.00020   1.83922
    A1        2.15253   0.00047   0.00069  -0.00235  -0.00173   2.15079
    A2        1.89892  -0.00010   0.00113  -0.00021   0.00092   1.89983
    A3        2.23081  -0.00038  -0.00172   0.00217   0.00051   2.23131
    A4        2.18984  -0.00011  -0.00015  -0.00112  -0.00129   2.18855
    A5        1.98172  -0.00001  -0.00065  -0.00061  -0.00132   1.98040
    A6        2.11059   0.00012   0.00089   0.00173   0.00269   2.11328
    A7        1.95200  -0.00035   0.00066  -0.00376  -0.00314   1.94886
    A8        1.90637   0.00022  -0.00082   0.00213   0.00130   1.90767
    A9        1.91409   0.00009  -0.00087   0.00215   0.00128   1.91537
   A10        1.90687   0.00008  -0.00092  -0.00005  -0.00100   1.90587
   A11        1.90424   0.00017   0.00038  -0.00009   0.00033   1.90456
   A12        1.87882  -0.00021   0.00167  -0.00028   0.00139   1.88021
   A13        1.94679  -0.00007   0.00177  -0.00308  -0.00135   1.94544
   A14        1.94878  -0.00081   0.00220  -0.00525  -0.00302   1.94576
   A15        1.87252   0.00004  -0.00291   0.00109  -0.00181   1.87071
   A16        1.98030   0.00100   0.00355   0.00052   0.00408   1.98438
   A17        1.88304  -0.00025  -0.00170   0.00259   0.00089   1.88393
   A18        1.82371   0.00006  -0.00389   0.00511   0.00120   1.82491
   A19        2.03166   0.00022  -0.00024   0.00202   0.00171   2.03337
   A20        1.90175   0.00008  -0.00009   0.00010   0.00004   1.90180
   A21        1.90882  -0.00004   0.00143  -0.00090   0.00054   1.90936
   A22        1.89326  -0.00017  -0.00078   0.00031  -0.00046   1.89280
   A23        1.86510  -0.00014  -0.00068  -0.00093  -0.00158   1.86352
   A24        1.85527   0.00002   0.00042  -0.00086  -0.00046   1.85481
   A25        2.03721   0.00007   0.00082  -0.00062   0.00016   2.03736
   A26        1.86636  -0.00001   0.00065  -0.00084  -0.00015   1.86621
   A27        1.91857  -0.00018  -0.00068   0.00059  -0.00010   1.91847
   A28        1.87572   0.00004  -0.00031   0.00052   0.00021   1.87593
   A29        1.90167   0.00012  -0.00063   0.00083   0.00021   1.90188
   A30        1.85521  -0.00004   0.00015  -0.00053  -0.00039   1.85482
   A31        1.93775  -0.00028   0.00059  -0.00255  -0.00200   1.93574
   A32        2.00867  -0.00026  -0.00384   0.00193  -0.00186   2.00680
   A33        1.85604   0.00016   0.00026  -0.00022   0.00003   1.85607
   A34        1.92523   0.00044   0.00054   0.00137   0.00191   1.92715
   A35        1.86426   0.00005   0.00072   0.00042   0.00115   1.86541
   A36        1.86338  -0.00010   0.00213  -0.00105   0.00105   1.86443
   A37        1.89609  -0.00014  -0.00016   0.00004  -0.00017   1.89593
   A38        2.23361  -0.00043  -0.00073   0.00016  -0.00062   2.23299
   A39        2.15318   0.00058   0.00096   0.00016   0.00107   2.15425
   A40        1.84049   0.00031   0.00004  -0.00021  -0.00024   1.84025
   A41        1.91604  -0.00045   0.00183  -0.00716  -0.00533   1.91070
   A42        1.91528  -0.00021   0.00131   0.00307   0.00438   1.91966
   A43        1.93742  -0.00016   0.00010  -0.00287  -0.00276   1.93466
   A44        1.98245   0.00018  -0.00150   0.00637   0.00484   1.98729
   A45        1.87215   0.00028  -0.00153   0.00038  -0.00115   1.87099
   A46        1.80350  -0.00004   0.00005  -0.00056  -0.00056   1.80294
   A47        1.96331  -0.00032   0.00161  -0.00617  -0.00455   1.95877
   A48        1.84535   0.00023  -0.00039   0.00266   0.00229   1.84763
   A49        1.96694   0.00010  -0.00076   0.00197   0.00123   1.96816
   A50        1.96334   0.00012  -0.00073   0.00168   0.00096   1.96429
   A51        1.91595  -0.00009   0.00026   0.00025   0.00050   1.91645
   A52        1.90499   0.00026  -0.00086   0.00314   0.00228   1.90727
   A53        1.95504   0.00002   0.00025  -0.00093  -0.00069   1.95436
   A54        1.95360   0.00002  -0.00040  -0.00038  -0.00078   1.95282
   A55        1.88271  -0.00013   0.00063  -0.00078  -0.00015   1.88256
   A56        1.88362  -0.00019   0.00098  -0.00113  -0.00014   1.88348
   A57        1.88124   0.00000  -0.00051   0.00000  -0.00052   1.88072
   A58        1.93725   0.00033  -0.00122   0.00224   0.00101   1.93826
   A59        1.91478   0.00011   0.00031  -0.00022   0.00009   1.91486
   A60        1.93679   0.00016  -0.00039  -0.00056  -0.00096   1.93583
   A61        1.89255  -0.00033   0.00129  -0.00100   0.00029   1.89284
   A62        1.89689  -0.00024   0.00044  -0.00078  -0.00035   1.89654
   A63        1.88425  -0.00006  -0.00033   0.00025  -0.00009   1.88415
   A64        1.87061   0.00029  -0.00119   0.00202   0.00083   1.87144
   A65        1.90967  -0.00050  -0.00137  -0.00142  -0.00279   1.90688
   A66        1.95002   0.00053   0.00000   0.00401   0.00402   1.95403
   A67        1.96553   0.00033   0.00207  -0.00142   0.00064   1.96617
   A68        1.88536   0.00004  -0.00282   0.00201  -0.00080   1.88455
   A69        1.80715   0.00002   0.00147  -0.00374  -0.00227   1.80488
   A70        1.93893  -0.00048   0.00046   0.00007   0.00053   1.93946
   A71        1.88821  -0.00044   0.00201  -0.00333  -0.00133   1.88688
   A72        1.95812   0.00057  -0.00123   0.00258   0.00134   1.95946
   A73        1.92845  -0.00021   0.00087  -0.00220  -0.00133   1.92712
   A74        1.91245   0.00013  -0.00045   0.00044  -0.00003   1.91243
   A75        1.88790  -0.00011   0.00019  -0.00040  -0.00022   1.88769
   A76        1.88138  -0.00023  -0.00038   0.00028  -0.00012   1.88127
   A77        1.89383  -0.00018   0.00111  -0.00075   0.00036   1.89419
   A78        1.95471   0.00020   0.00093  -0.00006   0.00087   1.95558
   A79        1.91852  -0.00010   0.00127  -0.00317  -0.00190   1.91662
   A80        1.92536  -0.00007   0.00159  -0.00084   0.00075   1.92612
   A81        1.91914  -0.00011  -0.00172   0.00163  -0.00009   1.91905
   A82        1.85641   0.00004  -0.00261   0.00379   0.00117   1.85758
   A83        1.88772   0.00004   0.00040  -0.00116  -0.00075   1.88697
   A84        1.84469   0.00024  -0.00154   0.00294   0.00140   1.84609
    D1        0.04905  -0.00002   0.00092   0.00083   0.00172   0.05076
    D2       -3.14131   0.00000   0.00312   0.00075   0.00382  -3.13749
    D3       -3.04937   0.00008  -0.00155   0.00990   0.00835  -3.04103
    D4        0.04345   0.00009   0.00065   0.00982   0.01045   0.05390
    D5       -1.09111  -0.00002  -0.00035  -0.00665  -0.00699  -1.09811
    D6        2.98960  -0.00017   0.00155  -0.00793  -0.00638   2.98322
    D7        0.93045  -0.00001   0.00096  -0.00758  -0.00664   0.92382
    D8        1.99874  -0.00012   0.00269  -0.01762  -0.01494   1.98379
    D9       -0.20373  -0.00027   0.00458  -0.01890  -0.01433  -0.21807
   D10       -2.26288  -0.00011   0.00400  -0.01855  -0.01459  -2.27747
   D11        0.01300  -0.00026  -0.00284   0.00082  -0.00204   0.01096
   D12        3.12880   0.00030   0.00314   0.01622   0.01933  -3.13506
   D13       -3.08294  -0.00018  -0.00550   0.01057   0.00505  -3.07788
   D14        0.03287   0.00038   0.00048   0.02596   0.02642   0.05929
   D15        1.10804   0.00003  -0.00140   0.00752   0.00609   1.11412
   D16       -1.00500   0.00001  -0.00006   0.00857   0.00850  -0.99650
   D17       -3.06016   0.00008  -0.00108   0.00640   0.00530  -3.05486
   D18       -1.98144   0.00002  -0.00369   0.00767   0.00395  -1.97749
   D19        2.18871   0.00000  -0.00235   0.00872   0.00636   2.19507
   D20        0.13355   0.00007  -0.00338   0.00656   0.00317   0.13671
   D21       -0.07997   0.00014   0.00175  -0.01601  -0.01425  -0.09422
   D22        2.04626   0.00006   0.00174  -0.01730  -0.01555   2.03071
   D23       -2.14594  -0.00008   0.00272  -0.01876  -0.01604  -2.16198
   D24        3.01533   0.00014   0.00380  -0.01618  -0.01237   3.00296
   D25       -1.14163   0.00007   0.00378  -0.01746  -0.01367  -1.15530
   D26        0.94936  -0.00007   0.00476  -0.01892  -0.01416   0.93520
   D27       -1.38071   0.00031   0.00125  -0.00523  -0.00396  -1.38467
   D28        2.66634  -0.00033  -0.00677   0.00086  -0.00591   2.66043
   D29        0.67796  -0.00001  -0.00160  -0.00315  -0.00475   0.67322
   D30        0.73204   0.00041  -0.00004  -0.00501  -0.00504   0.72700
   D31       -1.50409  -0.00023  -0.00806   0.00107  -0.00699  -1.51108
   D32        2.79072   0.00010  -0.00289  -0.00294  -0.00583   2.78489
   D33        2.78180   0.00030   0.00167  -0.00543  -0.00376   2.77804
   D34        0.54566  -0.00034  -0.00636   0.00066  -0.00570   0.53996
   D35       -1.44271  -0.00002  -0.00118  -0.00335  -0.00454  -1.44726
   D36        1.13647   0.00007  -0.00248  -0.00119  -0.00370   1.13277
   D37       -1.01039   0.00006  -0.00119  -0.00317  -0.00438  -1.01477
   D38       -3.03160   0.00002  -0.00243  -0.00170  -0.00415  -3.03575
   D39       -2.92756  -0.00026   0.00494  -0.01055  -0.00562  -2.93318
   D40        1.20876  -0.00027   0.00624  -0.01252  -0.00629   1.20247
   D41       -0.81245  -0.00032   0.00500  -0.01105  -0.00606  -0.81851
   D42       -0.91587   0.00021   0.00109  -0.00235  -0.00127  -0.91714
   D43       -3.06274   0.00021   0.00238  -0.00433  -0.00194  -3.06468
   D44        1.19924   0.00016   0.00114  -0.00286  -0.00172   1.19752
   D45       -0.89651   0.00038   0.01200   0.04447   0.05646  -0.84005
   D46       -2.98354   0.00033   0.01642   0.04036   0.05677  -2.92676
   D47        1.10312   0.00028   0.01415   0.03817   0.05232   1.15544
   D48       -3.11462   0.00033   0.00480   0.05270   0.05750  -3.05712
   D49        1.08154   0.00028   0.00921   0.04859   0.05781   1.13935
   D50       -1.11500   0.00023   0.00695   0.04640   0.05336  -1.06164
   D51        1.12196   0.00008   0.00744   0.04613   0.05356   1.17552
   D52       -0.96507   0.00002   0.01185   0.04202   0.05387  -0.91120
   D53        3.12158  -0.00002   0.00958   0.03984   0.04942  -3.11218
   D54       -1.11629  -0.00011   0.00285   0.00286   0.00570  -1.11059
   D55        3.06711  -0.00020   0.00222   0.00323   0.00544   3.07256
   D56        1.06026  -0.00005   0.00204   0.00401   0.00603   1.06629
   D57        1.03498   0.00002   0.00192   0.00471   0.00662   1.04160
   D58       -1.06480  -0.00007   0.00130   0.00508   0.00637  -1.05844
   D59       -3.07166   0.00008   0.00112   0.00585   0.00695  -3.06470
   D60        3.02875  -0.00011   0.00168   0.00339   0.00508   3.03383
   D61        0.92897  -0.00020   0.00106   0.00376   0.00482   0.93379
   D62       -1.07788  -0.00005   0.00087   0.00454   0.00541  -1.07247
   D63        1.29566  -0.00006  -0.00089   0.00160   0.00067   1.29633
   D64       -2.73955  -0.00027  -0.00510   0.00326  -0.00186  -2.74141
   D65       -0.72082  -0.00013  -0.00191   0.00295   0.00101  -0.71980
   D66       -2.89273   0.00000   0.00026   0.00050   0.00073  -2.89200
   D67       -0.64475  -0.00021  -0.00395   0.00216  -0.00180  -0.64655
   D68        1.37398  -0.00007  -0.00077   0.00185   0.00108   1.37506
   D69       -0.88943   0.00003  -0.00006   0.00057   0.00050  -0.88893
   D70        1.35855  -0.00018  -0.00426   0.00223  -0.00203   1.35652
   D71       -2.90590  -0.00004  -0.00108   0.00192   0.00084  -2.90506
   D72       -3.00882  -0.00003   0.00400  -0.00126   0.00273  -3.00609
   D73        1.19056  -0.00006   0.00363  -0.00178   0.00184   1.19240
   D74       -0.92479  -0.00009   0.00442  -0.00084   0.00356  -0.92123
   D75        1.06549   0.00018   0.00583  -0.00052   0.00533   1.07082
   D76       -1.01832   0.00015   0.00546  -0.00103   0.00445  -1.01387
   D77       -3.13367   0.00012   0.00624  -0.00009   0.00617  -3.12750
   D78       -0.95380  -0.00005   0.00355  -0.00113   0.00240  -0.95140
   D79       -3.03761  -0.00008   0.00318  -0.00165   0.00152  -3.03609
   D80        1.13023  -0.00011   0.00396  -0.00071   0.00324   1.13347
   D81       -0.06117   0.00034   0.00383  -0.01054  -0.00673  -0.06790
   D82        2.02705   0.00010   0.00493  -0.01780  -0.01289   2.01416
   D83       -2.20267   0.00005   0.00491  -0.01977  -0.01488  -2.21754
   D84        3.10476  -0.00017  -0.00181  -0.02506  -0.02689   3.07787
   D85       -1.09020  -0.00041  -0.00071  -0.03233  -0.03305  -1.12325
   D86        0.96326  -0.00046  -0.00073  -0.03430  -0.03504   0.92823
   D87        0.08035  -0.00025  -0.00326   0.01506   0.01179   0.09214
   D88       -2.04344   0.00011  -0.00484   0.02183   0.01699  -2.02645
   D89        2.06232   0.00006  -0.00401   0.01859   0.01457   2.07689
   D90       -1.99367   0.00019  -0.00552   0.02526   0.01973  -1.97394
   D91        2.16573   0.00054  -0.00710   0.03202   0.02493   2.19065
   D92       -0.01170   0.00049  -0.00627   0.02879   0.02251   0.01081
   D93        2.17822  -0.00019  -0.00250   0.02236   0.01984   2.19806
   D94        0.05443   0.00017  -0.00408   0.02913   0.02504   0.07947
   D95       -2.12300   0.00011  -0.00325   0.02589   0.02263  -2.10037
   D96        1.02654   0.00015  -0.00142  -0.01074  -0.01214   1.01440
   D97        3.11779   0.00002  -0.00038  -0.01071  -0.01107   3.10672
   D98       -1.08474   0.00012  -0.00086  -0.01089  -0.01173  -1.09647
   D99        3.05706  -0.00005  -0.00078  -0.01428  -0.01508   3.04198
   D100      -1.13487  -0.00018   0.00026  -0.01425  -0.01402  -1.14889
   D101       0.94578  -0.00008  -0.00022  -0.01443  -0.01468   0.93111
   D102      -1.02301   0.00011  -0.00211  -0.01039  -0.01250  -1.03551
   D103       1.06825  -0.00001  -0.00107  -0.01036  -0.01144   1.05681
   D104      -3.13429   0.00009  -0.00155  -0.01054  -0.01209   3.13680
   D105      -3.05964   0.00025  -0.00251   0.02196   0.01942  -3.04022
   D106       1.26736   0.00011  -0.00201   0.02033   0.01834   1.28570
   D107      -0.93780  -0.00004  -0.00067   0.01628   0.01562  -0.92218
   D108      -1.00298  -0.00021   0.00376  -0.03216  -0.02839  -1.03137
   D109       1.12342   0.00015   0.00121  -0.02688  -0.02568   1.09774
   D110      -3.10235  -0.00037   0.00121  -0.02776  -0.02655  -3.12891
   D111      -1.14279  -0.00030  -0.01137   0.01524   0.00388  -1.13891
   D112       0.96548  -0.00020  -0.01136   0.01495   0.00358   0.96907
   D113       3.05133  -0.00047  -0.00975   0.01294   0.00318   3.05451
   D114       3.03908  -0.00003  -0.00783   0.01324   0.00541   3.04450
   D115      -1.13583   0.00008  -0.00782   0.01294   0.00511  -1.13071
   D116       0.95002  -0.00019  -0.00621   0.01094   0.00472   0.95473
   D117       1.06828   0.00018  -0.00826   0.01653   0.00828   1.07657
   D118      -3.10663   0.00028  -0.00825   0.01623   0.00799  -3.09864
   D119      -1.02079   0.00001  -0.00664   0.01423   0.00759  -1.01320
   D120      -3.04144   0.00045   0.01281  -0.00124   0.01158  -3.02987
   D121      -0.90259   0.00037   0.01215  -0.00145   0.01071  -0.89189
   D122       1.17761   0.00032   0.01444  -0.00539   0.00905   1.18666
   D123      -0.98049   0.00002   0.01309  -0.00588   0.00721  -0.97329
   D124       1.15836  -0.00005   0.01244  -0.00609   0.00634   1.16469
   D125      -3.04463  -0.00011   0.01473  -0.01004   0.00468  -3.03995
   D126       1.03923  -0.00014   0.01081  -0.00554   0.00528   1.04451
   D127      -3.10510  -0.00021   0.01015  -0.00575   0.00441  -3.10070
   D128      -1.02490  -0.00027   0.01245  -0.00969   0.00275  -1.02215
   D129       0.89604   0.00004   0.00032   0.01910   0.01942   0.91546
   D130      -1.24245   0.00011  -0.00072   0.02204   0.02132  -1.22113
   D131       3.00071   0.00010   0.00114   0.02047   0.02160   3.02231
         Item               Value     Threshold  Converged?
 Maximum Force            0.001391     0.000450     NO 
 RMS     Force            0.000290     0.000300     YES
 Maximum Displacement     0.210452     0.001800     NO 
 RMS     Displacement     0.038828     0.001200     NO 
 Predicted change in Energy=-1.546141D-04
 GradGradGradGradGradGradGradGradGradGradGradGradGradGradGradGradGradGrad

                          Input orientation:                          
 ---------------------------------------------------------------------
 Center     Atomic      Atomic             Coordinates (Angstroms)
 Number     Number       Type             X           Y           Z
 ---------------------------------------------------------------------
      1          6           0       -1.858531    0.506498   -0.259254
      2          6           0       -0.979552   -0.516488   -0.371717
      3          6           0        0.465621   -0.381356   -0.734638
      4          6           0        1.254395    0.426274    0.337677
      5          6           0        1.032147    1.945382    0.177236
      6          6           0       -0.399348    2.459739    0.418071
      7          6           0       -1.495786    1.953377   -0.555487
      8          6           0       -3.139349   -0.019425    0.246944
      9          6           0       -2.994728   -1.521028    0.471640
     10          6           0       -1.581216   -1.875622   -0.025493
     11          8           0       -4.176111    0.602581    0.472083
     12          6           0       -2.683215    2.928254   -0.579341
     13          6           0       -1.596380   -2.826377   -1.227853
     14          8           0       -0.747685   -2.421546    1.019330
     15          6           0        2.760128    0.012353    0.372468
     16          8           0        2.857650   -1.432177    0.409722
     17          6           0        3.479268    0.567520    1.608724
     18          6           0        3.506879    0.386886   -0.917372
     19          8           0        4.840106   -0.125178   -0.932922
     20          1           0        0.550429    0.127569   -1.705117
     21          1           0        0.913500   -1.370266   -0.838019
     22          1           0        0.862791    0.128472    1.322129
     23          1           0        1.345357    2.247767   -0.832904
     24          1           0        1.683010    2.483931    0.874492
     25          1           0       -0.364068    3.554290    0.334785
     26          1           0       -0.707997    2.239094    1.449834
     27          1           0       -1.055813    1.962144   -1.565117
     28          1           0       -3.099466   -1.742453    1.540179
     29          1           0       -3.795849   -2.056891   -0.050474
     30          1           0       -2.340644    3.907441   -0.934693
     31          1           0       -3.120382    3.065950    0.415087
     32          1           0       -3.478497    2.586333   -1.249196
     33          1           0       -0.586306   -2.979855   -1.620548
     34          1           0       -2.002835   -3.799465   -0.925107
     35          1           0       -2.228467   -2.431397   -2.030840
     36          1           0       -1.057390   -3.328094    1.190987
     37          1           0        2.391089   -1.746509    1.203882
     38          1           0        3.532903    1.660297    1.601321
     39          1           0        2.961408    0.256993    2.524142
     40          1           0        4.502924    0.182855    1.640849
     41          1           0        2.952227    0.015261   -1.790191
     42          1           0        3.591808    1.473426   -1.005918
     43          1           0        4.760375   -1.076461   -0.743280
 ---------------------------------------------------------------------
                    Distance matrix (angstroms):
                    1          2          3          4          5
     1  C    0.000000
     2  C    1.353422   0.000000
     3  C    2.532974   1.496161   0.000000
     4  C    3.170658   2.526373   1.557014   0.000000
     5  C    3.258363   3.226311   2.562455   1.543640   0.000000
     6  C    2.530442   3.133421   3.185707   2.622272   1.540046
     7  C    1.520788   2.529921   3.054536   3.270058   2.631993
     8  C    1.474220   2.300985   3.753705   4.417224   4.611583
     9  C    2.436393   2.404431   3.837705   4.676001   5.321503
    10  C    2.409573   1.526145   2.631589   3.670329   4.633663
    11  O    2.432131   3.490315   4.895915   5.435030   5.386650
    12  C    2.578268   3.848613   4.570865   4.754535   3.916932
    13  C    3.480655   2.539495   3.236238   4.599733   5.626110
    14  O    3.382631   2.370236   2.951422   3.547261   4.790301
    15  C    4.687778   3.849505   2.577878   1.561977   2.600122
    16  O    5.142796   4.021599   2.852296   2.455495   3.846351
    17  C    5.655543   4.997829   3.933673   2.566237   3.152152
    18  C    5.406944   4.608892   3.142107   2.578833   3.122719
    19  O    6.761995   5.859735   4.386464   3.843936   4.474396
    20  H    2.834995   2.129227   1.099102   2.181238   2.660780
    21  H    3.397258   2.128385   1.090517   2.173943   3.469631
    22  H    3.170058   2.584438   2.155913   1.100539   2.154210
    23  H    3.691340   3.641291   2.774144   2.167110   1.099963
    24  H    4.211666   4.200569   3.504455   2.169293   1.095365
    25  H    3.446061   4.177223   4.161893   3.521919   2.136076
    26  H    2.691951   3.314365   3.607777   2.893819   2.175746
    27  H    2.113892   2.752024   2.914867   3.364013   2.719494
    28  H    3.136185   3.106826   4.442659   5.010538   5.703328
    29  H    3.219900   3.226076   4.629862   5.641076   6.275315
    30  H    3.500724   4.662688   5.129223   5.163503   4.057312
    31  H    2.932201   4.246890   5.105410   5.110045   4.307638
    32  H    2.816024   4.079484   4.962662   5.439144   4.774037
    33  H    3.953016   2.789695   2.939997   4.338726   5.487201
    34  H    4.359529   3.483000   4.220548   5.482795   6.590109
    35  H    3.450593   2.824775   3.625040   5.089842   5.887562
    36  H    4.177214   3.217644   3.835474   4.490854   5.762239
    37  H    5.027532   3.918761   3.054330   2.600648   4.065807
    38  H    5.818982   5.384564   4.362714   2.882917   2.891898
    39  H    5.571477   4.951306   4.154045   2.779061   3.475726
    40  H    6.647048   5.881925   4.718166   3.508625   4.158721
    41  H    5.072324   4.213515   2.730331   2.753068   3.358995
    42  H    5.585575   5.025863   3.645113   2.892278   2.859102
    43  H    6.822753   5.779134   4.350651   3.964666   4.886571
                    6          7          8          9         10
     6  C    0.000000
     7  C    1.551255   0.000000
     8  C    3.699073   2.690193   0.000000
     9  C    4.752407   3.920881   1.525194   0.000000
    10  C    4.515409   3.866449   2.438743   1.539771   0.000000
    11  O    4.209025   3.172490   1.229819   2.430099   3.622507
    12  C    2.535820   1.536536   3.095095   4.582326   4.959675
    13  C    5.664360   4.827861   3.526296   2.558826   1.532917
    14  O    4.930497   4.709528   3.476610   2.481955   1.443767
    15  C    3.996757   4.768802   5.900897   5.956464   4.750799
    16  O    5.074950   5.598751   6.163308   5.853380   4.482141
    17  C    4.476808   5.599604   6.782701   6.896929   5.852189
    18  C    4.619387   5.254665   6.759664   6.916674   5.639424
    19  O    5.996570   6.678800   8.066905   8.081201   6.717206
    20  H    3.293786   2.973588   4.176914   4.474850   3.373103
    21  H    4.239136   4.114740   4.407663   4.124582   2.671926
    22  H    2.800915   3.524004   4.146688   4.280729   3.435936
    23  H    2.157282   2.869794   5.139924   5.894233   5.120457
    24  H    2.131928   3.525772   5.469529   6.171160   5.520041
    25  H    1.098281   2.153205   4.525631   5.718212   5.576307
    26  H    1.099310   2.173374   3.529776   4.508272   4.457577
    27  H    2.147459   1.101366   3.398721   4.476635   4.168326
    28  H    5.119392   4.541229   2.154732   1.096255   2.184982
    29  H    5.670600   4.650546   2.161185   1.096150   2.222179
    30  H    2.773886   2.162395   4.177855   5.645695   5.903152
    31  H    2.787746   2.195256   3.090012   4.589048   5.194448
    32  H    3.503850   2.193857   3.023810   4.479477   5.000617
    33  H    5.812066   5.128185   4.332401   3.507980   2.180224
    34  H    6.599465   5.786960   4.117532   2.850619   2.165234
    35  H    5.767673   4.683986   3.440293   2.770980   2.179274
    36  H    5.876175   5.579990   4.021574   2.745219   1.965678
    37  H    5.108480   5.647330   5.872333   5.440041   4.160197
    38  H    4.183514   5.479547   7.012471   7.348945   6.426778
    39  H    4.536773   5.677007   6.517765   6.545967   5.628865
    40  H    5.541810   6.628963   7.770986   7.777214   6.635570
    41  H    4.699463   5.006556   6.423271   6.545406   5.219358
    42  H    4.350849   5.129995   7.007620   7.384605   6.239994
    43  H    6.362090   6.953757   8.031407   7.862270   6.431924
                   11         12         13         14         15
    11  O    0.000000
    12  C    2.956854   0.000000
    13  C    4.615469   5.892161   0.000000
    14  O    4.604229   5.909517   2.435981   0.000000
    15  C    6.962019   6.248072   5.440457   4.318223   0.000000
    16  O    7.322426   7.119887   4.946092   3.787996   1.448298
    17  C    7.739381   6.952474   6.732526   5.210474   1.534178
    18  C    7.810598   6.700006   6.038601   5.453386   1.536749
    19  O    9.154007   8.127043   6.986545   6.348859   2.459525
    20  H    5.225516   4.423536   3.682712   3.950405   3.035194
    21  H    5.613611   5.610753   2.927751   2.704527   2.605178
    22  H    5.132046   4.901890   4.613141   3.031157   2.124906
    23  H    5.907304   4.093501   5.878498   5.441882   2.907158
    24  H    6.166904   4.623307   6.585865   5.476583   2.742427
    25  H    4.823184   2.570212   6.683812   6.027137   4.723064
    26  H    3.957523   2.914443   5.798123   4.680648   4.259927
    27  H    3.966718   2.133907   4.830725   5.098142   4.702906
    28  H    2.792701   5.145982   3.331090   2.502663   6.227177
    29  H    2.736870   5.135107   2.610747   3.250962   6.887778
    30  H    4.033616   1.096557   6.781164   6.812621   6.549676
    31  H    2.680671   1.094971   6.304075   6.008945   6.626211
    32  H    2.717487   1.094573   5.730641   6.138598   6.940865
    33  H    5.486315   6.355069   1.094538   2.703093   4.911623
    34  H    5.104241   6.770870   1.097160   2.693492   6.236944
    35  H    4.388959   5.571311   1.095597   3.390627   6.052593
    36  H    5.068871   6.702183   2.528441   0.973248   5.138288
    37  H    7.012979   7.126139   4.793679   3.215842   1.980161
    38  H    7.862750   6.708437   7.378619   5.943366   2.196129
    39  H    7.434686   6.973450   6.660185   4.816264   2.174871
    40  H    8.767430   8.006688   7.381493   5.893903   2.162221
    41  H    7.501735   6.458320   5.392675   5.246026   2.171176
    42  H    7.955088   6.455572   6.742021   6.172814   2.174022
    43  H    9.173716   8.454091   6.611002   5.937573   2.536020
                   16         17         18         19         20
    16  O    0.000000
    17  C    2.413048   0.000000
    18  C    2.343431   2.532696   0.000000
    19  O    2.727833   2.965075   1.428267   0.000000
    20  H    3.496944   4.444457   3.070567   4.365947   0.000000
    21  H    2.310933   4.040388   3.133608   4.120375   1.768386
    22  H    2.692132   2.668492   3.474671   4.579151   3.043319
    23  H    4.168109   3.652170   2.853452   4.225415   2.426501
    24  H    4.114814   2.727320   3.306792   4.476768   3.672814
    25  H    5.937166   5.031396   5.156023   6.498383   4.091445
    26  H    5.222442   4.511385   5.176824   6.484500   3.999486
    27  H    5.544060   5.708345   4.870233   6.286370   2.442393
    28  H    6.071362   6.972834   7.363248   8.471635   5.229786
    29  H    6.698589   7.909981   7.749412   8.893253   5.138078
    30  H    7.572400   7.176031   6.825550   8.235605   4.820716
    31  H    7.481314   7.156976   7.271411   8.681578   5.157927
    32  H    7.684217   7.788056   7.330972   8.755083   4.741902
    33  H    4.286973   6.288160   5.346360   6.169924   3.309894
    34  H    5.568675   7.452806   6.919721   7.767000   4.748596
    35  H    5.729169   7.403929   6.486657   7.515903   3.791657
    36  H    4.419549   5.994296   6.251304   7.039184   4.786868
    37  H    0.973229   2.588969   3.208750   3.632125   3.919499
    38  H    3.382199   1.094118   2.822422   3.364385   4.709240
    39  H    2.708289   1.096630   3.486894   3.953081   4.869928
    40  H    2.613604   1.094016   2.752858   2.613976   5.178876
    41  H    2.635078   3.483588   1.098889   2.078153   2.405926
    42  H    3.314446   2.769419   1.093445   2.029559   3.398557
    43  H    2.253066   3.142583   1.934670   0.973274   4.483131
                   21         22         23         24         25
    21  H    0.000000
    22  H    2.629644   0.000000
    23  H    3.643719   3.060791   0.000000
    24  H    4.287152   2.534033   1.756412   0.000000
    25  H    5.221006   3.770445   2.447986   2.372231   0.000000
    26  H    4.570667   2.634085   3.070379   2.471411   1.758227
    27  H    3.938506   3.921681   2.526526   3.704740   2.573531
    28  H    4.679555   4.387184   6.427271   6.416972   6.082011
    29  H    4.823862   5.325672   6.750872   7.175829   6.588694
    30  H    6.201048   5.443882   4.043698   4.635658   2.375530
    31  H    6.125561   5.031618   4.708475   4.860285   2.800392
    32  H    5.925654   5.612448   4.853607   5.582265   3.625687
    33  H    2.335069   4.518952   5.628475   6.420901   6.824058
    34  H    3.796525   5.356358   6.912879   7.503670   7.638756
    35  H    3.524312   5.229839   6.008481   6.921058   6.700792
    36  H    3.440110   3.956279   6.399964   6.433474   6.970006
    37  H    2.548370   2.421824   4.603943   4.301918   6.036944
    38  H    4.689986   3.090944   3.325046   2.151456   4.514168
    39  H    4.259815   2.421888   4.224281   3.052032   5.169549
    40  H    4.630436   3.654464   4.511490   3.719431   6.063001
    41  H    2.642485   3.750346   2.912475   3.847828   5.295098
    42  H    3.910001   3.830957   2.382452   2.863664   4.666523
    43  H    3.859242   4.572629   4.766642   4.976320   6.990422
                   26         27         28         29         30
    26  H    0.000000
    27  H    3.047557   0.000000
    28  H    4.645427   5.248182   0.000000
    29  H    5.499203   5.094565   1.764652   0.000000
    30  H    3.336898   2.415037   6.214668   6.202639   0.000000
    31  H    2.752090   3.066275   4.938320   5.188112   1.771442
    32  H    3.883427   2.521669   5.163589   4.805952   1.771708
    33  H    6.056359   4.964561   4.223427   3.690280   7.140235
    34  H    6.616732   5.873892   3.392865   2.648857   7.714312
    35  H    6.020000   4.571129   3.739714   2.553192   6.433894
    36  H    5.584143   5.965126   2.608882   3.264405   7.649721
    37  H    5.054686   5.770840   5.500846   6.320439   7.676585
    38  H    4.282895   5.583347   7.454580   8.381917   6.780825
    39  H    4.306668   5.980605   6.457565   7.592313   7.307604
    40  H    5.605203   6.659102   7.843040   8.760517   8.206119
    41  H    5.370329   4.461547   7.127685   7.270279   6.625363
    42  H    5.010517   4.706583   7.848415   8.243390   6.412760
    43  H    6.760602   6.613364   8.211871   8.640034   8.677581
                   31         32         33         34         35
    31  H    0.000000
    32  H    1.768649   0.000000
    33  H    6.864191   6.283718   0.000000
    34  H    7.083711   6.562090   1.778188   0.000000
    35  H    6.082672   5.229833   1.779281   1.773462   0.000000
    36  H    6.763266   6.840811   2.871919   2.365145   3.543396
    37  H    7.359231   7.696957   4.285257   5.296583   5.680916
    38  H    6.902842   7.625138   6.991376   8.175344   7.945310
    39  H    7.023285   7.818969   6.343651   7.279826   7.410135
    40  H    8.241937   8.822253   6.822002   8.047851   8.101064
    41  H    7.144686   6.946747   4.639042   6.312934   5.734425
    42  H    7.043358   7.161491   6.137272   7.688299   7.083340
    43  H    8.978181   9.030561   5.742778   7.293067   7.234472
                   36         37         38         39         40
    36  H    0.000000
    37  H    3.793888   0.000000
    38  H    6.791407   3.614972   0.000000
    39  H    5.548052   2.466246   1.774110   0.000000
    40  H    6.591375   2.893654   1.767862   1.778194   0.000000
    41  H    6.011860   3.518974   3.813881   4.321109   3.768924
    42  H    7.035341   4.085697   2.614592   3.786613   3.082382
    43  H    6.531280   3.139095   3.807058   3.961114   2.708547
                   41         42         43
    41  H    0.000000
    42  H    1.774935   0.000000
    43  H    2.357389   2.817171   0.000000
 Stoichiometry    C15H24O4
 Framework group  C1[X(C15H24O4)]
 Deg. of freedom   123
 Full point group                 C1      NOp   1
 Largest Abelian subgroup         C1      NOp   1
 Largest concise Abelian subgroup C1      NOp   1
                         Standard orientation:                         
 ---------------------------------------------------------------------
 Center     Atomic      Atomic             Coordinates (Angstroms)
 Number     Number       Type             X           Y           Z
 ---------------------------------------------------------------------
      1          6           0       -1.882596    0.486524   -0.240169
      2          6           0       -1.002852   -0.534056   -0.367525
      3          6           0        0.438475   -0.393901   -0.743596
      4          6           0        1.236123    0.408562    0.326031
      5          6           0        1.009507    1.928208    0.177223
      6          6           0       -0.420535    2.438313    0.435131
      7          6           0       -1.525432    1.935908   -0.530884
      8          6           0       -3.157459   -0.044989    0.275140
      9          6           0       -3.007875   -1.547679    0.489060
     10          6           0       -1.598601   -1.896467   -0.023959
     11          8           0       -4.193140    0.573617    0.514195
     12          6           0       -2.714845    2.908637   -0.537145
     13          6           0       -1.623673   -2.839760   -1.232016
     14          8           0       -0.753952   -2.447272    1.009309
     15          6           0        2.742889   -0.002680    0.343637
     16          8           0        2.843451   -1.447224    0.370941
     17          6           0        3.472968    0.546173    1.576296
     18          6           0        3.476383    0.381292   -0.951025
     19          8           0        4.810345   -0.128108   -0.982696
     20          1           0        0.512911    0.121205   -1.711661
     21          1           0        0.887164   -1.381289   -0.857476
     22          1           0        0.854651    0.103898    1.312360
     23          1           0        1.312332    2.237463   -0.834003
     24          1           0        1.666108    2.463661    0.871476
     25          1           0       -0.388098    3.533426    0.358329
     26          1           0       -0.718740    2.210670    1.468443
     27          1           0       -1.095301    1.951793   -1.544659
     28          1           0       -3.101821   -1.775939    1.557164
     29          1           0       -3.813032   -2.081823   -0.028588
     30          1           0       -2.377560    3.890668   -0.889694
     31          1           0       -3.142591    3.039313    0.462315
     32          1           0       -3.515958    2.569359   -1.201373
     33          1           0       -0.617177   -2.988858   -1.635438
     34          1           0       -2.025363   -3.815487   -0.931412
     35          1           0       -2.264261   -2.441010   -2.026358
     36          1           0       -1.060291   -3.355462    1.178309
     37          1           0        2.385208   -1.767378    1.167614
     38          1           0        3.524499    1.639076    1.575184
     39          1           0        2.964598    0.228971    2.494740
     40          1           0        4.497600    0.163279    1.596094
     41          1           0        2.913973    0.014033   -1.820723
     42          1           0        3.558430    1.468521   -1.033618
     43          1           0        4.734226   -1.080703   -0.798221
 ---------------------------------------------------------------------
 Rotational constants (GHZ):      0.5808867      0.2533975      0.1994292
 Standard basis: 6-31G(d) (6D, 7F)
 There are   333 symmetry adapted cartesian basis functions of A   symmetry.
 There are   333 symmetry adapted basis functions of A   symmetry.
   333 basis functions,   628 primitive gaussians,   333 cartesian basis functions
    73 alpha electrons       73 beta electrons
       nuclear repulsion energy      1596.1521561352 Hartrees.
 NAtoms=   43 NActive=   43 NUniq=   43 SFac= 1.00D+00 NAtFMM=   60 NAOKFM=F Big=F
 Integral buffers will be    131072 words long.
 Raffenetti 2 integral format.
 Two-electron integral symmetry is turned on.
 ------------------------------------------------------------------------------
 Polarizable Continuum Model (PCM)
 =================================
 Model                : PCM (using non-symmetric T matrix).
 Atomic radii         : SMD-Coulomb.
 Polarization charges : Total charges.
 Charge compensation  : None.
 Solution method      : On-the-fly selection.
 Cavity type          : VdW (van der Waals Surface) (Alpha=1.000).
 Cavity algorithm     : GePol (No added spheres)
                        Default sphere list used, NSphG=   43.
                        Lebedev-Laikov grids with approx.  5.0 points / Ang**2.
                        Smoothing algorithm: Karplus/York (Gamma=1.0000).
                        Polarization charges: spherical gaussians, with
                                              point-specific exponents (IZeta= 3).
                        Self-potential: point-specific (ISelfS= 7).
                        Self-field    : sphere-specific E.n sum rule (ISelfD= 2).
 1st derivatives      : Analytical E(r).r(x)/FMM algorithm (CHGder, D1EAlg=3).
                        Cavity 1st derivative terms included.
 Solvent              : Methanol, Eps=  32.613000 Eps(inf)=   1.765709
 ------------------------------------------------------------------------------
 ------------------------------------------------------------------------------
 Atomic radii for non-electrostatic terms: SMD-CDS.
 ------------------------------------------------------------------------------
 Nuclear repulsion after PCM non-electrostatic terms =     1596.1531346911 Hartrees.
 One-electron integrals computed using PRISM.
 NBasis=   333 RedAO= T EigKep=  1.00D-03  NBF=   333
 NBsUse=   333 1.00D-06 EigRej= -1.00D+00 NBFU=   333
 Initial guess from the checkpoint file:  "DY-202A-11R_68.chk"
 B after Tr=     0.000000    0.000000    0.000000
         Rot=    0.999982   -0.005964    0.000073    0.000174 Ang=  -0.68 deg.
 ExpMin= 1.61D-01 ExpMax= 5.48D+03 ExpMxC= 8.25D+02 IAcc=1 IRadAn=         1 AccDes= 0.00D+00
 Harris functional with IExCor=  402 and IRadAn=       1 diagonalized for initial guess.
 HarFok:  IExCor=  402 AccDes= 0.00D+00 IRadAn=         1 IDoV= 1 UseB2=F ITyADJ=14
 ICtDFT=  3500011 ScaDFX=  1.000000  1.000000  1.000000  1.000000
 FoFCou: FMM=F IPFlag=           0 FMFlag=      100000 FMFlg1=           0
         NFxFlg=           0 DoJE=T BraDBF=F KetDBF=T FulRan=T
         wScrn=  0.000000 ICntrl=     500 IOpCl=  0 I1Cent=   200000004 NGrid=           0
         NMat0=    1 NMatS0=      1 NMatT0=    0 NMatD0=    1 NMtDS0=    0 NMtDT0=    0
 Petite list used in FoFCou.
 Keep R1 ints in memory in canonical form, NReq=1565304907.
 Requested convergence on RMS density matrix=1.00D-08 within 128 cycles.
 Requested convergence on MAX density matrix=1.00D-06.
 Requested convergence on             energy=1.00D-06.
 No special actions if energy rises.
 Inv3:  Mode=1 IEnd=    21805248.
 Iteration    1 A*A^-1 deviation from unit magnitude is 5.88D-15 for   2685.
 Iteration    1 A*A^-1 deviation from orthogonality  is 2.73D-15 for   1715    634.
 Iteration    1 A^-1*A deviation from unit magnitude is 5.88D-15 for   2685.
 Iteration    1 A^-1*A deviation from orthogonality  is 1.09D-09 for   1906   1499.
 Iteration    2 A*A^-1 deviation from unit magnitude is 2.66D-15 for   1346.
 Iteration    2 A*A^-1 deviation from orthogonality  is 3.00D-15 for   1807    689.
 Iteration    2 A^-1*A deviation from unit magnitude is 8.88D-16 for     24.
 Iteration    2 A^-1*A deviation from orthogonality  is 3.40D-16 for    611    604.
 Error on total polarization charges =  0.05257
 SCF Done:  E(RB3LYP) =  -886.949582058     A.U. after   10 cycles
            NFock= 10  Conv=0.84D-08     -V/T= 2.0094
 SMD-CDS (non-electrostatic) energy       (kcal/mol) =       0.61
 (included in total energy above)
 D1PCM: PCM CHGder 1st derivatives, ID1Alg=3 FixD1E=F DoIter=F DoCFld=F I1PDM=0.
 Calling FoFJK, ICntrl=      2127 FMM=F ISym2X=0 I1Cent= 0 IOpClX= 0 NMat=1 NMatS=1 NMatT=0.
 ***** Axes restored to original set *****
 -------------------------------------------------------------------
 Center     Atomic                   Forces (Hartrees/Bohr)
 Number     Number              X              Y              Z
 -------------------------------------------------------------------
      1        6           0.000751820    0.002605175   -0.000215853
      2        6          -0.000848187   -0.002273922    0.000258136
      3        6           0.000334559    0.000397239   -0.000215453
      4        6          -0.000296609   -0.000230510    0.000649809
      5        6           0.000290092   -0.000251874   -0.000424125
      6        6          -0.000864669    0.000093420    0.000063778
      7        6           0.000148518   -0.000812962    0.000218219
      8        6          -0.000333217   -0.001991292   -0.000725810
      9        6          -0.001350132   -0.000237337    0.000127383
     10        6           0.002253192    0.000992020    0.001165784
     11        8          -0.001185026    0.000908873    0.000464155
     12        6          -0.000236823   -0.000142261    0.000278591
     13        6          -0.000604639    0.000693078   -0.000127982
     14        8          -0.000437613   -0.000370541   -0.000505679
     15        6          -0.000185680   -0.000695711   -0.000246558
     16        8           0.000522259   -0.000243096    0.000228059
     17        6          -0.000106066    0.000355640   -0.000558978
     18        6          -0.000456090    0.000601591   -0.000155023
     19        8           0.000618494   -0.000104447   -0.000112339
     20        1           0.000264077   -0.000317369   -0.000061341
     21        1           0.000010352    0.000020763   -0.000426903
     22        1          -0.000100918    0.000139653   -0.000350131
     23        1          -0.000264601   -0.000076276    0.000267841
     24        1           0.000594901    0.000069480    0.000205819
     25        1           0.000202983    0.000048707    0.000156159
     26        1           0.000060538    0.000056119   -0.000100214
     27        1          -0.000129628    0.000184301    0.000065131
     28        1           0.000631654    0.000563405    0.000049109
     29        1           0.000091772    0.000478201   -0.000032805
     30        1          -0.000061072    0.000015643   -0.000043668
     31        1           0.000017979    0.000100702   -0.000066655
     32        1          -0.000043366    0.000123803   -0.000176940
     33        1           0.000188286   -0.000351244   -0.000075413
     34        1           0.000125804   -0.000198090   -0.000098095
     35        1           0.000180246   -0.000088907   -0.000176074
     36        1           0.000188189    0.000137716    0.000030995
     37        1           0.000242642    0.000243052   -0.000042798
     38        1          -0.000157777    0.000293554    0.000160332
     39        1           0.000075271   -0.000172754    0.000128260
     40        1          -0.000058451   -0.000115025    0.000284610
     41        1          -0.000162208   -0.000070117   -0.000068037
     42        1           0.000063971   -0.000339639    0.000106619
     43        1           0.000025174   -0.000038760    0.000098086
 -------------------------------------------------------------------
 Cartesian Forces:  Max     0.002605175 RMS     0.000554031

 GradGradGradGradGradGradGradGradGradGradGradGradGradGradGradGradGradGrad
 Berny optimization.
 Using GEDIIS/GDIIS optimizer.
 FormGI is forming the generalized inverse of G from B-inverse, IUseBI=4.
 Internal  Forces:  Max     0.001543497 RMS     0.000286640
 Search for a local minimum.
 Step number   5 out of a maximum of  258
 All quantities printed in internal units (Hartrees-Bohrs-Radians)
 Mixed Optimization -- En-DIIS/RFO-DIIS
 Swapping is turned off.
 Update second derivatives using D2CorX and points    3    4    5
 DE= -9.41D-05 DEPred=-1.55D-04 R= 6.09D-01
 TightC=F SS=  1.41D+00  RLast= 2.13D-01 DXNew= 1.7411D+00 6.3924D-01
 Trust test= 6.09D-01 RLast= 2.13D-01 DXMaxT set to 1.04D+00
 ITU=  1  1  1  1  0
     Eigenvalues ---    0.00169   0.00238   0.00319   0.00340   0.00361
     Eigenvalues ---    0.00434   0.00523   0.00565   0.00864   0.01000
     Eigenvalues ---    0.01037   0.01187   0.01253   0.01335   0.01344
     Eigenvalues ---    0.01442   0.02433   0.02817   0.03485   0.03696
     Eigenvalues ---    0.03834   0.04228   0.04379   0.04597   0.04818
     Eigenvalues ---    0.04858   0.04935   0.05068   0.05209   0.05340
     Eigenvalues ---    0.05368   0.05412   0.05469   0.05537   0.05639
     Eigenvalues ---    0.05650   0.05697   0.05709   0.05963   0.06253
     Eigenvalues ---    0.06417   0.06676   0.07033   0.08250   0.08562
     Eigenvalues ---    0.08743   0.08929   0.09000   0.09021   0.09258
     Eigenvalues ---    0.09409   0.10925   0.11829   0.12972   0.13779
     Eigenvalues ---    0.13935   0.15185   0.15936   0.16000   0.16000
     Eigenvalues ---    0.16000   0.16000   0.16000   0.16000   0.16000
     Eigenvalues ---    0.16005   0.16011   0.16051   0.16159   0.16448
     Eigenvalues ---    0.16721   0.18260   0.19711   0.19964   0.20483
     Eigenvalues ---    0.22108   0.23583   0.24535   0.25220   0.26346
     Eigenvalues ---    0.26572   0.27848   0.28046   0.28320   0.28586
     Eigenvalues ---    0.28716   0.28978   0.29251   0.29642   0.30691
     Eigenvalues ---    0.31850   0.32051   0.32646   0.33678   0.33799
     Eigenvalues ---    0.33857   0.33898   0.33968   0.34010   0.34085
     Eigenvalues ---    0.34097   0.34116   0.34132   0.34156   0.34203
     Eigenvalues ---    0.34207   0.34217   0.34247   0.34268   0.34314
     Eigenvalues ---    0.34346   0.34371   0.34422   0.34558   0.36129
     Eigenvalues ---    0.38901   0.41399   0.41883   0.51586   0.52265
     Eigenvalues ---    0.52738   0.55157   0.96531
 En-DIIS/RFO-DIIS IScMMF=        0 using points:     5    4    3    2
 RFO step:  Lambda=-4.20515470D-05.
 DidBck=T Rises=F RFO-DIIS coefs:    0.77664    0.30190   -0.08684    0.00830
 Iteration  1 RMS(Cart)=  0.01322114 RMS(Int)=  0.00009289
 Iteration  2 RMS(Cart)=  0.00012641 RMS(Int)=  0.00001200
 Iteration  3 RMS(Cart)=  0.00000001 RMS(Int)=  0.00001200
 Variable       Old X    -DE/DX   Delta X   Delta X   Delta X     New X
                                 (Linear)    (Quad)   (Total)
    R1        2.55760   0.00150  -0.00024   0.00203   0.00179   2.55939
    R2        2.87387  -0.00071   0.00042  -0.00204  -0.00163   2.87225
    R3        2.78587   0.00109   0.00011   0.00000   0.00012   2.78600
    R4        2.82733   0.00070  -0.00011   0.00087   0.00076   2.82809
    R5        2.88400  -0.00123   0.00027  -0.00215  -0.00188   2.88212
    R6        2.94233   0.00016  -0.00013   0.00153   0.00140   2.94373
    R7        2.07700  -0.00007   0.00010  -0.00048  -0.00038   2.07662
    R8        2.06078   0.00003  -0.00017   0.00025   0.00008   2.06086
    R9        2.91706   0.00001  -0.00039   0.00096   0.00057   2.91763
   R10        2.95171   0.00047  -0.00055   0.00304   0.00249   2.95420
   R11        2.07972  -0.00031   0.00009  -0.00068  -0.00058   2.07913
   R12        2.91027   0.00066  -0.00023   0.00136   0.00114   2.91140
   R13        2.07863  -0.00034   0.00011  -0.00085  -0.00074   2.07789
   R14        2.06994   0.00052   0.00006   0.00075   0.00081   2.07075
   R15        2.93145  -0.00011  -0.00002  -0.00026  -0.00028   2.93117
   R16        2.07545   0.00004  -0.00002   0.00017   0.00015   2.07560
   R17        2.07740  -0.00013   0.00005  -0.00032  -0.00028   2.07712
   R18        2.90363   0.00031  -0.00003   0.00018   0.00016   2.90379
   R19        2.08128  -0.00010   0.00005  -0.00043  -0.00038   2.08090
   R20        2.88220  -0.00047   0.00016  -0.00120  -0.00104   2.88115
   R21        2.32402   0.00154  -0.00013   0.00098   0.00085   2.32488
   R22        2.90975   0.00103  -0.00024   0.00137   0.00111   2.91086
   R23        2.07162  -0.00013   0.00006  -0.00010  -0.00004   2.07158
   R24        2.07142  -0.00028   0.00005  -0.00062  -0.00057   2.07085
   R25        2.89679   0.00034  -0.00007   0.00060   0.00053   2.89732
   R26        2.72832  -0.00040   0.00006  -0.00071  -0.00064   2.72768
   R27        2.07219   0.00001   0.00004  -0.00014  -0.00010   2.07209
   R28        2.06920  -0.00006  -0.00002   0.00000  -0.00001   2.06918
   R29        2.06844   0.00011  -0.00010   0.00049   0.00039   2.06883
   R30        2.06838   0.00025  -0.00008   0.00054   0.00047   2.06884
   R31        2.07333   0.00010  -0.00002   0.00018   0.00017   2.07350
   R32        2.07038  -0.00001   0.00000  -0.00005  -0.00004   2.07034
   R33        1.83917  -0.00018   0.00003  -0.00026  -0.00023   1.83895
   R34        2.73689   0.00005   0.00015  -0.00052  -0.00037   2.73651
   R35        2.89918   0.00004  -0.00006  -0.00039  -0.00045   2.89873
   R36        2.90403   0.00014  -0.00025   0.00127   0.00103   2.90506
   R37        1.83914  -0.00022   0.00003  -0.00031  -0.00028   1.83885
   R38        2.06758   0.00029   0.00010   0.00026   0.00036   2.06794
   R39        2.07233   0.00012  -0.00002   0.00012   0.00010   2.07243
   R40        2.06739  -0.00001   0.00001  -0.00002  -0.00002   2.06737
   R41        2.69903   0.00066  -0.00006   0.00001  -0.00006   2.69897
   R42        2.07660   0.00016   0.00007   0.00014   0.00021   2.07681
   R43        2.06631  -0.00034   0.00007  -0.00069  -0.00061   2.06570
   R44        1.83922   0.00006  -0.00004   0.00018   0.00014   1.83936
    A1        2.15079   0.00036  -0.00032   0.00138   0.00105   2.15185
    A2        1.89983  -0.00037  -0.00002  -0.00032  -0.00037   1.89947
    A3        2.23131   0.00001   0.00039  -0.00127  -0.00084   2.23047
    A4        2.18855  -0.00025   0.00007  -0.00020  -0.00013   2.18841
    A5        1.98040   0.00028   0.00005  -0.00028  -0.00028   1.98013
    A6        2.11328  -0.00003  -0.00015   0.00042   0.00032   2.11361
    A7        1.94886  -0.00036   0.00023  -0.00317  -0.00295   1.94591
    A8        1.90767   0.00004  -0.00025   0.00215   0.00189   1.90956
    A9        1.91537   0.00026  -0.00002   0.00115   0.00114   1.91651
   A10        1.90587   0.00021   0.00006  -0.00017  -0.00011   1.90576
   A11        1.90456   0.00014  -0.00018   0.00173   0.00156   1.90612
   A12        1.88021  -0.00030   0.00017  -0.00166  -0.00150   1.87871
   A13        1.94544   0.00007   0.00010  -0.00157  -0.00148   1.94396
   A14        1.94576   0.00065   0.00048   0.00220   0.00268   1.94844
   A15        1.87071  -0.00010   0.00077  -0.00122  -0.00045   1.87026
   A16        1.98438  -0.00076  -0.00130  -0.00038  -0.00168   1.98270
   A17        1.88393   0.00000   0.00006  -0.00088  -0.00082   1.88311
   A18        1.82491   0.00015  -0.00001   0.00190   0.00189   1.82680
   A19        2.03337   0.00021  -0.00029   0.00207   0.00177   2.03514
   A20        1.90180   0.00002   0.00000  -0.00022  -0.00022   1.90157
   A21        1.90936  -0.00027  -0.00022  -0.00043  -0.00065   1.90871
   A22        1.89280  -0.00007   0.00025  -0.00202  -0.00177   1.89104
   A23        1.86352   0.00007   0.00024   0.00090   0.00114   1.86466
   A24        1.85481   0.00002   0.00006  -0.00050  -0.00044   1.85437
   A25        2.03736   0.00010  -0.00006  -0.00149  -0.00155   2.03582
   A26        1.86621  -0.00014   0.00007  -0.00075  -0.00068   1.86553
   A27        1.91847  -0.00006   0.00013   0.00012   0.00025   1.91872
   A28        1.87593   0.00016  -0.00020   0.00169   0.00148   1.87742
   A29        1.90188  -0.00003  -0.00005   0.00095   0.00090   1.90278
   A30        1.85482  -0.00002   0.00012  -0.00045  -0.00032   1.85450
   A31        1.93574  -0.00025   0.00035  -0.00217  -0.00183   1.93392
   A32        2.00680   0.00003   0.00072  -0.00234  -0.00161   2.00520
   A33        1.85607   0.00013  -0.00029   0.00133   0.00104   1.85711
   A34        1.92715   0.00022  -0.00034   0.00223   0.00190   1.92904
   A35        1.86541   0.00003  -0.00036   0.00101   0.00066   1.86606
   A36        1.86443  -0.00015  -0.00019   0.00024   0.00005   1.86448
   A37        1.89593  -0.00023   0.00004  -0.00045  -0.00048   1.89544
   A38        2.23299  -0.00001   0.00026  -0.00107  -0.00078   2.23221
   A39        2.15425   0.00024  -0.00039   0.00150   0.00114   2.15539
   A40        1.84025   0.00037  -0.00005  -0.00030  -0.00046   1.83979
   A41        1.91070  -0.00015   0.00111  -0.00559  -0.00446   1.90624
   A42        1.91966  -0.00042  -0.00038   0.00120   0.00085   1.92050
   A43        1.93466  -0.00033   0.00035  -0.00348  -0.00312   1.93154
   A44        1.98729   0.00013  -0.00057   0.00472   0.00418   1.99147
   A45        1.87099   0.00037  -0.00037   0.00296   0.00257   1.87356
   A46        1.80294  -0.00004   0.00009  -0.00062  -0.00058   1.80237
   A47        1.95877  -0.00011   0.00068  -0.00421  -0.00351   1.95526
   A48        1.84763   0.00015  -0.00047   0.00329   0.00283   1.85047
   A49        1.96816  -0.00004   0.00001   0.00010   0.00013   1.96829
   A50        1.96429   0.00014  -0.00028   0.00140   0.00112   1.96542
   A51        1.91645  -0.00009  -0.00003   0.00008   0.00003   1.91649
   A52        1.90727   0.00000  -0.00021   0.00111   0.00091   1.90818
   A53        1.95436   0.00012  -0.00004   0.00045   0.00042   1.95477
   A54        1.95282   0.00008   0.00005  -0.00020  -0.00015   1.95266
   A55        1.88256  -0.00007   0.00004  -0.00043  -0.00039   1.88218
   A56        1.88348  -0.00013   0.00015  -0.00120  -0.00105   1.88242
   A57        1.88072  -0.00002   0.00002   0.00018   0.00019   1.88091
   A58        1.93826   0.00015  -0.00017   0.00085   0.00068   1.93894
   A59        1.91486   0.00014  -0.00010   0.00070   0.00060   1.91546
   A60        1.93583   0.00028  -0.00013   0.00114   0.00101   1.93684
   A61        1.89284  -0.00030   0.00028  -0.00210  -0.00183   1.89102
   A62        1.89654  -0.00019   0.00015  -0.00082  -0.00067   1.89586
   A63        1.88415  -0.00011  -0.00002   0.00013   0.00011   1.88427
   A64        1.87144   0.00026  -0.00018   0.00154   0.00136   1.87280
   A65        1.90688   0.00075   0.00085   0.00339   0.00424   1.91112
   A66        1.95403  -0.00069  -0.00088  -0.00132  -0.00219   1.95184
   A67        1.96617  -0.00004  -0.00066   0.00049  -0.00017   1.96600
   A68        1.88455  -0.00015   0.00044  -0.00193  -0.00149   1.88307
   A69        1.80488  -0.00026   0.00040  -0.00057  -0.00018   1.80470
   A70        1.93946   0.00043   0.00003   0.00001   0.00004   1.93950
   A71        1.88688  -0.00031   0.00027  -0.00198  -0.00172   1.88517
   A72        1.95946   0.00009  -0.00053   0.00173   0.00120   1.96065
   A73        1.92712  -0.00007   0.00023  -0.00170  -0.00147   1.92565
   A74        1.91243   0.00025  -0.00003   0.00131   0.00128   1.91371
   A75        1.88769  -0.00006  -0.00001  -0.00066  -0.00067   1.88701
   A76        1.88127   0.00001   0.00006   0.00106   0.00112   1.88238
   A77        1.89419  -0.00024   0.00031  -0.00182  -0.00151   1.89267
   A78        1.95558   0.00008  -0.00020   0.00086   0.00066   1.95624
   A79        1.91662  -0.00014   0.00012  -0.00141  -0.00129   1.91533
   A80        1.92612   0.00001  -0.00013   0.00079   0.00066   1.92678
   A81        1.91905   0.00008   0.00026  -0.00003   0.00023   1.91928
   A82        1.85758  -0.00010  -0.00005  -0.00030  -0.00035   1.85723
   A83        1.88697   0.00007   0.00000   0.00011   0.00012   1.88709
   A84        1.84609   0.00004  -0.00014   0.00076   0.00062   1.84671
    D1        0.05076  -0.00015   0.00011  -0.00269  -0.00259   0.04818
    D2       -3.13749  -0.00016  -0.00062  -0.00410  -0.00472   3.14098
    D3       -3.04103  -0.00017  -0.00102   0.00151   0.00049  -3.04053
    D4        0.05390  -0.00018  -0.00174   0.00011  -0.00164   0.05227
    D5       -1.09811   0.00001   0.00015  -0.00098  -0.00083  -1.09893
    D6        2.98322  -0.00010  -0.00027  -0.00029  -0.00056   2.98266
    D7        0.92382  -0.00001  -0.00026  -0.00014  -0.00040   0.92342
    D8        1.98379   0.00003   0.00149  -0.00597  -0.00449   1.97931
    D9       -0.21807  -0.00008   0.00107  -0.00528  -0.00422  -0.22228
   D10       -2.27747   0.00001   0.00108  -0.00513  -0.00406  -2.28152
   D11        0.01096   0.00019   0.00162   0.01292   0.01454   0.02549
   D12       -3.13506  -0.00010  -0.00489   0.00647   0.00160  -3.13346
   D13       -3.07788   0.00016   0.00045   0.01727   0.01772  -3.06016
   D14        0.05929  -0.00014  -0.00606   0.01083   0.00478   0.06407
   D15        1.11412   0.00011  -0.00036   0.00399   0.00362   1.11775
   D16       -0.99650   0.00006  -0.00041   0.00480   0.00439  -0.99211
   D17       -3.05486   0.00024  -0.00045   0.00488   0.00442  -3.05044
   D18       -1.97749   0.00013   0.00041   0.00552   0.00592  -1.97157
   D19        2.19507   0.00007   0.00036   0.00633   0.00669   2.20176
   D20        0.13671   0.00025   0.00032   0.00640   0.00672   0.14343
   D21       -0.09422   0.00014   0.00114  -0.01256  -0.01142  -0.10564
   D22        2.03071   0.00001   0.00156  -0.01505  -0.01348   2.01722
   D23       -2.16198  -0.00006   0.00161  -0.01524  -0.01362  -2.17560
   D24        3.00296   0.00012   0.00045  -0.01391  -0.01346   2.98950
   D25       -1.15530  -0.00002   0.00088  -0.01641  -0.01552  -1.17083
   D26        0.93520  -0.00009   0.00093  -0.01660  -0.01567   0.91954
   D27       -1.38467   0.00009  -0.00024  -0.00007  -0.00030  -1.38498
   D28        2.66043   0.00053   0.00104  -0.00006   0.00098   2.66141
   D29        0.67322   0.00007   0.00036  -0.00276  -0.00239   0.67082
   D30        0.72700   0.00005  -0.00038   0.00048   0.00010   0.72710
   D31       -1.51108   0.00049   0.00091   0.00048   0.00139  -1.50970
   D32        2.78489   0.00003   0.00023  -0.00221  -0.00199   2.78290
   D33        2.77804  -0.00011  -0.00024  -0.00063  -0.00087   2.77717
   D34        0.53996   0.00034   0.00104  -0.00062   0.00042   0.54037
   D35       -1.44726  -0.00012   0.00036  -0.00332  -0.00296  -1.45021
   D36        1.13277   0.00004   0.00037   0.00109   0.00146   1.13423
   D37       -1.01477  -0.00004   0.00025   0.00246   0.00270  -1.01207
   D38       -3.03575   0.00007   0.00030   0.00342   0.00371  -3.03204
   D39       -2.93318   0.00037   0.00004   0.00246   0.00250  -2.93068
   D40        1.20247   0.00029  -0.00008   0.00382   0.00374   1.20621
   D41       -0.81851   0.00040  -0.00003   0.00478   0.00475  -0.81376
   D42       -0.91714   0.00012  -0.00067   0.00401   0.00334  -0.91380
   D43       -3.06468   0.00004  -0.00079   0.00538   0.00459  -3.06009
   D44        1.19752   0.00015  -0.00074   0.00634   0.00560   1.20311
   D45       -0.84005  -0.00030  -0.01422   0.00265  -0.01158  -0.85163
   D46       -2.92676  -0.00018  -0.01478   0.00364  -0.01114  -2.93790
   D47        1.15544  -0.00018  -0.01359   0.00431  -0.00928   1.14616
   D48       -3.05712  -0.00032  -0.01369   0.00325  -0.01044  -3.06756
   D49        1.13935  -0.00020  -0.01425   0.00424  -0.01000   1.12934
   D50       -1.06164  -0.00019  -0.01305   0.00491  -0.00814  -1.06978
   D51        1.17552  -0.00002  -0.01309   0.00332  -0.00976   1.16576
   D52       -0.91120   0.00010  -0.01364   0.00431  -0.00933  -0.92052
   D53       -3.11218   0.00011  -0.01245   0.00498  -0.00747  -3.11965
   D54       -1.11059  -0.00004  -0.00019  -0.00149  -0.00168  -1.11227
   D55        3.07256  -0.00020   0.00006  -0.00214  -0.00208   3.07047
   D56        1.06629  -0.00007  -0.00019  -0.00127  -0.00146   1.06483
   D57        1.04160   0.00008  -0.00020  -0.00193  -0.00213   1.03947
   D58       -1.05844  -0.00008   0.00005  -0.00258  -0.00253  -1.06097
   D59       -3.06470   0.00006  -0.00020  -0.00171  -0.00191  -3.06661
   D60        3.03383   0.00011   0.00012  -0.00304  -0.00292   3.03091
   D61        0.93379  -0.00004   0.00037  -0.00368  -0.00332   0.93047
   D62       -1.07247   0.00009   0.00012  -0.00281  -0.00270  -1.07517
   D63        1.29633  -0.00004   0.00010   0.00056   0.00065   1.29697
   D64       -2.74141  -0.00003   0.00106  -0.00248  -0.00142  -2.74284
   D65       -0.71980  -0.00007   0.00046  -0.00047  -0.00001  -0.71982
   D66       -2.89200  -0.00004  -0.00001  -0.00011  -0.00012  -2.89211
   D67       -0.64655  -0.00003   0.00095  -0.00314  -0.00219  -0.64874
   D68        1.37506  -0.00008   0.00036  -0.00114  -0.00078   1.37428
   D69       -0.88893   0.00000   0.00001   0.00074   0.00074  -0.88819
   D70        1.35652   0.00001   0.00097  -0.00230  -0.00133   1.35519
   D71       -2.90506  -0.00003   0.00037  -0.00029   0.00008  -2.90498
   D72       -3.00609  -0.00005  -0.00033   0.00120   0.00087  -3.00522
   D73        1.19240  -0.00004  -0.00022   0.00071   0.00049   1.19289
   D74       -0.92123  -0.00016  -0.00025   0.00031   0.00006  -0.92117
   D75        1.07082   0.00009  -0.00109   0.00414   0.00305   1.07387
   D76       -1.01387   0.00010  -0.00098   0.00365   0.00267  -1.01121
   D77       -3.12750  -0.00002  -0.00101   0.00324   0.00223  -3.12527
   D78       -0.95140   0.00003  -0.00039   0.00165   0.00126  -0.95014
   D79       -3.03609   0.00004  -0.00028   0.00116   0.00088  -3.03521
   D80        1.13347  -0.00008  -0.00031   0.00076   0.00045   1.13391
   D81       -0.06790  -0.00008  -0.00088  -0.02015  -0.02103  -0.08893
   D82        2.01416  -0.00034   0.00007  -0.02731  -0.02725   1.98692
   D83       -2.21754  -0.00023   0.00006  -0.02634  -0.02627  -2.24382
   D84        3.07787   0.00019   0.00526  -0.01405  -0.00878   3.06909
   D85       -1.12325  -0.00006   0.00622  -0.02121  -0.01500  -1.13825
   D86        0.92823   0.00005   0.00620  -0.02024  -0.01402   0.91420
   D87        0.09214   0.00001  -0.00008   0.01909   0.01901   0.11115
   D88       -2.02645   0.00019  -0.00097   0.02451   0.02355  -2.00290
   D89        2.07689   0.00023  -0.00070   0.02320   0.02250   2.09939
   D90       -1.97394   0.00015  -0.00155   0.02773   0.02619  -1.94776
   D91        2.19065   0.00032  -0.00244   0.03315   0.03072   2.22137
   D92        0.01081   0.00036  -0.00218   0.03184   0.02967   0.04048
   D93        2.19806  -0.00018  -0.00092   0.02312   0.02219   2.22025
   D94        0.07947  -0.00001  -0.00181   0.02854   0.02673   0.10620
   D95       -2.10037   0.00003  -0.00155   0.02724   0.02568  -2.07469
   D96        1.01440   0.00021  -0.00048   0.00311   0.00265   1.01705
   D97        3.10672   0.00002  -0.00030   0.00148   0.00120   3.10792
   D98       -1.09647   0.00016  -0.00047   0.00280   0.00236  -1.09411
   D99        3.04198   0.00005   0.00010  -0.00042  -0.00033   3.04165
   D100      -1.14889  -0.00013   0.00028  -0.00205  -0.00179  -1.15067
   D101       0.93111   0.00001   0.00011  -0.00072  -0.00063   0.93048
   D102      -1.03551   0.00014  -0.00029   0.00157   0.00128  -1.03423
   D103       1.05681  -0.00004  -0.00012  -0.00006  -0.00018   1.05663
   D104       3.13680   0.00009  -0.00028   0.00126   0.00098   3.13779
   D105      -3.04022   0.00009  -0.00168   0.01424   0.01253  -3.02768
   D106       1.28570  -0.00001  -0.00139   0.01245   0.01108   1.29678
   D107      -0.92218   0.00000  -0.00117   0.01120   0.01003  -0.91215
   D108      -1.03137   0.00010   0.00238  -0.02398  -0.02160  -1.05297
   D109       1.09774  -0.00038   0.00210  -0.02474  -0.02264   1.07511
   D110      -3.12891  -0.00008   0.00252  -0.02586  -0.02334   3.13094
   D111      -1.13891   0.00036   0.00427   0.01163   0.01591  -1.12300
   D112       0.96907   0.00029   0.00405   0.01078   0.01483   0.98390
   D113       3.05451   0.00012   0.00456   0.00830   0.01286   3.06737
   D114       3.04450  -0.00006   0.00347   0.00951   0.01297   3.05747
   D115      -1.13071  -0.00012   0.00325   0.00865   0.01190  -1.11882
   D116       0.95473  -0.00030   0.00375   0.00617   0.00992   0.96466
   D117       1.07657   0.00010   0.00274   0.01125   0.01399   1.09056
   D118      -3.09864   0.00004   0.00252   0.01040   0.01291  -3.08573
   D119      -1.01320  -0.00013   0.00302   0.00792   0.01094  -1.00225
   D120      -3.02987  -0.00050  -0.00436   0.00582   0.00147  -3.02840
   D121      -0.89189  -0.00043  -0.00408   0.00538   0.00130  -0.89059
   D122       1.18666  -0.00043  -0.00408   0.00513   0.00105   1.18771
   D123      -0.97329   0.00023  -0.00343   0.00975   0.00632  -0.96697
   D124       1.16469   0.00029  -0.00315   0.00930   0.00615   1.17084
   D125      -3.03995   0.00030  -0.00315   0.00905   0.00590  -3.03405
   D126       1.04451   0.00011  -0.00269   0.00720   0.00451   1.04902
   D127      -3.10070   0.00017  -0.00241   0.00675   0.00434  -3.09635
   D128      -1.02215   0.00018  -0.00241   0.00651   0.00409  -1.01806
   D129       0.91546  -0.00008  -0.00129   0.00960   0.00832   0.92378
   D130      -1.22113  -0.00001  -0.00148   0.01083   0.00935  -1.21178
   D131       3.02231  -0.00009  -0.00159   0.01088   0.00929   3.03160
         Item               Value     Threshold  Converged?
 Maximum Force            0.001543     0.000450     NO 
 RMS     Force            0.000287     0.000300     YES
 Maximum Displacement     0.075185     0.001800     NO 
 RMS     Displacement     0.013221     0.001200     NO 
 Predicted change in Energy=-6.854657D-05
 GradGradGradGradGradGradGradGradGradGradGradGradGradGradGradGradGradGrad

                          Input orientation:                          
 ---------------------------------------------------------------------
 Center     Atomic      Atomic             Coordinates (Angstroms)
 Number     Number       Type             X           Y           Z
 ---------------------------------------------------------------------
      1          6           0       -1.857888    0.506330   -0.265705
      2          6           0       -0.978787   -0.517858   -0.377699
      3          6           0        0.466927   -0.383336   -0.740346
      4          6           0        1.253292    0.420683    0.337511
      5          6           0        1.030095    1.940295    0.180282
      6          6           0       -0.401808    2.455798    0.420083
      7          6           0       -1.495128    1.952985   -0.558573
      8          6           0       -3.138759   -0.019204    0.240953
      9          6           0       -2.987381   -1.516429    0.485756
     10          6           0       -1.580432   -1.875141   -0.028566
     11          8           0       -4.175834    0.603828    0.464278
     12          6           0       -2.684470    2.925629   -0.583555
     13          6           0       -1.612839   -2.817850   -1.237262
     14          8           0       -0.737572   -2.431153    1.002898
     15          6           0        2.761256    0.010314    0.376552
     16          8           0        2.868328   -1.433022    0.424635
     17          6           0        3.474961    0.577174    1.610356
     18          6           0        3.508923    0.380249   -0.914730
     19          8           0        4.842935   -0.129754   -0.927708
     20          1           0        0.554423    0.129099   -1.708508
     21          1           0        0.914459   -1.371989   -0.848035
     22          1           0        0.857410    0.120645    1.319224
     23          1           0        1.343102    2.244690   -0.828892
     24          1           0        1.681879    2.477361    0.878493
     25          1           0       -0.364179    3.550661    0.340981
     26          1           0       -0.712960    2.232271    1.450318
     27          1           0       -1.052575    1.964638   -1.566829
     28          1           0       -3.069129   -1.716446    1.560484
     29          1           0       -3.797878   -2.061883   -0.010687
     30          1           0       -2.344100    3.906168   -0.937131
     31          1           0       -3.124256    3.061408    0.409974
     32          1           0       -3.477571    2.583088   -1.256009
     33          1           0       -0.607741   -2.974060   -1.642148
     34          1           0       -2.019474   -3.791748   -0.937057
     35          1           0       -2.251327   -2.415436   -2.031415
     36          1           0       -1.042029   -3.340862    1.166348
     37          1           0        2.420039   -1.741286    1.231414
     38          1           0        3.511348    1.670857    1.603897
     39          1           0        2.963355    0.258372    2.526510
     40          1           0        4.504140    0.207539    1.642168
     41          1           0        2.954563    0.003330   -1.785604
     42          1           0        3.592482    1.466103   -1.008810
     43          1           0        4.764607   -1.081959   -0.741749
 ---------------------------------------------------------------------
                    Distance matrix (angstroms):
                    1          2          3          4          5
     1  C    0.000000
     2  C    1.354372   0.000000
     3  C    2.534079   1.496562   0.000000
     4  C    3.170275   2.524789   1.557753   0.000000
     5  C    3.255089   3.223269   2.562026   1.543943   0.000000
     6  C    2.528023   3.132409   3.187786   2.624474   1.540647
     7  C    1.519927   2.530689   3.056321   3.271807   2.631124
     8  C    1.474286   2.301492   3.754533   4.415081   4.606806
     9  C    2.435570   2.403571   3.836597   4.664514   5.308707
    10  C    2.409278   1.525152   2.631310   3.665353   4.627745
    11  O    2.432130   3.491163   4.897024   5.433693   5.382239
    12  C    2.576291   3.848290   4.572214   4.757004   3.918204
    13  C    3.471908   2.535909   3.240248   4.602468   5.624453
    14  O    3.390172   2.371693   2.946739   3.541080   4.786533
    15  C    4.689885   3.851725   2.581931   1.563293   2.600052
    16  O    5.155073   4.035041   2.868056   2.460113   3.849426
    17  C    5.653663   4.998732   3.936578   2.565236   3.143339
    18  C    5.407384   4.608095   3.141212   2.580236   3.126882
    19  O    6.763422   5.860510   4.387351   3.845686   4.477778
    20  H    2.836059   2.130807   1.098901   2.181659   2.659742
    21  H    3.398985   2.129586   1.090558   2.175776   3.470164
    22  H    3.167586   2.580475   2.155993   1.100230   2.153633
    23  H    3.685840   3.636814   2.771650   2.166925   1.099574
    24  H    4.210000   4.198630   3.504331   2.169394   1.095792
    25  H    3.444878   4.176971   4.163693   3.523206   2.136141
    26  H    2.689696   3.312932   3.610062   2.895917   2.176345
    27  H    2.113792   2.753590   2.916324   3.365610   2.718548
    28  H    3.121346   3.092361   4.424330   4.974566   5.663951
    29  H    3.228670   3.235118   4.640957   5.639033   6.274011
    30  H    3.499445   4.663588   5.132294   5.168612   4.061830
    31  H    2.930640   4.246717   5.107455   5.112886   4.309093
    32  H    2.813716   4.078139   4.962323   5.440254   4.774428
    33  H    3.945957   2.787371   2.946185   4.348192   5.491325
    34  H    4.353194   3.480556   4.223524   5.484533   6.588220
    35  H    3.436458   2.820450   3.631142   5.092910   5.884873
    36  H    4.185365   3.218296   3.828758   4.483825   5.758180
    37  H    5.059032   3.954495   3.089743   2.614282   4.073189
    38  H    5.803467   5.373872   4.357027   2.874975   2.873307
    39  H    5.576947   4.957564   4.161285   2.782513   3.474356
    40  H    6.648658   5.888000   4.724891   3.509355   4.148318
    41  H    5.071764   4.210115   2.725877   2.752476   3.364539
    42  H    5.583897   5.023037   3.641647   2.894356   2.864372
    43  H    6.826911   5.782500   4.354093   3.968888   4.891906
                    6          7          8          9         10
     6  C    0.000000
     7  C    1.551108   0.000000
     8  C    3.694404   2.688920   0.000000
     9  C    4.740052   3.918453   1.524641   0.000000
    10  C    4.510818   3.865583   2.438346   1.540360   0.000000
    11  O    4.204167   3.170589   1.230271   2.430714   3.622747
    12  C    2.537435   1.536619   3.091639   4.578981   4.957248
    13  C    5.659042   4.820305   3.513684   2.559659   1.533198
    14  O    4.933021   4.715161   3.487658   2.483102   1.443426
    15  C    3.998408   4.771293   5.901648   5.948925   4.750718
    16  O    5.081017   5.609945   6.173955   5.856622   4.493587
    17  C    4.469375   5.594541   6.780282   6.885475   5.852941
    18  C    4.624225   5.257459   6.759205   6.910914   5.636809
    19  O    6.000746   6.681699   8.067554   8.076794   6.716731
    20  H    3.295270   2.974822   4.178754   4.479613   3.375913
    21  H    4.241773   4.116473   4.409592   4.126041   2.673793
    22  H    2.801254   3.523922   4.141449   4.261115   3.426773
    23  H    2.156204   2.865957   5.133893   5.884505   5.114742
    24  H    2.133625   3.526116   5.466063   6.156833   5.514499
    25  H    1.098361   2.154254   4.522414   5.707675   5.572716
    26  H    1.099165   2.173805   3.523663   4.489557   4.450892
    27  H    2.147686   1.101167   3.399392   4.480447   4.169987
    28  H    5.081607   4.520243   2.150963   1.096234   2.183228
    29  H    5.668183   4.660687   2.161088   1.095847   2.225367
    30  H    2.778147   2.163096   4.174674   5.642958   5.901883
    31  H    2.789012   2.195619   3.085279   4.580510   5.190880
    32  H    3.505112   2.193976   3.021193   4.481079   4.998156
    33  H    5.811933   5.122242   4.322418   3.509323   2.181145
    34  H    6.594733   5.781016   4.107627   2.852774   2.165986
    35  H    5.758428   4.671638   3.419521   2.772389   2.180234
    36  H    5.879461   5.586185   4.035597   2.752481   1.966223
    37  H    5.122167   5.672761   5.903119   5.463219   4.196335
    38  H    4.162972   5.460830   6.995559   7.324105   6.416016
    39  H    4.537625   5.680451   6.522011   6.536502   5.632610
    40  H    5.533216   6.624277   7.773591   7.773818   6.644616
    41  H    4.705835   5.010639   6.421527   6.540294   5.213637
    42  H    4.356097   5.130647   7.005545   7.377251   6.235690
    43  H    6.368471   6.959074   8.034821   7.860588   6.434072
                   11         12         13         14         15
    11  O    0.000000
    12  C    2.951759   0.000000
    13  C    4.601311   5.879054   0.000000
    14  O    4.617669   5.916279   2.435969   0.000000
    15  C    6.962987   6.251144   5.453037   4.312177   0.000000
    16  O    7.332841   7.130768   4.975993   3.785917   1.448101
    17  C    7.736206   6.947451   6.746912   5.211955   1.533941
    18  C    7.810708   6.704235   6.046843   5.441875   1.537293
    19  O    9.154997   8.131152   6.999906   6.337644   2.460508
    20  H    5.227016   4.424537   3.688306   3.946627   3.038372
    21  H    5.615790   5.611752   2.937557   2.697589   2.611712
    22  H    5.128153   4.902390   4.612212   3.025839   2.127307
    23  H    5.901133   4.092091   5.876535   5.435823   2.908040
    24  H    6.163968   4.626395   6.585654   5.473822   2.739219
    25  H    4.819517   2.574720   6.678917   6.029896   4.722676
    26  H    3.951658   2.916203   5.791078   4.684903   4.261484
    27  H    3.966352   2.133873   4.826458   5.101539   4.705468
    28  H    2.794661   5.127740   3.340846   2.501573   6.194900
    29  H    2.733946   5.142289   2.617321   3.244870   6.889572
    30  H    4.027983   1.096505   6.770320   6.819551   6.555006
    31  H    2.673662   1.094965   6.289948   6.017976   6.629445
    32  H    2.713748   1.094778   5.713817   6.144336   6.943154
    33  H    5.474449   6.343481   1.094785   2.703308   4.932726
    34  H    5.092614   6.759463   1.097248   2.694052   6.247930
    35  H    4.364421   5.550756   1.095574   3.390981   6.067006
    36  H    5.086670   6.710341   2.525214   0.973129   5.130218
    37  H    7.042272   7.150540   4.849479   3.240161   1.978717
    38  H    7.844109   6.689362   7.380918   5.936413   2.196910
    39  H    7.439097   6.977442   6.676127   4.822012   2.173636
    40  H    8.768490   8.001123   7.406856   5.903127   2.162943
    41  H    7.501008   6.464011   5.396378   5.228223   2.170792
    42  H    7.953631   6.458420   6.745355   6.163193   2.174738
    43  H    9.177574   8.460173   6.628021   5.927739   2.541077
                   16         17         18         19         20
    16  O    0.000000
    17  C    2.411395   0.000000
    18  C    2.343547   2.532981   0.000000
    19  O    2.725144   2.968648   1.428236   0.000000
    20  H    3.513500   4.443554   3.069566   4.366691   0.000000
    21  H    2.332599   4.049580   3.131459   4.120973   1.767288
    22  H    2.694060   2.672966   3.476848   4.582118   3.042867
    23  H    4.174112   3.643537   2.859072   4.230435   2.423111
    24  H    4.111538   2.713205   3.309323   4.477911   3.671248
    25  H    5.940807   5.019156   5.160353   6.501466   4.092838
    26  H    5.226091   4.505956   5.181480   6.488616   4.000972
    27  H    5.557293   5.702468   4.872658   6.289038   2.443710
    28  H    6.051767   6.934573   7.334412   8.444492   5.217516
    29  H    6.709938   7.904846   7.756974   8.901555   5.159992
    30  H    7.584904   7.171706   6.833044   8.242708   4.823143
    31  H    7.490739   7.152761   7.276161   8.686140   5.159368
    32  H    7.695722   7.783151   7.333490   8.757746   4.741708
    33  H    4.327753   6.313359   5.359800   6.189537   3.314306
    34  H    5.595391   7.467638   6.925983   7.778364   4.753223
    35  H    5.762654   7.416777   6.499487   7.534657   3.801468
    36  H    4.413716   5.995945   6.236083   7.023467   4.780595
    37  H    0.973079   2.575212   3.208195   3.623433   3.952468
    38  H    3.382040   1.094307   2.830045   3.379992   4.700260
    39  H    2.699578   1.096683   3.486350   3.951593   4.873915
    40  H    2.617195   1.094007   2.749184   2.613965   5.180101
    41  H    2.637366   3.483196   1.099002   2.078376   2.404669
    42  H    3.314225   2.768399   1.093120   2.029032   3.392191
    43  H    2.253790   3.154094   1.935127   0.973350   4.486305
                   21         22         23         24         25
    21  H    0.000000
    22  H    2.632152   0.000000
    23  H    3.642043   3.059717   0.000000
    24  H    4.288045   2.535371   1.756151   0.000000
    25  H    5.223137   3.770179   2.447237   2.372181   0.000000
    26  H    4.574015   2.634808   3.069583   2.474329   1.757961
    27  H    3.939413   3.921436   2.522350   3.704014   2.574703
    28  H    4.667824   4.341753   6.392769   6.373790   6.045358
    29  H    4.835620   5.310725   6.756161   7.170991   6.588976
    30  H    6.203635   5.447109   4.045699   4.641819   2.383284
    31  H    6.127709   5.032742   4.707345   4.864108   2.803953
    32  H    5.924441   5.611374   4.851374   5.584550   3.630397
    33  H    2.348263   4.526985   5.630500   6.427595   6.823790
    34  H    3.804092   5.354819   6.910659   7.503197   7.634419
    35  H    3.537141   5.227116   6.006893   6.919331   6.692078
    36  H    3.429583   3.951363   6.392826   6.430727   6.973793
    37  H    2.593695   2.432346   4.614397   4.297258   6.045614
    38  H    4.691984   3.086678   3.308933   2.126880   4.488689
    39  H    4.271253   2.431360   4.222488   3.046647   5.166061
    40  H    4.645625   3.662032   4.499809   3.701412   6.047320
    41  H    2.632977   3.748569   2.921609   3.852008   5.302826
    42  H    3.905436   3.835442   2.387107   2.869662   4.671454
    43  H    3.862519   4.578215   4.772932   4.979674   6.995564
                   26         27         28         29         30
    26  H    0.000000
    27  H    3.047973   0.000000
    28  H    4.599569   5.234210   0.000000
    29  H    5.485528   5.115773   1.766063   0.000000
    30  H    3.341027   2.415387   6.194960   6.212037   0.000000
    31  H    2.753930   3.066352   4.914733   5.184480   1.771145
    32  H    3.884630   2.521843   5.156107   4.819666   1.771153
    33  H    6.056426   4.959263   4.230469   3.697391   7.130886
    34  H    6.610245   5.870902   3.412677   2.648266   7.704758
    35  H    6.007514   4.564855   3.749550   2.569078   6.416288
    36  H    5.590057   5.968140   2.627395   3.258205   7.657640
    37  H    5.064855   5.798542   5.499079   6.348865   7.700217
    38  H    4.264217   5.564998   7.401242   8.364509   6.763114
    39  H    4.309265   5.982848   6.420590   7.585198   7.312476
    40  H    5.599507   6.652980   7.814269   8.763886   8.199453
    41  H    5.374950   4.466738   7.102028   7.280858   6.635351
    42  H    5.017086   4.704942   7.817094   8.249870   6.418883
    43  H    6.767054   6.618317   8.189644   8.649326   8.686386
                   31         32         33         34         35
    31  H    0.000000
    32  H    1.768932   0.000000
    33  H    6.853534   6.266332   0.000000
    34  H    7.071123   6.547237   1.777289   0.000000
    35  H    6.059555   5.204822   1.779034   1.773587   0.000000
    36  H    6.774720   6.847836   2.865449   2.362839   3.541821
    37  H    7.381046   7.724590   4.352532   5.349386   5.737786
    38  H    6.884062   7.606327   7.005637   8.178416   7.944917
    39  H    7.028211   7.822870   6.370169   7.295776   7.424072
    40  H    8.237432   8.817617   6.858617   8.074914   8.124749
    41  H    7.150135   6.950393   4.644937   6.313770   5.745619
    42  H    7.047873   7.162012   6.144758   7.690527   7.089582
    43  H    8.984882   9.034961   5.766532   7.307862   7.257046
                   36         37         38         39         40
    36  H    0.000000
    37  H    3.814288   0.000000
    38  H    6.785427   3.601725   0.000000
    39  H    5.554064   2.443584   1.773873   0.000000
    40  H    6.601329   2.882727   1.768728   1.777263   0.000000
    41  H    5.989189   3.525876   3.818294   4.319659   3.767295
    42  H    7.022601   4.084186   2.621973   3.788523   3.072911
    43  H    6.516172   3.134499   3.827624   3.965162   2.722812
                   41         42         43
    41  H    0.000000
    42  H    1.774840   0.000000
    43  H    2.354516   2.817413   0.000000
 Stoichiometry    C15H24O4
 Framework group  C1[X(C15H24O4)]
 Deg. of freedom   123
 Full point group                 C1      NOp   1
 Largest Abelian subgroup         C1      NOp   1
 Largest concise Abelian subgroup C1      NOp   1
                         Standard orientation:                         
 ---------------------------------------------------------------------
 Center     Atomic      Atomic             Coordinates (Angstroms)
 Number     Number       Type             X           Y           Z
 ---------------------------------------------------------------------
      1          6           0       -1.883663    0.485078   -0.243037
      2          6           0       -1.002937   -0.535896   -0.370545
      3          6           0        0.438138   -0.395173   -0.748958
      4          6           0        1.234448    0.405424    0.324134
      5          6           0        1.005067    1.925184    0.177600
      6          6           0       -0.425486    2.435168    0.436498
      7          6           0       -1.528467    1.934336   -0.532283
      8          6           0       -3.157127   -0.046928    0.275399
      9          6           0       -2.998624   -1.544981    0.510440
     10          6           0       -1.596616   -1.896790   -0.021832
     11          8           0       -4.193380    0.571837    0.513887
     12          6           0       -2.720830    2.903578   -0.538472
     13          6           0       -1.640116   -2.833149   -1.235107
     14          8           0       -0.740407   -2.455785    0.996946
     15          6           0        2.743943   -0.000686    0.343750
     16          8           0        2.855737   -1.443934    0.382881
     17          6           0        3.470069    0.561712    1.572337
     18          6           0        3.475717    0.378321   -0.953990
     19          8           0        4.810963   -0.127659   -0.984935
     20          1           0        0.513069    0.122661   -1.715300
     21          1           0        0.887270   -1.381912   -0.867042
     22          1           0        0.850693    0.098999    1.308685
     23          1           0        1.305628    2.235867   -0.833440
     24          1           0        1.663237    2.460454    0.871184
     25          1           0       -0.391935    3.530542    0.362832
     26          1           0       -0.724184    2.205246    1.469008
     27          1           0       -1.097512    1.952660   -1.545452
     28          1           0       -3.067493   -1.750951    1.584945
     29          1           0       -3.813163   -2.090181    0.020375
     30          1           0       -2.387367    3.886986   -0.890659
     31          1           0       -3.149613    3.032770    0.460729
     32          1           0       -3.520575    2.562274   -1.203646
     33          1           0       -0.639268   -2.984230   -1.652278
     34          1           0       -2.040469   -3.809828   -0.935493
     35          1           0       -2.288809   -2.428407   -2.019750
     36          1           0       -1.040338   -3.367247    1.158992
     37          1           0        2.417600   -1.757810    1.193066
     38          1           0        3.503212    1.655517    1.571316
     39          1           0        2.969902    0.236530    2.492556
     40          1           0        4.500611    0.194958    1.590412
     41          1           0        2.912524    0.004402   -1.820480
     42          1           0        3.555048    1.464903   -1.043205
     43          1           0        4.737526   -1.081067   -0.803192
 ---------------------------------------------------------------------
 Rotational constants (GHZ):      0.5812024      0.2532014      0.1994098
 Standard basis: 6-31G(d) (6D, 7F)
 There are   333 symmetry adapted cartesian basis functions of A   symmetry.
 There are   333 symmetry adapted basis functions of A   symmetry.
   333 basis functions,   628 primitive gaussians,   333 cartesian basis functions
    73 alpha electrons       73 beta electrons
       nuclear repulsion energy      1596.0095954987 Hartrees.
 NAtoms=   43 NActive=   43 NUniq=   43 SFac= 1.00D+00 NAtFMM=   60 NAOKFM=F Big=F
 Integral buffers will be    131072 words long.
 Raffenetti 2 integral format.
 Two-electron integral symmetry is turned on.
 ------------------------------------------------------------------------------
 Polarizable Continuum Model (PCM)
 =================================
 Model                : PCM (using non-symmetric T matrix).
 Atomic radii         : SMD-Coulomb.
 Polarization charges : Total charges.
 Charge compensation  : None.
 Solution method      : On-the-fly selection.
 Cavity type          : VdW (van der Waals Surface) (Alpha=1.000).
 Cavity algorithm     : GePol (No added spheres)
                        Default sphere list used, NSphG=   43.
                        Lebedev-Laikov grids with approx.  5.0 points / Ang**2.
                        Smoothing algorithm: Karplus/York (Gamma=1.0000).
                        Polarization charges: spherical gaussians, with
                                              point-specific exponents (IZeta= 3).
                        Self-potential: point-specific (ISelfS= 7).
                        Self-field    : sphere-specific E.n sum rule (ISelfD= 2).
 1st derivatives      : Analytical E(r).r(x)/FMM algorithm (CHGder, D1EAlg=3).
                        Cavity 1st derivative terms included.
 Solvent              : Methanol, Eps=  32.613000 Eps(inf)=   1.765709
 ------------------------------------------------------------------------------
 ------------------------------------------------------------------------------
 Atomic radii for non-electrostatic terms: SMD-CDS.
 ------------------------------------------------------------------------------
 Nuclear repulsion after PCM non-electrostatic terms =     1596.0105560695 Hartrees.
 One-electron integrals computed using PRISM.
 NBasis=   333 RedAO= T EigKep=  1.00D-03  NBF=   333
 NBsUse=   333 1.00D-06 EigRej= -1.00D+00 NBFU=   333
 Initial guess from the checkpoint file:  "DY-202A-11R_68.chk"
 B after Tr=     0.000000    0.000000    0.000000
         Rot=    1.000000    0.000337   -0.000442   -0.000487 Ang=   0.08 deg.
 ExpMin= 1.61D-01 ExpMax= 5.48D+03 ExpMxC= 8.25D+02 IAcc=1 IRadAn=         1 AccDes= 0.00D+00
 Harris functional with IExCor=  402 and IRadAn=       1 diagonalized for initial guess.
 HarFok:  IExCor=  402 AccDes= 0.00D+00 IRadAn=         1 IDoV= 1 UseB2=F ITyADJ=14
 ICtDFT=  3500011 ScaDFX=  1.000000  1.000000  1.000000  1.000000
 FoFCou: FMM=F IPFlag=           0 FMFlag=      100000 FMFlg1=           0
         NFxFlg=           0 DoJE=T BraDBF=F KetDBF=T FulRan=T
         wScrn=  0.000000 ICntrl=     500 IOpCl=  0 I1Cent=   200000004 NGrid=           0
         NMat0=    1 NMatS0=      1 NMatT0=    0 NMatD0=    1 NMtDS0=    0 NMtDT0=    0
 Petite list used in FoFCou.
 Keep R1 ints in memory in canonical form, NReq=1565304907.
 Requested convergence on RMS density matrix=1.00D-08 within 128 cycles.
 Requested convergence on MAX density matrix=1.00D-06.
 Requested convergence on             energy=1.00D-06.
 No special actions if energy rises.
 Inv3:  Mode=1 IEnd=    21724443.
 Iteration    1 A*A^-1 deviation from unit magnitude is 5.55D-15 for   2680.
 Iteration    1 A*A^-1 deviation from orthogonality  is 6.42D-15 for   2644   1690.
 Iteration    1 A^-1*A deviation from unit magnitude is 6.00D-15 for   2680.
 Iteration    1 A^-1*A deviation from orthogonality  is 2.01D-11 for   1904   1499.
 Error on total polarization charges =  0.05256
 SCF Done:  E(RB3LYP) =  -886.949660958     A.U. after    9 cycles
            NFock=  9  Conv=0.71D-08     -V/T= 2.0094
 SMD-CDS (non-electrostatic) energy       (kcal/mol) =       0.60
 (included in total energy above)
 D1PCM: PCM CHGder 1st derivatives, ID1Alg=3 FixD1E=F DoIter=F DoCFld=F I1PDM=0.
 Calling FoFJK, ICntrl=      2127 FMM=F ISym2X=0 I1Cent= 0 IOpClX= 0 NMat=1 NMatS=1 NMatT=0.
 ***** Axes restored to original set *****
 -------------------------------------------------------------------
 Center     Atomic                   Forces (Hartrees/Bohr)
 Number     Number              X              Y              Z
 -------------------------------------------------------------------
      1        6           0.001107342    0.001487861   -0.000487278
      2        6          -0.000974665   -0.001226164    0.000500014
      3        6           0.000635376    0.000432177    0.000164556
      4        6          -0.000093758   -0.000403948    0.000257895
      5        6           0.000334969   -0.000008061   -0.000210666
      6        6          -0.000461053    0.000087863   -0.000000025
      7        6          -0.000091940   -0.000661252    0.000128342
      8        6           0.000055493   -0.001045673    0.000679092
      9        6          -0.001392358   -0.000232119   -0.000319157
     10        6           0.001929812    0.000542054    0.000764615
     11        8          -0.000972184    0.000244020   -0.000083407
     12        6          -0.000235892    0.000072811    0.000175997
     13        6          -0.000579987    0.000225904   -0.000178089
     14        8          -0.000427606   -0.000102205   -0.000554678
     15        6           0.000004421   -0.000170943   -0.000164124
     16        8          -0.000291302   -0.000001237   -0.000107407
     17        6          -0.000033441    0.000462069   -0.000214330
     18        6          -0.000730576    0.000231792   -0.000161197
     19        8           0.000576881   -0.000131588   -0.000139398
     20        1           0.000113374   -0.000194996   -0.000088017
     21        1           0.000034428   -0.000172670   -0.000176069
     22        1           0.000102971   -0.000025463   -0.000142026
     23        1          -0.000080437   -0.000028013    0.000032938
     24        1           0.000143706    0.000024308    0.000029302
     25        1           0.000112962    0.000012651    0.000068560
     26        1          -0.000017709   -0.000004720   -0.000048806
     27        1          -0.000033593    0.000227604   -0.000007797
     28        1           0.000526627    0.000392459    0.000043848
     29        1           0.000160019    0.000112115   -0.000016887
     30        1           0.000084656    0.000056897   -0.000032860
     31        1           0.000037659    0.000063895   -0.000097094
     32        1           0.000067013    0.000125008   -0.000057414
     33        1           0.000157419   -0.000141164    0.000041175
     34        1           0.000044818   -0.000135071   -0.000070754
     35        1           0.000107596   -0.000043488   -0.000086877
     36        1           0.000049251    0.000130556    0.000011789
     37        1           0.000081471    0.000012623   -0.000103748
     38        1           0.000028079    0.000020647    0.000097803
     39        1           0.000009699   -0.000069068    0.000183507
     40        1          -0.000029413   -0.000121054    0.000131956
     41        1          -0.000026635   -0.000014699   -0.000096189
     42        1           0.000013777   -0.000125843    0.000129606
     43        1          -0.000047272    0.000094123    0.000203296
 -------------------------------------------------------------------
 Cartesian Forces:  Max     0.001929812 RMS     0.000401889

 GradGradGradGradGradGradGradGradGradGradGradGradGradGradGradGradGradGrad
 Berny optimization.
 Using GEDIIS/GDIIS optimizer.
 FormGI is forming the generalized inverse of G from B-inverse, IUseBI=4.
 Internal  Forces:  Max     0.001208674 RMS     0.000175965
 Search for a local minimum.
 Step number   6 out of a maximum of  258
 All quantities printed in internal units (Hartrees-Bohrs-Radians)
 Mixed Optimization -- En-DIIS/RFO-DIIS
 Swapping is turned off.
 Update second derivatives using D2CorX and points    3    4    5    6
 DE= -7.89D-05 DEPred=-6.85D-05 R= 1.15D+00
 TightC=F SS=  1.41D+00  RLast= 1.24D-01 DXNew= 1.7411D+00 3.7155D-01
 Trust test= 1.15D+00 RLast= 1.24D-01 DXMaxT set to 1.04D+00
 ITU=  1  1  1  1  1  0
     Eigenvalues ---    0.00142   0.00261   0.00310   0.00340   0.00366
     Eigenvalues ---    0.00409   0.00505   0.00574   0.00886   0.00991
     Eigenvalues ---    0.01105   0.01192   0.01302   0.01336   0.01343
     Eigenvalues ---    0.01460   0.02433   0.02807   0.03506   0.03700
     Eigenvalues ---    0.03786   0.04243   0.04395   0.04601   0.04824
     Eigenvalues ---    0.04915   0.04949   0.05057   0.05191   0.05309
     Eigenvalues ---    0.05388   0.05393   0.05451   0.05527   0.05601
     Eigenvalues ---    0.05634   0.05668   0.05702   0.05763   0.06264
     Eigenvalues ---    0.06429   0.06680   0.07302   0.08266   0.08624
     Eigenvalues ---    0.08764   0.08944   0.09002   0.09056   0.09195
     Eigenvalues ---    0.09397   0.10938   0.11838   0.13056   0.13815
     Eigenvalues ---    0.13935   0.15229   0.15832   0.15979   0.16000
     Eigenvalues ---    0.16000   0.16000   0.16000   0.16000   0.16000
     Eigenvalues ---    0.16002   0.16010   0.16077   0.16365   0.16580
     Eigenvalues ---    0.16819   0.18157   0.19662   0.20097   0.20373
     Eigenvalues ---    0.22136   0.23424   0.24512   0.25340   0.26562
     Eigenvalues ---    0.27465   0.27849   0.28059   0.28276   0.28594
     Eigenvalues ---    0.28893   0.29249   0.29315   0.29647   0.30791
     Eigenvalues ---    0.31216   0.31876   0.32613   0.33676   0.33806
     Eigenvalues ---    0.33858   0.33901   0.33974   0.34040   0.34093
     Eigenvalues ---    0.34098   0.34121   0.34143   0.34191   0.34206
     Eigenvalues ---    0.34210   0.34244   0.34252   0.34268   0.34322
     Eigenvalues ---    0.34351   0.34404   0.34439   0.34679   0.36080
     Eigenvalues ---    0.38899   0.41374   0.41943   0.51611   0.52268
     Eigenvalues ---    0.52744   0.53381   0.95184
 En-DIIS/RFO-DIIS IScMMF=        0 using points:     6    5    4    3    2
 RFO step:  Lambda=-1.78383107D-05.
 DidBck=F Rises=F RFO-DIIS coefs:    1.33187   -0.11818   -0.18167   -0.18620    0.15419
 Iteration  1 RMS(Cart)=  0.01617263 RMS(Int)=  0.00012629
 Iteration  2 RMS(Cart)=  0.00017411 RMS(Int)=  0.00001268
 Iteration  3 RMS(Cart)=  0.00000001 RMS(Int)=  0.00001268
 Variable       Old X    -DE/DX   Delta X   Delta X   Delta X     New X
                                 (Linear)    (Quad)   (Total)
    R1        2.55939   0.00065   0.00168   0.00023   0.00193   2.56132
    R2        2.87225  -0.00012  -0.00092  -0.00063  -0.00154   2.87071
    R3        2.78600   0.00121   0.00120   0.00178   0.00297   2.78897
    R4        2.82809   0.00042   0.00104   0.00052   0.00155   2.82964
    R5        2.88212  -0.00077  -0.00242  -0.00084  -0.00325   2.87887
    R6        2.94373  -0.00037   0.00012  -0.00018  -0.00006   2.94367
    R7        2.07662  -0.00001  -0.00026  -0.00005  -0.00031   2.07631
    R8        2.06086   0.00019   0.00054   0.00001   0.00055   2.06140
    R9        2.91763   0.00005   0.00000   0.00092   0.00092   2.91854
   R10        2.95420  -0.00049   0.00084  -0.00117  -0.00033   2.95387
   R11        2.07913  -0.00016  -0.00032  -0.00050  -0.00081   2.07832
   R12        2.91140   0.00036   0.00093   0.00066   0.00159   2.91299
   R13        2.07789  -0.00006  -0.00049  -0.00009  -0.00058   2.07731
   R14        2.07075   0.00011   0.00044   0.00030   0.00074   2.07149
   R15        2.93117  -0.00007  -0.00056  -0.00003  -0.00060   2.93057
   R16        2.07560   0.00001   0.00010   0.00005   0.00015   2.07575
   R17        2.07712  -0.00004  -0.00024  -0.00004  -0.00028   2.07684
   R18        2.90379   0.00023   0.00044   0.00016   0.00060   2.90439
   R19        2.08090   0.00000  -0.00038   0.00015  -0.00023   2.08067
   R20        2.88115  -0.00025  -0.00139   0.00009  -0.00131   2.87984
   R21        2.32488   0.00093   0.00064   0.00072   0.00136   2.32623
   R22        2.91086   0.00056   0.00129   0.00051   0.00179   2.91265
   R23        2.07158  -0.00007  -0.00038   0.00036  -0.00003   2.07155
   R24        2.07085  -0.00017  -0.00039  -0.00049  -0.00088   2.06998
   R25        2.89732   0.00029   0.00026   0.00104   0.00129   2.89862
   R26        2.72768  -0.00062  -0.00038  -0.00189  -0.00227   2.72541
   R27        2.07209   0.00009   0.00002   0.00018   0.00020   2.07229
   R28        2.06918  -0.00010  -0.00017  -0.00011  -0.00028   2.06891
   R29        2.06883  -0.00005   0.00010   0.00003   0.00013   2.06896
   R30        2.06884   0.00015   0.00046   0.00022   0.00068   2.06953
   R31        2.07350   0.00009   0.00002   0.00036   0.00038   2.07388
   R32        2.07034  -0.00002   0.00002  -0.00014  -0.00012   2.07021
   R33        1.83895  -0.00014  -0.00021  -0.00018  -0.00039   1.83856
   R34        2.73651  -0.00004  -0.00048   0.00002  -0.00046   2.73605
   R35        2.89873   0.00027   0.00015   0.00034   0.00049   2.89922
   R36        2.90506  -0.00006  -0.00024   0.00110   0.00086   2.90592
   R37        1.83885  -0.00012  -0.00025  -0.00013  -0.00038   1.83847
   R38        2.06794   0.00002   0.00036  -0.00021   0.00015   2.06809
   R39        2.07243   0.00017  -0.00003   0.00064   0.00060   2.07303
   R40        2.06737   0.00001   0.00002   0.00003   0.00005   2.06742
   R41        2.69897   0.00051   0.00087  -0.00031   0.00056   2.69953
   R42        2.07681   0.00009   0.00022   0.00013   0.00035   2.07716
   R43        2.06570  -0.00014  -0.00049  -0.00020  -0.00070   2.06500
   R44        1.83936  -0.00005   0.00037  -0.00043  -0.00006   1.83930
    A1        2.15185   0.00019   0.00075   0.00047   0.00126   2.15311
    A2        1.89947  -0.00050  -0.00095  -0.00126  -0.00224   1.89722
    A3        2.23047   0.00031   0.00004   0.00086   0.00088   2.23135
    A4        2.18841  -0.00014   0.00015  -0.00053  -0.00037   2.18805
    A5        1.98013   0.00043   0.00045   0.00070   0.00113   1.98126
    A6        2.11361  -0.00028  -0.00065   0.00005  -0.00061   2.11300
    A7        1.94591  -0.00018  -0.00126  -0.00125  -0.00248   1.94343
    A8        1.90956   0.00004   0.00135   0.00073   0.00210   1.91166
    A9        1.91651   0.00006   0.00074  -0.00043   0.00032   1.91682
   A10        1.90576   0.00012   0.00061  -0.00017   0.00046   1.90622
   A11        1.90612   0.00010   0.00053   0.00136   0.00187   1.90799
   A12        1.87871  -0.00014  -0.00205  -0.00020  -0.00226   1.87645
   A13        1.94396   0.00012  -0.00152   0.00075  -0.00075   1.94322
   A14        1.94844  -0.00007  -0.00080   0.00120   0.00038   1.94882
   A15        1.87026   0.00000   0.00064  -0.00050   0.00013   1.87039
   A16        1.98270  -0.00013  -0.00123  -0.00111  -0.00235   1.98035
   A17        1.88311   0.00002   0.00053   0.00090   0.00142   1.88453
   A18        1.82680   0.00006   0.00286  -0.00136   0.00151   1.82830
   A19        2.03514   0.00007   0.00095   0.00070   0.00169   2.03683
   A20        1.90157   0.00000  -0.00002  -0.00040  -0.00044   1.90114
   A21        1.90871  -0.00007  -0.00081   0.00058  -0.00024   1.90847
   A22        1.89104  -0.00004  -0.00046  -0.00173  -0.00219   1.88885
   A23        1.86466   0.00002   0.00066   0.00068   0.00132   1.86598
   A24        1.85437   0.00001  -0.00044   0.00014  -0.00030   1.85408
   A25        2.03582   0.00000  -0.00095  -0.00107  -0.00198   2.03383
   A26        1.86553  -0.00011  -0.00072  -0.00044  -0.00118   1.86435
   A27        1.91872   0.00005   0.00030   0.00045   0.00074   1.91946
   A28        1.87742   0.00010   0.00100   0.00093   0.00193   1.87934
   A29        1.90278  -0.00004   0.00074  -0.00001   0.00071   1.90349
   A30        1.85450   0.00000  -0.00035   0.00026  -0.00008   1.85441
   A31        1.93392  -0.00017  -0.00123  -0.00132  -0.00253   1.93139
   A32        2.00520   0.00035   0.00094   0.00075   0.00166   2.00685
   A33        1.85711   0.00005   0.00067   0.00156   0.00222   1.85934
   A34        1.92904  -0.00012   0.00055   0.00028   0.00084   1.92988
   A35        1.86606   0.00004   0.00019  -0.00085  -0.00065   1.86541
   A36        1.86448  -0.00015  -0.00117  -0.00045  -0.00161   1.86287
   A37        1.89544  -0.00008  -0.00010  -0.00006  -0.00020   1.89524
   A38        2.23221   0.00027  -0.00016   0.00051   0.00036   2.23258
   A39        2.15539  -0.00019   0.00027  -0.00036  -0.00009   2.15530
   A40        1.83979   0.00017  -0.00005  -0.00085  -0.00098   1.83881
   A41        1.90624  -0.00014  -0.00361  -0.00279  -0.00641   1.89983
   A42        1.92050  -0.00004  -0.00062   0.00388   0.00327   1.92377
   A43        1.93154  -0.00023  -0.00123  -0.00437  -0.00564   1.92590
   A44        1.99147  -0.00004   0.00248   0.00155   0.00408   1.99555
   A45        1.87356   0.00027   0.00263   0.00236   0.00500   1.87857
   A46        1.80237   0.00000  -0.00029  -0.00042  -0.00073   1.80164
   A47        1.95526   0.00002  -0.00256  -0.00051  -0.00306   1.95220
   A48        1.85047   0.00007   0.00160   0.00283   0.00442   1.85489
   A49        1.96829  -0.00014   0.00029  -0.00198  -0.00170   1.96659
   A50        1.96542   0.00010   0.00115   0.00012   0.00128   1.96670
   A51        1.91649  -0.00003  -0.00018   0.00022   0.00004   1.91652
   A52        1.90818  -0.00015   0.00081  -0.00149  -0.00069   1.90749
   A53        1.95477   0.00011   0.00016   0.00110   0.00126   1.95603
   A54        1.95266   0.00008   0.00024   0.00002   0.00026   1.95293
   A55        1.88218   0.00000  -0.00056   0.00005  -0.00051   1.88166
   A56        1.88242  -0.00003  -0.00119  -0.00015  -0.00134   1.88108
   A57        1.88091  -0.00001   0.00044   0.00046   0.00091   1.88182
   A58        1.93894  -0.00009   0.00110  -0.00196  -0.00086   1.93808
   A59        1.91546   0.00014   0.00016   0.00128   0.00144   1.91691
   A60        1.93684   0.00017   0.00096   0.00092   0.00189   1.93873
   A61        1.89102  -0.00012  -0.00193  -0.00053  -0.00246   1.88856
   A62        1.89586  -0.00004  -0.00069   0.00023  -0.00046   1.89541
   A63        1.88427  -0.00007   0.00029   0.00006   0.00035   1.88461
   A64        1.87280   0.00006   0.00136  -0.00027   0.00109   1.87389
   A65        1.91112  -0.00004   0.00127  -0.00007   0.00120   1.91232
   A66        1.95184  -0.00013   0.00009  -0.00226  -0.00216   1.94967
   A67        1.96600  -0.00001  -0.00033  -0.00082  -0.00115   1.96485
   A68        1.88307   0.00016   0.00064   0.00023   0.00087   1.88393
   A69        1.80470  -0.00005  -0.00127   0.00160   0.00033   1.80503
   A70        1.93950   0.00009  -0.00041   0.00165   0.00124   1.94074
   A71        1.88517   0.00005  -0.00205   0.00168  -0.00037   1.88480
   A72        1.96065   0.00015   0.00185   0.00006   0.00192   1.96257
   A73        1.92565   0.00005  -0.00120   0.00029  -0.00090   1.92475
   A74        1.91371   0.00003   0.00076   0.00011   0.00088   1.91459
   A75        1.88701  -0.00008  -0.00028  -0.00057  -0.00085   1.88617
   A76        1.88238  -0.00002   0.00053   0.00066   0.00118   1.88357
   A77        1.89267  -0.00013  -0.00178  -0.00058  -0.00236   1.89031
   A78        1.95624  -0.00013  -0.00016  -0.00020  -0.00036   1.95588
   A79        1.91533   0.00004  -0.00110   0.00098  -0.00012   1.91521
   A80        1.92678  -0.00001  -0.00068   0.00108   0.00040   1.92718
   A81        1.91928   0.00010   0.00071   0.00024   0.00095   1.92024
   A82        1.85723  -0.00001   0.00139  -0.00297  -0.00158   1.85565
   A83        1.88709   0.00003  -0.00009   0.00082   0.00072   1.88781
   A84        1.84671  -0.00013   0.00116  -0.00193  -0.00077   1.84594
    D1        0.04818  -0.00005  -0.00190  -0.00358  -0.00545   0.04273
    D2        3.14098  -0.00003  -0.00308   0.00140  -0.00164   3.13933
    D3       -3.04053  -0.00008   0.00146  -0.00513  -0.00365  -3.04419
    D4        0.05227  -0.00006   0.00028  -0.00015   0.00015   0.05242
    D5       -1.09893   0.00001   0.00086  -0.00065   0.00020  -1.09873
    D6        2.98266   0.00004   0.00038  -0.00051  -0.00013   2.98253
    D7        0.92342   0.00000   0.00083  -0.00145  -0.00061   0.92281
    D8        1.97931   0.00002  -0.00319   0.00114  -0.00205   1.97726
    D9       -0.22228   0.00005  -0.00366   0.00127  -0.00238  -0.22466
   D10       -2.28152   0.00001  -0.00322   0.00034  -0.00286  -2.28438
   D11        0.02549   0.00001   0.00416   0.01018   0.01437   0.03986
   D12       -3.13346   0.00013   0.00369   0.01607   0.01979  -3.11367
   D13       -3.06016  -0.00001   0.00768   0.00856   0.01626  -3.04390
   D14        0.06407   0.00010   0.00721   0.01445   0.02168   0.08575
   D15        1.11775   0.00005   0.00167   0.00338   0.00506   1.12281
   D16       -0.99211  -0.00002   0.00077   0.00391   0.00468  -0.98743
   D17       -3.05044   0.00010   0.00201   0.00397   0.00599  -3.04444
   D18       -1.97157   0.00001   0.00289  -0.00198   0.00094  -1.97063
   D19        2.20176  -0.00006   0.00200  -0.00145   0.00056   2.20232
   D20        0.14343   0.00006   0.00324  -0.00138   0.00187   0.14531
   D21       -0.10564   0.00010  -0.00442  -0.00958  -0.01400  -0.11964
   D22        2.01722  -0.00007  -0.00561  -0.01249  -0.01810   1.99913
   D23       -2.17560  -0.00004  -0.00627  -0.01073  -0.01699  -2.19259
   D24        2.98950   0.00012  -0.00552  -0.00486  -0.01037   2.97912
   D25       -1.17083  -0.00004  -0.00671  -0.00777  -0.01447  -1.18529
   D26        0.91954  -0.00002  -0.00736  -0.00600  -0.01336   0.90617
   D27       -1.38498  -0.00001   0.00020   0.00122   0.00143  -1.38355
   D28        2.66141   0.00012   0.00374   0.00114   0.00488   2.66629
   D29        0.67082   0.00008   0.00038   0.00243   0.00281   0.67364
   D30        0.72710   0.00001   0.00155   0.00122   0.00276   0.72986
   D31       -1.50970   0.00014   0.00509   0.00113   0.00622  -1.50348
   D32        2.78290   0.00010   0.00172   0.00242   0.00415   2.78705
   D33        2.77717  -0.00004  -0.00028   0.00166   0.00138   2.77855
   D34        0.54037   0.00009   0.00326   0.00157   0.00484   0.54521
   D35       -1.45021   0.00005  -0.00010   0.00286   0.00277  -1.44745
   D36        1.13423   0.00008   0.00202  -0.00201   0.00003   1.13426
   D37       -1.01207   0.00009   0.00195   0.00012   0.00208  -1.00999
   D38       -3.03204   0.00011   0.00293  -0.00014   0.00281  -3.02924
   D39       -2.93068  -0.00002  -0.00136  -0.00064  -0.00199  -2.93268
   D40        1.20621  -0.00001  -0.00143   0.00148   0.00005   1.20626
   D41       -0.81376   0.00001  -0.00045   0.00122   0.00078  -0.81299
   D42       -0.91380   0.00000   0.00179  -0.00237  -0.00057  -0.91437
   D43       -3.06009   0.00000   0.00172  -0.00024   0.00147  -3.05862
   D44        1.20311   0.00003   0.00270  -0.00050   0.00220   1.20532
   D45       -0.85163   0.00007   0.00352   0.00464   0.00816  -0.84346
   D46       -2.93790  -0.00002   0.00183   0.00583   0.00766  -2.93024
   D47        1.14616  -0.00002   0.00256   0.00609   0.00865   1.15481
   D48       -3.06756   0.00007   0.00729   0.00351   0.01080  -3.05677
   D49        1.12934  -0.00002   0.00559   0.00470   0.01029   1.13963
   D50       -1.06978  -0.00002   0.00633   0.00496   0.01128  -1.05850
   D51        1.16576   0.00007   0.00551   0.00385   0.00936   1.17511
   D52       -0.92052  -0.00001   0.00381   0.00504   0.00885  -0.91167
   D53       -3.11965  -0.00002   0.00454   0.00530   0.00984  -3.10980
   D54       -1.11227   0.00000  -0.00296  -0.00002  -0.00298  -1.11525
   D55        3.07047  -0.00005  -0.00309  -0.00020  -0.00329   3.06718
   D56        1.06483  -0.00001  -0.00244  -0.00049  -0.00293   1.06190
   D57        1.03947   0.00001  -0.00267  -0.00146  -0.00412   1.03535
   D58       -1.06097  -0.00004  -0.00280  -0.00164  -0.00444  -1.06541
   D59       -3.06661   0.00000  -0.00215  -0.00193  -0.00407  -3.07068
   D60        3.03091   0.00001  -0.00307  -0.00179  -0.00486   3.02606
   D61        0.93047  -0.00003  -0.00319  -0.00197  -0.00517   0.92530
   D62       -1.07517   0.00001  -0.00254  -0.00227  -0.00481  -1.07998
   D63        1.29697  -0.00003   0.00049   0.00224   0.00275   1.29972
   D64       -2.74284   0.00020   0.00120   0.00242   0.00363  -2.73921
   D65       -0.71982  -0.00002   0.00022   0.00155   0.00179  -0.71803
   D66       -2.89211  -0.00010  -0.00031   0.00169   0.00139  -2.89072
   D67       -0.64874   0.00013   0.00040   0.00186   0.00227  -0.64647
   D68        1.37428  -0.00009  -0.00057   0.00100   0.00043   1.37470
   D69       -0.88819  -0.00007   0.00018   0.00247   0.00267  -0.88552
   D70        1.35519   0.00016   0.00090   0.00265   0.00355   1.35873
   D71       -2.90498  -0.00006  -0.00008   0.00179   0.00171  -2.90328
   D72       -3.00522  -0.00007  -0.00210  -0.00085  -0.00294  -3.00816
   D73        1.19289  -0.00004  -0.00203  -0.00061  -0.00264   1.19026
   D74       -0.92117  -0.00016  -0.00290  -0.00200  -0.00490  -0.92607
   D75        1.07387  -0.00001  -0.00164   0.00011  -0.00153   1.07233
   D76       -1.01121   0.00002  -0.00157   0.00035  -0.00123  -1.01244
   D77       -3.12527  -0.00010  -0.00244  -0.00104  -0.00350  -3.12877
   D78       -0.95014   0.00009  -0.00152   0.00123  -0.00029  -0.95042
   D79       -3.03521   0.00012  -0.00145   0.00146   0.00001  -3.03520
   D80        1.13391   0.00000  -0.00233   0.00007  -0.00225   1.13166
   D81       -0.08893   0.00007  -0.00672  -0.01565  -0.02235  -0.11129
   D82        1.98692  -0.00018  -0.01007  -0.02267  -0.03271   1.95420
   D83       -2.24382   0.00004  -0.00937  -0.01920  -0.02856  -2.27237
   D84        3.06909  -0.00005  -0.00626  -0.02124  -0.02749   3.04160
   D85       -1.13825  -0.00029  -0.00961  -0.02826  -0.03785  -1.17609
   D86        0.91420  -0.00008  -0.00892  -0.02479  -0.03369   0.88051
   D87        0.11115  -0.00008   0.00649   0.01466   0.02118   0.13233
   D88       -2.00290  -0.00002   0.00961   0.01659   0.02623  -1.97668
   D89        2.09939   0.00005   0.00871   0.01779   0.02652   2.12591
   D90       -1.94776   0.00011   0.01146   0.02070   0.03217  -1.91559
   D91        2.22137   0.00017   0.01458   0.02263   0.03721   2.25859
   D92        0.04048   0.00024   0.01368   0.02383   0.03750   0.07799
   D93        2.22025  -0.00004   0.00716   0.01981   0.02699   2.24724
   D94        0.10620   0.00002   0.01029   0.02174   0.03203   0.13823
   D95       -2.07469   0.00009   0.00938   0.02294   0.03232  -2.04237
   D96        1.01705   0.00014   0.00462   0.00448   0.00910   1.02616
   D97        3.10792   0.00002   0.00301   0.00342   0.00643   3.11435
   D98       -1.09411   0.00013   0.00408   0.00489   0.00898  -1.08514
   D99        3.04165   0.00005   0.00273   0.00231   0.00504   3.04669
   D100      -1.15067  -0.00006   0.00113   0.00125   0.00237  -1.14830
   D101       0.93048   0.00004   0.00220   0.00272   0.00492   0.93540
   D102      -1.03423   0.00006   0.00433   0.00114   0.00547  -1.02876
   D103       1.05663  -0.00006   0.00273   0.00007   0.00280   1.05943
   D104       3.13779   0.00005   0.00380   0.00155   0.00535  -3.14005
   D105      -3.02768   0.00000   0.00533   0.00580   0.01113  -3.01656
   D106       1.29678  -0.00009   0.00422   0.00463   0.00886   1.30563
   D107      -0.91215   0.00005   0.00311   0.00699   0.01011  -0.90204
   D108      -1.05297   0.00000  -0.00881  -0.01309  -0.02190  -1.07487
   D109       1.07511  -0.00009  -0.00754  -0.01575  -0.02328   1.05182
   D110       3.13094   0.00006  -0.00835  -0.01298  -0.02133   3.10961
   D111      -1.12300   0.00001   0.00438   0.00309   0.00747  -1.11553
   D112       0.98390   0.00003   0.00445   0.00260   0.00705   0.99095
   D113       3.06737  -0.00008   0.00199   0.00214   0.00413   3.07151
   D114       3.05747   0.00004   0.00234   0.00440   0.00674   3.06421
   D115      -1.11882   0.00006   0.00240   0.00392   0.00632  -1.11250
   D116       0.96466  -0.00005  -0.00005   0.00345   0.00340   0.96806
   D117       1.09056  -0.00004   0.00370   0.00153   0.00523   1.09579
   D118      -3.08573  -0.00002   0.00377   0.00105   0.00481  -3.08092
   D119      -1.00225  -0.00013   0.00131   0.00058   0.00189  -1.00036
   D120      -3.02840  -0.00011  -0.00197  -0.01687  -0.01884  -3.04723
   D121      -0.89059  -0.00005  -0.00195  -0.01600  -0.01795  -0.90854
   D122       1.18771   0.00000  -0.00317  -0.01372  -0.01688   1.17082
   D123      -0.96697  -0.00019  -0.00138  -0.01639  -0.01778  -0.98474
   D124       1.17084  -0.00013  -0.00136  -0.01553  -0.01689   1.15396
   D125      -3.03405  -0.00008  -0.00259  -0.01324  -0.01582  -3.04987
   D126       1.04902   0.00000  -0.00151  -0.01452  -0.01603   1.03299
   D127      -3.09635   0.00007  -0.00148  -0.01366  -0.01514  -3.11149
   D128      -1.01806   0.00011  -0.00271  -0.01137  -0.01408  -1.03213
   D129       0.92378  -0.00009   0.00150  -0.00165  -0.00015   0.92363
   D130      -1.21178  -0.00011   0.00250  -0.00293  -0.00043  -1.21221
   D131       3.03160  -0.00019   0.00147  -0.00237  -0.00090   3.03070
         Item               Value     Threshold  Converged?
 Maximum Force            0.001209     0.000450     NO 
 RMS     Force            0.000176     0.000300     YES
 Maximum Displacement     0.093608     0.001800     NO 
 RMS     Displacement     0.016185     0.001200     NO 
 Predicted change in Energy=-4.192206D-05
 GradGradGradGradGradGradGradGradGradGradGradGradGradGradGradGradGradGrad

                          Input orientation:                          
 ---------------------------------------------------------------------
 Center     Atomic      Atomic             Coordinates (Angstroms)
 Number     Number       Type             X           Y           Z
 ---------------------------------------------------------------------
      1          6           0       -1.857583    0.505547   -0.268987
      2          6           0       -0.979154   -0.521185   -0.375145
      3          6           0        0.467265   -0.390110   -0.739614
      4          6           0        1.253162    0.413986    0.338483
      5          6           0        1.029149    1.933858    0.180177
      6          6           0       -0.403106    2.451459    0.418759
      7          6           0       -1.493318    1.950566   -0.563840
      8          6           0       -3.140477   -0.019668    0.237464
      9          6           0       -2.982452   -1.511327    0.506529
     10          6           0       -1.581534   -1.875449   -0.023067
     11          8           0       -4.184828    0.600015    0.439102
     12          6           0       -2.680778    2.925802   -0.595904
     13          6           0       -1.633185   -2.810557   -1.237851
     14          8           0       -0.732327   -2.443231    0.995015
     15          6           0        2.762116    0.007714    0.375116
     16          8           0        2.875080   -1.435318    0.409598
     17          6           0        3.470413    0.566991    1.615799
     18          6           0        3.508838    0.393506   -0.912610
     19          8           0        4.852640   -0.091111   -0.919347
     20          1           0        0.557134    0.120346   -1.708419
     21          1           0        0.912779   -1.379965   -0.847555
     22          1           0        0.858187    0.113091    1.319816
     23          1           0        1.340432    2.236889   -0.829606
     24          1           0        1.682776    2.471760    0.876633
     25          1           0       -0.362302    3.546438    0.341763
     26          1           0       -0.716905    2.227003    1.447828
     27          1           0       -1.046438    1.961971   -1.570056
     28          1           0       -3.037998   -1.684090    1.587622
     29          1           0       -3.800901   -2.069253    0.038848
     30          1           0       -2.335683    3.905367   -0.947920
     31          1           0       -3.126626    3.063858    0.394443
     32          1           0       -3.470066    2.585864   -1.274252
     33          1           0       -0.632143   -2.974848   -1.650490
     34          1           0       -2.045835   -3.783355   -0.941572
     35          1           0       -2.272546   -2.397851   -2.025907
     36          1           0       -1.034531   -3.354950    1.149995
     37          1           0        2.444808   -1.751058    1.223026
     38          1           0        3.496839    1.661026    1.624267
     39          1           0        2.961129    0.231870    2.527795
     40          1           0        4.502421    0.205091    1.645761
     41          1           0        2.965254    0.007676   -1.786603
     42          1           0        3.573917    1.480440   -1.004503
     43          1           0        4.790780   -1.044709   -0.734490
 ---------------------------------------------------------------------
                    Distance matrix (angstroms):
                    1          2          3          4          5
     1  C    0.000000
     2  C    1.355392   0.000000
     3  C    2.535471   1.497380   0.000000
     4  C    3.170827   2.523301   1.557722   0.000000
     5  C    3.251929   3.220078   2.561749   1.544427   0.000000
     6  C    2.524891   3.130292   3.189654   2.626969   1.541489
     7  C    1.519114   2.531704   3.058357   3.273899   2.629958
     8  C    1.475859   2.301766   3.756023   4.416144   4.604924
     9  C    2.436090   2.402277   3.835434   4.655696   5.297995
    10  C    2.409527   1.523434   2.630067   3.661658   4.622532
    11  O    2.434416   3.492340   4.900173   5.442102   5.388111
    12  C    2.577239   3.850452   4.574506   4.760062   3.917884
    13  C    3.462022   2.532438   3.243254   4.605813   5.622126
    14  O    3.399881   2.373293   2.943343   3.540748   4.788076
    15  C    4.690877   3.852236   2.582097   1.563118   2.598308
    16  O    5.159994   4.038140   2.865435   2.460813   3.848564
    17  C    5.651879   4.994660   3.934832   2.563424   3.144695
    18  C    5.406041   4.611681   3.145655   2.579482   3.117006
    19  O    6.768018   5.872898   4.399229   3.846232   4.464139
    20  H    2.837464   2.132923   1.098737   2.181854   2.660530
    21  H    3.400706   2.130747   1.090847   2.177340   3.471484
    22  H    3.170761   2.578957   2.155756   1.099799   2.154808
    23  H    3.679557   3.632353   2.769772   2.166800   1.099266
    24  H    4.208632   4.196491   3.504285   2.169932   1.096183
    25  H    3.443240   4.176125   4.165809   3.524484   2.136038
    26  H    2.685519   3.308254   3.610602   2.898076   2.177517
    27  H    2.114688   2.756520   2.917741   3.365552   2.715173
    28  H    3.104011   3.073051   4.401964   4.937239   5.622467
    29  H    3.240500   3.245021   4.652179   5.639133   6.274891
    30  H    3.499758   4.665042   5.133326   5.169564   4.059747
    31  H    2.931820   4.249287   5.111950   5.119326   4.311992
    32  H    2.817513   4.082498   4.964356   5.443055   4.773197
    33  H    3.939975   2.787003   2.952841   4.358279   5.496057
    34  H    4.345399   3.478563   4.227360   5.489955   6.587896
    35  H    3.418872   2.814206   3.632099   5.091895   5.876369
    36  H    4.194563   3.218593   3.823126   4.482964   5.759411
    37  H    5.082218   3.973695   3.100776   2.624853   4.082920
    38  H    5.795634   5.366023   4.355847   2.870963   2.872164
    39  H    5.578250   4.951765   4.157184   2.782697   3.484339
    40  H    6.648773   5.887206   4.725120   3.508603   4.147311
    41  H    5.080432   4.222589   2.737584   2.759047   3.365547
    42  H    5.567099   5.013287   3.635987   2.885626   2.843395
    43  H    6.842566   5.804768   4.372791   3.974141   4.884500
                    6          7          8          9         10
     6  C    0.000000
     7  C    1.550792   0.000000
     8  C    3.692226   2.690175   0.000000
     9  C    4.729102   3.917641   1.523946   0.000000
    10  C    4.506222   3.865050   2.437642   1.541307   0.000000
    11  O    4.210662   3.173973   1.230990   2.430642   3.621969
    12  C    2.538175   1.536937   3.095419   4.581973   4.958678
    13  C    5.652103   4.810628   3.498220   2.559567   1.533883
    14  O    4.939479   4.723832   3.499532   2.483974   1.442227
    15  C    3.999053   4.771271   5.904261   5.943468   4.751016
    16  O    5.084646   5.612013   6.182282   5.858827   4.499147
    17  C    4.470825   5.594973   6.778483   6.869451   5.845816
    18  C    4.616387   5.250490   6.760678   6.912249   5.643699
    19  O    5.989830   6.675778   8.076709   8.089425   6.736897
    20  H    3.298642   2.977267   4.180716   4.482970   3.376020
    21  H    4.244398   4.118523   4.410958   4.125969   2.673366
    22  H    2.805482   3.529029   4.144686   4.248609   3.421968
    23  H    2.155083   2.860551   5.129252   5.875517   5.108788
    24  H    2.135642   3.526213   5.466216   6.145430   5.510300
    25  H    1.098440   2.155486   4.521752   5.698536   5.569245
    26  H    1.099015   2.173946   3.519405   4.471449   4.443110
    27  H    2.146825   1.101046   3.402795   4.485995   4.171965
    28  H    5.040998   4.497283   2.145630   1.096219   2.179960
    29  H    5.667996   4.674090   2.162500   1.095384   2.228673
    30  H    2.777861   2.162948   4.178365   5.645733   5.902706
    31  H    2.791627   2.196685   3.087551   4.578828   5.192146
    32  H    3.505794   2.194498   3.030299   4.493987   5.003532
    33  H    5.811976   5.116848   4.311519   3.509783   2.181405
    34  H    6.589535   5.772851   4.093129   2.852431   2.167795
    35  H    5.743432   4.653340   3.395866   2.775450   2.182148
    36  H    5.886237   5.594302   4.048682   2.758151   1.965759
    37  H    5.139905   5.692429   5.929962   5.479598   4.216593
    38  H    4.157837   5.456492   6.985836   7.300299   6.403923
    39  H    4.548921   5.688077   6.522153   6.515398   5.619918
    40  H    5.533164   6.624040   7.774812   7.763200   6.642902
    41  H    4.709730   5.014861   6.432537   6.552941   5.227763
    42  H    4.334197   5.108040   6.991129   7.363414   6.229276
    43  H    6.366288   6.963524   8.056068   7.885493   6.465496
                   11         12         13         14         15
    11  O    0.000000
    12  C    2.956803   0.000000
    13  C    4.577669   5.866460   0.000000
    14  O    4.635747   5.929081   2.435604   0.000000
    15  C    6.972442   6.251657   5.464703   4.313066   0.000000
    16  O    7.347500   7.134281   4.992977   3.791041   1.447858
    17  C    7.745219   6.949300   6.752619   5.206711   1.534199
    18  C    7.814235   6.695086   6.067306   5.447347   1.537748
    19  O    9.165089   8.121501   7.040082   6.355243   2.460832
    20  H    5.227632   4.426325   3.689054   3.942485   3.035745
    21  H    5.617953   5.613965   2.946329   2.689233   2.615459
    22  H    5.142446   4.909745   4.614793   3.028203   2.128029
    23  H    5.900633   4.086484   5.872458   5.434068   2.905471
    24  H    6.174434   4.627648   6.585553   5.477579   2.736423
    25  H    4.827275   2.576769   6.672459   6.036538   4.720770
    26  H    3.961200   2.919239   5.781821   4.692160   4.263747
    27  H    3.967509   2.132841   4.819922   5.107256   4.701903
    28  H    2.802045   5.113364   3.350482   2.498719   6.162280
    29  H    2.726279   5.158309   2.622687   3.235779   6.892029
    30  H    4.033425   1.096611   6.758787   6.830114   6.552075
    31  H    2.681848   1.094819   6.277221   6.035013   6.634581
    32  H    2.718467   1.094846   5.700598   6.159268   6.943152
    33  H    5.455970   6.334567   1.095147   2.700250   4.951743
    34  H    5.069072   6.747995   1.097451   2.696591   6.262768
    35  H    4.326696   5.527463   1.095509   3.391210   6.074494
    36  H    5.106025   6.723551   2.521222   0.972922   5.130543
    37  H    7.077723   7.173086   4.879394   3.259644   1.978109
    38  H    7.844639   6.685190   7.382676   5.926781   2.198553
    39  H    7.454050   6.988983   6.674142   4.811154   2.173448
    40  H    8.779538   8.001605   7.419906   5.902514   2.163829
    41  H    7.511877   6.466135   5.421181   5.236072   2.171243
    42  H    7.940860   6.432514   6.751371   6.159302   2.175153
    43  H    9.200215   8.462171   6.681236   5.954138   2.540531
                   16         17         18         19         20
    16  O    0.000000
    17  C    2.412174   0.000000
    18  C    2.344030   2.534645   0.000000
    19  O    2.735641   2.961523   1.428531   0.000000
    20  H    3.504134   4.442646   3.069281   4.372495   0.000000
    21  H    2.331121   4.049722   3.144671   4.145938   1.765927
    22  H    2.700727   2.667837   3.476825   4.583798   3.043171
    23  H    4.168438   3.647654   2.847268   4.214646   2.421904
    24  H    4.111565   2.714803   3.294698   4.454424   3.671336
    25  H    5.941644   5.018961   5.147831   6.482113   4.097160
    26  H    5.233821   4.507492   5.175934   6.480510   4.002883
    27  H    5.553279   5.700665   4.862392   6.279943   2.445848
    28  H    6.034411   6.886768   7.309489   8.431171   5.200466
    29  H    6.716253   7.893578   7.771920   8.928323   5.180710
    30  H    7.584051   7.171343   6.818567   8.224637   4.824224
    31  H    7.500886   7.158699   7.271077   8.680355   5.162982
    32  H    7.698450   7.784503   7.324092   8.749833   4.741901
    33  H    4.349107   6.328052   5.388692   6.239660   3.316318
    34  H    5.617325   7.476272   6.949921   7.824456   4.754196
    35  H    5.775484   7.418483   6.515789   7.570588   3.801211
    36  H    4.417944   5.991086   6.240790   7.042272   4.773008
    37  H    0.972878   2.565052   3.208155   3.625306   3.957124
    38  H    3.383689   1.094386   2.835929   3.373152   4.703440
    39  H    2.696977   1.097002   3.487477   3.945241   4.872077
    40  H    2.620550   1.094034   2.750994   2.605795   5.179091
    41  H    2.629384   3.484876   1.099188   2.079451   2.412021
    42  H    3.315071   2.776883   1.092751   2.027845   3.383242
    43  H    2.265263   3.140828   1.934828   0.973318   4.497737
                   21         22         23         24         25
    21  H    0.000000
    22  H    2.632432   0.000000
    23  H    3.642093   3.059917   0.000000
    24  H    4.289697   2.537651   1.756023   0.000000
    25  H    5.225874   3.772804   2.446698   2.371363   0.000000
    26  H    4.575464   2.639304   3.069111   2.478839   1.757849
    27  H    3.940694   3.923941   2.514159   3.700646   2.575583
    28  H    4.650937   4.299051   6.355133   6.329478   6.005825
    29  H    4.845576   5.301944   6.762424   7.168919   6.591791
    30  H    6.204620   5.452045   4.038768   4.640285   2.384606
    31  H    6.132448   5.044014   4.704975   4.869644   2.806625
    32  H    5.926145   5.619392   4.843592   5.584900   3.632135
    33  H    2.361174   4.536428   5.632682   6.435118   6.824153
    34  H    3.812941   5.359992   6.908160   7.505656   7.629358
    35  H    3.545547   5.224958   5.997130   6.912483   6.677535
    36  H    3.418009   3.954558   6.389673   6.434984   6.980994
    37  H    2.602332   2.449855   4.619163   4.304982   6.059700
    38  H    4.694134   3.074293   3.317107   2.122986   4.482473
    39  H    4.264592   2.428103   4.233072   3.062291   5.177865
    40  H    4.649146   3.659938   4.500424   3.698614   6.044050
    41  H    2.649531   3.755088   2.919808   3.848284   5.303340
    42  H    3.910013   3.827178   2.364584   2.845663   4.644847
    43  H    3.894107   4.585407   4.762649   4.961950   6.985070
                   26         27         28         29         30
    26  H    0.000000
    27  H    3.047369   0.000000
    28  H    4.550127   5.218333   0.000000
    29  H    5.473031   5.140662   1.768919   0.000000
    30  H    3.343196   2.413710   6.177722   6.230302   0.000000
    31  H    2.759837   3.066039   4.896380   5.189405   1.770782
    32  H    3.888238   2.520062   5.158441   4.848071   1.770425
    33  H    6.055247   4.954825   4.235513   3.703376   7.122712
    34  H    6.603006   5.865370   3.433384   2.641899   7.694187
    35  H    5.989669   4.551834   3.762043   2.589799   6.395046
    36  H    5.598910   5.972308   2.645217   3.246609   7.668537
    37  H    5.086447   5.811772   5.495323   6.364936   7.717594
    38  H    4.255244   5.561981   7.341337   8.347787   6.758071
    39  H    4.321437   5.987171   6.367444   7.564065   7.323346
    40  H    5.600774   6.649657   7.773693   8.757852   8.196273
    41  H    5.380080   4.467643   7.091298   7.309361   6.632897
    42  H    4.998244   4.679680   7.775010   8.250869   6.388024
    43  H    6.767659   6.619018   8.190896   8.687043   8.679590
                   31         32         33         34         35
    31  H    0.000000
    32  H    1.769456   0.000000
    33  H    6.846180   6.254349   0.000000
    34  H    7.059560   6.534988   1.776168   0.000000
    35  H    6.034718   5.180392   1.778984   1.773923   0.000000
    36  H    6.793292   6.863095   2.854664   2.362397   3.540491
    37  H    7.410186   7.747969   4.384335   5.383455   5.764316
    38  H    6.881184   7.602269   7.018822   8.182056   7.942547
    39  H    7.045006   7.833078   6.375948   7.295768   7.419097
    40  H    8.242615   8.817885   6.880482   8.092073   8.133673
    41  H    7.155992   6.951467   4.674959   6.340111   5.768741
    42  H    7.025777   7.135294   6.160993   7.700202   7.089819
    43  H    8.991114   9.039578   5.828601   7.367657   7.306800
                   36         37         38         39         40
    36  H    0.000000
    37  H    3.831919   0.000000
    38  H    6.776301   3.593060   0.000000
    39  H    5.543366   2.429201   1.773650   0.000000
    40  H    6.601326   2.870365   1.769577   1.776030   0.000000
    41  H    5.994092   3.524469   3.827556   4.320222   3.766030
    42  H    7.018593   4.084036   2.636092   3.796257   3.084239
    43  H    6.543908   3.135982   3.815628   3.952187   2.703839
                   41         42         43
    41  H    0.000000
    42  H    1.775158   0.000000
    43  H    2.355207   2.816032   0.000000
 Stoichiometry    C15H24O4
 Framework group  C1[X(C15H24O4)]
 Deg. of freedom   123
 Full point group                 C1      NOp   1
 Largest Abelian subgroup         C1      NOp   1
 Largest concise Abelian subgroup C1      NOp   1
                         Standard orientation:                         
 ---------------------------------------------------------------------
 Center     Atomic      Atomic             Coordinates (Angstroms)
 Number     Number       Type             X           Y           Z
 ---------------------------------------------------------------------
      1          6           0       -1.882324    0.490071   -0.240438
      2          6           0       -1.005129   -0.535349   -0.367442
      3          6           0        0.436540   -0.400394   -0.748916
      4          6           0        1.235873    0.393662    0.326742
      5          6           0        1.009611    1.914903    0.185720
      6          6           0       -0.419601    2.429795    0.447303
      7          6           0       -1.522069    1.937931   -0.526141
      8          6           0       -3.158617   -0.040304    0.277189
      9          6           0       -2.996942   -1.534403    0.530058
     10          6           0       -1.602773   -1.893070   -0.020648
     11          8           0       -4.200441    0.577130    0.497895
     12          6           0       -2.710009    2.913079   -0.533921
     13          6           0       -1.669624   -2.816620   -1.243506
     14          8           0       -0.740656   -2.470241    0.981174
     15          6           0        2.745240   -0.012496    0.340427
     16          8           0        2.858882   -1.455757    0.359773
     17          6           0        3.469078    0.535187    1.577305
     18          6           0        3.475545    0.385721   -0.952920
     19          8           0        4.819238   -0.098415   -0.981255
     20          1           0        0.514058    0.119260   -1.713889
     21          1           0        0.880824   -1.389050   -0.871878
     22          1           0        0.853396    0.083350    1.310090
     23          1           0        1.308043    2.227596   -0.824997
     24          1           0        1.671903    2.446361    0.878929
     25          1           0       -0.379964    3.525467    0.380197
     26          1           0       -0.720318    2.195488    1.478081
     27          1           0       -1.087956    1.959018   -1.537774
     28          1           0       -3.038777   -1.717437    1.610078
     29          1           0       -3.821145   -2.088105    0.067490
     30          1           0       -2.369565    3.896043   -0.880957
     31          1           0       -3.143317    3.041597    0.463253
     32          1           0       -3.507756    2.579363   -1.205429
     33          1           0       -0.673854   -2.976694   -1.670315
     34          1           0       -2.078324   -3.792309   -0.951282
     35          1           0       -2.318976   -2.396641   -2.019458
     36          1           0       -1.040716   -3.383479    1.131300
     37          1           0        2.438990   -1.779331    1.175544
     38          1           0        3.495419    1.629100    1.595826
     39          1           0        2.971430    0.191275    2.492447
     40          1           0        4.501446    0.173322    1.590774
     41          1           0        2.921015    0.008045   -1.823592
     42          1           0        3.539267    1.473498   -1.035304
     43          1           0        4.759887   -1.053743   -0.804693
 ---------------------------------------------------------------------
 Rotational constants (GHZ):      0.5818474      0.2528345      0.1992018
 Standard basis: 6-31G(d) (6D, 7F)
 There are   333 symmetry adapted cartesian basis functions of A   symmetry.
 There are   333 symmetry adapted basis functions of A   symmetry.
   333 basis functions,   628 primitive gaussians,   333 cartesian basis functions
    73 alpha electrons       73 beta electrons
       nuclear repulsion energy      1595.7589492965 Hartrees.
 NAtoms=   43 NActive=   43 NUniq=   43 SFac= 1.00D+00 NAtFMM=   60 NAOKFM=F Big=F
 Integral buffers will be    131072 words long.
 Raffenetti 2 integral format.
 Two-electron integral symmetry is turned on.
 ------------------------------------------------------------------------------
 Polarizable Continuum Model (PCM)
 =================================
 Model                : PCM (using non-symmetric T matrix).
 Atomic radii         : SMD-Coulomb.
 Polarization charges : Total charges.
 Charge compensation  : None.
 Solution method      : On-the-fly selection.
 Cavity type          : VdW (van der Waals Surface) (Alpha=1.000).
 Cavity algorithm     : GePol (No added spheres)
                        Default sphere list used, NSphG=   43.
                        Lebedev-Laikov grids with approx.  5.0 points / Ang**2.
                        Smoothing algorithm: Karplus/York (Gamma=1.0000).
                        Polarization charges: spherical gaussians, with
                                              point-specific exponents (IZeta= 3).
                        Self-potential: point-specific (ISelfS= 7).
                        Self-field    : sphere-specific E.n sum rule (ISelfD= 2).
 1st derivatives      : Analytical E(r).r(x)/FMM algorithm (CHGder, D1EAlg=3).
                        Cavity 1st derivative terms included.
 Solvent              : Methanol, Eps=  32.613000 Eps(inf)=   1.765709
 ------------------------------------------------------------------------------
 ------------------------------------------------------------------------------
 Atomic radii for non-electrostatic terms: SMD-CDS.
 ------------------------------------------------------------------------------
 Nuclear repulsion after PCM non-electrostatic terms =     1595.7599146039 Hartrees.
 One-electron integrals computed using PRISM.
 NBasis=   333 RedAO= T EigKep=  1.01D-03  NBF=   333
 NBsUse=   333 1.00D-06 EigRej= -1.00D+00 NBFU=   333
 Initial guess from the checkpoint file:  "DY-202A-11R_68.chk"
 B after Tr=     0.000000    0.000000    0.000000
         Rot=    0.999997   -0.002331   -0.000263    0.000935 Ang=  -0.29 deg.
 ExpMin= 1.61D-01 ExpMax= 5.48D+03 ExpMxC= 8.25D+02 IAcc=1 IRadAn=         1 AccDes= 0.00D+00
 Harris functional with IExCor=  402 and IRadAn=       1 diagonalized for initial guess.
 HarFok:  IExCor=  402 AccDes= 0.00D+00 IRadAn=         1 IDoV= 1 UseB2=F ITyADJ=14
 ICtDFT=  3500011 ScaDFX=  1.000000  1.000000  1.000000  1.000000
 FoFCou: FMM=F IPFlag=           0 FMFlag=      100000 FMFlg1=           0
         NFxFlg=           0 DoJE=T BraDBF=F KetDBF=T FulRan=T
         wScrn=  0.000000 ICntrl=     500 IOpCl=  0 I1Cent=   200000004 NGrid=           0
         NMat0=    1 NMatS0=      1 NMatT0=    0 NMatD0=    1 NMtDS0=    0 NMtDT0=    0
 Petite list used in FoFCou.
 Keep R1 ints in memory in canonical form, NReq=1565304907.
 Requested convergence on RMS density matrix=1.00D-08 within 128 cycles.
 Requested convergence on MAX density matrix=1.00D-06.
 Requested convergence on             energy=1.00D-06.
 No special actions if energy rises.
 Inv3:  Mode=1 IEnd=    21789075.
 Iteration    1 A*A^-1 deviation from unit magnitude is 6.66D-15 for   2694.
 Iteration    1 A*A^-1 deviation from orthogonality  is 3.67D-15 for   2659   2477.
 Iteration    1 A^-1*A deviation from unit magnitude is 6.77D-15 for   2694.
 Iteration    1 A^-1*A deviation from orthogonality  is 1.53D-11 for   1655   1609.
 Error on total polarization charges =  0.05254
 SCF Done:  E(RB3LYP) =  -886.949712907     A.U. after   10 cycles
            NFock= 10  Conv=0.39D-08     -V/T= 2.0094
 SMD-CDS (non-electrostatic) energy       (kcal/mol) =       0.61
 (included in total energy above)
 D1PCM: PCM CHGder 1st derivatives, ID1Alg=3 FixD1E=F DoIter=F DoCFld=F I1PDM=0.
 Calling FoFJK, ICntrl=      2127 FMM=F ISym2X=0 I1Cent= 0 IOpClX= 0 NMat=1 NMatS=1 NMatT=0.
 ***** Axes restored to original set *****
 -------------------------------------------------------------------
 Center     Atomic                   Forces (Hartrees/Bohr)
 Number     Number              X              Y              Z
 -------------------------------------------------------------------
      1        6           0.000748883   -0.000056197    0.000161441
      2        6          -0.000586229    0.000215403    0.000143240
      3        6           0.000371391    0.000245000    0.000301895
      4        6          -0.000126749   -0.000199843   -0.000321923
      5        6           0.000064579    0.000064304    0.000107135
      6        6           0.000175373    0.000094615    0.000092755
      7        6          -0.000168903   -0.000251851   -0.000031136
      8        6          -0.000373809   -0.000040815   -0.000250773
      9        6          -0.000598515    0.000080258   -0.000076400
     10        6           0.000760497   -0.000055043    0.000305856
     11        8           0.000076142   -0.000080383   -0.000047728
     12        6          -0.000165341    0.000082915    0.000004594
     13        6          -0.000211833   -0.000203782   -0.000217144
     14        8          -0.000148871    0.000090924   -0.000419078
     15        6          -0.000020812    0.000147875   -0.000330351
     16        8           0.000076216    0.000075324   -0.000132572
     17        6           0.000085250    0.000073179    0.000110338
     18        6          -0.000477808    0.000149126    0.000337099
     19        8           0.000313149   -0.000388794   -0.000269537
     20        1          -0.000073451    0.000011533   -0.000084036
     21        1          -0.000050151   -0.000015809    0.000081803
     22        1           0.000065274   -0.000096133    0.000057023
     23        1          -0.000015539    0.000018115   -0.000087880
     24        1          -0.000124676   -0.000066076   -0.000072744
     25        1          -0.000009445   -0.000028501   -0.000013839
     26        1          -0.000034409   -0.000029688    0.000028052
     27        1          -0.000008074    0.000047838   -0.000076485
     28        1           0.000241585   -0.000007587    0.000056741
     29        1           0.000097563   -0.000069273    0.000051689
     30        1           0.000103226    0.000011261    0.000033718
     31        1          -0.000023655   -0.000031918    0.000030642
     32        1           0.000046257   -0.000000581    0.000066890
     33        1           0.000041645    0.000083213    0.000078546
     34        1          -0.000019142    0.000061209    0.000050170
     35        1           0.000007581    0.000018269    0.000044766
     36        1          -0.000050022    0.000029324    0.000039298
     37        1          -0.000054541    0.000008140    0.000043800
     38        1           0.000097474   -0.000095426   -0.000075964
     39        1          -0.000048751    0.000030023   -0.000008217
     40        1          -0.000014315   -0.000004070    0.000023449
     41        1          -0.000000171    0.000033619    0.000026052
     42        1          -0.000030997    0.000068657    0.000102845
     43        1           0.000064123   -0.000018354    0.000135971
 -------------------------------------------------------------------
 Cartesian Forces:  Max     0.000760497 RMS     0.000184835

 GradGradGradGradGradGradGradGradGradGradGradGradGradGradGradGradGradGrad
 Berny optimization.
 Using GEDIIS/GDIIS optimizer.
 FormGI is forming the generalized inverse of G from B-inverse, IUseBI=4.
 Internal  Forces:  Max     0.000497236 RMS     0.000090864
 Search for a local minimum.
 Step number   7 out of a maximum of  258
 All quantities printed in internal units (Hartrees-Bohrs-Radians)
 Mixed Optimization -- En-DIIS/RFO-DIIS
 Swapping is turned off.
 Update second derivatives using D2CorX and points    4    5    6    7
 DE= -5.19D-05 DEPred=-4.19D-05 R= 1.24D+00
 TightC=F SS=  1.41D+00  RLast= 1.53D-01 DXNew= 1.7411D+00 4.5909D-01
 Trust test= 1.24D+00 RLast= 1.53D-01 DXMaxT set to 1.04D+00
 ITU=  1  1  1  1  1  1  0
     Eigenvalues ---    0.00131   0.00274   0.00301   0.00340   0.00365
     Eigenvalues ---    0.00402   0.00496   0.00577   0.00917   0.00972
     Eigenvalues ---    0.01089   0.01205   0.01265   0.01342   0.01356
     Eigenvalues ---    0.01504   0.02434   0.02843   0.03513   0.03705
     Eigenvalues ---    0.03831   0.04252   0.04394   0.04600   0.04845
     Eigenvalues ---    0.04886   0.04968   0.05051   0.05246   0.05281
     Eigenvalues ---    0.05379   0.05388   0.05410   0.05522   0.05623
     Eigenvalues ---    0.05640   0.05657   0.05699   0.05792   0.06266
     Eigenvalues ---    0.06427   0.06689   0.07311   0.08271   0.08594
     Eigenvalues ---    0.08687   0.08973   0.09007   0.09135   0.09158
     Eigenvalues ---    0.09391   0.11061   0.11846   0.13081   0.13823
     Eigenvalues ---    0.13926   0.15219   0.15837   0.15977   0.16000
     Eigenvalues ---    0.16000   0.16000   0.16000   0.16000   0.16001
     Eigenvalues ---    0.16008   0.16068   0.16203   0.16347   0.16624
     Eigenvalues ---    0.16775   0.18187   0.19581   0.20052   0.20647
     Eigenvalues ---    0.22141   0.23306   0.24393   0.25332   0.26656
     Eigenvalues ---    0.27445   0.27681   0.28131   0.28378   0.28712
     Eigenvalues ---    0.28900   0.29238   0.29255   0.29616   0.30116
     Eigenvalues ---    0.31101   0.31864   0.32617   0.33684   0.33815
     Eigenvalues ---    0.33860   0.33904   0.33982   0.34035   0.34092
     Eigenvalues ---    0.34103   0.34116   0.34150   0.34182   0.34206
     Eigenvalues ---    0.34209   0.34223   0.34256   0.34300   0.34311
     Eigenvalues ---    0.34354   0.34391   0.34472   0.34862   0.35555
     Eigenvalues ---    0.38899   0.41161   0.41933   0.51614   0.52267
     Eigenvalues ---    0.52742   0.54846   0.95328
 En-DIIS/RFO-DIIS IScMMF=        0 using points:     7    6    5    4    3
 RFO step:  Lambda=-6.29475792D-06.
 DidBck=F Rises=F RFO-DIIS coefs:    0.90886    0.40567   -0.25964   -0.15749    0.10259
 Iteration  1 RMS(Cart)=  0.00849174 RMS(Int)=  0.00004415
 Iteration  2 RMS(Cart)=  0.00005731 RMS(Int)=  0.00000549
 Iteration  3 RMS(Cart)=  0.00000000 RMS(Int)=  0.00000549
 Variable       Old X    -DE/DX   Delta X   Delta X   Delta X     New X
                                 (Linear)    (Quad)   (Total)
    R1        2.56132  -0.00043   0.00080  -0.00047   0.00033   2.56165
    R2        2.87071  -0.00011  -0.00094   0.00005  -0.00089   2.86982
    R3        2.78897   0.00027   0.00055   0.00120   0.00174   2.79071
    R4        2.82964   0.00005   0.00073   0.00008   0.00081   2.83045
    R5        2.87887  -0.00012  -0.00094  -0.00090  -0.00182   2.87705
    R6        2.94367  -0.00036   0.00010  -0.00119  -0.00109   2.94257
    R7        2.07631   0.00007  -0.00012   0.00013   0.00001   2.07632
    R8        2.06140  -0.00001   0.00018   0.00007   0.00025   2.06165
    R9        2.91854   0.00002   0.00032  -0.00010   0.00023   2.91877
   R10        2.95387  -0.00004   0.00099  -0.00106  -0.00008   2.95379
   R11        2.07832   0.00005  -0.00025   0.00006  -0.00019   2.07812
   R12        2.91299   0.00003   0.00048   0.00017   0.00065   2.91364
   R13        2.07731   0.00008  -0.00031   0.00021  -0.00009   2.07722
   R14        2.07149  -0.00016   0.00020  -0.00024  -0.00003   2.07145
   R15        2.93057   0.00015  -0.00001   0.00013   0.00012   2.93069
   R16        2.07575  -0.00003   0.00003  -0.00002   0.00001   2.07576
   R17        2.07684   0.00004  -0.00011   0.00005  -0.00006   2.07678
   R18        2.90439   0.00006   0.00026   0.00014   0.00040   2.90479
   R19        2.08067   0.00007  -0.00009   0.00011   0.00002   2.08069
   R20        2.87984   0.00000  -0.00055  -0.00020  -0.00076   2.87908
   R21        2.32623  -0.00011   0.00039   0.00003   0.00042   2.32665
   R22        2.91265   0.00017   0.00087   0.00028   0.00115   2.91380
   R23        2.07155   0.00004  -0.00018   0.00021   0.00003   2.07159
   R24        2.06998  -0.00006  -0.00016  -0.00034  -0.00050   2.06948
   R25        2.89862   0.00006   0.00024   0.00036   0.00060   2.89922
   R26        2.72541  -0.00043  -0.00014  -0.00156  -0.00170   2.72371
   R27        2.07229   0.00003  -0.00005   0.00020   0.00015   2.07244
   R28        2.06891   0.00002   0.00000  -0.00007  -0.00007   2.06884
   R29        2.06896  -0.00007   0.00017  -0.00026  -0.00009   2.06887
   R30        2.06953   0.00000   0.00019   0.00011   0.00030   2.06983
   R31        2.07388  -0.00003   0.00006   0.00000   0.00006   2.07394
   R32        2.07021  -0.00004   0.00000  -0.00012  -0.00012   2.07009
   R33        1.83856  -0.00001  -0.00008  -0.00010  -0.00018   1.83838
   R34        2.73605  -0.00009  -0.00005  -0.00038  -0.00043   2.73562
   R35        2.89922   0.00011   0.00014   0.00035   0.00048   2.89970
   R36        2.90592  -0.00041   0.00032  -0.00116  -0.00084   2.90508
   R37        1.83847   0.00007  -0.00008   0.00002  -0.00006   1.83841
   R38        2.06809  -0.00009   0.00005  -0.00014  -0.00009   2.06800
   R39        2.07303   0.00001   0.00007   0.00014   0.00021   2.07325
[truncated: 1,015,061 more chars]
