# Supplementary material for: New patchoulol- and guaiane-type sesquiterpenoids from Sanguisorba officinalis with anti-melanogenic activity
Source: Nat Prod Bioprospect. 2026 May 12;16(1):63. doi: 10.1007/s13659-026-00616-0 (PMC13161421; doi:10.1007/s13659-026-00616-0)
Supplement: Supplementary file 2 — Additional file 2. It includes the calculated NMR data of compound 11. [file 13659_2026_616_MOESM2_ESM.zip › New folder/11R-opt_freq-conf-69.log]

 Entering Gaussian System, Link 0=/gpfs/home/zhengshan/software/Gaussian/g09/g09
 Input=DY-202A-11R_69.gjf
 Output=DY-202A-11R_69.log
 Initial command:
 /gpfs/home/zhengshan/software/Gaussian/g09/l1.exe "/gpfs/home/zhengshan/software/Gaussian/g09/scratch/zhengshan/%J/Gau-16099.inp" -scrdir="/gpfs/home/zhengshan/software/Gaussian/g09/scratch/zhengshan/%J/"
 Entering Link 1 = /gpfs/home/zhengshan/software/Gaussian/g09/l1.exe PID=     16100.
  
 Copyright (c) 1988,1990,1992,1993,1995,1998,2003,2009,2013,
            Gaussian, Inc.  All Rights Reserved.
  
 This is part of the Gaussian(R) 09 program.  It is based on
 the Gaussian(R) 03 system (copyright 2003, Gaussian, Inc.),
 the Gaussian(R) 98 system (copyright 1998, Gaussian, Inc.),
 the Gaussian(R) 94 system (copyright 1995, Gaussian, Inc.),
 the Gaussian 92(TM) system (copyright 1992, Gaussian, Inc.),
 the Gaussian 90(TM) system (copyright 1990, Gaussian, Inc.),
 the Gaussian 88(TM) system (copyright 1988, Gaussian, Inc.),
 the Gaussian 86(TM) system (copyright 1986, Carnegie Mellon
 University), and the Gaussian 82(TM) system (copyright 1983,
 Carnegie Mellon University). Gaussian is a federally registered
 trademark of Gaussian, Inc.
  
 This software contains proprietary and confidential information,
 including trade secrets, belonging to Gaussian, Inc.
  
 This software is provided under written license and may be
 used, copied, transmitted, or stored only in accord with that
 written license.
  
 The following legend is applicable only to US Government
 contracts under FAR:
  
                    RESTRICTED RIGHTS LEGEND
  
 Use, reproduction and disclosure by the US Government is
 subject to restrictions as set forth in subparagraphs (a)
 and (c) of the Commercial Computer Software - Restricted
 Rights clause in FAR 52.227-19.
  
 Gaussian, Inc.
 340 Quinnipiac St., Bldg. 40, Wallingford CT 06492
  
  
 ---------------------------------------------------------------
 Warning -- This program may not be used in any manner that
 competes with the business of Gaussian, Inc. or will provide
 assistance to any competitor of Gaussian, Inc.  The licensee
 of this program is prohibited from giving any competitor of
 Gaussian, Inc. access to this program.  By using this program,
 the user acknowledges that Gaussian, Inc. is engaged in the
 business of creating and licensing software in the field of
 computational chemistry and represents and warrants to the
 licensee that it is not a competitor of Gaussian, Inc. and that
 it will not use this program in any manner prohibited above.
 ---------------------------------------------------------------
  

 Cite this work as:
 Gaussian 09, Revision D.01,
 M. J. Frisch, G. W. Trucks, H. B. Schlegel, G. E. Scuseria, 
 M. A. Robb, J. R. Cheeseman, G. Scalmani, V. Barone, B. Mennucci, 
 G. A. Petersson, H. Nakatsuji, M. Caricato, X. Li, H. P. Hratchian, 
 A. F. Izmaylov, J. Bloino, G. Zheng, J. L. Sonnenberg, M. Hada, 
 M. Ehara, K. Toyota, R. Fukuda, J. Hasegawa, M. Ishida, T. Nakajima, 
 Y. Honda, O. Kitao, H. Nakai, T. Vreven, J. A. Montgomery, Jr., 
 J. E. Peralta, F. Ogliaro, M. Bearpark, J. J. Heyd, E. Brothers, 
 K. N. Kudin, V. N. Staroverov, T. Keith, R. Kobayashi, J. Normand, 
 K. Raghavachari, A. Rendell, J. C. Burant, S. S. Iyengar, J. Tomasi, 
 M. Cossi, N. Rega, J. M. Millam, M. Klene, J. E. Knox, J. B. Cross, 
 V. Bakken, C. Adamo, J. Jaramillo, R. Gomperts, R. E. Stratmann, 
 O. Yazyev, A. J. Austin, R. Cammi, C. Pomelli, J. W. Ochterski, 
 R. L. Martin, K. Morokuma, V. G. Zakrzewski, G. A. Voth, 
 P. Salvador, J. J. Dannenberg, S. Dapprich, A. D. Daniels, 
 O. Farkas, J. B. Foresman, J. V. Ortiz, J. Cioslowski, 
 and D. J. Fox, Gaussian, Inc., Wallingford CT, 2013.
 
 ******************************************
 Gaussian 09:  ES64L-G09RevD.01 24-Apr-2013
                10-Mar-2024 
 ******************************************
 %nprocshared=4
 Will use up to    4 processors via shared memory.
 %mem=12GB
 %chk=DY-202A-11R_69.chk
 ----------------------------------------------------------
 # opt freq b3lyp/6-31g(d) scrf=(smd,solvent=methanol,read)
 ----------------------------------------------------------
 1/14=-1,18=20,19=15,26=3,38=1,40=2/1,3;
 2/9=110,12=2,17=6,18=5,40=1/2;
 3/5=1,6=6,7=1,11=2,16=1,25=1,30=1,70=32203,71=1,72=3,74=-5/1,2,3;
 4//1;
 5/5=2,38=5,53=3/2;
 6/7=2,8=2,9=2,10=2,28=1/1;
 7//1,2,3,16;
 1/14=-1,18=20,19=15,26=3/3(2);
 2/9=110/2;
 99//99;
 2/9=110/2;
 3/5=1,6=6,7=1,11=2,16=1,25=1,30=1,70=32205,71=1,72=3,74=-5/1,2,3;
 4/5=5,16=3,69=1/1;
 5/5=2,38=5,53=3/2;
 7//1,2,3,16;
 1/14=-1,18=20,19=15,26=3/3(-5);
 2/9=110/2;
 6/7=2,8=2,9=2,10=2,19=2,28=1/1;
 99/9=1/99;
 --------
 opt+freq
 --------
 Symbolic Z-matrix:
 Charge =  0 Multiplicity = 1
 C                    -1.8812   -0.4351    0.213 
 C                    -0.9756    0.5349    0.4124 
 C                     0.4342    0.2994    0.8721 
 C                     1.2476   -0.5709   -0.1114 
 C                     0.8675   -2.0689    0.0238 
 C                    -0.5431   -2.4471   -0.452 
 C                    -1.689    -1.9064    0.4256 
 C                    -3.0787    0.2556   -0.3113 
 C                    -2.8832    1.739    -0.417 
 C                    -1.4538    1.9248    0.0891 
 O                    -4.115    -0.3046   -0.6359 
 C                    -2.944    -2.7575    0.2017 
 C                    -1.4072    2.8794    1.2804 
 O                    -0.6227    2.4515   -0.9417 
 C                     2.7896   -0.3477    0.0375 
 O                     3.4592   -1.2113   -0.9022 
 C                     3.3235   -0.7073    1.4302 
 C                     3.2014    1.0964   -0.3463 
 O                     4.6289    1.1625   -0.4577 
 H                     0.4179   -0.1561    1.8705 
 H                     0.9177    1.27      1.0061 
 H                     0.994    -0.2794   -1.1416 
 H                     0.9895   -2.3959    1.0636 
 H                     1.564    -2.6738   -0.5689 
 H                    -0.5888   -3.5445   -0.4561 
 H                    -0.6778   -2.1338   -1.4957 
 H                    -1.4152   -2.0526    1.4799 
 H                    -3.0076    2.0529   -1.4578 
 H                    -3.6268    2.2306    0.2185 
 H                    -2.75     -3.8036    0.4653 
 H                    -3.2656   -2.738    -0.8452 
 H                    -3.7723   -2.4179    0.8327 
 H                    -0.3786    3.0678    1.6069 
 H                    -1.8204    3.8567    1.0041 
 H                    -1.9749    2.4943    2.1344 
 H                    -0.6518    1.8362   -1.6957 
 H                     4.3676   -0.8502   -0.9726 
 H                     2.8904   -0.0733    2.2095 
 H                     3.12     -1.7544    1.6768 
 H                     4.4136   -0.6015    1.4742 
 H                     2.7907    1.366    -1.325 
 H                     2.8858    1.8333    0.3967 
 H                     4.8448    2.0737   -0.7255 
 

 GradGradGradGradGradGradGradGradGradGradGradGradGradGradGradGradGradGrad
 Berny optimization.
 Initialization pass.
                           ----------------------------
                           !    Initial Parameters    !
                           ! (Angstroms and Degrees)  !
 --------------------------                            --------------------------
 ! Name  Definition              Value          Derivative Info.                !
 --------------------------------------------------------------------------------
 ! R1    R(1,2)                  1.3419         estimate D2E/DX2                !
 ! R2    R(1,7)                  1.499          estimate D2E/DX2                !
 ! R3    R(1,8)                  1.4785         estimate D2E/DX2                !
 ! R4    R(2,3)                  1.5014         estimate D2E/DX2                !
 ! R5    R(2,10)                 1.505          estimate D2E/DX2                !
 ! R6    R(3,4)                  1.5448         estimate D2E/DX2                !
 ! R7    R(3,20)                 1.0975         estimate D2E/DX2                !
 ! R8    R(3,21)                 1.0926         estimate D2E/DX2                !
 ! R9    R(4,5)                  1.5514         estimate D2E/DX2                !
 ! R10   R(4,15)                 1.5652         estimate D2E/DX2                !
 ! R11   R(4,22)                 1.1003         estimate D2E/DX2                !
 ! R12   R(5,6)                  1.536          estimate D2E/DX2                !
 ! R13   R(5,23)                 1.0968         estimate D2E/DX2                !
 ! R14   R(5,24)                 1.0965         estimate D2E/DX2                !
 ! R15   R(6,7)                  1.5413         estimate D2E/DX2                !
 ! R16   R(6,25)                 1.0984         estimate D2E/DX2                !
 ! R17   R(6,26)                 1.098          estimate D2E/DX2                !
 ! R18   R(7,12)                 1.5328         estimate D2E/DX2                !
 ! R19   R(7,27)                 1.099          estimate D2E/DX2                !
 ! R20   R(8,9)                  1.5            estimate D2E/DX2                !
 ! R21   R(8,11)                 1.2219         estimate D2E/DX2                !
 ! R22   R(9,10)                 1.5277         estimate D2E/DX2                !
 ! R23   R(9,28)                 1.0942         estimate D2E/DX2                !
 ! R24   R(9,29)                 1.0947         estimate D2E/DX2                !
 ! R25   R(10,13)                1.5273         estimate D2E/DX2                !
 ! R26   R(10,14)                1.425          estimate D2E/DX2                !
 ! R27   R(12,30)                1.0961         estimate D2E/DX2                !
 ! R28   R(12,31)                1.0954         estimate D2E/DX2                !
 ! R29   R(12,32)                1.0952         estimate D2E/DX2                !
 ! R30   R(13,33)                1.0955         estimate D2E/DX2                !
 ! R31   R(13,34)                1.0964         estimate D2E/DX2                !
 ! R32   R(13,35)                1.0954         estimate D2E/DX2                !
 ! R33   R(14,36)                0.9736         estimate D2E/DX2                !
 ! R34   R(15,16)                1.4413         estimate D2E/DX2                !
 ! R35   R(15,17)                1.5343         estimate D2E/DX2                !
 ! R36   R(15,18)                1.5499         estimate D2E/DX2                !
 ! R37   R(16,37)                0.9801         estimate D2E/DX2                !
 ! R38   R(17,38)                1.094          estimate D2E/DX2                !
 ! R39   R(17,39)                1.0948         estimate D2E/DX2                !
 ! R40   R(17,40)                1.0961         estimate D2E/DX2                !
 ! R41   R(18,19)                1.4334         estimate D2E/DX2                !
 ! R42   R(18,41)                1.0951         estimate D2E/DX2                !
 ! R43   R(18,42)                1.093          estimate D2E/DX2                !
 ! R44   R(19,43)                0.974          estimate D2E/DX2                !
 ! A1    A(2,1,7)              127.006          estimate D2E/DX2                !
 ! A2    A(2,1,8)              105.1649         estimate D2E/DX2                !
 ! A3    A(7,1,8)              127.7845         estimate D2E/DX2                !
 ! A4    A(1,2,3)              124.4564         estimate D2E/DX2                !
 ! A5    A(1,2,10)             114.9111         estimate D2E/DX2                !
 ! A6    A(3,2,10)             120.5955         estimate D2E/DX2                !
 ! A7    A(2,3,4)              112.8208         estimate D2E/DX2                !
 ! A8    A(2,3,20)             109.2489         estimate D2E/DX2                !
 ! A9    A(2,3,21)             108.2839         estimate D2E/DX2                !
 ! A10   A(4,3,20)             110.6811         estimate D2E/DX2                !
 ! A11   A(4,3,21)             110.2152         estimate D2E/DX2                !
 ! A12   A(20,3,21)            105.289          estimate D2E/DX2                !
 ! A13   A(3,4,5)              111.07           estimate D2E/DX2                !
 ! A14   A(3,4,15)             112.2004         estimate D2E/DX2                !
 ! A15   A(3,4,22)             108.9955         estimate D2E/DX2                !
 ! A16   A(5,4,15)             111.7643         estimate D2E/DX2                !
 ! A17   A(5,4,22)             106.3167         estimate D2E/DX2                !
 ! A18   A(15,4,22)            106.163          estimate D2E/DX2                !
 ! A19   A(4,5,6)              115.8344         estimate D2E/DX2                !
 ! A20   A(4,5,23)             110.0747         estimate D2E/DX2                !
 ! A21   A(4,5,24)             109.2656         estimate D2E/DX2                !
 ! A22   A(6,5,23)             108.8088         estimate D2E/DX2                !
 ! A23   A(6,5,24)             106.2648         estimate D2E/DX2                !
 ! A24   A(23,5,24)            106.1            estimate D2E/DX2                !
 ! A25   A(5,6,7)              114.8357         estimate D2E/DX2                !
 ! A26   A(5,6,25)             106.5816         estimate D2E/DX2                !
 ! A27   A(5,6,26)             109.6855         estimate D2E/DX2                !
 ! A28   A(7,6,25)             108.7653         estimate D2E/DX2                !
 ! A29   A(7,6,26)             110.4827         estimate D2E/DX2                !
 ! A30   A(25,6,26)            106.0475         estimate D2E/DX2                !
 ! A31   A(1,7,6)              111.033          estimate D2E/DX2                !
 ! A32   A(1,7,12)             114.7909         estimate D2E/DX2                !
 ! A33   A(1,7,27)             107.3719         estimate D2E/DX2                !
 ! A34   A(6,7,12)             109.3146         estimate D2E/DX2                !
 ! A35   A(6,7,27)             108.3202         estimate D2E/DX2                !
 ! A36   A(12,7,27)            105.6783         estimate D2E/DX2                !
 ! A37   A(1,8,9)              112.4223         estimate D2E/DX2                !
 ! A38   A(1,8,11)             124.5364         estimate D2E/DX2                !
 ! A39   A(9,8,11)             123.0392         estimate D2E/DX2                !
 ! A40   A(8,9,10)             102.6436         estimate D2E/DX2                !
 ! A41   A(8,9,28)             109.6286         estimate D2E/DX2                !
 ! A42   A(8,9,29)             108.3402         estimate D2E/DX2                !
 ! A43   A(10,9,28)            112.7432         estimate D2E/DX2                !
 ! A44   A(10,9,29)            112.8684         estimate D2E/DX2                !
 ! A45   A(28,9,29)            110.2504         estimate D2E/DX2                !
 ! A46   A(2,10,9)             104.8413         estimate D2E/DX2                !
 ! A47   A(2,10,13)            113.5765         estimate D2E/DX2                !
 ! A48   A(2,10,14)            108.1447         estimate D2E/DX2                !
 ! A49   A(9,10,13)            111.2826         estimate D2E/DX2                !
 ! A50   A(9,10,14)            110.5491         estimate D2E/DX2                !
 ! A51   A(13,10,14)           108.3858         estimate D2E/DX2                !
 ! A52   A(7,12,30)            110.4801         estimate D2E/DX2                !
 ! A53   A(7,12,31)            111.7226         estimate D2E/DX2                !
 ! A54   A(7,12,32)            111.2769         estimate D2E/DX2                !
 ! A55   A(30,12,31)           107.3858         estimate D2E/DX2                !
 ! A56   A(30,12,32)           106.9311         estimate D2E/DX2                !
 ! A57   A(31,12,32)           108.849          estimate D2E/DX2                !
 ! A58   A(10,13,33)           111.6299         estimate D2E/DX2                !
 ! A59   A(10,13,34)           110.4293         estimate D2E/DX2                !
 ! A60   A(10,13,35)           111.8738         estimate D2E/DX2                !
 ! A61   A(33,13,34)           106.0012         estimate D2E/DX2                !
 ! A62   A(33,13,35)           108.3435         estimate D2E/DX2                !
 ! A63   A(34,13,35)           108.3314         estimate D2E/DX2                !
 ! A64   A(10,14,36)           108.0094         estimate D2E/DX2                !
 ! A65   A(4,15,16)            108.0739         estimate D2E/DX2                !
 ! A66   A(4,15,17)            113.3137         estimate D2E/DX2                !
 ! A67   A(4,15,18)            111.7813         estimate D2E/DX2                !
 ! A68   A(16,15,17)           106.8418         estimate D2E/DX2                !
 ! A69   A(16,15,18)           105.8665         estimate D2E/DX2                !
 ! A70   A(17,15,18)           110.5298         estimate D2E/DX2                !
 ! A71   A(15,16,37)           104.8734         estimate D2E/DX2                !
 ! A72   A(15,17,38)           111.9021         estimate D2E/DX2                !
 ! A73   A(15,17,39)           111.3423         estimate D2E/DX2                !
 ! A74   A(15,17,40)           111.0936         estimate D2E/DX2                !
 ! A75   A(38,17,39)           108.6767         estimate D2E/DX2                !
 ! A76   A(38,17,40)           108.0101         estimate D2E/DX2                !
 ! A77   A(39,17,40)           105.553          estimate D2E/DX2                !
 ! A78   A(15,18,19)           109.0754         estimate D2E/DX2                !
 ! A79   A(15,18,41)           110.551          estimate D2E/DX2                !
 ! A80   A(15,18,42)           112.5266         estimate D2E/DX2                !
 ! A81   A(19,18,41)           107.0192         estimate D2E/DX2                !
 ! A82   A(19,18,42)           108.0172         estimate D2E/DX2                !
 ! A83   A(41,18,42)           109.4666         estimate D2E/DX2                !
 ! A84   A(18,19,43)           106.5754         estimate D2E/DX2                !
 ! D1    D(7,1,2,3)              1.2228         estimate D2E/DX2                !
 ! D2    D(7,1,2,10)           179.0121         estimate D2E/DX2                !
 ! D3    D(8,1,2,3)           -176.4883         estimate D2E/DX2                !
 ! D4    D(8,1,2,10)             1.301          estimate D2E/DX2                !
 ! D5    D(2,1,7,6)            -59.3873         estimate D2E/DX2                !
 ! D6    D(2,1,7,12)           176.0062         estimate D2E/DX2                !
 ! D7    D(2,1,7,27)            58.852          estimate D2E/DX2                !
 ! D8    D(8,1,7,6)            117.817          estimate D2E/DX2                !
 ! D9    D(8,1,7,12)            -6.7895         estimate D2E/DX2                !
 ! D10   D(8,1,7,27)          -123.9437         estimate D2E/DX2                !
 ! D11   D(2,1,8,9)             -0.7526         estimate D2E/DX2                !
 ! D12   D(2,1,8,11)           178.7352         estimate D2E/DX2                !
 ! D13   D(7,1,8,9)           -178.4397         estimate D2E/DX2                !
 ! D14   D(7,1,8,11)             1.048          estimate D2E/DX2                !
 ! D15   D(1,2,3,4)             61.2175         estimate D2E/DX2                !
 ! D16   D(1,2,3,20)           -62.3408         estimate D2E/DX2                !
 ! D17   D(1,2,3,21)          -176.5161         estimate D2E/DX2                !
 ! D18   D(10,2,3,4)          -116.4531         estimate D2E/DX2                !
 ! D19   D(10,2,3,20)          119.9886         estimate D2E/DX2                !
 ! D20   D(10,2,3,21)            5.8133         estimate D2E/DX2                !
 ! D21   D(1,2,10,9)            -1.3568         estimate D2E/DX2                !
 ! D22   D(1,2,10,13)          120.3338         estimate D2E/DX2                !
 ! D23   D(1,2,10,14)         -119.324          estimate D2E/DX2                !
 ! D24   D(3,2,10,9)           176.5256         estimate D2E/DX2                !
 ! D25   D(3,2,10,13)          -61.7838         estimate D2E/DX2                !
 ! D26   D(3,2,10,14)           58.5584         estimate D2E/DX2                !
 ! D27   D(2,3,4,5)            -77.1453         estimate D2E/DX2                !
 ! D28   D(2,3,4,15)           156.9529         estimate D2E/DX2                !
 ! D29   D(2,3,4,22)            39.6651         estimate D2E/DX2                !
 ! D30   D(20,3,4,5)            45.6167         estimate D2E/DX2                !
 ! D31   D(20,3,4,15)          -80.2851         estimate D2E/DX2                !
 ! D32   D(20,3,4,22)          162.4271         estimate D2E/DX2                !
 ! D33   D(21,3,4,5)           161.6795         estimate D2E/DX2                !
 ! D34   D(21,3,4,15)           35.7776         estimate D2E/DX2                !
 ! D35   D(21,3,4,22)          -81.5101         estimate D2E/DX2                !
 ! D36   D(3,4,5,6)             68.7582         estimate D2E/DX2                !
 ! D37   D(3,4,5,23)           -55.1814         estimate D2E/DX2                !
 ! D38   D(3,4,5,24)          -171.3172         estimate D2E/DX2                !
 ! D39   D(15,4,5,6)          -165.0979         estimate D2E/DX2                !
 ! D40   D(15,4,5,23)           70.9626         estimate D2E/DX2                !
 ! D41   D(15,4,5,24)          -45.1732         estimate D2E/DX2                !
 ! D42   D(22,4,5,6)           -49.6816         estimate D2E/DX2                !
 ! D43   D(22,4,5,23)         -173.6212         estimate D2E/DX2                !
 ! D44   D(22,4,5,24)           70.243          estimate D2E/DX2                !
 ! D45   D(3,4,15,16)          179.1999         estimate D2E/DX2                !
 ! D46   D(3,4,15,17)           61.003          estimate D2E/DX2                !
 ! D47   D(3,4,15,18)          -64.6896         estimate D2E/DX2                !
 ! D48   D(5,4,15,16)           53.6769         estimate D2E/DX2                !
 ! D49   D(5,4,15,17)          -64.52           estimate D2E/DX2                !
 ! D50   D(5,4,15,18)          169.7873         estimate D2E/DX2                !
 ! D51   D(22,4,15,16)         -61.8333         estimate D2E/DX2                !
 ! D52   D(22,4,15,17)         179.9697         estimate D2E/DX2                !
 ! D53   D(22,4,15,18)          54.2771         estimate D2E/DX2                !
 ! D54   D(4,5,6,7)            -69.2048         estimate D2E/DX2                !
 ! D55   D(4,5,6,25)           170.2866         estimate D2E/DX2                !
 ! D56   D(4,5,6,26)            55.9018         estimate D2E/DX2                !
 ! D57   D(23,5,6,7)            55.3906         estimate D2E/DX2                !
 ! D58   D(23,5,6,25)          -65.118          estimate D2E/DX2                !
 ! D59   D(23,5,6,26)         -179.5028         estimate D2E/DX2                !
 ! D60   D(24,5,6,7)           169.2532         estimate D2E/DX2                !
 ! D61   D(24,5,6,25)           48.7446         estimate D2E/DX2                !
 ! D62   D(24,5,6,26)          -65.6402         estimate D2E/DX2                !
 ! D63   D(5,6,7,1)             74.1926         estimate D2E/DX2                !
 ! D64   D(5,6,7,12)          -158.16           estimate D2E/DX2                !
 ! D65   D(5,6,7,27)           -43.4713         estimate D2E/DX2                !
 ! D66   D(25,6,7,1)          -166.5087         estimate D2E/DX2                !
 ! D67   D(25,6,7,12)          -38.8613         estimate D2E/DX2                !
 ! D68   D(25,6,7,27)           75.8274         estimate D2E/DX2                !
 ! D69   D(26,6,7,1)           -50.4961         estimate D2E/DX2                !
 ! D70   D(26,6,7,12)           77.1512         estimate D2E/DX2                !
 ! D71   D(26,6,7,27)         -168.1601         estimate D2E/DX2                !
 ! D72   D(1,7,12,30)         -174.7295         estimate D2E/DX2                !
 ! D73   D(1,7,12,31)           65.7888         estimate D2E/DX2                !
 ! D74   D(1,7,12,32)          -56.1058         estimate D2E/DX2                !
 ! D75   D(6,7,12,30)           59.7642         estimate D2E/DX2                !
 ! D76   D(6,7,12,31)          -59.7176         estimate D2E/DX2                !
 ! D77   D(6,7,12,32)          178.3878         estimate D2E/DX2                !
 ! D78   D(27,7,12,30)         -56.6154         estimate D2E/DX2                !
 ! D79   D(27,7,12,31)        -176.0972         estimate D2E/DX2                !
 ! D80   D(27,7,12,32)          62.0082         estimate D2E/DX2                !
 ! D81   D(1,8,9,10)            -0.0482         estimate D2E/DX2                !
 ! D82   D(1,8,9,28)           119.9954         estimate D2E/DX2                !
 ! D83   D(1,8,9,29)          -119.6487         estimate D2E/DX2                !
 ! D84   D(11,8,9,10)         -179.5448         estimate D2E/DX2                !
 ! D85   D(11,8,9,28)          -59.5012         estimate D2E/DX2                !
 ! D86   D(11,8,9,29)           60.8547         estimate D2E/DX2                !
 ! D87   D(8,9,10,2)             0.7424         estimate D2E/DX2                !
 ! D88   D(8,9,10,13)         -122.4383         estimate D2E/DX2                !
 ! D89   D(8,9,10,14)          117.0628         estimate D2E/DX2                !
 ! D90   D(28,9,10,2)         -117.1188         estimate D2E/DX2                !
 ! D91   D(28,9,10,13)         119.7005         estimate D2E/DX2                !
 ! D92   D(28,9,10,14)          -0.7984         estimate D2E/DX2                !
 ! D93   D(29,9,10,2)          117.1402         estimate D2E/DX2                !
 ! D94   D(29,9,10,13)          -6.0405         estimate D2E/DX2                !
 ! D95   D(29,9,10,14)        -126.5394         estimate D2E/DX2                !
 ! D96   D(2,10,13,33)          65.673          estimate D2E/DX2                !
 ! D97   D(2,10,13,34)        -176.6723         estimate D2E/DX2                !
 ! D98   D(2,10,13,35)         -55.9287         estimate D2E/DX2                !
 ! D99   D(9,10,13,33)        -176.298          estimate D2E/DX2                !
 ! D100  D(9,10,13,34)         -58.6433         estimate D2E/DX2                !
 ! D101  D(9,10,13,35)          62.1003         estimate D2E/DX2                !
 ! D102  D(14,10,13,33)        -54.5329         estimate D2E/DX2                !
 ! D103  D(14,10,13,34)         63.1217         estimate D2E/DX2                !
 ! D104  D(14,10,13,35)       -176.1346         estimate D2E/DX2                !
 ! D105  D(2,10,14,36)          56.0987         estimate D2E/DX2                !
 ! D106  D(9,10,14,36)         -58.1508         estimate D2E/DX2                !
 ! D107  D(13,10,14,36)        179.6353         estimate D2E/DX2                !
 ! D108  D(4,15,16,37)         163.1212         estimate D2E/DX2                !
 ! D109  D(17,15,16,37)        -74.6195         estimate D2E/DX2                !
 ! D110  D(18,15,16,37)         43.2177         estimate D2E/DX2                !
 ! D111  D(4,15,17,38)         -62.9688         estimate D2E/DX2                !
 ! D112  D(4,15,17,39)          58.8775         estimate D2E/DX2                !
 ! D113  D(4,15,17,40)         176.2173         estimate D2E/DX2                !
 ! D114  D(16,15,17,38)        178.1222         estimate D2E/DX2                !
 ! D115  D(16,15,17,39)        -60.0316         estimate D2E/DX2                !
 ! D116  D(16,15,17,40)         57.3083         estimate D2E/DX2                !
 ! D117  D(18,15,17,38)         63.3899         estimate D2E/DX2                !
 ! D118  D(18,15,17,39)       -174.7639         estimate D2E/DX2                !
 ! D119  D(18,15,17,40)        -57.424          estimate D2E/DX2                !
 ! D120  D(4,15,18,19)        -168.2031         estimate D2E/DX2                !
 ! D121  D(4,15,18,41)         -50.791          estimate D2E/DX2                !
 ! D122  D(4,15,18,42)          71.9469         estimate D2E/DX2                !
 ! D123  D(16,15,18,19)        -50.7578         estimate D2E/DX2                !
 ! D124  D(16,15,18,41)         66.6543         estimate D2E/DX2                !
 ! D125  D(16,15,18,42)       -170.6077         estimate D2E/DX2                !
 ! D126  D(17,15,18,19)         64.5872         estimate D2E/DX2                !
 ! D127  D(17,15,18,41)       -178.0007         estimate D2E/DX2                !
 ! D128  D(17,15,18,42)        -55.2627         estimate D2E/DX2                !
 ! D129  D(15,18,19,43)        178.3016         estimate D2E/DX2                !
 ! D130  D(41,18,19,43)         58.6782         estimate D2E/DX2                !
 ! D131  D(42,18,19,43)        -59.1            estimate D2E/DX2                !
 --------------------------------------------------------------------------------
 Trust Radius=3.00D-01 FncErr=1.00D-07 GrdErr=1.00D-06
 Number of steps in this run=    258 maximum allowed number of steps=    258.
 GradGradGradGradGradGradGradGradGradGradGradGradGradGradGradGradGradGrad

                          Input orientation:                          
 ---------------------------------------------------------------------
 Center     Atomic      Atomic             Coordinates (Angstroms)
 Number     Number       Type             X           Y           Z
 ---------------------------------------------------------------------
      1          6           0       -1.881200   -0.435100    0.213000
      2          6           0       -0.975600    0.534900    0.412400
      3          6           0        0.434200    0.299400    0.872100
      4          6           0        1.247600   -0.570900   -0.111400
      5          6           0        0.867500   -2.068900    0.023800
      6          6           0       -0.543100   -2.447100   -0.452000
      7          6           0       -1.689000   -1.906400    0.425600
      8          6           0       -3.078700    0.255600   -0.311300
      9          6           0       -2.883200    1.739000   -0.417000
     10          6           0       -1.453800    1.924800    0.089100
     11          8           0       -4.115000   -0.304600   -0.635900
     12          6           0       -2.944000   -2.757500    0.201700
     13          6           0       -1.407200    2.879400    1.280400
     14          8           0       -0.622700    2.451500   -0.941700
     15          6           0        2.789600   -0.347700    0.037500
     16          8           0        3.459200   -1.211300   -0.902200
     17          6           0        3.323500   -0.707300    1.430200
     18          6           0        3.201400    1.096400   -0.346300
     19          8           0        4.628900    1.162500   -0.457700
     20          1           0        0.417900   -0.156100    1.870500
     21          1           0        0.917700    1.270000    1.006100
     22          1           0        0.994000   -0.279400   -1.141600
     23          1           0        0.989500   -2.395900    1.063600
     24          1           0        1.564000   -2.673800   -0.568900
     25          1           0       -0.588800   -3.544500   -0.456100
     26          1           0       -0.677800   -2.133800   -1.495700
     27          1           0       -1.415200   -2.052600    1.479900
     28          1           0       -3.007600    2.052900   -1.457800
     29          1           0       -3.626800    2.230600    0.218500
     30          1           0       -2.750000   -3.803600    0.465300
     31          1           0       -3.265600   -2.738000   -0.845200
     32          1           0       -3.772300   -2.417900    0.832700
     33          1           0       -0.378600    3.067800    1.606900
     34          1           0       -1.820400    3.856700    1.004100
     35          1           0       -1.974900    2.494300    2.134400
     36          1           0       -0.651800    1.836200   -1.695700
     37          1           0        4.367600   -0.850200   -0.972600
     38          1           0        2.890400   -0.073300    2.209500
     39          1           0        3.120000   -1.754400    1.676800
     40          1           0        4.413600   -0.601500    1.474200
     41          1           0        2.790700    1.366000   -1.325000
     42          1           0        2.885800    1.833300    0.396700
     43          1           0        4.844800    2.073700   -0.725500
 ---------------------------------------------------------------------
                    Distance matrix (angstroms):
                    1          2          3          4          5
     1  C    0.000000
     2  C    1.341928   0.000000
     3  C    2.516939   1.501439   0.000000
     4  C    3.148502   2.537672   1.544770   0.000000
     5  C    3.203194   3.213690   2.552686   1.551373   0.000000
     6  C    2.506169   3.134736   3.201815   2.615863   1.535973
     7  C    1.498954   2.543435   3.094009   3.270405   2.592979
     8  C    1.478500   2.241602   3.707131   4.409074   4.592177
     9  C    2.475402   2.403476   3.839189   4.742630   5.363036
    10  C    2.401489   1.504998   2.611428   3.683243   4.619777
    11  O    2.393225   3.414605   4.830538   5.394765   5.326656
    12  C    2.554058   3.841730   4.605031   4.738012   3.877287
    13  C    3.514247   2.537003   3.195913   4.570519   5.589184
    14  O    3.354044   2.373074   3.006400   3.649976   4.856635
    15  C    4.674913   3.885391   2.581318   1.565169   2.580152
    16  O    5.510538   4.944172   3.818505   2.434471   2.882683
    17  C    5.352062   4.589252   3.110141   2.589304   3.140677
    18  C    5.337708   4.282317   3.126836   2.579225   3.950087
    19  O    6.736733   5.706258   4.484286   3.815467   4.982160
    20  H    2.847983   2.131989   1.097519   2.188239   2.696525
    21  H    3.371975   2.115995   1.092608   2.178659   3.480759
    22  H    3.182131   2.637674   2.168726   1.100271   2.139268
    23  H    3.578991   3.588212   2.758563   2.185833   1.096812
    24  H    4.182409   4.208120   3.491826   2.175225   1.096499
    25  H    3.433127   4.188724   4.193592   3.511905   2.128029
    26  H    2.693215   3.294160   3.572602   2.840089   2.168189
    27  H    2.106774   2.833366   3.053130   3.437757   2.707621
    28  H    3.201639   3.151348   4.511007   5.177243   5.848143
    29  H    3.186394   3.153071   4.544056   5.631786   6.222728
    30  H    3.487873   4.687630   5.209532   5.173368   4.036138
    31  H    2.887854   4.187784   5.085611   5.060016   4.276140
    32  H    2.809232   4.088669   5.007985   5.431586   4.722697
    33  H    4.058457   2.863358   2.977350   4.340187   5.517668
    34  H    4.364526   3.478240   4.213672   5.500964   6.580162
    35  H    3.504560   2.793409   3.494961   4.982326   5.775523
    36  H    3.211443   2.498462   3.183512   3.451356   4.529322
    37  H    6.373810   5.690915   4.494011   3.248703   3.837804
    38  H    5.185082   4.306441   2.821429   2.886689   3.584945
    39  H    5.375432   4.859377   3.475508   2.846790   2.811597
    40  H    6.422057   5.609127   4.124290   3.540991   4.102651
    41  H    5.237944   4.230166   3.393814   2.757819   4.161310
    42  H    5.282393   4.073880   2.930733   2.953310   4.409054
    43  H    7.239747   6.126971   5.015362   4.506759   5.791502
                    6          7          8          9         10
     6  C    0.000000
     7  C    1.541306   0.000000
     8  C    3.708592   2.673674   0.000000
     9  C    4.795907   3.927471   1.499956   0.000000
    10  C    4.498408   3.853134   2.363652   1.527692   0.000000
    11  O    4.169244   3.094838   1.221928   2.396153   3.546524
    12  C    2.507587   1.532817   3.059426   4.539273   4.915008
    13  C    5.667405   4.869700   3.494531   2.521955   1.527294
    14  O    4.923660   4.690181   3.354298   2.427514   1.425022
    15  C    3.969128   4.757943   5.909533   6.061481   4.813872
    16  O    4.212872   5.361919   6.726447   7.011828   5.912306
    17  C    4.638984   5.250925   6.704339   6.922403   5.616858
    18  C    5.156437   5.790393   6.336231   6.118847   4.748337
    19  O    6.307046   7.079140   7.762152   7.534299   6.154619
    20  H    3.400913   3.096823   4.141975   4.440869   3.317649
    21  H    4.251685   4.149865   4.328483   4.085586   2.625579
    22  H    2.745387   3.507383   4.190765   4.430763   3.516368
    23  H    2.156044   2.796608   5.046886   5.855543   5.058440
    24  H    2.122482   3.487111   5.495672   6.266854   5.539603
    25  H    1.098359   2.161297   4.545473   5.760310   5.564055
    26  H    1.098003   2.183032   3.588364   4.585408   4.425607
    27  H    2.156021   1.099040   3.362055   4.486589   4.213731
    28  H    5.228326   4.578423   2.133027   1.094200   2.196270
    29  H    5.642664   4.573044   2.117009   1.094747   2.198224
    30  H    2.748079   2.174089   4.145872   5.613966   5.885255
    31  H    2.766087   2.189100   3.046575   4.513659   5.088933
    32  H    3.475491   2.183461   2.989552   4.430809   4.978697
    33  H    5.888994   5.277810   4.344940   3.483519   2.183168
    34  H    6.594666   5.793552   4.035036   2.762919   2.168838
    35  H    5.758207   4.729471   3.494510   2.811606   2.186122
    36  H    4.461532   4.425240   3.210094   2.573649   1.958715
    37  H    5.189999   6.304992   7.556950   7.719245   6.535788
    38  H    4.950498   5.245327   6.487894   6.596771   5.230734
    39  H    4.293009   4.971427   6.812967   7.254395   6.080868
    40  H    5.628975   6.328037   7.749657   7.892900   6.536595
    41  H    5.139658   5.817294   6.058913   5.758188   4.508627
    42  H    5.549727   5.908890   6.210126   5.826865   4.351450
    43  H    7.038601   7.736716   8.139957   7.741394   6.352803
                   11         12         13         14         15
    11  O    0.000000
    12  C    2.844210   0.000000
    13  C    4.598069   5.941379   0.000000
    14  O    4.459345   5.816311   2.395051   0.000000
    15  C    6.937494   6.221597   5.438024   4.520857   0.000000
    16  O    7.632924   6.679094   6.721564   5.484485   1.441251
    17  C    7.730603   6.707763   5.938550   5.583585   1.534267
    18  C    7.454957   7.274530   5.202349   4.100553   1.549938
    19  O    8.867915   8.552779   6.511777   5.429096   2.430834
    20  H    5.181822   4.566678   3.590748   3.973776   3.003591
    21  H    5.523006   5.637423   2.840875   2.750036   2.656906
    22  H    5.134028   4.842859   4.648641   3.179857   2.149214
    23  H    5.772154   4.043025   5.798272   5.487960   2.913480
    24  H    6.153750   4.574155   6.563990   5.584741   2.698251
    25  H    4.792011   2.568859   6.704603   6.015727   4.677260
    26  H    3.987427   2.899281   5.776758   4.618975   4.190909
    27  H    3.849810   2.113743   4.936040   5.174855   4.761045
    28  H    2.731238   5.089001   3.277518   2.472446   6.450297
    29  H    2.719481   5.034644   2.544641   3.227922   6.917411
    30  H    3.913932   1.096105   6.865128   6.755097   6.543197
    31  H    2.585870   1.095357   6.287051   5.824529   6.569486
    32  H    2.596202   1.095249   5.818550   6.064613   6.926514
    33  H    5.510347   6.518434   1.095497   2.633396   4.915908
    34  H    5.027048   6.756772   1.096445   2.682389   6.313747
    35  H    4.482012   5.679427   1.095400   3.360457   5.930802
    36  H    4.207131   5.473243   3.242849   0.973631   4.429067
    37  H    8.506794   7.646978   7.234241   5.983751   1.939818
    38  H    7.564749   6.728775   5.296322   5.352247   2.191584
    39  H    7.732770   6.320936   6.490360   6.209182   2.185240
    40  H    8.790773   7.771864   6.784979   6.365666   2.183094
    41  H    7.138239   7.226399   5.167287   3.602295   2.189332
    42  H    7.392434   7.422940   4.506118   3.805661   2.212474
    43  H    9.270510   9.212253   6.615156   5.484800   3.266373
                   16         17         18         19         20
    16  O    0.000000
    17  C    2.390088   0.000000
    18  C    2.387669   2.534599   0.000000
    19  O    2.683413   2.960471   1.433365   0.000000
    20  H    4.248625   2.990016   3.772377   4.989162   0.000000
    21  H    4.032081   3.142841   2.659776   3.990899   1.740905
    22  H    2.646311   3.496259   2.719916   3.969798   3.069176
    23  H    3.371508   2.904018   4.367663   5.312419   2.448371
    24  H    2.416977   3.310493   4.116435   4.911535   3.688229
    25  H    4.693520   5.187863   5.992965   7.027108   4.231757
    26  H    4.279955   5.158119   5.177210   6.332780   4.055016
    27  H    5.490170   4.926214   5.879133   7.114935   2.666371
    28  H    7.265204   7.486126   6.379812   7.753009   5.262254
    29  H    7.957012   7.642391   6.944762   8.351926   4.978457
    30  H    6.866166   6.885166   7.751636   8.942161   5.031345
    31  H    6.896158   7.260677   7.534827   8.814034   5.254465
    32  H    7.533947   7.323492   7.897648   9.223045   4.873453
    33  H    6.271761   5.290383   4.529659   5.741759   3.331280
    34  H    7.562591   6.889947   5.887386   7.140661   4.675810
    35  H    7.244436   6.230504   5.907798   7.218230   3.580469
    36  H    5.178534   5.660711   4.149137   5.465557   4.222712
    37  H    0.980071   2.623740   2.354045   2.093887   4.915803
    38  H    3.361734   1.094002   2.827903   3.415192   2.497005
    39  H    2.657302   1.094825   3.496658   3.916781   3.145382
    40  H    2.632492   1.096106   2.768847   2.624936   4.039932
    41  H    2.695946   3.489065   1.095086   2.042694   4.261243
    42  H    3.359392   2.777472   1.093011   2.053867   3.495759
    43  H    3.569641   3.833452   1.949275   0.973969   5.595415
                   21         22         23         24         25
    21  H    0.000000
    22  H    2.649354   0.000000
    23  H    3.667054   3.056550   0.000000
    24  H    4.295566   2.527061   1.752808   0.000000
    25  H    5.252331   3.692701   2.473823   2.324949   0.000000
    26  H    4.515582   2.521726   3.065714   2.485201   1.754641
    27  H    4.087368   3.977530   2.464496   3.668665   2.580077
    28  H    4.700183   4.642457   6.490461   6.635613   6.179392
    29  H    4.711215   5.431553   6.590062   7.184535   6.560206
    30  H    6.283781   5.386989   4.040228   4.577839   2.363662
    31  H    6.082053   4.927145   4.676155   4.837923   2.822605
    32  H    5.968817   5.584681   4.767446   5.523230   3.614541
    33  H    2.296397   4.543350   5.658524   6.440013   6.929839
    34  H    3.766724   5.443547   6.855223   7.521697   7.643741
    35  H    3.337530   5.219191   5.817932   6.822089   6.715584
    36  H    3.175474   2.737051   5.312087   5.149713   5.522002
    37  H    4.506918   3.425719   4.236373   3.368778   5.664974
    38  H    2.672858   3.855993   3.212628   4.030067   5.591018
    39  H    3.800916   3.826079   2.307936   2.882638   4.637771
    40  H    3.992862   4.317386   3.887535   4.072948   6.116479
    41  H    2.991884   2.443176   4.806415   4.289110   6.024037
    42  H    2.135906   3.226263   4.682611   4.795153   6.459168
    43  H    4.366519   4.531984   6.167783   5.772948   7.820534
                   26         27         28         29         30
    26  H    0.000000
    27  H    3.066683   0.000000
    28  H    4.791436   5.293482   0.000000
    29  H    5.539230   4.982781   1.795819   0.000000
    30  H    3.305717   2.424274   6.169543   6.102562   0.000000
    31  H    2.735858   3.049564   4.836793   5.094007   1.766000
    32  H    3.883052   2.471484   5.081261   4.691158   1.760751
    33  H    6.064016   5.225817   4.163418   3.630339   7.358188
    34  H    6.590950   5.942255   3.274766   2.554300   7.735287
    35  H    6.023239   4.627735   3.763669   2.543420   6.561267
    36  H    3.975120   5.078384   2.377677   3.559542   6.393724
    37  H    5.232334   6.395412   7.940843   8.649883   7.839028
    38  H    5.541319   4.794594   7.263348   7.193465   6.983658
    39  H    4.963062   4.549256   7.865668   7.970331   6.334339
    40  H    6.090206   6.006716   8.409321   8.616589   7.911289
    41  H    4.930338   6.102777   5.840355   6.656894   7.786482
    42  H    5.658472   5.896791   6.182197   6.527140   7.971298
    43  H    6.985369   7.815225   7.886500   8.525477   9.676861
                   31         32         33         34         35
    31  H    0.000000
    32  H    1.781729   0.000000
    33  H    6.932163   6.496883   0.000000
    34  H    6.999899   6.573424   1.750577   0.000000
    35  H    6.157994   5.390248   1.776325   1.776959   0.000000
    36  H    5.336535   5.850444   3.535342   3.568889   4.105284
    37  H    7.864208   8.483794   6.673152   8.022069   7.814502
    38  H    7.370763   7.196131   4.573401   6.252162   5.501759
    39  H    6.935693   6.975424   5.958079   7.506299   6.649726
    40  H    8.301467   8.409506   6.037098   7.678496   7.129711
    41  H    7.331561   7.876962   4.640757   5.735027   5.995953
    42  H    7.763944   7.911580   3.693898   5.158624   5.204126
    43  H    9.431085   9.841589   5.806224   7.113051   7.407040
                   36         37         38         39         40
    36  H    0.000000
    37  H    5.738815   0.000000
    38  H    5.607491   3.593251   0.000000
    39  H    6.204244   3.064866   1.778365   0.000000
    40  H    6.453598   2.459837   1.771948   1.744599   0.000000
    41  H    3.494183   2.742689   3.817619   4.342365   3.786870
    42  H    4.110080   3.357363   2.630853   3.816425   3.069761
    43  H    5.586618   2.972872   4.128379   4.837389   3.490173
                   41         42         43
    41  H    0.000000
    42  H    1.786523   0.000000
    43  H    2.253789   2.270420   0.000000
 Stoichiometry    C15H24O4
 Framework group  C1[X(C15H24O4)]
 Deg. of freedom   123
 Full point group                 C1      NOp   1
 Largest Abelian subgroup         C1      NOp   1
 Largest concise Abelian subgroup C1      NOp   1
                         Standard orientation:                         
 ---------------------------------------------------------------------
 Center     Atomic      Atomic             Coordinates (Angstroms)
 Number     Number       Type             X           Y           Z
 ---------------------------------------------------------------------
      1          6           0       -1.905008   -0.409499    0.196336
      2          6           0       -0.992299    0.555198    0.388931
      3          6           0        0.416848    0.312250    0.846753
      4          6           0        1.222060   -0.568538   -0.134145
      5          6           0        0.831928   -2.063183    0.009355
      6          6           0       -0.582290   -2.433987   -0.461500
      7          6           0       -1.722501   -1.881016    0.415865
      8          6           0       -3.098861    0.286843   -0.328816
      9          6           0       -2.893361    1.768312   -0.442345
     10          6           0       -1.461604    1.946744    0.059729
     11          8           0       -4.139714   -0.267789   -0.648374
     12          6           0       -2.983834   -2.724525    0.198931
     13          6           0       -1.405800    2.906918    1.246144
     14          8           0       -0.629155    2.462547   -0.975482
     15          6           0        2.765887   -0.355264    0.010304
     16          8           0        3.427445   -1.228140   -0.926517
     17          6           0        3.300350   -0.711608    1.403625
     18          6           0        3.186800    1.084026   -0.381592
     19          8           0        4.614474    1.139701   -0.496407
     20          1           0        0.399598   -0.138150    1.847448
     21          1           0        0.907329    1.280139    0.974858
     22          1           0        0.968216   -0.280424   -1.165237
     23          1           0        0.953952   -2.385838    1.050509
     24          1           0        1.522933   -2.675826   -0.581821
     25          1           0       -0.635572   -3.531052   -0.460021
     26          1           0       -0.717117   -2.124964   -1.506458
     27          1           0       -1.447401   -2.023855    1.470287
     28          1           0       -3.017877    2.077878   -1.484428
     29          1           0       -3.632152    2.268198    0.192298
     30          1           0       -2.796480   -3.770615    0.467332
     31          1           0       -3.307590   -2.708014   -0.847355
     32          1           0       -3.808382   -2.376070    0.830017
     33          1           0       -0.375210    3.089826    1.569474
     34          1           0       -1.812851    3.885663    0.965861
     35          1           0       -1.974268    2.530008    2.103282
     36          1           0       -0.664157    1.843717   -1.726336
     37          1           0        4.338159   -0.873683   -1.000683
     38          1           0        2.873349   -0.070757    2.180684
     39          1           0        3.090170   -1.756035    1.655890
     40          1           0        4.391248   -0.613128    1.444739
     41          1           0        2.775822    1.351583   -1.360736
     42          1           0        2.877926    1.826780    0.358400
     43          1           0        4.836069    2.048043   -0.769220
 ---------------------------------------------------------------------
 Rotational constants (GHZ):      0.5748603      0.2578643      0.1980033
 Standard basis: 6-31G(d) (6D, 7F)
 There are   333 symmetry adapted cartesian basis functions of A   symmetry.
 There are   333 symmetry adapted basis functions of A   symmetry.
   333 basis functions,   628 primitive gaussians,   333 cartesian basis functions
    73 alpha electrons       73 beta electrons
       nuclear repulsion energy      1599.3479600622 Hartrees.
 NAtoms=   43 NActive=   43 NUniq=   43 SFac= 1.00D+00 NAtFMM=   60 NAOKFM=F Big=F
 Integral buffers will be    131072 words long.
 Raffenetti 2 integral format.
 Two-electron integral symmetry is turned on.
 Using the following non-standard input for PCM:
 --- end of non-standard input.
 ------------------------------------------------------------------------------
 Polarizable Continuum Model (PCM)
 =================================
 Model                : PCM (using non-symmetric T matrix).
 Atomic radii         : SMD-Coulomb.
 Polarization charges : Total charges.
 Charge compensation  : None.
 Solution method      : On-the-fly selection.
 Cavity type          : VdW (van der Waals Surface) (Alpha=1.000).
 Cavity algorithm     : GePol (No added spheres)
                        Default sphere list used, NSphG=   43.
                        Lebedev-Laikov grids with approx.  5.0 points / Ang**2.
                        Smoothing algorithm: Karplus/York (Gamma=1.0000).
                        Polarization charges: spherical gaussians, with
                                              point-specific exponents (IZeta= 3).
                        Self-potential: point-specific (ISelfS= 7).
                        Self-field    : sphere-specific E.n sum rule (ISelfD= 2).
 1st derivatives      : Analytical E(r).r(x)/FMM algorithm (CHGder, D1EAlg=3).
                        Cavity 1st derivative terms included.
 Solvent              : Methanol, Eps=  32.613000 Eps(inf)=   1.765709
 ------------------------------------------------------------------------------
 ------------------------------------------------------------------------------
 Atomic radii for non-electrostatic terms: SMD-CDS.
 ------------------------------------------------------------------------------
 Nuclear repulsion after PCM non-electrostatic terms =     1599.3488640057 Hartrees.
 One-electron integrals computed using PRISM.
 NBasis=   333 RedAO= T EigKep=  8.75D-04  NBF=   333
 NBsUse=   333 1.00D-06 EigRej= -1.00D+00 NBFU=   333
 ExpMin= 1.61D-01 ExpMax= 5.48D+03 ExpMxC= 8.25D+02 IAcc=1 IRadAn=         1 AccDes= 0.00D+00
 Harris functional with IExCor=  402 and IRadAn=       1 diagonalized for initial guess.
 HarFok:  IExCor=  402 AccDes= 0.00D+00 IRadAn=         1 IDoV= 1 UseB2=F ITyADJ=14
 ICtDFT=  3500011 ScaDFX=  1.000000  1.000000  1.000000  1.000000
 FoFCou: FMM=F IPFlag=           0 FMFlag=      100000 FMFlg1=           0
         NFxFlg=           0 DoJE=T BraDBF=F KetDBF=T FulRan=T
         wScrn=  0.000000 ICntrl=     500 IOpCl=  0 I1Cent=   200000004 NGrid=           0
         NMat0=    1 NMatS0=      1 NMatT0=    0 NMatD0=    1 NMtDS0=    0 NMtDT0=    0
 Petite list used in FoFCou.
 Keep R1 ints in memory in canonical form, NReq=1565304907.
 Requested convergence on RMS density matrix=1.00D-08 within 128 cycles.
 Requested convergence on MAX density matrix=1.00D-06.
 Requested convergence on             energy=1.00D-06.
 No special actions if energy rises.
 Inv3:  Mode=1 IEnd=    21258732.
 Iteration    1 A*A^-1 deviation from unit magnitude is 4.88D-15 for   2625.
 Iteration    1 A*A^-1 deviation from orthogonality  is 3.81D-15 for   1694   1505.
 Iteration    1 A^-1*A deviation from unit magnitude is 5.11D-15 for   2625.
 Iteration    1 A^-1*A deviation from orthogonality  is 9.26D-12 for   2413   1901.
 Error on total polarization charges =  0.05223
 SCF Done:  E(RB3LYP) =  -886.940231870     A.U. after   12 cycles
            NFock= 12  Conv=0.62D-08     -V/T= 2.0090
 SMD-CDS (non-electrostatic) energy       (kcal/mol) =       0.57
 (included in total energy above)

 **********************************************************************

            Population analysis using the SCF density.

 **********************************************************************

 Orbital symmetries:
       Occupied  (A) (A) (A) (A) (A) (A) (A) (A) (A) (A) (A) (A)
                 (A) (A) (A) (A) (A) (A) (A) (A) (A) (A) (A) (A)
                 (A) (A) (A) (A) (A) (A) (A) (A) (A) (A) (A) (A)
                 (A) (A) (A) (A) (A) (A) (A) (A) (A) (A) (A) (A)
                 (A) (A) (A) (A) (A) (A) (A) (A) (A) (A) (A) (A)
                 (A) (A) (A) (A) (A) (A) (A) (A) (A) (A) (A) (A)
                 (A)
       Virtual   (A) (A) (A) (A) (A) (A) (A) (A) (A) (A) (A) (A)
                 (A) (A) (A) (A) (A) (A) (A) (A) (A) (A) (A) (A)
                 (A) (A) (A) (A) (A) (A) (A) (A) (A) (A) (A) (A)
                 (A) (A) (A) (A) (A) (A) (A) (A) (A) (A) (A) (A)
                 (A) (A) (A) (A) (A) (A) (A) (A) (A) (A) (A) (A)
                 (A) (A) (A) (A) (A) (A) (A) (A) (A) (A) (A) (A)
                 (A) (A) (A) (A) (A) (A) (A) (A) (A) (A) (A) (A)
                 (A) (A) (A) (A) (A) (A) (A) (A) (A) (A) (A) (A)
                 (A) (A) (A) (A) (A) (A) (A) (A) (A) (A) (A) (A)
                 (A) (A) (A) (A) (A) (A) (A) (A) (A) (A) (A) (A)
                 (A) (A) (A) (A) (A) (A) (A) (A) (A) (A) (A) (A)
                 (A) (A) (A) (A) (A) (A) (A) (A) (A) (A) (A) (A)
                 (A) (A) (A) (A) (A) (A) (A) (A) (A) (A) (A) (A)
                 (A) (A) (A) (A) (A) (A) (A) (A) (A) (A) (A) (A)
                 (A) (A) (A) (A) (A) (A) (A) (A) (A) (A) (A) (A)
                 (A) (A) (A) (A) (A) (A) (A) (A) (A) (A) (A) (A)
                 (A) (A) (A) (A) (A) (A) (A) (A) (A) (A) (A) (A)
                 (A) (A) (A) (A) (A) (A) (A) (A) (A) (A) (A) (A)
                 (A) (A) (A) (A) (A) (A) (A) (A) (A) (A) (A) (A)
                 (A) (A) (A) (A) (A) (A) (A) (A) (A) (A) (A) (A)
                 (A) (A) (A) (A) (A) (A) (A) (A) (A) (A) (A) (A)
                 (A) (A) (A) (A) (A) (A) (A) (A)
 The electronic state is 1-A.
 Alpha  occ. eigenvalues --  -19.14731 -19.14653 -19.13661 -19.12592 -10.26406
 Alpha  occ. eigenvalues --  -10.24375 -10.23893 -10.22163 -10.19908 -10.18881
 Alpha  occ. eigenvalues --  -10.18720 -10.18451 -10.18112 -10.17590 -10.17237
 Alpha  occ. eigenvalues --  -10.17210 -10.16912 -10.16295 -10.16167  -1.03168
 Alpha  occ. eigenvalues --   -1.02690  -1.02370  -0.99847  -0.85826  -0.80996
 Alpha  occ. eigenvalues --   -0.78923  -0.74538  -0.73847  -0.72254  -0.68515
 Alpha  occ. eigenvalues --   -0.67382  -0.65148  -0.62556  -0.59571  -0.57499
 Alpha  occ. eigenvalues --   -0.55337  -0.53986  -0.51754  -0.51100  -0.49621
 Alpha  occ. eigenvalues --   -0.48114  -0.46742  -0.46470  -0.45478  -0.44321
 Alpha  occ. eigenvalues --   -0.43904  -0.42737  -0.42185  -0.41273  -0.40459
 Alpha  occ. eigenvalues --   -0.40161  -0.39400  -0.38472  -0.38393  -0.37895
 Alpha  occ. eigenvalues --   -0.37138  -0.36697  -0.35857  -0.35643  -0.35454
 Alpha  occ. eigenvalues --   -0.34657  -0.34143  -0.33509  -0.32923  -0.31884
 Alpha  occ. eigenvalues --   -0.31673  -0.31197  -0.29579  -0.27717  -0.27075
 Alpha  occ. eigenvalues --   -0.26213  -0.24560  -0.23280
 Alpha virt. eigenvalues --   -0.03853   0.05367   0.07730   0.08324   0.10036
 Alpha virt. eigenvalues --    0.11140   0.12108   0.12443   0.13320   0.14122
 Alpha virt. eigenvalues --    0.14571   0.14950   0.15935   0.16295   0.16545
 Alpha virt. eigenvalues --    0.16882   0.17189   0.17675   0.17949   0.18683
 Alpha virt. eigenvalues --    0.19043   0.19809   0.20364   0.20857   0.21078
 Alpha virt. eigenvalues --    0.21901   0.22171   0.22484   0.22574   0.24252
 Alpha virt. eigenvalues --    0.24525   0.25070   0.26128   0.26629   0.27561
 Alpha virt. eigenvalues --    0.28929   0.29455   0.29546   0.30708   0.31346
 Alpha virt. eigenvalues --    0.34025   0.34538   0.35849   0.36469   0.44359
 Alpha virt. eigenvalues --    0.46821   0.50238   0.51605   0.52056   0.53327
 Alpha virt. eigenvalues --    0.53352   0.53868   0.54990   0.55595   0.57757
 Alpha virt. eigenvalues --    0.58483   0.59425   0.60093   0.60779   0.61642
 Alpha virt. eigenvalues --    0.62702   0.63048   0.64507   0.65386   0.66019
 Alpha virt. eigenvalues --    0.66459   0.67733   0.68792   0.70300   0.71190
 Alpha virt. eigenvalues --    0.71732   0.73023   0.74594   0.75281   0.75679
 Alpha virt. eigenvalues --    0.77152   0.77850   0.78717   0.80235   0.80689
 Alpha virt. eigenvalues --    0.81005   0.81763   0.82112   0.82538   0.83233
 Alpha virt. eigenvalues --    0.84007   0.84861   0.85806   0.86408   0.87743
 Alpha virt. eigenvalues --    0.88212   0.89058   0.89198   0.89875   0.90580
 Alpha virt. eigenvalues --    0.91159   0.91458   0.92203   0.92519   0.93492
 Alpha virt. eigenvalues --    0.94295   0.95071   0.95442   0.96159   0.96529
 Alpha virt. eigenvalues --    0.97657   0.98582   0.98952   0.99414   0.99977
 Alpha virt. eigenvalues --    1.00630   1.03140   1.03599   1.04619   1.05332
 Alpha virt. eigenvalues --    1.05984   1.07172   1.08432   1.10537   1.11493
 Alpha virt. eigenvalues --    1.12121   1.12744   1.13883   1.18007   1.19594
 Alpha virt. eigenvalues --    1.19910   1.23993   1.24828   1.26956   1.28634
 Alpha virt. eigenvalues --    1.32221   1.33145   1.35288   1.36917   1.37939
 Alpha virt. eigenvalues --    1.39852   1.42248   1.44970   1.46586   1.48091
 Alpha virt. eigenvalues --    1.48428   1.51743   1.54552   1.57298   1.59452
 Alpha virt. eigenvalues --    1.62797   1.64595   1.66888   1.68165   1.68597
 Alpha virt. eigenvalues --    1.69652   1.70638   1.71592   1.71923   1.72921
 Alpha virt. eigenvalues --    1.74302   1.75383   1.78977   1.79834   1.80214
 Alpha virt. eigenvalues --    1.81169   1.81819   1.84390   1.85175   1.86143
 Alpha virt. eigenvalues --    1.88760   1.88992   1.89978   1.90324   1.91578
 Alpha virt. eigenvalues --    1.92180   1.93491   1.94724   1.95553   1.96092
 Alpha virt. eigenvalues --    1.97364   1.98991   1.99694   2.01445   2.01676
 Alpha virt. eigenvalues --    2.04068   2.05496   2.06392   2.08455   2.09018
 Alpha virt. eigenvalues --    2.10048   2.10119   2.12019   2.14610   2.16949
 Alpha virt. eigenvalues --    2.17965   2.19029   2.20179   2.22569   2.23622
 Alpha virt. eigenvalues --    2.24967   2.26638   2.27253   2.28159   2.30333
 Alpha virt. eigenvalues --    2.30621   2.32625   2.33356   2.35309   2.36330
 Alpha virt. eigenvalues --    2.36815   2.37033   2.40072   2.40550   2.42010
 Alpha virt. eigenvalues --    2.42429   2.44566   2.46787   2.47710   2.49526
 Alpha virt. eigenvalues --    2.50982   2.53159   2.54389   2.55181   2.59138
 Alpha virt. eigenvalues --    2.59451   2.61702   2.64478   2.66497   2.67879
 Alpha virt. eigenvalues --    2.69635   2.73023   2.74315   2.75499   2.78887
 Alpha virt. eigenvalues --    2.79847   2.82961   2.84774   2.86940   2.90670
 Alpha virt. eigenvalues --    2.94914   2.96456   2.99431   3.04135   3.16885
 Alpha virt. eigenvalues --    3.22841   3.80472   3.82487   3.87176   4.00139
 Alpha virt. eigenvalues --    4.13663   4.21685   4.23943   4.27524   4.29301
 Alpha virt. eigenvalues --    4.33555   4.36480   4.37736   4.51888   4.56048
 Alpha virt. eigenvalues --    4.58764   4.65271   4.72158   4.79521   4.80562
          Condensed to atoms (all electrons):
               1          2          3          4          5          6
     1  C    5.135749   0.466004  -0.061477  -0.001821  -0.002589  -0.038098
     2  C    0.466004   5.050933   0.325568  -0.018314  -0.004959  -0.004954
     3  C   -0.061477   0.325568   5.248410   0.328411  -0.038958  -0.001905
     4  C   -0.001821  -0.018314   0.328411   5.014220   0.365302  -0.031099
     5  C   -0.002589  -0.004959  -0.038958   0.365302   5.069168   0.363644
     6  C   -0.038098  -0.004954  -0.001905  -0.031099   0.363644   5.046825
     7  C    0.371403  -0.085466  -0.003634  -0.005086  -0.034559   0.372523
     8  C    0.345197   0.019346   0.005047  -0.000182   0.000008   0.000501
     9  C   -0.157752  -0.071789   0.009419  -0.000183   0.000010  -0.000135
    10  C    0.001008   0.407516  -0.055414   0.000144  -0.000029  -0.000107
    11  O   -0.072538   0.006312  -0.000108   0.000000   0.000002  -0.000156
    12  C   -0.029307   0.007276  -0.000074   0.000077   0.004393  -0.049413
    13  C    0.002554  -0.058798  -0.009385   0.000223  -0.000009  -0.000006
    14  O   -0.000193  -0.061450   0.003151  -0.000939   0.000050   0.000005
    15  C    0.000129   0.003216  -0.031648   0.372320  -0.026214   0.003076
    16  O   -0.000001  -0.000033   0.002304  -0.042428  -0.007755   0.000067
    17  C   -0.000017   0.000256  -0.002855  -0.056313  -0.010403   0.000136
    18  C    0.000020   0.000063  -0.004830  -0.049395   0.004060  -0.000070
    19  O    0.000000  -0.000001   0.000087   0.001644  -0.000032   0.000000
    20  H   -0.008252  -0.023627   0.351807  -0.025631  -0.009257  -0.000886
    21  H    0.005373  -0.036726   0.360347  -0.038473   0.004719  -0.000052
    22  H   -0.000553  -0.002137  -0.048989   0.361763  -0.047403  -0.005419
    23  H   -0.000321  -0.000016  -0.008524  -0.036081   0.368567  -0.040103
    24  H   -0.000214  -0.000133   0.005484  -0.037116   0.361748  -0.033860
    25  H    0.005718   0.000046  -0.000173   0.004509  -0.034613   0.368343
    26  H   -0.006390  -0.000231  -0.000468  -0.006563  -0.037867   0.366815
    27  H   -0.043285  -0.008922   0.001210  -0.001432  -0.005176  -0.043392
    28  H    0.004503   0.000714  -0.000122   0.000010   0.000000   0.000011
    29  H    0.004084   0.001448  -0.000184   0.000001   0.000000  -0.000002
    30  H    0.004736  -0.000080  -0.000001   0.000002   0.000021  -0.007002
    31  H   -0.008104  -0.000167  -0.000001  -0.000011   0.000085  -0.004693
    32  H   -0.005113  -0.000222   0.000007   0.000001  -0.000161   0.004781
    33  H   -0.000015  -0.007348   0.002152   0.000016   0.000001   0.000000
    34  H   -0.000137   0.005223   0.000030  -0.000003   0.000000   0.000000
    35  H    0.000353   0.001144   0.000345   0.000000   0.000000   0.000001
    36  H    0.002910   0.000315  -0.002066   0.000508  -0.000028  -0.000015
    37  H    0.000000   0.000003  -0.000185   0.006313   0.000142   0.000005
    38  H    0.000004   0.000161   0.001481  -0.003002   0.000520  -0.000002
    39  H    0.000004  -0.000030   0.000049  -0.007267   0.002770  -0.000027
    40  H    0.000000  -0.000003  -0.000070   0.005150   0.000023  -0.000001
    41  H    0.000000  -0.000083   0.000224  -0.003973   0.000008  -0.000008
    42  H   -0.000007   0.000011  -0.000849  -0.001194  -0.000166   0.000000
    43  H    0.000000   0.000000  -0.000002  -0.000127   0.000002   0.000000
               7          8          9         10         11         12
     1  C    0.371403   0.345197  -0.157752   0.001008  -0.072538  -0.029307
     2  C   -0.085466   0.019346  -0.071789   0.407516   0.006312   0.007276
     3  C   -0.003634   0.005047   0.009419  -0.055414  -0.000108  -0.000074
     4  C   -0.005086  -0.000182  -0.000183   0.000144   0.000000   0.000077
     5  C   -0.034559   0.000008   0.000010  -0.000029   0.000002   0.004393
     6  C    0.372523   0.000501  -0.000135  -0.000107  -0.000156  -0.049413
     7  C    5.023796  -0.051207   0.004145   0.006092  -0.014155   0.351646
     8  C   -0.051207   4.533989   0.349040  -0.066701   0.513067  -0.007903
     9  C    0.004145   0.349040   5.476516   0.286579  -0.074348   0.000304
    10  C    0.006092  -0.066701   0.286579   4.717216   0.004375  -0.000193
    11  O   -0.014155   0.513067  -0.074348   0.004375   8.208729   0.001772
    12  C    0.351646  -0.007903   0.000304  -0.000193   0.001772   5.132613
    13  C   -0.000182   0.000603  -0.053157   0.365791  -0.000071   0.000003
    14  O   -0.000022   0.000687  -0.047523   0.213068  -0.000018   0.000000
    15  C   -0.000031   0.000000   0.000001  -0.000042   0.000000   0.000001
    16  O   -0.000003   0.000000   0.000000   0.000000   0.000000   0.000000
    17  C   -0.000001   0.000000   0.000000  -0.000001   0.000000   0.000000
    18  C   -0.000004   0.000000   0.000000  -0.000011   0.000000   0.000000
    19  O    0.000000   0.000000   0.000000   0.000000   0.000000   0.000000
    20  H    0.001057  -0.000023  -0.000243   0.002732   0.000001  -0.000030
    21  H   -0.000074  -0.000116   0.000435  -0.005209   0.000001   0.000001
    22  H   -0.000509  -0.000021  -0.000065   0.000093   0.000000  -0.000001
    23  H   -0.007437  -0.000015   0.000000  -0.000014   0.000000   0.000126
    24  H    0.004875   0.000004   0.000000   0.000003   0.000000  -0.000216
    25  H   -0.039379  -0.000035   0.000004   0.000003   0.000003  -0.006524
    26  H   -0.036720   0.000658  -0.000056  -0.000020  -0.000047  -0.002491
    27  H    0.380725   0.002397  -0.000247  -0.000077  -0.000182  -0.047652
    28  H   -0.000055  -0.018026   0.346051  -0.022480  -0.000322  -0.000006
    29  H   -0.000063  -0.017920   0.340528  -0.024440  -0.000322  -0.000004
    30  H   -0.026884   0.000309   0.000010   0.000000   0.000728   0.358228
    31  H   -0.027253   0.002311   0.000016   0.000005   0.002986   0.373691
    32  H   -0.024576   0.002073  -0.000011   0.000004   0.002484   0.367359
    33  H    0.000003  -0.000127   0.005552  -0.024247   0.000001   0.000000
    34  H    0.000003   0.000302  -0.008139  -0.022161   0.000000   0.000000
    35  H   -0.000018   0.000003  -0.001890  -0.024394  -0.000010   0.000000
    36  H   -0.000062   0.000046  -0.002905  -0.021941  -0.000059   0.000001
    37  H    0.000000   0.000000   0.000000   0.000000   0.000000   0.000000
    38  H    0.000000   0.000000   0.000000  -0.000002   0.000000   0.000000
    39  H   -0.000003   0.000000   0.000000   0.000000   0.000000   0.000000
    40  H    0.000000   0.000000   0.000000   0.000000   0.000000   0.000000
    41  H    0.000000   0.000000   0.000001  -0.000019   0.000000   0.000000
    42  H    0.000000   0.000000   0.000000  -0.000035   0.000000   0.000000
    43  H    0.000000   0.000000   0.000000   0.000000   0.000000   0.000000
              13         14         15         16         17         18
     1  C    0.002554  -0.000193   0.000129  -0.000001  -0.000017   0.000020
     2  C   -0.058798  -0.061450   0.003216  -0.000033   0.000256   0.000063
     3  C   -0.009385   0.003151  -0.031648   0.002304  -0.002855  -0.004830
     4  C    0.000223  -0.000939   0.372320  -0.042428  -0.056313  -0.049395
     5  C   -0.000009   0.000050  -0.026214  -0.007755  -0.010403   0.004060
     6  C   -0.000006   0.000005   0.003076   0.000067   0.000136  -0.000070
     7  C   -0.000182  -0.000022  -0.000031  -0.000003  -0.000001  -0.000004
     8  C    0.000603   0.000687   0.000000   0.000000   0.000000   0.000000
     9  C   -0.053157  -0.047523   0.000001   0.000000   0.000000   0.000000
    10  C    0.365791   0.213068  -0.000042   0.000000  -0.000001  -0.000011
    11  O   -0.000071  -0.000018   0.000000   0.000000   0.000000   0.000000
    12  C    0.000003   0.000000   0.000001   0.000000   0.000000   0.000000
    13  C    5.205551  -0.055255   0.000011   0.000000   0.000000  -0.000012
    14  O   -0.055255   8.396935  -0.000210   0.000000   0.000000   0.000183
    15  C    0.000011  -0.000210   4.710671   0.207560   0.352053   0.367159
    16  O    0.000000   0.000000   0.207560   8.422319  -0.062527  -0.038406
    17  C    0.000000   0.000000   0.352053  -0.062527   5.249184  -0.063453
    18  C   -0.000012   0.000183   0.367159  -0.038406  -0.063453   4.948786
    19  O    0.000000   0.000000  -0.041914  -0.008618  -0.002830   0.216275
    20  H    0.000366   0.000219  -0.004570  -0.000025   0.002146  -0.000049
    21  H    0.000476   0.004718  -0.005458   0.000092  -0.001373   0.003120
    22  H    0.000024   0.002039  -0.036663   0.001978   0.006728  -0.009211
    23  H    0.000001   0.000000  -0.004408  -0.000039   0.002338  -0.000033
    24  H    0.000000   0.000000  -0.009221   0.013879  -0.000201   0.000513
    25  H    0.000000   0.000000  -0.000096  -0.000004   0.000002   0.000001
    26  H    0.000002  -0.000009   0.000063   0.000010  -0.000001  -0.000005
    27  H    0.000037  -0.000004   0.000016   0.000000  -0.000012   0.000000
    28  H    0.001465   0.001419   0.000000   0.000000   0.000000   0.000000
    29  H   -0.002847   0.002682   0.000000   0.000000   0.000000   0.000000
    30  H    0.000000   0.000000   0.000000   0.000000   0.000000   0.000000
    31  H    0.000000   0.000000   0.000000   0.000000   0.000000   0.000000
    32  H    0.000000   0.000000   0.000000   0.000000   0.000000   0.000000
    33  H    0.359641   0.000084  -0.000006   0.000000   0.000001  -0.000016
    34  H    0.359756   0.001597   0.000000   0.000000   0.000000   0.000000
    35  H    0.365221   0.002916   0.000000   0.000000   0.000000   0.000000
    36  H    0.007395   0.235222  -0.000008  -0.000001   0.000001   0.000015
    37  H    0.000000   0.000000  -0.028545   0.231090  -0.001325  -0.015939
    38  H    0.000000  -0.000001  -0.021847   0.004093   0.345235  -0.000049
    39  H    0.000000   0.000000  -0.025661   0.000579   0.367665   0.005097
    40  H    0.000000   0.000000  -0.025327  -0.001172   0.362495  -0.008483
    41  H   -0.000003   0.000593  -0.033713  -0.001251   0.006918   0.360849
    42  H   -0.000005   0.000042  -0.029469   0.003590  -0.004379   0.357163
    43  H    0.000000   0.000000   0.005023   0.000333  -0.000028  -0.018712
              19         20         21         22         23         24
     1  C    0.000000  -0.008252   0.005373  -0.000553  -0.000321  -0.000214
     2  C   -0.000001  -0.023627  -0.036726  -0.002137  -0.000016  -0.000133
     3  C    0.000087   0.351807   0.360347  -0.048989  -0.008524   0.005484
     4  C    0.001644  -0.025631  -0.038473   0.361763  -0.036081  -0.037116
     5  C   -0.000032  -0.009257   0.004719  -0.047403   0.368567   0.361748
     6  C    0.000000  -0.000886  -0.000052  -0.005419  -0.040103  -0.033860
     7  C    0.000000   0.001057  -0.000074  -0.000509  -0.007437   0.004875
     8  C    0.000000  -0.000023  -0.000116  -0.000021  -0.000015   0.000004
     9  C    0.000000  -0.000243   0.000435  -0.000065   0.000000   0.000000
    10  C    0.000000   0.002732  -0.005209   0.000093  -0.000014   0.000003
    11  O    0.000000   0.000001   0.000001   0.000000   0.000000   0.000000
    12  C    0.000000  -0.000030   0.000001  -0.000001   0.000126  -0.000216
    13  C    0.000000   0.000366   0.000476   0.000024   0.000001   0.000000
    14  O    0.000000   0.000219   0.004718   0.002039   0.000000   0.000000
    15  C   -0.041914  -0.004570  -0.005458  -0.036663  -0.004408  -0.009221
    16  O   -0.008618  -0.000025   0.000092   0.001978  -0.000039   0.013879
    17  C   -0.002830   0.002146  -0.001373   0.006728   0.002338  -0.000201
    18  C    0.216275  -0.000049   0.003120  -0.009211  -0.000033   0.000513
    19  O    8.324827  -0.000002  -0.000128  -0.000026   0.000000  -0.000001
    20  H   -0.000002   0.553397  -0.033289   0.005333   0.005955   0.000117
    21  H   -0.000128  -0.033289   0.557657  -0.000527   0.000083  -0.000172
    22  H   -0.000026   0.005333  -0.000527   0.616006   0.005833  -0.002211
    23  H    0.000000   0.005955   0.000083   0.005833   0.594285  -0.036084
    24  H   -0.000001   0.000117  -0.000172  -0.002211  -0.036084   0.597028
    25  H    0.000000   0.000015   0.000005   0.000064  -0.002175  -0.005370
    26  H    0.000000   0.000122  -0.000008   0.005783   0.005630  -0.002647
    27  H    0.000000   0.003254  -0.000038   0.000129   0.006270   0.000126
    28  H    0.000000  -0.000001  -0.000011  -0.000005   0.000000   0.000000
    29  H    0.000000   0.000008  -0.000018   0.000000   0.000000   0.000000
    30  H    0.000000   0.000000   0.000000   0.000000   0.000025  -0.000011
    31  H    0.000000   0.000001   0.000000  -0.000001   0.000009   0.000004
    32  H    0.000000  -0.000003   0.000000   0.000000  -0.000006   0.000003
    33  H    0.000000  -0.000084   0.004677   0.000003   0.000000   0.000000
    34  H    0.000000   0.000005  -0.000202   0.000000   0.000000   0.000000
    35  H    0.000000  -0.000011  -0.000004   0.000000   0.000000   0.000000
    36  H    0.000000   0.000008   0.000029   0.001590   0.000002  -0.000001
    37  H    0.031573   0.000003  -0.000003  -0.000178  -0.000032  -0.000322
    38  H    0.000021   0.001084   0.000851  -0.000142  -0.000068  -0.000010
    39  H    0.000069   0.000084   0.000059  -0.000008   0.002627   0.001122
    40  H    0.008799  -0.000018  -0.000066  -0.000128  -0.000042  -0.000069
    41  H   -0.040147   0.000015  -0.000144   0.007300   0.000004  -0.000008
    42  H   -0.037734   0.000103   0.005796   0.000045   0.000002  -0.000012
    43  H    0.244308   0.000000   0.000014  -0.000008   0.000000   0.000000
              25         26         27         28         29         30
     1  C    0.005718  -0.006390  -0.043285   0.004503   0.004084   0.004736
     2  C    0.000046  -0.000231  -0.008922   0.000714   0.001448  -0.000080
     3  C   -0.000173  -0.000468   0.001210  -0.000122  -0.000184  -0.000001
     4  C    0.004509  -0.006563  -0.001432   0.000010   0.000001   0.000002
     5  C   -0.034613  -0.037867  -0.005176   0.000000   0.000000   0.000021
     6  C    0.368343   0.366815  -0.043392   0.000011  -0.000002  -0.007002
     7  C   -0.039379  -0.036720   0.380725  -0.000055  -0.000063  -0.026884
     8  C   -0.000035   0.000658   0.002397  -0.018026  -0.017920   0.000309
     9  C    0.000004  -0.000056  -0.000247   0.346051   0.340528   0.000010
    10  C    0.000003  -0.000020  -0.000077  -0.022480  -0.024440   0.000000
    11  O    0.000003  -0.000047  -0.000182  -0.000322  -0.000322   0.000728
    12  C   -0.006524  -0.002491  -0.047652  -0.000006  -0.000004   0.358228
    13  C    0.000000   0.000002   0.000037   0.001465  -0.002847   0.000000
    14  O    0.000000  -0.000009  -0.000004   0.001419   0.002682   0.000000
    15  C   -0.000096   0.000063   0.000016   0.000000   0.000000   0.000000
    16  O   -0.000004   0.000010   0.000000   0.000000   0.000000   0.000000
    17  C    0.000002  -0.000001  -0.000012   0.000000   0.000000   0.000000
    18  C    0.000001  -0.000005   0.000000   0.000000   0.000000   0.000000
    19  O    0.000000   0.000000   0.000000   0.000000   0.000000   0.000000
    20  H    0.000015   0.000122   0.003254  -0.000001   0.000008   0.000000
    21  H    0.000005  -0.000008  -0.000038  -0.000011  -0.000018   0.000000
    22  H    0.000064   0.005783   0.000129  -0.000005   0.000000   0.000000
    23  H   -0.002175   0.005630   0.006270   0.000000   0.000000   0.000025
    24  H   -0.005370  -0.002647   0.000126   0.000000   0.000000  -0.000011
    25  H    0.598816  -0.035250  -0.001895   0.000000   0.000000   0.005776
    26  H   -0.035250   0.599783   0.005869   0.000001   0.000001  -0.000123
    27  H   -0.001895   0.005869   0.598553   0.000000   0.000012  -0.004769
    28  H    0.000000   0.000001   0.000000   0.502732  -0.016756   0.000000
    29  H    0.000000   0.000001   0.000012  -0.016756   0.513918   0.000000
    30  H    0.005776  -0.000123  -0.004769   0.000000   0.000000   0.591793
    31  H   -0.000262   0.003621   0.005364  -0.000002   0.000002  -0.032349
    32  H    0.000223  -0.000144  -0.002627   0.000002  -0.000004  -0.031927
    33  H    0.000000   0.000000   0.000000  -0.000179   0.000134   0.000000
    34  H    0.000000   0.000000   0.000000   0.000584   0.001578   0.000000
    35  H    0.000000   0.000000  -0.000002   0.000109   0.001211   0.000000
    36  H    0.000000   0.000068   0.000004   0.002088  -0.000024   0.000000
    37  H    0.000000   0.000000   0.000000   0.000000   0.000000   0.000000
    38  H    0.000000   0.000000   0.000000   0.000000   0.000000   0.000000
    39  H    0.000006   0.000001  -0.000004   0.000000   0.000000   0.000000
    40  H    0.000000   0.000000   0.000000   0.000000   0.000000   0.000000
    41  H    0.000000  -0.000001   0.000000   0.000000   0.000000   0.000000
    42  H    0.000000   0.000000   0.000000   0.000000   0.000000   0.000000
    43  H    0.000000   0.000000   0.000000   0.000000   0.000000   0.000000
              31         32         33         34         35         36
     1  C   -0.008104  -0.005113  -0.000015  -0.000137   0.000353   0.002910
     2  C   -0.000167  -0.000222  -0.007348   0.005223   0.001144   0.000315
     3  C   -0.000001   0.000007   0.002152   0.000030   0.000345  -0.002066
     4  C   -0.000011   0.000001   0.000016  -0.000003   0.000000   0.000508
     5  C    0.000085  -0.000161   0.000001   0.000000   0.000000  -0.000028
     6  C   -0.004693   0.004781   0.000000   0.000000   0.000001  -0.000015
     7  C   -0.027253  -0.024576   0.000003   0.000003  -0.000018  -0.000062
     8  C    0.002311   0.002073  -0.000127   0.000302   0.000003   0.000046
     9  C    0.000016  -0.000011   0.005552  -0.008139  -0.001890  -0.002905
    10  C    0.000005   0.000004  -0.024247  -0.022161  -0.024394  -0.021941
    11  O    0.002986   0.002484   0.000001   0.000000  -0.000010  -0.000059
    12  C    0.373691   0.367359   0.000000   0.000000   0.000000   0.000001
    13  C    0.000000   0.000000   0.359641   0.359756   0.365221   0.007395
    14  O    0.000000   0.000000   0.000084   0.001597   0.002916   0.235222
    15  C    0.000000   0.000000  -0.000006   0.000000   0.000000  -0.000008
    16  O    0.000000   0.000000   0.000000   0.000000   0.000000  -0.000001
    17  C    0.000000   0.000000   0.000001   0.000000   0.000000   0.000001
    18  C    0.000000   0.000000  -0.000016   0.000000   0.000000   0.000015
    19  O    0.000000   0.000000   0.000000   0.000000   0.000000   0.000000
    20  H    0.000001  -0.000003  -0.000084   0.000005  -0.000011   0.000008
    21  H    0.000000   0.000000   0.004677  -0.000202  -0.000004   0.000029
    22  H   -0.000001   0.000000   0.000003   0.000000   0.000000   0.001590
    23  H    0.000009  -0.000006   0.000000   0.000000   0.000000   0.000002
    24  H    0.000004   0.000003   0.000000   0.000000   0.000000  -0.000001
    25  H   -0.000262   0.000223   0.000000   0.000000   0.000000   0.000000
    26  H    0.003621  -0.000144   0.000000   0.000000   0.000000   0.000068
    27  H    0.005364  -0.002627   0.000000   0.000000  -0.000002   0.000004
    28  H   -0.000002   0.000002  -0.000179   0.000584   0.000109   0.002088
    29  H    0.000002  -0.000004   0.000134   0.001578   0.001211  -0.000024
    30  H   -0.032349  -0.031927   0.000000   0.000000   0.000000   0.000000
    31  H    0.565343  -0.029029   0.000000   0.000000   0.000000   0.000000
    32  H   -0.029029   0.571266   0.000000   0.000000   0.000000   0.000000
    33  H    0.000000   0.000000   0.550201  -0.030562  -0.025588  -0.000160
    34  H    0.000000   0.000000  -0.030562   0.549896  -0.025147  -0.000194
    35  H    0.000000   0.000000  -0.025588  -0.025147   0.534011  -0.000232
    36  H    0.000000   0.000000  -0.000160  -0.000194  -0.000232   0.341991
    37  H    0.000000   0.000000   0.000000   0.000000   0.000000   0.000000
    38  H    0.000000   0.000000  -0.000002   0.000000   0.000000   0.000000
    39  H    0.000000   0.000000   0.000000   0.000000   0.000000   0.000000
    40  H    0.000000   0.000000   0.000000   0.000000   0.000000   0.000000
    41  H    0.000000   0.000000   0.000004   0.000000   0.000000   0.000088
    42  H    0.000000   0.000000   0.000076   0.000000   0.000000  -0.000010
    43  H    0.000000   0.000000   0.000000   0.000000   0.000000   0.000000
              37         38         39         40         41         42
     1  C    0.000000   0.000004   0.000004   0.000000   0.000000  -0.000007
     2  C    0.000003   0.000161  -0.000030  -0.000003  -0.000083   0.000011
     3  C   -0.000185   0.001481   0.000049  -0.000070   0.000224  -0.000849
     4  C    0.006313  -0.003002  -0.007267   0.005150  -0.003973  -0.001194
     5  C    0.000142   0.000520   0.002770   0.000023   0.000008  -0.000166
     6  C    0.000005  -0.000002  -0.000027  -0.000001  -0.000008   0.000000
     7  C    0.000000   0.000000  -0.000003   0.000000   0.000000   0.000000
     8  C    0.000000   0.000000   0.000000   0.000000   0.000000   0.000000
     9  C    0.000000   0.000000   0.000000   0.000000   0.000001   0.000000
    10  C    0.000000  -0.000002   0.000000   0.000000  -0.000019  -0.000035
    11  O    0.000000   0.000000   0.000000   0.000000   0.000000   0.000000
    12  C    0.000000   0.000000   0.000000   0.000000   0.000000   0.000000
    13  C    0.000000   0.000000   0.000000   0.000000  -0.000003  -0.000005
    14  O    0.000000  -0.000001   0.000000   0.000000   0.000593   0.000042
    15  C   -0.028545  -0.021847  -0.025661  -0.025327  -0.033713  -0.029469
    16  O    0.231090   0.004093   0.000579  -0.001172  -0.001251   0.003590
    17  C   -0.001325   0.345235   0.367665   0.362495   0.006918  -0.004379
    18  C   -0.015939  -0.000049   0.005097  -0.008483   0.360849   0.357163
    19  O    0.031573   0.000021   0.000069   0.008799  -0.040147  -0.037734
    20  H    0.000003   0.001084   0.000084  -0.000018   0.000015   0.000103
    21  H   -0.000003   0.000851   0.000059  -0.000066  -0.000144   0.005796
    22  H   -0.000178  -0.000142  -0.000008  -0.000128   0.007300   0.000045
    23  H   -0.000032  -0.000068   0.002627  -0.000042   0.000004   0.000002
    24  H   -0.000322  -0.000010   0.001122  -0.000069  -0.000008  -0.000012
    25  H    0.000000   0.000000   0.000006   0.000000   0.000000   0.000000
    26  H    0.000000   0.000000   0.000001   0.000000  -0.000001   0.000000
    27  H    0.000000   0.000000  -0.000004   0.000000   0.000000   0.000000
    28  H    0.000000   0.000000   0.000000   0.000000   0.000000   0.000000
    29  H    0.000000   0.000000   0.000000   0.000000   0.000000   0.000000
    30  H    0.000000   0.000000   0.000000   0.000000   0.000000   0.000000
    31  H    0.000000   0.000000   0.000000   0.000000   0.000000   0.000000
    32  H    0.000000   0.000000   0.000000   0.000000   0.000000   0.000000
    33  H    0.000000  -0.000002   0.000000   0.000000   0.000004   0.000076
    34  H    0.000000   0.000000   0.000000   0.000000   0.000000   0.000000
    35  H    0.000000   0.000000   0.000000   0.000000   0.000000   0.000000
    36  H    0.000000   0.000000   0.000000   0.000000   0.000088  -0.000010
    37  H    0.346140  -0.000198  -0.000507   0.003753  -0.000358   0.001111
    38  H   -0.000198   0.567453  -0.025890  -0.026038  -0.000138   0.000566
    39  H   -0.000507  -0.025890   0.550219  -0.032005  -0.000136  -0.000079
    40  H    0.003753  -0.026038  -0.032005   0.559677   0.000233   0.000078
    41  H   -0.000358  -0.000138  -0.000136   0.000233   0.604587  -0.042721
    42  H    0.001111   0.000566  -0.000079   0.000078  -0.042721   0.595289
    43  H   -0.000975  -0.000015   0.000004  -0.000214  -0.003499  -0.003154
              43
     1  C    0.000000
     2  C    0.000000
     3  C   -0.000002
     4  C   -0.000127
     5  C    0.000002
     6  C    0.000000
     7  C    0.000000
     8  C    0.000000
     9  C    0.000000
    10  C    0.000000
    11  O    0.000000
    12  C    0.000000
    13  C    0.000000
    14  O    0.000000
    15  C    0.005023
    16  O    0.000333
    17  C   -0.000028
    18  C   -0.018712
    19  O    0.244308
    20  H    0.000000
    21  H    0.000014
    22  H   -0.000008
    23  H    0.000000
    24  H    0.000000
    25  H    0.000000
    26  H    0.000000
    27  H    0.000000
    28  H    0.000000
    29  H    0.000000
    30  H    0.000000
    31  H    0.000000
    32  H    0.000000
    33  H    0.000000
    34  H    0.000000
    35  H    0.000000
    36  H    0.000000
    37  H   -0.000975
    38  H   -0.000015
    39  H    0.000004
    40  H   -0.000214
    41  H   -0.003499
    42  H   -0.003154
    43  H    0.331161
 Mulliken charges:
               1
     1  C    0.086436
     2  C    0.089933
     3  C   -0.373614
     4  C   -0.093979
     5  C   -0.285069
     6  C   -0.265329
     7  C   -0.158887
     8  C    0.386688
     9  C   -0.400167
    10  C    0.262907
    11  O   -0.578127
    12  C   -0.453680
    13  C   -0.489391
    14  O   -0.699986
    15  C    0.303751
    16  O   -0.725629
    17  C   -0.489440
    18  C   -0.054627
    19  O   -0.696170
    20  H    0.178168
    21  H    0.173638
    22  H    0.139496
    23  H    0.143641
    24  H    0.142974
    25  H    0.142243
    26  H    0.140615
    27  H    0.155750
    28  H    0.198276
    29  H    0.196975
    30  H    0.141518
    31  H    0.148432
    32  H    0.145618
    33  H    0.165787
    34  H    0.167572
    35  H    0.171983
    36  H    0.435424
    37  H    0.428434
    38  H    0.155934
    39  H    0.161264
    40  H    0.153427
    41  H    0.145378
    42  H    0.155943
    43  H    0.445890
 Sum of Mulliken charges =   0.00000
 Mulliken charges with hydrogens summed into heavy atoms:
               1
     1  C    0.086436
     2  C    0.089933
     3  C   -0.021808
     4  C    0.045517
     5  C    0.001546
     6  C    0.017529
     7  C   -0.003137
     8  C    0.386688
     9  C   -0.004915
    10  C    0.262907
    11  O   -0.578127
    12  C   -0.018112
    13  C    0.015951
    14  O   -0.264562
    15  C    0.303751
    16  O   -0.297195
    17  C   -0.018815
    18  C    0.246694
    19  O   -0.250279
 Electronic spatial extent (au):  <R**2>=           5660.5324
 Charge=              0.0000 electrons
 Dipole moment (field-independent basis, Debye):
    X=              3.4482    Y=              3.5997    Z=              1.8528  Tot=              5.3180
 Quadrupole moment (field-independent basis, Debye-Ang):
   XX=           -137.2304   YY=           -112.5457   ZZ=           -109.7723
   XY=              4.6291   XZ=             -4.9827   YZ=             -3.1910
 Traceless Quadrupole moment (field-independent basis, Debye-Ang):
   XX=            -17.3809   YY=              7.3037   ZZ=             10.0772
   XY=              4.6291   XZ=             -4.9827   YZ=             -3.1910
 Octapole moment (field-independent basis, Debye-Ang**2):
  XXX=            153.6597  YYY=             13.5088  ZZZ=            -18.5886  XYY=             17.2640
  XXY=             81.9503  XXZ=             10.7534  XZZ=              4.1039  YZZ=             13.5625
  YYZ=              5.5049  XYZ=            -12.2916
 Hexadecapole moment (field-independent basis, Debye-Ang**3):
 XXXX=          -5054.9662 YYYY=          -2124.7428 ZZZZ=           -501.2913 XXXY=             71.0006
 XXXZ=           -208.9574 YYYX=             74.4164 YYYZ=              4.7590 ZZZX=             -8.7906
 ZZZY=            -28.0078 XXYY=           -986.0493 XXZZ=           -841.5578 YYZZ=           -431.8350
 XXYZ=            -70.1532 YYXZ=            -27.0389 ZZXY=              7.2418
 N-N= 1.599348864006D+03 E-N=-5.264547456365D+03  KE= 8.789968317225D+02
 D1PCM: PCM CHGder 1st derivatives, ID1Alg=3 FixD1E=F DoIter=F DoCFld=F I1PDM=0.
 Calling FoFJK, ICntrl=      2127 FMM=F ISym2X=0 I1Cent= 0 IOpClX= 0 NMat=1 NMatS=1 NMatT=0.
 ***** Axes restored to original set *****
 -------------------------------------------------------------------
 Center     Atomic                   Forces (Hartrees/Bohr)
 Number     Number              X              Y              Z
 -------------------------------------------------------------------
      1        6          -0.012032894    0.017171702   -0.005353222
      2        6           0.018448360   -0.008163047    0.013379810
      3        6           0.001793294    0.010872128    0.000282608
      4        6           0.006308999   -0.009569627   -0.001737310
      5        6           0.004375572   -0.000581555   -0.005133223
      6        6           0.006846709   -0.000347618    0.003613017
      7        6          -0.003824131   -0.010147281   -0.002674846
      8        6          -0.007096981   -0.020133636   -0.000839268
      9        6           0.002247575   -0.006167018    0.007150461
     10        6          -0.005574581    0.008559779   -0.001321192
     11        8          -0.019228925   -0.003330796   -0.006533072
     12        6          -0.005789421   -0.001385100    0.001054029
     13        6           0.008051673    0.007199538    0.000528450
     14        8           0.012735339    0.011272319   -0.004086978
     15        6           0.008195699    0.003164893    0.002867049
     16        8          -0.000191645   -0.000373738   -0.006230570
     17        6           0.000212494   -0.000662338    0.004713881
     18        6          -0.000367446    0.002928067   -0.001671398
     19        8           0.004816827   -0.002833460    0.002870320
     20        1           0.000275066   -0.003264699   -0.000514623
     21        1           0.000930417    0.000360657   -0.000625703
     22        1           0.001087394    0.002668177    0.001456133
     23        1          -0.000341450    0.000771507    0.001187163
     24        1           0.002094250    0.002310541    0.000521703
     25        1          -0.001835750    0.000233703    0.000953825
     26        1          -0.001965066    0.000893594    0.000052913
     27        1           0.003787184    0.000836517    0.000580959
     28        1          -0.000662954    0.002781067    0.001373174
     29        1          -0.001740655    0.002262608   -0.003233711
     30        1           0.003121695    0.000148020    0.000561783
     31        1          -0.001257747    0.000165414    0.001271822
     32        1          -0.001064436   -0.000381104   -0.002257972
     33        1           0.000881919   -0.002470223    0.000833997
     34        1          -0.001807498   -0.001128414   -0.001465642
     35        1          -0.000402160   -0.001360415   -0.002097132
     36        1          -0.000644958    0.000590697    0.000676228
     37        1          -0.004604713   -0.002162095   -0.000708262
     38        1          -0.000113910    0.000189006    0.001725775
     39        1          -0.002849998    0.000442054   -0.000592030
     40        1          -0.000427040    0.003564772   -0.001882861
     41        1          -0.007760075   -0.001064963    0.000100820
     42        1          -0.005174210   -0.000345680    0.001156359
     43        1           0.000548177   -0.003513950    0.000046739
 -------------------------------------------------------------------
 Cartesian Forces:  Max     0.020133636 RMS     0.005256916

 GradGradGradGradGradGradGradGradGradGradGradGradGradGradGradGradGradGrad
 Berny optimization.
 FormGI is forming the generalized inverse of G from B-inverse, IUseBI=4.
 Internal  Forces:  Max     0.019570242 RMS     0.003918323
 Search for a local minimum.
 Step number   1 out of a maximum of  258
 All quantities printed in internal units (Hartrees-Bohrs-Radians)
 Mixed Optimization -- RFO/linear search
 Second derivative matrix not updated -- first step.
 ITU=  0
     Eigenvalues ---    0.00230   0.00230   0.00313   0.00332   0.00405
     Eigenvalues ---    0.00540   0.00560   0.00567   0.00880   0.00919
     Eigenvalues ---    0.01137   0.01146   0.01220   0.01250   0.01331
     Eigenvalues ---    0.01361   0.02432   0.02861   0.03408   0.03883
     Eigenvalues ---    0.03899   0.04196   0.04368   0.04529   0.04658
     Eigenvalues ---    0.04809   0.04920   0.05070   0.05081   0.05288
     Eigenvalues ---    0.05312   0.05361   0.05366   0.05484   0.05517
     Eigenvalues ---    0.05577   0.05613   0.05625   0.05875   0.06089
     Eigenvalues ---    0.06113   0.06507   0.06725   0.07844   0.08110
     Eigenvalues ---    0.08462   0.08613   0.08809   0.08847   0.09008
     Eigenvalues ---    0.09546   0.10910   0.11471   0.12876   0.13695
     Eigenvalues ---    0.13987   0.15041   0.16000   0.16000   0.16000
     Eigenvalues ---    0.16000   0.16000   0.16000   0.16000   0.16000
     Eigenvalues ---    0.16000   0.16000   0.16000   0.16000   0.16072
     Eigenvalues ---    0.16410   0.16557   0.18235   0.19594   0.20076
     Eigenvalues ---    0.22029   0.23576   0.24670   0.24998   0.26401
     Eigenvalues ---    0.26821   0.27093   0.27656   0.28219   0.28369
     Eigenvalues ---    0.28690   0.29033   0.29165   0.29675   0.30318
     Eigenvalues ---    0.31304   0.32007   0.32096   0.33652   0.33788
     Eigenvalues ---    0.33815   0.33864   0.33904   0.33958   0.34037
     Eigenvalues ---    0.34072   0.34078   0.34116   0.34117   0.34185
     Eigenvalues ---    0.34196   0.34201   0.34213   0.34231   0.34261
     Eigenvalues ---    0.34270   0.34332   0.34354   0.34467   0.34513
     Eigenvalues ---    0.39414   0.40510   0.41713   0.51371   0.51847
     Eigenvalues ---    0.52574   0.52642   0.94534
 RFO step:  Lambda=-1.64015531D-02 EMin= 2.30000000D-03
 Linear search not attempted -- first point.
 Iteration  1 RMS(Cart)=  0.04190571 RMS(Int)=  0.00067365
 Iteration  2 RMS(Cart)=  0.00095185 RMS(Int)=  0.00026250
 Iteration  3 RMS(Cart)=  0.00000042 RMS(Int)=  0.00026250
 Variable       Old X    -DE/DX   Delta X   Delta X   Delta X     New X
                                 (Linear)    (Quad)   (Total)
    R1        2.53588   0.01908   0.00000   0.03673   0.03676   2.57264
    R2        2.83261   0.01180   0.00000   0.03476   0.03488   2.86749
    R3        2.79396   0.00715   0.00000   0.02045   0.02053   2.81450
    R4        2.83731   0.00234   0.00000   0.00919   0.00920   2.84651
    R5        2.84403   0.00895   0.00000   0.02922   0.02908   2.87311
    R6        2.91919   0.00243   0.00000   0.00635   0.00625   2.92544
    R7        2.07401   0.00089   0.00000   0.00249   0.00249   2.07650
    R8        2.06473   0.00065   0.00000   0.00181   0.00181   2.06654
    R9        2.93167  -0.00410   0.00000  -0.01515  -0.01528   2.91639
   R10        2.95774  -0.00746   0.00000  -0.02660  -0.02660   2.93114
   R11        2.07921  -0.00091   0.00000  -0.00258  -0.00258   2.07664
   R12        2.90257   0.00420   0.00000   0.01087   0.01081   2.91338
   R13        2.07267   0.00085   0.00000   0.00239   0.00239   2.07507
   R14        2.07208  -0.00022   0.00000  -0.00063  -0.00063   2.07145
   R15        2.91265   0.00442   0.00000   0.01568   0.01575   2.92839
   R16        2.07560  -0.00016   0.00000  -0.00046  -0.00046   2.07514
   R17        2.07493   0.00045   0.00000   0.00128   0.00128   2.07620
   R18        2.89660   0.00481   0.00000   0.01562   0.01562   2.91222
   R19        2.07688   0.00138   0.00000   0.00389   0.00389   2.08078
   R20        2.83451   0.01442   0.00000   0.03823   0.03837   2.87288
   R21        2.30911   0.01957   0.00000   0.02035   0.02035   2.32946
   R22        2.88692   0.01365   0.00000   0.03983   0.03983   2.92675
   R23        2.06774  -0.00043   0.00000  -0.00119  -0.00119   2.06654
   R24        2.06877   0.00032   0.00000   0.00089   0.00089   2.06966
   R25        2.88617  -0.00010   0.00000  -0.00034  -0.00034   2.88583
   R26        2.69290   0.01391   0.00000   0.03208   0.03208   2.72498
   R27        2.07134   0.00054   0.00000   0.00151   0.00151   2.07285
   R28        2.06992  -0.00083   0.00000  -0.00231  -0.00231   2.06762
   R29        2.06972  -0.00062   0.00000  -0.00174  -0.00174   2.06798
   R30        2.07019   0.00065   0.00000   0.00181   0.00181   2.07201
   R31        2.07198   0.00004   0.00000   0.00012   0.00012   2.07210
   R32        2.07001  -0.00094   0.00000  -0.00263  -0.00263   2.06738
   R33        1.83990  -0.00088   0.00000  -0.00163  -0.00163   1.83827
   R34        2.72357   0.00380   0.00000   0.00927   0.00927   2.73284
   R35        2.89934   0.00169   0.00000   0.00552   0.00552   2.90486
   R36        2.92896  -0.00724   0.00000  -0.02471  -0.02471   2.90425
   R37        1.85207  -0.00501   0.00000  -0.00945  -0.00945   1.84261
   R38        2.06736   0.00139   0.00000   0.00386   0.00386   2.07122
   R39        2.06892  -0.00002   0.00000  -0.00005  -0.00005   2.06887
   R40        2.07134  -0.00016   0.00000  -0.00045  -0.00045   2.07089
   R41        2.70867   0.00483   0.00000   0.01145   0.01145   2.72012
   R42        2.06941   0.00255   0.00000   0.00710   0.00710   2.07651
   R43        2.06549   0.00206   0.00000   0.00569   0.00569   2.07119
   R44        1.84053  -0.00318   0.00000  -0.00587  -0.00587   1.83466
    A1        2.21667  -0.01094   0.00000  -0.04094  -0.04080   2.17587
    A2        1.83547   0.01206   0.00000   0.05014   0.05012   1.88560
    A3        2.23026  -0.00113   0.00000  -0.00886  -0.00901   2.22125
    A4        2.17217   0.00724   0.00000   0.02948   0.02959   2.20176
    A5        2.00558  -0.00430   0.00000  -0.01237  -0.01254   1.99304
    A6        2.10479  -0.00297   0.00000  -0.01750  -0.01749   2.08730
    A7        1.96909  -0.00084   0.00000   0.00086   0.00067   1.96976
    A8        1.90675   0.00095   0.00000   0.00037   0.00028   1.90703
    A9        1.88991   0.00093   0.00000   0.00885   0.00890   1.89881
   A10        1.93175  -0.00182   0.00000  -0.02111  -0.02110   1.91065
   A11        1.92362  -0.00006   0.00000  -0.00056  -0.00052   1.92310
   A12        1.83764   0.00104   0.00000   0.01303   0.01298   1.85062
   A13        1.93854   0.00096   0.00000   0.00981   0.00962   1.94815
   A14        1.95827  -0.00025   0.00000  -0.00159  -0.00157   1.95670
   A15        1.90233  -0.00090   0.00000  -0.01384  -0.01397   1.88836
   A16        1.95066  -0.00028   0.00000   0.00224   0.00234   1.95300
   A17        1.85558   0.00100   0.00000   0.01549   0.01558   1.87116
   A18        1.85289  -0.00057   0.00000  -0.01284  -0.01298   1.83992
   A19        2.02169   0.00191   0.00000   0.00078   0.00045   2.02214
   A20        1.92117  -0.00149   0.00000  -0.01281  -0.01279   1.90837
   A21        1.90704  -0.00197   0.00000  -0.01067  -0.01069   1.89636
   A22        1.89907  -0.00080   0.00000  -0.00576  -0.00575   1.89332
   A23        1.85467   0.00178   0.00000   0.02580   0.02594   1.88061
   A24        1.85180   0.00060   0.00000   0.00430   0.00416   1.85596
   A25        2.00426   0.00510   0.00000   0.02684   0.02687   2.03113
   A26        1.86020  -0.00127   0.00000   0.00222   0.00238   1.86258
   A27        1.91437   0.00042   0.00000   0.00625   0.00642   1.92079
   A28        1.89831  -0.00195   0.00000  -0.01643  -0.01661   1.88170
   A29        1.92829  -0.00366   0.00000  -0.02254  -0.02274   1.90555
   A30        1.85088   0.00116   0.00000   0.00255   0.00226   1.85314
   A31        1.93789  -0.00041   0.00000   0.00607   0.00585   1.94374
   A32        2.00348   0.00059   0.00000   0.01622   0.01600   2.01948
   A33        1.87399  -0.00026   0.00000  -0.01448  -0.01461   1.85939
   A34        1.90790   0.00172   0.00000   0.01035   0.01005   1.91795
   A35        1.89054  -0.00238   0.00000  -0.02782  -0.02783   1.86271
   A36        1.84443   0.00052   0.00000   0.00602   0.00620   1.85064
   A37        1.96214  -0.01530   0.00000  -0.06285  -0.06256   1.89958
   A38        2.17357   0.01500   0.00000   0.05905   0.05888   2.23245
   A39        2.14744   0.00030   0.00000   0.00388   0.00372   2.15116
   A40        1.79147   0.01333   0.00000   0.05304   0.05289   1.84436
   A41        1.91338  -0.00282   0.00000   0.00154   0.00169   1.91507
   A42        1.89089  -0.00390   0.00000   0.00100   0.00038   1.89128
   A43        1.96774  -0.00451   0.00000  -0.02202  -0.02250   1.94524
   A44        1.96993  -0.00133   0.00000   0.00462   0.00390   1.97383
   A45        1.92423  -0.00014   0.00000  -0.03137  -0.03158   1.89265
   A46        1.82983  -0.00578   0.00000  -0.02757  -0.02775   1.80207
   A47        1.98228   0.00078   0.00000  -0.00977  -0.00971   1.97257
   A48        1.88748   0.00387   0.00000   0.02472   0.02447   1.91195
   A49        1.94225   0.00455   0.00000   0.02105   0.02128   1.96352
   A50        1.92945   0.00506   0.00000   0.04619   0.04644   1.97589
   A51        1.89169  -0.00797   0.00000  -0.05041  -0.05067   1.84102
   A52        1.92824  -0.00501   0.00000  -0.02890  -0.02881   1.89943
   A53        1.94993   0.00171   0.00000   0.00879   0.00873   1.95866
   A54        1.94215   0.00299   0.00000   0.01837   0.01838   1.96053
   A55        1.87424   0.00135   0.00000   0.00492   0.00493   1.87917
   A56        1.86630   0.00135   0.00000   0.00945   0.00961   1.87591
   A57        1.89977  -0.00245   0.00000  -0.01297  -0.01308   1.88670
   A58        1.94831  -0.00036   0.00000   0.00091   0.00088   1.94919
   A59        1.92735  -0.00188   0.00000  -0.00859  -0.00871   1.91864
   A60        1.95257  -0.00313   0.00000  -0.02284  -0.02300   1.92956
   A61        1.85007   0.00270   0.00000   0.02533   0.02533   1.87540
   A62        1.89095   0.00133   0.00000   0.00372   0.00365   1.89460
   A63        1.89074   0.00177   0.00000   0.00432   0.00408   1.89482
   A64        1.88512  -0.00072   0.00000  -0.00406  -0.00406   1.88106
   A65        1.88624  -0.00445   0.00000  -0.03824  -0.03838   1.84787
   A66        1.97770   0.00187   0.00000   0.00765   0.00784   1.98554
   A67        1.95095  -0.00138   0.00000  -0.02397  -0.02405   1.92690
   A68        1.86474   0.00375   0.00000   0.04413   0.04412   1.90887
   A69        1.84772   0.00176   0.00000   0.01272   0.01178   1.85950
   A70        1.92911  -0.00138   0.00000   0.00035   0.00004   1.92915
   A71        1.83039   0.00172   0.00000   0.00975   0.00975   1.84014
   A72        1.95306   0.00206   0.00000   0.00823   0.00823   1.96129
   A73        1.94329  -0.00184   0.00000  -0.00793  -0.00792   1.93537
   A74        1.93895  -0.00373   0.00000  -0.02026  -0.02027   1.91868
   A75        1.89677  -0.00038   0.00000  -0.00388  -0.00386   1.89291
   A76        1.88513   0.00020   0.00000  -0.00355  -0.00356   1.88157
   A77        1.84225   0.00388   0.00000   0.02873   0.02873   1.87098
   A78        1.90373  -0.01203   0.00000  -0.04661  -0.04639   1.85734
   A79        1.92948  -0.00213   0.00000  -0.02503  -0.02468   1.90479
   A80        1.96396   0.00012   0.00000  -0.01493  -0.01483   1.94913
   A81        1.86784   0.00894   0.00000   0.06243   0.06175   1.92959
   A82        1.88526   0.00671   0.00000   0.03968   0.03890   1.92415
   A83        1.91055  -0.00100   0.00000  -0.01012  -0.01173   1.89882
   A84        1.86009   0.00248   0.00000   0.01404   0.01404   1.87413
    D1        0.02134   0.00091   0.00000   0.01089   0.01097   0.03231
    D2        3.12435  -0.00008   0.00000  -0.00119  -0.00120   3.12315
    D3       -3.08030   0.00099   0.00000   0.00208   0.00206  -3.07824
    D4        0.02271  -0.00001   0.00000  -0.01000  -0.01011   0.01260
    D5       -1.03650   0.00254   0.00000   0.00740   0.00739  -1.02911
    D6        3.07189   0.00009   0.00000  -0.02437  -0.02443   3.04746
    D7        1.02716  -0.00073   0.00000  -0.03159  -0.03153   0.99563
    D8        2.05629   0.00265   0.00000   0.01917   0.01910   2.07539
    D9       -0.11850   0.00020   0.00000  -0.01260  -0.01272  -0.13122
   D10       -2.16323  -0.00062   0.00000  -0.01983  -0.01983  -2.18305
   D11       -0.01313  -0.00081   0.00000  -0.00322  -0.00300  -0.01614
   D12        3.11952  -0.00031   0.00000   0.00608   0.00646   3.12598
   D13       -3.11436  -0.00043   0.00000  -0.01115  -0.01129  -3.12565
   D14        0.01829   0.00007   0.00000  -0.00185  -0.00182   0.01647
   D15        1.06845  -0.00108   0.00000  -0.01000  -0.01005   1.05840
   D16       -1.08805   0.00116   0.00000   0.01636   0.01639  -1.07166
   D17       -3.08079  -0.00105   0.00000  -0.00389  -0.00393  -3.08471
   D18       -2.03249  -0.00002   0.00000   0.00255   0.00254  -2.02995
   D19        2.09420   0.00222   0.00000   0.02891   0.02898   2.12317
   D20        0.10146   0.00001   0.00000   0.00866   0.00866   0.11012
   D21       -0.02368   0.00106   0.00000   0.02006   0.01962  -0.00406
   D22        2.10022   0.00322   0.00000   0.02175   0.02188   2.12210
   D23       -2.08260  -0.00366   0.00000  -0.03086  -0.03124  -2.11383
   D24        3.08095   0.00036   0.00000   0.00961   0.00946   3.09041
   D25       -1.07833   0.00251   0.00000   0.01131   0.01172  -1.06661
   D26        1.02204  -0.00436   0.00000  -0.04131  -0.04140   0.98064
   D27       -1.34644   0.00006   0.00000   0.00253   0.00262  -1.34382
   D28        2.73934  -0.00013   0.00000  -0.00689  -0.00687   2.73247
   D29        0.69229   0.00130   0.00000   0.01872   0.01865   0.71093
   D30        0.79616  -0.00066   0.00000  -0.01206  -0.01196   0.78420
   D31       -1.40124  -0.00086   0.00000  -0.02149  -0.02145  -1.42269
   D32        2.83489   0.00057   0.00000   0.00413   0.00407   2.83896
   D33        2.82184  -0.00051   0.00000  -0.00901  -0.00891   2.81293
   D34        0.62444  -0.00070   0.00000  -0.01844  -0.01840   0.60603
   D35       -1.42262   0.00073   0.00000   0.00718   0.00712  -1.41550
   D36        1.20006  -0.00093   0.00000  -0.01785  -0.01788   1.18218
   D37       -0.96310  -0.00008   0.00000  -0.00005  -0.00005  -0.96315
   D38       -2.99005   0.00118   0.00000   0.00822   0.00811  -2.98194
   D39       -2.88150  -0.00073   0.00000  -0.01062  -0.01059  -2.89209
   D40        1.23853   0.00013   0.00000   0.00718   0.00723   1.24577
   D41       -0.78842   0.00139   0.00000   0.01545   0.01540  -0.77303
   D42       -0.86711  -0.00097   0.00000  -0.01578  -0.01579  -0.88290
   D43       -3.03026  -0.00012   0.00000   0.00202   0.00204  -3.02822
   D44        1.22597   0.00114   0.00000   0.01028   0.01020   1.23617
   D45        3.12763   0.00212   0.00000   0.02688   0.02649  -3.12906
   D46        1.06470  -0.00071   0.00000  -0.00722  -0.00725   1.05745
   D47       -1.12905   0.00079   0.00000   0.00577   0.00598  -1.12307
   D48        0.93684   0.00125   0.00000   0.01328   0.01301   0.94985
   D49       -1.12609  -0.00158   0.00000  -0.02082  -0.02073  -1.14682
   D50        2.96335  -0.00008   0.00000  -0.00783  -0.00750   2.95585
   D51       -1.07920   0.00053   0.00000   0.00112   0.00082  -1.07838
   D52        3.14106  -0.00230   0.00000  -0.03298  -0.03292   3.10814
   D53        0.94731  -0.00080   0.00000  -0.01999  -0.01969   0.92762
   D54       -1.20785   0.00114   0.00000   0.02451   0.02453  -1.18332
   D55        2.97206   0.00136   0.00000   0.02709   0.02708   2.99914
   D56        0.97567   0.00046   0.00000   0.01987   0.01998   0.99565
   D57        0.96675  -0.00009   0.00000   0.00320   0.00315   0.96990
   D58       -1.13652   0.00013   0.00000   0.00578   0.00570  -1.13082
   D59       -3.13291  -0.00076   0.00000  -0.00144  -0.00139  -3.13431
   D60        2.95403   0.00112   0.00000   0.01840   0.01837   2.97239
   D61        0.85075   0.00134   0.00000   0.02098   0.02091   0.87167
   D62       -1.14564   0.00045   0.00000   0.01377   0.01382  -1.13182
   D63        1.29491  -0.00012   0.00000  -0.00600  -0.00600   1.28890
   D64       -2.76041   0.00165   0.00000   0.02742   0.02741  -2.73301
   D65       -0.75872   0.00188   0.00000   0.02502   0.02492  -0.73380
   D66       -2.90612   0.00016   0.00000   0.00241   0.00230  -2.90383
   D67       -0.67826   0.00192   0.00000   0.03584   0.03571  -0.64255
   D68        1.32344   0.00215   0.00000   0.03343   0.03322   1.35665
   D69       -0.88132  -0.00163   0.00000  -0.01670  -0.01649  -0.89781
   D70        1.34654   0.00014   0.00000   0.01673   0.01692   1.36346
   D71       -2.93495   0.00037   0.00000   0.01433   0.01443  -2.92052
   D72       -3.04960   0.00008   0.00000   0.00991   0.01003  -3.03957
   D73        1.14823   0.00060   0.00000   0.01729   0.01741   1.16564
   D74       -0.97923   0.00043   0.00000   0.01472   0.01474  -0.96450
   D75        1.04308  -0.00123   0.00000  -0.01900  -0.01906   1.02403
   D76       -1.04227  -0.00070   0.00000  -0.01162  -0.01168  -1.05395
   D77        3.11346  -0.00088   0.00000  -0.01419  -0.01435   3.09910
   D78       -0.98813   0.00044   0.00000   0.00521   0.00525  -0.98287
   D79       -3.07348   0.00097   0.00000   0.01259   0.01263  -3.06085
   D80        1.08225   0.00079   0.00000   0.01001   0.00996   1.09220
   D81       -0.00084   0.00128   0.00000   0.01420   0.01419   0.01335
   D82        2.09431   0.00197   0.00000   0.01812   0.01824   2.11256
   D83       -2.08826  -0.00223   0.00000  -0.01851  -0.01878  -2.10705
   D84       -3.13365   0.00070   0.00000   0.00472   0.00491  -3.12874
   D85       -1.03849   0.00139   0.00000   0.00864   0.00897  -1.02953
   D86        1.06211  -0.00281   0.00000  -0.02799  -0.02806   1.03405
   D87        0.01296  -0.00121   0.00000  -0.01866  -0.01892  -0.00597
   D88       -2.13695  -0.00106   0.00000  -0.00119  -0.00125  -2.13821
   D89        2.04313   0.00258   0.00000   0.01738   0.01664   2.05977
   D90       -2.04411  -0.00363   0.00000  -0.04145  -0.04120  -2.08531
   D91        2.08917  -0.00348   0.00000  -0.02399  -0.02354   2.06563
   D92       -0.01393   0.00016   0.00000  -0.00542  -0.00564  -0.01958
   D93        2.04448   0.00134   0.00000   0.01553   0.01568   2.06016
   D94       -0.10543   0.00150   0.00000   0.03299   0.03335  -0.07208
   D95       -2.20853   0.00514   0.00000   0.05156   0.05124  -2.15729
   D96        1.14621   0.00001   0.00000  -0.01954  -0.01921   1.12700
   D97       -3.08351   0.00194   0.00000   0.00705   0.00730  -3.07621
   D98       -0.97614   0.00079   0.00000  -0.00873  -0.00837  -0.98451
   D99       -3.07698  -0.00369   0.00000  -0.04670  -0.04658  -3.12356
   D100      -1.02352  -0.00176   0.00000  -0.02011  -0.02007  -1.04359
   D101       1.08386  -0.00292   0.00000  -0.03589  -0.03574   1.04811
   D102      -0.95178   0.00020   0.00000  -0.00934  -0.00974  -0.96152
   D103       1.10168   0.00212   0.00000   0.01725   0.01677   1.11845
   D104      -3.07413   0.00097   0.00000   0.00147   0.00109  -3.07303
   D105       0.97911   0.00015   0.00000   0.02150   0.02210   1.00121
   D106      -1.01492   0.00221   0.00000   0.01614   0.01530  -0.99962
   D107       3.13523  -0.00141   0.00000  -0.00611  -0.00587   3.12936
   D108       2.84700  -0.00197   0.00000  -0.03078  -0.03054   2.81646
   D109      -1.30236  -0.00009   0.00000  -0.01775  -0.01832  -1.32068
   D110       0.75429   0.00099   0.00000   0.01015   0.01049   0.76478
   D111      -1.09901  -0.00018   0.00000   0.00906   0.00921  -1.08980
   D112       1.02761  -0.00054   0.00000   0.00422   0.00436   1.03196
   D113       3.07557   0.00074   0.00000   0.02208   0.02222   3.09779
   D114       3.10882   0.00176   0.00000   0.02275   0.02267   3.13149
   D115      -1.04775   0.00140   0.00000   0.01791   0.01782  -1.02993
   D116       1.00022   0.00268   0.00000   0.03577   0.03567   1.03589
   D117       1.10636  -0.00169   0.00000  -0.01681  -0.01685   1.08951
   D118      -3.05021  -0.00205   0.00000  -0.02165  -0.02170  -3.07191
   D119      -1.00224  -0.00077   0.00000  -0.00379  -0.00384  -1.00608
   D120      -2.93570   0.00109   0.00000   0.00546   0.00561  -2.93009
   D121      -0.88647   0.00349   0.00000   0.03880   0.03895  -0.84752
   D122       1.25571   0.00072   0.00000  -0.00333  -0.00318   1.25253
   D123      -0.88589  -0.00393   0.00000  -0.04545  -0.04555  -0.93144
   D124       1.16334  -0.00153   0.00000  -0.01211  -0.01221   1.15113
   D125      -2.97767  -0.00429   0.00000  -0.05424  -0.05433  -3.03200
   D126       1.12726   0.00077   0.00000   0.01359   0.01354   1.14080
   D127      -3.10670   0.00317   0.00000   0.04693   0.04688  -3.05982
   D128      -0.96452   0.00040   0.00000   0.00480   0.00475  -0.95976
   D129       3.11195  -0.00083   0.00000  -0.01636  -0.01656   3.09539
   D130       1.02413   0.00319   0.00000   0.00335   0.00493   1.02906
   D131      -1.03149  -0.00384   0.00000  -0.03834  -0.03971  -1.07120
         Item               Value     Threshold  Converged?
 Maximum Force            0.019570     0.000450     NO 
 RMS     Force            0.003918     0.000300     NO 
 Maximum Displacement     0.206248     0.001800     NO 
 RMS     Displacement     0.041823     0.001200     NO 
 Predicted change in Energy=-9.108066D-03
 GradGradGradGradGradGradGradGradGradGradGradGradGradGradGradGradGradGrad

                          Input orientation:                          
 ---------------------------------------------------------------------
 Center     Atomic      Atomic             Coordinates (Angstroms)
 Number     Number       Type             X           Y           Z
 ---------------------------------------------------------------------
      1          6           0       -1.914340   -0.426868    0.184288
      2          6           0       -0.973384    0.530541    0.410846
      3          6           0        0.438758    0.295349    0.879358
      4          6           0        1.259710   -0.578235   -0.100148
      5          6           0        0.888836   -2.071317    0.021906
      6          6           0       -0.529714   -2.452303   -0.446483
      7          6           0       -1.704793   -1.913030    0.407774
      8          6           0       -3.133139    0.241747   -0.350218
      9          6           0       -2.880436    1.739181   -0.421089
     10          6           0       -1.430107    1.943060    0.082566
     11          8           0       -4.195462   -0.281409   -0.692734
     12          6           0       -2.948544   -2.800903    0.208531
     13          6           0       -1.354546    2.888454    1.279481
     14          8           0       -0.557336    2.512990   -0.913830
     15          6           0        2.786090   -0.347125    0.050329
     16          8           0        3.414692   -1.206886   -0.927952
     17          6           0        3.328673   -0.683880    1.448591
     18          6           0        3.150301    1.095040   -0.336259
     19          8           0        4.584841    1.136559   -0.447215
     20          1           0        0.417671   -0.183845    1.867977
     21          1           0        0.928019    1.262752    1.023011
     22          1           0        1.016506   -0.265555   -1.125176
     23          1           0        1.008602   -2.391681    1.065361
     24          1           0        1.603811   -2.659292   -0.565185
     25          1           0       -0.582066   -3.549116   -0.435505
     26          1           0       -0.675122   -2.149369   -1.492516
     27          1           0       -1.411207   -2.033037    1.462206
     28          1           0       -2.998227    2.084993   -1.451832
     29          1           0       -3.626373    2.244799    0.201349
     30          1           0       -2.699496   -3.829206    0.497965
     31          1           0       -3.280345   -2.820441   -0.833899
     32          1           0       -3.791878   -2.480185    0.827792
     33          1           0       -0.320841    3.037396    1.613384
     34          1           0       -1.756479    3.871170    1.005535
     35          1           0       -1.937668    2.494858    2.117278
     36          1           0       -0.571754    1.927974   -1.690893
     37          1           0        4.315148   -0.851625   -1.045128
     38          1           0        2.890688   -0.051655    2.229469
     39          1           0        3.134079   -1.731263    1.700983
     40          1           0        4.414976   -0.541326    1.472103
     41          1           0        2.681558    1.339040   -1.299689
     42          1           0        2.807066    1.814726    0.415746
     43          1           0        4.827831    2.032125   -0.732680
 ---------------------------------------------------------------------
                    Distance matrix (angstroms):
                    1          2          3          4          5
     1  C    0.000000
     2  C    1.361381   0.000000
     3  C    2.557692   1.506308   0.000000
     4  C    3.190362   2.545036   1.548077   0.000000
     5  C    3.253979   3.223167   2.557128   1.543288   0.000000
     6  C    2.533268   3.135158   3.200841   2.614214   1.541695
     7  C    1.517411   2.550688   3.113542   3.290584   2.626949
     8  C    1.489367   2.308064   3.777986   4.475715   4.654571
     9  C    2.447772   2.406195   3.846148   4.755442   5.378062
    10  C    2.421030   1.520386   2.615815   3.691264   4.636421
    11  O    2.448232   3.501276   4.927485   5.495285   5.437331
    12  C    2.589635   3.878235   4.637952   4.769166   3.910577
    13  C    3.536124   2.541567   3.178086   4.555836   5.586912
    14  O    3.419076   2.420324   3.020870   3.676874   4.897232
    15  C    4.703014   3.877359   2.570998   1.551093   2.563828
    16  O    5.499462   4.905736   3.792000   2.392574   2.833623
    17  C    5.399417   4.589056   3.103954   2.586574   3.148527
    18  C    5.313921   4.228664   3.077287   2.535731   3.907470
    19  O    6.714347   5.656624   4.433671   3.757322   4.916401
    20  H    2.886545   2.137431   1.098836   2.176715   2.681889
    21  H    3.411345   2.127490   1.093564   2.181911   3.481345
    22  H    3.214122   2.636816   2.160223   1.098908   2.143099
    23  H    3.630479   3.591106   2.753081   2.170266   1.098079
    24  H    4.233535   4.215401   3.489120   2.159968   1.096166
    25  H    3.450729   4.184858   4.189374   3.511515   2.134635
    26  H    2.704504   3.300556   3.583736   2.854948   2.178424
    27  H    2.113291   2.805170   3.030423   3.419239   2.714062
    28  H    3.187655   3.160044   4.522182   5.200948   5.878441
    29  H    3.173193   3.165584   4.559094   5.651038   6.248854
    30  H    3.505819   4.689823   5.196735   5.157699   4.024045
    31  H    2.938004   4.254473   5.145398   5.116442   4.321534
    32  H    2.855759   4.145144   5.060092   5.476954   4.767150
    33  H    4.072183   2.855912   2.938470   4.301990   5.485897
    34  H    4.378641   3.482340   4.197795   5.487908   6.578630
    35  H    3.503352   2.774940   3.466654   4.958236   5.764518
    36  H    3.296076   2.555667   3.208238   3.487952   4.589262
    37  H    6.363835   5.656749   4.477231   3.209895   3.790227
    38  H    5.235632   4.310150   2.820492   2.892143   3.599970
    39  H    5.430317   4.863277   3.470876   2.843731   2.824191
    40  H    6.460016   5.595497   4.106298   3.525484   4.108237
    41  H    5.142265   4.115605   3.296618   2.671422   4.073205
    42  H    5.231633   3.992613   2.851723   2.895983   4.351557
    43  H    7.234939   6.100533   4.987888   4.466046   5.737885
                    6          7          8          9         10
     6  C    0.000000
     7  C    1.549639   0.000000
     8  C    3.747665   2.694029   0.000000
     9  C    4.805734   3.925277   1.520260   0.000000
    10  C    4.517722   3.879516   2.445830   1.548769   0.000000
    11  O    4.267450   3.174387   1.232696   2.426081   3.632703
    12  C    2.530080   1.541082   3.099031   4.584040   4.982640
    13  C    5.673005   4.892525   3.581113   2.557559   1.527117
    14  O    4.987315   4.759511   3.480081   2.497672   1.441996
    15  C    3.958933   4.769471   5.961919   6.056766   4.798156
    16  O    4.164278   5.337783   6.731003   6.968849   5.866463
    17  C    4.648202   5.284874   6.771080   6.922425   5.604715
    18  C    5.112563   5.759688   6.341129   6.065632   4.677039
    19  O    6.248088   7.042053   7.770284   7.489606   6.091857
    20  H    3.376413   3.102761   4.208298   4.451445   3.335521
    21  H    4.252767   4.170829   4.406951   4.100821   2.628311
    22  H    2.762840   3.531230   4.251761   4.438566   3.510348
    23  H    2.157722   2.832674   5.108114   5.864996   5.069830
    24  H    2.146827   3.528515   5.558861   6.282977   5.550305
    25  H    1.098116   2.156017   4.570108   5.766177   5.581359
    26  H    1.098680   2.174208   3.614434   4.596976   4.449591
    27  H    2.143807   1.101100   3.380026   4.464870   4.208695
    28  H    5.262256   4.595138   2.151583   1.093568   2.198527
    29  H    5.663193   4.585044   2.135351   1.095217   2.220076
    30  H    2.737846   2.160855   4.180923   5.646621   5.924775
    31  H    2.802068   2.201706   3.103645   4.595704   5.191746
    32  H    3.502324   2.203180   3.038183   4.493716   5.069361
    33  H    5.867152   5.279729   4.424975   3.517949   2.184364
    34  H    6.603000   5.815235   4.111687   2.800698   2.162406
    35  H    5.747139   4.733510   3.548830   2.811256   2.168445
    36  H    4.553806   4.521227   3.346859   2.641601   1.970319
    37  H    5.137434   6.283088   7.560115   7.673208   6.487674
    38  H    4.962154   5.282209   6.559524   6.598364   5.220857
    39  H    4.307539   5.011997   6.883183   7.260961   6.078792
    40  H    5.637620   6.361285   7.804364   7.874511   6.501383
    41  H    5.041280   5.721142   5.993017   5.645159   4.379642
    42  H    5.484986   5.852615   6.192495   5.749232   4.252190
    43  H    6.992517   7.716221   8.168768   7.720121   6.311446
                   11         12         13         14         15
    11  O    0.000000
    12  C    2.952106   0.000000
    13  C    4.691318   6.004711   0.000000
    14  O    4.592766   5.934225   2.363711   0.000000
    15  C    7.021290   6.239558   5.396726   4.504260   0.000000
    16  O    7.669829   6.657572   6.662597   5.441938   1.446155
    17  C    7.833254   6.739659   5.892598   5.558964   1.537185
    18  C    7.482106   7.257484   5.110831   4.011327   1.536861
    19  O    8.897451   8.525580   6.428603   5.343621   2.384193
    20  H    5.277097   4.575386   3.595289   3.995248   2.989969
    21  H    5.619454   5.674893   2.814034   2.742394   2.643906
    22  H    5.229901   4.891665   4.620827   3.200306   2.126003
    23  H    5.884423   4.069476   5.788795   5.515901   2.893089
    24  H    6.269144   4.619809   6.552263   5.616459   2.668849
    25  H    4.878596   2.564142   6.706728   6.080997   4.672606
    26  H    4.064692   2.913161   5.790099   4.699611   4.196241
    27  H    3.932434   2.127140   4.925208   5.200096   4.738459
    28  H    2.758524   5.160548   3.287447   2.535858   6.452132
    29  H    2.739520   5.091033   2.595739   3.276360   6.918133
    30  H    4.030203   1.096906   6.895405   6.841452   6.512827
    31  H    2.702601   1.094136   6.384870   5.988877   6.610656
    32  H    2.703608   1.094329   5.913281   6.198976   6.958739
    33  H    5.598690   6.554706   1.096458   2.591860   4.852952
    34  H    5.106531   6.824426   1.096507   2.639423   6.272269
    35  H    4.549885   5.719289   1.094008   3.330655   5.887532
    36  H    4.359925   5.623097   3.218449   0.972769   4.413960
    37  H    8.536966   7.624471   7.178957   5.922750   1.947451
    38  H    7.668479   6.763075   5.250593   5.324153   2.201567
    39  H    7.845644   6.353727   6.455013   6.203021   2.182107
    40  H    8.882213   7.805366   6.714750   6.304396   2.170813
    41  H    7.091378   7.149259   5.034177   3.466624   2.162551
    42  H    7.393098   7.380652   4.383827   3.684365   2.192617
    43  H    9.315248   9.204132   6.557734   5.409627   3.231508
                   16         17         18         19         20
    16  O    0.000000
    17  C    2.434932   0.000000
    18  C    2.391415   2.526275   0.000000
    19  O    2.663098   2.913080   1.439424   0.000000
    20  H    4.224449   2.983262   3.736505   4.946604   0.000000
    21  H    4.011099   3.119877   2.610417   3.943328   1.751304
    22  H    2.583853   3.485024   2.650790   3.893401   3.053563
    23  H    3.341602   2.906231   4.325348   5.246509   2.422382
    24  H    2.349547   3.306463   4.066822   4.827933   3.668112
    25  H    4.658607   5.201277   5.958909   6.975143   4.198875
    26  H    4.234807   5.179590   5.147522   6.289451   4.043562
    27  H    5.448365   4.928172   5.816072   7.045909   2.632291
    28  H    7.227479   7.490579   6.326840   7.707899   5.276089
    29  H    7.922503   7.648885   6.894511   8.311009   5.003025
    30  H    6.803903   6.865537   7.691830   8.866440   4.988218
    31  H    6.887374   7.311209   7.545319   8.812975   5.284609
    32  H    7.525861   7.369828   7.895005   9.212812   4.906676
    33  H    6.198913   5.214787   4.429749   5.650219   3.314606
    34  H    7.501069   6.841312   5.795153   7.056977   4.681226
    35  H    7.184991   6.187558   5.819516   7.138959   3.575643
    36  H    5.128467   5.647254   4.047531   5.363166   4.254915
    37  H    0.975070   2.686989   2.376735   2.093588   4.911460
    38  H    3.402712   1.096043   2.822281   3.383290   2.502791
    39  H    2.695369   1.094796   3.484050   3.865730   3.130696
    40  H    2.683991   1.095869   2.747230   2.554982   4.032736
    41  H    2.675334   3.473328   1.098842   2.095280   4.180726
    42  H    3.362272   2.753520   1.096024   2.089282   3.436928
    43  H    3.539250   3.792375   1.961985   0.970862   5.578840
                   21         22         23         24         25
    21  H    0.000000
    22  H    2.637852   0.000000
    23  H    3.655567   3.052692   0.000000
    24  H    4.285031   2.527547   1.756295   0.000000
    25  H    5.249923   3.716564   2.474365   2.363613   0.000000
    26  H    4.532164   2.558379   3.071869   2.512668   1.756480
    27  H    4.065353   3.963878   2.478223   3.686848   2.566569
    28  H    4.713421   4.663675   6.513951   6.668818   6.214011
    29  H    4.730965   5.442231   6.612599   7.210583   6.575928
    30  H    6.273960   5.398413   4.017264   4.584479   2.330949
    31  H    6.150683   5.007516   4.710211   4.894196   2.823188
    32  H    6.027032   5.642626   4.807170   5.575476   3.611291
    33  H    2.248900   4.494185   5.616282   6.395522   6.902776
    34  H    3.743084   5.416814   6.846354   7.510369   7.649606
    35  H    3.305703   5.182716   5.802181   6.804627   6.699550
    36  H    3.171295   2.766618   5.362265   5.200318   5.619129
    37  H    4.496713   3.351256   4.214164   3.293835   5.624126
    38  H    2.652409   3.848630   3.220732   4.033102   5.603065
    39  H    3.780274   3.823557   2.314696   2.887642   4.656061
    40  H    3.951613   4.286199   3.897773   4.066813   6.136465
    41  H    2.911297   2.318960   4.723402   4.205673   5.940717
    42  H    2.050430   3.147716   4.620642   4.735703   6.401690
    43  H    4.345448   4.467615   6.114698   5.694888   7.778532
                   26         27         28         29         30
    26  H    0.000000
    27  H    3.047251   0.000000
    28  H    4.829937   5.288518   0.000000
    29  H    5.557677   4.979619   1.775700   0.000000
    30  H    3.298781   2.411570   6.234476   6.151473   0.000000
    31  H    2.769711   3.063622   4.952243   5.181518   1.768856
    32  H    3.899671   2.504000   5.164050   4.769203   1.766902
    33  H    6.055961   5.188549   4.179834   3.680842   7.352032
    34  H    6.607305   5.931899   3.281923   2.605437   7.774490
    35  H    6.016102   4.605227   3.745840   2.566133   6.572392
    36  H    4.083475   5.131893   2.443272   3.607167   6.516403
    37  H    5.175624   6.361886   7.891425   8.614482   7.775111
    38  H    5.564942   4.798006   7.266124   7.201323   6.965497
    39  H    4.988313   4.561547   7.880941   7.985091   6.314999
    40  H    6.106052   6.014126   8.390621   8.604685   7.897773
    41  H    4.844944   5.979105   5.730580   6.547023   7.674508
    42  H    5.610806   5.804669   6.104287   6.451362   7.885617
    43  H    6.953038   7.763290   7.859208   8.508302   9.619269
                   31         32         33         34         35
    31  H    0.000000
    32  H    1.771626   0.000000
    33  H    7.004435   6.565741   0.000000
    34  H    7.105163   6.671893   1.767969   0.000000
    35  H    6.226125   5.463691   1.778311   1.778493   0.000000
    36  H    5.533385   6.012058   3.494570   3.528499   4.085248
    37  H    7.849354   8.478438   6.609430   7.960820   7.765145
    38  H    7.425095   7.247009   4.498412   6.203445   5.459884
    39  H    6.982605   7.020843   5.889333   7.469167   6.614833
    40  H    8.350448   8.457350   5.937606   7.600964   7.070414
    41  H    7.284403   7.811404   4.514954   5.605525   5.860788
    42  H    7.752609   7.884295   3.565538   5.040114   5.086285
    43  H    9.449876   9.853700   5.746600   7.053836   7.355839
                   36         37         38         39         40
    36  H    0.000000
    37  H    5.659063   0.000000
    38  H    5.592555   3.659512   0.000000
    39  H    6.215145   3.116057   1.777532   0.000000
    40  H    6.400739   2.538249   1.771112   1.763245   0.000000
    41  H    3.329253   2.744527   3.799043   4.316893   3.771385
    42  H    3.983362   3.393802   2.603836   3.785869   3.041750
    43  H    5.484937   2.945588   4.107188   4.791096   3.413821
                   41         42         43
    41  H    0.000000
    42  H    1.784585   0.000000
    43  H    2.325587   2.334445   0.000000
 Stoichiometry    C15H24O4
 Framework group  C1[X(C15H24O4)]
 Deg. of freedom   123
 Full point group                 C1      NOp   1
 Largest Abelian subgroup         C1      NOp   1
 Largest concise Abelian subgroup C1      NOp   1
                         Standard orientation:                         
 ---------------------------------------------------------------------
 Center     Atomic      Atomic             Coordinates (Angstroms)
 Number     Number       Type             X           Y           Z
 ---------------------------------------------------------------------
      1          6           0       -1.932862   -0.396041    0.181438
      2          6           0       -0.980221    0.552730    0.395135
      3          6           0        0.432863    0.305468    0.854504
      4          6           0        1.237189   -0.582591   -0.125779
      5          6           0        0.851581   -2.070918    0.008118
      6          6           0       -0.574382   -2.439720   -0.447333
      7          6           0       -1.737261   -1.882964    0.412384
      8          6           0       -3.148563    0.282176   -0.348002
      9          6           0       -2.880685    1.776408   -0.429862
     10          6           0       -1.424541    1.967993    0.061693
     11          8           0       -4.218874   -0.231790   -0.679384
     12          6           0       -2.991737   -2.758845    0.227842
     13          6           0       -1.330036    2.919703    1.252241
     14          8           0       -0.553364    2.522694   -0.944642
     15          6           0        2.767003   -0.366699    0.011882
     16          8           0        3.379150   -1.238899   -0.965823
     17          6           0        3.316540   -0.700761    1.408073
     18          6           0        3.143420    1.069198   -0.386178
     19          8           0        4.577441    1.094913   -0.508100
     20          1           0        0.414193   -0.167535    1.846148
     21          1           0        0.933328    1.268500    0.988612
     22          1           0        0.989567   -0.273519   -1.150844
     23          1           0        0.975835   -2.386260    1.052579
     24          1           0        1.555897   -2.669915   -0.580713
     25          1           0       -0.638169   -3.535834   -0.429296
     26          1           0       -0.724477   -2.141552   -1.494073
     27          1           0       -1.437015   -1.999731    1.465304
     28          1           0       -3.002600    2.117251   -1.461780
     29          1           0       -3.616558    2.293594    0.195046
     30          1           0       -2.751330   -3.787962    0.521654
     31          1           0       -3.331569   -2.781137   -0.811942
     32          1           0       -3.826965   -2.425537    0.851425
     33          1           0       -0.292337    3.059732    1.577499
     34          1           0       -1.723676    3.904943    0.975335
     35          1           0       -1.910932    2.537316    2.096749
     36          1           0       -0.579781    1.933209   -1.718005
     37          1           0        4.282379   -0.893867   -1.091882
     38          1           0        2.891116   -0.059276    2.188343
     39          1           0        3.112861   -1.744499    1.668275
     40          1           0        4.404426   -0.569537    1.422601
     41          1           0        2.670020    1.312344   -1.347545
     42          1           0        2.813441    1.796965    0.363980
     43          1           0        4.827667    1.986137   -0.800812
 ---------------------------------------------------------------------
 Rotational constants (GHZ):      0.5680151      0.2580610      0.1975559
 Standard basis: 6-31G(d) (6D, 7F)
 There are   333 symmetry adapted cartesian basis functions of A   symmetry.
 There are   333 symmetry adapted basis functions of A   symmetry.
   333 basis functions,   628 primitive gaussians,   333 cartesian basis functions
    73 alpha electrons       73 beta electrons
       nuclear repulsion energy      1594.3024972602 Hartrees.
 NAtoms=   43 NActive=   43 NUniq=   43 SFac= 1.00D+00 NAtFMM=   60 NAOKFM=F Big=F
 Integral buffers will be    131072 words long.
 Raffenetti 2 integral format.
 Two-electron integral symmetry is turned on.
 ------------------------------------------------------------------------------
 Polarizable Continuum Model (PCM)
 =================================
 Model                : PCM (using non-symmetric T matrix).
 Atomic radii         : SMD-Coulomb.
 Polarization charges : Total charges.
 Charge compensation  : None.
 Solution method      : On-the-fly selection.
 Cavity type          : VdW (van der Waals Surface) (Alpha=1.000).
 Cavity algorithm     : GePol (No added spheres)
                        Default sphere list used, NSphG=   43.
                        Lebedev-Laikov grids with approx.  5.0 points / Ang**2.
                        Smoothing algorithm: Karplus/York (Gamma=1.0000).
                        Polarization charges: spherical gaussians, with
                                              point-specific exponents (IZeta= 3).
                        Self-potential: point-specific (ISelfS= 7).
                        Self-field    : sphere-specific E.n sum rule (ISelfD= 2).
 1st derivatives      : Analytical E(r).r(x)/FMM algorithm (CHGder, D1EAlg=3).
                        Cavity 1st derivative terms included.
 Solvent              : Methanol, Eps=  32.613000 Eps(inf)=   1.765709
 ------------------------------------------------------------------------------
 ------------------------------------------------------------------------------
 Atomic radii for non-electrostatic terms: SMD-CDS.
 ------------------------------------------------------------------------------
 Nuclear repulsion after PCM non-electrostatic terms =     1594.3035277581 Hartrees.
 One-electron integrals computed using PRISM.
 NBasis=   333 RedAO= T EigKep=  9.86D-04  NBF=   333
 NBsUse=   333 1.00D-06 EigRej= -1.00D+00 NBFU=   333
 Initial guess from the checkpoint file:  "DY-202A-11R_69.chk"
 B after Tr=     0.000000    0.000000    0.000000
         Rot=    0.999995   -0.000439   -0.001654    0.002704 Ang=  -0.37 deg.
 ExpMin= 1.61D-01 ExpMax= 5.48D+03 ExpMxC= 8.25D+02 IAcc=1 IRadAn=         1 AccDes= 0.00D+00
 Harris functional with IExCor=  402 and IRadAn=       1 diagonalized for initial guess.
 HarFok:  IExCor=  402 AccDes= 0.00D+00 IRadAn=         1 IDoV= 1 UseB2=F ITyADJ=14
 ICtDFT=  3500011 ScaDFX=  1.000000  1.000000  1.000000  1.000000
 FoFCou: FMM=F IPFlag=           0 FMFlag=      100000 FMFlg1=           0
         NFxFlg=           0 DoJE=T BraDBF=F KetDBF=T FulRan=T
         wScrn=  0.000000 ICntrl=     500 IOpCl=  0 I1Cent=   200000004 NGrid=           0
         NMat0=    1 NMatS0=      1 NMatT0=    0 NMatD0=    1 NMtDS0=    0 NMtDT0=    0
 Petite list used in FoFCou.
 Keep R1 ints in memory in canonical form, NReq=1565304907.
 Requested convergence on RMS density matrix=1.00D-08 within 128 cycles.
 Requested convergence on MAX density matrix=1.00D-06.
 Requested convergence on             energy=1.00D-06.
 No special actions if energy rises.
 Inv3:  Mode=1 IEnd=    21274707.
 Iteration    1 A*A^-1 deviation from unit magnitude is 5.77D-15 for   2656.
 Iteration    1 A*A^-1 deviation from orthogonality  is 4.88D-15 for   2636   2471.
 Iteration    1 A^-1*A deviation from unit magnitude is 6.00D-15 for   2656.
 Iteration    1 A^-1*A deviation from orthogonality  is 3.04D-12 for   2391   2386.
 Error on total polarization charges =  0.05214
 SCF Done:  E(RB3LYP) =  -886.947807411     A.U. after   11 cycles
            NFock= 11  Conv=0.38D-08     -V/T= 2.0094
 SMD-CDS (non-electrostatic) energy       (kcal/mol) =       0.65
 (included in total energy above)
 D1PCM: PCM CHGder 1st derivatives, ID1Alg=3 FixD1E=F DoIter=F DoCFld=F I1PDM=0.
 Calling FoFJK, ICntrl=      2127 FMM=F ISym2X=0 I1Cent= 0 IOpClX= 0 NMat=1 NMatS=1 NMatT=0.
 ***** Axes restored to original set *****
 -------------------------------------------------------------------
 Center     Atomic                   Forces (Hartrees/Bohr)
 Number     Number              X              Y              Z
 -------------------------------------------------------------------
      1        6          -0.002553019    0.007528520   -0.002181910
      2        6           0.002020406   -0.006687185    0.001917390
      3        6          -0.002715056    0.002913802    0.000396454
      4        6          -0.000273780   -0.004554833   -0.000780151
      5        6          -0.001548204   -0.000077777   -0.001182807
      6        6           0.002489347   -0.000257824    0.000329490
      7        6          -0.000303128   -0.002789485    0.000832899
      8        6           0.001952973   -0.004874190    0.000779272
      9        6           0.004035572   -0.001299921    0.001654493
     10        6          -0.004872239    0.000578428   -0.001295352
     11        8           0.003132377    0.001276736    0.001297605
     12        6           0.000885516    0.000578964    0.000736102
     13        6           0.001007371    0.002178940    0.001136621
     14        8          -0.000179936    0.000460566    0.000087803
     15        6           0.000651735    0.000297566    0.000828113
     16        8          -0.000312391    0.000455486    0.001164657
     17        6           0.001731375   -0.002415196   -0.000390194
     18        6           0.004065445   -0.001553930   -0.000235811
     19        8          -0.003158055    0.002543586    0.000147979
     20        1          -0.000167224   -0.001187957   -0.000247094
     21        1          -0.001625546   -0.000702101   -0.000340532
     22        1           0.000136399    0.000784998    0.000149875
     23        1          -0.000179645   -0.000163870    0.000545045
     24        1          -0.000861414    0.000679468    0.000072660
     25        1          -0.000804599   -0.000002421    0.000243375
     26        1           0.000041332    0.000022399   -0.000318775
     27        1           0.000751774    0.000627653    0.000300152
     28        1          -0.000854891    0.001551731   -0.000578693
     29        1          -0.000343270    0.001983719   -0.001122614
     30        1           0.000212112    0.000333255   -0.000078911
     31        1          -0.000338033    0.000277175   -0.000517734
     32        1          -0.000103800    0.000684875   -0.000292932
     33        1          -0.000748481   -0.001392840   -0.000405600
     34        1          -0.000375748   -0.000606037   -0.000337479
     35        1          -0.000610137    0.000306864    0.000386308
     36        1          -0.000423132   -0.000235867   -0.000661519
     37        1          -0.000393931    0.000209437    0.000056932
     38        1          -0.000381333    0.000068387   -0.000828544
     39        1          -0.000635093    0.000239335    0.000067627
     40        1          -0.000523304    0.000886892   -0.000046138
     41        1           0.000652563    0.001088135   -0.000005288
     42        1           0.000858750    0.000208892   -0.000427170
     43        1           0.000660342    0.000035627   -0.000855604
 -------------------------------------------------------------------
 Cartesian Forces:  Max     0.007528520 RMS     0.001648019

 GradGradGradGradGradGradGradGradGradGradGradGradGradGradGradGradGradGrad
 Berny optimization.
 Using GEDIIS/GDIIS optimizer.
 FormGI is forming the generalized inverse of G from B-inverse, IUseBI=4.
 Internal  Forces:  Max     0.005062008 RMS     0.000930271
 Search for a local minimum.
 Step number   2 out of a maximum of  258
 All quantities printed in internal units (Hartrees-Bohrs-Radians)
 Mixed Optimization -- En-DIIS/RFO-DIIS
 Update second derivatives using D2CorX and points    1    2
 DE= -7.58D-03 DEPred=-9.11D-03 R= 8.32D-01
 TightC=F SS=  1.41D+00  RLast= 3.32D-01 DXNew= 5.0454D-01 9.9588D-01
 Trust test= 8.32D-01 RLast= 3.32D-01 DXMaxT set to 5.05D-01
 ITU=  1  0
 Use linear search instead of GDIIS.
     Eigenvalues ---    0.00230   0.00230   0.00313   0.00332   0.00405
     Eigenvalues ---    0.00528   0.00553   0.00561   0.00885   0.00917
     Eigenvalues ---    0.01146   0.01148   0.01240   0.01249   0.01329
     Eigenvalues ---    0.01360   0.02411   0.02834   0.03306   0.03769
     Eigenvalues ---    0.03985   0.04020   0.04279   0.04566   0.04711
     Eigenvalues ---    0.04808   0.04942   0.05097   0.05257   0.05322
     Eigenvalues ---    0.05332   0.05368   0.05511   0.05559   0.05624
     Eigenvalues ---    0.05683   0.05686   0.05793   0.05908   0.05990
     Eigenvalues ---    0.06132   0.06527   0.06839   0.07931   0.08273
     Eigenvalues ---    0.08701   0.08796   0.08840   0.08960   0.09230
     Eigenvalues ---    0.09526   0.10977   0.11222   0.12939   0.13490
     Eigenvalues ---    0.13731   0.15136   0.15779   0.16000   0.16000
     Eigenvalues ---    0.16000   0.16000   0.16000   0.16000   0.16000
     Eigenvalues ---    0.16000   0.16000   0.16000   0.16084   0.16216
     Eigenvalues ---    0.16290   0.16622   0.18322   0.19957   0.20318
     Eigenvalues ---    0.22456   0.23487   0.24425   0.25001   0.26625
     Eigenvalues ---    0.26852   0.27101   0.27915   0.28120   0.28416
     Eigenvalues ---    0.28844   0.29049   0.29311   0.29690   0.30695
     Eigenvalues ---    0.30996   0.31686   0.32271   0.33652   0.33784
     Eigenvalues ---    0.33864   0.33903   0.33956   0.34032   0.34063
     Eigenvalues ---    0.34078   0.34114   0.34116   0.34167   0.34193
     Eigenvalues ---    0.34199   0.34212   0.34224   0.34261   0.34266
     Eigenvalues ---    0.34313   0.34350   0.34451   0.34487   0.35323
     Eigenvalues ---    0.39503   0.40701   0.41695   0.51341   0.52555
     Eigenvalues ---    0.52626   0.53343   0.95163
 RFO step:  Lambda=-1.15451787D-03 EMin= 2.29960458D-03
 Quartic linear search produced a step of -0.06142.
 Iteration  1 RMS(Cart)=  0.03214053 RMS(Int)=  0.00051167
 Iteration  2 RMS(Cart)=  0.00072625 RMS(Int)=  0.00002766
 Iteration  3 RMS(Cart)=  0.00000036 RMS(Int)=  0.00002766
 Variable       Old X    -DE/DX   Delta X   Delta X   Delta X     New X
                                 (Linear)    (Quad)   (Total)
    R1        2.57264  -0.00490  -0.00226  -0.00558  -0.00784   2.56479
    R2        2.86749   0.00056  -0.00214   0.00457   0.00239   2.86988
    R3        2.81450  -0.00506  -0.00126  -0.01146  -0.01272   2.80178
    R4        2.84651  -0.00224  -0.00057  -0.00691  -0.00746   2.83905
    R5        2.87311   0.00316  -0.00179   0.01226   0.01048   2.88359
    R6        2.92544   0.00265  -0.00038   0.00959   0.00922   2.93466
    R7        2.07650   0.00030  -0.00015   0.00111   0.00096   2.07746
    R8        2.06654  -0.00139  -0.00011  -0.00356  -0.00368   2.06286
    R9        2.91639  -0.00012   0.00094  -0.00016   0.00082   2.91721
   R10        2.93114   0.00343   0.00163   0.00904   0.01067   2.94182
   R11        2.07664   0.00005   0.00016  -0.00016   0.00000   2.07664
   R12        2.91338  -0.00195  -0.00066  -0.00282  -0.00349   2.90990
   R13        2.07507   0.00054  -0.00015   0.00177   0.00162   2.07669
   R14        2.07145  -0.00096   0.00004  -0.00272  -0.00268   2.06878
   R15        2.92839   0.00014  -0.00097   0.00301   0.00204   2.93043
   R16        2.07514   0.00004   0.00003   0.00006   0.00009   2.07523
   R17        2.07620   0.00031  -0.00008   0.00100   0.00092   2.07713
   R18        2.91222  -0.00158  -0.00096  -0.00325  -0.00421   2.90801
   R19        2.08078   0.00041  -0.00024   0.00159   0.00135   2.08212
   R20        2.87288   0.00090  -0.00236   0.00766   0.00529   2.87817
   R21        2.32946  -0.00360  -0.00125  -0.00124  -0.00249   2.32697
   R22        2.92675  -0.00388  -0.00245  -0.00691  -0.00937   2.91738
   R23        2.06654   0.00113   0.00007   0.00294   0.00302   2.06956
   R24        2.06966   0.00051  -0.00005   0.00149   0.00143   2.07109
   R25        2.88583   0.00088   0.00002   0.00271   0.00273   2.88857
   R26        2.72498   0.00012  -0.00197   0.00397   0.00200   2.72698
   R27        2.07285  -0.00029  -0.00009  -0.00062  -0.00071   2.07214
   R28        2.06762   0.00060   0.00014   0.00138   0.00152   2.06914
   R29        2.06798   0.00011   0.00011   0.00009   0.00020   2.06818
   R30        2.07201  -0.00102  -0.00011  -0.00258  -0.00269   2.06932
   R31        2.07210  -0.00032  -0.00001  -0.00087  -0.00088   2.07122
   R32        2.06738   0.00051   0.00016   0.00110   0.00126   2.06864
   R33        1.83827   0.00067   0.00010   0.00101   0.00111   1.83938
   R34        2.73284  -0.00154  -0.00057  -0.00258  -0.00315   2.72969
   R35        2.90486  -0.00073  -0.00034  -0.00170  -0.00204   2.90282
   R36        2.90425   0.00324   0.00152   0.00808   0.00960   2.91385
   R37        1.84261  -0.00029   0.00058  -0.00162  -0.00104   1.84158
   R38        2.07122  -0.00039  -0.00024  -0.00062  -0.00086   2.07036
   R39        2.06887  -0.00010   0.00000  -0.00027  -0.00026   2.06860
   R40        2.07089  -0.00041   0.00003  -0.00117  -0.00114   2.06975
   R41        2.72012  -0.00236  -0.00070  -0.00412  -0.00482   2.71529
   R42        2.07651  -0.00004  -0.00044   0.00070   0.00027   2.07678
   R43        2.07119  -0.00042  -0.00035  -0.00048  -0.00083   2.07036
   R44        1.83466   0.00045   0.00036   0.00012   0.00048   1.83514
    A1        2.17587  -0.00069   0.00251  -0.01128  -0.00889   2.16698
    A2        1.88560   0.00159  -0.00308   0.01117   0.00810   1.89370
    A3        2.22125  -0.00089   0.00055   0.00027   0.00093   2.22217
    A4        2.20176   0.00063  -0.00182   0.00099  -0.00090   2.20086
    A5        1.99304  -0.00153   0.00077  -0.00763  -0.00689   1.98615
    A6        2.08730   0.00090   0.00107   0.00617   0.00730   2.09459
    A7        1.96976   0.00078  -0.00004  -0.00260  -0.00268   1.96708
    A8        1.90703  -0.00001  -0.00002  -0.00051  -0.00054   1.90649
    A9        1.89881  -0.00106  -0.00055  -0.00510  -0.00563   1.89318
   A10        1.91065  -0.00071   0.00130  -0.00805  -0.00678   1.90387
   A11        1.92310   0.00045   0.00003   0.00798   0.00804   1.93113
   A12        1.85062   0.00052  -0.00080   0.00901   0.00822   1.85883
   A13        1.94815  -0.00112  -0.00059  -0.00116  -0.00182   1.94633
   A14        1.95670   0.00087   0.00010   0.00646   0.00655   1.96324
   A15        1.88836  -0.00022   0.00086  -0.01009  -0.00922   1.87915
   A16        1.95300   0.00067  -0.00014   0.00771   0.00754   1.96054
   A17        1.87116   0.00046  -0.00096   0.00450   0.00355   1.87471
   A18        1.83992  -0.00068   0.00080  -0.00867  -0.00786   1.83206
   A19        2.02214  -0.00008  -0.00003   0.00455   0.00448   2.02662
   A20        1.90837   0.00006   0.00079  -0.00221  -0.00139   1.90698
   A21        1.89636   0.00007   0.00066  -0.00238  -0.00171   1.89464
   A22        1.89332  -0.00009   0.00035  -0.00301  -0.00265   1.89067
   A23        1.88061  -0.00012  -0.00159   0.00004  -0.00153   1.87908
   A24        1.85596   0.00017  -0.00026   0.00304   0.00278   1.85874
   A25        2.03113  -0.00035  -0.00165   0.00309   0.00136   2.03249
   A26        1.86258   0.00078  -0.00015   0.00591   0.00580   1.86838
   A27        1.92079  -0.00012  -0.00039  -0.00007  -0.00047   1.92032
   A28        1.88170  -0.00047   0.00102  -0.00674  -0.00570   1.87601
   A29        1.90555   0.00022   0.00140  -0.00286  -0.00142   1.90413
   A30        1.85314  -0.00004  -0.00014   0.00053   0.00038   1.85352
   A31        1.94374   0.00081  -0.00036   0.00043   0.00002   1.94376
   A32        2.01948  -0.00151  -0.00098  -0.00793  -0.00884   2.01064
   A33        1.85939  -0.00007   0.00090  -0.00420  -0.00328   1.85611
   A34        1.91795   0.00041  -0.00062   0.00499   0.00441   1.92236
   A35        1.86271  -0.00026   0.00171  -0.00186  -0.00018   1.86253
   A36        1.85064   0.00068  -0.00038   0.00904   0.00862   1.85925
   A37        1.89958   0.00090   0.00384  -0.00547  -0.00171   1.89786
   A38        2.23245  -0.00080  -0.00362   0.00461   0.00103   2.23348
   A39        2.15116  -0.00010  -0.00023   0.00086   0.00067   2.15182
   A40        1.84436  -0.00152  -0.00325   0.00273  -0.00060   1.84376
   A41        1.91507   0.00093  -0.00010   0.00790   0.00781   1.92287
   A42        1.89128   0.00124  -0.00002   0.01236   0.01240   1.90368
   A43        1.94524   0.00055   0.00138  -0.00148  -0.00006   1.94518
   A44        1.97383   0.00008  -0.00024  -0.00115  -0.00137   1.97246
   A45        1.89265  -0.00119   0.00194  -0.01869  -0.01679   1.87586
   A46        1.80207   0.00056   0.00170  -0.00059   0.00108   1.80315
   A47        1.97257   0.00009   0.00060   0.00256   0.00316   1.97573
   A48        1.91195  -0.00021  -0.00150   0.00276   0.00129   1.91325
   A49        1.96352  -0.00026  -0.00131   0.00199   0.00070   1.96422
   A50        1.97589  -0.00065  -0.00285  -0.00182  -0.00469   1.97120
   A51        1.84102   0.00044   0.00311  -0.00458  -0.00147   1.83955
   A52        1.89943  -0.00017   0.00177  -0.00277  -0.00101   1.89842
   A53        1.95866  -0.00002  -0.00054  -0.00007  -0.00061   1.95805
   A54        1.96053  -0.00046  -0.00113  -0.00116  -0.00230   1.95824
   A55        1.87917   0.00023  -0.00030   0.00306   0.00275   1.88192
   A56        1.87591   0.00052  -0.00059   0.00597   0.00537   1.88128
   A57        1.88670  -0.00004   0.00080  -0.00452  -0.00372   1.88298
   A58        1.94919  -0.00117  -0.00005  -0.00612  -0.00617   1.94302
   A59        1.91864  -0.00067   0.00054  -0.00458  -0.00404   1.91460
   A60        1.92956   0.00066   0.00141   0.00019   0.00161   1.93117
   A61        1.87540   0.00116  -0.00156   0.01147   0.00992   1.88532
   A62        1.89460   0.00020  -0.00022   0.00100   0.00078   1.89538
   A63        1.89482  -0.00013  -0.00025  -0.00152  -0.00176   1.89306
   A64        1.88106  -0.00018   0.00025  -0.00153  -0.00128   1.87977
   A65        1.84787  -0.00016   0.00236  -0.00933  -0.00696   1.84091
   A66        1.98554  -0.00038  -0.00048   0.00097   0.00041   1.98595
   A67        1.92690   0.00078   0.00148   0.00616   0.00762   1.93452
   A68        1.90887  -0.00008  -0.00271  -0.00052  -0.00324   1.90563
   A69        1.85950  -0.00040  -0.00072  -0.00312  -0.00376   1.85574
   A70        1.92915   0.00021   0.00000   0.00484   0.00483   1.93398
   A71        1.84014  -0.00050  -0.00060  -0.00178  -0.00238   1.83776
   A72        1.96129  -0.00130  -0.00051  -0.00950  -0.01003   1.95126
   A73        1.93537   0.00012   0.00049   0.00117   0.00164   1.93700
   A74        1.91868  -0.00007   0.00124  -0.00134  -0.00012   1.91856
   A75        1.89291   0.00033   0.00024  -0.00119  -0.00097   1.89193
   A76        1.88157   0.00037   0.00022  -0.00107  -0.00088   1.88070
   A77        1.87098   0.00065  -0.00176   0.01294   0.01116   1.88214
   A78        1.85734   0.00379   0.00285   0.01176   0.01458   1.87192
   A79        1.90479   0.00009   0.00152   0.00116   0.00267   1.90747
   A80        1.94913  -0.00013   0.00091   0.00173   0.00264   1.95177
   A81        1.92959  -0.00191  -0.00379  -0.00411  -0.00791   1.92168
   A82        1.92415  -0.00173  -0.00239  -0.00379  -0.00619   1.91796
   A83        1.89882  -0.00009   0.00072  -0.00646  -0.00568   1.89314
   A84        1.87413   0.00114  -0.00086   0.00827   0.00741   1.88154
    D1        0.03231   0.00034  -0.00067   0.01732   0.01658   0.04888
    D2        3.12315   0.00035   0.00007   0.00636   0.00641   3.12956
    D3       -3.07824   0.00013  -0.00013   0.01194   0.01175  -3.06649
    D4        0.01260   0.00014   0.00062   0.00098   0.00158   0.01419
    D5       -1.02911  -0.00059  -0.00045  -0.02443  -0.02485  -1.05396
    D6        3.04746  -0.00060   0.00150  -0.02510  -0.02359   3.02388
    D7        0.99563  -0.00052   0.00194  -0.02887  -0.02695   0.96868
    D8        2.07539  -0.00030  -0.00117  -0.01787  -0.01903   2.05636
    D9       -0.13122  -0.00031   0.00078  -0.01854  -0.01776  -0.14898
   D10       -2.18305  -0.00023   0.00122  -0.02231  -0.02113  -2.20418
   D11       -0.01614   0.00006   0.00018   0.01120   0.01135  -0.00478
   D12        3.12598   0.00009  -0.00040   0.00570   0.00527   3.13125
   D13       -3.12565  -0.00016   0.00069   0.00590   0.00656  -3.11909
   D14        0.01647  -0.00013   0.00011   0.00040   0.00047   0.01694
   D15        1.05840   0.00010   0.00062   0.00533   0.00590   1.06430
   D16       -1.07166   0.00048  -0.00101   0.01775   0.01672  -1.05494
   D17       -3.08471   0.00044   0.00024   0.01011   0.01032  -3.07439
   D18       -2.02995   0.00015  -0.00016   0.01720   0.01703  -2.01292
   D19        2.12317   0.00053  -0.00178   0.02962   0.02785   2.15102
   D20        0.11012   0.00050  -0.00053   0.02198   0.02146   0.13157
   D21       -0.00406  -0.00029  -0.00120  -0.01213  -0.01333  -0.01739
   D22        2.12210  -0.00020  -0.00134  -0.00871  -0.01006   2.11204
   D23       -2.11383   0.00027   0.00192  -0.01102  -0.00908  -2.12291
   D24        3.09041  -0.00028  -0.00058  -0.02244  -0.02304   3.06737
   D25       -1.06661  -0.00019  -0.00072  -0.01901  -0.01978  -1.08639
   D26        0.98064   0.00028   0.00254  -0.02133  -0.01880   0.96184
   D27       -1.34382   0.00011  -0.00016  -0.00836  -0.00853  -1.35235
   D28        2.73247  -0.00059   0.00042  -0.02287  -0.02246   2.71001
   D29        0.71093  -0.00011  -0.00115  -0.00979  -0.01093   0.70001
   D30        0.78420   0.00013   0.00073  -0.01656  -0.01583   0.76837
   D31       -1.42269  -0.00057   0.00132  -0.03107  -0.02975  -1.45245
   D32        2.83896  -0.00010  -0.00025  -0.01799  -0.01822   2.82073
   D33        2.81293   0.00061   0.00055  -0.00576  -0.00523   2.80770
   D34        0.60603  -0.00009   0.00113  -0.02028  -0.01915   0.58688
   D35       -1.41550   0.00038  -0.00044  -0.00719  -0.00762  -1.42312
   D36        1.18218  -0.00049   0.00110  -0.01436  -0.01329   1.16888
   D37       -0.96315  -0.00037   0.00000  -0.01191  -0.01192  -0.97507
   D38       -2.98194  -0.00064  -0.00050  -0.01301  -0.01353  -2.99547
   D39       -2.89209   0.00031   0.00065  -0.00055   0.00008  -2.89202
   D40        1.24577   0.00044  -0.00044   0.00190   0.00145   1.24721
   D41       -0.77303   0.00016  -0.00095   0.00080  -0.00016  -0.77318
   D42       -0.88290   0.00013   0.00097  -0.00422  -0.00325  -0.88615
   D43       -3.02822   0.00025  -0.00013  -0.00177  -0.00188  -3.03011
   D44        1.23617  -0.00002  -0.00063  -0.00287  -0.00349   1.23268
   D45       -3.12906  -0.00009  -0.00163   0.00831   0.00673  -3.12234
   D46        1.05745   0.00034   0.00045   0.01468   0.01515   1.07260
   D47       -1.12307  -0.00027  -0.00037   0.00259   0.00222  -1.12085
   D48        0.94985   0.00018  -0.00080  -0.00144  -0.00224   0.94761
   D49       -1.14682   0.00060   0.00127   0.00493   0.00618  -1.14064
   D50        2.95585   0.00000   0.00046  -0.00716  -0.00675   2.94910
   D51       -1.07838  -0.00031  -0.00005  -0.00564  -0.00565  -1.08403
   D52        3.10814   0.00012   0.00202   0.00074   0.00276   3.11090
   D53        0.92762  -0.00049   0.00121  -0.01135  -0.01016   0.91746
   D54       -1.18332   0.00004  -0.00151   0.02305   0.02154  -1.16178
   D55        2.99914   0.00029  -0.00166   0.02530   0.02364   3.02277
   D56        0.99565  -0.00003  -0.00123   0.02152   0.02027   1.01593
   D57        0.96990  -0.00001  -0.00019   0.02099   0.02079   0.99069
   D58       -1.13082   0.00023  -0.00035   0.02324   0.02289  -1.10794
   D59       -3.13431  -0.00009   0.00009   0.01946   0.01952  -3.11479
   D60        2.97239   0.00009  -0.00113   0.02303   0.02191   2.99431
   D61        0.87167   0.00033  -0.00128   0.02529   0.02401   0.89568
   D62       -1.13182   0.00001  -0.00085   0.02151   0.02065  -1.11117
   D63        1.28890   0.00012   0.00037   0.00034   0.00066   1.28956
   D64       -2.73301  -0.00093  -0.00168  -0.00587  -0.00757  -2.74058
   D65       -0.73380  -0.00007  -0.00153   0.00621   0.00467  -0.72913
   D66       -2.90383   0.00054  -0.00014   0.00492   0.00474  -2.89908
   D67       -0.64255  -0.00050  -0.00219  -0.00129  -0.00349  -0.64604
   D68        1.35665   0.00036  -0.00204   0.01079   0.00875   1.36541
   D69       -0.89781   0.00036   0.00101   0.00048   0.00145  -0.89636
   D70        1.36346  -0.00068  -0.00104  -0.00573  -0.00678   1.35669
   D71       -2.92052   0.00018  -0.00089   0.00635   0.00546  -2.91505
   D72       -3.03957   0.00027  -0.00062   0.01189   0.01126  -3.02832
   D73        1.16564   0.00011  -0.00107   0.00995   0.00887   1.17450
   D74       -0.96450   0.00052  -0.00091   0.01678   0.01586  -0.94863
   D75        1.02403   0.00003   0.00117   0.01340   0.01460   1.03863
   D76       -1.05395  -0.00013   0.00072   0.01146   0.01222  -1.04173
   D77        3.09910   0.00028   0.00088   0.01829   0.01921   3.11832
   D78       -0.98287  -0.00023  -0.00032   0.00833   0.00799  -0.97489
   D79       -3.06085  -0.00039  -0.00078   0.00640   0.00560  -3.05525
   D80        1.09220   0.00003  -0.00061   0.01323   0.01260   1.10480
   D81        0.01335  -0.00026  -0.00087  -0.01835  -0.01922  -0.00588
   D82        2.11256   0.00001  -0.00112  -0.01431  -0.01544   2.09711
   D83       -2.10705  -0.00016   0.00115  -0.02510  -0.02393  -2.13098
   D84       -3.12874  -0.00029  -0.00030  -0.01316  -0.01349   3.14096
   D85       -1.02953  -0.00001  -0.00055  -0.00912  -0.00971  -1.03924
   D86        1.03405  -0.00019   0.00172  -0.01991  -0.01819   1.01586
   D87       -0.00597   0.00032   0.00116   0.01775   0.01892   0.01295
   D88       -2.13821   0.00000   0.00008   0.01396   0.01403  -2.12418
   D89        2.05977   0.00009  -0.00102   0.01978   0.01879   2.07856
   D90       -2.08531  -0.00017   0.00253   0.00738   0.00992  -2.07540
   D91        2.06563  -0.00049   0.00145   0.00359   0.00503   2.07066
   D92       -0.01958  -0.00041   0.00035   0.00942   0.00979  -0.00979
   D93        2.06016   0.00091  -0.00096   0.03390   0.03291   2.09307
   D94       -0.07208   0.00059  -0.00205   0.03011   0.02802  -0.04406
   D95       -2.15729   0.00068  -0.00315   0.03594   0.03278  -2.12451
   D96        1.12700  -0.00050   0.00118  -0.04466  -0.04348   1.08352
   D97       -3.07621  -0.00024  -0.00045  -0.03722  -0.03767  -3.11388
   D98       -0.98451  -0.00042   0.00051  -0.04192  -0.04142  -1.02593
   D99       -3.12356   0.00010   0.00286  -0.04233  -0.03949   3.12014
   D100      -1.04359   0.00035   0.00123  -0.03489  -0.03367  -1.07726
   D101       1.04811   0.00018   0.00220  -0.03959  -0.03742   1.01069
   D102      -0.96152  -0.00057   0.00060  -0.04651  -0.04589  -1.00741
   D103       1.11845  -0.00032  -0.00103  -0.03907  -0.04007   1.07838
   D104      -3.07303  -0.00049  -0.00007  -0.04377  -0.04382  -3.11686
   D105       1.00121   0.00024  -0.00136   0.01757   0.01616   1.01737
   D106      -0.99962   0.00006  -0.00094   0.01761   0.01676  -0.98287
   D107       3.12936   0.00049   0.00036   0.01943   0.01977  -3.13406
   D108       2.81646   0.00029   0.00188  -0.00910  -0.00723   2.80923
   D109      -1.32068  -0.00031   0.00113  -0.01386  -0.01270  -1.33338
   D110       0.76478  -0.00034  -0.00064  -0.01017  -0.01084   0.75395
   D111      -1.08980  -0.00040  -0.00057   0.01185   0.01128  -1.07853
   D112       1.03196  -0.00080  -0.00027   0.00448   0.00421   1.03618
   D113       3.09779   0.00004  -0.00136   0.02036   0.01899   3.11678
   D114       3.13149   0.00010  -0.00139   0.02338   0.02199  -3.12970
   D115      -1.02993  -0.00030  -0.00109   0.01602   0.01493  -1.01500
   D116       1.03589   0.00053  -0.00219   0.03190   0.02971   1.06560
   D117       1.08951   0.00052   0.00103   0.02466   0.02570   1.11521
   D118      -3.07191   0.00011   0.00133   0.01729   0.01863  -3.05328
   D119      -1.00608   0.00095   0.00024   0.03317   0.03341  -0.97267
   D120      -2.93009   0.00032  -0.00034   0.04210   0.04176  -2.88833
   D121      -0.84752   0.00023  -0.00239   0.04448   0.04211  -0.80541
   D122       1.25253   0.00010   0.00020   0.03828   0.03846   1.29100
   D123      -0.93144   0.00030   0.00280   0.03248   0.03528  -0.89616
   D124       1.15113   0.00021   0.00075   0.03486   0.03563   1.18676
   D125      -3.03200   0.00008   0.00334   0.02866   0.03199  -3.00001
   D126       1.14080   0.00008  -0.00083   0.03265   0.03180   1.17260
   D127      -3.05982   0.00000  -0.00288   0.03503   0.03215  -3.02767
   D128      -0.95976  -0.00014  -0.00029   0.02883   0.02851  -0.93126
   D129       3.09539  -0.00040   0.00102  -0.03295  -0.03192   3.06346
   D130       1.02906  -0.00170  -0.00030  -0.03902  -0.03936   0.98969
   D131      -1.07120   0.00078   0.00244  -0.02583  -0.02336  -1.09455
         Item               Value     Threshold  Converged?
 Maximum Force            0.005062     0.000450     NO 
 RMS     Force            0.000930     0.000300     NO 
 Maximum Displacement     0.164336     0.001800     NO 
 RMS     Displacement     0.032103     0.001200     NO 
 Predicted change in Energy=-6.526284D-04
 GradGradGradGradGradGradGradGradGradGradGradGradGradGradGradGradGradGrad

                          Input orientation:                          
 ---------------------------------------------------------------------
 Center     Atomic      Atomic             Coordinates (Angstroms)
 Number     Number       Type             X           Y           Z
 ---------------------------------------------------------------------
      1          6           0       -1.911520   -0.425629    0.182090
      2          6           0       -0.972690    0.523573    0.426396
      3          6           0        0.430031    0.278588    0.905402
      4          6           0        1.259141   -0.584718   -0.084021
      5          6           0        0.888686   -2.079628    0.021232
      6          6           0       -0.531267   -2.460000   -0.437231
      7          6           0       -1.703240   -1.911448    0.417339
      8          6           0       -3.116941    0.236472   -0.371799
      9          6           0       -2.857576    1.734992   -0.454744
     10          6           0       -1.427658    1.940642    0.089678
     11          8           0       -4.173235   -0.287315   -0.727020
     12          6           0       -2.954148   -2.786923    0.225406
     13          6           0       -1.387897    2.886943    1.289446
     14          8           0       -0.532793    2.518414   -0.883871
     15          6           0        2.790842   -0.343722    0.054745
     16          8           0        3.406058   -1.191080   -0.940260
     17          6           0        3.351464   -0.701986    1.439292
     18          6           0        3.154747    1.105664   -0.325308
     19          8           0        4.579416    1.154012   -0.505814
     20          1           0        0.396449   -0.225887    1.881587
     21          1           0        0.912285    1.243712    1.071530
     22          1           0        1.011123   -0.255384   -1.102662
     23          1           0        1.017035   -2.412614    1.060613
     24          1           0        1.597861   -2.657451   -0.580156
     25          1           0       -0.593220   -3.556235   -0.417326
     26          1           0       -0.680606   -2.163406   -1.485038
     27          1           0       -1.403922   -2.019446    1.472202
     28          1           0       -2.944279    2.076454   -1.491697
     29          1           0       -3.618953    2.263159    0.130495
     30          1           0       -2.717275   -3.812782    0.531812
     31          1           0       -3.282068   -2.816260   -0.818867
     32          1           0       -3.796950   -2.442690    0.832842
     33          1           0       -0.368531    3.001521    1.672677
     34          1           0       -1.751325    3.877049    0.991250
     35          1           0       -2.024631    2.512781    2.097460
     36          1           0       -0.537933    1.942919   -1.668854
     37          1           0        4.300630   -0.827064   -1.070357
     38          1           0        2.903265   -0.090692    2.230336
     39          1           0        3.172428   -1.756111    1.673899
     40          1           0        4.433421   -0.532922    1.459066
     41          1           0        2.646006    1.374079   -1.261738
     42          1           0        2.852881    1.818195    0.450249
     43          1           0        4.809488    2.045422   -0.814882
 ---------------------------------------------------------------------
                    Distance matrix (angstroms):
                    1          2          3          4          5
     1  C    0.000000
     2  C    1.357230   0.000000
     3  C    2.549895   1.502362   0.000000
     4  C    3.185783   2.543600   1.552958   0.000000
     5  C    3.256185   3.225761   2.559942   1.543720   0.000000
     6  C    2.535216   3.137262   3.197910   2.616678   1.539850
     7  C    1.518678   2.542265   3.096015   3.284399   2.627406
     8  C    1.482636   2.305939   3.770149   4.461755   4.643688
     9  C    2.443125   2.407642   3.844408   4.739815   5.367714
    10  C    2.417003   1.525930   2.622754   3.691409   4.640335
    11  O    2.441509   3.497341   4.916819   5.478376   5.421744
    12  C    2.581599   3.863412   4.616537   4.764163   3.912713
    13  C    3.531792   2.550053   3.202478   4.576641   5.608745
    14  O    3.421192   2.426871   3.024128   3.671541   4.897123
    15  C    4.704800   3.880013   2.585404   1.556742   2.575402
    16  O    5.488372   4.897062   3.797780   2.389577   2.837454
    17  C    5.418112   4.607196   3.127512   2.590762   3.158175
    18  C    5.316895   4.235519   3.102061   2.551261   3.924437
    19  O    6.715708   5.665011   4.469373   3.771646   4.935149
    20  H    2.873136   2.133966   1.099344   2.176375   2.671998
    21  H    3.398776   2.118473   1.091619   2.190607   3.485436
    22  H    3.197095   2.623034   2.157572   1.098910   2.146158
    23  H    3.646416   3.603114   2.758846   2.170255   1.098938
    24  H    4.228215   4.211863   3.491566   2.158033   1.094750
    25  H    3.449334   4.183383   4.183601   3.517421   2.137463
    26  H    2.704503   3.310400   3.593196   2.866658   2.176821
    27  H    2.112416   2.783275   2.994263   3.401791   2.713851
    28  H    3.182542   3.158748   4.512691   5.170313   5.852658
    29  H    3.185525   3.180633   4.575290   5.652629   6.260235
    30  H    3.499193   4.675325   5.175366   5.158637   4.033295
    31  H    2.931797   4.247163   5.131361   5.112960   4.317822
    32  H    2.836698   4.115866   5.027722   5.464133   4.769246
    33  H    4.043269   2.838741   2.939520   4.312355   5.488710
    34  H    4.381033   3.488716   4.208872   5.488759   6.587306
    35  H    3.509372   2.802853   3.526753   5.013633   5.821371
    36  H    3.304959   2.567807   3.214615   3.482832   4.590481
    37  H    6.349849   5.645564   4.484153   3.206595   3.794977
    38  H    5.243057   4.319090   2.829965   2.881571   3.590896
    39  H    5.462802   4.892363   3.500189   2.850107   2.837507
    40  H    6.473057   5.604340   4.122163   3.529852   4.126113
    41  H    5.108291   4.082660   3.287422   2.673443   4.081945
    42  H    5.273156   4.038763   2.906502   2.932480   4.385788
    43  H    7.229938   6.106585   5.026005   4.478477   5.752201
                    6          7          8          9         10
     6  C    0.000000
     7  C    1.550716   0.000000
     8  C    3.736435   2.689768   0.000000
     9  C    4.796872   3.922951   1.523060   0.000000
    10  C    4.521814   3.875811   2.443529   1.543811   0.000000
    11  O    4.250702   3.169896   1.231378   2.427925   3.628909
    12  C    2.533045   1.538852   3.086109   4.573800   4.969755
    13  C    5.683751   4.887184   3.574119   2.555219   1.528564
    14  O    4.998410   4.763064   3.485297   2.490485   1.443053
    15  C    3.969520   4.773470   5.951509   6.040303   4.797425
    16  O    4.167221   5.335441   6.701535   6.930421   5.850921
    17  C    4.656990   5.296906   6.782405   6.933859   5.625384
    18  C    5.129639   5.766674   6.331803   6.046556   4.676306
    19  O    6.259782   7.051313   7.752015   7.459825   6.087556
    20  H    3.350946   3.064936   4.199456   4.460063   3.351440
    21  H    4.251786   4.150177   4.396862   4.096672   2.631555
    22  H    2.771660   3.524304   4.221018   4.398662   3.491685
    23  H    2.154768   2.839871   5.114608   5.874653   5.086264
    24  H    2.143035   3.528283   5.536023   6.257811   5.544809
    25  H    1.098164   2.152704   4.555860   5.755501   5.582920
    26  H    1.099168   2.174466   3.596448   4.582381   4.458815
    27  H    2.145123   1.101812   3.379932   4.463411   4.194549
    28  H    5.245374   4.592164   2.160907   1.095165   2.195298
    29  H    5.671362   4.602128   2.147505   1.095975   2.215278
    30  H    2.747307   2.157879   4.168057   5.636557   5.912739
    31  H    2.799906   2.199907   3.089710   4.585485   5.185789
    32  H    3.504007   2.199655   3.015208   4.471390   5.037801
    33  H    5.857167   5.243528   4.402174   3.510749   2.180160
    34  H    6.609637   5.817077   4.120269   2.811245   2.160385
    35  H    5.777833   4.743406   3.531567   2.795084   2.171384
    36  H    4.571940   4.535007   3.353445   2.626412   1.970800
    37  H    5.139510   6.279776   7.525918   7.627780   6.466774
    38  H    4.952327   5.274656   6.566659   6.612871   5.240766
    39  H    4.320843   5.037381   6.907345   7.285593   6.110362
    40  H    5.653115   6.375275   7.807176   7.871769   6.507380
    41  H    5.047281   5.703501   5.941186   5.574129   4.329210
    42  H    5.526575   5.888086   6.230280   5.782323   4.297444
    43  H    6.997508   7.719509   8.142290   7.681792   6.303269
                   11         12         13         14         15
    11  O    0.000000
    12  C    2.939614   0.000000
    13  C    4.679760   5.981477   0.000000
    14  O    4.598862   5.936333   2.364387   0.000000
    15  C    7.008046   6.245260   5.424347   4.485463   0.000000
    16  O    7.635964   6.660158   6.677115   5.410922   1.444487
    17  C    7.841298   6.751387   5.946797   5.554774   1.536105
    18  C    7.470012   7.264579   5.139650   3.988209   1.541942
    19  O    8.873288   8.533477   6.467985   5.304640   2.399256
    20  H    5.262187   4.530821   3.636513   4.005301   3.014026
    21  H    5.607258   5.649004   2.835231   2.745307   2.661347
    22  H    5.198047   4.888335   4.620790   3.182060   2.124805
    23  H    5.886547   4.075288   5.824205   5.522502   2.904905
    24  H    6.240566   4.624551   6.568901   5.605490   2.679487
    25  H    4.857803   2.564941   6.712609   6.092839   4.689880
    26  H    4.036430   2.912625   5.805519   4.722573   4.211074
    27  H    3.937760   2.132304   4.909818   5.186726   4.734267
    28  H    2.771726   5.157613   3.288461   2.525876   6.414075
    29  H    2.747267   5.094536   2.590345   3.258601   6.920046
    30  H    4.016640   1.096531   6.872231   6.845449   6.526970
    31  H    2.682942   1.094942   6.368625   6.001791   6.614899
    32  H    2.687080   1.094436   5.866601   6.181778   6.957737
    33  H    5.572321   6.502776   1.095035   2.606974   4.877498
    34  H    5.114688   6.814824   1.096044   2.616637   6.270824
    35  H    4.520478   5.696968   1.094675   3.333759   5.959956
    36  H    4.367655   5.638946   3.219497   0.973355   4.390930
    37  H    8.497976   7.625736   7.191791   5.881240   1.943948
    38  H    7.672122   6.752680   5.307132   5.320922   2.193139
    39  H    7.866418   6.379313   6.519379   6.208254   2.182226
    40  H    8.883345   7.821676   6.753665   6.281982   2.169327
    41  H    7.039048   7.133530   5.006962   3.399566   2.169088
    42  H    7.428690   7.414799   4.453164   3.705803   2.198671
    43  H    9.281093   9.203684   6.598783   5.363623   3.246412
                   16         17         18         19         20
    16  O    0.000000
    17  C    2.429910   0.000000
    18  C    2.390891   2.533793   0.000000
    19  O    2.658001   2.955678   1.436872   0.000000
    20  H    4.236999   3.025625   3.775131   5.010091   0.000000
    21  H    4.024228   3.141748   2.645533   3.992982   1.755562
    22  H    2.576357   3.483989   2.655533   3.882697   3.047037
    23  H    3.347098   2.918767   4.343831   5.278737   2.416795
    24  H    2.355737   3.313177   4.080426   4.839674   3.662796
    25  H    4.675644   5.210979   5.982393   6.996458   4.166013
    26  H    4.235921   5.190862   5.171241   6.295393   4.030905
    27  H    5.444454   4.934621   5.811955   7.055758   2.574061
    28  H    7.162936   7.479760   6.284984   7.643877   5.276390
    29  H    7.901207   7.687115   6.886985   8.297491   5.038365
    30  H    6.821695   6.879692   7.707555   8.887486   4.937913
    31  H    6.883820   7.319371   7.553654   8.812718   5.247283
    32  H    7.522881   7.382252   7.890388   9.213673   4.857847
    33  H    6.217143   5.254407   4.472103   5.713256   3.323402
    34  H    7.484335   6.870717   5.786488   7.052263   4.715900
    35  H    7.241459   6.298437   5.888611   7.227498   3.661767
    36  H    5.089977   5.637686   4.017711   5.306816   4.264085
    37  H    0.974522   2.686057   2.367189   2.078723   4.931330
    38  H    3.393572   1.095588   2.832989   3.441698   2.534566
    39  H    2.684710   1.094657   3.490973   3.898664   3.176598
    40  H    2.691730   1.095265   2.739336   2.593803   4.070619
    41  H    2.694637   3.478976   1.098984   2.087564   4.183406
    42  H    3.360842   2.752835   1.095587   2.082334   3.501578
    43  H    3.529912   3.841274   1.964942   0.971117   5.648424
                   21         22         23         24         25
    21  H    0.000000
    22  H    2.642757   0.000000
    23  H    3.657842   3.055066   0.000000
    24  H    4.291521   2.527291   1.757676   0.000000
    25  H    5.246211   3.733526   2.466799   2.373850   0.000000
    26  H    4.547724   2.578509   3.069924   2.500861   1.757162
    27  H    4.021636   3.946427   2.486970   3.691873   2.566958
    28  H    4.704964   4.608040   6.508305   6.623580   6.197495
    29  H    4.738875   5.413072   6.649839   7.206426   6.581832
    30  H    6.247650   5.406250   4.023080   4.603440   2.340574
    31  H    6.135925   5.007007   4.709317   4.888345   2.817570
    32  H    5.985267   5.625659   4.819465   5.580920   3.614801
    33  H    2.256493   4.495930   5.622035   6.400462   6.886419
    34  H    3.746429   5.393755   6.872299   7.509065   7.653692
    35  H    3.359844   5.207622   5.881012   6.857360   6.723544
    36  H    3.178322   2.748215   5.370156   5.187512   5.640042
    37  H    4.511837   3.338970   4.223387   3.300845   5.641330
    38  H    2.662229   3.836170   3.212076   4.023828   5.589768
    39  H    3.803949   3.825272   2.335130   2.893516   4.668380
    40  H    3.962955   4.283877   3.919655   4.088087   6.158603
    41  H    2.909797   2.313720   4.731374   4.220948   5.959330
    42  H    2.117057   3.178575   4.652162   4.761115   6.443042
    43  H    4.403349   4.450180   6.146077   5.699707   7.792680
                   26         27         28         29         30
    26  H    0.000000
    27  H    3.047816   0.000000
    28  H    4.806317   5.285244   0.000000
    29  H    5.553225   5.004723   1.766792   0.000000
    30  H    3.306985   2.413562   6.231310   6.155577   0.000000
    31  H    2.763622   3.067791   4.950299   5.178347   1.770983
    32  H    3.893862   2.512867   5.152979   4.761301   1.770160
    33  H    6.061768   5.130530   4.183718   3.672703   7.297458
    34  H    6.615554   5.926269   3.290944   2.614111   7.763868
    35  H    6.042138   4.617068   3.730708   2.544233   6.553148
    36  H    4.112912   5.129962   2.416551   3.582304   6.536096
    37  H    5.174021   6.358325   7.816435   8.585530   7.793103
    38  H    5.562758   4.779824   7.262495   7.244948   6.951935
    39  H    4.999064   4.588355   7.881856   8.041112   6.342149
    40  H    6.122051   6.023662   8.363392   8.626929   7.921473
    41  H    4.861071   5.949148   5.638928   6.479081   7.673665
    42  H    5.664276   5.821705   6.119226   6.494988   7.920934
    43  H    6.950142   7.769194   7.783312   8.484089   9.632461
                   31         32         33         34         35
    31  H    0.000000
    32  H    1.769971   0.000000
    33  H    6.967285   6.488360   0.000000
    34  H    7.100710   6.644455   1.772854   0.000000
    35  H    6.203611   5.412676   1.778194   1.777533   0.000000
    36  H    5.559005   6.009429   3.509297   3.505615   4.089027
    37  H    7.843307   8.473678   6.631995   7.937573   7.822951
    38  H    7.415167   7.237248   4.536233   6.240473   5.574934
    39  H    6.999880   7.053438   5.930721   7.512778   6.738862
    40  H    8.362499   8.472212   5.966294   7.610373   7.168703
    41  H    7.273042   7.776032   4.510741   5.538712   5.864785
    42  H    7.792717   7.907071   3.643088   5.072502   5.194794
    43  H    9.439770   9.845248   5.823569   7.047073   7.443477
                   36         37         38         39         40
    36  H    0.000000
    37  H    5.607378   0.000000
    38  H    5.584004   3.659159   0.000000
    39  H    6.214788   3.109166   1.776426   0.000000
    40  H    6.374013   2.549928   1.769690   1.769872   0.000000
    41  H    3.259876   2.760333   3.795565   4.323560   3.772834
    42  H    4.000472   3.377219   2.610574   3.791449   3.007253
    43  H    5.416151   2.928374   4.179716   4.829663   3.458341
                   41         42         43
    41  H    0.000000
    42  H    1.780712   0.000000
    43  H    2.308903   2.341047   0.000000
 Stoichiometry    C15H24O4
 Framework group  C1[X(C15H24O4)]
 Deg. of freedom   123
 Full point group                 C1      NOp   1
 Largest Abelian subgroup         C1      NOp   1
 Largest concise Abelian subgroup C1      NOp   1
                         Standard orientation:                         
 ---------------------------------------------------------------------
 Center     Atomic      Atomic             Coordinates (Angstroms)
 Number     Number       Type             X           Y           Z
 ---------------------------------------------------------------------
      1          6           0       -1.933532   -0.392346    0.175894
      2          6           0       -0.981911    0.546014    0.412474
      3          6           0        0.420455    0.285235    0.884127
      4          6           0        1.233402   -0.590470   -0.107806
      5          6           0        0.845500   -2.080522    0.003316
      6          6           0       -0.581543   -2.444794   -0.446121
      7          6           0       -1.741900   -1.879997    0.413702
      8          6           0       -3.133997    0.282944   -0.372812
      9          6           0       -2.857003    1.778006   -0.461004
     10          6           0       -1.421620    1.967659    0.074773
     11          8           0       -4.198559   -0.228882   -0.720711
     12          6           0       -3.004381   -2.740727    0.231078
     13          6           0       -1.363570    2.916347    1.271907
     14          8           0       -0.525401    2.532164   -0.905293
     15          6           0        2.768674   -0.367701    0.021656
     16          8           0        3.367908   -1.224885   -0.974686
     17          6           0        3.332812   -0.729332    1.403898
     18          6           0        3.147909    1.076236   -0.364108
     19          8           0        4.572005    1.106885   -0.552818
     20          1           0        0.386344   -0.216401    1.861755
     21          1           0        0.915287    1.244853    1.045082
     22          1           0        0.983578   -0.260656   -1.125850
     23          1           0        0.975740   -2.412489    1.042787
     24          1           0        1.544191   -2.668364   -0.600630
     25          1           0       -0.656637   -3.540147   -0.423102
     26          1           0       -0.733260   -2.148984   -1.493808
     27          1           0       -1.437897   -1.989025    1.467118
     28          1           0       -2.945485    2.117949   -1.498306
     29          1           0       -3.608584    2.316787    0.127214
     30          1           0       -2.778189   -3.768625    0.538720
     31          1           0       -3.338585   -2.768651   -0.811239
     32          1           0       -3.839478   -2.384825    0.842418
     33          1           0       -0.340723    3.019512    1.649056
     34          1           0       -1.716691    3.910048    0.973284
     35          1           0       -2.000163    2.551906    2.084462
     36          1           0       -0.541980    1.954849   -1.688781
     37          1           0        4.266061   -0.872048   -1.110775
     38          1           0        2.896560   -0.110718    2.195929
     39          1           0        3.142380   -1.780634    1.642173
     40          1           0        4.416830   -0.573335    1.417104
     41          1           0        2.637117    1.348495   -1.298309
     42          1           0        2.859113    1.794269    0.411351
     43          1           0        4.811075    1.994683   -0.865434
 ---------------------------------------------------------------------
 Rotational constants (GHZ):      0.5661073      0.2582500      0.1978407
 Standard basis: 6-31G(d) (6D, 7F)
 There are   333 symmetry adapted cartesian basis functions of A   symmetry.
 There are   333 symmetry adapted basis functions of A   symmetry.
   333 basis functions,   628 primitive gaussians,   333 cartesian basis functions
    73 alpha electrons       73 beta electrons
       nuclear repulsion energy      1594.0268093813 Hartrees.
 NAtoms=   43 NActive=   43 NUniq=   43 SFac= 1.00D+00 NAtFMM=   60 NAOKFM=F Big=F
 Integral buffers will be    131072 words long.
 Raffenetti 2 integral format.
 Two-electron integral symmetry is turned on.
 ------------------------------------------------------------------------------
 Polarizable Continuum Model (PCM)
 =================================
 Model                : PCM (using non-symmetric T matrix).
 Atomic radii         : SMD-Coulomb.
 Polarization charges : Total charges.
 Charge compensation  : None.
 Solution method      : On-the-fly selection.
 Cavity type          : VdW (van der Waals Surface) (Alpha=1.000).
 Cavity algorithm     : GePol (No added spheres)
                        Default sphere list used, NSphG=   43.
                        Lebedev-Laikov grids with approx.  5.0 points / Ang**2.
                        Smoothing algorithm: Karplus/York (Gamma=1.0000).
                        Polarization charges: spherical gaussians, with
                                              point-specific exponents (IZeta= 3).
                        Self-potential: point-specific (ISelfS= 7).
                        Self-field    : sphere-specific E.n sum rule (ISelfD= 2).
 1st derivatives      : Analytical E(r).r(x)/FMM algorithm (CHGder, D1EAlg=3).
                        Cavity 1st derivative terms included.
 Solvent              : Methanol, Eps=  32.613000 Eps(inf)=   1.765709
 ------------------------------------------------------------------------------
 ------------------------------------------------------------------------------
 Atomic radii for non-electrostatic terms: SMD-CDS.
 ------------------------------------------------------------------------------
 Nuclear repulsion after PCM non-electrostatic terms =     1594.0278079969 Hartrees.
 One-electron integrals computed using PRISM.
 NBasis=   333 RedAO= T EigKep=  9.80D-04  NBF=   333
 NBsUse=   333 1.00D-06 EigRej= -1.00D+00 NBFU=   333
 Initial guess from the checkpoint file:  "DY-202A-11R_69.chk"
 B after Tr=     0.000000    0.000000    0.000000
         Rot=    0.999998   -0.001935    0.000738    0.000548 Ang=  -0.25 deg.
 ExpMin= 1.61D-01 ExpMax= 5.48D+03 ExpMxC= 8.25D+02 IAcc=1 IRadAn=         1 AccDes= 0.00D+00
 Harris functional with IExCor=  402 and IRadAn=       1 diagonalized for initial guess.
 HarFok:  IExCor=  402 AccDes= 0.00D+00 IRadAn=         1 IDoV= 1 UseB2=F ITyADJ=14
 ICtDFT=  3500011 ScaDFX=  1.000000  1.000000  1.000000  1.000000
 FoFCou: FMM=F IPFlag=           0 FMFlag=      100000 FMFlg1=           0
         NFxFlg=           0 DoJE=T BraDBF=F KetDBF=T FulRan=T
         wScrn=  0.000000 ICntrl=     500 IOpCl=  0 I1Cent=   200000004 NGrid=           0
         NMat0=    1 NMatS0=      1 NMatT0=    0 NMatD0=    1 NMtDS0=    0 NMtDT0=    0
 Petite list used in FoFCou.
 Keep R1 ints in memory in canonical form, NReq=1565304907.
 Requested convergence on RMS density matrix=1.00D-08 within 128 cycles.
 Requested convergence on MAX density matrix=1.00D-06.
 Requested convergence on             energy=1.00D-06.
 No special actions if energy rises.
 Inv3:  Mode=1 IEnd=    21595467.
 Iteration    1 A*A^-1 deviation from unit magnitude is 6.88D-15 for   2681.
 Iteration    1 A*A^-1 deviation from orthogonality  is 4.48D-15 for   2656   2488.
 Iteration    1 A^-1*A deviation from unit magnitude is 6.99D-15 for   2677.
 Iteration    1 A^-1*A deviation from orthogonality  is 7.76D-06 for   2130   2127.
 Iteration    2 A*A^-1 deviation from unit magnitude is 6.66D-15 for   1338.
 Iteration    2 A*A^-1 deviation from orthogonality  is 3.31D-15 for   2363    402.
 Iteration    2 A^-1*A deviation from unit magnitude is 1.11D-15 for   1266.
 Iteration    2 A^-1*A deviation from orthogonality  is 5.00D-16 for   2683     71.
 Error on total polarization charges =  0.05216
 SCF Done:  E(RB3LYP) =  -886.948524287     A.U. after   10 cycles
            NFock= 10  Conv=0.81D-08     -V/T= 2.0094
 SMD-CDS (non-electrostatic) energy       (kcal/mol) =       0.63
 (included in total energy above)
 D1PCM: PCM CHGder 1st derivatives, ID1Alg=3 FixD1E=F DoIter=F DoCFld=F I1PDM=0.
 Calling FoFJK, ICntrl=      2127 FMM=F ISym2X=0 I1Cent= 0 IOpClX= 0 NMat=1 NMatS=1 NMatT=0.
 ***** Axes restored to original set *****
 -------------------------------------------------------------------
 Center     Atomic                   Forces (Hartrees/Bohr)
 Number     Number              X              Y              Z
 -------------------------------------------------------------------
      1        6          -0.001689235    0.002143299   -0.000476603
      2        6           0.001230568   -0.001119810    0.000181957
      3        6          -0.001134156    0.000747967    0.000823519
      4        6          -0.000445373   -0.000310145   -0.001182530
      5        6          -0.000358163    0.000386324    0.000439986
      6        6           0.000298271    0.000336457   -0.000215593
      7        6          -0.000069893   -0.000795344    0.000230420
      8        6           0.001177171   -0.000922348   -0.000323969
      9        6           0.001199126   -0.000340383    0.001303674
     10        6          -0.002149388    0.000030360   -0.001128394
     11        8           0.000994039    0.000670612    0.000690245
     12        6           0.000818797   -0.000213201    0.000496525
     13        6           0.000295713    0.000010756    0.000484916
     14        8           0.000314943   -0.000153388    0.000182115
     15        6           0.000334583   -0.000686693    0.000005582
     16        8          -0.000077661   -0.000243823    0.000117660
     17        6           0.000098203   -0.000229955   -0.000288718
     18        6           0.000726639    0.000275985   -0.000813916
     19        8          -0.001274798   -0.000420086    0.001337962
     20        1           0.000127599   -0.000301433   -0.000108483
     21        1           0.000539679    0.000029674    0.000020310
     22        1           0.000165546   -0.000020559   -0.000107053
     23        1           0.000166778   -0.000006285    0.000087442
     24        1          -0.000103894   -0.000017526   -0.000086632
     25        1           0.000048870   -0.000049949    0.000070418
     26        1          -0.000000518   -0.000115939   -0.000062406
     27        1           0.000148496    0.000117839   -0.000155791
     28        1          -0.000177174   -0.000035121   -0.000265079
     29        1          -0.000316353    0.000500766   -0.000617240
     30        1          -0.000250806   -0.000068074   -0.000062210
     31        1           0.000090888    0.000053551    0.000011089
     32        1           0.000068287    0.000177671   -0.000062837
     33        1          -0.000098110   -0.000257241    0.000126857
     34        1           0.000011462   -0.000177865   -0.000214829
     35        1          -0.000109018    0.000063640    0.000031793
     36        1          -0.000184485    0.000228319   -0.000118370
     37        1           0.000287272    0.000229895   -0.000384927
     38        1          -0.000250987    0.000091988   -0.000007146
     39        1           0.000009763    0.000169179   -0.000122381
     40        1           0.000133305    0.000192562    0.000081208
     41        1          -0.000039360    0.000332838    0.000163066
     42        1          -0.000266202   -0.000072765    0.000490104
     43        1          -0.000290422   -0.000231746   -0.000571740
 -------------------------------------------------------------------
 Cartesian Forces:  Max     0.002149388 RMS     0.000555670

 GradGradGradGradGradGradGradGradGradGradGradGradGradGradGradGradGradGrad
 Berny optimization.
 Using GEDIIS/GDIIS optimizer.
 FormGI is forming the generalized inverse of G from B-inverse, IUseBI=4.
 Internal  Forces:  Max     0.001666293 RMS     0.000318916
 Search for a local minimum.
 Step number   3 out of a maximum of  258
 All quantities printed in internal units (Hartrees-Bohrs-Radians)
 Mixed Optimization -- En-DIIS/RFO-DIIS
 Swapping is turned off.
 Update second derivatives using D2CorX and points    1    2    3
 DE= -7.17D-04 DEPred=-6.53D-04 R= 1.10D+00
 TightC=F SS=  1.41D+00  RLast= 2.47D-01 DXNew= 8.4853D-01 7.4103D-01
 Trust test= 1.10D+00 RLast= 2.47D-01 DXMaxT set to 7.41D-01
 ITU=  1  1  0
     Eigenvalues ---    0.00214   0.00249   0.00309   0.00331   0.00392
     Eigenvalues ---    0.00496   0.00539   0.00557   0.00851   0.00888
     Eigenvalues ---    0.01131   0.01152   0.01200   0.01247   0.01326
     Eigenvalues ---    0.01353   0.02406   0.02793   0.03329   0.03748
     Eigenvalues ---    0.03938   0.04141   0.04289   0.04572   0.04645
     Eigenvalues ---    0.04793   0.04930   0.05069   0.05222   0.05296
     Eigenvalues ---    0.05334   0.05392   0.05539   0.05547   0.05626
     Eigenvalues ---    0.05683   0.05713   0.05752   0.06001   0.06065
     Eigenvalues ---    0.06196   0.06637   0.06867   0.07967   0.08227
     Eigenvalues ---    0.08659   0.08812   0.08869   0.09015   0.09248
     Eigenvalues ---    0.09567   0.11010   0.11463   0.12940   0.13566
     Eigenvalues ---    0.13741   0.15174   0.15716   0.16000   0.16000
     Eigenvalues ---    0.16000   0.16000   0.16000   0.16000   0.16000
     Eigenvalues ---    0.16000   0.16000   0.16068   0.16114   0.16263
     Eigenvalues ---    0.16513   0.16720   0.18762   0.20027   0.20240
     Eigenvalues ---    0.23145   0.23347   0.24586   0.24990   0.26574
     Eigenvalues ---    0.26793   0.27134   0.28005   0.28333   0.28792
     Eigenvalues ---    0.28999   0.29068   0.29348   0.29739   0.30299
     Eigenvalues ---    0.30740   0.31908   0.32520   0.33652   0.33801
     Eigenvalues ---    0.33864   0.33889   0.33909   0.33964   0.34038
     Eigenvalues ---    0.34077   0.34081   0.34117   0.34133   0.34189
     Eigenvalues ---    0.34197   0.34210   0.34223   0.34247   0.34265
     Eigenvalues ---    0.34270   0.34323   0.34374   0.34482   0.35198
     Eigenvalues ---    0.39686   0.40462   0.41687   0.51409   0.52479
     Eigenvalues ---    0.52618   0.52960   0.94724
 En-DIIS/RFO-DIIS IScMMF=        0 using points:     3    2
 RFO step:  Lambda=-8.83823236D-05.
 DidBck=F Rises=F RFO-DIIS coefs:    1.19207   -0.19207
 Iteration  1 RMS(Cart)=  0.09040572 RMS(Int)=  0.00263168
 Iteration  2 RMS(Cart)=  0.00462003 RMS(Int)=  0.00005630
 Iteration  3 RMS(Cart)=  0.00000820 RMS(Int)=  0.00005611
 Iteration  4 RMS(Cart)=  0.00000000 RMS(Int)=  0.00005611
 Variable       Old X    -DE/DX   Delta X   Delta X   Delta X     New X
                                 (Linear)    (Quad)   (Total)
    R1        2.56479  -0.00081  -0.00151  -0.00466  -0.00619   2.55860
    R2        2.86988   0.00087   0.00046   0.00534   0.00574   2.87562
    R3        2.80178  -0.00165  -0.00244  -0.01028  -0.01267   2.78911
    R4        2.83905  -0.00078  -0.00143  -0.00689  -0.00830   2.83075
    R5        2.88359   0.00032   0.00201   0.00625   0.00822   2.89181
    R6        2.93466   0.00031   0.00177   0.00540   0.00715   2.94181
    R7        2.07746   0.00004   0.00018   0.00062   0.00081   2.07827
    R8        2.06286   0.00027  -0.00071  -0.00049  -0.00120   2.06166
    R9        2.91721  -0.00070   0.00016  -0.00245  -0.00224   2.91497
   R10        2.94182  -0.00068   0.00205   0.00019   0.00224   2.94406
   R11        2.07664   0.00005   0.00000   0.00009   0.00009   2.07673
   R12        2.90990  -0.00084  -0.00067  -0.00289  -0.00355   2.90634
   R13        2.07669   0.00011   0.00031   0.00114   0.00145   2.07814
   R14        2.06878  -0.00001  -0.00051  -0.00116  -0.00168   2.06710
   R15        2.93043  -0.00010   0.00039   0.00143   0.00186   2.93229
   R16        2.07523   0.00005   0.00002   0.00019   0.00021   2.07544
   R17        2.07713   0.00003   0.00018   0.00052   0.00070   2.07783
   R18        2.90801  -0.00061  -0.00081  -0.00362  -0.00443   2.90358
   R19        2.08212  -0.00012   0.00026   0.00025   0.00051   2.08264
   R20        2.87817  -0.00027   0.00102   0.00323   0.00427   2.88244
   R21        2.32697  -0.00134  -0.00048  -0.00193  -0.00241   2.32456
   R22        2.91738  -0.00135  -0.00180  -0.00718  -0.00901   2.90837
   R23        2.06956   0.00027   0.00058   0.00212   0.00270   2.07226
   R24        2.07109   0.00012   0.00028   0.00105   0.00133   2.07242
   R25        2.88857   0.00010   0.00053   0.00149   0.00201   2.89058
   R26        2.72698   0.00008   0.00038   0.00229   0.00267   2.72965
   R27        2.07214  -0.00001  -0.00014  -0.00027  -0.00041   2.07173
   R28        2.06914  -0.00003   0.00029   0.00042   0.00071   2.06985
   R29        2.06818  -0.00003   0.00004  -0.00010  -0.00006   2.06812
   R30        2.06932  -0.00008  -0.00052  -0.00130  -0.00182   2.06750
   R31        2.07122  -0.00010  -0.00017  -0.00071  -0.00088   2.07034
   R32        2.06864   0.00006   0.00024   0.00062   0.00086   2.06950
   R33        1.83938  -0.00003   0.00021   0.00031   0.00052   1.83990
   R34        2.72969   0.00027  -0.00061  -0.00009  -0.00070   2.72899
   R35        2.90282  -0.00033  -0.00039  -0.00197  -0.00237   2.90045
   R36        2.91385  -0.00055   0.00184   0.00055   0.00240   2.91625
   R37        1.84158   0.00040  -0.00020   0.00016  -0.00004   1.84154
   R38        2.07036   0.00016  -0.00017   0.00036   0.00019   2.07055
   R39        2.06860  -0.00019  -0.00005  -0.00077  -0.00082   2.06778
   R40        2.06975   0.00016  -0.00022   0.00008  -0.00014   2.06961
   R41        2.71529  -0.00167  -0.00093  -0.00650  -0.00742   2.70787
   R42        2.07678  -0.00005   0.00005   0.00021   0.00026   2.07704
   R43        2.07036   0.00038  -0.00016   0.00121   0.00105   2.07141
   R44        1.83514  -0.00011   0.00009  -0.00028  -0.00018   1.83496
    A1        2.16698  -0.00042  -0.00171  -0.01139  -0.01331   2.15367
    A2        1.89370   0.00005   0.00156   0.00543   0.00696   1.90066
    A3        2.22217   0.00036   0.00018   0.00587   0.00628   2.22845
    A4        2.20086   0.00031  -0.00017  -0.00316  -0.00344   2.19742
    A5        1.98615  -0.00039  -0.00132  -0.00460  -0.00608   1.98007
    A6        2.09459   0.00008   0.00140   0.00746   0.00909   2.10368
    A7        1.96708  -0.00050  -0.00051  -0.00957  -0.01026   1.95682
    A8        1.90649   0.00041  -0.00010   0.00301   0.00289   1.90938
    A9        1.89318   0.00035  -0.00108   0.00438   0.00333   1.89652
   A10        1.90387  -0.00005  -0.00130  -0.00431  -0.00567   1.89821
   A11        1.93113  -0.00020   0.00154   0.00127   0.00295   1.93408
   A12        1.85883   0.00003   0.00158   0.00619   0.00774   1.86658
   A13        1.94633   0.00015  -0.00035  -0.00113  -0.00161   1.94472
   A14        1.96324  -0.00069   0.00126  -0.00593  -0.00459   1.95866
   A15        1.87915   0.00014  -0.00177  -0.00226  -0.00405   1.87510
   A16        1.96054   0.00023   0.00145   0.00380   0.00528   1.96582
   A17        1.87471   0.00015   0.00068   0.00829   0.00902   1.88372
   A18        1.83206   0.00006  -0.00151  -0.00235  -0.00394   1.82812
   A19        2.02662   0.00003   0.00086   0.00195   0.00267   2.02928
   A20        1.90698  -0.00015  -0.00027  -0.00207  -0.00228   1.90470
   A21        1.89464   0.00012  -0.00033  -0.00033  -0.00063   1.89401
   A22        1.89067   0.00010  -0.00051   0.00008  -0.00042   1.89025
   A23        1.87908  -0.00009  -0.00029  -0.00084  -0.00106   1.87802
   A24        1.85874   0.00000   0.00053   0.00122   0.00174   1.86047
   A25        2.03249  -0.00019   0.00026   0.00066   0.00076   2.03325
   A26        1.86838  -0.00005   0.00111   0.00117   0.00237   1.87075
   A27        1.92032   0.00013  -0.00009   0.00128   0.00120   1.92152
   A28        1.87601   0.00012  -0.00109  -0.00292  -0.00398   1.87203
   A29        1.90413   0.00004  -0.00027  -0.00040  -0.00061   1.90352
   A30        1.85352  -0.00004   0.00007   0.00007   0.00011   1.85364
   A31        1.94376  -0.00005   0.00000  -0.00074  -0.00092   1.94284
   A32        2.01064   0.00025  -0.00170  -0.00028  -0.00186   2.00879
   A33        1.85611  -0.00009  -0.00063  -0.00384  -0.00447   1.85164
   A34        1.92236  -0.00026   0.00085   0.00235   0.00327   1.92563
   A35        1.86253   0.00020  -0.00003  -0.00128  -0.00131   1.86122
   A36        1.85925  -0.00003   0.00165   0.00364   0.00525   1.86450
   A37        1.89786   0.00054  -0.00033  -0.00146  -0.00195   1.89592
   A38        2.23348  -0.00019   0.00020   0.00228   0.00255   2.23604
   A39        2.15182  -0.00036   0.00013  -0.00082  -0.00061   2.15121
   A40        1.84376  -0.00045  -0.00011   0.00011  -0.00027   1.84349
   A41        1.92287   0.00008   0.00150   0.00107   0.00264   1.92552
   A42        1.90368   0.00022   0.00238   0.00910   0.01156   1.91524
   A43        1.94518   0.00023  -0.00001   0.00011   0.00018   1.94536
   A44        1.97246   0.00030  -0.00026   0.00312   0.00286   1.97531
   A45        1.87586  -0.00035  -0.00323  -0.01281  -0.01608   1.85978
   A46        1.80315   0.00024   0.00021   0.00003   0.00008   1.80323
   A47        1.97573  -0.00025   0.00061  -0.00229  -0.00163   1.97410
   A48        1.91325  -0.00011   0.00025   0.00076   0.00106   1.91431
   A49        1.96422   0.00001   0.00013   0.00269   0.00290   1.96712
   A50        1.97120   0.00000  -0.00090   0.00092   0.00006   1.97127
   A51        1.83955   0.00010  -0.00028  -0.00206  -0.00240   1.83715
   A52        1.89842   0.00049  -0.00019   0.00307   0.00288   1.90130
   A53        1.95805  -0.00020  -0.00012  -0.00198  -0.00211   1.95594
   A54        1.95824  -0.00025  -0.00044  -0.00252  -0.00297   1.95527
   A55        1.88192  -0.00010   0.00053   0.00118   0.00171   1.88363
   A56        1.88128  -0.00004   0.00103   0.00332   0.00435   1.88563
   A57        1.88298   0.00011  -0.00071  -0.00274  -0.00347   1.87951
   A58        1.94302   0.00001  -0.00118  -0.00213  -0.00331   1.93970
   A59        1.91460  -0.00038  -0.00078  -0.00488  -0.00566   1.90894
   A60        1.93117   0.00010   0.00031   0.00027   0.00057   1.93174
   A61        1.88532   0.00024   0.00190   0.00725   0.00915   1.89447
   A62        1.89538  -0.00005   0.00015   0.00012   0.00026   1.89564
   A63        1.89306   0.00010  -0.00034  -0.00038  -0.00072   1.89234
   A64        1.87977   0.00014  -0.00025   0.00040   0.00015   1.87993
   A65        1.84091   0.00027  -0.00134   0.00207   0.00074   1.84165
   A66        1.98595   0.00021   0.00008  -0.00064  -0.00059   1.98536
   A67        1.93452  -0.00059   0.00146  -0.00615  -0.00469   1.92982
   A68        1.90563  -0.00008  -0.00062   0.00413   0.00350   1.90913
   A69        1.85574   0.00029  -0.00072   0.00381   0.00309   1.85884
   A70        1.93398  -0.00006   0.00093  -0.00240  -0.00149   1.93249
   A71        1.83776   0.00027  -0.00046   0.00144   0.00098   1.83874
   A72        1.95126  -0.00029  -0.00193  -0.00657  -0.00852   1.94274
   A73        1.93700  -0.00006   0.00031  -0.00004   0.00026   1.93726
   A74        1.91856   0.00014  -0.00002   0.00068   0.00064   1.91920
   A75        1.89193   0.00011  -0.00019  -0.00056  -0.00076   1.89117
   A76        1.88070   0.00006  -0.00017  -0.00026  -0.00045   1.88025
   A77        1.88214   0.00006   0.00214   0.00722   0.00935   1.89149
   A78        1.87192  -0.00108   0.00280  -0.00211   0.00068   1.87260
   A79        1.90747   0.00046   0.00051   0.00450   0.00501   1.91248
   A80        1.95177  -0.00011   0.00051  -0.00292  -0.00241   1.94935
   A81        1.92168   0.00043  -0.00152   0.00382   0.00228   1.92396
   A82        1.91796   0.00042  -0.00119  -0.00074  -0.00195   1.91601
   A83        1.89314  -0.00012  -0.00109  -0.00236  -0.00345   1.88970
   A84        1.88154  -0.00036   0.00142   0.00080   0.00222   1.88377
    D1        0.04888  -0.00002   0.00318   0.01324   0.01630   0.06518
    D2        3.12956   0.00001   0.00123   0.00769   0.00884   3.13840
    D3       -3.06649   0.00002   0.00226   0.01661   0.01878  -3.04771
    D4        0.01419   0.00004   0.00030   0.01107   0.01132   0.02551
    D5       -1.05396  -0.00039  -0.00477  -0.02741  -0.03212  -1.08608
    D6        3.02388  -0.00020  -0.00453  -0.02979  -0.03430   2.98958
    D7        0.96868  -0.00024  -0.00518  -0.03153  -0.03671   0.93197
    D8        2.05636  -0.00045  -0.00365  -0.03152  -0.03517   2.02120
    D9       -0.14898  -0.00025  -0.00341  -0.03390  -0.03734  -0.18632
   D10       -2.20418  -0.00030  -0.00406  -0.03564  -0.03976  -2.24393
   D11       -0.00478  -0.00002   0.00218   0.01050   0.01263   0.00784
   D12        3.13125   0.00006   0.00101   0.01012   0.01107  -3.14086
   D13       -3.11909   0.00004   0.00126   0.01434   0.01562  -3.10347
   D14        0.01694   0.00012   0.00009   0.01396   0.01406   0.03100
   D15        1.06430   0.00013   0.00113   0.01433   0.01530   1.07960
   D16       -1.05494   0.00023   0.00321   0.02406   0.02722  -1.02772
   D17       -3.07439  -0.00021   0.00198   0.01269   0.01457  -3.05982
   D18       -2.01292   0.00012   0.00327   0.02060   0.02376  -1.98916
   D19        2.15102   0.00022   0.00535   0.03032   0.03568   2.18671
   D20        0.13157  -0.00022   0.00412   0.01895   0.02303   0.15460
   D21       -0.01739  -0.00006  -0.00256  -0.02725  -0.02980  -0.04719
   D22        2.11204  -0.00003  -0.00193  -0.02520  -0.02711   2.08493
   D23       -2.12291  -0.00014  -0.00174  -0.02871  -0.03043  -2.15334
   D24        3.06737  -0.00003  -0.00443  -0.03280  -0.03725   3.03011
   D25       -1.08639   0.00000  -0.00380  -0.03075  -0.03457  -1.12096
   D26        0.96184  -0.00010  -0.00361  -0.03426  -0.03789   0.92396
   D27       -1.35235  -0.00038  -0.00164  -0.02033  -0.02195  -1.37430
   D28        2.71001  -0.00025  -0.00431  -0.01973  -0.02405   2.68596
   D29        0.70001  -0.00002  -0.00210  -0.01227  -0.01439   0.68562
   D30        0.76837  -0.00022  -0.00304  -0.02588  -0.02891   0.73946
   D31       -1.45245  -0.00009  -0.00571  -0.02528  -0.03101  -1.48346
   D32        2.82073   0.00013  -0.00350  -0.01782  -0.02135   2.79938
   D33        2.80770  -0.00034  -0.00100  -0.02020  -0.02119   2.78651
   D34        0.58688  -0.00021  -0.00368  -0.01960  -0.02329   0.56359
   D35       -1.42312   0.00002  -0.00146  -0.01214  -0.01363  -1.43675
   D36        1.16888   0.00030  -0.00255  -0.00794  -0.01059   1.15829
   D37       -0.97507   0.00028  -0.00229  -0.00780  -0.01014  -0.98521
   D38       -2.99547   0.00029  -0.00260  -0.00796  -0.01062  -3.00609
   D39       -2.89202  -0.00033   0.00001  -0.01380  -0.01384  -2.90586
   D40        1.24721  -0.00035   0.00028  -0.01366  -0.01339   1.23383
   D41       -0.77318  -0.00034  -0.00003  -0.01381  -0.01387  -0.78706
   D42       -0.88615  -0.00005  -0.00062  -0.00963  -0.01027  -0.89643
   D43       -3.03011  -0.00007  -0.00036  -0.00949  -0.00982  -3.03993
   D44        1.23268  -0.00006  -0.00067  -0.00964  -0.01031   1.22238
   D45       -3.12234   0.00019   0.00129   0.11053   0.11178  -3.01056
   D46        1.07260   0.00000   0.00291   0.10443   0.10730   1.17990
   D47       -1.12085   0.00039   0.00043   0.11318   0.11356  -1.00729
   D48        0.94761   0.00037  -0.00043   0.11381   0.11341   1.06102
   D49       -1.14064   0.00018   0.00119   0.10771   0.10893  -1.03171
   D50        2.94910   0.00057  -0.00130   0.11646   0.11519   3.06429
   D51       -1.08403   0.00005  -0.00109   0.10340   0.10232  -0.98171
   D52        3.11090  -0.00015   0.00053   0.09730   0.09784  -3.07444
   D53        0.91746   0.00025  -0.00195   0.10605   0.10410   1.02156
   D54       -1.16178   0.00013   0.00414   0.02403   0.02819  -1.13360
   D55        3.02277   0.00013   0.00454   0.02648   0.03103   3.05381
   D56        1.01593   0.00014   0.00389   0.02511   0.02899   1.04491
   D57        0.99069   0.00002   0.00399   0.02276   0.02674   1.01743
   D58       -1.10794   0.00003   0.00440   0.02521   0.02959  -1.07835
   D59       -3.11479   0.00004   0.00375   0.02383   0.02754  -3.08725
   D60        2.99431   0.00003   0.00421   0.02380   0.02802   3.02232
   D61        0.89568   0.00003   0.00461   0.02625   0.03086   0.92654
   D62       -1.11117   0.00004   0.00397   0.02487   0.02882  -1.08235
   D63        1.28956   0.00004   0.00013   0.00146   0.00147   1.29103
   D64       -2.74058   0.00013  -0.00145   0.00239   0.00089  -2.73969
   D65       -0.72913   0.00007   0.00090   0.00716   0.00802  -0.72111
   D66       -2.89908  -0.00006   0.00091   0.00120   0.00203  -2.89706
   D67       -0.64604   0.00003  -0.00067   0.00213   0.00145  -0.64459
   D68        1.36541  -0.00003   0.00168   0.00690   0.00858   1.37399
   D69       -0.89636  -0.00002   0.00028  -0.00046  -0.00023  -0.89660
   D70        1.35669   0.00007  -0.00130   0.00047  -0.00081   1.35587
   D71       -2.91505   0.00001   0.00105   0.00525   0.00632  -2.90873
   D72       -3.02832  -0.00002   0.00216   0.01589   0.01802  -3.01030
   D73        1.17450  -0.00008   0.00170   0.01363   0.01530   1.18980
   D74       -0.94863   0.00010   0.00305   0.02049   0.02349  -0.92514
   D75        1.03863   0.00007   0.00281   0.01510   0.01796   1.05659
   D76       -1.04173   0.00000   0.00235   0.01284   0.01524  -1.02649
   D77        3.11832   0.00019   0.00369   0.01970   0.02343  -3.14144
   D78       -0.97489  -0.00001   0.00153   0.01344   0.01495  -0.95993
   D79       -3.05525  -0.00008   0.00108   0.01117   0.01223  -3.04302
   D80        1.10480   0.00011   0.00242   0.01803   0.02043   1.12523
   D81       -0.00588  -0.00002  -0.00369  -0.02681  -0.03052  -0.03640
   D82        2.09711   0.00002  -0.00297  -0.02603  -0.02903   2.06808
   D83       -2.13098  -0.00023  -0.00460  -0.03553  -0.04014  -2.17111
   D84        3.14096  -0.00010  -0.00259  -0.02646  -0.02907   3.11189
   D85       -1.03924  -0.00005  -0.00186  -0.02568  -0.02758  -1.06682
   D86        1.01586  -0.00031  -0.00349  -0.03518  -0.03868   0.97717
   D87        0.01295   0.00004   0.00363   0.03103   0.03465   0.04761
   D88       -2.12418   0.00019   0.00270   0.03232   0.03500  -2.08917
   D89        2.07856   0.00006   0.00361   0.03241   0.03600   2.11456
   D90       -2.07540   0.00010   0.00190   0.02961   0.03154  -2.04386
   D91        2.07066   0.00025   0.00097   0.03090   0.03189   2.10255
   D92       -0.00979   0.00012   0.00188   0.03099   0.03288   0.02309
   D93        2.09307   0.00019   0.00632   0.04396   0.05025   2.14332
   D94       -0.04406   0.00033   0.00538   0.04525   0.05060   0.00654
   D95       -2.12451   0.00020   0.00630   0.04534   0.05160  -2.07291
   D96        1.08352  -0.00022  -0.00835  -0.04348  -0.05177   1.03175
   D97       -3.11388  -0.00017  -0.00724  -0.03897  -0.04614   3.12316
   D98       -1.02593  -0.00023  -0.00796  -0.04238  -0.05027  -1.07620
   D99        3.12014  -0.00008  -0.00758  -0.04315  -0.05079   3.06935
   D100      -1.07726  -0.00002  -0.00647  -0.03864  -0.04516  -1.12242
   D101       1.01069  -0.00009  -0.00719  -0.04205  -0.04929   0.96140
   D102      -1.00741  -0.00002  -0.00881  -0.04177  -0.05059  -1.05800
   D103       1.07838   0.00004  -0.00770  -0.03726  -0.04497   1.03341
   D104      -3.11686  -0.00002  -0.00842  -0.04067  -0.04909   3.11724
   D105       1.01737   0.00035   0.00310   0.02431   0.02734   1.04471
   D106      -0.98287   0.00013   0.00322   0.02326   0.02655  -0.95632
   D107      -3.13406   0.00005   0.00380   0.02076   0.02455  -3.10951
   D108       2.80923  -0.00044  -0.00139  -0.02547  -0.02686   2.78237
   D109      -1.33338  -0.00007  -0.00244  -0.02274  -0.02518  -1.35856
   D110       0.75395  -0.00002  -0.00208  -0.02122  -0.02330   0.73065
   D111      -1.07853   0.00046   0.00217   0.03888   0.04105  -1.03748
   D112       1.03618   0.00035   0.00081   0.03361   0.03442   1.07060
   D113       3.11678   0.00048   0.00365   0.04299   0.04664  -3.11977
   D114      -3.12970   0.00005   0.00422   0.03388   0.03810  -3.09161
   D115      -1.01500  -0.00005   0.00287   0.02860   0.03147  -0.98353
   D116       1.06560   0.00007   0.00571   0.03798   0.04369   1.10929
   D117       1.11521  -0.00022   0.00494   0.02815   0.03308   1.14829
   D118      -3.05328  -0.00032   0.00358   0.02288   0.02646  -3.02682
   D119      -0.97267  -0.00019   0.00642   0.03226   0.03867  -0.93400
   D120      -2.88833  -0.00034   0.00802  -0.03480  -0.02677  -2.91510
   D121      -0.80541  -0.00019   0.00809  -0.02896  -0.02086  -0.82627
   D122       1.29100  -0.00010   0.00739  -0.03077  -0.02338   1.26762
   D123      -0.89616  -0.00016   0.00678  -0.03329  -0.02652  -0.92267
   D124       1.18676  -0.00001   0.00684  -0.02745  -0.02060   1.16616
   D125      -3.00001   0.00008   0.00614  -0.02926  -0.02313  -3.02314
   D126       1.17260  -0.00012   0.00611  -0.02739  -0.02129   1.15132
   D127      -3.02767   0.00003   0.00618  -0.02155  -0.01537  -3.04304
   D128      -0.93126   0.00012   0.00548  -0.02336  -0.01790  -0.94915
   D129       3.06346  -0.00013  -0.00613  -0.04445  -0.05058   3.01288
   D130       0.98969  -0.00030  -0.00756  -0.05074  -0.05829   0.93141
   D131      -1.09455  -0.00068  -0.00449  -0.04974  -0.05424  -1.14879
         Item               Value     Threshold  Converged?
 Maximum Force            0.001666     0.000450     NO 
 RMS     Force            0.000319     0.000300     NO 
 Maximum Displacement     0.462004     0.001800     NO 
 RMS     Displacement     0.090718     0.001200     NO 
 Predicted change in Energy=-3.752159D-04
 GradGradGradGradGradGradGradGradGradGradGradGradGradGradGradGradGradGrad

                          Input orientation:                          
 ---------------------------------------------------------------------
 Center     Atomic      Atomic             Coordinates (Angstroms)
 Number     Number       Type             X           Y           Z
 ---------------------------------------------------------------------
      1          6           0       -1.904281   -0.416259    0.183421
      2          6           0       -0.960474    0.525258    0.419994
      3          6           0        0.433455    0.269269    0.905110
      4          6           0        1.252160   -0.598185   -0.095230
      5          6           0        0.885547   -2.091838    0.023121
      6          6           0       -0.542685   -2.477559   -0.397260
      7          6           0       -1.697563   -1.897934    0.461845
      8          6           0       -3.091828    0.234254   -0.403895
      9          6           0       -2.812832    1.727821   -0.538140
     10          6           0       -1.407997    1.941837    0.052861
     11          8           0       -4.149484   -0.288381   -0.752273
     12          6           0       -2.955657   -2.768923    0.322456
     13          6           0       -1.408824    2.899248    1.245811
     14          8           0       -0.480033    2.515114   -0.894094
     15          6           0        2.784928   -0.345838    0.023450
     16          8           0        3.382178   -1.072906   -1.072058
     17          6           0        3.390715   -0.831337    1.347491
     18          6           0        3.108845    1.144628   -0.211259
     19          8           0        4.526488    1.249059   -0.392130
     20          1           0        0.393543   -0.250439    1.873516
     21          1           0        0.924267    1.228025    1.078721
     22          1           0        0.991619   -0.265233   -1.109610
     23          1           0        1.040447   -2.419798    1.061294
     24          1           0        1.579511   -2.669869   -0.593994
     25          1           0       -0.612880   -3.572178   -0.341656
     26          1           0       -0.710949   -2.212408   -1.450999
     27          1           0       -1.375137   -1.969085    1.513304
     28          1           0       -2.855310    2.030062   -1.591402
     29          1           0       -3.591552    2.298258   -0.017660
     30          1           0       -2.727321   -3.782407    0.672625
     31          1           0       -3.294125   -2.839626   -0.716851
     32          1           0       -3.789249   -2.384302    0.918196
     33          1           0       -0.412224    2.976167    1.690633
     34          1           0       -1.719282    3.895501    0.912063
     35          1           0       -2.109564    2.557996    2.015112
     36          1           0       -0.473904    1.946304   -1.684270
     37          1           0        4.257154   -0.665225   -1.205705
     38          1           0        2.922863   -0.335174    2.205087
     39          1           0        3.264365   -1.912029    1.463535
     40          1           0        4.461746   -0.604131    1.374207
     41          1           0        2.583889    1.498548   -1.109721
     42          1           0        2.796310    1.765469    0.636328
     43          1           0        4.727726    2.161446   -0.656576
 ---------------------------------------------------------------------
                    Distance matrix (angstroms):
                    1          2          3          4          5
     1  C    0.000000
     2  C    1.353954   0.000000
     3  C    2.540826   1.497968   0.000000
     4  C    3.173935   2.534429   1.556739   0.000000
     5  C    3.258282   3.227150   2.560687   1.542533   0.000000
     6  C    2.537734   3.139963   3.192818   2.616245   1.537969
     7  C    1.521714   2.533162   3.071562   3.271169   2.627268
     8  C    1.475931   2.303507   3.760631   4.433786   4.627371
     9  C    2.437866   2.407365   3.840407   4.704321   5.346290
    10  C    2.413288   1.530280   2.629592   3.681043   4.640232
    11  O    2.435737   3.493709   4.905225   5.450270   5.404187
    12  C    2.580649   3.852518   4.588701   4.753134   3.911891
    13  C    3.516637   2.553198   3.229065   4.594700   5.627615
    14  O    3.432559   2.432524   3.019174   3.651206   4.891840
    15  C    4.692465   3.865759   2.585557   1.557928   2.579953
    16  O    5.473031   4.861993   3.795471   2.390927   2.910465
    17  C    5.437309   4.651177   3.186286   2.590217   3.101400
    18  C    5.265318   4.164308   3.028241   2.549145   3.933535
    19  O    6.667783   5.593763   4.404059   3.771165   4.958878
    20  H    2.857256   2.132556   1.099772   2.175801   2.656459
    21  H    3.392037   2.116614   1.090986   2.195614   3.483860
    22  H    3.175055   2.602927   2.157854   1.098956   2.151933
    23  H    3.668277   3.617777   2.761144   2.168096   1.099706
    24  H    4.221367   4.205774   3.492748   2.155875   1.093863
    25  H    3.450109   4.182095   4.172046   3.519053   2.137699
    26  H    2.705831   3.325311   3.608273   2.880559   2.176320
    27  H    2.111836   2.754818   2.941281   3.371860   2.710426
    28  H    3.168428   3.146513   4.488757   5.100737   5.795753
    29  H    3.202486   3.202755   4.600976   5.644196   6.270488
    30  H    3.499667   4.662784   5.143991   5.154138   4.041374
    31  H    2.935109   4.249799   5.117699   5.106777   4.310035
    32  H    2.822444   4.088485   4.987268   5.443624   4.768691
    33  H    4.000809   2.814615   2.942705   4.328449   5.490854
    34  H    4.376805   3.489479   4.217095   5.480632   6.589657
    35  H    3.499060   2.827867   3.596848   5.071115   5.878747
    36  H    3.334058   2.585352   3.215686   3.461036   4.590194
    37  H    6.320992   5.593191   4.466485   3.204315   3.861731
    38  H    5.234027   4.359727   2.872707   2.855151   3.463741
    39  H    5.530906   4.987847   3.617174   2.864420   2.786736
    40  H    6.479164   5.620189   4.148495   3.529975   4.102183
    41  H    5.048006   3.981184   3.192966   2.683092   4.130201
    42  H    5.201982   3.962115   2.809616   2.916580   4.348086
    43  H    7.164752   6.015957   4.945701   4.473280   5.771893
                    6          7          8          9         10
     6  C    0.000000
     7  C    1.551699   0.000000
     8  C    3.721841   2.690670   0.000000
     9  C    4.781071   3.922995   1.525321   0.000000
    10  C    4.525752   3.872332   2.441261   1.539041   0.000000
    11  O    4.234092   3.174376   1.230102   2.428490   3.624620
    12  C    2.534821   1.536506   3.092766   4.580582   4.965802
    13  C    5.688580   4.869387   3.557560   2.554597   1.529630
    14  O    5.017724   4.774509   3.502012   2.487666   1.444467
    15  C    3.974197   4.763813   5.920759   5.995862   4.776498
    16  O    4.222908   5.370038   6.638363   6.819625   5.770606
    17  C    4.607151   5.273763   6.798985   6.970573   5.691590
    18  C    5.146699   5.728160   6.270107   5.959298   4.594253
    19  O    6.291599   7.026496   7.685616   7.356368   5.991332
    20  H    3.315571   3.013267   4.191580   4.473303   3.371410
    21  H    4.249921   4.126275   4.394855   4.102432   2.646010
    22  H    2.784945   3.516658   4.173974   4.332746   3.461307
    23  H    2.153375   2.851032   5.125082   5.882915   5.102516
    24  H    2.139954   3.528441   5.503769   6.215744   5.532761
    25  H    1.098276   2.150639   4.542905   5.741811   5.584999
    26  H    1.099538   2.175150   3.570877   4.558139   4.472719
    27  H    2.145175   1.102083   3.387829   4.465703   4.174839
    28  H    5.205080   4.580977   2.165880   1.096592   2.192282
    29  H    5.678743   4.628730   2.158476   1.096678   2.213577
    30  H    2.760420   2.157793   4.174365   5.642329   5.906919
    31  H    2.793501   2.196615   3.096386   4.596211   5.197338
    32  H    3.504183   2.195440   3.015154   4.470331   5.013446
    33  H    5.841185   5.188340   4.368686   3.505527   2.178004
    34  H    6.611703   5.810943   4.125574   2.828035   2.156834
    35  H    5.799264   4.736844   3.495170   2.775405   2.173080
    36  H    4.607786   4.569607   3.379941   2.613796   1.972352
    37  H    5.193900   6.305470   7.447113   7.493798   6.361972
    38  H    4.834465   5.179715   6.580847   6.684269   5.345391
    39  H    4.275046   5.062046   6.963836   7.361218   6.218782
    40  H    5.629579   6.359514   7.805192   7.874933   6.533130
    41  H    5.108081   5.686540   5.857507   5.431746   4.181298
    42  H    5.497316   5.800505   6.172265   5.730905   4.248262
    43  H    7.026012   7.682042   8.057502   7.553944   6.180503
                   11         12         13         14         15
    11  O    0.000000
    12  C    2.955225   0.000000
    13  C    4.654519   5.947558   0.000000
    14  O    4.620018   5.960684   2.364192   0.000000
    15  C    6.977902   6.238193   5.441719   4.436992   0.000000
    16  O    7.579161   6.707406   6.641101   5.274678   1.444117
    17  C    7.845917   6.714266   6.079735   5.586245   1.534853
    18  C    7.418191   7.237328   5.060739   3.901864   1.543211
    19  O    8.818499   8.522752   6.374472   5.188460   2.397798
    20  H    5.247410   4.468298   3.682808   4.008876   3.024990
    21  H    5.603122   5.621507   2.874755   2.742381   2.655692
    22  H    5.153559   4.888789   4.617799   3.153178   2.122800
    23  H    5.896385   4.078801   5.858773   5.521662   2.902006
    24  H    6.206281   4.627898   6.582560   5.587112   2.689867
    25  H    4.843501   2.564150   6.710659   6.113752   4.699752
    26  H    4.001703   2.914373   5.821412   4.765808   4.228384
    27  H    3.956591   2.134456   4.875793   5.167670   4.707519
    28  H    2.784637   5.167511   3.301149   2.522589   6.329686
    29  H    2.746207   5.118239   2.592653   3.239863   6.903073
    30  H    4.032506   1.096315   6.834581   6.867582   6.528118
    31  H    2.691049   1.095317   6.351463   6.051757   6.612254
    32  H    2.704278   1.094402   5.804279   6.183815   6.940871
    33  H    5.531020   6.430165   1.094073   2.626401   4.902753
    34  H    5.116715   6.803735   1.095578   2.589095   6.250320
    35  H    4.463357   5.653054   1.095132   3.334770   6.029512
    36  H    4.401400   5.693804   3.219868   0.973632   4.334767
    37  H    8.427288   7.667168   7.128724   5.714245   1.944294
    38  H    7.665916   6.635091   5.490466   5.413758   2.186020
    39  H    7.906403   6.381614   6.710774   6.259275   2.180976
    40  H    8.875523   7.798100   6.837671   6.268657   2.168636
    41  H    6.975615   7.137857   4.842752   3.235355   2.173995
    42  H    7.374996   7.331054   4.397735   3.693045   2.198492
    43  H    9.209542   9.181580   6.466890   5.225155   3.243975
                   16         17         18         19         20
    16  O    0.000000
    17  C    2.431594   0.000000
    18  C    2.394398   2.532507   0.000000
    19  O    2.676428   2.940121   1.432944   0.000000
    20  H    4.276073   3.097932   3.696669   4.945996   0.000000
    21  H    3.995180   3.224373   2.538383   3.890995   1.760461
    22  H    2.523593   3.480443   2.697664   3.911925   3.042524
    23  H    3.442239   2.851118   4.313095   5.265494   2.405058
    24  H    2.455289   3.229554   4.127436   4.907485   3.653596
    25  H    4.768683   5.137529   6.009701   7.046984   4.117503
    26  H    4.265647   5.153887   5.234259   6.366608   4.015174
    27  H    5.488104   4.902582   5.724982   6.986866   2.492333
    28  H    6.986013   7.472451   6.185462   7.519252   5.268907
    29  H    7.817251   7.772390   6.801740   8.194120   5.094447
    30  H    6.907337   6.826025   7.688808   8.891968   4.863819
    31  H    6.915236   7.278861   7.558302   8.830898   5.197383
    32  H    7.557131   7.358524   7.830243   9.168955   4.791842
    33  H    6.198785   5.392325   4.401097   5.631312   3.330719
    34  H    7.392341   6.974573   5.669213   6.907548   4.751552
    35  H    7.271402   6.495103   5.846890   7.179506   3.764691
    36  H    4.935565   5.642885   3.955824   5.211497   4.270361
    37  H    0.974499   2.701318   2.362859   2.097362   4.957936
    38  H    3.390414   1.095689   2.839565   3.439032   2.552367
    39  H    2.673432   1.094223   3.488878   3.876715   3.342242
    40  H    2.714670   1.095191   2.720698   2.560947   4.113962
    41  H    2.692779   3.480980   1.099124   2.085874   4.093442
    42  H    3.364253   2.757259   1.096141   2.077960   3.371618
    43  H    3.527628   3.841957   1.962906   0.971020   5.568096
                   21         22         23         24         25
    21  H    0.000000
    22  H    2.650122   0.000000
    23  H    3.649714   3.058980   0.000000
    24  H    4.291957   2.528587   1.758722   0.000000
    25  H    5.236626   3.755005   2.455553   2.384202   0.000000
    26  H    4.572745   2.608979   3.069530   2.487958   1.757622
    27  H    3.962024   3.922286   2.498500   3.696180   2.567455
    28  H    4.696597   4.505481   6.481895   6.538487   6.162422
    29  H    4.768654   5.363701   6.699224   7.194049   6.590864
    30  H    6.213167   5.420092   4.025400   4.625027   2.354533
    31  H    6.129005   5.014914   4.703889   4.878139   2.804724
    32  H    5.940699   5.608845   4.831946   5.584966   3.617678
    33  H    2.283997   4.507638   5.623411   6.408139   6.859394
    34  H    3.759196   5.361703   6.893575   7.500289   7.652593
    35  H    3.442350   5.229898   5.967475   6.909940   6.735982
    36  H    3.178825   2.714569   5.375334   5.168584   5.681159
    37  H    4.462189   3.291344   4.308713   3.400376   5.737089
    38  H    2.776091   3.836902   3.032723   3.884617   5.428221
    39  H    3.934982   3.807675   2.316341   2.765227   4.587793
    40  H    3.994730   4.280886   3.885852   4.055658   6.124159
    41  H    2.759856   2.376183   4.738032   4.318616   6.043304
    42  H    1.997274   3.229390   4.558520   4.760936   6.408550
    43  H    4.283553   4.478002   6.126573   5.766869   7.841919
                   26         27         28         29         30
    26  H    0.000000
    27  H    3.047531   0.000000
    28  H    4.755686   5.274778   0.000000
    29  H    5.540618   5.046441   1.758023   0.000000
    30  H    3.322715   2.413147   6.239150   6.180444   0.000000
    31  H    2.757748   3.068216   4.967017   5.193765   1.772215
    32  H    3.888260   2.520812   5.163035   4.779255   1.772765
    33  H    6.072923   5.041246   4.199469   3.672322   7.216255
    34  H    6.626263   5.905362   3.322313   2.630772   7.747500
    35  H    6.060264   4.613638   3.720456   2.529014   6.510346
    36  H    4.171988   5.134878   2.384687   3.552631   6.591735
    37  H    5.209221   6.388722   7.615804   8.473244   7.875776
    38  H    5.485942   4.649843   7.307185   7.369747   6.793853
    39  H    4.938406   4.640120   7.894501   8.180712   6.326465
    40  H    6.109428   5.995970   8.323047   8.672760   7.891536
    41  H    4.974295   5.880359   5.486293   6.322041   7.698974
    42  H    5.699237   5.667182   6.080592   6.443317   7.828841
    43  H    7.024307   7.682096   7.641570   8.344897   9.626728
                   31         32         33         34         35
    31  H    0.000000
    32  H    1.768007   0.000000
    33  H    6.922773   6.382443   0.000000
    34  H    7.106014   6.612165   1.777568   0.000000
    35  H    6.164506   5.333936   1.777953   1.777064   0.000000
    36  H    5.638676   6.043052   3.529078   3.477252   4.090840
    37  H    7.873297   8.497692   6.591782   7.810439   7.829298
    38  H    7.311699   7.134946   4.727837   6.412491   5.807912
    39  H    6.973400   7.090409   6.120730   7.672566   7.011738
    40  H    8.338075   8.453157   6.055926   7.659333   7.320650
    41  H    7.316088   7.733424   4.359132   5.324498   5.737204
    42  H    7.754443   7.789071   3.587762   5.000364   5.157203
    43  H    9.453277   9.781747   5.708961   6.857951   7.351442
                   36         37         38         39         40
    36  H    0.000000
    37  H    5.425128   0.000000
    38  H    5.645376   3.677332   0.000000
    39  H    6.226561   3.108857   1.775667   0.000000
    40  H    6.341896   2.588733   1.769424   1.775471   0.000000
    41  H    3.143357   2.736958   3.803340   4.326283   3.757327
    42  H    4.013997   3.381630   2.624829   3.798334   2.988838
    43  H    5.306543   2.917713   4.204730   4.819698   3.441401
                   41         42         43
    41  H    0.000000
    42  H    1.779060   0.000000
    43  H    2.289282   2.357703   0.000000
 Stoichiometry    C15H24O4
 Framework group  C1[X(C15H24O4)]
 Deg. of freedom   123
 Full point group                 C1      NOp   1
 Largest Abelian subgroup         C1      NOp   1
 Largest concise Abelian subgroup C1      NOp   1
                         Standard orientation:                         
 ---------------------------------------------------------------------
 Center     Atomic      Atomic             Coordinates (Angstroms)
 Number     Number       Type             X           Y           Z
 ---------------------------------------------------------------------
      1          6           0       -1.931070   -0.377254    0.178070
      2          6           0       -0.966797    0.541711    0.420707
      3          6           0        0.425276    0.250963    0.891352
      4          6           0        1.218917   -0.618220   -0.127515
      5          6           0        0.823248   -2.105792   -0.027583
      6          6           0       -0.615536   -2.456805   -0.442360
      7          6           0       -1.752108   -1.866613    0.433795
      8          6           0       -3.109638    0.305240   -0.390747
      9          6           0       -2.801686    1.794706   -0.505895
     10          6           0       -1.388476    1.972082    0.077219
     11          8           0       -4.180148   -0.191087   -0.738339
     12          6           0       -3.028456   -2.710186    0.291760
     13          6           0       -1.361186    2.912078    1.283631
     14          8           0       -0.456247    2.540242   -0.868630
     15          6           0        2.757287   -0.398296   -0.017104
     16          8           0        3.331638   -1.121340   -1.127419
     17          6           0        3.363026   -0.914783    1.295182
     18          6           0        3.109341    1.088616   -0.233093
     19          8           0        4.527412    1.167275   -0.423407
     20          1           0        0.382131   -0.281705    1.852550
     21          1           0        0.936536    1.197123    1.074780
     22          1           0        0.957582   -0.265584   -1.135015
     23          1           0        0.979244   -2.451667    1.004594
     24          1           0        1.500845   -2.688653   -0.658196
     25          1           0       -0.707302   -3.550488   -0.401784
     26          1           0       -0.786270   -2.173228   -1.490891
     27          1           0       -1.423365   -1.959297    1.481614
     28          1           0       -2.845914    2.112839   -1.554393
     29          1           0       -3.564890    2.373059    0.028643
     30          1           0       -2.817938   -3.732959    0.625710
     31          1           0       -3.375998   -2.759167   -0.745802
     32          1           0       -3.849694   -2.317578    0.899330
     33          1           0       -0.359960    2.962658    1.721790
     34          1           0       -1.654032    3.919031    0.966490
     35          1           0       -2.062901    2.573882    2.053393
     36          1           0       -0.467430    1.982836   -1.666836
     37          1           0        4.213613   -0.729354   -1.262011
     38          1           0        2.911634   -0.421741    2.163334
     39          1           0        3.215848   -1.994289    1.396822
     40          1           0        4.438577   -0.709440    1.316851
     41          1           0        2.584936    1.465833   -1.122351
     42          1           0        2.815661    1.703338    0.625623
     43          1           0        4.744974    2.079163   -0.676402
 ---------------------------------------------------------------------
 Rotational constants (GHZ):      0.5640812      0.2613009      0.1992114
 Standard basis: 6-31G(d) (6D, 7F)
 There are   333 symmetry adapted cartesian basis functions of A   symmetry.
 There are   333 symmetry adapted basis functions of A   symmetry.
   333 basis functions,   628 primitive gaussians,   333 cartesian basis functions
    73 alpha electrons       73 beta electrons
       nuclear repulsion energy      1596.3172181361 Hartrees.
 NAtoms=   43 NActive=   43 NUniq=   43 SFac= 1.00D+00 NAtFMM=   60 NAOKFM=F Big=F
 Integral buffers will be    131072 words long.
 Raffenetti 2 integral format.
 Two-electron integral symmetry is turned on.
 ------------------------------------------------------------------------------
 Polarizable Continuum Model (PCM)
 =================================
 Model                : PCM (using non-symmetric T matrix).
 Atomic radii         : SMD-Coulomb.
 Polarization charges : Total charges.
 Charge compensation  : None.
 Solution method      : On-the-fly selection.
 Cavity type          : VdW (van der Waals Surface) (Alpha=1.000).
 Cavity algorithm     : GePol (No added spheres)
                        Default sphere list used, NSphG=   43.
                        Lebedev-Laikov grids with approx.  5.0 points / Ang**2.
                        Smoothing algorithm: Karplus/York (Gamma=1.0000).
                        Polarization charges: spherical gaussians, with
                                              point-specific exponents (IZeta= 3).
                        Self-potential: point-specific (ISelfS= 7).
                        Self-field    : sphere-specific E.n sum rule (ISelfD= 2).
 1st derivatives      : Analytical E(r).r(x)/FMM algorithm (CHGder, D1EAlg=3).
                        Cavity 1st derivative terms included.
 Solvent              : Methanol, Eps=  32.613000 Eps(inf)=   1.765709
 ------------------------------------------------------------------------------
 ------------------------------------------------------------------------------
 Atomic radii for non-electrostatic terms: SMD-CDS.
 ------------------------------------------------------------------------------
 Nuclear repulsion after PCM non-electrostatic terms =     1596.3182109383 Hartrees.
 One-electron integrals computed using PRISM.
 NBasis=   333 RedAO= T EigKep=  9.82D-04  NBF=   333
 NBsUse=   333 1.00D-06 EigRej= -1.00D+00 NBFU=   333
 Initial guess from the checkpoint file:  "DY-202A-11R_69.chk"
 B after Tr=     0.000000    0.000000    0.000000
         Rot=    0.999954   -0.009127   -0.000245    0.002944 Ang=  -1.10 deg.
 ExpMin= 1.61D-01 ExpMax= 5.48D+03 ExpMxC= 8.25D+02 IAcc=1 IRadAn=         1 AccDes= 0.00D+00
 Harris functional with IExCor=  402 and IRadAn=       1 diagonalized for initial guess.
 HarFok:  IExCor=  402 AccDes= 0.00D+00 IRadAn=         1 IDoV= 1 UseB2=F ITyADJ=14
 ICtDFT=  3500011 ScaDFX=  1.000000  1.000000  1.000000  1.000000
 FoFCou: FMM=F IPFlag=           0 FMFlag=      100000 FMFlg1=           0
         NFxFlg=           0 DoJE=T BraDBF=F KetDBF=T FulRan=T
         wScrn=  0.000000 ICntrl=     500 IOpCl=  0 I1Cent=   200000004 NGrid=           0
         NMat0=    1 NMatS0=      1 NMatT0=    0 NMatD0=    1 NMtDS0=    0 NMtDT0=    0
 Petite list used in FoFCou.
 Keep R1 ints in memory in canonical form, NReq=1565304907.
 Requested convergence on RMS density matrix=1.00D-08 within 128 cycles.
 Requested convergence on MAX density matrix=1.00D-06.
 Requested convergence on             energy=1.00D-06.
 No special actions if energy rises.
 Inv3:  Mode=1 IEnd=    21611568.
 Iteration    1 A*A^-1 deviation from unit magnitude is 3.77D-15 for   2648.
 Iteration    1 A*A^-1 deviation from orthogonality  is 3.42D-15 for   2590   1997.
 Iteration    1 A^-1*A deviation from unit magnitude is 4.44D-15 for   2666.
 Iteration    1 A^-1*A deviation from orthogonality  is 1.98D-10 for   2570   2558.
 Iteration    2 A*A^-1 deviation from unit magnitude is 8.66D-15 for    668.
 Iteration    2 A*A^-1 deviation from orthogonality  is 6.03D-15 for   1334    469.
 Iteration    2 A^-1*A deviation from unit magnitude is 1.22D-15 for    502.
 Iteration    2 A^-1*A deviation from orthogonality  is 4.56D-16 for   1807    683.
 Error on total polarization charges =  0.05216
 SCF Done:  E(RB3LYP) =  -886.948453343     A.U. after   11 cycles
            NFock= 11  Conv=0.38D-08     -V/T= 2.0094
 SMD-CDS (non-electrostatic) energy       (kcal/mol) =       0.62
 (included in total energy above)
 D1PCM: PCM CHGder 1st derivatives, ID1Alg=3 FixD1E=F DoIter=F DoCFld=F I1PDM=0.
 Calling FoFJK, ICntrl=      2127 FMM=F ISym2X=0 I1Cent= 0 IOpClX= 0 NMat=1 NMatS=1 NMatT=0.
 ***** Axes restored to original set *****
 -------------------------------------------------------------------
 Center     Atomic                   Forces (Hartrees/Bohr)
 Number     Number              X              Y              Z
 -------------------------------------------------------------------
      1        6          -0.000297631   -0.003606710    0.000923626
      2        6          -0.000175120    0.003717923   -0.000898711
      3        6          -0.000389171   -0.000903427    0.001232141
      4        6           0.000042920    0.002130108    0.000032240
      5        6           0.000157832    0.001024731    0.001080191
      6        6          -0.001509755    0.000092986   -0.000712525
      7        6           0.000509979    0.001038936   -0.000066468
      8        6           0.000422692    0.002557928   -0.000597921
      9        6          -0.001568605    0.000825296    0.000382634
     10        6           0.001662374   -0.000749270   -0.000863108
     11        8          -0.000988586   -0.000605967   -0.000097942
     12        6           0.000184998   -0.000074121   -0.000160355
     13        6          -0.000633509   -0.001532721    0.000056483
     14        8          -0.000129417   -0.000399811    0.000249753
     15        6          -0.001244467    0.000585366   -0.000840686
     16        8          -0.000512662   -0.000929912    0.000234936
     17        6          -0.000629403    0.001182150   -0.000173124
     18        6           0.000056515    0.000692271   -0.000046454
     19        8           0.000832581   -0.001124051    0.000064671
     20        1           0.000198797    0.000514010   -0.000039927
     21        1          -0.000321937   -0.000361453    0.000521589
     22        1           0.000349275   -0.000410381   -0.000007368
     23        1           0.000095322    0.000131858   -0.000656520
     24        1           0.001064756   -0.000778554   -0.000647352
     25        1           0.000489073   -0.000091128   -0.000173646
     26        1           0.000078246   -0.000125168    0.000190147
     27        1          -0.000272727   -0.000199288   -0.000337190
     28        1           0.000543276   -0.001222625    0.000005152
     29        1          -0.000098153   -0.000751310   -0.000006656
     30        1          -0.000440816   -0.000155309   -0.000007114
     31        1           0.000220845   -0.000220289    0.000145621
     32        1          -0.000011050   -0.000188763    0.000283278
     33        1           0.000399659    0.000664104    0.000285048
     34        1           0.000290187    0.000299998    0.000131340
     35        1           0.000295372   -0.000129090   -0.000157182
     36        1          -0.000005996    0.000424626    0.000206684
     37        1           0.000729277    0.000132809   -0.000033131
     38        1          -0.000145041    0.000065577    0.000625163
     39        1           0.000640346    0.000215981   -0.000197384
     40        1           0.000106108   -0.000643438    0.000113331
     41        1          -0.000312189   -0.000407457    0.000227033
     42        1           0.000606336   -0.000413296    0.000292574
     43        1          -0.000290530   -0.000273116   -0.000562872
 -------------------------------------------------------------------
 Cartesian Forces:  Max     0.003717923 RMS     0.000790239

 GradGradGradGradGradGradGradGradGradGradGradGradGradGradGradGradGradGrad
 Berny optimization.
 Using GEDIIS/GDIIS optimizer.
 FormGI is forming the generalized inverse of G from B-inverse, IUseBI=4.
 Internal  Forces:  Max     0.002711756 RMS     0.000580496
 Search for a local minimum.
 Step number   4 out of a maximum of  258
 All quantities printed in internal units (Hartrees-Bohrs-Radians)
 Mixed Optimization -- En-DIIS/RFO-DIIS
 Swapping is turned off.
 Update second derivatives using D2CorX and points    3    4
 DE=  7.09D-05 DEPred=-3.75D-04 R=-1.89D-01
 Trust test=-1.89D-01 RLast= 4.65D-01 DXMaxT set to 3.71D-01
 ITU= -1  1  1  0
     Eigenvalues ---    0.00210   0.00275   0.00329   0.00365   0.00463
     Eigenvalues ---    0.00501   0.00548   0.00579   0.00831   0.00895
     Eigenvalues ---    0.01114   0.01157   0.01191   0.01251   0.01337
     Eigenvalues ---    0.01352   0.02404   0.02781   0.03325   0.03721
     Eigenvalues ---    0.03898   0.04315   0.04414   0.04586   0.04760
     Eigenvalues ---    0.04866   0.04996   0.05101   0.05255   0.05321
     Eigenvalues ---    0.05401   0.05455   0.05567   0.05611   0.05622
     Eigenvalues ---    0.05665   0.05747   0.05796   0.06026   0.06036
     Eigenvalues ---    0.06232   0.06666   0.06905   0.08010   0.08328
     Eigenvalues ---    0.08636   0.08882   0.08945   0.09007   0.09263
     Eigenvalues ---    0.09646   0.10947   0.11446   0.12945   0.13588
     Eigenvalues ---    0.13745   0.15230   0.15758   0.16000   0.16000
     Eigenvalues ---    0.16000   0.16000   0.16000   0.16000   0.16000
     Eigenvalues ---    0.16000   0.16003   0.16061   0.16099   0.16447
     Eigenvalues ---    0.16515   0.17639   0.19538   0.20173   0.20236
     Eigenvalues ---    0.23072   0.23482   0.24578   0.24983   0.26326
     Eigenvalues ---    0.26787   0.27301   0.27987   0.28344   0.28733
     Eigenvalues ---    0.28966   0.29061   0.29326   0.29723   0.30634
     Eigenvalues ---    0.30808   0.31896   0.32506   0.33651   0.33768
     Eigenvalues ---    0.33835   0.33866   0.33905   0.33959   0.34040
     Eigenvalues ---    0.34078   0.34116   0.34130   0.34166   0.34193
     Eigenvalues ---    0.34202   0.34216   0.34231   0.34244   0.34266
     Eigenvalues ---    0.34306   0.34323   0.34465   0.34698   0.35275
     Eigenvalues ---    0.39688   0.40348   0.41681   0.51375   0.52548
     Eigenvalues ---    0.52622   0.53636   0.94896
 En-DIIS/RFO-DIIS IScMMF=        0 using points:     4    3    2
 RFO step:  Lambda=-2.17707974D-04.
 DidBck=T Rises=F RFO-DIIS coefs:    0.43600    0.71420   -0.15020
 Iteration  1 RMS(Cart)=  0.05077964 RMS(Int)=  0.00077998
 Iteration  2 RMS(Cart)=  0.00156924 RMS(Int)=  0.00001432
 Iteration  3 RMS(Cart)=  0.00000107 RMS(Int)=  0.00001431
 Iteration  4 RMS(Cart)=  0.00000000 RMS(Int)=  0.00001431
 Variable       Old X    -DE/DX   Delta X   Delta X   Delta X     New X
                                 (Linear)    (Quad)   (Total)
    R1        2.55860   0.00233   0.00231  -0.00121   0.00111   2.55972
    R2        2.87562  -0.00037  -0.00288   0.00319   0.00033   2.87595
    R3        2.78911   0.00100   0.00523  -0.00589  -0.00066   2.78844
    R4        2.83075   0.00074   0.00356  -0.00345   0.00011   2.83086
    R5        2.89181  -0.00169  -0.00306   0.00045  -0.00260   2.88921
    R6        2.94181   0.00092  -0.00264   0.00424   0.00161   2.94342
    R7        2.07827  -0.00029  -0.00031  -0.00007  -0.00038   2.07789
    R8        2.06166  -0.00038   0.00012   0.00003   0.00015   2.06181
    R9        2.91497  -0.00043   0.00139  -0.00304  -0.00166   2.91330
   R10        2.94406  -0.00033   0.00034  -0.00277  -0.00243   2.94163
   R11        2.07673  -0.00020  -0.00005  -0.00012  -0.00017   2.07656
   R12        2.90634   0.00062   0.00148  -0.00182  -0.00034   2.90600
   R13        2.07814  -0.00064  -0.00057  -0.00019  -0.00076   2.07738
   R14        2.06710   0.00145   0.00054   0.00146   0.00200   2.06910
   R15        2.93229  -0.00055  -0.00074  -0.00058  -0.00134   2.93095
   R16        2.07544   0.00005  -0.00011   0.00024   0.00014   2.07558
   R17        2.07783  -0.00023  -0.00026  -0.00005  -0.00031   2.07752
   R18        2.90358   0.00038   0.00187  -0.00225  -0.00038   2.90320
   R19        2.08264  -0.00039  -0.00009  -0.00072  -0.00080   2.08183
   R20        2.88244  -0.00095  -0.00161  -0.00056  -0.00218   2.88026
   R21        2.32456   0.00114   0.00099  -0.00118  -0.00019   2.32437
   R22        2.90837   0.00108   0.00368  -0.00406  -0.00038   2.90799
   R23        2.07226  -0.00036  -0.00107   0.00085  -0.00022   2.07204
   R24        2.07242  -0.00033  -0.00053   0.00022  -0.00031   2.07211
   R25        2.89058  -0.00020  -0.00073   0.00044  -0.00028   2.89030
   R26        2.72965  -0.00037  -0.00121   0.00063  -0.00058   2.72907
   R27        2.07173   0.00005   0.00012  -0.00004   0.00008   2.07181
   R28        2.06985  -0.00019  -0.00017  -0.00020  -0.00037   2.06948
   R29        2.06812   0.00009   0.00007   0.00000   0.00007   2.06819
   R30        2.06750   0.00052   0.00062   0.00008   0.00070   2.06820
   R31        2.07034   0.00015   0.00036  -0.00028   0.00009   2.07043
   R32        2.06950  -0.00026  -0.00030   0.00000  -0.00030   2.06920
   R33        1.83990  -0.00041  -0.00013  -0.00031  -0.00044   1.83946
   R34        2.72899   0.00033  -0.00008   0.00096   0.00088   2.72986
   R35        2.90045   0.00006   0.00103  -0.00145  -0.00042   2.90003
   R36        2.91625  -0.00128   0.00009  -0.00362  -0.00353   2.91271
   R37        1.84154   0.00072  -0.00013   0.00127   0.00114   1.84267
   R38        2.07055   0.00059  -0.00024   0.00126   0.00102   2.07157
   R39        2.06778  -0.00031   0.00042  -0.00109  -0.00067   2.06711
   R40        2.06961  -0.00003  -0.00009   0.00038   0.00028   2.06990
   R41        2.70787   0.00050   0.00346  -0.00490  -0.00144   2.70643
   R42        2.07704  -0.00017  -0.00011  -0.00024  -0.00035   2.07670
   R43        2.07141  -0.00018  -0.00071   0.00109   0.00038   2.07179
   R44        1.83496  -0.00016   0.00018  -0.00042  -0.00024   1.83472
    A1        2.15367   0.00050   0.00617  -0.00665  -0.00044   2.15322
    A2        1.90066  -0.00090  -0.00271   0.00059  -0.00212   1.89854
    A3        2.22845   0.00040  -0.00340   0.00584   0.00238   2.23083
    A4        2.19742  -0.00077   0.00181  -0.00325  -0.00142   2.19599
    A5        1.98007   0.00043   0.00239  -0.00192   0.00049   1.98056
    A6        2.10368   0.00036  -0.00403   0.00541   0.00132   2.10501
    A7        1.95682  -0.00029   0.00539  -0.00910  -0.00366   1.95316
    A8        1.90938  -0.00022  -0.00171   0.00298   0.00126   1.91064
    A9        1.89652   0.00032  -0.00273   0.00629   0.00356   1.90007
   A10        1.89821   0.00029   0.00218  -0.00196   0.00023   1.89844
   A11        1.93408   0.00025  -0.00046   0.00094   0.00044   1.93452
   A12        1.86658  -0.00037  -0.00313   0.00138  -0.00174   1.86483
   A13        1.94472  -0.00003   0.00064  -0.00153  -0.00086   1.94387
   A14        1.95866   0.00271   0.00357   0.00114   0.00466   1.96332
   A15        1.87510  -0.00010   0.00090   0.00558   0.00648   1.88158
   A16        1.96582  -0.00269  -0.00184  -0.00738  -0.00923   1.95658
   A17        1.88372   0.00019  -0.00455   0.00350  -0.00107   1.88265
   A18        1.82812  -0.00006   0.00104  -0.00037   0.00066   1.82878
   A19        2.02928   0.00048  -0.00083   0.00183   0.00103   2.03031
   A20        1.90470  -0.00014   0.00108  -0.00125  -0.00019   1.90451
   A21        1.89401  -0.00022   0.00010  -0.00050  -0.00041   1.89360
   A22        1.89025   0.00017  -0.00016   0.00144   0.00129   1.89154
   A23        1.87802  -0.00030   0.00037  -0.00098  -0.00064   1.87738
   A24        1.86047  -0.00003  -0.00056  -0.00074  -0.00130   1.85917
   A25        2.03325   0.00008  -0.00023  -0.00289  -0.00308   2.03017
   A26        1.87075  -0.00039  -0.00047  -0.00181  -0.00229   1.86846
   A27        1.92152   0.00000  -0.00075   0.00215   0.00140   1.92292
   A28        1.87203   0.00034   0.00139   0.00083   0.00220   1.87423
   A29        1.90352  -0.00001   0.00013   0.00185   0.00197   1.90548
   A30        1.85364  -0.00003  -0.00001  -0.00003  -0.00003   1.85360
   A31        1.94284  -0.00028   0.00052  -0.00220  -0.00164   1.94120
   A32        2.00879   0.00049  -0.00028   0.00355   0.00325   2.01203
   A33        1.85164   0.00001   0.00203  -0.00205  -0.00002   1.85162
   A34        1.92563  -0.00019  -0.00118   0.00100  -0.00021   1.92542
   A35        1.86122   0.00021   0.00071  -0.00061   0.00010   1.86132
   A36        1.86450  -0.00025  -0.00167  -0.00004  -0.00170   1.86280
   A37        1.89592   0.00017   0.00084   0.00075   0.00162   1.89754
   A38        2.23604  -0.00029  -0.00128   0.00017  -0.00113   2.23491
   A39        2.15121   0.00011   0.00045  -0.00092  -0.00049   2.15072
   A40        1.84349   0.00034   0.00006  -0.00126  -0.00115   1.84234
   A41        1.92552  -0.00042  -0.00032  -0.00479  -0.00512   1.92040
   A42        1.91524  -0.00061  -0.00466   0.00414  -0.00053   1.91471
   A43        1.94536  -0.00018  -0.00011   0.00018   0.00004   1.94540
   A44        1.97531   0.00036  -0.00182   0.00599   0.00417   1.97948
   A45        1.85978   0.00044   0.00655  -0.00430   0.00223   1.86201
   A46        1.80323  -0.00003   0.00012  -0.00002   0.00013   1.80335
   A47        1.97410  -0.00054   0.00140  -0.00629  -0.00491   1.96919
   A48        1.91431   0.00026  -0.00040   0.00141   0.00099   1.91530
   A49        1.96712   0.00021  -0.00153   0.00238   0.00084   1.96796
   A50        1.97127   0.00011  -0.00074   0.00267   0.00192   1.97318
   A51        1.83715  -0.00001   0.00113  -0.00020   0.00094   1.83809
   A52        1.90130   0.00058  -0.00178   0.00537   0.00359   1.90490
   A53        1.95594  -0.00007   0.00110  -0.00206  -0.00096   1.95498
   A54        1.95527   0.00001   0.00133  -0.00221  -0.00087   1.95439
   A55        1.88363  -0.00030  -0.00055  -0.00068  -0.00123   1.88241
   A56        1.88563  -0.00039  -0.00165   0.00025  -0.00140   1.88423
   A57        1.87951   0.00014   0.00140  -0.00064   0.00077   1.88028
   A58        1.93970   0.00063   0.00094   0.00113   0.00207   1.94178
   A59        1.90894   0.00026   0.00259  -0.00299  -0.00040   1.90854
   A60        1.93174  -0.00028  -0.00008  -0.00015  -0.00023   1.93151
   A61        1.89447  -0.00059  -0.00367   0.00180  -0.00187   1.89260
   A62        1.89564  -0.00013  -0.00003  -0.00033  -0.00036   1.89528
   A63        1.89234   0.00009   0.00014   0.00060   0.00074   1.89308
   A64        1.87993   0.00030  -0.00028   0.00168   0.00140   1.88133
   A65        1.84165  -0.00090  -0.00146   0.00055  -0.00091   1.84074
   A66        1.98536  -0.00034   0.00039  -0.00027   0.00014   1.98550
   A67        1.92982   0.00207   0.00379   0.00074   0.00453   1.93435
   A68        1.90913   0.00053  -0.00246   0.00187  -0.00059   1.90854
   A69        1.85884  -0.00041  -0.00231   0.00191  -0.00040   1.85844
   A70        1.93249  -0.00096   0.00157  -0.00434  -0.00277   1.92972
   A71        1.83874   0.00013  -0.00091   0.00225   0.00134   1.84008
   A72        1.94274   0.00043   0.00330  -0.00197   0.00133   1.94407
   A73        1.93726  -0.00005   0.00010  -0.00098  -0.00087   1.93639
   A74        1.91920   0.00039  -0.00038   0.00193   0.00155   1.92075
   A75        1.89117  -0.00007   0.00028   0.00018   0.00047   1.89164
   A76        1.88025  -0.00017   0.00012   0.00061   0.00073   1.88098
   A77        1.89149  -0.00058  -0.00360   0.00029  -0.00330   1.88819
   A78        1.87260  -0.00222   0.00181  -0.01024  -0.00844   1.86416
   A79        1.91248  -0.00018  -0.00242   0.00234  -0.00009   1.91239
   A80        1.94935   0.00066   0.00176  -0.00136   0.00040   1.94975
   A81        1.92396   0.00074  -0.00247   0.00472   0.00223   1.92619
   A82        1.91601   0.00087   0.00017   0.00261   0.00276   1.91878
   A83        1.88970   0.00014   0.00109   0.00202   0.00310   1.89279
   A84        1.88377  -0.00036  -0.00014  -0.00258  -0.00272   1.88105
    D1        0.06518  -0.00017  -0.00670   0.00223  -0.00445   0.06074
    D2        3.13840   0.00006  -0.00402   0.00662   0.00262   3.14102
    D3       -3.04771  -0.00018  -0.00883   0.01010   0.00129  -3.04642
    D4        0.02551   0.00006  -0.00615   0.01449   0.00835   0.03386
    D5       -1.08608  -0.00015   0.01439  -0.01711  -0.00274  -1.08882
    D6        2.98958  -0.00005   0.01580  -0.01953  -0.00373   2.98585
    D7        0.93197  -0.00003   0.01666  -0.02012  -0.00346   0.92851
    D8        2.02120  -0.00017   0.01698  -0.02667  -0.00970   2.01150
    D9       -0.18632  -0.00007   0.01839  -0.02909  -0.01069  -0.19701
   D10       -2.24393  -0.00005   0.01925  -0.02968  -0.01042  -2.25436
   D11        0.00784  -0.00015  -0.00542   0.00752   0.00212   0.00997
   D12       -3.14086   0.00000  -0.00545   0.00872   0.00329  -3.13757
   D13       -3.10347  -0.00015  -0.00782   0.01609   0.00825  -3.09522
   D14        0.03100   0.00000  -0.00786   0.01729   0.00941   0.04042
   D15        1.07960   0.00018  -0.00774   0.01360   0.00590   1.08550
   D16       -1.02772   0.00015  -0.01284   0.01997   0.00713  -1.02058
   D17       -3.05982   0.00053  -0.00667   0.01315   0.00652  -3.05331
   D18       -1.98916  -0.00007  -0.01084   0.00922  -0.00159  -1.99075
   D19        2.18671  -0.00010  -0.01594   0.01559  -0.00035   2.18635
   D20        0.15460   0.00028  -0.00977   0.00877  -0.00097   0.15363
   D21       -0.04719   0.00007   0.01480  -0.02980  -0.01501  -0.06220
   D22        2.08493   0.00001   0.01378  -0.03036  -0.01659   2.06833
   D23       -2.15334  -0.00017   0.01580  -0.03359  -0.01781  -2.17115
   D24        3.03011   0.00024   0.01755  -0.02603  -0.00848   3.02164
   D25       -1.12096   0.00018   0.01653  -0.02659  -0.01006  -1.13102
   D26        0.92396   0.00000   0.01855  -0.02983  -0.01127   0.91268
   D27       -1.37430  -0.00005   0.01110  -0.01355  -0.00246  -1.37677
   D28        2.68596   0.00141   0.01019  -0.00328   0.00693   2.69289
   D29        0.68562   0.00010   0.00648  -0.00676  -0.00028   0.68534
   D30        0.73946  -0.00032   0.01393  -0.01699  -0.00307   0.73640
   D31       -1.48346   0.00115   0.01302  -0.00672   0.00632  -1.47713
   D32        2.79938  -0.00016   0.00930  -0.01019  -0.00088   2.79850
   D33        2.78651  -0.00045   0.01117  -0.01596  -0.00480   2.78172
   D34        0.56359   0.00102   0.01026  -0.00569   0.00459   0.56818
   D35       -1.43675  -0.00030   0.00654  -0.00916  -0.00261  -1.43937
   D36        1.15829  -0.00004   0.00398  -0.00213   0.00186   1.16016
   D37       -0.98521  -0.00051   0.00393  -0.00438  -0.00045  -0.98566
   D38       -3.00609  -0.00028   0.00396  -0.00255   0.00142  -3.00467
   D39       -2.90586   0.00142   0.00782  -0.00781   0.00003  -2.90582
   D40        1.23383   0.00095   0.00777  -0.01006  -0.00228   1.23155
   D41       -0.78706   0.00119   0.00780  -0.00822  -0.00041  -0.78747
   D42       -0.89643  -0.00003   0.00531  -0.01020  -0.00487  -0.90130
   D43       -3.03993  -0.00049   0.00526  -0.01244  -0.00719  -3.04712
   D44        1.22238  -0.00026   0.00529  -0.01061  -0.00532   1.21705
   D45       -3.01056  -0.00107  -0.06203  -0.01160  -0.07361  -3.08417
   D46        1.17990  -0.00093  -0.05824  -0.01412  -0.07235   1.10755
   D47       -1.00729  -0.00104  -0.06371  -0.00870  -0.07240  -1.07969
   D48        1.06102  -0.00105  -0.06430  -0.00440  -0.06872   0.99231
   D49       -1.03171  -0.00091  -0.06051  -0.00693  -0.06745  -1.09916
   D50        3.06429  -0.00103  -0.06598  -0.00151  -0.06751   2.99678
   D51       -0.98171   0.00013  -0.05856  -0.00461  -0.06317  -1.04488
   D52       -3.07444   0.00027  -0.05477  -0.00714  -0.06191  -3.13635
   D53        1.02156   0.00015  -0.06024  -0.00172  -0.06196   0.95960
   D54       -1.13360  -0.00015  -0.01266   0.01036  -0.00230  -1.13590
   D55        3.05381  -0.00035  -0.01395   0.01253  -0.00143   3.05238
   D56        1.04491  -0.00010  -0.01330   0.01245  -0.00085   1.04406
   D57        1.01743   0.00015  -0.01196   0.01118  -0.00077   1.01666
   D58       -1.07835  -0.00005  -0.01325   0.01335   0.00010  -1.07825
   D59       -3.08725   0.00020  -0.01260   0.01327   0.00068  -3.08656
   D60        3.02232   0.00005  -0.01251   0.01054  -0.00197   3.02035
   D61        0.92654  -0.00015  -0.01380   0.01270  -0.00110   0.92544
   D62       -1.08235   0.00010  -0.01315   0.01263  -0.00051  -1.08287
   D63        1.29103  -0.00002  -0.00073   0.00445   0.00375   1.29478
   D64       -2.73969   0.00026  -0.00164   0.00825   0.00662  -2.73307
   D65       -0.72111  -0.00001  -0.00382   0.00837   0.00456  -0.71655
   D66       -2.89706  -0.00021  -0.00043   0.00087   0.00045  -2.89660
   D67       -0.64459   0.00007  -0.00134   0.00467   0.00333  -0.64126
   D68        1.37399  -0.00021  -0.00352   0.00479   0.00126   1.37525
   D69       -0.89660  -0.00007   0.00035   0.00219   0.00256  -0.89404
   D70        1.35587   0.00021  -0.00056   0.00599   0.00543   1.36130
   D71       -2.90873  -0.00007  -0.00274   0.00611   0.00337  -2.90537
   D72       -3.01030  -0.00007  -0.00847   0.01380   0.00534  -3.00496
   D73        1.18980  -0.00003  -0.00730   0.01239   0.00510   1.19490
   D74       -0.92514  -0.00016  -0.01087   0.01627   0.00542  -0.91972
   D75        1.05659   0.00008  -0.00794   0.01306   0.00511   1.06171
   D76       -1.02649   0.00012  -0.00676   0.01164   0.00487  -1.02162
   D77       -3.14144  -0.00001  -0.01033   0.01553   0.00519  -3.13625
   D78       -0.95993   0.00007  -0.00723   0.01328   0.00605  -0.95388
   D79       -3.04302   0.00011  -0.00606   0.01187   0.00581  -3.03721
   D80        1.12523  -0.00003  -0.00963   0.01575   0.00612   1.13135
   D81       -0.03640   0.00020   0.01433  -0.02550  -0.01117  -0.04757
   D82        2.06808  -0.00004   0.01406  -0.02864  -0.01457   2.05351
   D83       -2.17111  -0.00011   0.01904  -0.03424  -0.01519  -2.18630
   D84        3.11189   0.00006   0.01437  -0.02664  -0.01227   3.09962
   D85       -1.06682  -0.00017   0.01410  -0.02977  -0.01566  -1.08248
   D86        0.97717  -0.00025   0.01909  -0.03537  -0.01628   0.96089
   D87        0.04761  -0.00014  -0.01670   0.03158   0.01488   0.06248
   D88       -2.08917   0.00042  -0.01763   0.03793   0.02030  -2.06888
   D89        2.11456   0.00021  -0.01748   0.03458   0.01710   2.13166
   D90       -2.04386   0.00025  -0.01630   0.03802   0.02173  -2.02213
   D91        2.10255   0.00081  -0.01723   0.04437   0.02714   2.12969
   D92        0.02309   0.00060  -0.01707   0.04102   0.02395   0.04704
   D93        2.14332  -0.00045  -0.02340   0.03925   0.01586   2.15918
   D94        0.00654   0.00011  -0.02433   0.04561   0.02127   0.02782
   D95       -2.07291  -0.00010  -0.02418   0.04225   0.01808  -2.05483
   D96        1.03175   0.00024   0.02267  -0.02311  -0.00046   1.03129
   D97        3.12316   0.00007   0.02037  -0.02210  -0.00174   3.12142
   D98       -1.07620   0.00017   0.02213  -0.02334  -0.00122  -1.07742
   D99        3.06935  -0.00003   0.02271  -0.02579  -0.00307   3.06628
   D100      -1.12242  -0.00020   0.02042  -0.02478  -0.00435  -1.12678
   D101       0.96140  -0.00010   0.02218  -0.02603  -0.00384   0.95757
   D102      -1.05800   0.00023   0.02164  -0.02118   0.00046  -1.05754
   D103       1.03341   0.00005   0.01934  -0.02017  -0.00083   1.03258
   D104       3.11724   0.00016   0.02111  -0.02142  -0.00031   3.11693
   D105       1.04471   0.00032  -0.01300   0.02377   0.01079   1.05550
   D106      -0.95632   0.00013  -0.01246   0.02134   0.00888  -0.94745
   D107      -3.10951  -0.00019  -0.01088   0.01691   0.00602  -3.10348
   D108       2.78237   0.00091   0.01406  -0.01565  -0.00159   2.78078
   D109      -1.35856   0.00026   0.01229  -0.01460  -0.00230  -1.36086
   D110       0.73065  -0.00083   0.01151  -0.01765  -0.00614   0.72451
   D111      -1.03748  -0.00082  -0.02146   0.03498   0.01352  -1.02396
   D112       1.07060  -0.00065  -0.01878   0.03321   0.01442   1.08502
   D113      -3.11977  -0.00115  -0.02345   0.03421   0.01075  -3.10901
   D114      -3.09161   0.00016  -0.01818   0.03317   0.01499  -3.07662
   D115      -0.98353   0.00034  -0.01551   0.03140   0.01589  -0.96764
   D116       1.10929  -0.00016  -0.02018   0.03240   0.01222   1.12151
   D117       1.14829   0.00090  -0.01480   0.03226   0.01746   1.16575
   D118      -3.02682   0.00108  -0.01212   0.03048   0.01836  -3.00846
   D119      -0.93400   0.00058  -0.01679   0.03148   0.01469  -0.91931
   D120      -2.91510   0.00079   0.02137   0.03261   0.05397  -2.86113
   D121      -0.82627   0.00028   0.01809   0.03358   0.05167  -0.77460
   D122       1.26762   0.00076   0.01896   0.03679   0.05575   1.32337
   D123      -0.92267   0.00053   0.02026   0.03466   0.05492  -0.86776
   D124       1.16616   0.00002   0.01697   0.03564   0.05262   1.21878
   D125      -3.02314   0.00049   0.01785   0.03885   0.05669  -2.96644
   D126       1.15132   0.00040   0.01678   0.03568   0.05246   1.20378
   D127      -3.04304  -0.00011   0.01350   0.03665   0.05016  -2.99288
   D128      -0.94915   0.00036   0.01437   0.03986   0.05424  -0.89491
   D129       3.01288  -0.00072   0.02373  -0.05052  -0.02678   2.98610
   D130       0.93141   0.00039   0.02696  -0.04989  -0.02291   0.90850
   D131      -1.14879  -0.00078   0.02708  -0.05691  -0.02985  -1.17864
         Item               Value     Threshold  Converged?
 Maximum Force            0.002712     0.000450     NO 
 RMS     Force            0.000580     0.000300     NO 
 Maximum Displacement     0.340104     0.001800     NO 
 RMS     Displacement     0.050878     0.001200     NO 
 Predicted change in Energy=-4.410147D-04
 GradGradGradGradGradGradGradGradGradGradGradGradGradGradGradGradGradGrad

                          Input orientation:                          
 ---------------------------------------------------------------------
 Center     Atomic      Atomic             Coordinates (Angstroms)
 Number     Number       Type             X           Y           Z
 ---------------------------------------------------------------------
      1          6           0       -1.905146   -0.415160    0.181926
      2          6           0       -0.964281    0.527233    0.429831
      3          6           0        0.427445    0.268932    0.920207
      4          6           0        1.250711   -0.583963   -0.090181
      5          6           0        0.887383   -2.078874    0.009469
      6          6           0       -0.538029   -2.464411   -0.419898
      7          6           0       -1.693761   -1.898946    0.446186
      8          6           0       -3.088819    0.239085   -0.408172
      9          6           0       -2.810480    1.732313   -0.534207
     10          6           0       -1.415699    1.945454    0.079949
     11          8           0       -4.144867   -0.282002   -0.763326
     12          6           0       -2.946810   -2.776065    0.302075
     13          6           0       -1.439424    2.876802    1.292936
     14          8           0       -0.477390    2.542668   -0.841201
     15          6           0        2.783371   -0.343855    0.038033
     16          8           0        3.386477   -1.137957   -1.007184
     17          6           0        3.363706   -0.764226    1.395084
     18          6           0        3.135754    1.124700   -0.270028
     19          8           0        4.548065    1.171601   -0.503102
     20          1           0        0.384518   -0.264324    1.880861
     21          1           0        0.917461    1.224946    1.110846
     22          1           0        0.997173   -0.242176   -1.103301
     23          1           0        1.041780   -2.418816    1.043425
     24          1           0        1.585389   -2.648218   -0.613018
     25          1           0       -0.601959   -3.560081   -0.377565
     26          1           0       -0.705427   -2.187708   -1.470630
     27          1           0       -1.369666   -1.978959    1.496049
     28          1           0       -2.834362    2.031094   -1.588920
     29          1           0       -3.600714    2.299695   -0.028296
     30          1           0       -2.716902   -3.790938    0.647292
     31          1           0       -3.283356   -2.843342   -0.737875
     32          1           0       -3.782462   -2.397770    0.899043
     33          1           0       -0.450348    2.951053    1.755559
     34          1           0       -1.749592    3.878516    0.975513
     35          1           0       -2.149780    2.515450    2.043791
     36          1           0       -0.460256    1.994550   -1.645430
     37          1           0        4.268776   -0.748927   -1.152190
     38          1           0        2.880812   -0.227436    2.219940
     39          1           0        3.234783   -1.837900    1.559858
     40          1           0        4.435032   -0.539019    1.431388
     41          1           0        2.589395    1.454509   -1.164673
     42          1           0        2.871899    1.788222    0.561888
     43          1           0        4.764199    2.057450   -0.836551
 ---------------------------------------------------------------------
                    Distance matrix (angstroms):
                    1          2          3          4          5
     1  C    0.000000
     2  C    1.354544   0.000000
     3  C    2.540477   1.498028   0.000000
     4  C    3.172061   2.532066   1.557588   0.000000
     5  C    3.255135   3.224462   2.559919   1.541654   0.000000
     6  C    2.535869   3.139054   3.193616   2.616178   1.537788
     7  C    1.521887   2.533526   3.069839   3.269065   2.624005
     8  C    1.475580   2.301943   3.758936   4.428324   4.621422
     9  C    2.438056   2.406250   3.839396   4.696335   5.338064
    10  C    2.412977   1.528904   2.629437   3.679217   4.637281
    11  O    2.434663   3.492079   4.903453   5.445784   5.399028
    12  C    2.583287   3.854675   4.586904   4.751669   3.908034
    13  C    3.505460   2.547780   3.228793   4.596382   5.623170
    14  O    3.440061   2.431987   3.015154   3.650505   4.893352
    15  C    4.691266   3.867453   2.589233   1.556643   2.570190
    16  O    5.471535   4.875137   3.801321   2.389414   2.857338
    17  C    5.417970   4.618555   3.148738   2.589065   3.127364
    18  C    5.290189   4.202030   3.079600   2.550541   3.923797
    19  O    6.680644   5.627747   4.451980   3.758331   4.922287
    20  H    2.855117   2.133380   1.099573   2.176572   2.654726
    21  H    3.394105   2.119325   1.091064   2.196741   3.482695
    22  H    3.178866   2.605722   2.163425   1.098868   2.150295
    23  H    3.666223   3.616626   2.759815   2.166887   1.099302
    24  H    4.219279   4.203789   3.493048   2.155578   1.094922
    25  H    3.449906   4.182021   4.171957   3.517422   2.135862
    26  H    2.704107   3.324103   3.610344   2.881686   2.177058
    27  H    2.111664   2.753571   2.934999   3.365785   2.704472
    28  H    3.159667   3.135946   4.476641   5.076668   5.770448
    29  H    3.207738   3.209717   4.609742   5.644080   6.270272
    30  H    3.503054   4.665358   5.142368   5.154659   4.040897
    31  H    2.939654   4.254695   5.119134   5.107061   4.305578
    32  H    2.822997   4.088758   4.983479   5.440706   4.764503
    33  H    3.990507   2.810087   2.943146   4.335516   5.489857
    34  H    4.369168   3.485051   4.215643   5.481901   6.586151
    35  H    3.480641   2.821929   3.598801   5.071838   5.871170
    36  H    3.351662   2.591094   3.216871   3.463371   4.598653
    37  H    6.325233   5.613934   4.481817   3.203715   3.814712
    38  H    5.205202   4.307987   2.820407   2.849737   3.505391
    39  H    5.508335   4.950045   3.567778   2.869064   2.823484
    40  H    6.463308   5.593978   4.120054   3.529460   4.120536
    41  H    5.050732   4.003860   3.228985   2.664953   4.093928
    42  H    5.274412   4.040273   2.900343   2.946304   4.381541
    43  H    7.185489   6.063066   5.009234   4.458557   5.731896
                    6          7          8          9         10
     6  C    0.000000
     7  C    1.550989   0.000000
     8  C    3.716929   2.692080   0.000000
     9  C    4.773844   3.923554   1.524168   0.000000
    10  C    4.524054   3.871804   2.439117   1.538840   0.000000
    11  O    4.229673   3.175744   1.230001   2.427046   3.622297
    12  C    2.533890   1.536306   3.100927   4.587312   4.968540
    13  C    5.681097   4.856896   3.545677   2.555015   1.529480
    14  O    5.025138   4.781722   3.509070   2.488820   1.444162
    15  C    3.967134   4.757059   5.917899   5.994088   4.782770
    16  O    4.184033   5.338559   6.647144   6.845760   5.809491
    17  C    4.626913   5.269343   6.774471   6.933646   5.649307
    18  C    5.138176   5.742788   6.288777   5.983032   4.638087
    19  O    6.252668   7.020670   7.694193   7.379942   6.041960
    20  H    3.314357   3.008243   4.190127   4.475168   3.371526
    21  H    4.251233   4.125404   4.396546   4.106234   2.650569
    22  H    2.786074   3.519506   4.172548   4.326742   3.465222
    23  H    2.153878   2.847832   5.121858   5.878835   5.100426
    24  H    2.140089   3.526492   5.497882   6.206362   5.530693
    25  H    1.098350   2.151735   4.540823   5.736858   5.584121
    26  H    1.099375   2.175861   3.563523   4.546944   4.471220
    27  H    2.144326   1.101658   3.391352   4.468940   4.172347
    28  H    5.181633   4.570322   2.161067   1.096476   2.192045
    29  H    5.677156   4.635752   2.156956   1.096512   2.216188
    30  H    2.765150   2.160299   4.182512   5.648982   5.909416
    31  H    2.789538   2.195608   3.106108   4.604532   5.204762
    32  H    3.502912   2.194669   3.023732   4.478453   5.013589
    33  H    5.836741   5.175232   4.358673   3.506932   2.179633
    34  H    6.606646   5.801929   4.117472   2.830358   2.156443
    35  H    5.785025   4.716693   3.475019   2.774149   2.172659
    36  H    4.624966   4.588650   3.394379   2.612878   1.972869
    37  H    5.156016   6.279267   7.460827   7.526906   6.410235
    38  H    4.864285   5.183326   6.539198   6.619421   5.268873
    39  H    4.306513   5.053171   6.940818   7.326440   6.175021
    40  H    5.644973   6.354694   7.784457   7.843465   6.498465
    41  H    5.068866   5.673267   5.855909   5.443648   4.222664
    42  H    5.538628   5.869740   6.234662   5.787398   4.317463
    43  H    6.981006   7.681389   8.072165   7.587680   6.248492
                   11         12         13         14         15
    11  O    0.000000
    12  C    2.964924   0.000000
    13  C    4.639578   5.933711   0.000000
    14  O    4.629818   5.974449   2.364676   0.000000
    15  C    6.974703   6.230596   5.457051   4.442705   0.000000
    16  O    7.583750   6.671437   6.685668   5.338916   1.444581
    17  C    7.827512   6.713030   6.028065   5.539904   1.534630
    18  C    7.431662   7.248507   5.142467   3.923223   1.541341
    19  O    8.817468   8.509144   6.479466   5.220090   2.388217
    20  H    5.244747   4.460847   3.679550   4.003961   3.026026
    21  H    5.604514   5.620924   2.883867   2.737241   2.663397
    22  H    5.153421   4.893943   4.626768   3.162023   2.122141
    23  H    5.893355   4.072601   5.853392   5.520508   2.889535
    24  H    6.201403   4.625426   6.580881   5.590387   2.677521
    25  H    4.842190   2.564160   6.702639   6.121602   4.687994
    26  H    3.995214   2.917610   5.815952   4.777513   4.224638
    27  H    3.960578   2.132682   4.860508   5.167591   4.695432
    28  H    2.783782   5.166942   3.311521   2.525096   6.312391
    29  H    2.738893   5.128361   2.598053   3.236510   6.910086
    30  H    4.042469   1.096357   6.819645   6.880813   6.519707
    31  H    2.702464   1.095120   6.343842   6.073980   6.607166
    32  H    2.715010   1.094437   5.784988   6.193534   6.933257
    33  H    5.517871   6.414423   1.094442   2.628816   4.925775
    34  H    5.105959   6.794873   1.095625   2.589100   6.265384
    35  H    4.436893   5.627519   1.094973   3.334788   6.044391
    36  H    4.420085   5.721407   3.220424   0.973402   4.338583
    37  H    8.435557   7.634713   7.190834   5.784237   1.946058
    38  H    7.633021   6.643409   5.400005   5.321802   2.187183
    39  H    7.891592   6.377637   6.644386   6.223720   2.179884
    40  H    8.859881   7.795595   6.796780   6.228430   2.169680
    41  H    6.966120   7.120300   4.928908   3.270152   2.172151
    42  H    7.434852   7.399837   4.506322   3.708852   2.197275
    43  H    9.211398   9.171640   6.609916   5.264002   3.233395
                   16         17         18         19         20
    16  O    0.000000
    17  C    2.431273   0.000000
    18  C    2.392881   2.528359   0.000000
    19  O    2.633903   2.958588   1.432182   0.000000
    20  H    4.256265   3.059647   3.758325   5.008022   0.000000
    21  H    4.020622   3.165709   2.614897   3.973533   1.759226
    22  H    2.553514   3.480652   2.671371   3.868829   3.046483
    23  H    3.367967   2.872746   4.320462   5.251369   2.403149
    24  H    2.383312   3.277853   4.093432   4.835344   3.653009
    25  H    4.708580   5.165810   5.994100   6.994807   4.115293
    26  H    4.249757   5.176530   5.212308   6.310328   4.014957
    27  H    5.440069   4.887799   5.748959   6.995868   2.482985
    28  H    7.005721   7.425237   6.180882   7.511189   5.260182
    29  H    7.848344   7.740592   6.842444   8.240184   5.108928
    30  H    6.857611   6.833299   7.697958   8.872990   4.855667
    31  H    6.889669   7.283933   7.561033   8.803752   5.192535
    32  H    7.524261   7.347261   7.850874   9.170828   4.783229
    33  H    6.250919   5.336689   4.505408   5.766467   3.324358
    34  H    7.448174   6.919314   5.744691   7.012430   4.747337
    35  H    7.301094   6.447916   5.935050   7.290660   3.765150
    36  H    5.001731   5.610549   3.947108   5.202446   4.272105
    37  H    0.975101   2.703329   2.360599   2.046398   4.951938
    38  H    3.391029   1.096229   2.844857   3.485972   2.519487
    39  H    2.665078   1.093869   3.483574   3.877836   3.271573
    40  H    2.721181   1.095342   2.711254   2.584811   4.084623
    41  H    2.716803   3.474866   1.098941   2.086648   4.134143
    42  H    3.359956   2.729667   1.096342   2.079413   3.484207
    43  H    3.483943   3.860495   1.960307   0.970891   5.653013
                   21         22         23         24         25
    21  H    0.000000
    22  H    2.657301   0.000000
    23  H    3.646505   3.057480   0.000000
    24  H    4.291764   2.524958   1.758392   0.000000
    25  H    5.236457   3.753986   2.454298   2.381475   0.000000
    26  H    4.576460   2.611297   3.070280   2.489057   1.757528
    27  H    3.955292   3.921091   2.492672   3.691668   2.568997
    28  H    4.691991   4.481545   6.461843   6.510187   6.141029
    29  H    4.781907   5.362585   6.705646   7.191621   6.591775
    30  H    6.211487   5.427029   4.020862   4.626434   2.361485
    31  H    6.133156   5.022204   4.696814   4.874253   2.798826
    32  H    5.937862   5.612564   4.826448   5.582371   3.618880
    33  H    2.294778   4.523839   5.618637   6.411414   6.853326
    34  H    3.764694   5.370875   6.888596   7.499586   7.647261
    35  H    3.455974   5.235648   5.961021   6.904607   6.720922
    36  H    3.176075   2.724142   5.381808   5.177435   5.699253
    37  H    4.499868   3.310977   4.245321   3.331453   5.676856
    38  H    2.682210   3.819979   3.093278   3.945119   5.475696
    39  H    3.866861   3.826963   2.326677   2.845788   4.630346
    40  H    3.948116   4.281546   3.898501   4.092528   6.145763
    41  H    2.833028   2.327590   4.719476   4.259662   5.995864
    42  H    2.106766   3.226448   4.613066   4.766290   6.446286
    43  H    4.391220   4.421529   6.117815   5.683143   7.782221
                   26         27         28         29         30
    26  H    0.000000
    27  H    3.047289   0.000000
    28  H    4.727012   5.267152   0.000000
    29  H    5.531709   5.060443   1.759259   0.000000
    30  H    3.331962   2.412198   6.237827   6.191393   0.000000
    31  H    2.759077   3.065907   4.968501   5.201447   1.771297
    32  H    3.889424   2.520596   5.167561   4.791573   1.771923
    33  H    6.072909   5.021704   4.208965   3.678479   7.198608
    34  H    6.623667   5.892819   3.341559   2.631912   7.737179
    35  H    6.046239   4.594379   3.728250   2.538760   6.484008
    36  H    4.193083   5.146327   2.375059   3.545519   6.619735
    37  H    5.187888   6.349659   7.640275   8.513877   7.828899
    38  H    5.506731   4.653860   7.229909   7.311028   6.819543
    39  H    4.983119   4.607050   7.856108   8.146529   6.330062
    40  H    6.128964   5.980980   8.280810   8.646513   7.895565
    41  H    4.920894   5.877270   5.470793   6.350050   7.678197
    42  H    5.721574   5.749363   6.102981   6.519558   7.897406
    43  H    6.952713   7.704409   7.635763   8.407361   9.611051
                   31         32         33         34         35
    31  H    0.000000
    32  H    1.768372   0.000000
    33  H    6.915068   6.359757   0.000000
    34  H    7.104331   6.597740   1.776708   0.000000
    35  H    6.143234   5.302436   1.777891   1.777447   0.000000
    36  H    5.674394   6.066618   3.532948   3.475781   4.090987
    37  H    7.848116   8.470458   6.664457   7.884231   7.878344
    38  H    7.320424   7.131222   4.627642   6.312533   5.732478
    39  H    6.984027   7.070491   6.045872   7.606764   6.941135
    40  H    8.342010   8.441892   6.012706   7.613935   7.284543
    41  H    7.289917   7.726547   4.472968   5.411378   5.820620
    42  H    7.812038   7.868717   3.716766   5.089066   5.286034
    43  H    9.422879   9.793195   5.891440   7.002095   7.503948
                   36         37         38         39         40
    36  H    0.000000
    37  H    5.489417   0.000000
    38  H    5.571449   3.683702   0.000000
    39  H    6.214085   3.100034   1.776119   0.000000
    40  H    6.312656   2.597417   1.770452   1.773188   0.000000
    41  H    3.134190   2.770488   3.790708   4.321984   3.757667
    42  H    4.002260   3.365480   2.609999   3.778411   2.935211
    43  H    5.287076   2.867197   4.255583   4.822410   3.463170
                   41         42         43
    41  H    0.000000
    42  H    1.781063   0.000000
    43  H    2.280564   2.368315   0.000000
 Stoichiometry    C15H24O4
 Framework group  C1[X(C15H24O4)]
 Deg. of freedom   123
 Full point group                 C1      NOp   1
 Largest Abelian subgroup         C1      NOp   1
 Largest concise Abelian subgroup C1      NOp   1
                         Standard orientation:                         
 ---------------------------------------------------------------------
 Center     Atomic      Atomic             Coordinates (Angstroms)
 Number     Number       Type             X           Y           Z
 ---------------------------------------------------------------------
      1          6           0       -1.930409   -0.386368    0.170897
      2          6           0       -0.976785    0.542319    0.421754
      3          6           0        0.413285    0.263072    0.905301
      4          6           0        1.222065   -0.593273   -0.113831
      5          6           0        0.840150   -2.084107   -0.022989
      6          6           0       -0.591557   -2.448619   -0.449768
      7          6           0       -1.736935   -1.874481    0.424327
      8          6           0       -3.107773    0.286827   -0.410445
      9          6           0       -2.810954    1.777235   -0.527373
     10          6           0       -1.411408    1.968498    0.083133
     11          8           0       -4.171604   -0.218408   -0.765275
     12          6           0       -3.001518   -2.734654    0.278839
     13          6           0       -1.419000    2.891776    1.302480
     14          8           0       -0.468874    2.560046   -0.837358
     15          6           0        2.758094   -0.373478    0.010428
     16          8           0        3.347356   -1.168009   -1.042333
     17          6           0        3.337866   -0.810411    1.362479
     18          6           0        3.127990    1.092563   -0.288958
     19          8           0        4.539946    1.123158   -0.526847
     20          1           0        0.367007   -0.276138    1.862470
     21          1           0        0.916068    1.211479    1.100627
     22          1           0        0.969287   -0.241400   -1.123683
     23          1           0        0.993893   -2.433021    1.008072
     24          1           0        1.528657   -2.657988   -0.651855
     25          1           0       -0.669237   -3.543655   -0.414626
     26          1           0       -0.759162   -2.162658   -1.497985
     27          1           0       -1.410153   -1.965751    1.472437
     28          1           0       -2.834790    2.083480   -1.579944
     29          1           0       -3.592121    2.351117   -0.014757
     30          1           0       -2.783284   -3.754688    0.616333
     31          1           0       -3.342585   -2.790569   -0.760311
     32          1           0       -3.830176   -2.349884    0.881392
     33          1           0       -0.427425    2.950337    1.761993
     34          1           0       -1.717556    3.899481    0.992981
     35          1           0       -2.131213    2.534339    2.053450
     36          1           0       -0.461555    2.017253   -1.645339
     37          1           0        4.234000   -0.789206   -1.187910
     38          1           0        2.864757   -0.273186    2.192705
     39          1           0        3.195913   -1.883465    1.520444
     40          1           0        4.412086   -0.599046    1.396408
     41          1           0        2.582685    1.435359   -1.179354
     42          1           0        2.875535    1.753684    0.548389
     43          1           0        4.766119    2.008452   -0.855072
 ---------------------------------------------------------------------
 Rotational constants (GHZ):      0.5644740      0.2604846      0.1992851
 Standard basis: 6-31G(d) (6D, 7F)
 There are   333 symmetry adapted cartesian basis functions of A   symmetry.
 There are   333 symmetry adapted basis functions of A   symmetry.
   333 basis functions,   628 primitive gaussians,   333 cartesian basis functions
    73 alpha electrons       73 beta electrons
       nuclear repulsion energy      1596.4140297647 Hartrees.
 NAtoms=   43 NActive=   43 NUniq=   43 SFac= 1.00D+00 NAtFMM=   60 NAOKFM=F Big=F
 Integral buffers will be    131072 words long.
 Raffenetti 2 integral format.
 Two-electron integral symmetry is turned on.
 ------------------------------------------------------------------------------
 Polarizable Continuum Model (PCM)
 =================================
 Model                : PCM (using non-symmetric T matrix).
 Atomic radii         : SMD-Coulomb.
 Polarization charges : Total charges.
 Charge compensation  : None.
 Solution method      : On-the-fly selection.
 Cavity type          : VdW (van der Waals Surface) (Alpha=1.000).
 Cavity algorithm     : GePol (No added spheres)
                        Default sphere list used, NSphG=   43.
                        Lebedev-Laikov grids with approx.  5.0 points / Ang**2.
                        Smoothing algorithm: Karplus/York (Gamma=1.0000).
                        Polarization charges: spherical gaussians, with
                                              point-specific exponents (IZeta= 3).
                        Self-potential: point-specific (ISelfS= 7).
                        Self-field    : sphere-specific E.n sum rule (ISelfD= 2).
 1st derivatives      : Analytical E(r).r(x)/FMM algorithm (CHGder, D1EAlg=3).
                        Cavity 1st derivative terms included.
 Solvent              : Methanol, Eps=  32.613000 Eps(inf)=   1.765709
 ------------------------------------------------------------------------------
 ------------------------------------------------------------------------------
 Atomic radii for non-electrostatic terms: SMD-CDS.
 ------------------------------------------------------------------------------
 Nuclear repulsion after PCM non-electrostatic terms =     1596.4149823487 Hartrees.
 One-electron integrals computed using PRISM.
 NBasis=   333 RedAO= T EigKep=  9.85D-04  NBF=   333
 NBsUse=   333 1.00D-06 EigRej= -1.00D+00 NBFU=   333
 Initial guess from the checkpoint file:  "DY-202A-11R_69.chk"
 B after Tr=     0.000000    0.000000    0.000000
         Rot=    0.999989    0.003720    0.001398   -0.002650 Ang=   0.55 deg.
 ExpMin= 1.61D-01 ExpMax= 5.48D+03 ExpMxC= 8.25D+02 IAcc=1 IRadAn=         1 AccDes= 0.00D+00
 Harris functional with IExCor=  402 and IRadAn=       1 diagonalized for initial guess.
 HarFok:  IExCor=  402 AccDes= 0.00D+00 IRadAn=         1 IDoV= 1 UseB2=F ITyADJ=14
 ICtDFT=  3500011 ScaDFX=  1.000000  1.000000  1.000000  1.000000
 FoFCou: FMM=F IPFlag=           0 FMFlag=      100000 FMFlg1=           0
         NFxFlg=           0 DoJE=T BraDBF=F KetDBF=T FulRan=T
         wScrn=  0.000000 ICntrl=     500 IOpCl=  0 I1Cent=   200000004 NGrid=           0
         NMat0=    1 NMatS0=      1 NMatT0=    0 NMatD0=    1 NMtDS0=    0 NMtDT0=    0
 Petite list used in FoFCou.
 Keep R1 ints in memory in canonical form, NReq=1565304907.
 Requested convergence on RMS density matrix=1.00D-08 within 128 cycles.
 Requested convergence on MAX density matrix=1.00D-06.
 Requested convergence on             energy=1.00D-06.
 No special actions if energy rises.
 Inv3:  Mode=1 IEnd=    21853803.
 Iteration    1 A*A^-1 deviation from unit magnitude is 5.55D-15 for    671.
 Iteration    1 A*A^-1 deviation from orthogonality  is 7.89D-15 for   2684   2617.
 Iteration    1 A^-1*A deviation from unit magnitude is 5.33D-15 for   2690.
 Iteration    1 A^-1*A deviation from orthogonality  is 1.83D-11 for   1239   1214.
 Error on total polarization charges =  0.05213
 SCF Done:  E(RB3LYP) =  -886.948878062     A.U. after    9 cycles
            NFock=  9  Conv=0.92D-08     -V/T= 2.0094
 SMD-CDS (non-electrostatic) energy       (kcal/mol) =       0.60
 (included in total energy above)
 D1PCM: PCM CHGder 1st derivatives, ID1Alg=3 FixD1E=F DoIter=F DoCFld=F I1PDM=0.
 Calling FoFJK, ICntrl=      2127 FMM=F ISym2X=0 I1Cent= 0 IOpClX= 0 NMat=1 NMatS=1 NMatT=0.
 ***** Axes restored to original set *****
 -------------------------------------------------------------------
 Center     Atomic                   Forces (Hartrees/Bohr)
 Number     Number              X              Y              Z
 -------------------------------------------------------------------
      1        6           0.000298022   -0.003120068    0.000529036
      2        6          -0.000372999    0.002725877   -0.000261128
      3        6           0.000448612   -0.000729381    0.000079134
      4        6           0.000448915    0.000975227    0.000315111
      5        6           0.000138899   -0.000146195    0.000140271
      6        6          -0.000957705   -0.000130701   -0.000113358
      7        6           0.000259194    0.000714596   -0.000043718
      8        6           0.000191068    0.001717659   -0.000046929
      9        6          -0.001543791    0.000713830    0.000267415
     10        6           0.002199959   -0.000631231   -0.000939770
     11        8          -0.001324333   -0.000907886   -0.000309672
     12        6          -0.000348091    0.000382847   -0.000262605
     13        6          -0.000581805   -0.000818224    0.000092935
     14        8          -0.000241014   -0.000024935    0.000333146
     15        6          -0.000743965   -0.000835518   -0.000586751
     16        8          -0.000544650   -0.000619193    0.000155038
     17        6          -0.000528158    0.000819242    0.000236154
     18        6          -0.000997305   -0.000099717   -0.000579029
     19        8           0.001419757    0.001039524    0.000553068
     20        1           0.000143455    0.000352199   -0.000163093
     21        1           0.000432475    0.000336305    0.000203526
     22        1          -0.000146137   -0.000256770    0.000110391
     23        1          -0.000074008    0.000028576   -0.000311777
     24        1           0.000219261   -0.000215214    0.000053538
     25        1           0.000171104   -0.000066824   -0.000172360
     26        1           0.000051445   -0.000010295    0.000159260
     27        1          -0.000123921   -0.000120879   -0.000117598
     28        1           0.000571416   -0.000844108   -0.000021039
     29        1           0.000073563   -0.000497061   -0.000054984
     30        1          -0.000074068    0.000003618    0.000014076
     31        1          -0.000021429   -0.000159701   -0.000018779
     32        1          -0.000145598   -0.000187051    0.000216573
     33        1           0.000259686    0.000383376    0.000102428
     34        1           0.000159342    0.000307046    0.000208908
     35        1           0.000179022   -0.000100232   -0.000126621
     36        1          -0.000066711    0.000331507    0.000153239
     37        1          -0.000022454    0.000628534    0.000002445
     38        1           0.000223786   -0.000179489    0.000116691
     39        1           0.000407342   -0.000190141    0.000106037
     40        1           0.000182693   -0.000410590    0.000078990
     41        1           0.000253091    0.000133423    0.000114026
     42        1          -0.000151577   -0.000193454    0.000243629
     43        1           0.000277610   -0.000098529   -0.000455852
 -------------------------------------------------------------------
 Cartesian Forces:  Max     0.003120068 RMS     0.000622725

 GradGradGradGradGradGradGradGradGradGradGradGradGradGradGradGradGradGrad
 Berny optimization.
 Using GEDIIS/GDIIS optimizer.
 FormGI is forming the generalized inverse of G from B-inverse, IUseBI=4.
 Internal  Forces:  Max     0.001880482 RMS     0.000330824
 Search for a local minimum.
 Step number   5 out of a maximum of  258
 All quantities printed in internal units (Hartrees-Bohrs-Radians)
 Mixed Optimization -- En-DIIS/RFO-DIIS
 Swapping is turned off.
 Update second derivatives using D2CorX and points    3    4    5
 DE= -4.25D-04 DEPred=-4.41D-04 R= 9.63D-01
 TightC=F SS=  1.41D+00  RLast= 2.83D-01 DXNew= 6.2313D-01 8.4760D-01
 Trust test= 9.63D-01 RLast= 2.83D-01 DXMaxT set to 6.23D-01
 ITU=  1 -1  1  1  0
     Eigenvalues ---    0.00201   0.00254   0.00328   0.00349   0.00435
     Eigenvalues ---    0.00525   0.00564   0.00619   0.00837   0.00901
     Eigenvalues ---    0.01083   0.01163   0.01202   0.01250   0.01341
     Eigenvalues ---    0.01351   0.02411   0.02793   0.03358   0.03737
     Eigenvalues ---    0.03890   0.04322   0.04400   0.04583   0.04794
     Eigenvalues ---    0.04862   0.04984   0.05096   0.05292   0.05345
     Eigenvalues ---    0.05447   0.05475   0.05556   0.05607   0.05647
     Eigenvalues ---    0.05663   0.05754   0.05864   0.05975   0.06054
     Eigenvalues ---    0.06230   0.06681   0.06880   0.08051   0.08320
     Eigenvalues ---    0.08622   0.08855   0.08903   0.08987   0.09263
     Eigenvalues ---    0.09638   0.10858   0.11364   0.12928   0.13552
     Eigenvalues ---    0.13746   0.15203   0.15881   0.15950   0.16000
     Eigenvalues ---    0.16000   0.16000   0.16000   0.16000   0.16000
     Eigenvalues ---    0.16000   0.16001   0.16062   0.16196   0.16453
     Eigenvalues ---    0.16742   0.17655   0.19785   0.20127   0.20522
     Eigenvalues ---    0.23303   0.23978   0.24561   0.25115   0.26631
     Eigenvalues ---    0.27162   0.27470   0.28213   0.28397   0.28795
     Eigenvalues ---    0.29056   0.29293   0.29621   0.30229   0.30608
     Eigenvalues ---    0.31449   0.31936   0.32710   0.33643   0.33775
     Eigenvalues ---    0.33848   0.33874   0.33913   0.33993   0.34056
     Eigenvalues ---    0.34090   0.34118   0.34130   0.34162   0.34192
     Eigenvalues ---    0.34206   0.34222   0.34234   0.34251   0.34297
     Eigenvalues ---    0.34321   0.34394   0.34461   0.34809   0.35158
     Eigenvalues ---    0.39716   0.41674   0.41959   0.51342   0.52613
     Eigenvalues ---    0.52625   0.53884   0.95747
 En-DIIS/RFO-DIIS IScMMF=        0 using points:     5    4    3    2
 RFO step:  Lambda=-5.75449509D-05.
 DidBck=F Rises=F RFO-DIIS coefs:    0.89690    0.05213   -0.00845    0.05942
 Iteration  1 RMS(Cart)=  0.02277112 RMS(Int)=  0.00031558
 Iteration  2 RMS(Cart)=  0.00034989 RMS(Int)=  0.00001447
 Iteration  3 RMS(Cart)=  0.00000036 RMS(Int)=  0.00001447
 Variable       Old X    -DE/DX   Delta X   Delta X   Delta X     New X
                                 (Linear)    (Quad)   (Total)
    R1        2.55972   0.00188   0.00067   0.00146   0.00214   2.56186
    R2        2.87595  -0.00092  -0.00047  -0.00079  -0.00126   2.87469
    R3        2.78844   0.00091   0.00147  -0.00273  -0.00124   2.78720
    R4        2.83086   0.00074   0.00085  -0.00051   0.00034   2.83120
    R5        2.88921  -0.00092  -0.00077  -0.00100  -0.00178   2.88743
    R6        2.94342  -0.00039  -0.00108   0.00317   0.00209   2.94551
    R7        2.07789  -0.00032  -0.00006  -0.00079  -0.00085   2.07704
    R8        2.06181   0.00052   0.00026   0.00058   0.00085   2.06266
    R9        2.91330   0.00081   0.00024   0.00096   0.00120   2.91450
   R10        2.94163  -0.00022  -0.00050  -0.00015  -0.00064   2.94098
   R11        2.07656  -0.00015   0.00001  -0.00050  -0.00048   2.07608
   R12        2.90600   0.00082   0.00042   0.00062   0.00105   2.90705
   R13        2.07738  -0.00031  -0.00009  -0.00080  -0.00090   2.07648
   R14        2.06910   0.00022   0.00004   0.00123   0.00127   2.07038
   R15        2.93095  -0.00002  -0.00008  -0.00074  -0.00081   2.93013
   R16        2.07558   0.00005  -0.00003   0.00029   0.00026   2.07584
   R17        2.07752  -0.00017  -0.00006  -0.00037  -0.00042   2.07709
   R18        2.90320   0.00046   0.00052  -0.00047   0.00005   2.90324
   R19        2.08183  -0.00014  -0.00002  -0.00062  -0.00065   2.08118
   R20        2.88026  -0.00027  -0.00031  -0.00092  -0.00123   2.87903
   R21        2.32437   0.00161   0.00029   0.00044   0.00073   2.32510
   R22        2.90799   0.00117   0.00106  -0.00043   0.00060   2.90859
   R23        2.07204  -0.00021  -0.00029   0.00033   0.00003   2.07207
   R24        2.07211  -0.00034  -0.00012  -0.00061  -0.00073   2.07138
   R25        2.89030   0.00006  -0.00024   0.00084   0.00061   2.89091
   R26        2.72907  -0.00037  -0.00020  -0.00043  -0.00062   2.72845
   R27        2.07181  -0.00002   0.00005  -0.00019  -0.00014   2.07168
   R28        2.06948   0.00004  -0.00009   0.00023   0.00014   2.06961
   R29        2.06819   0.00017  -0.00002   0.00051   0.00049   2.06868
   R30        2.06820   0.00030   0.00018   0.00047   0.00065   2.06884
   R31        2.07043   0.00018   0.00009   0.00021   0.00030   2.07073
   R32        2.06920  -0.00018  -0.00009  -0.00028  -0.00037   2.06883
   R33        1.83946  -0.00031  -0.00005  -0.00054  -0.00059   1.83887
   R34        2.72986  -0.00036   0.00013  -0.00088  -0.00075   2.72911
   R35        2.90003   0.00059   0.00029   0.00069   0.00098   2.90100
   R36        2.91271   0.00094  -0.00033   0.00264   0.00232   2.91503
   R37        1.84267   0.00023  -0.00005   0.00105   0.00100   1.84367
   R38        2.07157  -0.00009  -0.00006   0.00038   0.00031   2.07189
   R39        2.06711   0.00016   0.00013  -0.00028  -0.00016   2.06696
   R40        2.06990   0.00009   0.00005   0.00023   0.00027   2.07017
   R41        2.70643   0.00169   0.00081   0.00040   0.00121   2.70764
   R42        2.07670  -0.00018   0.00001  -0.00064  -0.00063   2.07606
   R43        2.07179   0.00010  -0.00004   0.00059   0.00054   2.07233
   R44        1.83472   0.00012   0.00001   0.00010   0.00010   1.83482
    A1        2.15322   0.00073   0.00125  -0.00059   0.00069   2.15391
    A2        1.89854  -0.00039  -0.00062  -0.00025  -0.00090   1.89764
    A3        2.23083  -0.00034  -0.00062   0.00066   0.00005   2.23088
    A4        2.19599  -0.00049   0.00038  -0.00210  -0.00170   2.19429
    A5        1.98056   0.00025   0.00067  -0.00101  -0.00042   1.98014
    A6        2.10501   0.00024  -0.00103   0.00362   0.00260   2.10761
    A7        1.95316  -0.00019   0.00106  -0.00432  -0.00324   1.94992
    A8        1.91064   0.00000  -0.00025   0.00169   0.00145   1.91209
    A9        1.90007   0.00029  -0.00020   0.00378   0.00358   1.90365
   A10        1.89844   0.00009   0.00067  -0.00190  -0.00123   1.89721
   A11        1.93452  -0.00005  -0.00067   0.00134   0.00066   1.93518
   A12        1.86483  -0.00014  -0.00070  -0.00040  -0.00111   1.86373
   A13        1.94387   0.00025   0.00028   0.00010   0.00039   1.94426
   A14        1.96332  -0.00040  -0.00064   0.00192   0.00128   1.96459
   A15        1.88158   0.00003   0.00009   0.00208   0.00217   1.88375
   A16        1.95658   0.00021   0.00023  -0.00339  -0.00316   1.95342
   A17        1.88265  -0.00028  -0.00056  -0.00053  -0.00109   1.88156
   A18        1.82878   0.00018   0.00060  -0.00006   0.00054   1.82932
   A19        2.03031   0.00015  -0.00051   0.00338   0.00289   2.03320
   A20        1.90451   0.00007   0.00022  -0.00109  -0.00088   1.90363
   A21        1.89360  -0.00008   0.00018  -0.00008   0.00009   1.89369
   A22        1.89154  -0.00014   0.00005  -0.00103  -0.00098   1.89056
   A23        1.87738   0.00003   0.00021  -0.00005   0.00015   1.87753
   A24        1.85917  -0.00005  -0.00012  -0.00152  -0.00164   1.85753
   A25        2.03017  -0.00006   0.00020  -0.00316  -0.00294   2.02724
   A26        1.86846  -0.00002  -0.00023  -0.00038  -0.00061   1.86785
   A27        1.92292  -0.00007  -0.00018   0.00074   0.00056   1.92348
   A28        1.87423   0.00012   0.00031   0.00201   0.00232   1.87655
   A29        1.90548   0.00007  -0.00009   0.00121   0.00111   1.90659
   A30        1.85360  -0.00004  -0.00003  -0.00020  -0.00022   1.85338
   A31        1.94120  -0.00023   0.00021  -0.00303  -0.00281   1.93839
   A32        2.01203  -0.00016   0.00028  -0.00121  -0.00093   2.01110
   A33        1.85162   0.00015   0.00042   0.00027   0.00070   1.85232
   A34        1.92542   0.00037  -0.00041   0.00281   0.00240   1.92782
   A35        1.86132  -0.00003   0.00007   0.00022   0.00029   1.86161
   A36        1.86280  -0.00009  -0.00060   0.00112   0.00052   1.86332
   A37        1.89754  -0.00013   0.00003   0.00027   0.00024   1.89778
   A38        2.23491  -0.00024  -0.00008  -0.00121  -0.00127   2.23364
   A39        2.15072   0.00037   0.00004   0.00089   0.00095   2.15167
   A40        1.84234   0.00041   0.00017  -0.00087  -0.00082   1.84152
   A41        1.92040  -0.00026  -0.00007  -0.00657  -0.00661   1.91379
   A42        1.91471  -0.00045  -0.00127   0.00224   0.00100   1.91572
   A43        1.94540  -0.00030  -0.00001  -0.00191  -0.00191   1.94349
   A44        1.97948   0.00018  -0.00049   0.00621   0.00576   1.98524
   A45        1.86201   0.00039   0.00159   0.00054   0.00211   1.86412
   A46        1.80335  -0.00013  -0.00008  -0.00072  -0.00087   1.80248
   A47        1.96919  -0.00031   0.00040  -0.00771  -0.00728   1.96191
   A48        1.91530   0.00038  -0.00023   0.00588   0.00566   1.92096
   A49        1.96796   0.00008  -0.00028   0.00036   0.00008   1.96804
   A50        1.97318   0.00012   0.00008   0.00250   0.00260   1.97578
   A51        1.83809  -0.00013   0.00011  -0.00023  -0.00012   1.83796
   A52        1.90490  -0.00001  -0.00046   0.00232   0.00187   1.90676
   A53        1.95498   0.00013   0.00024  -0.00007   0.00018   1.95516
   A54        1.95439   0.00020   0.00038  -0.00030   0.00008   1.95447
   A55        1.88241  -0.00011  -0.00012  -0.00109  -0.00122   1.88119
   A56        1.88423  -0.00018  -0.00040  -0.00104  -0.00144   1.88280
   A57        1.88028  -0.00005   0.00032   0.00007   0.00039   1.88067
   A58        1.94178   0.00023   0.00032   0.00077   0.00110   1.94287
   A59        1.90854   0.00041   0.00057   0.00020   0.00077   1.90931
   A60        1.93151  -0.00024  -0.00010  -0.00074  -0.00084   1.93067
   A61        1.89260  -0.00041  -0.00086  -0.00083  -0.00169   1.89091
   A62        1.89528   0.00000  -0.00002  -0.00008  -0.00010   1.89518
   A63        1.89308  -0.00001   0.00006   0.00067   0.00074   1.89382
   A64        1.88133   0.00018  -0.00008   0.00184   0.00177   1.88309
   A65        1.84074  -0.00007   0.00047  -0.00121  -0.00074   1.84000
   A66        1.98550   0.00012  -0.00001   0.00028   0.00028   1.98578
   A67        1.93435   0.00006  -0.00068   0.00367   0.00299   1.93735
   A68        1.90854   0.00006   0.00007   0.00029   0.00037   1.90891
   A69        1.85844   0.00012   0.00011   0.00064   0.00075   1.85919
   A70        1.92972  -0.00026   0.00007  -0.00355  -0.00348   1.92625
   A71        1.84008  -0.00080  -0.00005  -0.00374  -0.00379   1.83630
   A72        1.94407   0.00041   0.00089   0.00091   0.00181   1.94588
   A73        1.93639   0.00021  -0.00002   0.00041   0.00039   1.93678
   A74        1.92075   0.00017  -0.00019   0.00162   0.00143   1.92219
   A75        1.89164  -0.00020   0.00005  -0.00003   0.00002   1.89166
   A76        1.88098  -0.00017   0.00000   0.00028   0.00028   1.88126
   A77        1.88819  -0.00045  -0.00080  -0.00334  -0.00414   1.88405
   A78        1.86416   0.00112  -0.00003   0.00149   0.00146   1.86562
   A79        1.91239  -0.00002  -0.00041   0.00299   0.00258   1.91497
   A80        1.94975  -0.00057  -0.00008  -0.00381  -0.00389   1.94587
   A81        1.92619  -0.00027   0.00012   0.00173   0.00185   1.92803
   A82        1.91878  -0.00041   0.00018  -0.00256  -0.00238   1.91640
   A83        1.89279   0.00016   0.00019   0.00023   0.00043   1.89322
   A84        1.88105   0.00059  -0.00027   0.00303   0.00276   1.88380
    D1        0.06074  -0.00016  -0.00136  -0.00378  -0.00511   0.05563
    D2        3.14102  -0.00010  -0.00110   0.00586   0.00477  -3.13740
    D3       -3.04642  -0.00013  -0.00179   0.00121  -0.00055  -3.04697
    D4        0.03386  -0.00006  -0.00153   0.01085   0.00933   0.04319
    D5       -1.08882   0.00009   0.00340  -0.00759  -0.00420  -1.09303
    D6        2.98585  -0.00008   0.00353  -0.00783  -0.00430   2.98156
    D7        0.92851   0.00002   0.00383  -0.00871  -0.00488   0.92362
    D8        2.01150   0.00005   0.00392  -0.01360  -0.00968   2.00182
    D9       -0.19701  -0.00012   0.00406  -0.01383  -0.00978  -0.20679
   D10       -2.25436  -0.00001   0.00436  -0.01472  -0.01036  -2.26472
   D11        0.00997  -0.00002  -0.00154   0.01290   0.01138   0.02135
   D12       -3.13757  -0.00001  -0.00122   0.00371   0.00251  -3.13506
   D13       -3.09522  -0.00001  -0.00204   0.01821   0.01618  -3.07904
   D14        0.04042   0.00000  -0.00172   0.00901   0.00731   0.04773
   D15        1.08550  -0.00003  -0.00174   0.00852   0.00680   1.09230
   D16       -1.02058  -0.00002  -0.00312   0.01258   0.00947  -1.01111
   D17       -3.05331  -0.00001  -0.00203   0.00998   0.00796  -3.04534
   D18       -1.99075  -0.00009  -0.00206  -0.00158  -0.00364  -1.99438
   D19        2.18635  -0.00009  -0.00344   0.00248  -0.00096   2.18539
   D20        0.15363  -0.00008  -0.00235  -0.00012  -0.00247   0.15116
   D21       -0.06220   0.00014   0.00386  -0.02927  -0.02541  -0.08761
   D22        2.06833  -0.00001   0.00369  -0.03349  -0.02979   2.03854
   D23       -2.17115  -0.00011   0.00393  -0.03468  -0.03076  -2.20191
   D24        3.02164   0.00018   0.00414  -0.02040  -0.01624   3.00539
   D25       -1.13102   0.00003   0.00397  -0.02463  -0.02062  -1.15164
   D26        0.91268  -0.00008   0.00421  -0.02582  -0.02159   0.89109
   D27       -1.37677   0.00027   0.00188  -0.00055   0.00134  -1.37543
   D28        2.69289   0.00010   0.00185   0.00240   0.00425   2.69714
   D29        0.68534   0.00008   0.00141   0.00015   0.00157   0.68691
   D30        0.73640   0.00021   0.00273  -0.00247   0.00025   0.73665
   D31       -1.47713   0.00005   0.00270   0.00047   0.00317  -1.47397
   D32        2.79850   0.00003   0.00226  -0.00177   0.00049   2.79899
   D33        2.78172   0.00006   0.00189  -0.00334  -0.00145   2.78026
   D34        0.56818  -0.00010   0.00185  -0.00039   0.00146   0.56964
   D35       -1.43937  -0.00012   0.00142  -0.00264  -0.00122  -1.44059
   D36        1.16016   0.00003   0.00114  -0.00462  -0.00347   1.15669
   D37       -0.98566   0.00004   0.00127  -0.00484  -0.00357  -0.98922
   D38       -3.00467   0.00011   0.00120  -0.00241  -0.00120  -3.00587
   D39       -2.90582  -0.00015   0.00070  -0.00466  -0.00396  -2.90978
   D40        1.23155  -0.00013   0.00083  -0.00488  -0.00405   1.22749
   D41       -0.78747  -0.00007   0.00076  -0.00245  -0.00169  -0.78916
   D42       -0.90130   0.00002   0.00122  -0.00689  -0.00566  -0.90696
   D43       -3.04712   0.00004   0.00135  -0.00711  -0.00576  -3.05288
   D44        1.21705   0.00010   0.00128  -0.00467  -0.00339   1.21366
   D45       -3.08417   0.00010   0.00149  -0.01901  -0.01752  -3.10169
   D46        1.10755   0.00001   0.00109  -0.01872  -0.01763   1.08992
   D47       -1.07969   0.00022   0.00154  -0.01715  -0.01560  -1.09530
   D48        0.99231  -0.00009   0.00144  -0.01794  -0.01651   0.97580
   D49       -1.09916  -0.00017   0.00104  -0.01765  -0.01662  -1.11578
   D50        2.99678   0.00004   0.00149  -0.01608  -0.01459   2.98219
   D51       -1.04488   0.00004   0.00163  -0.01559  -0.01395  -1.05883
   D52       -3.13635  -0.00005   0.00123  -0.01530  -0.01407   3.13277
   D53        0.95960   0.00017   0.00169  -0.01372  -0.01204   0.94756
   D54       -1.13590  -0.00006  -0.00248   0.00296   0.00048  -1.13542
   D55        3.05238  -0.00016  -0.00284   0.00268  -0.00016   3.05221
   D56        1.04406  -0.00007  -0.00259   0.00274   0.00015   1.04421
   D57        1.01666   0.00003  -0.00252   0.00312   0.00061   1.01727
   D58       -1.07825  -0.00007  -0.00288   0.00284  -0.00004  -1.07829
   D59       -3.08656   0.00002  -0.00263   0.00290   0.00027  -3.08629
   D60        3.02035  -0.00007  -0.00253   0.00081  -0.00172   3.01863
   D61        0.92544  -0.00018  -0.00289   0.00053  -0.00236   0.92308
   D62       -1.08287  -0.00009  -0.00264   0.00059  -0.00205  -1.08492
   D63        1.29478  -0.00004  -0.00050   0.00472   0.00423   1.29901
   D64       -2.73307  -0.00015  -0.00028   0.00296   0.00268  -2.73039
   D65       -0.71655  -0.00009  -0.00116   0.00583   0.00468  -0.71187
   D66       -2.89660  -0.00001  -0.00043   0.00371   0.00328  -2.89332
   D67       -0.64126  -0.00012  -0.00021   0.00194   0.00173  -0.63954
   D68        1.37525  -0.00006  -0.00109   0.00482   0.00373   1.37898
   D69       -0.89404   0.00004  -0.00034   0.00515   0.00481  -0.88923
   D70        1.36130  -0.00007  -0.00012   0.00338   0.00326   1.36456
   D71       -2.90537   0.00000  -0.00099   0.00626   0.00526  -2.90011
   D72       -3.00496  -0.00005  -0.00214   0.00523   0.00309  -3.00186
   D73        1.19490   0.00001  -0.00183   0.00510   0.00327   1.19817
   D74       -0.91972  -0.00016  -0.00270   0.00528   0.00258  -0.91714
   D75        1.06171   0.00008  -0.00231   0.00795   0.00563   1.06734
   D76       -1.02162   0.00014  -0.00201   0.00782   0.00581  -1.01581
   D77       -3.13625  -0.00003  -0.00287   0.00800   0.00512  -3.13112
   D78       -0.95388  -0.00002  -0.00186   0.00563   0.00377  -0.95011
   D79       -3.03721   0.00004  -0.00155   0.00550   0.00395  -3.03326
   D80        1.13135  -0.00013  -0.00242   0.00568   0.00326   1.13461
   D81       -0.04757   0.00011   0.00385  -0.03038  -0.02653  -0.07410
   D82        2.05351  -0.00015   0.00390  -0.03668  -0.03279   2.02072
   D83       -2.18630  -0.00010   0.00503  -0.03856  -0.03352  -2.21982
   D84        3.09962   0.00010   0.00355  -0.02171  -0.01816   3.08146
   D85       -1.08248  -0.00016   0.00360  -0.02802  -0.02442  -1.10690
   D86        0.96089  -0.00011   0.00473  -0.02990  -0.02514   0.93575
   D87        0.06248  -0.00012  -0.00442   0.03426   0.02985   0.09233
   D88       -2.06888   0.00029  -0.00471   0.04389   0.03918  -2.02969
   D89        2.13166   0.00031  -0.00471   0.04212   0.03741   2.16907
   D90       -2.02213   0.00011  -0.00444   0.04373   0.03931  -1.98283
   D91        2.12969   0.00052  -0.00472   0.05335   0.04864   2.17833
   D92        0.04704   0.00054  -0.00473   0.05159   0.04687   0.09391
   D93        2.15918  -0.00030  -0.00615   0.04001   0.03386   2.19303
   D94        0.02782   0.00011  -0.00644   0.04964   0.04319   0.07101
   D95       -2.05483   0.00013  -0.00644   0.04787   0.04142  -2.01342
   D96        1.03129   0.00026   0.00527  -0.00562  -0.00032   1.03097
   D97        3.12142   0.00016   0.00477  -0.00604  -0.00124   3.12018
   D98       -1.07742   0.00026   0.00515  -0.00554  -0.00037  -1.07779
   D99        3.06628  -0.00006   0.00525  -0.01154  -0.00631   3.05998
   D100      -1.12678  -0.00016   0.00475  -0.01196  -0.00722  -1.13400
   D101       0.95757  -0.00006   0.00513  -0.01146  -0.00635   0.95122
   D102      -1.05754   0.00005   0.00526  -0.00836  -0.00310  -1.06064
   D103       1.03258  -0.00005   0.00476  -0.00878  -0.00402   1.02856
   D104       3.11693   0.00005   0.00514  -0.00828  -0.00314   3.11378
   D105       1.05550   0.00023  -0.00347   0.02437   0.02088   1.07638
   D106      -0.94745   0.00008  -0.00326   0.02005   0.01680  -0.93065
   D107      -3.10348  -0.00001  -0.00305   0.01823   0.01519  -3.08830
   D108       2.78078  -0.00024   0.00196  -0.02540  -0.02343   2.75734
   D109      -1.36086  -0.00011   0.00228  -0.02562  -0.02334  -1.38420
   D110       0.72451  -0.00033   0.00246  -0.02932  -0.02685   0.69765
   D111      -1.02396   0.00000  -0.00416   0.01825   0.01409  -1.00986
   D112       1.08502   0.00017  -0.00349   0.01911   0.01562   1.10064
   D113      -3.10901  -0.00015  -0.00461   0.01625   0.01163  -3.09738
   D114      -3.07662  -0.00001  -0.00479   0.01940   0.01460  -3.06201
   D115      -0.96764   0.00015  -0.00413   0.02026   0.01613  -0.95151
   D116       1.12151  -0.00017  -0.00525   0.01740   0.01215   1.13366
   D117       1.16575  -0.00004  -0.00501   0.02052   0.01551   1.18125
   D118      -3.00846   0.00013  -0.00435   0.02138   0.01703  -2.99143
   D119      -0.91931  -0.00019  -0.00547   0.01852   0.01305  -0.90626
   D120      -2.86113  -0.00033  -0.00668  -0.02996  -0.03664  -2.89777
   D121      -0.77460  -0.00002  -0.00677  -0.02539  -0.03215  -0.80675
   D122       1.32337  -0.00020  -0.00684  -0.02556  -0.03240   1.29096
   D123      -0.86776  -0.00032  -0.00641  -0.02921  -0.03561  -0.90337
   D124       1.21878  -0.00001  -0.00649  -0.02464  -0.03113   1.18765
   D125      -2.96644  -0.00020  -0.00657  -0.02481  -0.03138  -2.99782
   D126       1.20378  -0.00033  -0.00621  -0.03041  -0.03662   1.16716
   D127      -2.99288  -0.00002  -0.00630  -0.02584  -0.03213  -3.02501
   D128      -0.89491  -0.00020  -0.00637  -0.02601  -0.03239  -0.92730
   D129       2.98610   0.00000   0.00724  -0.04907  -0.04183   2.94427
   D130       0.90850  -0.00049   0.00767  -0.05449  -0.04683   0.86168
   D131      -1.17864  -0.00024   0.00723  -0.05424  -0.04701  -1.22565
         Item               Value     Threshold  Converged?
 Maximum Force            0.001880     0.000450     NO 
 RMS     Force            0.000331     0.000300     NO 
 Maximum Displacement     0.098588     0.001800     NO 
 RMS     Displacement     0.022814     0.001200     NO 
 Predicted change in Energy=-1.181828D-04
 GradGradGradGradGradGradGradGradGradGradGradGradGradGradGradGradGradGrad

                          Input orientation:                          
 ---------------------------------------------------------------------
 Center     Atomic      Atomic             Coordinates (Angstroms)
 Number     Number       Type             X           Y           Z
 ---------------------------------------------------------------------
      1          6           0       -1.903748   -0.412884    0.186176
      2          6           0       -0.961748    0.531386    0.428774
      3          6           0        0.429989    0.272811    0.919526
      4          6           0        1.250786   -0.578714   -0.095720
      5          6           0        0.885029   -2.074018   -0.001147
      6          6           0       -0.542754   -2.459387   -0.424742
      7          6           0       -1.691173   -1.895652    0.451370
      8          6           0       -3.086896    0.239551   -0.405340
      9          6           0       -2.801695    1.728802   -0.553304
     10          6           0       -1.418391    1.948380    0.084866
     11          8           0       -4.144473   -0.283333   -0.754594
     12          6           0       -2.946731   -2.771094    0.319137
     13          6           0       -1.471100    2.858420    1.313419
     14          8           0       -0.471348    2.570499   -0.809969
     15          6           0        2.784304   -0.346395    0.032435
     16          8           0        3.383348   -1.157062   -1.001795
     17          6           0        3.360128   -0.753401    1.396050
     18          6           0        3.150606    1.116986   -0.289824
     19          8           0        4.571195    1.160236   -0.471588
     20          1           0        0.388400   -0.264364    1.877535
     21          1           0        0.922503    1.227191    1.114438
     22          1           0        0.998184   -0.234454   -1.107959
     23          1           0        1.044013   -2.417966    1.030282
     24          1           0        1.580871   -2.642444   -0.628064
     25          1           0       -0.604826   -3.555437   -0.386052
     26          1           0       -0.716281   -2.179405   -1.473375
     27          1           0       -1.357781   -1.974556    1.498040
     28          1           0       -2.798832    1.999939   -1.615742
     29          1           0       -3.602949    2.308378   -0.080466
     30          1           0       -2.718342   -3.785423    0.666723
     31          1           0       -3.290230   -2.842422   -0.718344
     32          1           0       -3.777883   -2.389008    0.920433
     33          1           0       -0.491333    2.932389    1.796266
     34          1           0       -1.781972    3.863930    1.008380
     35          1           0       -2.192376    2.478362    2.044069
     36          1           0       -0.444778    2.045798   -1.629046
     37          1           0        4.259586   -0.759595   -1.163283
     38          1           0        2.870340   -0.214757    2.215838
     39          1           0        3.238852   -1.826831    1.567533
     40          1           0        4.430495   -0.523791    1.437092
     41          1           0        2.636097    1.434524   -1.207093
     42          1           0        2.859411    1.792462    0.523522
     43          1           0        4.798102    2.025549   -0.849055
 ---------------------------------------------------------------------
                    Distance matrix (angstroms):
                    1          2          3          4          5
     1  C    0.000000
     2  C    1.355678   0.000000
     3  C    2.540533   1.498209   0.000000
     4  C    3.171443   2.530360   1.558694   0.000000
     5  C    3.251420   3.222351   2.561700   1.542289   0.000000
     6  C    2.532529   3.138275   3.196591   2.619536   1.538345
     7  C    1.521222   2.534380   3.069321   3.269366   2.621717
     8  C    1.474924   2.301558   3.758305   4.425032   4.614343
     9  C    2.437203   2.404929   3.838348   4.685788   5.325246
    10  C    2.412758   1.527962   2.630721   3.680125   4.636036
    11  O    2.433655   3.491971   4.902823   5.443361   5.391671
    12  C    2.581985   3.854679   4.585637   4.753712   3.907797
    13  C    3.487017   2.541087   3.233367   4.605239   5.622132
    14  O    3.456103   2.435766   3.013790   3.659705   4.905659
    15  C    4.691044   3.867879   2.590974   1.556302   2.567695
    16  O    5.469778   4.876192   3.802413   2.388154   2.843186
    17  C    5.411851   4.611389   3.141003   2.589443   3.134055
    18  C    5.302224   4.215539   3.094659   2.553898   3.924115
    19  O    6.695689   5.640883   4.457837   3.767007   4.926412
    20  H    2.852489   2.134251   1.099122   2.176296   2.655360
    21  H    3.396941   2.122423   1.091513   2.198532   3.484812
    22  H    3.182426   2.605646   2.165839   1.098612   2.149845
    23  H    3.663628   3.617121   2.762169   2.166445   1.098828
    24  H    4.216219   4.201787   3.495465   2.156693   1.095596
    25  H    3.448229   4.182518   4.175028   3.519725   2.135983
    26  H    2.699034   3.320664   3.612931   2.886086   2.177786
    27  H    2.111371   2.753166   2.929413   3.360516   2.699565
    28  H    3.141623   3.116339   4.453744   5.035804   5.724934
    29  H    3.219261   3.223813   4.626889   5.647501   6.273247
    30  H    3.502644   4.666593   5.142487   5.159291   4.044656
    31  H    2.939922   4.256793   5.121262   5.112031   4.305532
    32  H    2.820741   4.086692   4.979103   5.440335   4.763536
    33  H    3.972172   2.802880   2.948026   4.352290   5.494467
    34  H    4.356832   3.480598   4.218626   5.491243   6.587205
    35  H    3.448822   2.813243   3.606362   5.077378   5.863232
    36  H    3.386553   2.606784   3.225510   3.480530   4.625076
    37  H    6.318856   5.609243   4.479930   3.197701   3.803408
    38  H    5.191406   4.293626   2.805969   2.845825   3.509035
    39  H    5.509422   4.950050   3.566248   2.876910   2.839426
    40  H    6.457533   5.586268   4.111752   3.530309   4.128204
    41  H    5.095519   4.054159   3.277041   2.684654   4.102489
    42  H    5.259756   4.024990   2.892792   2.931486   4.373000
    43  H    7.206418   6.086152   5.027960   4.464656   5.730405
                    6          7          8          9         10
     6  C    0.000000
     7  C    1.550560   0.000000
     8  C    3.709083   2.690926   0.000000
     9  C    4.760280   3.921644   1.523516   0.000000
    10  C    4.522704   3.871087   2.438096   1.539157   0.000000
    11  O    4.220947   3.173736   1.230388   2.427397   3.621707
    12  C    2.535670   1.536330   3.099758   4.585985   4.966301
    13  C    5.671164   4.836606   3.524685   2.555616   1.529802
    14  O    5.045121   4.798484   3.526774   2.490953   1.443832
    15  C    3.967753   4.754534   5.916584   5.987731   4.788673
    16  O    4.176520   5.329913   6.646078   6.839892   5.820765
    17  C    4.632295   5.264294   6.767206   6.923104   5.643852
    18  C    5.142913   5.750494   6.299974   5.989460   4.659114
    19  O    6.265488   7.029050   7.713521   7.395231   6.066791
    20  H    3.314462   3.003277   4.188452   4.478659   3.372594
    21  H    4.255221   4.125906   4.400049   4.111280   2.657050
    22  H    2.791344   3.524730   4.172078   4.312899   3.468058
    23  H    2.153286   2.844151   5.117403   5.873066   5.101198
    24  H    2.141175   3.525500   5.490314   6.190336   5.529874
    25  H    1.098488   2.153209   4.534641   5.725154   5.583516
    26  H    1.099150   2.176137   3.551318   4.524330   4.467626
    27  H    2.143927   1.101316   3.393371   4.473004   4.170152
    28  H    5.137505   4.547030   2.155695   1.096494   2.190969
    29  H    5.675817   4.648828   2.156826   1.096126   2.220187
    30  H    2.771796   2.161641   4.181575   5.648194   5.908040
    31  H    2.789542   2.195811   3.104492   4.600216   5.205834
    32  H    3.504356   2.194944   3.023981   4.481206   5.007826
    33  H    5.831532   5.153478   4.339976   3.508114   2.180962
    34  H    6.601049   5.787166   4.103359   2.835042   2.157406
    35  H    5.761740   4.681868   3.436866   2.771183   2.172191
    36  H    4.664401   4.627813   3.426481   2.610127   1.973551
    37  H    5.147544   6.269710   7.452756   7.511717   6.413301
    38  H    4.864178   5.171668   6.524234   6.604358   5.254847
    39  H    4.320859   5.055264   6.940983   7.323160   6.175794
    40  H    5.652094   6.350470   7.777430   7.832013   6.492273
    41  H    5.087210   5.706648   5.901137   5.484854   4.286266
    42  H    5.527400   5.857918   6.215536   5.762962   4.303059
    43  H    6.987091   7.692699   8.096905   7.611337   6.286728
                   11         12         13         14         15
    11  O    0.000000
    12  C    2.962506   0.000000
    13  C    4.614565   5.904025   0.000000
    14  O    4.651803   5.994582   2.364567   0.000000
    15  C    6.973618   6.229456   5.479071   4.451650   0.000000
    16  O    7.582388   6.664823   6.711928   5.365650   1.444183
    17  C    7.820822   6.708747   6.032648   5.531278   1.535146
    18  C    7.442787   7.257101   5.192605   3.937234   1.542566
    19  O    8.838939   8.520552   6.525289   5.246960   2.391015
    20  H    5.241698   4.453695   3.678008   3.999787   3.025142
    21  H    5.607959   5.620476   2.903418   2.729586   2.667060
    22  H    5.155015   4.902398   4.639644   3.180579   2.122087
    23  H    5.887514   4.068963   5.852026   5.528800   2.883699
    24  H    6.193624   4.627410   6.583569   5.605307   2.675136
    25  H    4.834417   2.568463   6.691501   6.142037   4.686074
    26  H    3.982993   2.922003   5.806518   4.802258   4.228650
    27  H    3.962354   2.132849   4.837829   5.173993   4.685699
    28  H    2.786692   5.150572   3.328640   2.528239   6.276399
    29  H    2.732153   5.137250   2.605810   3.226113   6.917917
    30  H    4.039632   1.096285   6.790764   6.901257   6.519843
    31  H    2.698144   1.095193   6.319564   6.103622   6.610127
    32  H    2.715506   1.094696   5.745537   6.206785   6.929871
    33  H    5.494832   6.382836   1.094785   2.631316   4.958964
    34  H    5.088150   6.771652   1.095784   2.587874   6.287304
    35  H    4.389778   5.576848   1.094775   3.334060   6.065745
    36  H    4.458392   5.766943   3.220526   0.973090   4.348572
    37  H    8.427459   7.627234   7.215597   5.796214   1.943433
    38  H    7.618120   6.631036   5.395079   5.299060   2.189059
    39  H    7.892283   6.380560   6.648293   6.225320   2.180558
    40  H    8.853891   7.792538   6.803195   6.217072   2.171284
    41  H    7.009416   7.154339   5.024891   3.332321   2.174872
    42  H    7.415989   7.387767   4.529186   3.671171   2.195795
    43  H    9.236315   9.184492   6.683776   5.297698   3.233965
                   16         17         18         19         20
    16  O    0.000000
    17  C    2.431695   0.000000
    18  C    2.394235   2.526740   0.000000
    19  O    2.657437   2.935432   1.432823   0.000000
    20  H    4.249373   3.049943   3.772978   5.004362   0.000000
    21  H    4.027265   3.153421   2.636009   3.979060   1.758499
    22  H    2.559587   3.481112   2.669954   3.887999   3.047278
    23  H    3.345401   2.875578   4.321608   5.244059   2.405342
    24  H    2.365366   3.291090   4.088005   4.840134   3.654488
    25  H    4.694345   5.171861   5.995337   7.002577   4.116004
    26  H    4.251415   5.184996   5.217260   6.333575   4.014511
    27  H    5.421787   4.874452   5.751491   6.989929   2.473443
    28  H    6.968712   7.388136   6.159017   7.505431   5.242948
    29  H    7.852800   7.748485   6.861032   8.263645   5.136500
    30  H    6.850027   6.831755   7.706696   8.882154   4.849306
    31  H    6.888935   7.284362   7.572642   8.825200   5.188187
    32  H    7.516374   7.338434   7.858796   9.178342   4.773685
    33  H    6.290144   5.345930   4.572875   5.823476   3.316589
    34  H    7.478750   6.921794   5.793218   7.061374   4.744340
    35  H    7.319993   6.457129   5.987308   7.335658   3.769705
    36  H    5.030538   5.609281   3.947531   5.223401   4.281021
    37  H    0.975629   2.712793   2.348259   2.064290   4.947516
    38  H    3.391795   1.096395   2.851391   3.464935   2.505381
    39  H    2.659119   1.093786   3.481899   3.854313   3.265346
    40  H    2.728684   1.095487   2.704164   2.549275   4.074289
    41  H    2.704968   3.476721   1.098605   2.088254   4.177714
    42  H    3.361665   2.737415   1.096629   2.078499   3.488521
    43  H    3.486240   3.851082   1.962771   0.970946   5.667758
                   21         22         23         24         25
    21  H    0.000000
    22  H    2.661048   0.000000
    23  H    3.648152   3.056452   0.000000
    24  H    4.294629   2.523537   1.757476   0.000000
    25  H    5.240012   3.757622   2.453266   2.381050   0.000000
    26  H    4.581187   2.618349   3.069828   2.491157   1.757315
    27  H    3.949434   3.920428   2.486770   3.688098   2.572144
    28  H    4.679675   4.434827   6.425480   6.458252   6.098196
    29  H    4.803798   5.356506   6.720591   7.189053   6.592909
    30  H    6.211481   5.437964   4.019631   4.633154   2.372378
    31  H    6.137422   5.034262   4.692922   4.876040   2.798250
    32  H    5.933646   5.618478   4.823234   5.583755   3.624327
    33  H    2.317654   4.547755   5.618747   6.422629   6.845967
    34  H    3.778602   5.385621   6.888316   7.504636   7.640492
    35  H    3.483118   5.241595   5.956173   6.899300   6.695710
    36  H    3.172740   2.748312   5.404971   5.204309   5.739728
    37  H    4.502384   3.303873   4.231056   3.317694   5.664215
    38  H    2.662022   3.814836   3.097602   3.955271   5.477841
    39  H    3.859769   3.835950   2.335678   2.869629   4.645259
    40  H    3.933962   4.282728   3.901494   4.107787   6.153795
    41  H    2.892905   2.340529   4.730989   4.250935   6.006447
    42  H    2.102457   3.199106   4.613044   4.757016   6.436481
    43  H    4.417347   4.428772   6.113094   5.673586   7.781608
                   26         27         28         29         30
    26  H    0.000000
    27  H    3.046768   0.000000
    28  H    4.671638   5.250608   0.000000
    29  H    5.514820   5.086845   1.760344   0.000000
    30  H    3.341791   2.412769   6.219850   6.202841   0.000000
    31  H    2.763128   3.065927   4.949268   5.199559   1.770514
    32  H    3.891999   2.522359   5.162711   4.806021   1.771149
    33  H    6.072197   4.991771   4.223246   3.686959   7.166898
    34  H    6.619419   5.874320   3.375571   2.630834   7.714022
    35  H    6.020470   4.563242   3.740441   2.555829   6.434961
    36  H    4.236777   5.174504   2.354538   3.527193   6.666542
    37  H    5.183751   6.333529   7.592168   8.509078   7.822790
    38  H    5.507629   4.635637   7.192037   7.317287   6.810490
    39  H    5.001450   4.599530   7.825026   8.162481   6.335274
    40  H    6.140128   5.967627   8.243311   8.652190   7.895416
    41  H    4.936581   5.906830   5.479521   6.399891   7.709025
    42  H    5.705164   5.738015   6.052703   6.510996   7.889527
    43  H    6.962746   7.707438   7.635567   8.440876   9.620911
                   31         32         33         34         35
    31  H    0.000000
    32  H    1.768892   0.000000
    33  H    6.892425   6.315517   0.000000
    34  H    7.087424   6.564346   1.776030   0.000000
    35  H    6.094830   5.240962   1.777946   1.777888   0.000000
    36  H    5.728932   6.105484   3.538498   3.471269   4.090597
    37  H    7.844480   8.461547   6.705290   7.911608   7.899322
    38  H    7.312090   7.113670   4.624004   6.303781   5.737027
    39  H    6.991821   7.068899   6.051180   7.609605   6.946942
    40  H    8.344552   8.433471   6.024830   7.617785   7.296832
    41  H    7.324786   7.764336   4.587437   5.507238   5.913865
    42  H    7.800158   7.854674   3.761223   5.105733   5.320063
    43  H    9.441152   9.806474   5.983161   7.080049   7.579050
                   36         37         38         39         40
    36  H    0.000000
    37  H    5.497109   0.000000
    38  H    5.557270   3.693956   0.000000
    39  H    6.227720   3.104553   1.776199   0.000000
    40  H    6.306527   2.616632   1.770885   1.770577   0.000000
    41  H    3.169147   2.729797   3.806764   4.324153   3.747876
    42  H    3.951632   3.364342   2.625449   3.785924   2.944137
    43  H    5.300622   2.854079   4.257794   4.807494   3.443942
                   41         42         43
    41  H    0.000000
    42  H    1.781296   0.000000
    43  H    2.269751   2.386802   0.000000
 Stoichiometry    C15H24O4
 Framework group  C1[X(C15H24O4)]
 Deg. of freedom   123
 Full point group                 C1      NOp   1
 Largest Abelian subgroup         C1      NOp   1
 Largest concise Abelian subgroup C1      NOp   1
                         Standard orientation:                         
 ---------------------------------------------------------------------
 Center     Atomic      Atomic             Coordinates (Angstroms)
 Number     Number       Type             X           Y           Z
 ---------------------------------------------------------------------
      1          6           0       -1.929475   -0.387425    0.170323
      2          6           0       -0.976615    0.545315    0.415103
      3          6           0        0.413352    0.269198    0.901294
      4          6           0        1.222382   -0.586449   -0.119915
      5          6           0        0.840481   -2.078089   -0.031504
      6          6           0       -0.592430   -2.445793   -0.453485
      7          6           0       -1.732542   -1.873670    0.428022
      8          6           0       -3.106785    0.280717   -0.415278
      9          6           0       -2.805626    1.767440   -0.556912
     10          6           0       -1.418505    1.968836    0.078965
     11          8           0       -4.170846   -0.228896   -0.764452
     12          6           0       -2.997927   -2.734677    0.294681
     13          6           0       -1.458354    2.873573    1.311911
     14          8           0       -0.466803    2.584777   -0.815199
     15          6           0        2.758651   -0.371544    0.005655
     16          8           0        3.346346   -1.183817   -1.033812
     17          6           0        3.333177   -0.791280    1.365954
     18          6           0        3.140214    1.089247   -0.310589
     19          8           0        4.560760    1.117801   -0.495552
     20          1           0        0.368125   -0.272019    1.856861
     21          1           0        0.916752    1.217193    1.099515
     22          1           0        0.971195   -0.234656   -1.129912
     23          1           0        0.998105   -2.428636    0.997910
     24          1           0        1.528578   -2.651126   -0.662758
     25          1           0       -0.666421   -3.541268   -0.419806
     26          1           0       -0.765337   -2.158967   -1.500369
     27          1           0       -1.397581   -1.961174    1.473508
     28          1           0       -2.802285    2.043555   -1.618066
     29          1           0       -3.599369    2.353510   -0.079432
     30          1           0       -2.779855   -3.753080    0.636939
     31          1           0       -3.344620   -2.797328   -0.742298
     32          1           0       -3.823428   -2.346365    0.899760
     33          1           0       -0.476706    2.934523    1.792750
     34          1           0       -1.758902    3.883859    1.012355
     35          1           0       -2.182036    2.497981    2.042492
     36          1           0       -0.447907    2.063699   -1.636799
     37          1           0        4.226507   -0.795207   -1.195528
     38          1           0        2.851246   -0.251192    2.189441
     39          1           0        3.200545   -1.864118    1.532673
     40          1           0        4.406090   -0.573600    1.405511
     41          1           0        2.627065    1.416739   -1.225116
     42          1           0        2.858348    1.764014    0.506624
     43          1           0        4.796252    1.982355   -0.869485
 ---------------------------------------------------------------------
 Rotational constants (GHZ):      0.5649846      0.2598718      0.1989968
 Standard basis: 6-31G(d) (6D, 7F)
 There are   333 symmetry adapted cartesian basis functions of A   symmetry.
 There are   333 symmetry adapted basis functions of A   symmetry.
   333 basis functions,   628 primitive gaussians,   333 cartesian basis functions
    73 alpha electrons       73 beta electrons
       nuclear repulsion energy      1595.9477909578 Hartrees.
 NAtoms=   43 NActive=   43 NUniq=   43 SFac= 1.00D+00 NAtFMM=   60 NAOKFM=F Big=F
 Integral buffers will be    131072 words long.
 Raffenetti 2 integral format.
 Two-electron integral symmetry is turned on.
 ------------------------------------------------------------------------------
 Polarizable Continuum Model (PCM)
 =================================
 Model                : PCM (using non-symmetric T matrix).
 Atomic radii         : SMD-Coulomb.
 Polarization charges : Total charges.
 Charge compensation  : None.
 Solution method      : On-the-fly selection.
 Cavity type          : VdW (van der Waals Surface) (Alpha=1.000).
 Cavity algorithm     : GePol (No added spheres)
                        Default sphere list used, NSphG=   43.
                        Lebedev-Laikov grids with approx.  5.0 points / Ang**2.
                        Smoothing algorithm: Karplus/York (Gamma=1.0000).
                        Polarization charges: spherical gaussians, with
                                              point-specific exponents (IZeta= 3).
                        Self-potential: point-specific (ISelfS= 7).
                        Self-field    : sphere-specific E.n sum rule (ISelfD= 2).
 1st derivatives      : Analytical E(r).r(x)/FMM algorithm (CHGder, D1EAlg=3).
                        Cavity 1st derivative terms included.
 Solvent              : Methanol, Eps=  32.613000 Eps(inf)=   1.765709
 ------------------------------------------------------------------------------
 ------------------------------------------------------------------------------
 Atomic radii for non-electrostatic terms: SMD-CDS.
 ------------------------------------------------------------------------------
 Nuclear repulsion after PCM non-electrostatic terms =     1595.9487194257 Hartrees.
 One-electron integrals computed using PRISM.
 NBasis=   333 RedAO= T EigKep=  9.89D-04  NBF=   333
 NBsUse=   333 1.00D-06 EigRej= -1.00D+00 NBFU=   333
 Initial guess from the checkpoint file:  "DY-202A-11R_69.chk"
 B after Tr=     0.000000    0.000000    0.000000
         Rot=    0.999999    0.000389    0.000785   -0.000555 Ang=   0.12 deg.
 ExpMin= 1.61D-01 ExpMax= 5.48D+03 ExpMxC= 8.25D+02 IAcc=1 IRadAn=         1 AccDes= 0.00D+00
 Harris functional with IExCor=  402 and IRadAn=       1 diagonalized for initial guess.
 HarFok:  IExCor=  402 AccDes= 0.00D+00 IRadAn=         1 IDoV= 1 UseB2=F ITyADJ=14
 ICtDFT=  3500011 ScaDFX=  1.000000  1.000000  1.000000  1.000000
 FoFCou: FMM=F IPFlag=           0 FMFlag=      100000 FMFlg1=           0
         NFxFlg=           0 DoJE=T BraDBF=F KetDBF=T FulRan=T
         wScrn=  0.000000 ICntrl=     500 IOpCl=  0 I1Cent=   200000004 NGrid=           0
         NMat0=    1 NMatS0=      1 NMatT0=    0 NMatD0=    1 NMtDS0=    0 NMtDT0=    0
 Petite list used in FoFCou.
 Keep R1 ints in memory in canonical form, NReq=1565304907.
 Requested convergence on RMS density matrix=1.00D-08 within 128 cycles.
 Requested convergence on MAX density matrix=1.00D-06.
 Requested convergence on             energy=1.00D-06.
 No special actions if energy rises.
 Inv3:  Mode=1 IEnd=    21805248.
 Iteration    1 A*A^-1 deviation from unit magnitude is 6.22D-15 for   2692.
 Iteration    1 A*A^-1 deviation from orthogonality  is 2.80D-15 for   2567   1001.
 Iteration    1 A^-1*A deviation from unit magnitude is 6.00D-15 for   2690.
 Iteration    1 A^-1*A deviation from orthogonality  is 3.13D-11 for   2593   1974.
 Error on total polarization charges =  0.05216
 SCF Done:  E(RB3LYP) =  -886.949009660     A.U. after   10 cycles
            NFock= 10  Conv=0.57D-08     -V/T= 2.0094
 SMD-CDS (non-electrostatic) energy       (kcal/mol) =       0.58
 (included in total energy above)
 D1PCM: PCM CHGder 1st derivatives, ID1Alg=3 FixD1E=F DoIter=F DoCFld=F I1PDM=0.
 Calling FoFJK, ICntrl=      2127 FMM=F ISym2X=0 I1Cent= 0 IOpClX= 0 NMat=1 NMatS=1 NMatT=0.
 ***** Axes restored to original set *****
 -------------------------------------------------------------------
 Center     Atomic                   Forces (Hartrees/Bohr)
 Number     Number              X              Y              Z
 -------------------------------------------------------------------
      1        6           0.001102676   -0.002027266    0.000634218
      2        6          -0.000833356    0.001428850   -0.000084488
      3        6           0.000740957   -0.000817497   -0.000663350
      4        6           0.000322523    0.000994425    0.000572907
      5        6           0.000320514   -0.000559623   -0.000195216
      6        6          -0.000466605   -0.000125687    0.000125480
      7        6          -0.000065604    0.000676165   -0.000124913
      8        6           0.000277990    0.000777864   -0.000785512
      9        6          -0.001657849    0.000635233    0.000369299
     10        6           0.002431566   -0.000253766   -0.000786301
     11        8          -0.001269544   -0.000421551    0.000017476
     12        6          -0.000531355    0.000241225   -0.000302317
     13        6          -0.000573775   -0.000231640    0.000041521
     14        8          -0.000483378   -0.000054743    0.000655149
     15        6          -0.000451458   -0.000103763   -0.000414613
     16        8           0.000767574    0.000465148   -0.000252359
     17        6          -0.000211691    0.000431566    0.000442850
     18        6          -0.001196823   -0.000156899    0.000834864
     19        8           0.001150836    0.000164609   -0.000396385
     20        1          -0.000065283    0.000187102    0.000006293
     21        1           0.000098203    0.000266461   -0.000080057
     22        1          -0.000307927   -0.000056680    0.000007838
     23        1          -0.000065787   -0.000027340    0.000033866
     24        1          -0.000178420    0.000173113    0.000241560
     25        1           0.000088252    0.000009714   -0.000082703
     26        1          -0.000005006    0.000054604    0.000059372
     27        1          -0.000089722   -0.000185772    0.000055178
     28        1           0.000552484   -0.000594302   -0.000086766
     29        1           0.000226356   -0.000098221   -0.000004371
     30        1           0.000168592   -0.000034478    0.000060305
     31        1          -0.000031101   -0.000061900    0.000050275
     32        1          -0.000019775   -0.000156301    0.000078888
     33        1           0.000172129    0.000117980   -0.000037396
     34        1           0.000074390    0.000202943    0.000201822
     35        1           0.000102513   -0.000025125   -0.000010390
     36        1          -0.000113899    0.000076117    0.000108219
     37        1           0.000007019    0.000059251    0.000120567
     38        1           0.000307361   -0.000162852   -0.000090840
     39        1          -0.000021052   -0.000285782    0.000095518
     40        1          -0.000065823   -0.000253638   -0.000051921
     41        1           0.000169133   -0.000171727    0.000047192
     42        1          -0.000259840   -0.000059063   -0.000062416
     43        1          -0.000115993   -0.000036750   -0.000348344
 -------------------------------------------------------------------
 Cartesian Forces:  Max     0.002431566 RMS     0.000517165

 GradGradGradGradGradGradGradGradGradGradGradGradGradGradGradGradGradGrad
 Berny optimization.
 Using GEDIIS/GDIIS optimizer.
 FormGI is forming the generalized inverse of G from B-inverse, IUseBI=4.
 Internal  Forces:  Max     0.001265862 RMS     0.000264756
 Search for a local minimum.
 Step number   6 out of a maximum of  258
 All quantities printed in internal units (Hartrees-Bohrs-Radians)
 Mixed Optimization -- En-DIIS/RFO-DIIS
 Swapping is turned off.
 Update second derivatives using D2CorX and points    3    4    5    6
 DE= -1.32D-04 DEPred=-1.18D-04 R= 1.11D+00
 TightC=F SS=  1.41D+00  RLast= 2.19D-01 DXNew= 1.0480D+00 6.5767D-01
 Trust test= 1.11D+00 RLast= 2.19D-01 DXMaxT set to 6.58D-01
 ITU=  1  1 -1  1  1  0
     Eigenvalues ---    0.00107   0.00312   0.00333   0.00384   0.00417
     Eigenvalues ---    0.00515   0.00575   0.00618   0.00828   0.00939
     Eigenvalues ---    0.01053   0.01161   0.01239   0.01249   0.01338
     Eigenvalues ---    0.01353   0.02416   0.02832   0.03371   0.03741
     Eigenvalues ---    0.03869   0.04324   0.04396   0.04584   0.04785
     Eigenvalues ---    0.04857   0.04994   0.05073   0.05315   0.05392
     Eigenvalues ---    0.05419   0.05487   0.05553   0.05600   0.05637
     Eigenvalues ---    0.05724   0.05747   0.05895   0.05945   0.06226
     Eigenvalues ---    0.06451   0.06708   0.06878   0.08075   0.08352
     Eigenvalues ---    0.08723   0.08874   0.08930   0.08989   0.09248
     Eigenvalues ---    0.09628   0.10954   0.11355   0.12978   0.13577
     Eigenvalues ---    0.13725   0.15197   0.15726   0.15980   0.16000
     Eigenvalues ---    0.16000   0.16000   0.16000   0.16000   0.16000
     Eigenvalues ---    0.16001   0.16050   0.16113   0.16164   0.16525
     Eigenvalues ---    0.17137   0.18506   0.20026   0.20130   0.20903
     Eigenvalues ---    0.23214   0.24155   0.24671   0.25133   0.26803
     Eigenvalues ---    0.27358   0.27868   0.28244   0.28548   0.28824
     Eigenvalues ---    0.29120   0.29374   0.29625   0.30218   0.30659
     Eigenvalues ---    0.31123   0.31919   0.32711   0.33664   0.33793
     Eigenvalues ---    0.33864   0.33902   0.33958   0.34042   0.34074
     Eigenvalues ---    0.34114   0.34129   0.34154   0.34173   0.34194
     Eigenvalues ---    0.34205   0.34222   0.34240   0.34266   0.34296
     Eigenvalues ---    0.34326   0.34452   0.34590   0.35007   0.35880
     Eigenvalues ---    0.39836   0.41643   0.42353   0.51358   0.52579
     Eigenvalues ---    0.52623   0.52921   0.95532
 En-DIIS/RFO-DIIS IScMMF=        0 using points:     6    5    4    3    2
 RFO step:  Lambda=-4.05704803D-05.
 DidBck=F Rises=F RFO-DIIS coefs:    1.11246    0.12929   -0.07996   -0.27538    0.11360
 Iteration  1 RMS(Cart)=  0.03495032 RMS(Int)=  0.00059722
 Iteration  2 RMS(Cart)=  0.00083330 RMS(Int)=  0.00006929
 Iteration  3 RMS(Cart)=  0.00000037 RMS(Int)=  0.00006929
 Variable       Old X    -DE/DX   Delta X   Delta X   Delta X     New X
                                 (Linear)    (Quad)   (Total)
    R1        2.56186   0.00074   0.00040   0.00243   0.00286   2.56472
    R2        2.87469  -0.00065   0.00059  -0.00192  -0.00134   2.87335
    R3        2.78720   0.00119  -0.00090   0.00022  -0.00056   2.78664
    R4        2.83120   0.00030  -0.00043   0.00002  -0.00043   2.83078
    R5        2.88743  -0.00058  -0.00069  -0.00203  -0.00279   2.88464
    R6        2.94551  -0.00082   0.00073   0.00062   0.00133   2.94684
    R7        2.07704  -0.00008  -0.00017  -0.00087  -0.00103   2.07601
    R8        2.06266   0.00026   0.00036   0.00086   0.00121   2.06387
    R9        2.91450   0.00071  -0.00072   0.00259   0.00189   2.91640
   R10        2.94098   0.00006  -0.00151   0.00073  -0.00078   2.94021
   R11        2.07608   0.00004  -0.00008  -0.00034  -0.00042   2.07565
   R12        2.90705   0.00063  -0.00014   0.00217   0.00206   2.90911
   R13        2.07648   0.00004  -0.00024  -0.00057  -0.00081   2.07568
   R14        2.07038  -0.00034   0.00066   0.00018   0.00084   2.07122
   R15        2.93013   0.00010  -0.00035  -0.00012  -0.00044   2.92970
   R16        2.07584  -0.00002   0.00009   0.00022   0.00030   2.07614
   R17        2.07709  -0.00005  -0.00011  -0.00040  -0.00052   2.07658
   R18        2.90324   0.00036  -0.00032   0.00050   0.00017   2.90342
   R19        2.08118   0.00004  -0.00034  -0.00039  -0.00073   2.08046
   R20        2.87903   0.00015  -0.00058  -0.00022  -0.00078   2.87825
   R21        2.32510   0.00127  -0.00007   0.00149   0.00142   2.32651
   R22        2.90859   0.00087  -0.00042   0.00165   0.00111   2.90970
   R23        2.07207  -0.00005   0.00004   0.00029   0.00033   2.07241
   R24        2.07138  -0.00023  -0.00011  -0.00106  -0.00116   2.07021
   R25        2.89091   0.00018   0.00001   0.00141   0.00142   2.89233
   R26        2.72845  -0.00084   0.00000  -0.00206  -0.00206   2.72639
   R27        2.07168   0.00008   0.00002   0.00002   0.00004   2.07172
   R28        2.06961  -0.00003  -0.00013   0.00018   0.00004   2.06966
   R29        2.06868   0.00001   0.00004   0.00047   0.00051   2.06918
   R30        2.06884   0.00014   0.00025   0.00066   0.00092   2.06976
   R31        2.07073   0.00012   0.00001   0.00045   0.00046   2.07119
   R32        2.06883  -0.00007  -0.00012  -0.00039  -0.00051   2.06832
   R33        1.83887  -0.00013  -0.00021  -0.00064  -0.00085   1.83802
   R34        2.72911   0.00012   0.00037  -0.00065  -0.00027   2.72884
   R35        2.90100   0.00045  -0.00014   0.00185   0.00170   2.90271
   R36        2.91503  -0.00034  -0.00130   0.00151   0.00021   2.91524
   R37        1.84367   0.00001   0.00050   0.00089   0.00139   1.84506
   R38        2.07189  -0.00028   0.00041  -0.00037   0.00004   2.07193
   R39        2.06696   0.00030  -0.00028   0.00048   0.00019   2.06715
   R40        2.07017  -0.00012   0.00021  -0.00021  -0.00001   2.07016
   R41        2.70764   0.00113  -0.00086   0.00258   0.00172   2.70936
   R42        2.07606  -0.00017  -0.00014  -0.00099  -0.00114   2.07492
   R43        2.07233  -0.00001   0.00042   0.00037   0.00079   2.07312
   R44        1.83482   0.00007  -0.00013   0.00021   0.00008   1.83490
    A1        2.15391   0.00039  -0.00117   0.00172   0.00052   2.15443
    A2        1.89764  -0.00038  -0.00041  -0.00142  -0.00201   1.89563
    A3        2.23088  -0.00001   0.00149  -0.00043   0.00123   2.23210
    A4        2.19429  -0.00013  -0.00099  -0.00150  -0.00245   2.19184
    A5        1.98014   0.00050  -0.00013   0.00032  -0.00020   1.97994
    A6        2.10761  -0.00036   0.00125   0.00165   0.00316   2.11077
    A7        1.94992   0.00007  -0.00261  -0.00299  -0.00564   1.94428
    A8        1.91209  -0.00004   0.00100   0.00137   0.00236   1.91445
    A9        1.90365  -0.00010   0.00244   0.00142   0.00387   1.90752
   A10        1.89721   0.00012  -0.00023  -0.00049  -0.00073   1.89648
   A11        1.93518  -0.00006  -0.00026   0.00091   0.00071   1.93589
   A12        1.86373   0.00001  -0.00023  -0.00008  -0.00033   1.86339
   A13        1.94426   0.00004  -0.00022  -0.00053  -0.00078   1.94348
   A14        1.96459  -0.00052  -0.00022   0.00114   0.00092   1.96552
   A15        1.88375  -0.00002   0.00220  -0.00125   0.00095   1.88470
   A16        1.95342   0.00058  -0.00259   0.00141  -0.00116   1.95227
   A17        1.88156  -0.00019   0.00067  -0.00158  -0.00091   1.88065
   A18        1.82932   0.00009   0.00048   0.00062   0.00109   1.83041
   A19        2.03320  -0.00008   0.00050   0.00250   0.00299   2.03619
   A20        1.90363   0.00011  -0.00035  -0.00069  -0.00104   1.90260
   A21        1.89369  -0.00004   0.00000  -0.00004  -0.00004   1.89365
   A22        1.89056  -0.00007   0.00043  -0.00144  -0.00101   1.88955
   A23        1.87753   0.00010  -0.00014   0.00051   0.00038   1.87790
   A24        1.85753  -0.00002  -0.00053  -0.00113  -0.00167   1.85587
   A25        2.02724   0.00009  -0.00111  -0.00145  -0.00252   2.02472
   A26        1.86785  -0.00003  -0.00090  -0.00021  -0.00111   1.86674
   A27        1.92348  -0.00008   0.00065  -0.00029   0.00034   1.92382
   A28        1.87655   0.00002   0.00080   0.00245   0.00322   1.87977
   A29        1.90659  -0.00002   0.00066   0.00000   0.00065   1.90724
   A30        1.85338   0.00001  -0.00006  -0.00033  -0.00038   1.85300
   A31        1.93839  -0.00020  -0.00086  -0.00294  -0.00385   1.93455
   A32        2.01110   0.00001   0.00138  -0.00197  -0.00055   2.01055
   A33        1.85232   0.00011  -0.00028   0.00168   0.00140   1.85371
   A34        1.92782   0.00022   0.00025   0.00279   0.00306   1.93088
   A35        1.86161  -0.00006  -0.00014   0.00003  -0.00009   1.86152
   A36        1.86332  -0.00009  -0.00048   0.00065   0.00017   1.86349
   A37        1.89778  -0.00018   0.00030  -0.00042  -0.00041   1.89737
   A38        2.23364   0.00016  -0.00012  -0.00042  -0.00040   2.23324
   A39        2.15167   0.00003  -0.00019   0.00088   0.00083   2.15250
   A40        1.84152   0.00021  -0.00035  -0.00093  -0.00187   1.83965
   A41        1.91379  -0.00021  -0.00244  -0.00917  -0.01149   1.90230
   A42        1.91572  -0.00003   0.00045   0.00419   0.00481   1.92053
   A43        1.94349  -0.00024  -0.00017  -0.00415  -0.00425   1.93923
   A44        1.98524  -0.00006   0.00227   0.00600   0.00842   1.99366
   A45        1.86412   0.00031   0.00008   0.00345   0.00348   1.86760
   A46        1.80248  -0.00013  -0.00018  -0.00174  -0.00229   1.80019
   A47        1.96191  -0.00004  -0.00263  -0.00835  -0.01085   1.95106
   A48        1.92096   0.00021   0.00090   0.00844   0.00943   1.93040
   A49        1.96804  -0.00001   0.00060  -0.00081  -0.00015   1.96788
   A50        1.97578   0.00011   0.00130   0.00335   0.00475   1.98053
   A51        1.83796  -0.00012  -0.00001  -0.00073  -0.00082   1.83715
   A52        1.90676  -0.00031   0.00166  -0.00024   0.00142   1.90818
   A53        1.95516   0.00014  -0.00048   0.00105   0.00056   1.95572
   A54        1.95447   0.00018  -0.00042   0.00084   0.00042   1.95489
   A55        1.88119   0.00005  -0.00047  -0.00098  -0.00145   1.87974
   A56        1.88280   0.00000  -0.00041  -0.00132  -0.00173   1.88107
   A57        1.88067  -0.00006   0.00009   0.00050   0.00059   1.88125
   A58        1.94287  -0.00012   0.00079  -0.00063   0.00016   1.94303
   A59        1.90931   0.00037  -0.00047   0.00218   0.00171   1.91102
   A60        1.93067  -0.00003  -0.00024  -0.00053  -0.00077   1.92990
   A61        1.89091  -0.00019  -0.00029  -0.00179  -0.00208   1.88883
   A62        1.89518   0.00005  -0.00015  -0.00004  -0.00019   1.89499
   A63        1.89382  -0.00008   0.00035   0.00081   0.00115   1.89497
   A64        1.88309  -0.00012   0.00071   0.00086   0.00157   1.88467
   A65        1.84000   0.00071   0.00061   0.00368   0.00428   1.84428
   A66        1.98578  -0.00008  -0.00008   0.00074   0.00065   1.98643
   A67        1.93735  -0.00071  -0.00019  -0.00034  -0.00054   1.93681
   A68        1.90891  -0.00029   0.00083  -0.00025   0.00058   1.90948
   A69        1.85919  -0.00034   0.00092  -0.00329  -0.00238   1.85681
   A70        1.92625   0.00068  -0.00185  -0.00064  -0.00249   1.92376
   A71        1.83630  -0.00023   0.00033  -0.00457  -0.00424   1.83206
   A72        1.94588   0.00030   0.00029   0.00246   0.00274   1.94862
   A73        1.93678   0.00000  -0.00031   0.00011  -0.00019   1.93658
   A74        1.92219   0.00000   0.00065   0.00122   0.00187   1.92405
   A75        1.89166  -0.00012   0.00010  -0.00033  -0.00023   1.89143
   A76        1.88126  -0.00009   0.00023   0.00023   0.00046   1.88171
   A77        1.88405  -0.00011  -0.00102  -0.00390  -0.00492   1.87913
   A78        1.86562   0.00054  -0.00342   0.00410   0.00068   1.86630
   A79        1.91497  -0.00039   0.00078  -0.00183  -0.00105   1.91392
   A80        1.94587  -0.00004  -0.00103  -0.00104  -0.00208   1.94378
   A81        1.92803  -0.00039   0.00201  -0.00364  -0.00162   1.92642
   A82        1.91640   0.00017   0.00079   0.00267   0.00345   1.91985
   A83        1.89322   0.00009   0.00088  -0.00031   0.00058   1.89379
   A84        1.88380  -0.00017  -0.00083   0.00198   0.00115   1.88496
    D1        0.05563   0.00004  -0.00089  -0.00254  -0.00338   0.05225
    D2       -3.13740  -0.00002   0.00187   0.00798   0.00987  -3.12753
    D3       -3.04697   0.00005   0.00195   0.00092   0.00292  -3.04406
    D4        0.04319  -0.00001   0.00472   0.01144   0.01616   0.05935
    D5       -1.09303   0.00020  -0.00351  -0.00323  -0.00673  -1.09976
    D6        2.98156   0.00006  -0.00425  -0.00289  -0.00714   2.97441
    D7        0.92362   0.00009  -0.00426  -0.00373  -0.00799   0.91563
    D8        2.00182   0.00018  -0.00696  -0.00739  -0.01437   1.98744
    D9       -0.20679   0.00004  -0.00771  -0.00706  -0.01479  -0.22157
   D10       -2.26472   0.00007  -0.00772  -0.00789  -0.01563  -2.28035
   D11        0.02135  -0.00006   0.00255   0.01472   0.01730   0.03865
   D12       -3.13506   0.00015   0.00227   0.01767   0.01994  -3.11512
   D13       -3.07904  -0.00006   0.00560   0.01833   0.02399  -3.05505
   D14        0.04773   0.00015   0.00532   0.02127   0.02663   0.07436
   D15        1.09230   0.00002   0.00400   0.00571   0.00966   1.10196
   D16       -1.01111  -0.00015   0.00529   0.00733   0.01263  -0.99848
   D17       -3.04534  -0.00008   0.00365   0.00585   0.00947  -3.03587
   D18       -1.99438   0.00006   0.00112  -0.00548  -0.00440  -1.99878
   D19        2.18539  -0.00011   0.00241  -0.00385  -0.00143   2.18396
   D20        0.15116  -0.00004   0.00078  -0.00534  -0.00459   0.14657
   D21       -0.08761   0.00010  -0.00979  -0.03188  -0.04166  -0.12927
   D22        2.03854  -0.00003  -0.01061  -0.03840  -0.04897   1.98957
   D23       -2.20191  -0.00006  -0.01166  -0.03901  -0.05066  -2.25257
   D24        3.00539   0.00004  -0.00729  -0.02204  -0.02928   2.97611
   D25       -1.15164  -0.00008  -0.00810  -0.02856  -0.03659  -1.18823
   D26        0.89109  -0.00011  -0.00915  -0.02917  -0.03828   0.85281
   D27       -1.37543   0.00012  -0.00303  -0.00006  -0.00306  -1.37849
   D28        2.69714  -0.00029   0.00081  -0.00245  -0.00161   2.69553
   D29        0.68691  -0.00010  -0.00098  -0.00307  -0.00403   0.68287
   D30        0.73665   0.00020  -0.00359  -0.00057  -0.00416   0.73249
   D31       -1.47397  -0.00021   0.00025  -0.00295  -0.00271  -1.47667
   D32        2.79899  -0.00003  -0.00154  -0.00358  -0.00513   2.79386
   D33        2.78026   0.00024  -0.00416  -0.00044  -0.00459   2.77567
   D34        0.56964  -0.00017  -0.00032  -0.00283  -0.00314   0.56650
   D35       -1.44059   0.00002  -0.00211  -0.00345  -0.00557  -1.44615
   D36        1.15669  -0.00003  -0.00014  -0.00236  -0.00250   1.15419
   D37       -0.98922   0.00003  -0.00080  -0.00170  -0.00250  -0.99173
   D38       -3.00587   0.00001   0.00003   0.00003   0.00005  -3.00582
   D39       -2.90978  -0.00023  -0.00268  -0.00013  -0.00281  -2.91259
   D40        1.22749  -0.00016  -0.00334   0.00052  -0.00281   1.22469
   D41       -0.78916  -0.00018  -0.00252   0.00226  -0.00025  -0.78941
   D42       -0.90696   0.00009  -0.00311   0.00045  -0.00265  -0.90961
   D43       -3.05288   0.00015  -0.00376   0.00111  -0.00265  -3.05553
   D44        1.21366   0.00013  -0.00294   0.00284  -0.00010   1.21356
   D45       -3.10169   0.00037  -0.00245   0.01704   0.01459  -3.08710
   D46        1.08992   0.00030  -0.00383   0.01448   0.01064   1.10055
   D47       -1.09530   0.00002  -0.00114   0.01504   0.01390  -1.08140
   D48        0.97580   0.00025   0.00013   0.01569   0.01584   0.99164
   D49       -1.11578   0.00018  -0.00125   0.01313   0.01188  -1.10390
   D50        2.98219  -0.00009   0.00144   0.01369   0.01515   2.99734
   D51       -1.05883   0.00013   0.00036   0.01650   0.01686  -1.04197
   D52        3.13277   0.00006  -0.00103   0.01394   0.01291  -3.13751
   D53        0.94756  -0.00021   0.00166   0.01450   0.01617   0.96373
   D54       -1.13542  -0.00004   0.00161   0.00140   0.00301  -1.13241
   D55        3.05221  -0.00010   0.00197  -0.00066   0.00130   3.05352
   D56        1.04421  -0.00006   0.00220   0.00000   0.00219   1.04640
   D57        1.01727  -0.00001   0.00185   0.00112   0.00297   1.02024
   D58       -1.07829  -0.00007   0.00221  -0.00093   0.00127  -1.07702
   D59       -3.08629  -0.00003   0.00243  -0.00028   0.00215  -3.08414
   D60        3.01863  -0.00001   0.00137  -0.00066   0.00072   3.01935
   D61        0.92308  -0.00007   0.00173  -0.00272  -0.00099   0.92209
   D62       -1.08492  -0.00004   0.00196  -0.00207  -0.00010  -1.08502
   D63        1.29901  -0.00008   0.00154   0.00114   0.00266   1.30167
   D64       -2.73039  -0.00005   0.00291  -0.00158   0.00131  -2.72908
   D65       -0.71187  -0.00008   0.00240   0.00064   0.00302  -0.70885
   D66       -2.89332  -0.00004   0.00027   0.00176   0.00201  -2.89131
   D67       -0.63954  -0.00001   0.00163  -0.00097   0.00066  -0.63888
   D68        1.37898  -0.00004   0.00112   0.00125   0.00237   1.38135
   D69       -0.88923  -0.00003   0.00096   0.00267   0.00361  -0.88562
   D70        1.36456   0.00000   0.00232  -0.00006   0.00226   1.36681
   D71       -2.90011  -0.00003   0.00181   0.00216   0.00397  -2.89614
   D72       -3.00186  -0.00006   0.00328  -0.00096   0.00231  -2.99956
   D73        1.19817  -0.00001   0.00307  -0.00024   0.00282   1.20099
   D74       -0.91714  -0.00016   0.00360  -0.00223   0.00135  -0.91579
   D75        1.06734   0.00001   0.00312   0.00228   0.00540   1.07274
   D76       -1.01581   0.00007   0.00291   0.00300   0.00591  -1.00990
   D77       -3.13112  -0.00008   0.00344   0.00100   0.00445  -3.12668
   D78       -0.95011   0.00002   0.00340   0.00044   0.00384  -0.94626
   D79       -3.03326   0.00008   0.00319   0.00116   0.00436  -3.02890
   D80        1.13461  -0.00007   0.00372  -0.00083   0.00289   1.13750
   D81       -0.07410   0.00013  -0.00844  -0.03371  -0.04216  -0.11626
   D82        2.02072  -0.00015  -0.01015  -0.04399  -0.05417   1.96655
   D83       -2.21982   0.00009  -0.01122  -0.04272  -0.05390  -2.27372
   D84        3.08146  -0.00006  -0.00818  -0.03647  -0.04464   3.03683
   D85       -1.10690  -0.00034  -0.00989  -0.04675  -0.05665  -1.16355
   D86        0.93575  -0.00010  -0.01096  -0.04548  -0.05638   0.87937
   D87        0.09233  -0.00012   0.01041   0.03769   0.04810   0.14043
   D88       -2.02969   0.00002   0.01338   0.04932   0.06271  -1.96699
   D89        2.16907   0.00011   0.01203   0.04844   0.06044   2.22951
   D90       -1.98283   0.00013   0.01365   0.05145   0.06515  -1.91768
   D91        2.17833   0.00028   0.01662   0.06308   0.07976   2.25809
   D92        0.09391   0.00036   0.01527   0.06220   0.07749   0.17140
   D93        2.19303  -0.00005   0.01203   0.04572   0.05772   2.25075
   D94        0.07101   0.00009   0.01500   0.05736   0.07233   0.14334
   D95       -2.01342   0.00018   0.01365   0.05648   0.07006  -1.94335
   D96        1.03097   0.00016  -0.00358   0.00117  -0.00228   1.02869
   D97        3.12018   0.00009  -0.00375  -0.00004  -0.00366   3.11652
   D98       -1.07779   0.00020  -0.00377   0.00200  -0.00163  -1.07942
   D99        3.05998  -0.00004  -0.00518  -0.00719  -0.01249   3.04749
   D100      -1.13400  -0.00012  -0.00535  -0.00840  -0.01386  -1.14786
   D101       0.95122   0.00000  -0.00537  -0.00635  -0.01184   0.93938
   D102      -1.06064   0.00000  -0.00321  -0.00402  -0.00723  -1.06788
   D103       1.02856  -0.00007  -0.00338  -0.00522  -0.00861   1.01995
   D104       3.11378   0.00004  -0.00339  -0.00318  -0.00658   3.10720
   D105       1.07638   0.00006   0.00755   0.02611   0.03353   1.10992
   D106      -0.93065   0.00002   0.00643   0.02082   0.02735  -0.90330
   D107      -3.08830   0.00006   0.00489   0.02028   0.02519  -3.06311
   D108       2.75734  -0.00023  -0.00654  -0.02090  -0.02744   2.72990
   D109      -1.38420  -0.00006  -0.00581  -0.01797  -0.02378  -1.40798
   D110       0.69765   0.00040  -0.00704  -0.02074  -0.02778   0.66988
   D111      -1.00986   0.00030   0.01021  -0.00076   0.00945  -1.00041
   D112       1.10064   0.00036   0.01033   0.00057   0.01090   1.11154
   D113      -3.09738   0.00022   0.00930  -0.00344   0.00586  -3.09152
   D114      -3.06201  -0.00035   0.00893  -0.00569   0.00325  -3.05877
   D115      -0.95151  -0.00029   0.00905  -0.00435   0.00470  -0.94682
   D116       1.13366  -0.00042   0.00801  -0.00836  -0.00035   1.13331
   D117       1.18125  -0.00016   0.00840  -0.00116   0.00724   1.18849
   D118      -2.99143  -0.00010   0.00852   0.00017   0.00869  -2.98275
   D119      -0.90626  -0.00024   0.00748  -0.00384   0.00364  -0.90262
   D120      -2.89777   0.00023  -0.00015   0.02378   0.02364  -2.87413
   D121      -0.80675  -0.00013   0.00072   0.02080   0.02152  -0.78523
   D122       1.29096  -0.00029   0.00168   0.01853   0.02021   1.31117
   D123      -0.90337   0.00053   0.00097   0.02613   0.02711  -0.87626
   D124       1.18765   0.00017   0.00184   0.02316   0.02499   1.21264
   D125      -2.99782   0.00001   0.00280   0.02089   0.02368  -2.97414
   D126       1.16716   0.00036   0.00151   0.02356   0.02508   1.19223
   D127      -3.02501   0.00000   0.00237   0.02059   0.02296  -3.00205
   D128      -0.92730  -0.00017   0.00334   0.01831   0.02165  -0.90565
   D129       2.94427  -0.00045  -0.01574  -0.06425  -0.07999   2.86428
   D130       0.86168  -0.00009  -0.01576  -0.06247  -0.07823   0.78344
   D131      -1.22565  -0.00007  -0.01862  -0.06150  -0.08012  -1.30576
         Item               Value     Threshold  Converged?
 Maximum Force            0.001266     0.000450     NO 
 RMS     Force            0.000265     0.000300     YES
 Maximum Displacement     0.209279     0.001800     NO 
 RMS     Displacement     0.034973     0.001200     NO 
 Predicted change in Energy=-1.211079D-04
 GradGradGradGradGradGradGradGradGradGradGradGradGradGradGradGradGradGrad

                          Input orientation:                          
 ---------------------------------------------------------------------
 Center     Atomic      Atomic             Coordinates (Angstroms)
 Number     Number       Type             X           Y           Z
 ---------------------------------------------------------------------
      1          6           0       -1.898986   -0.407850    0.188266
      2          6           0       -0.954470    0.537809    0.424044
      3          6           0        0.434658    0.277549    0.920571
      4          6           0        1.252066   -0.575730   -0.097016
      5          6           0        0.882808   -2.071106   -0.000849
      6          6           0       -0.548016   -2.457546   -0.417098
      7          6           0       -1.689508   -1.888380    0.464131
      8          6           0       -3.076189    0.243123   -0.415846
      9          6           0       -2.773922    1.724352   -0.601430
     10          6           0       -1.413586    1.953029    0.082683
     11          8           0       -4.142213   -0.276361   -0.746650
     12          6           0       -2.949334   -2.760079    0.347635
     13          6           0       -1.519144    2.832595    1.330810
     14          8           0       -0.447597    2.609773   -0.764109
     15          6           0        2.786215   -0.348720    0.028088
     16          8           0        3.384660   -1.142893   -1.019002
     17          6           0        3.367236   -0.772492    1.385393
     18          6           0        3.153713    1.118656   -0.274587
     19          8           0        4.570063    1.157698   -0.493720
     20          1           0        0.391021   -0.261945    1.876558
     21          1           0        0.931397    1.229822    1.118637
     22          1           0        0.997809   -0.232371   -1.108904
     23          1           0        1.046092   -2.414417    1.029666
     24          1           0        1.576218   -2.641634   -0.629327
     25          1           0       -0.608780   -3.553725   -0.375545
     26          1           0       -0.726573   -2.180687   -1.465430
     27          1           0       -1.348303   -1.961173    1.508319
     28          1           0       -2.718752    1.945720   -1.674109
     29          1           0       -3.590623    2.328392   -0.191212
     30          1           0       -2.724520   -3.772232    0.703851
     31          1           0       -3.299048   -2.841216   -0.687070
     32          1           0       -3.775774   -2.369401    0.950391
     33          1           0       -0.558080    2.902222    1.851509
     34          1           0       -1.825771    3.844045    1.040600
     35          1           0       -2.263017    2.428334    2.024475
     36          1           0       -0.402347    2.120560   -1.603542
     37          1           0        4.249788   -0.723901   -1.190144
     38          1           0        2.877348   -0.250448    2.215820
     39          1           0        3.254025   -1.849406    1.540414
     40          1           0        4.437122   -0.541059    1.428562
     41          1           0        2.618572    1.455917   -1.172077
     42          1           0        2.884803    1.778363    0.559671
     43          1           0        4.783540    2.000011   -0.927025
 ---------------------------------------------------------------------
                    Distance matrix (angstroms):
                    1          2          3          4          5
     1  C    0.000000
     2  C    1.357193   0.000000
     3  C    2.540066   1.497982   0.000000
     4  C    3.168391   2.525921   1.559399   0.000000
     5  C    3.246623   3.219093   2.562427   1.543291   0.000000
     6  C    2.528406   3.137655   3.199336   2.623734   1.539434
     7  C    1.520510   2.535406   3.067844   3.269678   2.620382
     8  C    1.474626   2.300858   3.756759   4.416556   4.604512
     9  C    2.436271   2.402059   3.834672   4.664053   5.304514
    10  C    2.412573   1.526487   2.631596   3.678671   4.634012
    11  O    2.433808   3.492148   4.902467   5.441497   5.387778
    12  C    2.581010   3.855047   4.583322   4.756139   3.909147
    13  C    3.456902   2.531229   3.242513   4.618979   5.620406
    14  O    3.481321   2.441651   3.009283   3.671689   4.925766
    15  C    4.688311   3.864640   2.592019   1.555891   2.567180
    16  O    5.469434   4.871878   3.805538   2.391588   2.856131
    17  C    5.412871   4.617166   3.149390   2.590404   3.127371
    18  C    5.298512   4.207450   3.086928   2.553182   3.925114
    19  O    6.690638   5.634449   4.458302   3.764472   4.925845
    20  H    2.848816   2.135357   1.098576   2.175972   2.653220
    21  H    3.399798   2.125520   1.092155   2.200149   3.485933
    22  H    3.178815   2.598943   2.167009   1.098389   2.149874
    23  H    3.661659   3.617273   2.762687   2.166243   1.098401
    24  H    4.211330   4.197956   3.496710   2.157867   1.096041
    25  H    3.446599   4.183240   4.177001   3.522610   2.136209
    26  H    2.692993   3.318474   3.617234   2.891964   2.178786
    27  H    2.111541   2.752394   2.921691   3.355365   2.695836
    28  H    3.111229   3.081744   4.411252   4.961081   5.648532
    29  H    3.239237   3.245617   4.652408   5.647515   6.277212
    30  H    3.502342   4.667743   5.140827   5.164519   4.050092
    31  H    2.940690   4.260215   5.123648   5.117932   4.307190
    32  H    2.819725   4.085177   4.973426   5.439990   4.764055
    33  H    3.939668   2.790203   2.956532   4.378302   5.499216
    34  H    4.337101   3.474263   4.224197   5.504695   6.588628
    35  H    3.398253   2.801385   3.622420   5.087331   5.851761
    36  H    3.441418   2.630788   3.235493   3.503810   4.668009
    37  H    6.309305   5.593015   4.473616   3.194248   3.816535
    38  H    5.191254   4.302864   2.814815   2.845446   3.493796
    39  H    5.519050   4.965532   3.585663   2.882927   2.836779
    40  H    6.457736   5.589480   4.116783   3.531738   4.125217
    41  H    5.072720   4.019596   3.246106   2.674076   4.101773
    42  H    5.272770   4.037002   2.895842   2.939187   4.374995
    43  H    7.190120   6.073565   5.029241   4.449120   5.713800
                    6          7          8          9         10
     6  C    0.000000
     7  C    1.550328   0.000000
     8  C    3.699361   2.690826   0.000000
     9  C    4.740981   3.919593   1.523104   0.000000
    10  C    4.522407   3.870150   2.436505   1.539746   0.000000
    11  O    4.217158   3.174957   1.231138   2.428201   3.619858
    12  C    2.538241   1.536422   3.101325   4.587114   4.964082
    13  C    5.655428   4.802891   3.490066   2.556604   1.530556
    14  O    5.080179   4.825380   3.554126   2.494438   1.442741
    15  C    3.970194   4.753187   5.908903   5.967332   4.789505
    16  O    4.190053   5.338784   6.635316   6.806144   5.815636
    17  C    4.627913   5.259713   6.767101   6.920658   5.655243
    18  C    5.149012   5.748457   6.292710   5.967458   4.656613
    19  O    6.266625   7.026969   7.701148   7.366601   6.063732
    20  H    3.311090   2.994803   4.187094   4.483600   3.373530
    21  H    4.259557   4.125615   4.403289   4.114922   2.663677
    22  H    2.796351   3.526823   4.159794   4.279282   3.465643
    23  H    2.153176   2.842543   5.113240   5.863650   5.101116
    24  H    2.142733   3.525338   5.478348   6.163306   5.527823
    25  H    1.098648   2.155551   4.528331   5.709375   5.584087
    26  H    1.098878   2.176210   3.535134   4.493046   4.467242
    27  H    2.143380   1.100931   3.398076   4.479568   4.166255
    28  H    5.067634   4.509072   2.147050   1.096671   2.188567
    29  H    5.675709   4.671710   2.159502   1.095511   2.226073
    30  H    2.778866   2.162779   4.183356   5.649658   5.906184
    31  H    2.790746   2.196310   3.104251   4.596467   5.208865
    32  H    3.506596   2.195527   3.030066   4.491177   5.001625
    33  H    5.820120   5.114178   4.307271   3.509166   2.182110
    34  H    6.592996   5.762949   4.080616   2.844003   2.159501
    35  H    5.724887   4.625755   3.375139   2.766224   2.172097
    36  H    4.731588   4.690805   3.476323   2.604914   1.973328
    37  H    5.159656   6.274382   7.429981   7.461436   6.392171
    38  H    4.851459   5.158237   6.527931   6.616161   5.274249
    39  H    4.319399   5.059489   6.948183   7.327714   6.194360
    40  H    5.650751   6.346731   7.776029   7.826373   6.500974
    41  H    5.090429   5.693948   5.871376   5.429243   4.252040
    42  H    5.539066   5.863314   6.232337   5.776871   4.328299
    43  H    6.968166   7.678233   8.069901   7.569494   6.279020
                   11         12         13         14         15
    11  O    0.000000
    12  C    2.964671   0.000000
    13  C    4.567487   5.855773   0.000000
    14  O    4.688311   6.027435   2.363587   0.000000
    15  C    6.971984   6.230031   5.509443   4.453964   0.000000
    16  O    7.581482   6.678508   6.735980   5.369700   1.444039
    17  C    7.821992   6.702723   6.072588   5.532903   1.536048
    18  C    7.443081   7.258025   5.229769   3.928422   1.542679
    19  O    8.833133   8.520457   6.573631   5.230539   2.392424
    20  H    5.237522   4.442550   3.677329   3.990384   3.026768
    21  H    5.611541   5.619059   2.935822   2.711203   2.668603
    22  H    5.152959   4.908233   4.656315   3.207159   2.122424
    23  H    5.886007   4.067932   5.848270   5.539966   2.880676
    24  H    6.189405   4.631318   6.587154   5.629500   2.674648
    25  H    4.833630   2.575083   6.672742   6.177837   4.686253
    26  H    3.976141   2.926356   5.794836   4.849555   4.233956
    27  H    3.966031   2.132776   4.800095   5.183507   4.678176
    28  H    2.797153   5.126905   3.354869   2.535195   6.202144
    29  H    2.719835   5.156951   2.619503   3.207178   6.919471
    30  H    4.041648   1.096305   6.743126   6.933201   6.522675
    31  H    2.700548   1.095216   6.279493   6.152234   6.614712
    32  H    2.719382   1.094965   5.683121   6.229642   6.927734
    33  H    5.449755   6.327827   1.095271   2.634234   5.007774
    34  H    5.053505   6.734765   1.096026   2.584524   6.314656
    35  H    4.304171   5.495676   1.094507   3.332396   6.098552
    36  H    4.523946   5.840794   3.219418   0.972638   4.350459
    37  H    8.415620   7.637940   7.230798   5.775839   1.940849
    38  H    7.619129   6.613515   5.442199   5.302462   2.191833
    39  H    7.899966   6.382296   6.689410   6.236755   2.181292
    40  H    8.854750   7.787951   6.846036   6.212571   2.173434
    41  H    6.992137   7.147427   5.027959   3.301396   2.173756
    42  H    7.436888   7.394563   4.593561   3.680832   2.194717
    43  H    9.213223   9.169545   6.746469   5.269075   3.227706
                   16         17         18         19         20
    16  O    0.000000
    17  C    2.432821   0.000000
    18  C    2.392090   2.525383   0.000000
    19  O    2.640800   2.950168   1.433733   0.000000
    20  H    4.257019   3.059371   3.763767   5.009789   0.000000
    21  H    4.027130   3.164447   2.625285   3.980551   1.758356
    22  H    2.556206   3.482445   2.677551   3.882233   3.046645
    23  H    3.358976   2.865340   4.315756   5.243957   2.404055
    24  H    2.380868   3.280325   4.093179   4.839052   3.653365
    25  H    4.708897   5.161866   5.999807   7.002277   4.111859
    26  H    4.263632   5.183577   5.230717   6.335881   4.012415
    27  H    5.427512   4.864605   5.738663   6.983021   2.459315
    28  H    6.871706   7.334062   6.093320   7.425706   5.210730
    29  H    7.835154   7.779007   6.852480   8.249777   5.180637
    30  H    6.870497   6.824399   7.709199   8.885343   4.837764
    31  H    6.904088   7.281075   7.582140   8.829020   5.180873
    32  H    7.526929   7.332253   7.853974   9.174905   4.760393
    33  H    6.336245   5.397119   4.634523   5.902653   3.303540
    34  H    7.500674   6.956911   5.826897   7.104737   4.740480
    35  H    7.342526   6.507953   6.028425   7.392347   3.781984
    36  H    5.033214   5.613665   3.926258   5.184946   4.291487
    37  H    0.976365   2.722985   2.331231   2.031748   4.950570
    38  H    3.393804   1.096417   2.855337   3.491385   2.509392
    39  H    2.658353   1.093889   3.480471   3.861649   3.290868
    40  H    2.731383   1.095483   2.702315   2.568778   4.080385
    41  H    2.713695   3.473752   1.098003   2.087443   4.148156
    42  H    3.357947   2.724228   1.097047   2.082057   3.480803
    43  H    3.441392   3.878140   1.964383   0.970988   5.680734
                   21         22         23         24         25
    21  H    0.000000
    22  H    2.665400   0.000000
    23  H    3.647129   3.055673   0.000000
    24  H    4.296434   2.523708   1.756394   0.000000
    25  H    5.242808   3.761693   2.451783   2.381288   0.000000
    26  H    4.588881   2.626127   3.069604   2.492868   1.756973
    27  H    3.940981   3.916996   2.483479   3.685836   2.575279
    28  H    4.651400   4.344694   6.363587   6.370413   6.031761
    29  H    4.834379   5.334170   6.744175   7.182573   6.597322
    30  H    6.209534   5.447241   4.020862   4.642410   2.385204
    31  H    6.142523   5.044502   4.691436   4.879691   2.800403
    32  H    5.927914   5.620916   4.822727   5.586899   3.631884
    33  H    2.356389   4.583722   5.613862   6.437711   6.829465
    34  H    3.800293   5.404641   6.885933   7.511739   7.629780
    35  H    3.530050   5.246942   5.949125   6.891079   6.654444
    36  H    3.159517   2.782336   5.440384   5.248077   5.809312
    37  H    4.489902   3.289919   4.248420   3.337692   5.681299
    38  H    2.679876   3.819264   3.072983   3.937712   5.457096
    39  H    3.879966   3.837212   2.335610   2.854898   4.636472
    40  H    3.939820   4.285195   3.894570   4.102693   6.147527
    41  H    2.853953   2.341191   4.722272   4.262746   6.012218
    42  H    2.104551   3.223032   4.602299   4.760513   6.442896
    43  H    4.429101   4.398678   6.106091   5.649815   7.760492
                   26         27         28         29         30
    26  H    0.000000
    27  H    3.045967   0.000000
    28  H    4.586890   5.222048   0.000000
    29  H    5.491649   5.129988   1.762266   0.000000
    30  H    3.351207   2.412690   6.192713   6.226467   0.000000
    31  H    2.767628   3.065879   4.921966   5.201514   1.769614
    32  H    3.894795   2.523994   5.159996   4.838057   1.770269
    33  H    6.071774   4.939114   4.244217   3.701122   7.110480
    34  H    6.617086   5.843569   3.430846   2.632350   7.676512
    35  H    5.981904   4.513413   3.757677   2.584916   6.356418
    36  H    4.315661   5.219105   2.324065   3.493275   6.741035
    37  H    5.192512   6.336495   7.478078   8.472685   7.843501
    38  H    5.501424   4.613379   7.160379   7.367419   6.787484
    39  H    4.999001   4.603797   7.772400   8.203763   6.335622
    40  H    6.142257   5.957704   8.186402   8.677679   7.890171
    41  H    4.949843   5.881932   5.383212   6.346448   7.707222
    42  H    5.728625   5.727412   6.034700   6.541979   7.892680
    43  H    6.937541   7.695544   7.539594   8.412839   9.609866
                   31         32         33         34         35
    31  H    0.000000
    32  H    1.769507   0.000000
    33  H    6.851597   6.241441   0.000000
    34  H    7.060320   6.512877   1.775287   0.000000
    35  H    6.016145   5.143963   1.778003   1.778604   0.000000
    36  H    5.818077   6.169468   3.545790   3.462372   4.088927
    37  H    7.856273   8.467538   6.746556   7.921791   7.917512
    38  H    7.299775   7.096147   4.676988   6.345498   5.799641
    39  H    6.992005   7.073655   6.099745   7.646537   6.997937
    40  H    8.343557   8.427523   6.081704   7.655292   7.352842
    41  H    7.329311   7.747618   4.617898   5.509199   5.915526
    42  H    7.818880   7.856201   3.845172   5.166027   5.391489
    43  H    9.424611   9.791748   6.088279   7.138277   7.651718
                   36         37         38         39         40
    36  H    0.000000
    37  H    5.468475   0.000000
    38  H    5.564675   3.702478   0.000000
    39  H    6.246131   3.116770   1.776154   0.000000
    40  H    6.300662   2.631757   1.771194   1.767484   0.000000
    41  H    3.123118   2.722646   3.802169   4.322796   3.749448
    42  H    3.949930   3.344602   2.618962   3.776094   2.923079
    43  H    5.231218   2.788158   4.309944   4.821378   3.482217
                   41         42         43
    41  H    0.000000
    42  H    1.781516   0.000000
    43  H    2.245702   2.421693   0.000000
 Stoichiometry    C15H24O4
 Framework group  C1[X(C15H24O4)]
 Deg. of freedom   123
 Full point group                 C1      NOp   1
 Largest Abelian subgroup         C1      NOp   1
 Largest concise Abelian subgroup C1      NOp   1
                         Standard orientation:                         
 ---------------------------------------------------------------------
 Center     Atomic      Atomic             Coordinates (Angstroms)
 Number     Number       Type             X           Y           Z
 ---------------------------------------------------------------------
      1          6           0       -1.926470   -0.388697    0.164179
      2          6           0       -0.973188    0.545845    0.408833
      3          6           0        0.413065    0.268058    0.903897
      4          6           0        1.223043   -0.583971   -0.120656
      5          6           0        0.839548   -2.076561   -0.037861
      6          6           0       -0.594590   -2.445729   -0.458359
      7          6           0       -1.731239   -1.873515    0.427146
      8          6           0       -3.097027    0.278703   -0.434902
      9          6           0       -2.780592    1.758569   -0.607275
     10          6           0       -1.418621    1.968304    0.079647
     11          8           0       -4.167703   -0.227712   -0.770907
     12          6           0       -2.999197   -2.732159    0.302227
     13          6           0       -1.516690    2.837834    1.335393
     14          8           0       -0.445860    2.623261   -0.760752
     15          6           0        2.759190   -0.372643    0.007371
     16          8           0        3.350797   -1.163234   -1.046297
     17          6           0        3.335227   -0.813818    1.361250
     18          6           0        3.140803    1.093780   -0.282171
     19          8           0        4.557610    1.121298   -0.500093
     20          1           0        0.363652   -0.279374    1.855077
     21          1           0        0.918680    1.213795    1.110627
     22          1           0        0.972755   -0.229338   -1.129640
     23          1           0        0.998856   -2.430446    0.989695
     24          1           0        1.527948   -2.648104   -0.670909
     25          1           0       -0.665780   -3.541605   -0.426481
     26          1           0       -0.769789   -2.157990   -1.504325
     27          1           0       -1.391461   -1.958714    1.470861
     28          1           0       -2.722584    1.988817   -1.677933
     29          1           0       -3.591808    2.366708   -0.192259
     30          1           0       -2.784243   -3.749490    0.649669
     31          1           0       -3.348951   -2.800880   -0.733363
     32          1           0       -3.822310   -2.338962    0.907892
     33          1           0       -0.555369    2.893759    1.857267
     34          1           0       -1.813507    3.854660    1.053899
     35          1           0       -2.264844    2.434576    2.025026
     36          1           0       -0.404674    2.141033   -1.604426
     37          1           0        4.219978   -0.750986   -1.213224
     38          1           0        2.849741   -0.294462    2.195937
     39          1           0        3.211697   -1.890929    1.506731
     40          1           0        4.407231   -0.592941    1.407101
     41          1           0        2.609505    1.443977   -1.176986
     42          1           0        2.877587    1.748657    0.557690
     43          1           0        4.779368    1.965321   -0.925847
 ---------------------------------------------------------------------
 Rotational constants (GHZ):      0.5647153      0.2598464      0.1991211
 Standard basis: 6-31G(d) (6D, 7F)
 There are   333 symmetry adapted cartesian basis functions of A   symmetry.
 There are   333 symmetry adapted basis functions of A   symmetry.
   333 basis functions,   628 primitive gaussians,   333 cartesian basis functions
    73 alpha electrons       73 beta electrons
       nuclear repulsion energy      1595.9578538474 Hartrees.
 NAtoms=   43 NActive=   43 NUniq=   43 SFac= 1.00D+00 NAtFMM=   60 NAOKFM=F Big=F
 Integral buffers will be    131072 words long.
 Raffenetti 2 integral format.
 Two-electron integral symmetry is turned on.
 ------------------------------------------------------------------------------
 Polarizable Continuum Model (PCM)
 =================================
 Model                : PCM (using non-symmetric T matrix).
 Atomic radii         : SMD-Coulomb.
 Polarization charges : Total charges.
 Charge compensation  : None.
 Solution method      : On-the-fly selection.
 Cavity type          : VdW (van der Waals Surface) (Alpha=1.000).
 Cavity algorithm     : GePol (No added spheres)
                        Default sphere list used, NSphG=   43.
                        Lebedev-Laikov grids with approx.  5.0 points / Ang**2.
                        Smoothing algorithm: Karplus/York (Gamma=1.0000).
                        Polarization charges: spherical gaussians, with
                                              point-specific exponents (IZeta= 3).
                        Self-potential: point-specific (ISelfS= 7).
                        Self-field    : sphere-specific E.n sum rule (ISelfD= 2).
 1st derivatives      : Analytical E(r).r(x)/FMM algorithm (CHGder, D1EAlg=3).
                        Cavity 1st derivative terms included.
 Solvent              : Methanol, Eps=  32.613000 Eps(inf)=   1.765709
 ------------------------------------------------------------------------------
 ------------------------------------------------------------------------------
 Atomic radii for non-electrostatic terms: SMD-CDS.
 ------------------------------------------------------------------------------
 Nuclear repulsion after PCM non-electrostatic terms =     1595.9587861937 Hartrees.
 One-electron integrals computed using PRISM.
 NBasis=   333 RedAO= T EigKep=  9.96D-04  NBF=   333
 NBsUse=   333 1.00D-06 EigRej= -1.00D+00 NBFU=   333
 Initial guess from the checkpoint file:  "DY-202A-11R_69.chk"
 B after Tr=     0.000000    0.000000    0.000000
         Rot=    0.999996   -0.002664    0.001126   -0.000501 Ang=  -0.34 deg.
 ExpMin= 1.61D-01 ExpMax= 5.48D+03 ExpMxC= 8.25D+02 IAcc=1 IRadAn=         1 AccDes= 0.00D+00
 Harris functional with IExCor=  402 and IRadAn=       1 diagonalized for initial guess.
 HarFok:  IExCor=  402 AccDes= 0.00D+00 IRadAn=         1 IDoV= 1 UseB2=F ITyADJ=14
 ICtDFT=  3500011 ScaDFX=  1.000000  1.000000  1.000000  1.000000
 FoFCou: FMM=F IPFlag=           0 FMFlag=      100000 FMFlg1=           0
         NFxFlg=           0 DoJE=T BraDBF=F KetDBF=T FulRan=T
         wScrn=  0.000000 ICntrl=     500 IOpCl=  0 I1Cent=   200000004 NGrid=           0
         NMat0=    1 NMatS0=      1 NMatT0=    0 NMatD0=    1 NMtDS0=    0 NMtDT0=    0
 Petite list used in FoFCou.
 Keep R1 ints in memory in canonical form, NReq=1565304907.
 Requested convergence on RMS density matrix=1.00D-08 within 128 cycles.
 Requested convergence on MAX density matrix=1.00D-06.
 Requested convergence on             energy=1.00D-06.
 No special actions if energy rises.
 Inv3:  Mode=1 IEnd=    21708300.
 Iteration    1 A*A^-1 deviation from unit magnitude is 6.22D-15 for   2682.
 Iteration    1 A*A^-1 deviation from orthogonality  is 3.09D-15 for   2561    999.
 Iteration    1 A^-1*A deviation from unit magnitude is 6.22D-15 for   2682.
 Iteration    1 A^-1*A deviation from orthogonality  is 3.86D-08 for   1924   1910.
 Iteration    2 A*A^-1 deviation from unit magnitude is 8.33D-15 for    664.
 Iteration    2 A*A^-1 deviation from orthogonality  is 3.94D-15 for   1799    662.
 Iteration    2 A^-1*A deviation from unit magnitude is 1.11D-15 for    111.
 Iteration    2 A^-1*A deviation from orthogonality  is 3.73D-16 for   1366   1339.
 Error on total polarization charges =  0.05219
 SCF Done:  E(RB3LYP) =  -886.949104343     A.U. after   10 cycles
            NFock= 10  Conv=0.89D-08     -V/T= 2.0094
 SMD-CDS (non-electrostatic) energy       (kcal/mol) =       0.59
 (included in total energy above)
 D1PCM: PCM CHGder 1st derivatives, ID1Alg=3 FixD1E=F DoIter=F DoCFld=F I1PDM=0.
 Calling FoFJK, ICntrl=      2127 FMM=F ISym2X=0 I1Cent= 0 IOpClX= 0 NMat=1 NMatS=1 NMatT=0.
 ***** Axes restored to original set *****
 -------------------------------------------------------------------
 Center     Atomic                   Forces (Hartrees/Bohr)
 Number     Number              X              Y              Z
 -------------------------------------------------------------------
      1        6           0.002072400   -0.000554727    0.000140653
      2        6          -0.001446735   -0.000272134    0.000005254
      3        6           0.001202187   -0.000591162   -0.001145145
      4        6           0.000260830    0.000124875    0.000812072
      5        6           0.000390042   -0.000580120   -0.000456864
      6        6           0.000185067   -0.000201822    0.000261291
      7        6          -0.000255905    0.000600231   -0.000204176
      8        6          -0.000596051   -0.000037704    0.000137541
      9        6          -0.001300752    0.000421528   -0.000004687
     10        6           0.002466262    0.000363439   -0.000383026
     11        8          -0.000505732    0.000083127   -0.000081306
     12        6          -0.000595615    0.000000418   -0.000303471
     13        6          -0.000602579    0.000359988   -0.000013167
     14        8          -0.000962827   -0.000145537    0.000709673
     15        6           0.000273260    0.000194664   -0.000059664
     16        8           0.000210338    0.000060627    0.000051508
     17        6          -0.000160949   -0.000252526    0.000206840
     18        6          -0.001501721    0.000048694    0.000419325
     19        8           0.000801218    0.000446669    0.000090325
     20        1          -0.000200970    0.000069225    0.000246310
     21        1          -0.000412513    0.000138183   -0.000283553
     22        1          -0.000184838    0.000171896   -0.000043725
     23        1          -0.000086630   -0.000079761    0.000283453
     24        1          -0.000305854    0.000335139    0.000182339
     25        1          -0.000070092    0.000098287    0.000048256
     26        1          -0.000050340    0.000123142   -0.000068266
     27        1          -0.000081321   -0.000184896    0.000260249
     28        1           0.000593541   -0.000118975   -0.000203425
     29        1           0.000311173    0.000249706    0.000098695
     30        1           0.000373459   -0.000032383    0.000067627
     31        1          -0.000063740    0.000074434    0.000046958
     32        1           0.000131583   -0.000073779   -0.000076978
     33        1           0.000088247   -0.000158714   -0.000228032
     34        1           0.000004908    0.000004315    0.000099353
     35        1           0.000015179    0.000071639    0.000187323
     36        1          -0.000230358   -0.000450957   -0.000010456
     37        1          -0.000106926   -0.000028600    0.000165425
     38        1           0.000213470   -0.000040456   -0.000245911
     39        1          -0.000249712   -0.000291282    0.000077982
     40        1           0.000017930    0.000136740   -0.000221263
     41        1           0.000210994    0.000048830   -0.000091250
     42        1           0.000292514   -0.000009369   -0.000311609
     43        1          -0.000142442   -0.000120890   -0.000162477
 -------------------------------------------------------------------
 Cartesian Forces:  Max     0.002466262 RMS     0.000478536

 GradGradGradGradGradGradGradGradGradGradGradGradGradGradGradGradGradGrad
 Berny optimization.
 Using GEDIIS/GDIIS optimizer.
 FormGI is forming the generalized inverse of G from B-inverse, IUseBI=4.
 Internal  Forces:  Max     0.001478340 RMS     0.000251353
 Search for a local minimum.
 Step number   7 out of a maximum of  258
 All quantities printed in internal units (Hartrees-Bohrs-Radians)
 Mixed Optimization -- En-DIIS/RFO-DIIS
 Swapping is turned off.
 Update second derivatives using D2CorX and points    5    6    7
 DE= -9.47D-05 DEPred=-1.21D-04 R= 7.82D-01
 TightC=F SS=  1.41D+00  RLast= 3.20D-01 DXNew= 1.1061D+00 9.6099D-01
 Trust test= 7.82D-01 RLast= 3.20D-01 DXMaxT set to 9.61D-01
 ITU=  1  1  1 -1  1  1  0
     Eigenvalues ---    0.00137   0.00295   0.00332   0.00382   0.00408
     Eigenvalues ---    0.00505   0.00576   0.00610   0.00844   0.00930
     Eigenvalues ---    0.01031   0.01163   0.01236   0.01306   0.01351
     Eigenvalues ---    0.01400   0.02444   0.02849   0.03372   0.03739
     Eigenvalues ---    0.03838   0.04330   0.04419   0.04585   0.04801
     Eigenvalues ---    0.04825   0.05033   0.05091   0.05265   0.05385
     Eigenvalues ---    0.05408   0.05449   0.05557   0.05595   0.05629
     Eigenvalues ---    0.05734   0.05755   0.05896   0.05988   0.06289
     Eigenvalues ---    0.06544   0.06735   0.06885   0.08062   0.08385
     Eigenvalues ---    0.08707   0.08898   0.08960   0.09068   0.09242
     Eigenvalues ---    0.09604   0.11080   0.11566   0.13013   0.13624
     Eigenvalues ---    0.13690   0.15192   0.15686   0.15981   0.16000
     Eigenvalues ---    0.16000   0.16000   0.16000   0.16000   0.16000
     Eigenvalues ---    0.16018   0.16100   0.16135   0.16499   0.16612
     Eigenvalues ---    0.17121   0.18618   0.19965   0.20201   0.20817
     Eigenvalues ---    0.23061   0.24104   0.24623   0.25253   0.26769
     Eigenvalues ---    0.27493   0.27823   0.28115   0.28440   0.28807
     Eigenvalues ---    0.29130   0.29363   0.29559   0.29805   0.30347
     Eigenvalues ---    0.31212   0.31884   0.32640   0.33664   0.33801
     Eigenvalues ---    0.33865   0.33905   0.33957   0.34032   0.34077
     Eigenvalues ---    0.34107   0.34139   0.34149   0.34175   0.34198
     Eigenvalues ---    0.34205   0.34221   0.34238   0.34263   0.34300
     Eigenvalues ---    0.34332   0.34469   0.34717   0.35024   0.35900
     Eigenvalues ---    0.39826   0.40986   0.42510   0.51399   0.52610
     Eigenvalues ---    0.52625   0.54335   0.95001
 En-DIIS/RFO-DIIS IScMMF=        0 using points:     7    6    5    4    3
 RFO step:  Lambda=-3.45695233D-05.
 DidBck=F Rises=F RFO-DIIS coefs:    0.96545   -0.03340   -0.21810    0.08786    0.19819
 Iteration  1 RMS(Cart)=  0.01319824 RMS(Int)=  0.00009366
 Iteration  2 RMS(Cart)=  0.00009083 RMS(Int)=  0.00006125
 Iteration  3 RMS(Cart)=  0.00000001 RMS(Int)=  0.00006125
 Variable       Old X    -DE/DX   Delta X   Delta X   Delta X     New X
                                 (Linear)    (Quad)   (Total)
    R1        2.56472  -0.00074   0.00066  -0.00043   0.00021   2.56494
    R2        2.87335  -0.00031  -0.00110  -0.00022  -0.00130   2.87205
    R3        2.78664   0.00124   0.00280   0.00148   0.00416   2.79080
    R4        2.83078   0.00004   0.00160  -0.00028   0.00135   2.83212
    R5        2.88464  -0.00013  -0.00067  -0.00102  -0.00161   2.88303
    R6        2.94684  -0.00092  -0.00206  -0.00131  -0.00336   2.94347
    R7        2.07601   0.00019   0.00004   0.00022   0.00026   2.07627
    R8        2.06387  -0.00012   0.00010  -0.00013  -0.00004   2.06384
    R9        2.91640   0.00031   0.00077  -0.00003   0.00071   2.91711
   R10        2.94021  -0.00011   0.00032  -0.00143  -0.00111   2.93910
   R11        2.07565   0.00014   0.00008   0.00019   0.00027   2.07592
   R12        2.90911   0.00030   0.00066   0.00027   0.00090   2.91001
   R13        2.07568   0.00028   0.00002   0.00035   0.00037   2.07604
   R14        2.07122  -0.00047  -0.00036  -0.00027  -0.00063   2.07059
   R15        2.92970   0.00025   0.00009   0.00024   0.00031   2.93000
   R16        2.07614  -0.00009  -0.00011  -0.00010  -0.00021   2.07593
   R17        2.07658   0.00011   0.00000   0.00012   0.00012   2.07669
   R18        2.90342   0.00017   0.00098  -0.00006   0.00092   2.90434
   R19        2.08046   0.00023   0.00020   0.00016   0.00036   2.08082
   R20        2.87825   0.00045  -0.00011   0.00030   0.00017   2.87842
   R21        2.32651   0.00043   0.00043   0.00026   0.00069   2.32721
   R22        2.90970   0.00024   0.00182  -0.00029   0.00164   2.91133
   R23        2.07241   0.00021  -0.00049   0.00071   0.00022   2.07263
   R24        2.07021  -0.00006  -0.00008  -0.00033  -0.00041   2.06981
   R25        2.89233   0.00022  -0.00041   0.00087   0.00046   2.89279
   R26        2.72639  -0.00148  -0.00025  -0.00326  -0.00351   2.72288
   R27        2.07172   0.00013   0.00007   0.00030   0.00037   2.07208
   R28        2.06966  -0.00002  -0.00004  -0.00013  -0.00017   2.06948
   R29        2.06918  -0.00017  -0.00006  -0.00032  -0.00038   2.06880
   R30        2.06976  -0.00004   0.00008   0.00016   0.00024   2.07001
   R31        2.07119  -0.00002   0.00011  -0.00004   0.00007   2.07126
   R32        2.06832   0.00008  -0.00004   0.00008   0.00004   2.06836
   R33        1.83802   0.00022   0.00009   0.00010   0.00020   1.83822
   R34        2.72884  -0.00014  -0.00005  -0.00014  -0.00019   2.72865
[truncated: 1,068,449 more chars]
