# Supplementary material for: New patchoulol- and guaiane-type sesquiterpenoids from Sanguisorba officinalis with anti-melanogenic activity
Source: Nat Prod Bioprospect. 2026 May 12;16(1):63. doi: 10.1007/s13659-026-00616-0 (PMC13161421; doi:10.1007/s13659-026-00616-0)
Supplement: Supplementary file 2 — Additional file 2. It includes the calculated NMR data of compound 11. [file 13659_2026_616_MOESM2_ESM.zip › New folder/11R-opt_freq-conf-7.log]

 Entering Gaussian System, Link 0=/gpfs/home/zhengshan/software/Gaussian/g09/g09
 Input=DY-202A-11R_7.gjf
 Output=DY-202A-11R_7.log
 Initial command:
 /gpfs/home/zhengshan/software/Gaussian/g09/l1.exe "/gpfs/home/zhengshan/software/Gaussian/g09/scratch/zhengshan/%J/Gau-15627.inp" -scrdir="/gpfs/home/zhengshan/software/Gaussian/g09/scratch/zhengshan/%J/"
 Entering Link 1 = /gpfs/home/zhengshan/software/Gaussian/g09/l1.exe PID=     15628.
  
 Copyright (c) 1988,1990,1992,1993,1995,1998,2003,2009,2013,
            Gaussian, Inc.  All Rights Reserved.
  
 This is part of the Gaussian(R) 09 program.  It is based on
 the Gaussian(R) 03 system (copyright 2003, Gaussian, Inc.),
 the Gaussian(R) 98 system (copyright 1998, Gaussian, Inc.),
 the Gaussian(R) 94 system (copyright 1995, Gaussian, Inc.),
 the Gaussian 92(TM) system (copyright 1992, Gaussian, Inc.),
 the Gaussian 90(TM) system (copyright 1990, Gaussian, Inc.),
 the Gaussian 88(TM) system (copyright 1988, Gaussian, Inc.),
 the Gaussian 86(TM) system (copyright 1986, Carnegie Mellon
 University), and the Gaussian 82(TM) system (copyright 1983,
 Carnegie Mellon University). Gaussian is a federally registered
 trademark of Gaussian, Inc.
  
 This software contains proprietary and confidential information,
 including trade secrets, belonging to Gaussian, Inc.
  
 This software is provided under written license and may be
 used, copied, transmitted, or stored only in accord with that
 written license.
  
 The following legend is applicable only to US Government
 contracts under FAR:
  
                    RESTRICTED RIGHTS LEGEND
  
 Use, reproduction and disclosure by the US Government is
 subject to restrictions as set forth in subparagraphs (a)
 and (c) of the Commercial Computer Software - Restricted
 Rights clause in FAR 52.227-19.
  
 Gaussian, Inc.
 340 Quinnipiac St., Bldg. 40, Wallingford CT 06492
  
  
 ---------------------------------------------------------------
 Warning -- This program may not be used in any manner that
 competes with the business of Gaussian, Inc. or will provide
 assistance to any competitor of Gaussian, Inc.  The licensee
 of this program is prohibited from giving any competitor of
 Gaussian, Inc. access to this program.  By using this program,
 the user acknowledges that Gaussian, Inc. is engaged in the
 business of creating and licensing software in the field of
 computational chemistry and represents and warrants to the
 licensee that it is not a competitor of Gaussian, Inc. and that
 it will not use this program in any manner prohibited above.
 ---------------------------------------------------------------
  

 Cite this work as:
 Gaussian 09, Revision D.01,
 M. J. Frisch, G. W. Trucks, H. B. Schlegel, G. E. Scuseria, 
 M. A. Robb, J. R. Cheeseman, G. Scalmani, V. Barone, B. Mennucci, 
 G. A. Petersson, H. Nakatsuji, M. Caricato, X. Li, H. P. Hratchian, 
 A. F. Izmaylov, J. Bloino, G. Zheng, J. L. Sonnenberg, M. Hada, 
 M. Ehara, K. Toyota, R. Fukuda, J. Hasegawa, M. Ishida, T. Nakajima, 
 Y. Honda, O. Kitao, H. Nakai, T. Vreven, J. A. Montgomery, Jr., 
 J. E. Peralta, F. Ogliaro, M. Bearpark, J. J. Heyd, E. Brothers, 
 K. N. Kudin, V. N. Staroverov, T. Keith, R. Kobayashi, J. Normand, 
 K. Raghavachari, A. Rendell, J. C. Burant, S. S. Iyengar, J. Tomasi, 
 M. Cossi, N. Rega, J. M. Millam, M. Klene, J. E. Knox, J. B. Cross, 
 V. Bakken, C. Adamo, J. Jaramillo, R. Gomperts, R. E. Stratmann, 
 O. Yazyev, A. J. Austin, R. Cammi, C. Pomelli, J. W. Ochterski, 
 R. L. Martin, K. Morokuma, V. G. Zakrzewski, G. A. Voth, 
 P. Salvador, J. J. Dannenberg, S. Dapprich, A. D. Daniels, 
 O. Farkas, J. B. Foresman, J. V. Ortiz, J. Cioslowski, 
 and D. J. Fox, Gaussian, Inc., Wallingford CT, 2013.
 
 ******************************************
 Gaussian 09:  ES64L-G09RevD.01 24-Apr-2013
                10-Mar-2024 
 ******************************************
 %nprocshared=4
 Will use up to    4 processors via shared memory.
 %mem=12GB
 %chk=DY-202A-11R_7.chk
 ----------------------------------------------------------
 # opt freq b3lyp/6-31g(d) scrf=(smd,solvent=methanol,read)
 ----------------------------------------------------------
 1/14=-1,18=20,19=15,26=3,38=1,40=2/1,3;
 2/9=110,12=2,17=6,18=5,40=1/2;
 3/5=1,6=6,7=1,11=2,16=1,25=1,30=1,70=32203,71=1,72=3,74=-5/1,2,3;
 4//1;
 5/5=2,38=5,53=3/2;
 6/7=2,8=2,9=2,10=2,28=1/1;
 7//1,2,3,16;
 1/14=-1,18=20,19=15,26=3/3(2);
 2/9=110/2;
 99//99;
 2/9=110/2;
 3/5=1,6=6,7=1,11=2,16=1,25=1,30=1,70=32205,71=1,72=3,74=-5/1,2,3;
 4/5=5,16=3,69=1/1;
 5/5=2,38=5,53=3/2;
 7//1,2,3,16;
 1/14=-1,18=20,19=15,26=3/3(-5);
 2/9=110/2;
 6/7=2,8=2,9=2,10=2,19=2,28=1/1;
 99/9=1/99;
 --------
 opt+freq
 --------
 Symbolic Z-matrix:
 Charge =  0 Multiplicity = 1
 C                    -1.7812    0.6331   -0.1596 
 C                    -1.0755   -0.5031   -0.2695 
 C                     0.4017   -0.6063   -0.5494 
 C                     1.2547    0.4947    0.125 
 C                     1.1821    1.8513   -0.6097 
 C                    -0.1599    2.2439   -1.2341 
 C                    -1.4141    2.068    -0.3634 
 C                    -3.1702    0.2229    0.1321 
 C                    -3.3216   -1.2635    0.2046 
 C                    -1.8934   -1.7547   -0.045 
 O                    -4.0885    1.019     0.269 
 C                    -1.3154    2.8255    0.9625 
 C                    -1.8396   -2.7378   -1.214 
 O                    -1.4219   -2.3886    1.1409 
 C                     2.7288    0.0268    0.3656 
 O                     2.6992   -1.144     1.214 
 C                     3.5525    1.084     1.1176 
 C                     3.4576   -0.4022   -0.9286 
 O                     4.7318   -0.9654   -0.6092 
 H                     0.5616   -0.6141   -1.6345 
 H                     0.7431   -1.5829   -0.1902 
 H                     0.828     0.6411    1.128 
 H                     1.9246    1.8812   -1.4153 
 H                     1.4769    2.6418    0.0923 
 H                    -0.2915    1.6872   -2.1721 
 H                    -0.0898    3.2982   -1.5347 
 H                    -2.2317    2.53     -0.9348 
 H                    -3.7034   -1.547     1.19 
 H                    -4.0196   -1.5758   -0.5788 
 H                    -1.0482    3.8735    0.7888 
 H                    -0.5671    2.394     1.6341 
 H                    -2.2743    2.8152    1.4924 
 H                    -0.825    -3.122    -1.3686 
 H                    -2.47     -3.611    -1.01 
 H                    -2.1769   -2.277    -2.1487 
 H                    -0.6135   -2.8835    0.9248 
 H                     2.3211   -0.8752    2.0716 
 H                     3.7592    1.9609    0.4965 
 H                     3.0266    1.4148    2.0206 
 H                     4.5096    0.6727    1.4579 
 H                     2.9032   -1.1811   -1.4604 
 H                     3.6212    0.4366   -1.61 
 H                     4.5569   -1.562     0.1463 
 

 GradGradGradGradGradGradGradGradGradGradGradGradGradGradGradGradGradGrad
 Berny optimization.
 Initialization pass.
                           ----------------------------
                           !    Initial Parameters    !
                           ! (Angstroms and Degrees)  !
 --------------------------                            --------------------------
 ! Name  Definition              Value          Derivative Info.                !
 --------------------------------------------------------------------------------
 ! R1    R(1,2)                  1.342          estimate D2E/DX2                !
 ! R2    R(1,7)                  1.4951         estimate D2E/DX2                !
 ! R3    R(1,8)                  1.4774         estimate D2E/DX2                !
 ! R4    R(2,3)                  1.507          estimate D2E/DX2                !
 ! R5    R(2,10)                 1.5119         estimate D2E/DX2                !
 ! R6    R(3,4)                  1.5475         estimate D2E/DX2                !
 ! R7    R(3,20)                 1.0968         estimate D2E/DX2                !
 ! R8    R(3,21)                 1.0951         estimate D2E/DX2                !
 ! R9    R(4,5)                  1.5445         estimate D2E/DX2                !
 ! R10   R(4,15)                 1.5652         estimate D2E/DX2                !
 ! R11   R(4,22)                 1.0998         estimate D2E/DX2                !
 ! R12   R(5,6)                  1.5313         estimate D2E/DX2                !
 ! R13   R(5,23)                 1.096          estimate D2E/DX2                !
 ! R14   R(5,24)                 1.0975         estimate D2E/DX2                !
 ! R15   R(6,7)                  1.5369         estimate D2E/DX2                !
 ! R16   R(6,25)                 1.0987         estimate D2E/DX2                !
 ! R17   R(6,26)                 1.0986         estimate D2E/DX2                !
 ! R18   R(7,12)                 1.5302         estimate D2E/DX2                !
 ! R19   R(7,27)                 1.0993         estimate D2E/DX2                !
 ! R20   R(8,9)                  1.4958         estimate D2E/DX2                !
 ! R21   R(8,11)                 1.223          estimate D2E/DX2                !
 ! R22   R(9,10)                 1.5308         estimate D2E/DX2                !
 ! R23   R(9,28)                 1.0941         estimate D2E/DX2                !
 ! R24   R(9,29)                 1.0947         estimate D2E/DX2                !
 ! R25   R(10,13)                1.5284         estimate D2E/DX2                !
 ! R26   R(10,14)                1.425          estimate D2E/DX2                !
 ! R27   R(12,30)                1.0954         estimate D2E/DX2                !
 ! R28   R(12,31)                1.0942         estimate D2E/DX2                !
 ! R29   R(12,32)                1.0956         estimate D2E/DX2                !
 ! R30   R(13,33)                1.0959         estimate D2E/DX2                !
 ! R31   R(13,34)                1.0961         estimate D2E/DX2                !
 ! R32   R(13,35)                1.0953         estimate D2E/DX2                !
 ! R33   R(14,36)                0.9722         estimate D2E/DX2                !
 ! R34   R(15,16)                1.4462         estimate D2E/DX2                !
 ! R35   R(15,17)                1.5368         estimate D2E/DX2                !
 ! R36   R(15,18)                1.546          estimate D2E/DX2                !
 ! R37   R(16,37)                0.975          estimate D2E/DX2                !
 ! R38   R(17,38)                1.0943         estimate D2E/DX2                !
 ! R39   R(17,39)                1.0961         estimate D2E/DX2                !
 ! R40   R(17,40)                1.0959         estimate D2E/DX2                !
 ! R41   R(18,19)                1.4293         estimate D2E/DX2                !
 ! R42   R(18,41)                1.094          estimate D2E/DX2                !
 ! R43   R(18,42)                1.093          estimate D2E/DX2                !
 ! R44   R(19,43)                0.9784         estimate D2E/DX2                !
 ! A1    A(2,1,7)              132.243          estimate D2E/DX2                !
 ! A2    A(2,1,8)              105.991          estimate D2E/DX2                !
 ! A3    A(7,1,8)              121.6173         estimate D2E/DX2                !
 ! A4    A(1,2,3)              126.0596         estimate D2E/DX2                !
 ! A5    A(1,2,10)             113.8432         estimate D2E/DX2                !
 ! A6    A(3,2,10)             120.0766         estimate D2E/DX2                !
 ! A7    A(2,3,4)              114.2459         estimate D2E/DX2                !
 ! A8    A(2,3,20)             109.0944         estimate D2E/DX2                !
 ! A9    A(2,3,21)             107.8016         estimate D2E/DX2                !
 ! A10   A(4,3,20)             110.8453         estimate D2E/DX2                !
 ! A11   A(4,3,21)             108.6444         estimate D2E/DX2                !
 ! A12   A(20,3,21)            105.8247         estimate D2E/DX2                !
 ! A13   A(3,4,5)              113.0613         estimate D2E/DX2                !
 ! A14   A(3,4,15)             111.9284         estimate D2E/DX2                !
 ! A15   A(3,4,22)             106.159          estimate D2E/DX2                !
 ! A16   A(5,4,15)             112.332          estimate D2E/DX2                !
 ! A17   A(5,4,22)             107.3778         estimate D2E/DX2                !
 ! A18   A(15,4,22)            105.3676         estimate D2E/DX2                !
 ! A19   A(4,5,6)              117.4097         estimate D2E/DX2                !
 ! A20   A(4,5,23)             109.985          estimate D2E/DX2                !
 ! A21   A(4,5,24)             108.4058         estimate D2E/DX2                !
 ! A22   A(6,5,23)             106.6785         estimate D2E/DX2                !
 ! A23   A(6,5,24)             108.1519         estimate D2E/DX2                !
 ! A24   A(23,5,24)            105.5765         estimate D2E/DX2                !
 ! A25   A(5,6,7)              117.0531         estimate D2E/DX2                !
 ! A26   A(5,6,25)             108.8556         estimate D2E/DX2                !
 ! A27   A(5,6,26)             107.5599         estimate D2E/DX2                !
 ! A28   A(7,6,25)             109.1437         estimate D2E/DX2                !
 ! A29   A(7,6,26)             108.4776         estimate D2E/DX2                !
 ! A30   A(25,6,26)            105.0889         estimate D2E/DX2                !
 ! A31   A(1,7,6)              112.7956         estimate D2E/DX2                !
 ! A32   A(1,7,12)             111.8902         estimate D2E/DX2                !
 ! A33   A(1,7,27)             106.9534         estimate D2E/DX2                !
 ! A34   A(6,7,12)             112.4324         estimate D2E/DX2                !
 ! A35   A(6,7,27)             105.3296         estimate D2E/DX2                !
 ! A36   A(12,7,27)            106.8769         estimate D2E/DX2                !
 ! A37   A(1,8,9)              112.3725         estimate D2E/DX2                !
 ! A38   A(1,8,11)             123.1814         estimate D2E/DX2                !
 ! A39   A(9,8,11)             124.4297         estimate D2E/DX2                !
 ! A40   A(8,9,10)             102.5047         estimate D2E/DX2                !
 ! A41   A(8,9,28)             109.66           estimate D2E/DX2                !
 ! A42   A(8,9,29)             108.2595         estimate D2E/DX2                !
 ! A43   A(10,9,28)            112.9088         estimate D2E/DX2                !
 ! A44   A(10,9,29)            112.7458         estimate D2E/DX2                !
 ! A45   A(28,9,29)            110.3698         estimate D2E/DX2                !
 ! A46   A(2,10,9)             105.2656         estimate D2E/DX2                !
 ! A47   A(2,10,13)            113.57           estimate D2E/DX2                !
 ! A48   A(2,10,14)            108.2305         estimate D2E/DX2                !
 ! A49   A(9,10,13)            111.3432         estimate D2E/DX2                !
 ! A50   A(9,10,14)            108.4066         estimate D2E/DX2                !
 ! A51   A(13,10,14)           109.801          estimate D2E/DX2                !
 ! A52   A(7,12,30)            110.6064         estimate D2E/DX2                !
 ! A53   A(7,12,31)            112.3794         estimate D2E/DX2                !
 ! A54   A(7,12,32)            110.9755         estimate D2E/DX2                !
 ! A55   A(30,12,31)           107.9275         estimate D2E/DX2                !
 ! A56   A(30,12,32)           107.4084         estimate D2E/DX2                !
 ! A57   A(31,12,32)           107.3365         estimate D2E/DX2                !
 ! A58   A(10,13,33)           111.4694         estimate D2E/DX2                !
 ! A59   A(10,13,34)           110.4762         estimate D2E/DX2                !
 ! A60   A(10,13,35)           111.7926         estimate D2E/DX2                !
 ! A61   A(33,13,34)           106.2264         estimate D2E/DX2                !
 ! A62   A(33,13,35)           108.1924         estimate D2E/DX2                !
 ! A63   A(34,13,35)           108.4722         estimate D2E/DX2                !
 ! A64   A(10,14,36)           108.458          estimate D2E/DX2                !
 ! A65   A(4,15,16)            108.2354         estimate D2E/DX2                !
 ! A66   A(4,15,17)            111.9855         estimate D2E/DX2                !
 ! A67   A(4,15,18)            113.4686         estimate D2E/DX2                !
 ! A68   A(16,15,17)           106.3105         estimate D2E/DX2                !
 ! A69   A(16,15,18)           106.0274         estimate D2E/DX2                !
 ! A70   A(17,15,18)           110.3564         estimate D2E/DX2                !
 ! A71   A(15,16,37)           107.5022         estimate D2E/DX2                !
 ! A72   A(15,17,38)           112.0107         estimate D2E/DX2                !
 ! A73   A(15,17,39)           110.7069         estimate D2E/DX2                !
 ! A74   A(15,17,40)           111.215          estimate D2E/DX2                !
 ! A75   A(38,17,39)           108.4444         estimate D2E/DX2                !
 ! A76   A(38,17,40)           108.1817         estimate D2E/DX2                !
 ! A77   A(39,17,40)           106.05           estimate D2E/DX2                !
 ! A78   A(15,18,19)           110.0313         estimate D2E/DX2                !
 ! A79   A(15,18,41)           111.4445         estimate D2E/DX2                !
 ! A80   A(15,18,42)           112.3019         estimate D2E/DX2                !
 ! A81   A(19,18,41)           106.2518         estimate D2E/DX2                !
 ! A82   A(19,18,42)           107.9556         estimate D2E/DX2                !
 ! A83   A(41,18,42)           108.6139         estimate D2E/DX2                !
 ! A84   A(18,19,43)           104.6828         estimate D2E/DX2                !
 ! D1    D(7,1,2,3)              5.2045         estimate D2E/DX2                !
 ! D2    D(7,1,2,10)          -176.4576         estimate D2E/DX2                !
 ! D3    D(8,1,2,3)           -179.3107         estimate D2E/DX2                !
 ! D4    D(8,1,2,10)            -0.9729         estimate D2E/DX2                !
 ! D5    D(2,1,7,6)             20.5412         estimate D2E/DX2                !
 ! D6    D(2,1,7,12)          -107.4072         estimate D2E/DX2                !
 ! D7    D(2,1,7,27)           135.8764         estimate D2E/DX2                !
 ! D8    D(8,1,7,6)           -154.3603         estimate D2E/DX2                !
 ! D9    D(8,1,7,12)            77.6914         estimate D2E/DX2                !
 ! D10   D(8,1,7,27)           -39.025          estimate D2E/DX2                !
 ! D11   D(2,1,8,9)             -0.0147         estimate D2E/DX2                !
 ! D12   D(2,1,8,11)          -178.5986         estimate D2E/DX2                !
 ! D13   D(7,1,8,9)            176.061          estimate D2E/DX2                !
 ! D14   D(7,1,8,11)            -2.5229         estimate D2E/DX2                !
 ! D15   D(1,2,3,4)             36.8388         estimate D2E/DX2                !
 ! D16   D(1,2,3,20)           -87.8348         estimate D2E/DX2                !
 ! D17   D(1,2,3,21)           157.6939         estimate D2E/DX2                !
 ! D18   D(10,2,3,4)          -141.4042         estimate D2E/DX2                !
 ! D19   D(10,2,3,20)           93.9221         estimate D2E/DX2                !
 ! D20   D(10,2,3,21)          -20.5492         estimate D2E/DX2                !
 ! D21   D(1,2,10,9)             1.5612         estimate D2E/DX2                !
 ! D22   D(1,2,10,13)          123.6121         estimate D2E/DX2                !
 ! D23   D(1,2,10,14)         -114.1921         estimate D2E/DX2                !
 ! D24   D(3,2,10,9)          -179.9916         estimate D2E/DX2                !
 ! D25   D(3,2,10,13)          -57.9407         estimate D2E/DX2                !
 ! D26   D(3,2,10,14)           64.2551         estimate D2E/DX2                !
 ! D27   D(2,3,4,5)            -77.6989         estimate D2E/DX2                !
 ! D28   D(2,3,4,15)           154.2347         estimate D2E/DX2                !
 ! D29   D(2,3,4,22)            39.7736         estimate D2E/DX2                !
 ! D30   D(20,3,4,5)            46.0388         estimate D2E/DX2                !
 ! D31   D(20,3,4,15)          -82.0276         estimate D2E/DX2                !
 ! D32   D(20,3,4,22)          163.5113         estimate D2E/DX2                !
 ! D33   D(21,3,4,5)           161.9149         estimate D2E/DX2                !
 ! D34   D(21,3,4,15)           33.8485         estimate D2E/DX2                !
 ! D35   D(21,3,4,22)          -80.6126         estimate D2E/DX2                !
 ! D36   D(3,4,5,6)             36.251          estimate D2E/DX2                !
 ! D37   D(3,4,5,23)           -85.9302         estimate D2E/DX2                !
 ! D38   D(3,4,5,24)           159.0992         estimate D2E/DX2                !
 ! D39   D(15,4,5,6)           164.1071         estimate D2E/DX2                !
 ! D40   D(15,4,5,23)           41.9259         estimate D2E/DX2                !
 ! D41   D(15,4,5,24)          -73.0447         estimate D2E/DX2                !
 ! D42   D(22,4,5,6)           -80.5042         estimate D2E/DX2                !
 ! D43   D(22,4,5,23)          157.3147         estimate D2E/DX2                !
 ! D44   D(22,4,5,24)           42.344          estimate D2E/DX2                !
 ! D45   D(3,4,15,16)          -59.4011         estimate D2E/DX2                !
 ! D46   D(3,4,15,17)         -176.2666         estimate D2E/DX2                !
 ! D47   D(3,4,15,18)           57.983          estimate D2E/DX2                !
 ! D48   D(5,4,15,16)          172.1457         estimate D2E/DX2                !
 ! D49   D(5,4,15,17)           55.2802         estimate D2E/DX2                !
 ! D50   D(5,4,15,18)          -70.4702         estimate D2E/DX2                !
 ! D51   D(22,4,15,16)          55.5457         estimate D2E/DX2                !
 ! D52   D(22,4,15,17)         -61.3199         estimate D2E/DX2                !
 ! D53   D(22,4,15,18)         172.9298         estimate D2E/DX2                !
 ! D54   D(4,5,6,7)             46.8169         estimate D2E/DX2                !
 ! D55   D(4,5,6,25)           -77.4823         estimate D2E/DX2                !
 ! D56   D(4,5,6,26)           169.1522         estimate D2E/DX2                !
 ! D57   D(23,5,6,7)           170.6839         estimate D2E/DX2                !
 ! D58   D(23,5,6,25)           46.3846         estimate D2E/DX2                !
 ! D59   D(23,5,6,26)          -66.9809         estimate D2E/DX2                !
 ! D60   D(24,5,6,7)           -76.1609         estimate D2E/DX2                !
 ! D61   D(24,5,6,25)          159.5399         estimate D2E/DX2                !
 ! D62   D(24,5,6,26)           46.1744         estimate D2E/DX2                !
 ! D63   D(5,6,7,1)            -71.3409         estimate D2E/DX2                !
 ! D64   D(5,6,7,12)            56.3228         estimate D2E/DX2                !
 ! D65   D(5,6,7,27)           172.3525         estimate D2E/DX2                !
 ! D66   D(25,6,7,1)            52.8126         estimate D2E/DX2                !
 ! D67   D(25,6,7,12)         -179.5237         estimate D2E/DX2                !
 ! D68   D(25,6,7,27)          -63.494          estimate D2E/DX2                !
 ! D69   D(26,6,7,1)           166.7998         estimate D2E/DX2                !
 ! D70   D(26,6,7,12)          -65.5365         estimate D2E/DX2                !
 ! D71   D(26,6,7,27)           50.4932         estimate D2E/DX2                !
 ! D72   D(1,7,12,30)         -179.8611         estimate D2E/DX2                !
 ! D73   D(1,7,12,31)           59.4446         estimate D2E/DX2                !
 ! D74   D(1,7,12,32)          -60.7526         estimate D2E/DX2                !
 ! D75   D(6,7,12,30)           51.9972         estimate D2E/DX2                !
 ! D76   D(6,7,12,31)          -68.697          estimate D2E/DX2                !
 ! D77   D(6,7,12,32)          171.1057         estimate D2E/DX2                !
 ! D78   D(27,7,12,30)         -63.0985         estimate D2E/DX2                !
 ! D79   D(27,7,12,31)         176.2072         estimate D2E/DX2                !
 ! D80   D(27,7,12,32)          56.01           estimate D2E/DX2                !
 ! D81   D(1,8,9,10)             0.9225         estimate D2E/DX2                !
 ! D82   D(1,8,9,28)           121.0974         estimate D2E/DX2                !
 ! D83   D(1,8,9,29)          -118.4319         estimate D2E/DX2                !
 ! D84   D(11,8,9,10)          179.4856         estimate D2E/DX2                !
 ! D85   D(11,8,9,28)          -60.3395         estimate D2E/DX2                !
 ! D86   D(11,8,9,29)           60.1312         estimate D2E/DX2                !
 ! D87   D(8,9,10,2)            -1.3779         estimate D2E/DX2                !
 ! D88   D(8,9,10,13)         -124.859          estimate D2E/DX2                !
 ! D89   D(8,9,10,14)          114.2542         estimate D2E/DX2                !
 ! D90   D(28,9,10,2)         -119.2725         estimate D2E/DX2                !
 ! D91   D(28,9,10,13)         117.2465         estimate D2E/DX2                !
 ! D92   D(28,9,10,14)          -3.6403         estimate D2E/DX2                !
 ! D93   D(29,9,10,2)          114.7885         estimate D2E/DX2                !
 ! D94   D(29,9,10,13)          -8.6925         estimate D2E/DX2                !
 ! D95   D(29,9,10,14)        -129.5793         estimate D2E/DX2                !
 ! D96   D(2,10,13,33)          63.7            estimate D2E/DX2                !
 ! D97   D(2,10,13,34)        -178.4357         estimate D2E/DX2                !
 ! D98   D(2,10,13,35)         -57.5355         estimate D2E/DX2                !
 ! D99   D(9,10,13,33)        -177.6875         estimate D2E/DX2                !
 ! D100  D(9,10,13,34)         -59.8231         estimate D2E/DX2                !
 ! D101  D(9,10,13,35)          61.0771         estimate D2E/DX2                !
 ! D102  D(14,10,13,33)        -57.6214         estimate D2E/DX2                !
 ! D103  D(14,10,13,34)         60.243          estimate D2E/DX2                !
 ! D104  D(14,10,13,35)       -178.8568         estimate D2E/DX2                !
 ! D105  D(2,10,14,36)         -79.7398         estimate D2E/DX2                !
 ! D106  D(9,10,14,36)         166.5716         estimate D2E/DX2                !
 ! D107  D(13,10,14,36)         44.7351         estimate D2E/DX2                !
 ! D108  D(4,15,16,37)         -63.3329         estimate D2E/DX2                !
 ! D109  D(17,15,16,37)         57.1382         estimate D2E/DX2                !
 ! D110  D(18,15,16,37)        174.6004         estimate D2E/DX2                !
 ! D111  D(4,15,17,38)         -70.3412         estimate D2E/DX2                !
 ! D112  D(4,15,17,39)          50.8322         estimate D2E/DX2                !
 ! D113  D(4,15,17,40)         168.4641         estimate D2E/DX2                !
 ! D114  D(16,15,17,38)        171.6405         estimate D2E/DX2                !
 ! D115  D(16,15,17,39)        -67.1861         estimate D2E/DX2                !
 ! D116  D(16,15,17,40)         50.4458         estimate D2E/DX2                !
 ! D117  D(18,15,17,38)         57.0954         estimate D2E/DX2                !
 ! D118  D(18,15,17,39)        178.2689         estimate D2E/DX2                !
 ! D119  D(18,15,17,40)        -64.0992         estimate D2E/DX2                !
 ! D120  D(4,15,18,19)        -173.0013         estimate D2E/DX2                !
 ! D121  D(4,15,18,41)         -55.4046         estimate D2E/DX2                !
 ! D122  D(4,15,18,42)          66.7203         estimate D2E/DX2                !
 ! D123  D(16,15,18,19)        -54.3383         estimate D2E/DX2                !
 ! D124  D(16,15,18,41)         63.2583         estimate D2E/DX2                !
 ! D125  D(16,15,18,42)       -174.6167         estimate D2E/DX2                !
 ! D126  D(17,15,18,19)         60.3857         estimate D2E/DX2                !
 ! D127  D(17,15,18,41)        177.9823         estimate D2E/DX2                !
 ! D128  D(17,15,18,42)        -59.8927         estimate D2E/DX2                !
 ! D129  D(15,18,19,43)         44.4941         estimate D2E/DX2                !
 ! D130  D(41,18,19,43)        -76.2776         estimate D2E/DX2                !
 ! D131  D(42,18,19,43)        167.3653         estimate D2E/DX2                !
 --------------------------------------------------------------------------------
 Trust Radius=3.00D-01 FncErr=1.00D-07 GrdErr=1.00D-06
 Number of steps in this run=    258 maximum allowed number of steps=    258.
 GradGradGradGradGradGradGradGradGradGradGradGradGradGradGradGradGradGrad

                          Input orientation:                          
 ---------------------------------------------------------------------
 Center     Atomic      Atomic             Coordinates (Angstroms)
 Number     Number       Type             X           Y           Z
 ---------------------------------------------------------------------
      1          6           0       -1.781200    0.633100   -0.159600
      2          6           0       -1.075500   -0.503100   -0.269500
      3          6           0        0.401700   -0.606300   -0.549400
      4          6           0        1.254700    0.494700    0.125000
      5          6           0        1.182100    1.851300   -0.609700
      6          6           0       -0.159900    2.243900   -1.234100
      7          6           0       -1.414100    2.068000   -0.363400
      8          6           0       -3.170200    0.222900    0.132100
      9          6           0       -3.321600   -1.263500    0.204600
     10          6           0       -1.893400   -1.754700   -0.045000
     11          8           0       -4.088500    1.019000    0.269000
     12          6           0       -1.315400    2.825500    0.962500
     13          6           0       -1.839600   -2.737800   -1.214000
     14          8           0       -1.421900   -2.388600    1.140900
     15          6           0        2.728800    0.026800    0.365600
     16          8           0        2.699200   -1.144000    1.214000
     17          6           0        3.552500    1.084000    1.117600
     18          6           0        3.457600   -0.402200   -0.928600
     19          8           0        4.731800   -0.965400   -0.609200
     20          1           0        0.561600   -0.614100   -1.634500
     21          1           0        0.743100   -1.582900   -0.190200
     22          1           0        0.828000    0.641100    1.128000
     23          1           0        1.924600    1.881200   -1.415300
     24          1           0        1.476900    2.641800    0.092300
     25          1           0       -0.291500    1.687200   -2.172100
     26          1           0       -0.089800    3.298200   -1.534700
     27          1           0       -2.231700    2.530000   -0.934800
     28          1           0       -3.703400   -1.547000    1.190000
     29          1           0       -4.019600   -1.575800   -0.578800
     30          1           0       -1.048200    3.873500    0.788800
     31          1           0       -0.567100    2.394000    1.634100
     32          1           0       -2.274300    2.815200    1.492400
     33          1           0       -0.825000   -3.122000   -1.368600
     34          1           0       -2.470000   -3.611000   -1.010000
     35          1           0       -2.176900   -2.277000   -2.148700
     36          1           0       -0.613500   -2.883500    0.924800
     37          1           0        2.321100   -0.875200    2.071600
     38          1           0        3.759200    1.960900    0.496500
     39          1           0        3.026600    1.414800    2.020600
     40          1           0        4.509600    0.672700    1.457900
     41          1           0        2.903200   -1.181100   -1.460400
     42          1           0        3.621200    0.436600   -1.610000
     43          1           0        4.556900   -1.562000    0.146300
 ---------------------------------------------------------------------
                    Distance matrix (angstroms):
                    1          2          3          4          5
     1  C    0.000000
     2  C    1.342029   0.000000
     3  C    2.540297   1.507022   0.000000
     4  C    3.052350   2.565359   1.547458   0.000000
     5  C    3.235390   3.279587   2.579236   1.544480   0.000000
     6  C    2.525439   3.052013   2.984602   2.628297   1.531331
     7  C    1.495070   2.594999   3.237840   3.136288   2.616845
     8  C    1.477388   2.253026   3.729676   4.433245   4.705791
     9  C    2.470337   2.418252   3.855307   4.903073   5.536098
    10  C    2.393180   1.511907   2.615478   3.872884   4.772926
    11  O    2.378287   3.418324   4.844923   5.370793   5.407778
    12  C    2.506531   3.557380   4.124503   3.569236   3.107794
    13  C    3.532441   2.543583   3.163607   4.670832   5.527720
    14  O    3.309240   2.379986   3.059285   4.063208   5.274672
    15  C    4.580779   3.893179   2.579425   1.565180   2.583078
    16  O    5.011870   4.106079   2.945710   2.440868   3.820903
    17  C    5.502991   5.085402   3.945066   2.571461   3.031684
    18  C    5.395205   4.581876   3.086094   2.601398   3.218363
    19  O    6.721347   5.835568   4.345376   3.842026   4.531464
    20  H    3.036371   2.134395   1.096846   2.192183   2.741064
    21  H    3.359119   2.116498   1.095138   2.162755   3.487468
    22  H    2.909622   2.624026   2.133403   1.099779   2.146991
    23  H    4.107005   3.999793   3.042477   2.177997   1.095989
    24  H    3.835824   4.066453   3.481090   2.158815   1.097543
    25  H    2.716706   3.005321   2.893756   3.014873   2.153954
    26  H    3.443035   4.125799   4.056785   3.524471   2.137025
    27  H    2.098122   3.313475   4.113357   4.173800   3.495762
    28  H    3.204545   3.182095   4.556564   5.466765   6.217353
    29  H    3.172602   3.148663   4.526443   5.709689   6.229258
    30  H    3.454988   4.502818   4.895058   4.142495   3.319538
    31  H    2.791445   3.503620   3.835107   3.033757   2.896353
    32  H    2.780973   3.943669   4.799644   4.439408   4.158681
    33  H    4.059159   2.851212   2.916270   4.431310   5.416465
    34  H    4.382923   3.485974   4.181750   5.658479   6.582917
    35  H    3.547080   2.809127   3.463838   4.962652   5.540240
    36  H    3.860819   2.702980   2.896470   3.942345   5.291238
    37  H    4.907350   4.141992   3.259761   2.608273   3.990049
    38  H    5.734941   5.480180   4.353990   2.925795   2.806623
    39  H    5.336597   5.074458   4.192833   2.753092   3.242097
    40  H    6.495540   5.963200   4.747624   3.521744   4.091005
    41  H    5.189124   4.208085   2.723567   2.835375   3.589056
    42  H    5.597160   4.973828   3.546504   2.934949   2.991853
    43  H    6.714429   5.746137   4.320075   3.890372   4.859159
                    6          7          8          9         10
     6  C    0.000000
     7  C    1.536905   0.000000
     8  C    3.874642   2.594957   0.000000
     9  C    4.936401   3.880731   1.495849   0.000000
    10  C    4.517497   3.865765   2.360611   1.530795   0.000000
    11  O    4.381049   2.941555   1.223026   2.408753   3.551123
    12  C    2.549214   1.530215   3.302026   4.617269   4.725185
    13  C    5.257293   4.899008   3.514004   2.526324   1.528379
    14  O    5.356615   4.703644   3.300631   2.398201   1.424956
    15  C    3.977331   4.675635   5.906876   6.188549   4.970620
    16  O    5.064140   5.452006   6.122808   6.105997   4.801043
    17  C    4.545082   5.275295   6.848898   7.321037   6.250415
    18  C    4.492380   5.491339   6.741184   6.927015   5.589562
    19  O    5.883777   6.858135   8.025160   8.099900   6.695864
    20  H    2.974735   3.565494   4.212811   4.345486   3.139188
    21  H    4.068112   4.244123   4.321887   4.096299   2.646078
    22  H    3.020667   3.047512   4.141535   4.658256   3.810749
    23  H    2.123564   3.505468   5.576862   6.327387   5.447441
    24  H    2.144009   2.982413   5.239103   6.187858   5.541388
    25  H    1.098671   2.162553   3.967421   4.851478   4.351702
    26  H    1.098555   2.153858   4.660961   5.854810   5.568122
    27  H    2.112768   1.099278   2.709570   4.108133   4.389174
    28  H    5.727441   4.552161   2.129789   1.094147   2.201014
    29  H    5.469626   4.484675   2.112387   1.094738   2.199471
    30  H    2.745323   2.172850   4.273291   5.647867   5.752062
    31  H    2.900847   2.194013   3.707534   4.796670   4.667993
    32  H    3.497267   2.177670   3.061547   4.403528   4.836597
    33  H    5.408635   5.319170   4.352059   3.487405   2.182408
    34  H    6.298146   5.812405   4.061214   2.776911   2.170148
    35  H    5.034215   4.759011   3.526782   2.806339   2.186029
    36  H    5.581831   5.178588   4.100586   3.236803   1.962867
    37  H    5.178011   5.342600   5.926370   5.956218   4.797450
    38  H    4.293531   5.245372   7.153322   7.785865   6.786073
    39  H    4.629715   5.082317   6.586910   7.125362   6.206354
    40  H    5.614246   6.352497   7.806369   8.163781   7.010662
    41  H    4.600480   5.513541   6.433775   6.444156   5.033860
    42  H    4.207654   5.437805   7.014534   7.374658   6.136924
    43  H    6.215994   7.006392   7.930583   7.884368   6.456013
                   11         12         13         14         15
    11  O    0.000000
    12  C    3.381489   0.000000
    13  C    4.622812   5.996853   0.000000
    14  O    4.413921   5.218238   2.417016   0.000000
    15  C    6.889802   4.954247   5.568521   4.864520   0.000000
    16  O    7.186408   5.651300   5.388514   4.305559   1.446178
    17  C    7.688253   5.172362   7.008370   6.066642   1.536769
    18  C    7.771594   6.064308   5.796275   5.660224   1.546009
    19  O    9.083324   7.308200   6.833043   6.554111   2.438587
    20  H    5.283347   4.700892   3.233061   3.845253   3.017931
    21  H    5.506824   5.000013   3.008704   2.666122   2.615923
    22  H    5.005263   3.064826   4.900818   3.773765   2.138144
    23  H    6.303779   4.128345   5.961953   5.997034   2.693908
    24  H    5.799860   2.930518   6.453347   5.899790   2.912073
    25  H    4.563186   3.488526   4.784892   5.372701   4.280077
    26  H    4.943449   2.821622   6.292690   6.424408   4.717807
    27  H    2.679545   2.127598   5.289746   5.399716   5.706453
    28  H    2.753343   4.987289   3.266645   2.432271   6.673056
    29  H    2.730659   5.390709   2.550710   3.219636   7.000080
    30  H    4.202593   1.095386   6.953187   6.283114   5.407581
    31  H    4.019251   1.094163   6.005523   4.883359   4.251551
    32  H    2.830965   1.095623   6.192687   5.284853   5.837453
    33  H    5.520874   6.406815   1.095867   2.681745   5.054887
    34  H    5.068756   6.830255   1.096129   2.686847   6.492564
    35  H    4.512550   6.037984   1.095341   3.376973   5.974537
    36  H    5.266422   5.752110   2.469618   0.972181   4.466936
    37  H    6.922451   5.305602   5.619241   4.143263   1.972374
    38  H    7.907296   5.168777   7.506674   6.795381   2.195359
    39  H    7.338216   4.686429   7.168447   5.918520   2.180425
    40  H    8.686814   6.229815   7.686540   6.682420   2.186677
    41  H    7.530945   6.302371   4.997817   5.189538   2.196295
    42  H    7.956714   6.057608   6.328820   6.401723   2.206198
    43  H    9.023279   7.375652   6.644406   6.117070   2.431939
                   16         17         18         19         20
    16  O    0.000000
    17  C    2.387760   0.000000
    18  C    2.390852   2.530757   0.000000
    19  O    2.736315   2.927905   1.429264   0.000000
    20  H    3.600567   4.404893   2.988313   4.308738   0.000000
    21  H    2.447598   4.088450   3.050868   4.057905   1.748576
    22  H    2.587541   2.760284   3.497553   4.564905   3.045965
    23  H    4.082286   3.114670   2.793006   4.078394   2.851726
    24  H    4.133341   2.790358   3.772446   4.909009   3.797433
    25  H    5.331571   5.095323   4.468516   5.891730   2.512524
    26  H    5.921741   5.020331   5.161818   6.502512   3.967414
    27  H    6.513785   6.305571   6.400466   7.798344   4.263504
    28  H    6.415315   7.718516   7.555061   8.644535   5.199839
    29  H    6.967270   8.202988   7.576821   8.772714   4.798621
    30  H    6.276871   5.390349   6.444634   7.666665   5.348120
    31  H    4.833492   4.353616   5.530314   6.663055   4.583271
    32  H    6.363055   6.090084   7.004826   8.233778   5.438744
    33  H    4.796071   6.560041   5.092305   6.008797   2.878007
    34  H    6.144338   7.927182   6.740880   7.682823   4.308365
    35  H    6.030571   7.402098   6.062269   7.198645   3.244845
    36  H    3.752796   5.756195   5.115251   5.882559   3.616774
    37  H    0.975034   2.502984   3.242925   3.606425   4.110863
    38  H    3.358394   1.094278   2.775989   3.275936   4.625628
    39  H    2.702823   1.096088   3.490706   3.935595   4.853083
    40  H    2.576322   1.095907   2.820903   2.646818   5.177402
    41  H    2.682426   3.492614   1.094009   2.028508   2.415552
    42  H    3.365020   2.804220   1.093003   2.049546   3.235077
    43  H    2.183061   2.992250   1.925878   0.978418   4.475733
                   21         22         23         24         25
    21  H    0.000000
    22  H    2.586704   0.000000
    23  H    3.859637   3.034593   0.000000
    24  H    4.297250   2.344471   1.746942   0.000000
    25  H    3.961298   3.638443   2.349783   3.027541   0.000000
    26  H    5.130939   3.872016   2.465756   2.352135   1.744214
    27  H    5.130284   4.145462   4.233988   3.849824   2.450632
    28  H    4.655921   5.032416   7.086221   6.751777   5.779691
    29  H    4.778532   5.597056   6.927055   6.960606   5.204277
    30  H    5.825762   3.752811   4.202958   2.894534   3.757583
    31  H    4.567322   2.296759   3.971193   2.572254   3.881067
    32  H    5.592775   3.805754   5.192094   4.007724   4.316531
    33  H    2.493270   4.808986   5.709159   6.376077   4.904961
    34  H    3.887065   5.790354   7.045640   7.476001   5.845277
    35  H    3.583838   5.318035   5.886493   6.524334   4.389779
    36  H    2.185211   3.813400   5.883909   5.965884   5.530440
    37  H    2.847220   2.327852   4.462446   4.123056   5.603620
    38  H    4.703928   3.276064   2.650866   2.415760   4.858447
    39  H    4.369006   2.495834   3.638316   2.761420   5.353758
    40  H    4.689402   3.696486   4.049441   3.865163   6.103824
    41  H    2.537890   3.785060   3.215179   4.365750   4.351985
    42  H    3.791790   3.916686   2.236790   3.515502   4.145983
    43  H    3.828673   4.440955   4.606867   5.211646   6.280069
                   26         27         28         29         30
    26  H    0.000000
    27  H    2.353242   0.000000
    28  H    6.630087   4.827277   0.000000
    29  H    6.333478   4.492317   1.797071   0.000000
    30  H    2.578401   2.485249   6.049204   6.355660   0.000000
    31  H    3.329668   3.064088   5.056193   5.707538   1.770568
    32  H    3.764129   2.444270   4.600278   5.159149   1.765892
    33  H    6.464292   5.840556   4.160799   3.635930   7.324016
    34  H    7.326507   6.146082   3.259045   2.594076   7.827831
    35  H    5.984633   4.958206   3.742996   2.520280   6.908800
    36  H    6.673591   5.948333   3.376988   3.946189   6.772334
    37  H    6.019560   6.431315   6.125613   6.907962   5.962207
    38  H    4.552905   6.185740   8.275065   8.612447   5.182140
    39  H    5.089136   6.134149   7.399666   8.083904   4.915947
    40  H    6.083041   7.390514   8.511886   9.052688   6.448407
    41  H    5.387736   6.357336   7.127809   6.989862   6.798635
    42  H    4.686784   6.252572   8.088537   7.968372   6.274537
    43  H    6.931026   7.999896   8.325989   8.607108   7.834195
                   31         32         33         34         35
    31  H    0.000000
    32  H    1.764092   0.000000
    33  H    6.285617   6.748047   0.000000
    34  H    6.831714   6.899011   1.753208   0.000000
    35  H    6.222481   6.260798   1.774884   1.778230   0.000000
    36  H    5.325154   5.962852   2.315448   2.778363   3.501209
    37  H    4.384150   5.922181   5.175039   6.319454   6.325186
    38  H    4.494283   6.174526   7.094319   8.492264   7.758490
    39  H    3.744716   5.508145   6.848653   8.040884   7.621605
    40  H    5.363469   7.114267   7.130695   8.553095   8.149698
    41  H    5.865173   7.176068   4.204164   5.914267   5.242344
    42  H    5.647783   7.073863   5.700053   7.337969   6.424312
    43  H    6.642203   8.224181   5.804599   7.410314   7.149987
                   36         37         38         39         40
    36  H    0.000000
    37  H    3.736348   0.000000
    38  H    6.540043   3.548596   0.000000
    39  H    5.738161   2.396754   1.777022   0.000000
    40  H    6.259146   2.749937   1.773936   1.751180   0.000000
    41  H    4.577611   3.592692   3.799258   4.344109   3.812292
    42  H    5.948190   4.118890   2.603820   3.806794   3.202656
    43  H    5.393094   3.029402   3.629020   3.836164   2.591605
                   41         42         43
    41  H    0.000000
    42  H    1.776192   0.000000
    43  H    2.336941   2.820377   0.000000
 Stoichiometry    C15H24O4
 Framework group  C1[X(C15H24O4)]
 Deg. of freedom   123
 Full point group                 C1      NOp   1
 Largest Abelian subgroup         C1      NOp   1
 Largest concise Abelian subgroup C1      NOp   1
                         Standard orientation:                         
 ---------------------------------------------------------------------
 Center     Atomic      Atomic             Coordinates (Angstroms)
 Number     Number       Type             X           Y           Z
 ---------------------------------------------------------------------
      1          6           0       -1.803637    0.646525   -0.153348
      2          6           0       -1.120733   -0.505305   -0.242623
      3          6           0        0.352389   -0.643270   -0.528966
      4          6           0        1.230770    0.455299    0.116183
      5          6           0        1.179724    1.796796   -0.647490
      6          6           0       -0.158382    2.201790   -1.272331
      7          6           0       -1.410187    2.069253   -0.390575
      8          6           0       -3.198421    0.269848    0.155467
      9          6           0       -3.378046   -1.211403    0.261270
     10          6           0       -1.961217   -1.735593    0.013974
     11          8           0       -4.100281    1.086444    0.280415
     12          6           0       -1.288446    2.853275    0.917877
     13          6           0       -1.933852   -2.744682   -1.133601
     14          8           0       -1.494525   -2.352669    1.210601
     15          6           0        2.697054   -0.035859    0.358181
     16          8           0        2.650233   -1.187181    1.232079
     17          6           0        3.545788    1.021182    1.082040
     18          6           0        3.409190   -0.506931   -0.930655
     19          8           0        4.674275   -1.087750   -0.606612
     20          1           0        0.505209   -0.677718   -1.614568
     21          1           0        0.677134   -1.618305   -0.150581
     22          1           0        0.813361    0.631697    1.118266
     23          1           0        1.917528    1.794763   -1.457942
     24          1           0        1.494197    2.596455    0.035338
     25          1           0       -0.306671    1.627537   -2.197167
     26          1           0       -0.069838    3.247758   -1.596268
     27          1           0       -2.222324    2.534565   -0.967055
     28          1           0       -3.758981   -1.465978    1.254868
     29          1           0       -4.086914   -1.526987   -0.510975
     30          1           0       -1.002158    3.891864    0.719776
     31          1           0       -0.544368    2.421971    1.594278
     32          1           0       -2.243978    2.873129    1.453556
     33          1           0       -0.927867   -3.151811   -1.285802
     34          1           0       -2.579695   -3.600823   -0.906865
     35          1           0       -2.268120   -2.297794   -2.076113
     36          1           0       -0.697227   -2.867773    1.000555
     37          1           0        2.282855   -0.892534    2.085840
     38          1           0        3.765439    1.880215    0.440744
     39          1           0        3.032127    1.381662    1.980714
     40          1           0        4.496907    0.598821    1.425546
     41          1           0        2.836476   -1.286253   -1.442038
     42          1           0        3.584631    0.313548   -1.631148
     43          1           0        4.492687   -1.664305    0.162747
 ---------------------------------------------------------------------
 Rotational constants (GHZ):      0.5817565      0.2570662      0.2046671
 Standard basis: 6-31G(d) (6D, 7F)
 There are   333 symmetry adapted cartesian basis functions of A   symmetry.
 There are   333 symmetry adapted basis functions of A   symmetry.
   333 basis functions,   628 primitive gaussians,   333 cartesian basis functions
    73 alpha electrons       73 beta electrons
       nuclear repulsion energy      1604.1861869333 Hartrees.
 NAtoms=   43 NActive=   43 NUniq=   43 SFac= 1.00D+00 NAtFMM=   60 NAOKFM=F Big=F
 Integral buffers will be    131072 words long.
 Raffenetti 2 integral format.
 Two-electron integral symmetry is turned on.
 Using the following non-standard input for PCM:
 --- end of non-standard input.
 ------------------------------------------------------------------------------
 Polarizable Continuum Model (PCM)
 =================================
 Model                : PCM (using non-symmetric T matrix).
 Atomic radii         : SMD-Coulomb.
 Polarization charges : Total charges.
 Charge compensation  : None.
 Solution method      : On-the-fly selection.
 Cavity type          : VdW (van der Waals Surface) (Alpha=1.000).
 Cavity algorithm     : GePol (No added spheres)
                        Default sphere list used, NSphG=   43.
                        Lebedev-Laikov grids with approx.  5.0 points / Ang**2.
                        Smoothing algorithm: Karplus/York (Gamma=1.0000).
                        Polarization charges: spherical gaussians, with
                                              point-specific exponents (IZeta= 3).
                        Self-potential: point-specific (ISelfS= 7).
                        Self-field    : sphere-specific E.n sum rule (ISelfD= 2).
 1st derivatives      : Analytical E(r).r(x)/FMM algorithm (CHGder, D1EAlg=3).
                        Cavity 1st derivative terms included.
 Solvent              : Methanol, Eps=  32.613000 Eps(inf)=   1.765709
 ------------------------------------------------------------------------------
 ------------------------------------------------------------------------------
 Atomic radii for non-electrostatic terms: SMD-CDS.
 ------------------------------------------------------------------------------
 Nuclear repulsion after PCM non-electrostatic terms =     1604.1875880064 Hartrees.
 One-electron integrals computed using PRISM.
 NBasis=   333 RedAO= T EigKep=  8.65D-04  NBF=   333
 NBsUse=   333 1.00D-06 EigRej= -1.00D+00 NBFU=   333
 ExpMin= 1.61D-01 ExpMax= 5.48D+03 ExpMxC= 8.25D+02 IAcc=1 IRadAn=         1 AccDes= 0.00D+00
 Harris functional with IExCor=  402 and IRadAn=       1 diagonalized for initial guess.
 HarFok:  IExCor=  402 AccDes= 0.00D+00 IRadAn=         1 IDoV= 1 UseB2=F ITyADJ=14
 ICtDFT=  3500011 ScaDFX=  1.000000  1.000000  1.000000  1.000000
 FoFCou: FMM=F IPFlag=           0 FMFlag=      100000 FMFlg1=           0
         NFxFlg=           0 DoJE=T BraDBF=F KetDBF=T FulRan=T
         wScrn=  0.000000 ICntrl=     500 IOpCl=  0 I1Cent=   200000004 NGrid=           0
         NMat0=    1 NMatS0=      1 NMatT0=    0 NMatD0=    1 NMtDS0=    0 NMtDT0=    0
 Petite list used in FoFCou.
 Keep R1 ints in memory in canonical form, NReq=1565304907.
 Requested convergence on RMS density matrix=1.00D-08 within 128 cycles.
 Requested convergence on MAX density matrix=1.00D-06.
 Requested convergence on             energy=1.00D-06.
 No special actions if energy rises.
 Inv3:  Mode=1 IEnd=    22113675.
 Iteration    1 A*A^-1 deviation from unit magnitude is 6.00D-15 for    665.
 Iteration    1 A*A^-1 deviation from orthogonality  is 3.69D-15 for   1805    675.
 Iteration    1 A^-1*A deviation from unit magnitude is 5.66D-15 for    665.
 Iteration    1 A^-1*A deviation from orthogonality  is 2.61D-12 for   1622   1537.
 Error on total polarization charges =  0.05211
 SCF Done:  E(RB3LYP) =  -886.944868610     A.U. after   12 cycles
            NFock= 12  Conv=0.69D-08     -V/T= 2.0091
 SMD-CDS (non-electrostatic) energy       (kcal/mol) =       0.88
 (included in total energy above)

 **********************************************************************

            Population analysis using the SCF density.

 **********************************************************************

 Orbital symmetries:
       Occupied  (A) (A) (A) (A) (A) (A) (A) (A) (A) (A) (A) (A)
                 (A) (A) (A) (A) (A) (A) (A) (A) (A) (A) (A) (A)
                 (A) (A) (A) (A) (A) (A) (A) (A) (A) (A) (A) (A)
                 (A) (A) (A) (A) (A) (A) (A) (A) (A) (A) (A) (A)
                 (A) (A) (A) (A) (A) (A) (A) (A) (A) (A) (A) (A)
                 (A) (A) (A) (A) (A) (A) (A) (A) (A) (A) (A) (A)
                 (A)
       Virtual   (A) (A) (A) (A) (A) (A) (A) (A) (A) (A) (A) (A)
                 (A) (A) (A) (A) (A) (A) (A) (A) (A) (A) (A) (A)
                 (A) (A) (A) (A) (A) (A) (A) (A) (A) (A) (A) (A)
                 (A) (A) (A) (A) (A) (A) (A) (A) (A) (A) (A) (A)
                 (A) (A) (A) (A) (A) (A) (A) (A) (A) (A) (A) (A)
                 (A) (A) (A) (A) (A) (A) (A) (A) (A) (A) (A) (A)
                 (A) (A) (A) (A) (A) (A) (A) (A) (A) (A) (A) (A)
                 (A) (A) (A) (A) (A) (A) (A) (A) (A) (A) (A) (A)
                 (A) (A) (A) (A) (A) (A) (A) (A) (A) (A) (A) (A)
                 (A) (A) (A) (A) (A) (A) (A) (A) (A) (A) (A) (A)
                 (A) (A) (A) (A) (A) (A) (A) (A) (A) (A) (A) (A)
                 (A) (A) (A) (A) (A) (A) (A) (A) (A) (A) (A) (A)
                 (A) (A) (A) (A) (A) (A) (A) (A) (A) (A) (A) (A)
                 (A) (A) (A) (A) (A) (A) (A) (A) (A) (A) (A) (A)
                 (A) (A) (A) (A) (A) (A) (A) (A) (A) (A) (A) (A)
                 (A) (A) (A) (A) (A) (A) (A) (A) (A) (A) (A) (A)
                 (A) (A) (A) (A) (A) (A) (A) (A) (A) (A) (A) (A)
                 (A) (A) (A) (A) (A) (A) (A) (A) (A) (A) (A) (A)
                 (A) (A) (A) (A) (A) (A) (A) (A) (A) (A) (A) (A)
                 (A) (A) (A) (A) (A) (A) (A) (A) (A) (A) (A) (A)
                 (A) (A) (A) (A) (A) (A) (A) (A) (A) (A) (A) (A)
                 (A) (A) (A) (A) (A) (A) (A) (A)
 The electronic state is 1-A.
 Alpha  occ. eigenvalues --  -19.14652 -19.14589 -19.13919 -19.12944 -10.26284
 Alpha  occ. eigenvalues --  -10.24444 -10.23977 -10.22170 -10.20076 -10.18636
 Alpha  occ. eigenvalues --  -10.18542 -10.18201 -10.18026 -10.17885 -10.17149
 Alpha  occ. eigenvalues --  -10.17130 -10.17068 -10.16553 -10.16536  -1.03248
 Alpha  occ. eigenvalues --   -1.02671  -1.02350  -0.99982  -0.85728  -0.81133
 Alpha  occ. eigenvalues --   -0.78713  -0.74836  -0.73692  -0.71747  -0.68874
 Alpha  occ. eigenvalues --   -0.67468  -0.65250  -0.63463  -0.60291  -0.58107
 Alpha  occ. eigenvalues --   -0.54915  -0.54624  -0.52155  -0.49192  -0.48446
 Alpha  occ. eigenvalues --   -0.48096  -0.46739  -0.45919  -0.44696  -0.44363
 Alpha  occ. eigenvalues --   -0.44068  -0.43097  -0.42592  -0.41785  -0.41425
 Alpha  occ. eigenvalues --   -0.40707  -0.39911  -0.38721  -0.38519  -0.37284
 Alpha  occ. eigenvalues --   -0.37047  -0.36817  -0.36664  -0.35865  -0.35036
 Alpha  occ. eigenvalues --   -0.34840  -0.34438  -0.33822  -0.32796  -0.32404
 Alpha  occ. eigenvalues --   -0.31416  -0.30260  -0.29858  -0.27852  -0.26375
 Alpha  occ. eigenvalues --   -0.26230  -0.24794  -0.24014
 Alpha virt. eigenvalues --   -0.03646   0.05634   0.07107   0.08606   0.09486
 Alpha virt. eigenvalues --    0.11055   0.12465   0.12709   0.13062   0.13892
 Alpha virt. eigenvalues --    0.14575   0.15128   0.15728   0.15814   0.16381
 Alpha virt. eigenvalues --    0.16944   0.17567   0.18230   0.18456   0.19061
 Alpha virt. eigenvalues --    0.19264   0.19436   0.20325   0.20811   0.21235
 Alpha virt. eigenvalues --    0.21770   0.22290   0.23017   0.23564   0.24005
 Alpha virt. eigenvalues --    0.24798   0.25675   0.25860   0.26461   0.27033
 Alpha virt. eigenvalues --    0.28176   0.29305   0.29989   0.30605   0.31953
 Alpha virt. eigenvalues --    0.33462   0.34498   0.36018   0.36293   0.45699
 Alpha virt. eigenvalues --    0.47302   0.49988   0.51574   0.52455   0.52599
 Alpha virt. eigenvalues --    0.53771   0.54214   0.55554   0.56001   0.56892
 Alpha virt. eigenvalues --    0.57703   0.58729   0.60125   0.61027   0.61609
 Alpha virt. eigenvalues --    0.62127   0.62502   0.63418   0.65458   0.65920
 Alpha virt. eigenvalues --    0.66687   0.67524   0.68048   0.68642   0.71133
 Alpha virt. eigenvalues --    0.71824   0.73728   0.74856   0.75130   0.75895
 Alpha virt. eigenvalues --    0.77558   0.78053   0.78467   0.79554   0.80229
 Alpha virt. eigenvalues --    0.81059   0.82070   0.82468   0.83777   0.84417
 Alpha virt. eigenvalues --    0.84619   0.85740   0.85917   0.86853   0.87682
 Alpha virt. eigenvalues --    0.88104   0.88574   0.89316   0.89697   0.90439
 Alpha virt. eigenvalues --    0.90768   0.91005   0.92129   0.93268   0.93979
 Alpha virt. eigenvalues --    0.94588   0.94853   0.95393   0.96093   0.96438
 Alpha virt. eigenvalues --    0.97376   0.97952   0.99032   0.99469   1.00567
 Alpha virt. eigenvalues --    1.01500   1.02017   1.04794   1.05480   1.05802
 Alpha virt. eigenvalues --    1.06579   1.06758   1.08323   1.09707   1.10626
 Alpha virt. eigenvalues --    1.11512   1.14004   1.14487   1.14801   1.16761
 Alpha virt. eigenvalues --    1.18032   1.19360   1.22702   1.23797   1.24995
 Alpha virt. eigenvalues --    1.27475   1.33483   1.37371   1.38049   1.39634
 Alpha virt. eigenvalues --    1.40481   1.42344   1.43788   1.46242   1.46751
 Alpha virt. eigenvalues --    1.49093   1.54551   1.55229   1.58017   1.58949
 Alpha virt. eigenvalues --    1.61684   1.64137   1.65178   1.66284   1.67456
 Alpha virt. eigenvalues --    1.68557   1.69546   1.70827   1.72479   1.73854
 Alpha virt. eigenvalues --    1.76428   1.76776   1.78192   1.79446   1.81111
 Alpha virt. eigenvalues --    1.81689   1.82491   1.82897   1.83935   1.84690
 Alpha virt. eigenvalues --    1.85888   1.87461   1.89155   1.89307   1.90810
 Alpha virt. eigenvalues --    1.91720   1.92677   1.93002   1.94313   1.95143
 Alpha virt. eigenvalues --    1.97436   1.98241   2.00438   2.00785   2.03746
 Alpha virt. eigenvalues --    2.04421   2.04763   2.06471   2.07133   2.08519
 Alpha virt. eigenvalues --    2.10536   2.10801   2.12948   2.14732   2.15653
 Alpha virt. eigenvalues --    2.17781   2.18672   2.20467   2.23722   2.24253
 Alpha virt. eigenvalues --    2.25695   2.26273   2.27451   2.28658   2.29871
 Alpha virt. eigenvalues --    2.30668   2.31756   2.32916   2.34220   2.36140
 Alpha virt. eigenvalues --    2.36763   2.38352   2.39026   2.40632   2.41350
 Alpha virt. eigenvalues --    2.42819   2.44036   2.46138   2.46926   2.48753
 Alpha virt. eigenvalues --    2.52292   2.52943   2.53834   2.55065   2.57536
 Alpha virt. eigenvalues --    2.59631   2.63852   2.64409   2.66719   2.69663
 Alpha virt. eigenvalues --    2.70201   2.73644   2.74878   2.76401   2.77021
 Alpha virt. eigenvalues --    2.79495   2.81025   2.85809   2.86954   2.88749
 Alpha virt. eigenvalues --    2.94442   2.98307   2.98878   3.03969   3.18128
 Alpha virt. eigenvalues --    3.21495   3.79863   3.84053   3.87266   4.01264
 Alpha virt. eigenvalues --    4.14510   4.21902   4.24947   4.27186   4.28676
 Alpha virt. eigenvalues --    4.32066   4.36140   4.41546   4.46482   4.54329
 Alpha virt. eigenvalues --    4.60930   4.66516   4.73553   4.76718   4.77788
          Condensed to atoms (all electrons):
               1          2          3          4          5          6
     1  C    5.107693   0.526449  -0.049681  -0.004471  -0.004813  -0.028030
     2  C    0.526449   5.010832   0.312052  -0.016987  -0.006638  -0.006958
     3  C   -0.049681   0.312052   5.259952   0.339602  -0.038163  -0.001898
     4  C   -0.004471  -0.016987   0.339602   5.071694   0.340465  -0.036998
     5  C   -0.004813  -0.006638  -0.038163   0.340465   5.074516   0.360009
     6  C   -0.028030  -0.006958  -0.001898  -0.036998   0.360009   5.072093
     7  C    0.347072  -0.069134  -0.011165  -0.000335  -0.040342   0.357746
     8  C    0.342767   0.018429   0.005118  -0.000094  -0.000046   0.004316
     9  C   -0.137582  -0.088792   0.007659  -0.000167  -0.000005  -0.000098
    10  C   -0.003791   0.389091  -0.055521   0.002144  -0.000067  -0.000151
    11  O   -0.087013   0.005209  -0.000120   0.000003  -0.000005   0.000282
    12  C   -0.037284  -0.002102   0.001453  -0.003500  -0.003543  -0.050035
    13  C    0.002504  -0.061648  -0.006878   0.000201  -0.000004   0.000014
    14  O    0.002510  -0.057348  -0.003631  -0.000463  -0.000001   0.000000
    15  C    0.000290   0.002910  -0.024765   0.349194  -0.030878   0.003174
    16  O    0.000024   0.000036  -0.012349  -0.047094   0.002929  -0.000041
    17  C   -0.000006  -0.000093   0.005010  -0.053407  -0.002534   0.000118
    18  C   -0.000022   0.000392  -0.008106  -0.049165  -0.004390   0.000023
    19  O    0.000000  -0.000001  -0.000067   0.002785   0.000049   0.000000
    20  H   -0.005386  -0.021808   0.350425  -0.029757  -0.005521  -0.000326
    21  H    0.005090  -0.042326   0.349603  -0.043687   0.005213  -0.000023
    22  H   -0.001648   0.000753  -0.059545   0.362479  -0.038208  -0.003372
    23  H   -0.000019  -0.000035  -0.003832  -0.041148   0.371566  -0.033862
    24  H   -0.000364   0.000029   0.005214  -0.030706   0.370249  -0.037078
    25  H   -0.004319  -0.000317   0.004143  -0.005523  -0.037462   0.370740
    26  H    0.005317   0.000316  -0.000079   0.004514  -0.033118   0.364760
    27  H   -0.050865   0.004360  -0.000222  -0.000059   0.004920  -0.042280
    28  H    0.003934   0.001524  -0.000105   0.000005   0.000000   0.000001
    29  H    0.003866   0.000824  -0.000134   0.000001   0.000000   0.000003
    30  H    0.004669  -0.000010  -0.000036   0.000213  -0.001102  -0.003306
    31  H   -0.005845   0.001455  -0.000388  -0.000574   0.003288  -0.006426
    32  H   -0.007794  -0.000052  -0.000011   0.000050  -0.000004   0.005272
    33  H   -0.000183  -0.009319   0.004263   0.000029   0.000001   0.000000
    34  H   -0.000113   0.005514  -0.000045  -0.000002   0.000000   0.000000
    35  H   -0.000012   0.002495   0.000240  -0.000002   0.000000  -0.000001
    36  H   -0.000188  -0.004013   0.002201  -0.000086   0.000003  -0.000001
    37  H   -0.000008  -0.000058  -0.000002  -0.003965  -0.000043   0.000000
    38  H   -0.000001   0.000001  -0.000102  -0.001979   0.001073   0.000074
    39  H   -0.000005   0.000003   0.000050  -0.005345  -0.001072  -0.000039
    40  H    0.000000   0.000002  -0.000102   0.005322   0.000091  -0.000001
    41  H   -0.000004   0.000262   0.003598  -0.004984   0.000377  -0.000016
    42  H    0.000003  -0.000043  -0.000090  -0.001343   0.000887  -0.000077
    43  H    0.000000   0.000000  -0.000005   0.000917  -0.000030   0.000000
               7          8          9         10         11         12
     1  C    0.347072   0.342767  -0.137582  -0.003791  -0.087013  -0.037284
     2  C   -0.069134   0.018429  -0.088792   0.389091   0.005209  -0.002102
     3  C   -0.011165   0.005118   0.007659  -0.055521  -0.000120   0.001453
     4  C   -0.000335  -0.000094  -0.000167   0.002144   0.000003  -0.003500
     5  C   -0.040342  -0.000046  -0.000005  -0.000067  -0.000005  -0.003543
     6  C    0.357746   0.004316  -0.000098  -0.000151   0.000282  -0.050035
     7  C    5.022412  -0.053389   0.008020   0.005912   0.000762   0.355374
     8  C   -0.053389   4.528223   0.330356  -0.059061   0.527572  -0.001058
     9  C    0.008020   0.330356   5.467379   0.289682  -0.079008  -0.000217
    10  C    0.005912  -0.059061   0.289682   4.758156   0.004474  -0.000186
    11  O    0.000762   0.527572  -0.079008   0.004474   8.202735  -0.003933
    12  C    0.355374  -0.001058  -0.000217  -0.000186  -0.003933   5.151463
    13  C   -0.000180  -0.000354  -0.049507   0.359036  -0.000072  -0.000003
    14  O   -0.000056  -0.000003  -0.046380   0.208045  -0.000012   0.000010
    15  C   -0.000079   0.000000   0.000002  -0.000076   0.000000   0.000021
    16  O   -0.000001   0.000000   0.000000  -0.000068   0.000000   0.000000
    17  C   -0.000008   0.000000   0.000000   0.000000   0.000000  -0.000003
    18  C    0.000008   0.000000   0.000000   0.000003   0.000000  -0.000002
    19  O    0.000000   0.000000   0.000000   0.000000   0.000000   0.000000
    20  H    0.001087  -0.000121  -0.000217   0.000725   0.000002  -0.000066
    21  H   -0.000053  -0.000176   0.000492  -0.004881   0.000001   0.000008
    22  H    0.003466  -0.000076  -0.000046   0.000214   0.000000  -0.001279
    23  H    0.005134   0.000004   0.000000   0.000000   0.000000  -0.000018
    24  H   -0.006145  -0.000003   0.000000   0.000005   0.000000   0.004847
    25  H   -0.037376   0.000060  -0.000006  -0.000051  -0.000002   0.005747
    26  H   -0.031315  -0.000105   0.000004   0.000003   0.000003  -0.004653
    27  H    0.374836  -0.006834   0.000563  -0.000210   0.009764  -0.044219
    28  H   -0.000096  -0.016542   0.340154  -0.022086  -0.000248   0.000019
    29  H   -0.000075  -0.020355   0.349803  -0.025001   0.000168  -0.000004
    30  H   -0.031290  -0.000040   0.000004   0.000003   0.000028   0.367868
    31  H   -0.030858  -0.000206   0.000019  -0.000020   0.000058   0.372862
    32  H   -0.027146   0.003148   0.000115  -0.000006   0.007129   0.365431
    33  H   -0.000002  -0.000082   0.005185  -0.022231   0.000001   0.000000
    34  H    0.000003   0.000301  -0.008420  -0.023116   0.000000   0.000000
    35  H   -0.000013   0.000245  -0.002824  -0.022095  -0.000010   0.000000
    36  H    0.000004  -0.000144   0.006454  -0.019867   0.000002   0.000000
    37  H    0.000001   0.000000   0.000000   0.000001   0.000000  -0.000002
    38  H    0.000005   0.000000   0.000000   0.000000   0.000000  -0.000002
    39  H    0.000007   0.000000   0.000000   0.000000   0.000000  -0.000016
    40  H    0.000000   0.000000   0.000000   0.000000   0.000000   0.000000
    41  H    0.000001   0.000000   0.000000   0.000003   0.000000   0.000000
    42  H    0.000000   0.000000   0.000000   0.000000   0.000000   0.000000
    43  H    0.000000   0.000000   0.000000   0.000000   0.000000   0.000000
              13         14         15         16         17         18
     1  C    0.002504   0.002510   0.000290   0.000024  -0.000006  -0.000022
     2  C   -0.061648  -0.057348   0.002910   0.000036  -0.000093   0.000392
     3  C   -0.006878  -0.003631  -0.024765  -0.012349   0.005010  -0.008106
     4  C    0.000201  -0.000463   0.349194  -0.047094  -0.053407  -0.049165
     5  C   -0.000004  -0.000001  -0.030878   0.002929  -0.002534  -0.004390
     6  C    0.000014   0.000000   0.003174  -0.000041   0.000118   0.000023
     7  C   -0.000180  -0.000056  -0.000079  -0.000001  -0.000008   0.000008
     8  C   -0.000354  -0.000003   0.000000   0.000000   0.000000   0.000000
     9  C   -0.049507  -0.046380   0.000002   0.000000   0.000000   0.000000
    10  C    0.359036   0.208045  -0.000076  -0.000068   0.000000   0.000003
    11  O   -0.000072  -0.000012   0.000000   0.000000   0.000000   0.000000
    12  C   -0.000003   0.000010   0.000021   0.000000  -0.000003  -0.000002
    13  C    5.238457  -0.052129   0.000002   0.000004   0.000000  -0.000001
    14  O   -0.052129   8.398534  -0.000029  -0.000014   0.000000   0.000000
    15  C    0.000002  -0.000029   4.759482   0.201304   0.362818   0.361551
    16  O    0.000004  -0.000014   0.201304   8.386614  -0.055705  -0.049599
    17  C    0.000000   0.000000   0.362818  -0.055705   5.227820  -0.061232
    18  C   -0.000001   0.000000   0.361551  -0.049599  -0.061232   4.907281
    19  O    0.000000   0.000000  -0.036605  -0.007601  -0.002853   0.244195
    20  H    0.001786   0.000213  -0.004202   0.000290  -0.000051   0.001729
    21  H   -0.001412   0.007220  -0.008838   0.020857   0.000673  -0.001950
    22  H    0.000021   0.000336  -0.030411  -0.000731  -0.008258   0.004997
    23  H    0.000000   0.000000  -0.005985   0.000071  -0.002035   0.002135
    24  H    0.000000   0.000000  -0.004500  -0.000019   0.003360  -0.000069
    25  H   -0.000006   0.000001  -0.000070   0.000000   0.000005  -0.000011
    26  H    0.000000   0.000000  -0.000071   0.000000   0.000002  -0.000001
    27  H    0.000021  -0.000001   0.000002   0.000000   0.000000   0.000000
    28  H    0.002412   0.003629   0.000000   0.000000   0.000000   0.000000
    29  H   -0.003181   0.001828   0.000000   0.000000   0.000000   0.000000
    30  H    0.000000   0.000000  -0.000001   0.000000  -0.000001   0.000000
    31  H    0.000001  -0.000002   0.000004  -0.000005   0.000006   0.000000
    32  H    0.000000   0.000000   0.000000   0.000000   0.000000   0.000000
    33  H    0.360509  -0.002781   0.000001  -0.000012   0.000000   0.000001
    34  H    0.362115   0.001796   0.000000   0.000000   0.000000   0.000000
    35  H    0.349870   0.003676   0.000000   0.000000   0.000000   0.000000
    36  H   -0.006127   0.237648  -0.000015   0.000122   0.000000   0.000002
    37  H    0.000000   0.000043  -0.020576   0.239187  -0.003479   0.006676
    38  H    0.000000   0.000000  -0.022582   0.003951   0.350630  -0.001792
    39  H    0.000000   0.000000  -0.027161  -0.001568   0.364178   0.004945
    40  H    0.000000   0.000000  -0.024628   0.000187   0.360192  -0.008360
    41  H    0.000000  -0.000001  -0.037779  -0.002500   0.006503   0.365157
    42  H    0.000000   0.000000  -0.025184   0.002737  -0.005784   0.371805
    43  H    0.000000   0.000000  -0.010818   0.027980  -0.000378  -0.039806
              19         20         21         22         23         24
     1  C    0.000000  -0.005386   0.005090  -0.001648  -0.000019  -0.000364
     2  C   -0.000001  -0.021808  -0.042326   0.000753  -0.000035   0.000029
     3  C   -0.000067   0.350425   0.349603  -0.059545  -0.003832   0.005214
     4  C    0.002785  -0.029757  -0.043687   0.362479  -0.041148  -0.030706
     5  C    0.000049  -0.005521   0.005213  -0.038208   0.371566   0.370249
     6  C    0.000000  -0.000326  -0.000023  -0.003372  -0.033862  -0.037078
     7  C    0.000000   0.001087  -0.000053   0.003466   0.005134  -0.006145
     8  C    0.000000  -0.000121  -0.000176  -0.000076   0.000004  -0.000003
     9  C    0.000000  -0.000217   0.000492  -0.000046   0.000000   0.000000
    10  C    0.000000   0.000725  -0.004881   0.000214   0.000000   0.000005
    11  O    0.000000   0.000002   0.000001   0.000000   0.000000   0.000000
    12  C    0.000000  -0.000066   0.000008  -0.001279  -0.000018   0.004847
    13  C    0.000000   0.001786  -0.001412   0.000021   0.000000   0.000000
    14  O    0.000000   0.000213   0.007220   0.000336   0.000000   0.000000
    15  C   -0.036605  -0.004202  -0.008838  -0.030411  -0.005985  -0.004500
    16  O   -0.007601   0.000290   0.020857  -0.000731   0.000071  -0.000019
    17  C   -0.002853  -0.000051   0.000673  -0.008258  -0.002035   0.003360
    18  C    0.244195   0.001729  -0.001950   0.004997   0.002135  -0.000069
    19  O    8.327842  -0.000018  -0.000023  -0.000063  -0.000087  -0.000003
    20  H   -0.000018   0.548029  -0.030504   0.005394   0.002421   0.000057
    21  H   -0.000023  -0.030504   0.578419  -0.000899  -0.000097  -0.000158
    22  H   -0.000063   0.005394  -0.000899   0.608552   0.005890  -0.008876
    23  H   -0.000087   0.002421  -0.000097   0.005890   0.589843  -0.037372
    24  H   -0.000003   0.000057  -0.000158  -0.008876  -0.037372   0.591666
    25  H    0.000000   0.001040   0.000004  -0.000171  -0.006620   0.005810
    26  H    0.000000  -0.000074   0.000002  -0.000074  -0.000725  -0.006561
    27  H    0.000000   0.000050   0.000003   0.000032  -0.000161  -0.000077
    28  H    0.000000  -0.000003   0.000000   0.000000   0.000000   0.000000
    29  H    0.000000   0.000017  -0.000018   0.000001   0.000000   0.000000
    30  H    0.000000   0.000002   0.000000   0.000012  -0.000018   0.000613
    31  H    0.000000   0.000013   0.000003   0.005425  -0.000015  -0.000283
    32  H    0.000000   0.000000   0.000000  -0.000033   0.000000  -0.000057
    33  H    0.000000  -0.000030   0.001893  -0.000001   0.000000   0.000000
    34  H    0.000000   0.000000  -0.000147   0.000000   0.000000   0.000000
    35  H    0.000000  -0.000036  -0.000014  -0.000001   0.000000   0.000000
    36  H    0.000000  -0.000039   0.004496   0.000017   0.000000   0.000000
    37  H    0.000111   0.000010  -0.000484   0.006102   0.000023  -0.000016
    38  H   -0.000154  -0.000007  -0.000036   0.000160   0.001061   0.000706
    39  H    0.000216   0.000002  -0.000009   0.004490   0.000175   0.000645
    40  H    0.010152   0.000003  -0.000013  -0.000160  -0.000073   0.000031
    41  H   -0.041737   0.001631   0.002200  -0.000076  -0.000179  -0.000020
    42  H   -0.033283   0.000054   0.000109  -0.000052   0.004725  -0.000035
    43  H    0.239462  -0.000005  -0.000005  -0.000029   0.000000   0.000001
              25         26         27         28         29         30
     1  C   -0.004319   0.005317  -0.050865   0.003934   0.003866   0.004669
     2  C   -0.000317   0.000316   0.004360   0.001524   0.000824  -0.000010
     3  C    0.004143  -0.000079  -0.000222  -0.000105  -0.000134  -0.000036
     4  C   -0.005523   0.004514  -0.000059   0.000005   0.000001   0.000213
     5  C   -0.037462  -0.033118   0.004920   0.000000   0.000000  -0.001102
     6  C    0.370740   0.364760  -0.042280   0.000001   0.000003  -0.003306
     7  C   -0.037376  -0.031315   0.374836  -0.000096  -0.000075  -0.031290
     8  C    0.000060  -0.000105  -0.006834  -0.016542  -0.020355  -0.000040
     9  C   -0.000006   0.000004   0.000563   0.340154   0.349803   0.000004
    10  C   -0.000051   0.000003  -0.000210  -0.022086  -0.025001   0.000003
    11  O   -0.000002   0.000003   0.009764  -0.000248   0.000168   0.000028
    12  C    0.005747  -0.004653  -0.044219   0.000019  -0.000004   0.367868
    13  C   -0.000006   0.000000   0.000021   0.002412  -0.003181   0.000000
    14  O    0.000001   0.000000  -0.000001   0.003629   0.001828   0.000000
    15  C   -0.000070  -0.000071   0.000002   0.000000   0.000000  -0.000001
    16  O    0.000000   0.000000   0.000000   0.000000   0.000000   0.000000
    17  C    0.000005   0.000002   0.000000   0.000000   0.000000  -0.000001
    18  C   -0.000011  -0.000001   0.000000   0.000000   0.000000   0.000000
    19  O    0.000000   0.000000   0.000000   0.000000   0.000000   0.000000
    20  H    0.001040  -0.000074   0.000050  -0.000003   0.000017   0.000002
    21  H    0.000004   0.000002   0.000003   0.000000  -0.000018   0.000000
    22  H   -0.000171  -0.000074   0.000032   0.000000   0.000001   0.000012
    23  H   -0.006620  -0.000725  -0.000161   0.000000   0.000000  -0.000018
    24  H    0.005810  -0.006561  -0.000077   0.000000   0.000000   0.000613
    25  H    0.601026  -0.036447  -0.002823   0.000000   0.000000  -0.000012
    26  H   -0.036447   0.597272  -0.004963   0.000000   0.000000   0.003940
    27  H   -0.002823  -0.004963   0.612717  -0.000014  -0.000003  -0.002769
    28  H    0.000000   0.000000  -0.000014   0.504422  -0.016990   0.000000
    29  H    0.000000   0.000000  -0.000003  -0.016990   0.504145   0.000000
    30  H   -0.000012   0.003940  -0.002769   0.000000   0.000000   0.565747
    31  H   -0.000057  -0.000159   0.005537  -0.000002   0.000000  -0.029112
    32  H   -0.000163  -0.000030  -0.004313  -0.000002   0.000001  -0.028466
    33  H   -0.000001   0.000000   0.000000  -0.000179   0.000212   0.000000
    34  H    0.000000   0.000000   0.000000   0.000557   0.001275   0.000000
    35  H    0.000011   0.000000  -0.000001   0.000001   0.001556   0.000000
    36  H    0.000000   0.000000   0.000000  -0.000095  -0.000201   0.000000
    37  H    0.000000   0.000000   0.000000   0.000000   0.000000   0.000000
    38  H   -0.000001  -0.000004   0.000000   0.000000   0.000000  -0.000001
    39  H    0.000000   0.000001   0.000000   0.000000   0.000000   0.000000
    40  H    0.000000   0.000000   0.000000   0.000000   0.000000   0.000000
    41  H   -0.000018   0.000001   0.000000   0.000000   0.000000   0.000000
    42  H   -0.000006   0.000002   0.000000   0.000000   0.000000   0.000000
    43  H    0.000000   0.000000   0.000000   0.000000   0.000000   0.000000
              31         32         33         34         35         36
     1  C   -0.005845  -0.007794  -0.000183  -0.000113  -0.000012  -0.000188
     2  C    0.001455  -0.000052  -0.009319   0.005514   0.002495  -0.004013
     3  C   -0.000388  -0.000011   0.004263  -0.000045   0.000240   0.002201
     4  C   -0.000574   0.000050   0.000029  -0.000002  -0.000002  -0.000086
     5  C    0.003288  -0.000004   0.000001   0.000000   0.000000   0.000003
     6  C   -0.006426   0.005272   0.000000   0.000000  -0.000001  -0.000001
     7  C   -0.030858  -0.027146  -0.000002   0.000003  -0.000013   0.000004
     8  C   -0.000206   0.003148  -0.000082   0.000301   0.000245  -0.000144
     9  C    0.000019   0.000115   0.005185  -0.008420  -0.002824   0.006454
    10  C   -0.000020  -0.000006  -0.022231  -0.023116  -0.022095  -0.019867
    11  O    0.000058   0.007129   0.000001   0.000000  -0.000010   0.000002
    12  C    0.372862   0.365431   0.000000   0.000000   0.000000   0.000000
    13  C    0.000001   0.000000   0.360509   0.362115   0.349870  -0.006127
    14  O   -0.000002   0.000000  -0.002781   0.001796   0.003676   0.237648
    15  C    0.000004   0.000000   0.000001   0.000000   0.000000  -0.000015
    16  O   -0.000005   0.000000  -0.000012   0.000000   0.000000   0.000122
    17  C    0.000006   0.000000   0.000000   0.000000   0.000000   0.000000
    18  C    0.000000   0.000000   0.000001   0.000000   0.000000   0.000002
    19  O    0.000000   0.000000   0.000000   0.000000   0.000000   0.000000
    20  H    0.000013   0.000000  -0.000030   0.000000  -0.000036  -0.000039
    21  H    0.000003   0.000000   0.001893  -0.000147  -0.000014   0.004496
    22  H    0.005425  -0.000033  -0.000001   0.000000  -0.000001   0.000017
    23  H   -0.000015   0.000000   0.000000   0.000000   0.000000   0.000000
    24  H   -0.000283  -0.000057   0.000000   0.000000   0.000000   0.000000
    25  H   -0.000057  -0.000163  -0.000001   0.000000   0.000011   0.000000
    26  H   -0.000159  -0.000030   0.000000   0.000000   0.000000   0.000000
    27  H    0.005537  -0.004313   0.000000   0.000000  -0.000001   0.000000
    28  H   -0.000002  -0.000002  -0.000179   0.000557   0.000001  -0.000095
    29  H    0.000000   0.000001   0.000212   0.001275   0.001556  -0.000201
    30  H   -0.029112  -0.028466   0.000000   0.000000   0.000000   0.000000
    31  H    0.553486  -0.030192   0.000000   0.000000   0.000000   0.000000
    32  H   -0.030192   0.563491   0.000000   0.000000   0.000000   0.000000
    33  H    0.000000   0.000000   0.551858  -0.031584  -0.025819   0.005018
    34  H    0.000000   0.000000  -0.031584   0.548577  -0.024467  -0.000247
    35  H    0.000000   0.000000  -0.025819  -0.024467   0.550599  -0.000014
    36  H    0.000000   0.000000   0.005018  -0.000247  -0.000014   0.335811
    37  H   -0.000007   0.000000   0.000000   0.000000   0.000000   0.000032
    38  H   -0.000004   0.000000   0.000000   0.000000   0.000000   0.000000
    39  H    0.000109   0.000000   0.000000   0.000000   0.000000   0.000000
    40  H    0.000000   0.000000   0.000000   0.000000   0.000000   0.000000
    41  H    0.000000   0.000000   0.000012   0.000000   0.000000  -0.000001
    42  H    0.000000   0.000000   0.000000   0.000000   0.000000   0.000000
    43  H    0.000000   0.000000   0.000000   0.000000   0.000000   0.000000
              37         38         39         40         41         42
     1  C   -0.000008  -0.000001  -0.000005   0.000000  -0.000004   0.000003
     2  C   -0.000058   0.000001   0.000003   0.000002   0.000262  -0.000043
     3  C   -0.000002  -0.000102   0.000050  -0.000102   0.003598  -0.000090
     4  C   -0.003965  -0.001979  -0.005345   0.005322  -0.004984  -0.001343
     5  C   -0.000043   0.001073  -0.001072   0.000091   0.000377   0.000887
     6  C    0.000000   0.000074  -0.000039  -0.000001  -0.000016  -0.000077
     7  C    0.000001   0.000005   0.000007   0.000000   0.000001   0.000000
     8  C    0.000000   0.000000   0.000000   0.000000   0.000000   0.000000
     9  C    0.000000   0.000000   0.000000   0.000000   0.000000   0.000000
    10  C    0.000001   0.000000   0.000000   0.000000   0.000003   0.000000
    11  O    0.000000   0.000000   0.000000   0.000000   0.000000   0.000000
    12  C   -0.000002  -0.000002  -0.000016   0.000000   0.000000   0.000000
    13  C    0.000000   0.000000   0.000000   0.000000   0.000000   0.000000
    14  O    0.000043   0.000000   0.000000   0.000000  -0.000001   0.000000
    15  C   -0.020576  -0.022582  -0.027161  -0.024628  -0.037779  -0.025184
    16  O    0.239187   0.003951  -0.001568   0.000187  -0.002500   0.002737
    17  C   -0.003479   0.350630   0.364178   0.360192   0.006503  -0.005784
    18  C    0.006676  -0.001792   0.004945  -0.008360   0.365157   0.371805
    19  O    0.000111  -0.000154   0.000216   0.010152  -0.041737  -0.033283
    20  H    0.000010  -0.000007   0.000002   0.000003   0.001631   0.000054
    21  H   -0.000484  -0.000036  -0.000009  -0.000013   0.002200   0.000109
    22  H    0.006102   0.000160   0.004490  -0.000160  -0.000076  -0.000052
    23  H    0.000023   0.001061   0.000175  -0.000073  -0.000179   0.004725
    24  H   -0.000016   0.000706   0.000645   0.000031  -0.000020  -0.000035
    25  H    0.000000  -0.000001   0.000000   0.000000  -0.000018  -0.000006
    26  H    0.000000  -0.000004   0.000001   0.000000   0.000001   0.000002
    27  H    0.000000   0.000000   0.000000   0.000000   0.000000   0.000000
    28  H    0.000000   0.000000   0.000000   0.000000   0.000000   0.000000
    29  H    0.000000   0.000000   0.000000   0.000000   0.000000   0.000000
    30  H    0.000000  -0.000001   0.000000   0.000000   0.000000   0.000000
    31  H   -0.000007  -0.000004   0.000109   0.000000   0.000000   0.000000
    32  H    0.000000   0.000000   0.000000   0.000000   0.000000   0.000000
    33  H    0.000000   0.000000   0.000000   0.000000   0.000012   0.000000
    34  H    0.000000   0.000000   0.000000   0.000000   0.000000   0.000000
    35  H    0.000000   0.000000   0.000000   0.000000   0.000000   0.000000
    36  H    0.000032   0.000000   0.000000   0.000000  -0.000001   0.000000
    37  H    0.335938  -0.000074   0.003915  -0.000465  -0.000208  -0.000173
    38  H   -0.000074   0.557966  -0.025991  -0.025290  -0.000079   0.001728
    39  H    0.003915  -0.025991   0.559435  -0.031908  -0.000122  -0.000047
    40  H   -0.000465  -0.025290  -0.031908   0.557341   0.000199  -0.000144
    41  H   -0.000208  -0.000079  -0.000122   0.000199   0.599320  -0.040044
    42  H   -0.000173   0.001728  -0.000047  -0.000144  -0.040044   0.545337
    43  H   -0.001030   0.000024  -0.000145   0.001692  -0.001600   0.005833
              43
     1  C    0.000000
     2  C    0.000000
     3  C   -0.000005
     4  C    0.000917
     5  C   -0.000030
     6  C    0.000000
     7  C    0.000000
     8  C    0.000000
     9  C    0.000000
    10  C    0.000000
    11  O    0.000000
    12  C    0.000000
    13  C    0.000000
    14  O    0.000000
    15  C   -0.010818
    16  O    0.027980
    17  C   -0.000378
    18  C   -0.039806
    19  O    0.239462
    20  H   -0.000005
    21  H   -0.000005
    22  H   -0.000029
    23  H    0.000000
    24  H    0.000001
    25  H    0.000000
    26  H    0.000000
    27  H    0.000000
    28  H    0.000000
    29  H    0.000000
    30  H    0.000000
    31  H    0.000000
    32  H    0.000000
    33  H    0.000000
    34  H    0.000000
    35  H    0.000000
    36  H    0.000000
    37  H   -0.001030
    38  H    0.000024
    39  H   -0.000145
    40  H    0.001692
    41  H   -0.001600
    42  H    0.005833
    43  H    0.349692
 Mulliken charges:
               1
     1  C    0.077256
     2  C    0.104744
     3  C   -0.373541
     4  C   -0.097777
     5  C   -0.287648
     6  C   -0.287608
     7  C   -0.142790
     8  C    0.398151
     9  C   -0.392620
    10  C    0.240989
    11  O   -0.587766
    12  C   -0.472979
    13  C   -0.495451
    14  O   -0.702638
    15  C    0.274501
    16  O   -0.708985
    17  C   -0.485486
    18  C   -0.046395
    19  O   -0.702315
    20  H    0.183192
    21  H    0.159470
    22  H    0.145670
    23  H    0.149235
    24  H    0.149110
    25  H    0.142875
    26  H    0.142243
    27  H    0.147011
    28  H    0.199705
    29  H    0.202264
    30  H    0.153064
    31  H    0.161891
    32  H    0.153632
    33  H    0.163242
    34  H    0.168003
    35  H    0.166617
    36  H    0.439229
    37  H    0.438549
    38  H    0.160720
    39  H    0.155259
    40  H    0.155934
    41  H    0.150106
    42  H    0.173085
    43  H    0.428251
 Sum of Mulliken charges =   0.00000
 Mulliken charges with hydrogens summed into heavy atoms:
               1
     1  C    0.077256
     2  C    0.104744
     3  C   -0.030880
     4  C    0.047893
     5  C    0.010698
     6  C   -0.002489
     7  C    0.004221
     8  C    0.398151
     9  C    0.009350
    10  C    0.240989
    11  O   -0.587766
    12  C   -0.004391
    13  C    0.002410
    14  O   -0.263409
    15  C    0.274501
    16  O   -0.270436
    17  C   -0.013573
    18  C    0.276796
    19  O   -0.274064
 Electronic spatial extent (au):  <R**2>=           5567.3104
 Charge=              0.0000 electrons
 Dipole moment (field-independent basis, Debye):
    X=              2.6740    Y=             -1.5685    Z=             -0.8727  Tot=              3.2206
 Quadrupole moment (field-independent basis, Debye-Ang):
   XX=           -155.5932   YY=           -110.0728   ZZ=           -110.2248
   XY=             15.3220   XZ=             12.5603   YZ=              0.9349
 Traceless Quadrupole moment (field-independent basis, Debye-Ang):
   XX=            -30.2963   YY=             15.2242   ZZ=             15.0721
   XY=             15.3220   XZ=             12.5603   YZ=              0.9349
 Octapole moment (field-independent basis, Debye-Ang**2):
  XXX=             -1.1347  YYY=            -31.1333  ZZZ=             15.0515  XYY=             15.6473
  XXY=            -32.2878  XXZ=             16.6084  XZZ=             14.8163  YZZ=             -1.7036
  YYZ=             -6.1664  XYZ=            -13.7185
 Hexadecapole moment (field-independent basis, Debye-Ang**3):
 XXXX=          -5619.6337 YYYY=          -1889.3262 ZZZZ=           -590.1128 XXXY=            290.7244
 XXXZ=            211.6082 YYYX=            -30.1297 YYYZ=            -17.9485 ZZZX=             27.3138
 ZZZY=            -16.7006 XXYY=          -1121.0376 XXZZ=           -840.0162 YYZZ=           -446.0493
 XXYZ=            -46.9758 YYXZ=             32.3382 ZZXY=            -12.5621
 N-N= 1.604187588006D+03 E-N=-5.273545517550D+03  KE= 8.789811017216D+02
 D1PCM: PCM CHGder 1st derivatives, ID1Alg=3 FixD1E=F DoIter=F DoCFld=F I1PDM=0.
 Calling FoFJK, ICntrl=      2127 FMM=F ISym2X=0 I1Cent= 0 IOpClX= 0 NMat=1 NMatS=1 NMatT=0.
 ***** Axes restored to original set *****
 -------------------------------------------------------------------
 Center     Atomic                   Forces (Hartrees/Bohr)
 Number     Number              X              Y              Z
 -------------------------------------------------------------------
      1        6          -0.017546919   -0.013020600   -0.000216386
      2        6           0.021957198    0.005794934   -0.008073300
      3        6           0.000207194   -0.005455684    0.002306918
      4        6           0.000208873    0.000490448   -0.002913394
      5        6           0.004381261    0.005156812    0.002751464
      6        6           0.000841207   -0.002466653   -0.005308097
      7        6           0.004031656    0.004986019   -0.003784290
      8        6           0.001456032    0.020467168   -0.001105101
      9        6           0.007384186    0.003310257   -0.000246694
     10        6          -0.003390779   -0.013783922   -0.005623700
     11        8          -0.016852484    0.009998602    0.002563873
     12        6          -0.002243381    0.003983410    0.006080190
     13        6           0.003408242   -0.004333596   -0.003696987
     14        8           0.001334740   -0.008321309    0.011663632
     15        6          -0.003633426    0.008166066    0.004550465
     16        8          -0.000056570   -0.006565174   -0.004959048
     17        6           0.000560775    0.003860697   -0.000111838
     18        6          -0.000027302   -0.011995388    0.008154475
     19        8           0.005762766    0.000865689    0.004101927
     20        1           0.000238201    0.000340361   -0.001705746
     21        1           0.002051477    0.000807137   -0.000924409
     22        1           0.002141094   -0.000904337    0.000237744
     23        1           0.001142353   -0.000484289   -0.000536577
     24        1           0.001087800   -0.001391588    0.000244214
     25        1          -0.002360919   -0.000845899    0.000776491
     26        1          -0.000502289    0.000052806    0.000931779
     27        1          -0.002802629   -0.001675449    0.001876249
     28        1          -0.000505304   -0.003030365   -0.001322501
     29        1          -0.001702344   -0.002629369    0.002747957
     30        1           0.000194032    0.001216212   -0.000489449
     31        1           0.000896596   -0.000438414   -0.000131272
     32        1          -0.000398305   -0.000472170   -0.000020759
     33        1           0.002028275    0.002075153   -0.000791013
     34        1          -0.001937763    0.001544216    0.001230198
     35        1          -0.000210933    0.000457274    0.000132849
     36        1          -0.000226597   -0.000223169    0.000588623
     37        1           0.002064816   -0.000475269   -0.002234326
     38        1           0.000005045    0.000933942    0.000569454
     39        1          -0.002572437    0.000980829   -0.000577206
     40        1          -0.000496675   -0.001584600   -0.003994477
     41        1          -0.008105316    0.002265396   -0.001691971
     42        1           0.000231788    0.000563587    0.002490477
     43        1           0.001956766    0.001780229   -0.003540437
 -------------------------------------------------------------------
 Cartesian Forces:  Max     0.021957198 RMS     0.005087493

 GradGradGradGradGradGradGradGradGradGradGradGradGradGradGradGradGradGrad
 Berny optimization.
 FormGI is forming the generalized inverse of G from B-inverse, IUseBI=4.
 Internal  Forces:  Max     0.019453350 RMS     0.003405555
 Search for a local minimum.
 Step number   1 out of a maximum of  258
 All quantities printed in internal units (Hartrees-Bohrs-Radians)
 Mixed Optimization -- RFO/linear search
 Second derivative matrix not updated -- first step.
 ITU=  0
     Eigenvalues ---    0.00230   0.00230   0.00280   0.00337   0.00366
     Eigenvalues ---    0.00391   0.00531   0.00674   0.00771   0.00916
     Eigenvalues ---    0.01081   0.01097   0.01204   0.01305   0.01362
     Eigenvalues ---    0.01392   0.02461   0.02531   0.03109   0.03867
     Eigenvalues ---    0.03905   0.04276   0.04435   0.04588   0.04741
     Eigenvalues ---    0.04856   0.04867   0.04967   0.05043   0.05286
     Eigenvalues ---    0.05367   0.05383   0.05406   0.05492   0.05525
     Eigenvalues ---    0.05560   0.05601   0.05612   0.05789   0.05828
     Eigenvalues ---    0.06027   0.06062   0.06751   0.07775   0.08093
     Eigenvalues ---    0.08473   0.09089   0.09110   0.09120   0.09679
     Eigenvalues ---    0.10327   0.11625   0.12085   0.13597   0.13785
     Eigenvalues ---    0.14657   0.15991   0.16000   0.16000   0.16000
     Eigenvalues ---    0.16000   0.16000   0.16000   0.16000   0.16000
     Eigenvalues ---    0.16000   0.16000   0.16000   0.16000   0.16372
     Eigenvalues ---    0.16600   0.17223   0.18334   0.19551   0.20788
     Eigenvalues ---    0.22005   0.23364   0.24657   0.24987   0.26400
     Eigenvalues ---    0.26859   0.27218   0.27975   0.27993   0.28455
     Eigenvalues ---    0.28807   0.28844   0.29404   0.29574   0.30012
     Eigenvalues ---    0.31081   0.32156   0.32264   0.33707   0.33762
     Eigenvalues ---    0.33830   0.33842   0.33880   0.33955   0.34033
     Eigenvalues ---    0.34114   0.34118   0.34130   0.34139   0.34143
     Eigenvalues ---    0.34171   0.34198   0.34203   0.34226   0.34271
     Eigenvalues ---    0.34323   0.34336   0.34338   0.34353   0.34468
     Eigenvalues ---    0.38750   0.41095   0.41723   0.51450   0.51693
     Eigenvalues ---    0.52362   0.52934   0.94055
 RFO step:  Lambda=-1.30305151D-02 EMin= 2.30000000D-03
 Linear search not attempted -- first point.
 Iteration  1 RMS(Cart)=  0.03090545 RMS(Int)=  0.00054812
 Iteration  2 RMS(Cart)=  0.00072936 RMS(Int)=  0.00023585
 Iteration  3 RMS(Cart)=  0.00000045 RMS(Int)=  0.00023585
 Variable       Old X    -DE/DX   Delta X   Delta X   Delta X     New X
                                 (Linear)    (Quad)   (Total)
    R1        2.53607   0.01575   0.00000   0.03150   0.03153   2.56760
    R2        2.82527   0.00534   0.00000   0.01732   0.01742   2.84269
    R3        2.79186   0.00137   0.00000   0.00215   0.00229   2.79415
    R4        2.84786   0.00076   0.00000   0.00543   0.00537   2.85323
    R5        2.85709   0.01037   0.00000   0.03635   0.03621   2.89330
    R6        2.92427  -0.00013   0.00000  -0.00132  -0.00138   2.92289
    R7        2.07274   0.00172   0.00000   0.00486   0.00486   2.07759
    R8        2.06951  -0.00038   0.00000  -0.00107  -0.00107   2.06844
    R9        2.91864   0.00248   0.00000   0.00611   0.00601   2.92466
   R10        2.95776  -0.00326   0.00000  -0.01176  -0.01176   2.94601
   R11        2.07828  -0.00073   0.00000  -0.00209  -0.00209   2.07619
   R12        2.89380   0.00666   0.00000   0.01874   0.01874   2.91254
   R13        2.07112   0.00116   0.00000   0.00328   0.00328   2.07440
   R14        2.07406  -0.00056   0.00000  -0.00158  -0.00158   2.07247
   R15        2.90433   0.00413   0.00000   0.01097   0.01106   2.91539
   R16        2.07619   0.00006   0.00000   0.00017   0.00017   2.07635
   R17        2.07597  -0.00024   0.00000  -0.00067  -0.00067   2.07529
   R18        2.89169   0.00670   0.00000   0.02181   0.02181   2.91350
   R19        2.07733   0.00041   0.00000   0.00117   0.00117   2.07850
   R20        2.82674   0.01454   0.00000   0.03791   0.03800   2.86474
   R21        2.31118   0.01945   0.00000   0.02040   0.02040   2.33158
   R22        2.89278   0.00884   0.00000   0.02760   0.02751   2.92030
   R23        2.06764  -0.00023   0.00000  -0.00066  -0.00066   2.06698
   R24        2.06875  -0.00013   0.00000  -0.00036  -0.00036   2.06839
   R25        2.88822   0.00265   0.00000   0.00859   0.00859   2.89680
   R26        2.69278   0.01437   0.00000   0.03339   0.03339   2.72617
   R27        2.06998   0.00130   0.00000   0.00366   0.00366   2.07364
   R28        2.06767   0.00069   0.00000   0.00195   0.00195   2.06962
   R29        2.07043   0.00033   0.00000   0.00094   0.00094   2.07137
   R30        2.07089   0.00126   0.00000   0.00355   0.00355   2.07444
   R31        2.07138   0.00012   0.00000   0.00033   0.00033   2.07171
   R32        2.06989   0.00014   0.00000   0.00039   0.00039   2.07029
   R33        1.83716  -0.00022   0.00000  -0.00040  -0.00040   1.83675
   R34        2.73288   0.00145   0.00000   0.00362   0.00362   2.73650
   R35        2.90407  -0.00047   0.00000  -0.00156  -0.00156   2.90251
   R36        2.92153  -0.00628   0.00000  -0.02144  -0.02144   2.90009
   R37        1.84255  -0.00288   0.00000  -0.00537  -0.00537   1.83717
   R38        2.06789   0.00042   0.00000   0.00118   0.00118   2.06907
   R39        2.07131   0.00106   0.00000   0.00299   0.00299   2.07429
   R40        2.07096  -0.00108   0.00000  -0.00304  -0.00304   2.06792
   R41        2.70092   0.00598   0.00000   0.01410   0.01410   2.71501
   R42        2.06738   0.00332   0.00000   0.00931   0.00931   2.07668
   R43        2.06548  -0.00110   0.00000  -0.00308  -0.00308   2.06240
   R44        1.84894  -0.00415   0.00000  -0.00783  -0.00783   1.84111
    A1        2.30808  -0.00706   0.00000  -0.02519  -0.02517   2.28291
    A2        1.84989   0.01313   0.00000   0.05266   0.05273   1.90262
    A3        2.12262  -0.00601   0.00000  -0.02646  -0.02665   2.09597
    A4        2.20015   0.00533   0.00000   0.02088   0.02093   2.22108
    A5        1.98694  -0.00637   0.00000  -0.01672  -0.01682   1.97011
    A6        2.09573   0.00104   0.00000  -0.00413  -0.00407   2.09166
    A7        1.99397  -0.00035   0.00000  -0.00554  -0.00557   1.98840
    A8        1.90406  -0.00034   0.00000  -0.00186  -0.00196   1.90210
    A9        1.88149   0.00206   0.00000   0.02001   0.02010   1.90160
   A10        1.93461  -0.00013   0.00000  -0.00248  -0.00243   1.93219
   A11        1.89620  -0.00099   0.00000  -0.00664  -0.00671   1.88950
   A12        1.84699  -0.00018   0.00000  -0.00266  -0.00271   1.84428
   A13        1.97329   0.00047   0.00000   0.00472   0.00473   1.97802
   A14        1.95352  -0.00135   0.00000  -0.00427  -0.00434   1.94918
   A15        1.85282   0.00098   0.00000   0.00488   0.00480   1.85762
   A16        1.96056   0.00060   0.00000   0.00197   0.00205   1.96262
   A17        1.87410   0.00030   0.00000   0.00837   0.00827   1.88236
   A18        1.83901  -0.00101   0.00000  -0.01644  -0.01642   1.82259
   A19        2.04919  -0.00070   0.00000  -0.01170  -0.01175   2.03744
   A20        1.91960  -0.00121   0.00000  -0.00692  -0.00692   1.91268
   A21        1.89204   0.00015   0.00000  -0.00104  -0.00099   1.89105
   A22        1.86189   0.00121   0.00000   0.00355   0.00348   1.86537
   A23        1.88761   0.00080   0.00000   0.01768   0.01765   1.90525
   A24        1.84266  -0.00017   0.00000  -0.00015  -0.00022   1.84244
   A25        2.04296   0.00254   0.00000   0.00680   0.00677   2.04973
   A26        1.89989   0.00064   0.00000   0.01209   0.01220   1.91209
   A27        1.87727  -0.00056   0.00000  -0.00109  -0.00113   1.87615
   A28        1.90492  -0.00176   0.00000  -0.01587  -0.01593   1.88898
   A29        1.89329  -0.00191   0.00000  -0.00912  -0.00909   1.88420
   A30        1.83415   0.00092   0.00000   0.00760   0.00749   1.84164
   A31        1.96866  -0.00044   0.00000  -0.00508  -0.00513   1.96352
   A32        1.95285   0.00102   0.00000   0.01017   0.01015   1.96301
   A33        1.86669  -0.00160   0.00000  -0.02665  -0.02667   1.84001
   A34        1.96231   0.00022   0.00000   0.01281   0.01267   1.97499
   A35        1.83835   0.00183   0.00000   0.01879   0.01879   1.85714
   A36        1.86535  -0.00115   0.00000  -0.01254  -0.01264   1.85272
   A37        1.96127  -0.01386   0.00000  -0.05946  -0.05921   1.90206
   A38        2.14992   0.01097   0.00000   0.04512   0.04499   2.19491
   A39        2.17171   0.00289   0.00000   0.01443   0.01430   2.18601
   A40        1.78904   0.01134   0.00000   0.05138   0.05114   1.84018
   A41        1.91393  -0.00129   0.00000   0.00987   0.01038   1.92431
   A42        1.88948  -0.00327   0.00000   0.00590   0.00550   1.89499
   A43        1.97063  -0.00405   0.00000  -0.02356  -0.02438   1.94625
   A44        1.96779  -0.00198   0.00000  -0.00535  -0.00611   1.96167
   A45        1.92632  -0.00009   0.00000  -0.03036  -0.03084   1.89547
   A46        1.83723  -0.00423   0.00000  -0.02782  -0.02779   1.80944
   A47        1.98217  -0.00157   0.00000  -0.01470  -0.01441   1.96776
   A48        1.88898   0.00407   0.00000   0.03135   0.03111   1.92009
   A49        1.94331   0.00461   0.00000   0.02219   0.02190   1.96521
   A50        1.89205  -0.00158   0.00000  -0.01437  -0.01409   1.87796
   A51        1.91639  -0.00137   0.00000   0.00252   0.00255   1.91894
   A52        1.93045  -0.00020   0.00000  -0.00119  -0.00119   1.92925
   A53        1.96139  -0.00070   0.00000  -0.00441  -0.00441   1.95698
   A54        1.93689  -0.00038   0.00000  -0.00180  -0.00180   1.93509
   A55        1.88369   0.00038   0.00000   0.00150   0.00150   1.88519
   A56        1.87463   0.00040   0.00000   0.00302   0.00302   1.87765
   A57        1.87338   0.00058   0.00000   0.00339   0.00339   1.87676
   A58        1.94551  -0.00091   0.00000  -0.00298  -0.00299   1.94252
   A59        1.92817  -0.00253   0.00000  -0.01289  -0.01293   1.91524
   A60        1.95115  -0.00039   0.00000  -0.00628  -0.00635   1.94480
   A61        1.85400   0.00290   0.00000   0.02469   0.02472   1.87872
   A62        1.88831   0.00024   0.00000  -0.00183  -0.00186   1.88646
   A63        1.89320   0.00094   0.00000   0.00109   0.00099   1.89419
   A64        1.89295   0.00114   0.00000   0.00657   0.00657   1.89952
   A65        1.88906   0.00254   0.00000   0.02061   0.01990   1.90897
   A66        1.95452  -0.00386   0.00000  -0.00816  -0.00860   1.94592
   A67        1.98040   0.00158   0.00000  -0.00465  -0.00465   1.97575
   A68        1.85547   0.00457   0.00000   0.04576   0.04568   1.90115
   A69        1.85053  -0.00662   0.00000  -0.05793  -0.05779   1.79274
   A70        1.92608   0.00189   0.00000   0.00565   0.00602   1.93210
   A71        1.87627  -0.00019   0.00000  -0.00110  -0.00110   1.87516
   A72        1.95496   0.00180   0.00000   0.00693   0.00692   1.96188
   A73        1.93220  -0.00134   0.00000  -0.00520  -0.00519   1.92701
   A74        1.94107  -0.00421   0.00000  -0.02347  -0.02348   1.91759
   A75        1.89271  -0.00049   0.00000  -0.00450  -0.00449   1.88822
   A76        1.88813   0.00066   0.00000  -0.00093  -0.00096   1.88717
   A77        1.85092   0.00378   0.00000   0.02869   0.02870   1.87962
   A78        1.92041   0.00479   0.00000   0.02612   0.02576   1.94617
   A79        1.94507  -0.00487   0.00000  -0.02187  -0.02345   1.92162
   A80        1.96004  -0.00313   0.00000  -0.03741  -0.03788   1.92216
   A81        1.85444   0.00506   0.00000   0.06957   0.06943   1.92388
   A82        1.88418  -0.00287   0.00000  -0.02560  -0.02530   1.85888
   A83        1.89567   0.00149   0.00000  -0.00542  -0.00626   1.88941
   A84        1.82706   0.00250   0.00000   0.01444   0.01444   1.84150
    D1        0.09084  -0.00049   0.00000  -0.01663  -0.01662   0.07422
    D2       -3.07977  -0.00057   0.00000  -0.01557  -0.01559  -3.09536
    D3       -3.12956   0.00032   0.00000  -0.00172  -0.00153  -3.13109
    D4       -0.01698   0.00023   0.00000  -0.00066  -0.00051  -0.01749
    D5        0.35851   0.00050   0.00000   0.01480   0.01455   0.37306
    D6       -1.87461  -0.00031   0.00000  -0.00711  -0.00728  -1.88189
    D7        2.37149   0.00150   0.00000   0.01858   0.01846   2.38995
    D8       -2.69409  -0.00108   0.00000  -0.00485  -0.00480  -2.69890
    D9        1.35597  -0.00189   0.00000  -0.02675  -0.02663   1.32934
   D10       -0.68111  -0.00008   0.00000  -0.00107  -0.00089  -0.68201
   D11       -0.00026  -0.00019   0.00000   0.00216   0.00195   0.00170
   D12       -3.11713  -0.00018   0.00000  -0.00147  -0.00157  -3.11870
   D13        3.07284   0.00033   0.00000   0.01466   0.01471   3.08755
   D14       -0.04403   0.00034   0.00000   0.01103   0.01119  -0.03285
   D15        0.64296  -0.00040   0.00000   0.00673   0.00684   0.64980
   D16       -1.53301   0.00030   0.00000   0.01553   0.01559  -1.51742
   D17        2.75228  -0.00040   0.00000   0.00907   0.00911   2.76139
   D18       -2.46797  -0.00020   0.00000   0.00577   0.00591  -2.46206
   D19        1.63925   0.00050   0.00000   0.01456   0.01466   1.65391
   D20       -0.35865  -0.00020   0.00000   0.00810   0.00818  -0.35047
   D21        0.02725  -0.00032   0.00000  -0.00162  -0.00172   0.02553
   D22        2.15744   0.00157   0.00000  -0.00186  -0.00155   2.15588
   D23       -1.99303   0.00172   0.00000   0.01426   0.01456  -1.97847
   D24       -3.14145  -0.00031   0.00000  -0.00015  -0.00030   3.14144
   D25       -1.01126   0.00158   0.00000  -0.00040  -0.00014  -1.01139
   D26        1.12146   0.00173   0.00000   0.01572   0.01598   1.13744
   D27       -1.35610   0.00047   0.00000  -0.00082  -0.00071  -1.35681
   D28        2.69190   0.00041   0.00000  -0.00387  -0.00381   2.68809
   D29        0.69418   0.00172   0.00000   0.01502   0.01510   0.70928
   D30        0.80353  -0.00035   0.00000  -0.00948  -0.00941   0.79412
   D31       -1.43165  -0.00042   0.00000  -0.01252  -0.01250  -1.44416
   D32        2.85381   0.00090   0.00000   0.00636   0.00641   2.86022
   D33        2.82595  -0.00122   0.00000  -0.01798  -0.01790   2.80805
   D34        0.59077  -0.00129   0.00000  -0.02103  -0.02100   0.56977
   D35       -1.40696   0.00003   0.00000  -0.00214  -0.00208  -1.40904
   D36        0.63270   0.00127   0.00000  -0.00223  -0.00212   0.63058
   D37       -1.49976   0.00118   0.00000   0.00763   0.00762  -1.49214
   D38        2.77681   0.00195   0.00000   0.01210   0.01211   2.78892
   D39        2.86421   0.00032   0.00000  -0.00241  -0.00231   2.86189
   D40        0.73174   0.00023   0.00000   0.00745   0.00743   0.73918
   D41       -1.27487   0.00100   0.00000   0.01191   0.01192  -1.26295
   D42       -1.40506  -0.00039   0.00000  -0.01617  -0.01608  -1.42115
   D43        2.74566  -0.00048   0.00000  -0.00631  -0.00634   2.73932
   D44        0.73904   0.00029   0.00000  -0.00185  -0.00185   0.73720
   D45       -1.03674   0.00359   0.00000   0.04812   0.04819  -0.98855
   D46       -3.07643  -0.00135   0.00000  -0.01587  -0.01581  -3.09225
   D47        1.01199  -0.00201   0.00000  -0.01303  -0.01319   0.99880
   D48        3.00451   0.00358   0.00000   0.04361   0.04366   3.04817
   D49        0.96482  -0.00136   0.00000  -0.02038  -0.02034   0.94448
   D50       -1.22994  -0.00202   0.00000  -0.01754  -0.01772  -1.24766
   D51        0.96945   0.00351   0.00000   0.04240   0.04252   1.01197
   D52       -1.07023  -0.00143   0.00000  -0.02159  -0.02149  -1.09172
   D53        3.01819  -0.00209   0.00000  -0.01875  -0.01887   2.99933
   D54        0.81711   0.00174   0.00000   0.01979   0.01973   0.83684
   D55       -1.35232   0.00165   0.00000   0.02586   0.02577  -1.32655
   D56        2.95226   0.00054   0.00000   0.01160   0.01151   2.96377
   D57        2.97900   0.00063   0.00000   0.00521   0.00520   2.98419
   D58        0.80956   0.00054   0.00000   0.01128   0.01124   0.82080
   D59       -1.16904  -0.00057   0.00000  -0.00298  -0.00303  -1.17206
   D60       -1.32926   0.00139   0.00000   0.01500   0.01506  -1.31420
   D61        2.78450   0.00130   0.00000   0.02107   0.02110   2.80559
   D62        0.80590   0.00019   0.00000   0.00681   0.00683   0.81273
   D63       -1.24513  -0.00129   0.00000  -0.02135  -0.02148  -1.26661
   D64        0.98302  -0.00006   0.00000  -0.00078  -0.00090   0.98211
   D65        3.00812  -0.00024   0.00000   0.00189   0.00192   3.01004
   D66        0.92175   0.00003   0.00000  -0.01324  -0.01337   0.90838
   D67       -3.13328   0.00126   0.00000   0.00733   0.00720  -3.12608
   D68       -1.10818   0.00108   0.00000   0.01000   0.01002  -1.09816
   D69        2.91121  -0.00080   0.00000  -0.01735  -0.01740   2.89380
   D70       -1.14383   0.00042   0.00000   0.00322   0.00317  -1.14066
   D71        0.88127   0.00024   0.00000   0.00589   0.00599   0.88727
   D72       -3.13917   0.00093   0.00000   0.02473   0.02481  -3.11436
   D73        1.03750   0.00106   0.00000   0.02665   0.02673   1.06423
   D74       -1.06033   0.00106   0.00000   0.02658   0.02665  -1.03368
   D75        0.90752   0.00048   0.00000   0.01243   0.01232   0.91984
   D76       -1.19899   0.00061   0.00000   0.01435   0.01423  -1.18476
   D77        2.98636   0.00061   0.00000   0.01428   0.01416   3.00052
   D78       -1.10128  -0.00114   0.00000  -0.00947  -0.00942  -1.11070
   D79        3.07540  -0.00101   0.00000  -0.00755  -0.00751   3.06789
   D80        0.97756  -0.00102   0.00000  -0.00762  -0.00758   0.96998
   D81        0.01610   0.00016   0.00000  -0.00230  -0.00217   0.01393
   D82        2.11355   0.00101   0.00000   0.00283   0.00332   2.11687
   D83       -2.06703  -0.00185   0.00000  -0.02465  -0.02474  -2.09177
   D84        3.13261   0.00028   0.00000   0.00187   0.00185   3.13446
   D85       -1.05312   0.00114   0.00000   0.00701   0.00733  -1.04579
   D86        1.04949  -0.00172   0.00000  -0.02048  -0.02072   1.02876
   D87       -0.02405  -0.00010   0.00000   0.00163   0.00166  -0.02239
   D88       -2.17920   0.00187   0.00000   0.02467   0.02475  -2.15445
   D89        1.99411   0.00174   0.00000   0.01715   0.01734   2.01145
   D90       -2.08170  -0.00340   0.00000  -0.02948  -0.02917  -2.11087
   D91        2.04634  -0.00143   0.00000  -0.00644  -0.00607   2.04026
   D92       -0.06354  -0.00156   0.00000  -0.01396  -0.01349  -0.07702
   D93        2.00344   0.00169   0.00000   0.03574   0.03561   2.03904
   D94       -0.15171   0.00366   0.00000   0.05878   0.05870  -0.09301
   D95       -2.26159   0.00353   0.00000   0.05127   0.05129  -2.21029
   D96        1.11177   0.00129   0.00000   0.00053   0.00055   1.11232
   D97       -3.11429   0.00271   0.00000   0.02113   0.02110  -3.09319
   D98       -1.00418   0.00189   0.00000   0.00940   0.00942  -0.99476
   D99       -3.10123  -0.00196   0.00000  -0.02956  -0.02968  -3.13092
   D100      -1.04411  -0.00054   0.00000  -0.00896  -0.00913  -1.05324
   D101       1.06600  -0.00136   0.00000  -0.02069  -0.02081   1.04518
   D102      -1.00568  -0.00188   0.00000  -0.03162  -0.03147  -1.03715
   D103       1.05144  -0.00046   0.00000  -0.01102  -0.01091   1.04052
   D104      -3.12164  -0.00127   0.00000  -0.02275  -0.02259   3.13895
   D105      -1.39172  -0.00128   0.00000  -0.01320  -0.01352  -1.40524
   D106       2.90722   0.00240   0.00000   0.01066   0.01071   2.91793
   D107       0.78077  -0.00142   0.00000  -0.00908  -0.00881   0.77196
   D108      -1.10537  -0.00055   0.00000  -0.04344  -0.04398  -1.14935
   D109       0.99725  -0.00121   0.00000  -0.01670  -0.01580   0.98145
   D110       3.04735  -0.00005   0.00000  -0.01621  -0.01657   3.03078
   D111      -1.22769   0.00112   0.00000   0.03190   0.03192  -1.19577
   D112       0.88719   0.00080   0.00000   0.02727   0.02727   0.91446
   D113       2.94025   0.00200   0.00000   0.04486   0.04485   2.98510
   D114       2.99569  -0.00265   0.00000  -0.01661  -0.01655   2.97914
   D115      -1.17262  -0.00297   0.00000  -0.02125  -0.02120  -1.19382
   D116       0.88045  -0.00177   0.00000  -0.00365  -0.00362   0.87683
   D117       0.99650   0.00173   0.00000   0.02386   0.02382   1.02033
   D118       3.11138   0.00140   0.00000   0.01922   0.01918   3.13055
   D119      -1.11874   0.00260   0.00000   0.03682   0.03676  -1.08198
   D120      -3.01944  -0.00362   0.00000  -0.04212  -0.04229  -3.06173
   D121      -0.96699   0.00268   0.00000   0.04713   0.04648  -0.92052
   D122       1.16449  -0.00121   0.00000  -0.00288  -0.00278   1.16171
   D123      -0.94838  -0.00392   0.00000  -0.05720  -0.05693  -1.00531
   D124       1.10407   0.00238   0.00000   0.03205   0.03184   1.13590
   D125      -3.04764  -0.00150   0.00000  -0.01797  -0.01742  -3.06506
   D126       1.05393  -0.00122   0.00000  -0.03211  -0.03200   1.02193
   D127       3.10638   0.00508   0.00000   0.05713   0.05676  -3.12004
   D128      -1.04533   0.00119   0.00000   0.00712   0.00751  -1.03782
   D129       0.77657   0.00119   0.00000   0.03825   0.03924   0.81580
   D130      -1.33130   0.00135   0.00000   0.00839   0.00718  -1.32412
   D131       2.92108  -0.00154   0.00000  -0.00810  -0.00787   2.91321
         Item               Value     Threshold  Converged?
 Maximum Force            0.019453     0.000450     NO 
 RMS     Force            0.003406     0.000300     NO 
 Maximum Displacement     0.158894     0.001800     NO 
 RMS     Displacement     0.030840     0.001200     NO 
 Predicted change in Energy=-7.193432D-03
 GradGradGradGradGradGradGradGradGradGradGradGradGradGradGradGradGradGrad

                          Input orientation:                          
 ---------------------------------------------------------------------
 Center     Atomic      Atomic             Coordinates (Angstroms)
 Number     Number       Type             X           Y           Z
 ---------------------------------------------------------------------
      1          6           0       -1.799147    0.634875   -0.165627
      2          6           0       -1.062481   -0.501671   -0.273744
      3          6           0        0.417710   -0.608594   -0.551754
      4          6           0        1.264768    0.492866    0.127692
      5          6           0        1.198182    1.855563   -0.602978
      6          6           0       -0.154364    2.237920   -1.235329
      7          6           0       -1.417420    2.076294   -0.364314
      8          6           0       -3.202865    0.273147    0.125898
      9          6           0       -3.317320   -1.236555    0.202229
     10          6           0       -1.887669   -1.770247   -0.041478
     11          8           0       -4.138419    1.065973    0.261834
     12          6           0       -1.341176    2.854289    0.964567
     13          6           0       -1.816728   -2.747532   -1.220346
     14          8           0       -1.454817   -2.426179    1.168299
     15          6           0        2.729856    0.021580    0.376213
     16          8           0        2.716851   -1.189298    1.170299
     17          6           0        3.547967    1.092163    1.113550
     18          6           0        3.447722   -0.422614   -0.905407
     19          8           0        4.754691   -0.947714   -0.622076
     20          1           0        0.578320   -0.607073   -1.639373
     21          1           0        0.775861   -1.581762   -0.201385
     22          1           0        0.846757    0.629759    1.134472
     23          1           0        1.944151    1.878365   -1.407969
     24          1           0        1.500984    2.639997    0.101107
     25          1           0       -0.301096    1.667382   -2.162813
     26          1           0       -0.088673    3.289621   -1.544599
     27          1           0       -2.246251    2.522695   -0.933115
     28          1           0       -3.696428   -1.538471    1.182801
     29          1           0       -4.023798   -1.571820   -0.563616
     30          1           0       -1.088100    3.906114    0.780898
     31          1           0       -0.589004    2.438526    1.643410
     32          1           0       -2.305010    2.831848    1.486100
     33          1           0       -0.795102   -3.121246   -1.367530
     34          1           0       -2.461674   -3.612011   -1.023877
     35          1           0       -2.143385   -2.274241   -2.152824
     36          1           0       -0.652786   -2.940673    0.976561
     37          1           0        2.364182   -0.959283    2.046582
     38          1           0        3.732932    1.976039    0.494385
     39          1           0        3.025018    1.414444    2.023242
     40          1           0        4.515450    0.678974    1.414779
     41          1           0        2.843979   -1.171956   -1.436103
     42          1           0        3.593824    0.431214   -1.569284
     43          1           0        4.632608   -1.561510    0.124625
 ---------------------------------------------------------------------
                    Distance matrix (angstroms):
                    1          2          3          4          5
     1  C    0.000000
     2  C    1.358714   0.000000
     3  C    2.570946   1.509863   0.000000
     4  C    3.081198   2.562487   1.546728   0.000000
     5  C    3.265783   3.282613   2.585311   1.547662   0.000000
     6  C    2.533639   3.042151   2.982815   2.630014   1.541248
     7  C    1.504288   2.603861   3.257524   3.153323   2.635727
     8  C    1.478600   2.311125   3.787511   4.473033   4.733341
     9  C    2.437708   2.418865   3.861771   4.898161   5.531665
    10  C    2.409950   1.531068   2.631462   3.884348   4.794190
    11  O    2.416767   3.493673   4.921830   5.435152   5.463577
    12  C    2.532365   3.587973   4.169468   3.614916   3.146902
    13  C    3.543080   2.551242   3.164614   4.670439   5.537085
    14  O    3.356781   2.436626   3.125468   4.123085   5.339396
    15  C    4.602346   3.883047   2.569876   1.558960   2.582312
    16  O    5.050401   4.103832   2.930654   2.454638   3.836932
    17  C    5.516977   5.071600   3.932471   2.558138   3.008445
    18  C    5.403258   4.554907   3.056245   2.582767   3.215895
    19  O    6.757642   5.844637   4.350788   3.849284   4.528519
    20  H    3.060509   2.137354   1.099416   2.191711   2.742795
    21  H    3.397856   2.133385   1.094571   2.156711   3.486379
    22  H    2.948066   2.628383   2.135640   1.098671   2.155187
    23  H    4.135452   3.998859   3.041068   2.177022   1.097724
    24  H    3.870727   4.072093   3.486123   2.160249   1.096705
    25  H    2.701662   2.975412   2.879628   3.012944   2.171711
    26  H    3.446007   4.115492   4.054411   3.528484   2.144567
    27  H    2.086337   3.314041   4.128812   4.191989   3.523943
    28  H    3.184551   3.183419   4.560645   5.463794   6.218174
    29  H    3.158634   3.162063   4.544770   5.719245   6.246406
    30  H    3.478865   4.532272   4.942268   4.196776   3.368525
    31  H    2.826697   3.541809   3.888078   3.085362   2.929188
    32  H    2.794779   3.969040   4.837633   4.478775   4.194012
    33  H    4.069537   2.851322   2.906858   4.420471   5.415382
    34  H    4.383101   3.492085   4.187394   5.662376   6.592881
    35  H    3.539832   2.800232   3.449204   4.947033   5.533839
    36  H    3.924701   2.771253   2.986686   4.023279   5.378188
    37  H    4.976798   4.163572   3.265438   2.645673   4.037708
    38  H    5.730466   5.452068   4.331909   2.902774   2.764720
    39  H    5.354572   5.065104   4.185850   2.746069   3.229388
    40  H    6.509513   5.946288   4.724041   3.501166   4.057089
    41  H    5.141728   4.130471   2.643149   2.776868   3.545224
    42  H    5.576367   4.922384   3.493461   2.882366   2.949850
    43  H    6.802634   5.806547   4.373889   3.944974   4.899089
                    6          7          8          9         10
     6  C    0.000000
     7  C    1.542757   0.000000
     8  C    3.873839   2.584465   0.000000
     9  C    4.913537   3.860773   1.515958   0.000000
    10  C    4.527144   3.888603   2.435819   1.545355   0.000000
    11  O    4.414483   2.969284   1.233821   2.445280   3.633458
    12  C    2.574485   1.541757   3.291131   4.606660   4.764149
    13  C    5.255322   4.915438   3.585840   2.560966   1.532922
    14  O    5.405778   4.756319   3.380627   2.411932   1.442626
    15  C    3.978436   4.687230   5.943326   6.179119   4.970578
    16  O    5.077080   5.487379   6.186481   6.111515   4.796614
    17  C    4.531804   5.273298   6.871679   7.306546   6.250890
    18  C    4.490246   5.496083   6.765942   6.903271   5.570358
    19  O    5.884145   6.877937   8.085336   8.119130   6.718229
    20  H    2.965479   3.578997   4.264778   4.354740   3.160276
    21  H    4.065013   4.268302   4.402051   4.127493   2.674974
    22  H    3.033872   3.076577   4.188536   4.657440   3.823607
    23  H    2.136082   3.525415   5.605465   6.322859   5.464660
    24  H    2.165156   3.008564   5.265813   6.184977   5.563592
    25  H    1.098759   2.155919   3.949981   4.808730   4.339881
    26  H    1.098198   2.151930   4.646275   5.827679   5.576560
    27  H    2.132703   1.099895   2.664035   4.070400   4.399198
    28  H    5.714429   4.544664   2.154671   1.093800   2.196403
    29  H    5.471548   4.487947   2.133838   1.094546   2.207951
    30  H    2.778472   2.183621   4.254374   5.634832   5.791087
    31  H    2.918269   2.201918   3.718061   4.798639   4.715840
    32  H    3.519120   2.186941   3.033684   4.384632   4.866923
    33  H    5.398953   5.329930   4.421488   3.518208   2.185708
    34  H    6.292066   5.820851   4.118956   2.806823   2.164876
    35  H    5.015735   4.759511   3.578304   2.828637   2.185677
    36  H    5.653203   5.249054   4.189889   3.256279   1.982735
    37  H    5.228395   5.415502   6.016637   5.979798   4.805818
    38  H    4.262811   5.222408   7.151286   7.753204   6.775910
    39  H    4.626539   5.086622   6.609765   7.111198   6.208044
    40  H    5.591113   6.349537   7.835706   8.154252   7.008516
    41  H    4.545066   5.464374   6.410343   6.375729   4.969047
    42  H    4.174281   5.410250   7.006683   7.326911   6.101425
    43  H    6.261010   7.076406   8.047397   7.956945   6.525732
                   11         12         13         14         15
    11  O    0.000000
    12  C    3.393594   0.000000
    13  C    4.704246   6.031616   0.000000
    14  O    4.496502   5.285619   2.437186   0.000000
    15  C    6.948169   4.994367   5.557734   4.912272   0.000000
    16  O    7.273671   5.732408   5.356922   4.351171   1.448091
    17  C    7.733476   5.199135   6.997877   6.116337   1.535942
    18  C    7.818432   6.096592   5.763580   5.687655   1.534663
    19  O    9.160985   7.357463   6.839650   6.629426   2.456841
    20  H    5.353626   4.737721   3.239352   3.914820   3.014449
    21  H    5.601359   5.051716   3.019737   2.750454   2.592764
    22  H    5.079741   3.124812   4.903612   3.825852   2.119174
    23  H    6.359708   4.168299   5.964757   6.059640   2.692265
    24  H    5.857154   2.978146   6.463661   5.961694   2.905498
    25  H    4.578827   3.503001   4.762021   5.402279   4.282754
    26  H    4.960671   2.837991   6.287967   6.472754   4.723740
    27  H    2.670251   2.128453   5.295496   5.434488   5.721150
    28  H    2.797618   4.989106   3.281801   2.411029   6.661942
    29  H    2.766308   5.396503   2.585489   3.213896   7.002432
    30  H    4.200033   1.097323   6.986192   6.354723   5.461700
    31  H    4.048580   1.095194   6.050090   4.963942   4.296771
    32  H    2.824629   1.096119   6.220349   5.335792   5.871910
    33  H    5.600483   6.437693   1.097745   2.710862   5.034216
    34  H    5.133037   6.857293   1.096303   2.688047   6.489625
    35  H    4.579057   6.055038   1.095548   3.395154   5.951075
    36  H    5.358516   5.835718   2.493685   0.971968   4.536257
    37  H    7.040654   5.426211   5.599165   4.184246   1.971279
    38  H    7.927198   5.170973   7.486731   6.837135   2.200008
    39  H    7.385041   4.717796   7.161383   5.962401   2.177129
    40  H    8.738908   6.263765   7.666896   6.734004   2.167748
    41  H    7.526301   6.284058   4.924549   5.180312   2.173026
    42  H    7.971417   6.053587   6.284922   6.414657   2.167764
    43  H    9.157151   7.476020   6.693991   6.236477   2.487958
                   16         17         18         19         20
    16  O    0.000000
    17  C    2.428794   0.000000
    18  C    2.330350   2.526022   0.000000
    19  O    2.724659   2.937632   1.436723   0.000000
    20  H    3.578625   4.391446   2.967524   4.311960   0.000000
    21  H    2.408939   4.069829   2.996350   4.050937   1.748385
    22  H    2.609119   2.740582   3.468950   4.565723   3.048940
    23  H    4.081065   3.090049   2.794244   4.062449   2.845426
    24  H    4.157524   2.758799   3.765959   4.897068   3.797900
    25  H    5.327125   5.087310   4.472448   5.896912   2.494095
    26  H    5.941579   5.011959   5.166754   6.501095   3.954503
    27  H    6.544893   6.309376   6.410690   7.820081   4.274629
    28  H    6.422789   7.707548   7.526263   8.661870   5.206308
    29  H    6.970591   8.200081   7.567107   8.800841   4.823638
    30  H    6.371226   5.433424   6.492703   7.724390   5.385493
    31  H    4.930884   4.382690   5.565765   6.719682   4.627633
    32  H    6.441152   6.117405   7.028851   8.280633   5.468853
    33  H    4.744135   6.539941   5.049528   6.006675   2.877717
    34  H    6.123812   7.925506   6.716193   7.702977   4.318571
    35  H    5.986830   7.375186   6.020386   7.189319   3.232763
    36  H    3.802538   5.824848   5.166874   5.980663   3.715430
    37  H    0.972190   2.545648   3.190033   3.582793   4.110915
    38  H    3.392438   1.094904   2.791827   3.292234   4.601844
    39  H    2.757163   1.097670   3.482878   3.945791   4.846402
    40  H    2.604836   1.094297   2.781511   2.617658   5.146140
    41  H    2.609558   3.481747   1.098934   2.088957   2.343848
    42  H    3.301584   2.763433   1.091376   2.036236   3.190018
    43  H    2.214069   3.032557   1.939589   0.974276   4.523261
                   21         22         23         24         25
    21  H    0.000000
    22  H    2.584640   0.000000
    23  H    3.846197   3.037647   0.000000
    24  H    4.294247   2.353065   1.747509   0.000000
    25  H    3.945120   3.642295   2.378116   3.052671   0.000000
    26  H    5.126599   3.889386   2.478444   2.378523   1.748991
    27  H    5.149287   4.174305   4.266159   3.889106   2.455065
    28  H    4.681796   5.034291   7.085406   6.755942   5.744467
    29  H    4.813318   5.608276   6.945007   6.978859   5.187328
    30  H    5.878436   3.821412   4.254109   2.961170   3.781101
    31  H    4.629129   2.364755   4.005192   2.605252   3.894212
    32  H    5.640862   3.860890   5.228779   4.054701   4.322756
    33  H    2.489544   4.798516   5.700988   6.373447   4.879291
    34  H    3.908969   5.796275   7.050039   7.487046   5.816981
    35  H    3.579055   5.308529   5.874257   6.520074   4.350921
    36  H    2.296785   3.875764   5.971029   6.045578   5.586906
    37  H    2.821985   2.378986   4.490278   4.181483   5.632235
    38  H    4.678281   3.248413   2.613088   2.361589   4.840387
    39  H    4.357169   2.480013   3.627217   2.742128   5.352575
    40  H    4.659125   3.679715   4.002252   3.828622   6.080726
    41  H    2.443274   3.720609   3.180400   4.324076   4.299005
    42  H    3.723457   3.859546   2.200385   3.471154   4.129260
    43  H    3.870554   4.489334   4.627028   5.240256   6.324520
                   26         27         28         29         30
    26  H    0.000000
    27  H    2.370070   0.000000
    28  H    6.615518   4.803455   0.000000
    29  H    6.330967   4.478979   1.777149   0.000000
    30  H    2.605159   2.488575   6.050488   6.358758   0.000000
    31  H    3.337379   3.064643   5.068012   5.722906   1.773934
    32  H    3.782439   2.439597   4.596490   5.152461   1.769810
    33  H    6.452102   5.843682   4.174573   3.670351   7.354277
    34  H    7.316749   6.139158   3.270109   2.610450   7.852778
    35  H    5.962242   4.950642   3.752292   2.560260   6.922220
    36  H    6.744704   6.002864   3.357449   3.950902   6.863401
    37  H    6.079989   6.500681   6.149192   6.927815   6.098549
    38  H    4.526325   6.171485   8.247490   8.594971   5.200926
    39  H    5.093216   6.144473   7.389444   8.080558   4.966848
    40  H    6.063938   7.391381   8.509161   9.049800   6.497385
    41  H    5.340214   6.309825   7.054780   6.934515   6.794346
    42  H    4.661747   6.235822   8.037499   7.940508   6.286390
    43  H    6.972107   8.069588   8.396017   8.683729   7.940536
                   31         32         33         34         35
    31  H    0.000000
    32  H    1.767520   0.000000
    33  H    6.326081   6.772175   0.000000
    34  H    6.872431   6.917214   1.770991   0.000000
    35  H    6.248013   6.272163   1.775380   1.779174   0.000000
    36  H    5.420750   6.025900   2.355339   2.779303   3.529740
    37  H    4.519840   6.040543   5.129456   6.305043   6.299387
    38  H    4.495919   6.178402   7.067682   8.479656   7.720342
    39  H    3.775470   5.541368   6.831042   8.040770   7.599889
    40  H    5.404049   7.152526   7.098231   8.546336   8.111063
    41  H    5.856991   7.147154   4.128844   5.854380   5.157763
    42  H    5.643293   7.063615   5.650075   7.301657   6.369895
    43  H    6.750720   8.323806   5.841176   7.473450   7.183929
                   36         37         38         39         40
    36  H    0.000000
    37  H    3.764697   0.000000
    38  H    6.606138   3.591505   0.000000
    39  H    5.795586   2.464108   1.775932   0.000000
    40  H    6.324914   2.776872   1.772522   1.769895   0.000000
    41  H    4.601812   3.522006   3.798274   4.323112   3.787781
    42  H    5.990378   4.064479   2.581582   3.767827   3.132956
    43  H    5.528405   3.033538   3.668841   3.878839   2.588048
                   41         42         43
    41  H    0.000000
    42  H    1.774868   0.000000
    43  H    2.405580   2.814134   0.000000
 Stoichiometry    C15H24O4
 Framework group  C1[X(C15H24O4)]
 Deg. of freedom   123
 Full point group                 C1      NOp   1
 Largest Abelian subgroup         C1      NOp   1
 Largest concise Abelian subgroup C1      NOp   1
                         Standard orientation:                         
 ---------------------------------------------------------------------
 Center     Atomic      Atomic             Coordinates (Angstroms)
 Number     Number       Type             X           Y           Z
 ---------------------------------------------------------------------
      1          6           0       -1.825054    0.630910   -0.160258
      2          6           0       -1.100702   -0.515226   -0.248527
      3          6           0        0.377065   -0.643198   -0.530509
      4          6           0        1.238481    0.462777    0.123059
      5          6           0        1.182833    1.811130   -0.634638
      6          6           0       -0.168434    2.194826   -1.268908
      7          6           0       -1.429266    2.063970   -0.389543
      8          6           0       -3.231156    0.289823    0.144360
      9          6           0       -3.360935   -1.216760    0.251574
     10          6           0       -1.937982   -1.770172    0.012700
     11          8           0       -4.157828    1.094967    0.268201
     12          6           0       -1.339122    2.867685    0.923060
     13          6           0       -1.882359   -2.771651   -1.146522
     14          8           0       -1.506655   -2.406141    1.233630
     15          6           0        2.699676   -0.018720    0.374902
     16          8           0        2.677591   -1.213185    1.193274
     17          6           0        3.532080    1.057853    1.087092
     18          6           0        3.407263   -0.496079   -0.900495
     19          8           0        4.709944   -1.029022   -0.612105
     20          1           0        0.532909   -0.665226   -1.618600
     21          1           0        0.726633   -1.612819   -0.162101
     22          1           0        0.826335    0.624251    1.128614
     23          1           0        1.925458    1.809936   -1.443035
     24          1           0        1.496845    2.606351    0.052226
     25          1           0       -0.325147    1.607322   -2.184085
     26          1           0       -0.093192    3.239351   -1.599580
     27          1           0       -2.255908    2.507491   -0.963756
     28          1           0       -3.738849   -1.494916    1.239607
     29          1           0       -4.074208   -1.559944   -0.504401
     30          1           0       -1.075954    3.912899    0.717178
     31          1           0       -0.588333    2.457808    1.606995
     32          1           0       -2.300839    2.865820    1.448963
     33          1           0       -0.865322   -3.158918   -1.290413
     34          1           0       -2.535373   -3.625210   -0.929980
     35          1           0       -2.208176   -2.313812   -2.086975
     36          1           0       -0.710855   -2.932749    1.048948
     37          1           0        2.331177   -0.961921    2.066210
     38          1           0        3.723488    1.927117    0.449474
     39          1           0        3.016500    1.403813    1.992281
     40          1           0        4.496536    0.640704    1.392540
     41          1           0        2.793454   -1.249582   -1.413456
     42          1           0        3.559302    0.342653   -1.582048
     43          1           0        4.584776   -1.626370    0.147317
 ---------------------------------------------------------------------
 Rotational constants (GHZ):      0.5759472      0.2551581      0.2025659
 Standard basis: 6-31G(d) (6D, 7F)
 There are   333 symmetry adapted cartesian basis functions of A   symmetry.
 There are   333 symmetry adapted basis functions of A   symmetry.
   333 basis functions,   628 primitive gaussians,   333 cartesian basis functions
    73 alpha electrons       73 beta electrons
       nuclear repulsion energy      1597.2958425675 Hartrees.
 NAtoms=   43 NActive=   43 NUniq=   43 SFac= 1.00D+00 NAtFMM=   60 NAOKFM=F Big=F
 Integral buffers will be    131072 words long.
 Raffenetti 2 integral format.
 Two-electron integral symmetry is turned on.
 ------------------------------------------------------------------------------
 Polarizable Continuum Model (PCM)
 =================================
 Model                : PCM (using non-symmetric T matrix).
 Atomic radii         : SMD-Coulomb.
 Polarization charges : Total charges.
 Charge compensation  : None.
 Solution method      : On-the-fly selection.
 Cavity type          : VdW (van der Waals Surface) (Alpha=1.000).
 Cavity algorithm     : GePol (No added spheres)
                        Default sphere list used, NSphG=   43.
                        Lebedev-Laikov grids with approx.  5.0 points / Ang**2.
                        Smoothing algorithm: Karplus/York (Gamma=1.0000).
                        Polarization charges: spherical gaussians, with
                                              point-specific exponents (IZeta= 3).
                        Self-potential: point-specific (ISelfS= 7).
                        Self-field    : sphere-specific E.n sum rule (ISelfD= 2).
 1st derivatives      : Analytical E(r).r(x)/FMM algorithm (CHGder, D1EAlg=3).
                        Cavity 1st derivative terms included.
 Solvent              : Methanol, Eps=  32.613000 Eps(inf)=   1.765709
 ------------------------------------------------------------------------------
 ------------------------------------------------------------------------------
 Atomic radii for non-electrostatic terms: SMD-CDS.
 ------------------------------------------------------------------------------
 Nuclear repulsion after PCM non-electrostatic terms =     1597.2973443120 Hartrees.
 One-electron integrals computed using PRISM.
 NBasis=   333 RedAO= T EigKep=  9.36D-04  NBF=   333
 NBsUse=   333 1.00D-06 EigRej= -1.00D+00 NBFU=   333
 Initial guess from the checkpoint file:  "DY-202A-11R_7.chk"
 B after Tr=     0.000000    0.000000    0.000000
         Rot=    0.999992   -0.001066    0.000970   -0.003778 Ang=  -0.46 deg.
 ExpMin= 1.61D-01 ExpMax= 5.48D+03 ExpMxC= 8.25D+02 IAcc=1 IRadAn=         1 AccDes= 0.00D+00
 Harris functional with IExCor=  402 and IRadAn=       1 diagonalized for initial guess.
 HarFok:  IExCor=  402 AccDes= 0.00D+00 IRadAn=         1 IDoV= 1 UseB2=F ITyADJ=14
 ICtDFT=  3500011 ScaDFX=  1.000000  1.000000  1.000000  1.000000
 FoFCou: FMM=F IPFlag=           0 FMFlag=      100000 FMFlg1=           0
         NFxFlg=           0 DoJE=T BraDBF=F KetDBF=T FulRan=T
         wScrn=  0.000000 ICntrl=     500 IOpCl=  0 I1Cent=   200000004 NGrid=           0
         NMat0=    1 NMatS0=      1 NMatT0=    0 NMatD0=    1 NMtDS0=    0 NMtDT0=    0
 Petite list used in FoFCou.
 Keep R1 ints in memory in canonical form, NReq=1565304907.
 Requested convergence on RMS density matrix=1.00D-08 within 128 cycles.
 Requested convergence on MAX density matrix=1.00D-06.
 Requested convergence on             energy=1.00D-06.
 No special actions if energy rises.
 Inv3:  Mode=1 IEnd=    22293228.
 Iteration    1 A*A^-1 deviation from unit magnitude is 5.55D-15 for   2721.
 Iteration    1 A*A^-1 deviation from orthogonality  is 3.94D-15 for   2301    118.
 Iteration    1 A^-1*A deviation from unit magnitude is 5.77D-15 for   2721.
 Iteration    1 A^-1*A deviation from orthogonality  is 4.70D-09 for   1876   1871.
 Iteration    2 A*A^-1 deviation from unit magnitude is 2.44D-15 for    254.
 Iteration    2 A*A^-1 deviation from orthogonality  is 3.64D-15 for   2318    134.
 Iteration    2 A^-1*A deviation from unit magnitude is 9.99D-16 for    675.
 Iteration    2 A^-1*A deviation from orthogonality  is 3.42D-16 for   2087   1088.
 Error on total polarization charges =  0.05213
 SCF Done:  E(RB3LYP) =  -886.950891033     A.U. after   10 cycles
            NFock= 10  Conv=0.99D-08     -V/T= 2.0094
 SMD-CDS (non-electrostatic) energy       (kcal/mol) =       0.94
 (included in total energy above)
 D1PCM: PCM CHGder 1st derivatives, ID1Alg=3 FixD1E=F DoIter=F DoCFld=F I1PDM=0.
 Calling FoFJK, ICntrl=      2127 FMM=F ISym2X=0 I1Cent= 0 IOpClX= 0 NMat=1 NMatS=1 NMatT=0.
 ***** Axes restored to original set *****
 -------------------------------------------------------------------
 Center     Atomic                   Forces (Hartrees/Bohr)
 Number     Number              X              Y              Z
 -------------------------------------------------------------------
      1        6          -0.004681872   -0.006938971    0.000151437
      2        6           0.004512030    0.005273088    0.000064317
      3        6          -0.002461108   -0.000425111    0.000801058
      4        6          -0.000034993   -0.000311808   -0.001391980
      5        6           0.000156737    0.001567821    0.000477942
      6        6           0.000121560   -0.000110883   -0.000736388
      7        6           0.003404893    0.002663743   -0.001089364
      8        6           0.002552518    0.003149005    0.000089292
      9        6           0.002451533    0.000461052   -0.000334297
     10        6          -0.004175002   -0.000731322   -0.001446800
     11        8           0.002505362   -0.002560991   -0.000685938
     12        6          -0.000482401    0.000313553    0.001387608
     13        6           0.001134199   -0.001210449    0.000552001
     14        8          -0.001469322    0.000130627    0.001172334
     15        6           0.001327053    0.000755635   -0.000431738
     16        8          -0.001177728    0.001228325    0.001362373
     17        6          -0.000377217   -0.001164968    0.002573388
     18        6           0.003752186   -0.000496870    0.000013951
     19        8          -0.003532040    0.001313614   -0.001068305
     20        1          -0.000401263    0.000479884   -0.000260494
     21        1          -0.001376927   -0.000125071    0.000314000
     22        1          -0.000179004    0.000067030    0.000364951
     23        1          -0.000317627   -0.000021581   -0.000142480
     24        1          -0.000701548   -0.000317546   -0.000177716
     25        1          -0.000151058   -0.000417749    0.000873875
     26        1           0.000247254    0.000088068    0.000082373
     27        1          -0.000240106    0.000084263    0.000126401
     28        1          -0.000675695   -0.001209420    0.000073694
     29        1          -0.001501266   -0.001727356    0.000964528
     30        1          -0.000096196   -0.000228281   -0.000504572
     31        1           0.000650916   -0.000179173   -0.000206793
     32        1           0.000111217   -0.000472853   -0.000390523
     33        1          -0.000199617    0.001218281    0.000151040
     34        1          -0.000238452    0.000408397    0.000033256
     35        1          -0.000253953    0.000309143    0.000271534
     36        1           0.000583200    0.000618675   -0.001344457
     37        1           0.000408558   -0.000526800    0.001319234
     38        1          -0.000623891   -0.000706589   -0.000117125
     39        1          -0.000170794    0.000117818   -0.000360325
     40        1           0.000264964    0.000131043   -0.000872250
     41        1           0.001084788   -0.000383321    0.000507458
     42        1           0.000706303   -0.000031574   -0.001431992
     43        1          -0.000456193   -0.000080379   -0.000734508
 -------------------------------------------------------------------
 Cartesian Forces:  Max     0.006938971 RMS     0.001493452

 GradGradGradGradGradGradGradGradGradGradGradGradGradGradGradGradGradGrad
 Berny optimization.
 Using GEDIIS/GDIIS optimizer.
 FormGI is forming the generalized inverse of G from B-inverse, IUseBI=4.
 Internal  Forces:  Max     0.004427812 RMS     0.000839915
 Search for a local minimum.
 Step number   2 out of a maximum of  258
 All quantities printed in internal units (Hartrees-Bohrs-Radians)
 Mixed Optimization -- En-DIIS/RFO-DIIS
 Update second derivatives using D2CorX and points    1    2
 DE= -6.02D-03 DEPred=-7.19D-03 R= 8.37D-01
 TightC=F SS=  1.41D+00  RLast= 3.22D-01 DXNew= 5.0454D-01 9.6658D-01
 Trust test= 8.37D-01 RLast= 3.22D-01 DXMaxT set to 5.05D-01
 ITU=  1  0
 Use linear search instead of GDIIS.
     Eigenvalues ---    0.00230   0.00230   0.00280   0.00338   0.00366
     Eigenvalues ---    0.00391   0.00526   0.00676   0.00773   0.00918
     Eigenvalues ---    0.01080   0.01103   0.01225   0.01303   0.01362
     Eigenvalues ---    0.01387   0.02474   0.02536   0.03105   0.03870
     Eigenvalues ---    0.03915   0.04025   0.04418   0.04576   0.04718
     Eigenvalues ---    0.04888   0.04936   0.05010   0.05093   0.05338
     Eigenvalues ---    0.05403   0.05466   0.05528   0.05558   0.05576
     Eigenvalues ---    0.05627   0.05660   0.05691   0.05697   0.05904
     Eigenvalues ---    0.06032   0.06361   0.06866   0.07778   0.08320
     Eigenvalues ---    0.08650   0.09020   0.09139   0.09344   0.09655
     Eigenvalues ---    0.10319   0.11690   0.12141   0.13307   0.13835
     Eigenvalues ---    0.14575   0.15767   0.16000   0.16000   0.16000
     Eigenvalues ---    0.16000   0.16000   0.16000   0.16000   0.16000
     Eigenvalues ---    0.16000   0.16000   0.16052   0.16059   0.16200
     Eigenvalues ---    0.16942   0.17328   0.18364   0.19972   0.20751
     Eigenvalues ---    0.21911   0.23102   0.24830   0.25023   0.26458
     Eigenvalues ---    0.26861   0.27231   0.27862   0.28190   0.28516
     Eigenvalues ---    0.28803   0.28881   0.29334   0.29621   0.30075
     Eigenvalues ---    0.31186   0.31787   0.32244   0.33708   0.33762
     Eigenvalues ---    0.33830   0.33842   0.33953   0.34025   0.34080
     Eigenvalues ---    0.34114   0.34122   0.34132   0.34138   0.34167
     Eigenvalues ---    0.34186   0.34203   0.34215   0.34227   0.34284
     Eigenvalues ---    0.34326   0.34333   0.34338   0.34427   0.34646
     Eigenvalues ---    0.38738   0.41250   0.42225   0.51658   0.52283
     Eigenvalues ---    0.52832   0.53000   0.94842
 RFO step:  Lambda=-1.10555335D-03 EMin= 2.29995134D-03
 Quartic linear search produced a step of -0.06211.
 Iteration  1 RMS(Cart)=  0.03187571 RMS(Int)=  0.00038070
 Iteration  2 RMS(Cart)=  0.00051282 RMS(Int)=  0.00003465
 Iteration  3 RMS(Cart)=  0.00000010 RMS(Int)=  0.00003465
 Variable       Old X    -DE/DX   Delta X   Delta X   Delta X     New X
                                 (Linear)    (Quad)   (Total)
    R1        2.56760  -0.00437  -0.00196  -0.00390  -0.00584   2.56176
    R2        2.84269   0.00320  -0.00108   0.01049   0.00939   2.85209
    R3        2.79415  -0.00289  -0.00014  -0.00729  -0.00738   2.78677
    R4        2.85323  -0.00325  -0.00033  -0.00875  -0.00907   2.84416
    R5        2.89330   0.00200  -0.00225   0.00994   0.00765   2.90095
    R6        2.92289   0.00075   0.00009   0.00323   0.00332   2.92621
    R7        2.07759   0.00020  -0.00030   0.00116   0.00086   2.07845
    R8        2.06844  -0.00024   0.00007  -0.00078  -0.00072   2.06772
    R9        2.92466   0.00030  -0.00037   0.00245   0.00210   2.92675
   R10        2.94601   0.00122   0.00073   0.00282   0.00355   2.94955
   R11        2.07619   0.00041   0.00013   0.00088   0.00101   2.07719
   R12        2.91254  -0.00102  -0.00116  -0.00096  -0.00212   2.91042
   R13        2.07440  -0.00011  -0.00020   0.00012  -0.00009   2.07431
   R14        2.07247  -0.00054   0.00010  -0.00167  -0.00157   2.07090
   R15        2.91539  -0.00070  -0.00069  -0.00106  -0.00177   2.91362
   R16        2.07635  -0.00050  -0.00001  -0.00135  -0.00136   2.07499
   R17        2.07529   0.00008   0.00004   0.00012   0.00017   2.07546
   R18        2.91350  -0.00005  -0.00135   0.00262   0.00127   2.91477
   R19        2.07850   0.00015  -0.00007   0.00057   0.00049   2.07899
   R20        2.86474   0.00093  -0.00236   0.00823   0.00589   2.87063
   R21        2.33158  -0.00362  -0.00127  -0.00102  -0.00229   2.32929
   R22        2.92030  -0.00266  -0.00171  -0.00460  -0.00635   2.91394
   R23        2.06698   0.00063   0.00004   0.00162   0.00166   2.06865
   R24        2.06839   0.00083   0.00002   0.00221   0.00223   2.07062
   R25        2.89680  -0.00122  -0.00053  -0.00275  -0.00328   2.89352
   R26        2.72617  -0.00076  -0.00207   0.00254   0.00047   2.72663
   R27        2.07364  -0.00015  -0.00023   0.00005  -0.00018   2.07346
   R28        2.06962   0.00038  -0.00012   0.00129   0.00116   2.07078
   R29        2.07137  -0.00028  -0.00006  -0.00064  -0.00070   2.07067
   R30        2.07444  -0.00062  -0.00022  -0.00125  -0.00147   2.07297
   R31        2.07171  -0.00018  -0.00002  -0.00044  -0.00046   2.07125
   R32        2.07029  -0.00002  -0.00002  -0.00001  -0.00003   2.07025
   R33        1.83675   0.00041   0.00003   0.00068   0.00070   1.83745
   R34        2.73650   0.00090  -0.00022   0.00262   0.00240   2.73890
   R35        2.90251  -0.00103   0.00010  -0.00352  -0.00342   2.89909
   R36        2.90009   0.00287   0.00133   0.00683   0.00817   2.90826
   R37        1.83717   0.00092   0.00033   0.00097   0.00130   1.83847
   R38        2.06907  -0.00062  -0.00007  -0.00152  -0.00160   2.06747
   R39        2.07429  -0.00018  -0.00019  -0.00011  -0.00029   2.07400
   R40        2.06792  -0.00005   0.00019  -0.00053  -0.00034   2.06758
   R41        2.71501  -0.00443  -0.00088  -0.00827  -0.00914   2.70587
   R42        2.07668  -0.00058  -0.00058  -0.00039  -0.00097   2.07571
   R43        2.06240   0.00093   0.00019   0.00213   0.00232   2.06472
   R44        1.84111  -0.00044   0.00049  -0.00179  -0.00130   1.83981
    A1        2.28291  -0.00154   0.00156  -0.01204  -0.01056   2.27235
    A2        1.90262   0.00039  -0.00327   0.00821   0.00484   1.90746
    A3        2.09597   0.00116   0.00165   0.00491   0.00659   2.10256
    A4        2.22108   0.00147  -0.00130   0.00647   0.00522   2.22630
    A5        1.97011  -0.00057   0.00104  -0.00596  -0.00507   1.96504
    A6        2.09166  -0.00090   0.00025  -0.00040  -0.00005   2.09161
    A7        1.98840   0.00021   0.00035  -0.00086  -0.00054   1.98786
    A8        1.90210   0.00000   0.00012  -0.00262  -0.00249   1.89961
    A9        1.90160  -0.00120  -0.00125  -0.00754  -0.00878   1.89282
   A10        1.93219  -0.00008   0.00015  -0.00042  -0.00027   1.93192
   A11        1.88950   0.00075   0.00042   0.00640   0.00682   1.89631
   A12        1.84428   0.00032   0.00017   0.00546   0.00560   1.84988
   A13        1.97802  -0.00033  -0.00029   0.00025  -0.00009   1.97794
   A14        1.94918   0.00098   0.00027   0.00862   0.00887   1.95805
   A15        1.85762  -0.00029  -0.00030  -0.00388  -0.00417   1.85345
   A16        1.96262  -0.00021  -0.00013   0.00391   0.00373   1.96635
   A17        1.88236   0.00013  -0.00051  -0.00348  -0.00400   1.87836
   A18        1.82259  -0.00032   0.00102  -0.00714  -0.00610   1.81650
   A19        2.03744  -0.00029   0.00073  -0.00766  -0.00694   2.03050
   A20        1.91268   0.00027   0.00043   0.00180   0.00226   1.91494
   A21        1.89105   0.00012   0.00006   0.00166   0.00168   1.89273
   A22        1.86537  -0.00011  -0.00022   0.00084   0.00062   1.86599
   A23        1.90525  -0.00011  -0.00110  -0.00011  -0.00119   1.90406
   A24        1.84244   0.00016   0.00001   0.00466   0.00467   1.84710
   A25        2.04973  -0.00065  -0.00042  -0.00720  -0.00769   2.04204
   A26        1.91209   0.00053  -0.00076   0.00251   0.00175   1.91384
   A27        1.87615  -0.00027   0.00007   0.00048   0.00056   1.87671
   A28        1.88898  -0.00021   0.00099  -0.00399  -0.00302   1.88596
   A29        1.88420   0.00053   0.00056   0.00291   0.00351   1.88771
   A30        1.84164   0.00016  -0.00047   0.00692   0.00645   1.84809
   A31        1.96352   0.00058   0.00032  -0.00137  -0.00113   1.96239
   A32        1.96301  -0.00026  -0.00063  -0.00200  -0.00258   1.96042
   A33        1.84001  -0.00038   0.00166  -0.00455  -0.00289   1.83713
   A34        1.97499  -0.00025  -0.00079   0.00076  -0.00001   1.97498
   A35        1.85714   0.00004  -0.00117   0.00700   0.00586   1.86300
   A36        1.85272   0.00025   0.00078   0.00048   0.00125   1.85396
   A37        1.90206   0.00140   0.00368  -0.00303   0.00056   1.90262
   A38        2.19491  -0.00037  -0.00279   0.00475   0.00199   2.19690
   A39        2.18601  -0.00104  -0.00089  -0.00161  -0.00246   2.18354
   A40        1.84018  -0.00206  -0.00318   0.00009  -0.00325   1.83693
   A41        1.92431   0.00124  -0.00064   0.00903   0.00839   1.93270
   A42        1.89499   0.00117  -0.00034   0.01270   0.01244   1.90743
   A43        1.94625   0.00032   0.00151  -0.00507  -0.00345   1.94280
   A44        1.96167   0.00065   0.00038   0.00259   0.00303   1.96471
   A45        1.89547  -0.00123   0.00192  -0.01772  -0.01584   1.87964
   A46        1.80944   0.00084   0.00173   0.00164   0.00323   1.81268
   A47        1.96776  -0.00062   0.00089  -0.00491  -0.00402   1.96374
   A48        1.92009  -0.00040  -0.00193  -0.00159  -0.00347   1.91661
   A49        1.96521   0.00040  -0.00136   0.00963   0.00836   1.97356
   A50        1.87796  -0.00050   0.00088  -0.00420  -0.00332   1.87464
   A51        1.91894   0.00028  -0.00016  -0.00056  -0.00077   1.91816
   A52        1.92925  -0.00060   0.00007  -0.00404  -0.00397   1.92528
   A53        1.95698  -0.00036   0.00027  -0.00277  -0.00250   1.95448
   A54        1.93509  -0.00047   0.00011  -0.00243  -0.00232   1.93276
   A55        1.88519   0.00041  -0.00009   0.00160   0.00149   1.88668
   A56        1.87765   0.00058  -0.00019   0.00399   0.00380   1.88145
   A57        1.87676   0.00053  -0.00021   0.00423   0.00402   1.88079
   A58        1.94252  -0.00084   0.00019  -0.00491  -0.00474   1.93778
   A59        1.91524   0.00000   0.00080  -0.00036   0.00044   1.91568
   A60        1.94480  -0.00056   0.00039  -0.00576  -0.00538   1.93942
   A61        1.87872   0.00082  -0.00154   0.01122   0.00969   1.88841
   A62        1.88646   0.00047   0.00012   0.00008   0.00017   1.88663
   A63        1.89419   0.00019  -0.00006   0.00043   0.00038   1.89456
   A64        1.89952  -0.00265  -0.00041  -0.01457  -0.01498   1.88454
   A65        1.90897  -0.00013  -0.00124  -0.00050  -0.00173   1.90724
   A66        1.94592   0.00025   0.00053  -0.00301  -0.00247   1.94345
   A67        1.97575  -0.00036   0.00029   0.00143   0.00172   1.97747
   A68        1.90115  -0.00105  -0.00284  -0.00580  -0.00865   1.89250
   A69        1.79274   0.00103   0.00359   0.00360   0.00720   1.79994
   A70        1.93210   0.00026  -0.00037   0.00436   0.00398   1.93608
   A71        1.87516   0.00171   0.00007   0.00978   0.00984   1.88501
   A72        1.96188  -0.00114  -0.00043  -0.00814  -0.00859   1.95329
   A73        1.92701   0.00014   0.00032   0.00145   0.00176   1.92878
   A74        1.91759   0.00002   0.00146  -0.00185  -0.00041   1.91717
   A75        1.88822   0.00030   0.00028  -0.00083  -0.00055   1.88767
   A76        1.88717   0.00028   0.00006  -0.00111  -0.00107   1.88610
   A77        1.87962   0.00048  -0.00178   0.01130   0.00950   1.88912
   A78        1.94617   0.00093  -0.00160   0.00661   0.00502   1.95119
   A79        1.92162   0.00009   0.00146  -0.00290  -0.00133   1.92029
   A80        1.92216   0.00106   0.00235   0.00661   0.00898   1.93113
   A81        1.92388  -0.00114  -0.00431  -0.00343  -0.00773   1.91615
   A82        1.85888  -0.00080   0.00157  -0.00602  -0.00451   1.85437
   A83        1.88941  -0.00019   0.00039  -0.00109  -0.00067   1.88874
   A84        1.84150  -0.00078  -0.00090  -0.00270  -0.00360   1.83790
    D1        0.07422   0.00028   0.00103  -0.00478  -0.00372   0.07050
    D2       -3.09536   0.00019   0.00097  -0.00040   0.00062  -3.09474
    D3       -3.13109   0.00057   0.00009   0.01585   0.01588  -3.11521
    D4       -0.01749   0.00047   0.00003   0.02024   0.02022   0.00274
    D5        0.37306   0.00019  -0.00090   0.01635   0.01542   0.38848
    D6       -1.88189   0.00026   0.00045   0.01824   0.01866  -1.86323
    D7        2.38995   0.00031  -0.00115   0.02134   0.02015   2.41009
    D8       -2.69890  -0.00009   0.00030  -0.00620  -0.00590  -2.70479
    D9        1.32934  -0.00002   0.00165  -0.00432  -0.00266   1.32668
   D10       -0.68201   0.00003   0.00006  -0.00122  -0.00117  -0.68318
   D11        0.00170  -0.00025  -0.00012   0.00146   0.00130   0.00299
   D12       -3.11870  -0.00014   0.00010  -0.00417  -0.00415  -3.12285
   D13        3.08755  -0.00011  -0.00091   0.01877   0.01794   3.10549
   D14       -0.03285   0.00000  -0.00069   0.01313   0.01250  -0.02035
   D15        0.64980  -0.00003  -0.00042  -0.00217  -0.00258   0.64722
   D16       -1.51742  -0.00008  -0.00097   0.00101   0.00006  -1.51735
   D17        2.76139   0.00020  -0.00057   0.00001  -0.00055   2.76084
   D18       -2.46206   0.00006  -0.00037  -0.00676  -0.00714  -2.46920
   D19        1.65391   0.00002  -0.00091  -0.00358  -0.00450   1.64941
   D20       -0.35047   0.00029  -0.00051  -0.00458  -0.00511  -0.35558
   D21        0.02553  -0.00045   0.00011  -0.03276  -0.03267  -0.00714
   D22        2.15588   0.00024   0.00010  -0.02269  -0.02263   2.13325
   D23       -1.97847  -0.00014  -0.00090  -0.02808  -0.02899  -2.00746
   D24        3.14144  -0.00050   0.00002  -0.02861  -0.02860   3.11284
   D25       -1.01139   0.00019   0.00001  -0.01854  -0.01856  -1.02995
   D26        1.13744  -0.00018  -0.00099  -0.02392  -0.02492   1.11252
   D27       -1.35681  -0.00026   0.00004  -0.00304  -0.00299  -1.35981
   D28        2.68809  -0.00054   0.00024  -0.01608  -0.01585   2.67224
   D29        0.70928  -0.00048  -0.00094  -0.00970  -0.01064   0.69864
   D30        0.79412  -0.00017   0.00058  -0.00747  -0.00688   0.78724
   D31       -1.44416  -0.00045   0.00078  -0.02050  -0.01974  -1.46390
   D32        2.86022  -0.00039  -0.00040  -0.01412  -0.01453   2.84569
   D33        2.80805   0.00060   0.00111   0.00253   0.00366   2.81171
   D34        0.56977   0.00032   0.00130  -0.01050  -0.00920   0.56057
   D35       -1.40904   0.00038   0.00013  -0.00412  -0.00399  -1.41302
   D36        0.63058  -0.00048   0.00013  -0.00233  -0.00221   0.62837
   D37       -1.49214  -0.00034  -0.00047   0.00066   0.00018  -1.49196
   D38        2.78892  -0.00074  -0.00075  -0.00672  -0.00749   2.78143
   D39        2.86189   0.00042   0.00014   0.01323   0.01336   2.87525
   D40        0.73918   0.00056  -0.00046   0.01622   0.01575   0.75493
   D41       -1.26295   0.00016  -0.00074   0.00883   0.00808  -1.25487
   D42       -1.42115  -0.00001   0.00100   0.00461   0.00559  -1.41555
   D43        2.73932   0.00013   0.00039   0.00759   0.00798   2.74731
   D44        0.73720  -0.00027   0.00011   0.00021   0.00031   0.73751
   D45       -0.98855  -0.00066  -0.00299  -0.00037  -0.00333  -0.99189
   D46       -3.09225   0.00059   0.00098   0.00914   0.01015  -3.08209
   D47        0.99880   0.00032   0.00082   0.00458   0.00544   1.00424
   D48        3.04817  -0.00086  -0.00271  -0.01130  -0.01405   3.03412
   D49        0.94448   0.00038   0.00126  -0.00180  -0.00056   0.94392
   D50       -1.24766   0.00012   0.00110  -0.00636  -0.00527  -1.25293
   D51        1.01197  -0.00072  -0.00264  -0.00487  -0.00753   1.00445
   D52       -1.09172   0.00053   0.00133   0.00464   0.00596  -1.08576
   D53        2.99933   0.00026   0.00117   0.00008   0.00125   3.00058
   D54        0.83684  -0.00021  -0.00123   0.01227   0.01099   0.84784
   D55       -1.32655   0.00012  -0.00160   0.02116   0.01955  -1.30700
   D56        2.96377  -0.00019  -0.00071   0.01151   0.01077   2.97454
   D57        2.98419  -0.00015  -0.00032   0.01004   0.00968   2.99388
   D58        0.82080   0.00019  -0.00070   0.01893   0.01824   0.83904
   D59       -1.17206  -0.00012   0.00019   0.00927   0.00946  -1.16261
   D60       -1.31420  -0.00007  -0.00094   0.01583   0.01486  -1.29934
   D61        2.80559   0.00026  -0.00131   0.02473   0.02341   2.82901
   D62        0.81273  -0.00005  -0.00042   0.01507   0.01463   0.82736
   D63       -1.26661  -0.00046   0.00133  -0.02402  -0.02271  -1.28932
   D64        0.98211  -0.00053   0.00006  -0.02736  -0.02731   0.95480
   D65        3.01004  -0.00033  -0.00012  -0.02201  -0.02214   2.98789
   D66        0.90838  -0.00041   0.00083  -0.02950  -0.02868   0.87970
   D67       -3.12608  -0.00048  -0.00045  -0.03284  -0.03328   3.12382
   D68       -1.09816  -0.00028  -0.00062  -0.02749  -0.02811  -1.12627
   D69        2.89380  -0.00006   0.00108  -0.02197  -0.02090   2.87290
   D70       -1.14066  -0.00014  -0.00020  -0.02531  -0.02550  -1.16616
   D71        0.88727   0.00007  -0.00037  -0.01996  -0.02033   0.86693
   D72       -3.11436   0.00037  -0.00154   0.03315   0.03159  -3.08277
   D73        1.06423   0.00051  -0.00166   0.03579   0.03410   1.09833
   D74       -1.03368   0.00040  -0.00166   0.03396   0.03228  -1.00140
   D75        0.91984   0.00000  -0.00076   0.03617   0.03544   0.95528
   D76       -1.18476   0.00015  -0.00088   0.03881   0.03796  -1.14680
   D77        3.00052   0.00004  -0.00088   0.03698   0.03613   3.03665
   D78       -1.11070  -0.00007   0.00059   0.02697   0.02755  -1.08315
   D79        3.06789   0.00007   0.00047   0.02961   0.03007   3.09796
   D80        0.96998  -0.00004   0.00047   0.02778   0.02825   0.99822
   D81        0.01393  -0.00003   0.00013  -0.02130  -0.02118  -0.00725
   D82        2.11687  -0.00020  -0.00021  -0.02245  -0.02272   2.09414
   D83       -2.09177  -0.00026   0.00154  -0.03100  -0.02945  -2.12122
   D84        3.13446  -0.00013  -0.00011  -0.01561  -0.01572   3.11874
   D85       -1.04579  -0.00030  -0.00046  -0.01676  -0.01727  -1.06305
   D86        1.02876  -0.00036   0.00129  -0.02531  -0.02399   1.00477
   D87       -0.02239   0.00030  -0.00010   0.03080   0.03069   0.00829
   D88       -2.15445   0.00028  -0.00154   0.03042   0.02885  -2.12560
   D89        2.01145   0.00003  -0.00108   0.02797   0.02685   2.03831
   D90       -2.11087  -0.00011   0.00181   0.02262   0.02444  -2.08643
   D91        2.04026  -0.00012   0.00038   0.02224   0.02260   2.06286
   D92       -0.07702  -0.00038   0.00084   0.01979   0.02061  -0.05641
   D93        2.03904   0.00079  -0.00221   0.04755   0.04533   2.08437
   D94       -0.09301   0.00078  -0.00365   0.04717   0.04349  -0.04952
   D95       -2.21029   0.00052  -0.00319   0.04472   0.04150  -2.16880
   D96        1.11232  -0.00098  -0.00003  -0.03696  -0.03693   1.07540
   D97       -3.09319  -0.00049  -0.00131  -0.02632  -0.02758  -3.12077
   D98       -0.99476  -0.00062  -0.00059  -0.02973  -0.03027  -1.02503
   D99       -3.13092  -0.00005   0.00184  -0.03164  -0.02983   3.12244
   D100      -1.05324   0.00044   0.00057  -0.02100  -0.02048  -1.07372
   D101       1.04518   0.00032   0.00129  -0.02441  -0.02317   1.02201
   D102      -1.03715  -0.00022   0.00195  -0.03100  -0.02905  -1.06620
   D103       1.04052   0.00026   0.00068  -0.02037  -0.01970   1.02082
   D104       3.13895   0.00014   0.00140  -0.02378  -0.02239   3.11656
   D105      -1.40524   0.00076   0.00084   0.02045   0.02126  -1.38398
   D106       2.91793   0.00024  -0.00066   0.02151   0.02090   2.93883
   D107       0.77196  -0.00011   0.00055   0.01271   0.01323   0.78519
   D108      -1.14935  -0.00023   0.00273  -0.03221  -0.02946  -1.17880
   D109       0.98145  -0.00067   0.00098  -0.03988  -0.03894   0.94251
   D110       3.03078  -0.00031   0.00103  -0.03559  -0.03455   2.99623
   D111      -1.19577  -0.00008  -0.00198   0.03793   0.03596  -1.15981
   D112       0.91446  -0.00038  -0.00169   0.03235   0.03067   0.94512
   D113       2.98510   0.00031  -0.00279   0.04600   0.04322   3.02833
   D114       2.97914   0.00063   0.00103   0.04430   0.04531   3.02445
   D115      -1.19382   0.00032   0.00132   0.03872   0.04002  -1.15380
   D116       0.87683   0.00102   0.00022   0.05237   0.05258   0.92941
   D117       1.02033  -0.00016  -0.00148   0.04089   0.03943   1.05975
   D118       3.13055  -0.00046  -0.00119   0.03532   0.03413  -3.11850
   D119      -1.08198   0.00023  -0.00228   0.04897   0.04669  -1.03529
   D120      -3.06173   0.00030   0.00263  -0.00760  -0.00495  -3.06669
   D121      -0.92052  -0.00045  -0.00289  -0.00946  -0.01231  -0.93282
   D122       1.16171   0.00003   0.00017  -0.00849  -0.00833   1.15338
   D123      -1.00531   0.00059   0.00354  -0.00533  -0.00180  -1.00711
   D124       1.13590  -0.00016  -0.00198  -0.00719  -0.00915   1.12675
   D125      -3.06506   0.00033   0.00108  -0.00621  -0.00518  -3.07024
   D126       1.02193   0.00004   0.00199  -0.00820  -0.00620   1.01573
   D127      -3.12004  -0.00071  -0.00353  -0.01006  -0.01356  -3.13360
   D128      -1.03782  -0.00023  -0.00047  -0.00909  -0.00958  -1.04740
   D129       0.81580  -0.00010  -0.00244   0.02240   0.01990   0.83571
   D130      -1.32412  -0.00005  -0.00045   0.02394   0.02359  -1.30052
   D131       2.91321   0.00122   0.00049   0.03044   0.03089   2.94409
         Item               Value     Threshold  Converged?
 Maximum Force            0.004428     0.000450     NO 
 RMS     Force            0.000840     0.000300     NO 
 Maximum Displacement     0.134276     0.001800     NO 
 RMS     Displacement     0.031898     0.001200     NO 
 Predicted change in Energy=-6.255206D-04
 GradGradGradGradGradGradGradGradGradGradGradGradGradGradGradGradGradGrad

                          Input orientation:                          
 ---------------------------------------------------------------------
 Center     Atomic      Atomic             Coordinates (Angstroms)
 Number     Number       Type             X           Y           Z
 ---------------------------------------------------------------------
      1          6           0       -1.802577    0.630089   -0.173044
      2          6           0       -1.063447   -0.500987   -0.282933
      3          6           0        0.411436   -0.609583   -0.562478
      4          6           0        1.260923    0.494727    0.113297
      5          6           0        1.196952    1.855167   -0.624135
      6          6           0       -0.156979    2.226028   -1.257633
      7          6           0       -1.409531    2.073683   -0.371569
      8          6           0       -3.197947    0.271534    0.141771
      9          6           0       -3.311277   -1.240398    0.235579
     10          6           0       -1.893164   -1.772135   -0.054162
     11          8           0       -4.131477    1.062875    0.288828
     12          6           0       -1.306082    2.841468    0.962181
     13          6           0       -1.843146   -2.727939   -1.249345
     14          8           0       -1.434310   -2.448268    1.135030
     15          6           0        2.724732    0.027476    0.387433
     16          8           0        2.699820   -1.170661    1.202598
     17          6           0        3.524562    1.104226    1.132042
     18          6           0        3.465948   -0.428633   -0.881833
     19          8           0        4.768406   -0.942062   -0.581351
     20          1           0        0.567608   -0.608399   -1.651203
     21          1           0        0.760011   -1.584684   -0.209024
     22          1           0        0.834213    0.639300    1.115925
     23          1           0        1.942548    1.875302   -1.429479
     24          1           0        1.492749    2.643819    0.076914
     25          1           0       -0.311816    1.635486   -2.170307
     26          1           0       -0.093819    3.272815   -1.583944
     27          1           0       -2.245545    2.528089   -0.923782
     28          1           0       -3.653912   -1.542399    1.230426
     29          1           0       -4.049856   -1.593851   -0.492561
     30          1           0       -1.078008    3.898535    0.776428
     31          1           0       -0.522975    2.433141    1.610881
     32          1           0       -2.253133    2.794629    1.511332
     33          1           0       -0.817915   -3.069919   -1.437199
     34          1           0       -2.465590   -3.607134   -1.047034
     35          1           0       -2.211809   -2.241814   -2.159268
     36          1           0       -0.628731   -2.942781    0.907128
     37          1           0        2.362334   -0.928780    2.082422
     38          1           0        3.680087    1.995695    0.517176
     39          1           0        3.001286    1.407493    2.047876
     40          1           0        4.505919    0.710298    1.412840
     41          1           0        2.877132   -1.192745   -1.407146
     42          1           0        3.618439    0.412592   -1.562180
     43          1           0        4.636038   -1.562098    0.157502
 ---------------------------------------------------------------------
                    Distance matrix (angstroms):
                    1          2          3          4          5
     1  C    0.000000
     2  C    1.355626   0.000000
     3  C    2.567158   1.505064   0.000000
     4  C    3.079829   2.559519   1.548483   0.000000
     5  C    3.271311   3.282877   2.587630   1.548772   0.000000
     6  C    2.536010   3.034524   2.974395   2.624366   1.540126
     7  C    1.509258   2.599338   3.248428   3.139988   2.627793
     8  C    1.474696   2.309383   3.781531   4.464543   4.733882
     9  C    2.437596   2.422463   3.859199   4.891894   5.535862
    10  C    2.406869   1.535117   2.630797   3.887797   4.799063
    11  O    2.413380   3.490757   4.915272   5.425088   5.463825
    12  C    2.534845   3.575078   4.145384   3.580128   3.123199
    13  C    3.526532   2.549745   3.168968   4.677352   5.535156
    14  O    3.364961   2.437225   3.109514   4.119398   5.342074
    15  C    4.601500   3.883164   2.580604   1.560837   2.588018
    16  O    5.040503   4.100908   2.943977   2.455712   3.840729
    17  C    5.505130   5.062478   3.937016   2.556050   3.010953
    18  C    5.420390   4.569391   3.076488   2.589404   3.229627
    19  O    6.768766   5.856118   4.369678   3.853484   4.536695
    20  H    3.055582   2.131675   1.099870   2.193407   2.742281
    21  H    3.387237   2.122466   1.094192   2.163043   3.492250
    22  H    2.934994   2.618811   2.134359   1.099203   2.153537
    23  H    4.141877   3.999665   3.044774   2.179623   1.097678
    24  H    3.869981   4.068590   3.487504   2.161865   1.095872
    25  H    2.687424   2.948159   2.854565   2.998280   2.171472
    26  H    3.448839   4.107845   4.046195   3.526149   2.144073
    27  H    2.088596   3.314113   4.127357   4.183947   3.520426
    28  H    3.180704   3.175737   4.540012   5.436310   6.205944
    29  H    3.177777   3.186995   4.569114   5.738780   6.280290
    30  H    3.479833   4.525290   4.932975   4.182852   3.363387
    31  H    2.840909   3.533800   3.854190   3.030263   2.878801
    32  H    2.779453   3.936474   4.794714   4.426358   4.164841
    33  H    4.032085   2.827018   2.886121   4.408209   5.383051
    34  H    4.376928   3.492564   4.182987   5.662025   6.590128
    35  H    3.515734   2.805325   3.477834   4.971225   5.546309
    36  H    3.912811   2.750925   2.947118   4.002178   5.357070
    37  H    4.986350   4.184960   3.302028   2.667758   4.053878
    38  H    5.692178   5.419844   4.317083   2.875479   2.736475
    39  H    5.349200   5.059350   4.194028   2.757644   3.255100
    40  H    6.505273   5.946486   4.733789   3.502182   4.050833
    41  H    5.171596   4.155785   2.670805   2.787730   3.567335
    42  H    5.600394   4.938740   3.511284   2.893415   2.970615
    43  H    6.809604   5.814127   4.390094   3.952707   4.910802
                    6          7          8          9         10
     6  C    0.000000
     7  C    1.541819   0.000000
     8  C    3.876321   2.590307   0.000000
     9  C    4.918881   3.868902   1.519073   0.000000
    10  C    4.521945   3.889083   2.432577   1.541992   0.000000
    11  O    4.420532   2.977725   1.232609   2.445533   3.628356
    12  C    2.574253   1.542428   3.294964   4.605474   4.760562
    13  C    5.233070   4.900418   3.573168   2.563822   1.531185
    14  O    5.404207   4.766393   3.390324   2.406443   1.442872
    15  C    3.980469   4.674953   5.932794   6.169601   4.975798
    16  O    5.074597   5.467224   6.163516   6.088783   4.799658
    17  C    4.530202   5.248425   6.845884   7.282143   6.247582
    18  C    4.507111   5.503840   6.778311   6.916528   5.586602
    19  O    5.895216   6.877910   8.090643   8.126356   6.733756
    20  H    2.951932   3.569329   4.262445   4.359486   3.155981
    21  H    4.057336   4.256406   4.385662   4.109939   2.664293
    22  H    3.022242   3.050325   4.164438   4.636094   3.823965
    23  H    2.135545   3.520648   5.609419   6.331089   5.468818
    24  H    2.162675   2.991558   5.256859   6.179885   5.566168
    25  H    1.098038   2.152314   3.941550   4.801641   4.311682
    26  H    1.098286   2.153803   4.649881   5.833678   5.570403
    27  H    2.136541   1.100156   2.671051   4.084287   4.401402
    28  H    5.711394   4.547492   2.164122   1.094680   2.191616
    29  H    5.507386   4.520704   2.146576   1.095725   2.208009
    30  H    2.789799   2.181258   4.248772   5.629267   5.788856
    31  H    2.899176   2.201204   3.739826   4.812585   4.725899
    32  H    3.519139   2.185576   3.022313   4.362185   4.841041
    33  H    5.340050   5.286040   4.395794   3.515990   2.180182
    34  H    6.276927   5.817491   4.122338   2.821652   2.163490
    35  H    4.999689   4.739519   3.547417   2.819034   2.180276
    36  H    5.623640   5.235421   4.185506   3.247329   1.973140
    37  H    5.239820   5.409605   6.010291   5.974764   4.835856
    38  H    4.233920   5.167220   7.100775   7.709136   6.751599
    39  H    4.644462   5.074725   6.584385   7.081258   6.203566
    40  H    5.583142   6.327360   7.820337   8.142464   7.018748
    41  H    4.573422   5.487938   6.438155   6.402908   4.992192
    42  H    4.199414   5.427455   7.027550   7.347468   6.117590
    43  H    6.271006   7.074442   8.045730   7.954207   6.536008
                   11         12         13         14         15
    11  O    0.000000
    12  C    3.405826   0.000000
    13  C    4.687506   6.016443   0.000000
    14  O    4.507648   5.294113   2.435284   0.000000
    15  C    6.934650   4.949379   5.580042   4.897535   0.000000
    16  O    7.245017   5.674702   5.392187   4.327572   1.449362
    17  C    7.702444   5.136340   7.012046   6.100052   1.534132
    18  C    7.830448   6.071756   5.797272   5.670908   1.538984
    19  O    9.164328   7.320997   6.881003   6.609714   2.460721
    20  H    5.351474   4.716151   3.235070   3.893057   3.035385
    21  H    5.584271   5.023076   3.027495   2.714278   2.610546
    22  H    5.051889   3.074743   4.909283   3.831402   2.116387
    23  H    6.364463   4.148146   5.962697   6.055835   2.706924
    24  H    5.846041   2.942145   6.460878   5.967967   2.908514
    25  H    4.578759   3.500777   4.715148   5.372364   4.283498
    26  H    4.969284   2.852787   6.259486   6.474607   4.728930
    27  H    2.678435   2.130177   5.281454   5.446186   5.716293
    28  H    2.811072   4.980216   3.291450   2.399235   6.622858
    29  H    2.770456   5.414483   2.593926   3.196899   7.021264
    30  H    4.195520   1.097229   6.971324   6.366903   5.440336
    31  H    4.080041   1.095810   6.046527   4.988498   4.222754
    32  H    2.832253   1.095749   6.187745   5.319779   5.805121
    33  H    5.571252   6.398424   1.096968   2.717123   5.047127
    34  H    5.135046   6.853165   1.096060   2.677296   6.496732
    35  H    4.538642   6.033535   1.095532   3.391095   6.000400
    36  H    5.356940   5.824035   2.484218   0.972338   4.509793
    37  H    7.025186   5.378381   5.658950   4.197726   1.979582
    38  H    7.870376   5.076933   7.479266   6.803500   2.191671
    39  H    7.354544   4.667809   7.172307   5.947663   2.176695
    40  H    8.717357   6.206797   7.695410   6.733502   2.165717
    41  H    7.555445   6.275976   4.966161   5.160188   2.175472
    42  H    7.994391   6.043406   6.307909   6.402323   2.178994
    43  H    9.152980   7.439604   6.731882   6.212084   2.496539
                   16         17         18         19         20
    16  O    0.000000
    17  C    2.420804   0.000000
    18  C    2.341455   2.531558   0.000000
    19  O    2.741128   2.944514   1.431885   0.000000
    20  H    3.606473   4.407167   3.004102   4.347715   0.000000
    21  H    2.434533   4.083067   3.018480   4.076619   1.752151
    22  H    2.600762   2.730273   3.472398   4.567201   3.047102
    23  H    4.096240   3.107848   2.815809   4.079502   2.847524
    24  H    4.156254   2.758968   3.775271   4.901202   3.797262
    25  H    5.321739   5.089749   4.493579   5.914152   2.465335
    26  H    5.942535   5.017174   5.183206   6.512420   3.937745
    27  H    6.531377   6.288714   6.431572   7.832925   4.275573
    28  H    6.364658   7.651457   7.509629   8.635878   5.195899
    29  H    6.972143   8.203095   7.615549   8.842764   4.861537
    30  H    6.336431   5.396135   6.490127   7.710740   5.377165
    31  H    4.851854   4.286940   5.505894   6.648051   4.591462
    32  H    6.352212   6.031839   6.987457   8.224610   5.434962
    33  H    4.790633   6.548404   5.063231   6.038811   2.832764
    34  H    6.138298   7.926361   6.731516   7.723352   4.307866
    35  H    6.047612   7.411792   6.095605   7.273416   3.263638
    36  H    3.782454   5.803335   5.127156   5.945380   3.664100
    37  H    0.972879   2.527273   3.202330   3.589575   4.154954
    38  H    3.384751   1.094059   2.807213   3.319881   4.601163
    39  H    2.729882   1.097515   3.488619   3.944104   4.865162
    40  H    2.616143   1.094115   2.764819   2.603073   5.161164
    41  H    2.615854   3.484641   1.098420   2.078869   2.394771
    42  H    3.315803   2.783165   1.092604   2.029664   3.218372
    43  H    2.234813   3.048671   1.932375   0.973587   4.553360
                   21         22         23         24         25
    21  H    0.000000
    22  H    2.589808   0.000000
    23  H    3.854790   3.038946   0.000000
    24  H    4.301035   2.351874   1.749902   0.000000
    25  H    3.919814   3.620095   2.385057   3.053390   0.000000
    26  H    5.120032   3.884062   2.474610   2.381445   1.752767
    27  H    5.143846   4.148836   4.268721   3.871644   2.467766
    28  H    4.642901   4.991612   7.076450   6.733731   5.730056
    29  H    4.818226   5.606097   6.987256   7.000187   5.216933
    30  H    5.866441   3.794004   4.252442   2.944898   3.793638
    31  H    4.593585   2.303216   3.953957   2.541768   3.870171
    32  H    5.587222   3.785961   5.205504   4.013967   4.320508
    33  H    2.490820   4.796486   5.663517   6.346535   4.788989
    34  H    3.898341   5.796490   7.045214   7.483723   5.778022
    35  H    3.614828   5.320334   5.894228   6.526382   4.317818
    36  H    2.240274   3.874933   5.940129   6.033244   5.525538
    37  H    2.871998   2.393354   4.513595   4.188282   5.640234
    38  H    4.676893   3.208942   2.612087   2.323434   4.825723
    39  H    4.366925   2.480899   3.664938   2.772883   5.368584
    40  H    4.682864   3.684375   4.000860   3.821308   6.074988
    41  H    2.464004   3.727707   3.207313   4.340296   4.330207
    42  H    3.740421   3.869827   2.228394   3.490496   4.160793
    43  H    3.893384   4.496510   4.646409   5.251334   6.334391
                   26         27         28         29         30
    26  H    0.000000
    27  H    2.370729   0.000000
    28  H    6.616738   4.815909   0.000000
    29  H    6.365987   4.520164   1.768644   0.000000
    30  H    2.632776   2.476283   6.036982   6.372481   0.000000
    31  H    3.331086   3.066069   5.074685   5.751523   1.775319
    32  H    3.804212   2.449669   4.566279   5.148063   1.771895
    33  H    6.385619   5.799950   4.182394   3.676488   7.316225
    34  H    7.297072   6.140405   3.295765   2.621193   7.847641
    35  H    5.935320   4.927428   3.749516   2.564408   6.899834
    36  H    6.717530   5.991389   3.349226   3.934825   6.857299
    37  H    6.093302   6.497673   6.107180   6.941833   6.069971
    38  H    4.504232   6.121513   8.174006   8.582333   5.131032
    39  H    5.123399   6.133166   7.325418   8.073444   4.945960
    40  H    6.058448   7.372003   8.467040   9.063164   6.461433
    41  H    5.366473   6.349808   7.052205   6.998609   6.806781
    42  H    4.686386   6.266513   8.031670   7.998291   6.299009
    43  H    6.984309   8.078056   8.359117   8.710244   7.927920
                   31         32         33         34         35
    31  H    0.000000
    32  H    1.770320   0.000000
    33  H    6.297733   6.719123   0.000000
    34  H    6.879184   6.897314   1.776417   0.000000
    35  H    6.238701   6.232237   1.774847   1.779203   0.000000
    36  H    5.422821   5.993465   2.355382   2.763000   3.521403
    37  H    4.455319   5.957555   5.204440   6.346332   6.374855
    38  H    4.365006   6.068752   7.050677   8.462138   7.735262
    39  H    3.696395   5.460856   6.839537   8.038139   7.628490
    40  H    5.319509   7.073820   7.124322   8.561141   8.161053
    41  H    5.815175   7.122941   4.144643   5.873979   5.250101
    42  H    5.594841   7.042439   5.641342   7.310196   6.433831
    43  H    6.685032   8.262846   5.878963   7.487737   7.261022
                   36         37         38         39         40
    36  H    0.000000
    37  H    3.792623   0.000000
    38  H    6.565556   3.569176   0.000000
    39  H    5.779551   2.422318   1.774766   0.000000
    40  H    6.321816   2.780265   1.771004   1.775745   0.000000
    41  H    4.550777   3.537200   3.809711   4.325948   3.771848
    42  H    5.949325   4.081691   2.614142   3.795156   3.118813
    43  H    5.494181   3.045676   3.701500   3.881288   2.599344
                   41         42         43
    41  H    0.000000
    42  H    1.775014   0.000000
    43  H    2.382918   2.809309   0.000000
 Stoichiometry    C15H24O4
 Framework group  C1[X(C15H24O4)]
 Deg. of freedom   123
 Full point group                 C1      NOp   1
 Largest Abelian subgroup         C1      NOp   1
 Largest concise Abelian subgroup C1      NOp   1
                         Standard orientation:                         
 ---------------------------------------------------------------------
 Center     Atomic      Atomic             Coordinates (Angstroms)
 Number     Number       Type             X           Y           Z
 ---------------------------------------------------------------------
      1          6           0       -1.827286    0.634159   -0.164020
      2          6           0       -1.105691   -0.509761   -0.256043
      3          6           0        0.365255   -0.645908   -0.544141
      4          6           0        1.236003    0.459290    0.102492
      5          6           0        1.186347    1.805149   -0.662291
      6          6           0       -0.166813    2.182993   -1.293306
      7          6           0       -1.414639    2.067402   -0.395099
      8          6           0       -3.225312    0.302846    0.168370
      9          6           0       -3.360087   -1.205003    0.294105
     10          6           0       -1.952188   -1.763521    0.004941
     11          8           0       -4.145979    1.110783    0.305976
     12          6           0       -1.289722    2.860710    0.921769
     13          6           0       -1.925356   -2.744228   -1.170653
     14          8           0       -1.494204   -2.421897    1.204388
     15          6           0        2.694858   -0.023898    0.375406
     16          8           0        2.658620   -1.204597    1.215219
     17          6           0        3.516078    1.055894    1.091791
     18          6           0        3.419556   -0.516830   -0.889624
     19          8           0        4.716607   -1.043251   -0.588233
     20          1           0        0.513080   -0.669326   -1.633780
     21          1           0        0.702187   -1.618630   -0.173269
     22          1           0        0.819155    0.630666    1.105047
     23          1           0        1.925965    1.797740   -1.473344
     24          1           0        1.499043    2.603515    0.020182
     25          1           0       -0.337285    1.576252   -2.192468
     26          1           0       -0.090807    3.221830   -1.641547
     27          1           0       -2.248104    2.522751   -0.950380
     28          1           0       -3.699482   -1.481463    1.297452
     29          1           0       -4.109329   -1.562299   -0.421150
     30          1           0       -1.047597    3.910256    0.712626
     31          1           0       -0.507741    2.454183    1.572954
     32          1           0       -2.233123    2.839166    1.478722
     33          1           0       -0.906721   -3.105141   -1.358969
     34          1           0       -2.559061   -3.609773   -0.945716
     35          1           0       -2.293809   -2.271419   -2.087650
     36          1           0       -0.697735   -2.932859    0.980789
     37          1           0        2.331470   -0.939780    2.092338
     38          1           0        3.679948    1.932186    0.457580
     39          1           0        3.004341    1.385568    2.005016
     40          1           0        4.493674    0.653293    1.373406
     41          1           0        2.815587   -1.282723   -1.394753
     42          1           0        3.579153    0.307938   -1.588244
     43          1           0        4.580823   -1.646003    0.164179
 ---------------------------------------------------------------------
 Rotational constants (GHZ):      0.5759888      0.2552954      0.2030397
 Standard basis: 6-31G(d) (6D, 7F)
 There are   333 symmetry adapted cartesian basis functions of A   symmetry.
 There are   333 symmetry adapted basis functions of A   symmetry.
   333 basis functions,   628 primitive gaussians,   333 cartesian basis functions
    73 alpha electrons       73 beta electrons
       nuclear repulsion energy      1597.8055687180 Hartrees.
 NAtoms=   43 NActive=   43 NUniq=   43 SFac= 1.00D+00 NAtFMM=   60 NAOKFM=F Big=F
 Integral buffers will be    131072 words long.
 Raffenetti 2 integral format.
 Two-electron integral symmetry is turned on.
 ------------------------------------------------------------------------------
 Polarizable Continuum Model (PCM)
 =================================
 Model                : PCM (using non-symmetric T matrix).
 Atomic radii         : SMD-Coulomb.
 Polarization charges : Total charges.
 Charge compensation  : None.
 Solution method      : On-the-fly selection.
 Cavity type          : VdW (van der Waals Surface) (Alpha=1.000).
 Cavity algorithm     : GePol (No added spheres)
                        Default sphere list used, NSphG=   43.
                        Lebedev-Laikov grids with approx.  5.0 points / Ang**2.
                        Smoothing algorithm: Karplus/York (Gamma=1.0000).
                        Polarization charges: spherical gaussians, with
                                              point-specific exponents (IZeta= 3).
                        Self-potential: point-specific (ISelfS= 7).
                        Self-field    : sphere-specific E.n sum rule (ISelfD= 2).
 1st derivatives      : Analytical E(r).r(x)/FMM algorithm (CHGder, D1EAlg=3).
                        Cavity 1st derivative terms included.
 Solvent              : Methanol, Eps=  32.613000 Eps(inf)=   1.765709
 ------------------------------------------------------------------------------
 ------------------------------------------------------------------------------
 Atomic radii for non-electrostatic terms: SMD-CDS.
 ------------------------------------------------------------------------------
 Nuclear repulsion after PCM non-electrostatic terms =     1597.8071308317 Hartrees.
 One-electron integrals computed using PRISM.
 NBasis=   333 RedAO= T EigKep=  9.28D-04  NBF=   333
 NBsUse=   333 1.00D-06 EigRej= -1.00D+00 NBFU=   333
 Initial guess from the checkpoint file:  "DY-202A-11R_7.chk"
 B after Tr=     0.000000    0.000000    0.000000
         Rot=    0.999998    0.000123   -0.000764    0.001938 Ang=   0.24 deg.
 ExpMin= 1.61D-01 ExpMax= 5.48D+03 ExpMxC= 8.25D+02 IAcc=1 IRadAn=         1 AccDes= 0.00D+00
 Harris functional with IExCor=  402 and IRadAn=       1 diagonalized for initial guess.
 HarFok:  IExCor=  402 AccDes= 0.00D+00 IRadAn=         1 IDoV= 1 UseB2=F ITyADJ=14
 ICtDFT=  3500011 ScaDFX=  1.000000  1.000000  1.000000  1.000000
 FoFCou: FMM=F IPFlag=           0 FMFlag=      100000 FMFlg1=           0
         NFxFlg=           0 DoJE=T BraDBF=F KetDBF=T FulRan=T
         wScrn=  0.000000 ICntrl=     500 IOpCl=  0 I1Cent=   200000004 NGrid=           0
         NMat0=    1 NMatS0=      1 NMatT0=    0 NMatD0=    1 NMtDS0=    0 NMtDT0=    0
 Petite list used in FoFCou.
 Keep R1 ints in memory in canonical form, NReq=1565304907.
 Requested convergence on RMS density matrix=1.00D-08 within 128 cycles.
 Requested convergence on MAX density matrix=1.00D-06.
 Requested convergence on             energy=1.00D-06.
 No special actions if energy rises.
 Inv3:  Mode=1 IEnd=    22129968.
 Iteration    1 A*A^-1 deviation from unit magnitude is 6.22D-15 for   2711.
 Iteration    1 A*A^-1 deviation from orthogonality  is 3.89D-15 for   1808    673.
 Iteration    1 A^-1*A deviation from unit magnitude is 5.77D-15 for   2709.
 Iteration    1 A^-1*A deviation from orthogonality  is 1.81D-10 for   2392   2361.
 Iteration    2 A*A^-1 deviation from unit magnitude is 8.66D-15 for    672.
 Iteration    2 A*A^-1 deviation from orthogonality  is 6.38D-15 for   1808    673.
 Iteration    2 A^-1*A deviation from unit magnitude is 9.99D-16 for   1356.
 Iteration    2 A^-1*A deviation from orthogonality  is 5.19D-16 for   1552    515.
 Error on total polarization charges =  0.05209
 SCF Done:  E(RB3LYP) =  -886.951549979     A.U. after   11 cycles
            NFock= 11  Conv=0.26D-08     -V/T= 2.0094
 SMD-CDS (non-electrostatic) energy       (kcal/mol) =       0.98
 (included in total energy above)
 D1PCM: PCM CHGder 1st derivatives, ID1Alg=3 FixD1E=F DoIter=F DoCFld=F I1PDM=0.
 Calling FoFJK, ICntrl=      2127 FMM=F ISym2X=0 I1Cent= 0 IOpClX= 0 NMat=1 NMatS=1 NMatT=0.
 ***** Axes restored to original set *****
 -------------------------------------------------------------------
 Center     Atomic                   Forces (Hartrees/Bohr)
 Number     Number              X              Y              Z
 -------------------------------------------------------------------
      1        6          -0.001909949   -0.001569434    0.000511073
      2        6           0.001006684    0.001549496    0.000067131
      3        6          -0.000301059    0.000023431   -0.000064211
      4        6           0.000074162   -0.000150118   -0.000000481
      5        6          -0.000122696   -0.000023938   -0.000278724
      6        6          -0.000260730   -0.000088865   -0.000053992
      7        6           0.000991279    0.000710195   -0.000076181
      8        6           0.000760732    0.000292795    0.000147944
      9        6           0.000927970    0.000130871   -0.001621748
     10        6          -0.002029973    0.000424673    0.000574201
     11        8           0.001165515   -0.000995081   -0.000508629
     12        6          -0.000202209   -0.000048869    0.000333386
     13        6           0.000171128    0.000046796   -0.000044058
     14        8           0.000015771   -0.000736806    0.000031311
     15        6           0.000191873    0.000499511    0.000458627
     16        8          -0.000681177   -0.000418487   -0.000603160
     17        6           0.000098125   -0.000396792    0.000236018
     18        6           0.001416317    0.000020223    0.000103721
     19        8          -0.001340993    0.000630724    0.000347264
     20        1           0.000134317   -0.000021030    0.000045675
     21        1           0.000187978    0.000081123   -0.000126692
     22        1           0.000197298   -0.000119912   -0.000057399
     23        1           0.000035179   -0.000040312    0.000031620
     24        1          -0.000294674   -0.000145046   -0.000111555
     25        1           0.000168338    0.000041412    0.000155395
     26        1           0.000041013   -0.000094194   -0.000081971
     27        1           0.000132933    0.000233394    0.000127849
     28        1           0.000086937    0.000238447    0.000272949
     29        1          -0.000614043   -0.000367326    0.000630281
     30        1          -0.000068577   -0.000077126   -0.000039272
     31        1          -0.000434861    0.000260917   -0.000184894
     32        1           0.000061532   -0.000074787   -0.000122391
     33        1          -0.000152520    0.000163765    0.000079938
     34        1           0.000070459    0.000081730   -0.000047959
     35        1          -0.000098986    0.000067397   -0.000022628
     36        1           0.000428163    0.000018125    0.000286636
     37        1           0.000465902    0.000306780    0.000055189
     38        1           0.000026588    0.000093823    0.000013151
     39        1           0.000032859   -0.000143059   -0.000236367
     40        1           0.000051374    0.000136925   -0.000093402
     41        1          -0.000254699   -0.000043208    0.000230860
     42        1          -0.000372288    0.000083956   -0.000319304
     43        1           0.000199005   -0.000582120   -0.000045199
 -------------------------------------------------------------------
 Cartesian Forces:  Max     0.002029973 RMS     0.000506747

 GradGradGradGradGradGradGradGradGradGradGradGradGradGradGradGradGradGrad
 Berny optimization.
 Using GEDIIS/GDIIS optimizer.
 FormGI is forming the generalized inverse of G from B-inverse, IUseBI=4.
 Internal  Forces:  Max     0.001579190 RMS     0.000284626
 Search for a local minimum.
 Step number   3 out of a maximum of  258
 All quantities printed in internal units (Hartrees-Bohrs-Radians)
 Mixed Optimization -- En-DIIS/RFO-DIIS
 Swapping is turned off.
 Update second derivatives using D2CorX and points    1    2    3
 DE= -6.59D-04 DEPred=-6.26D-04 R= 1.05D+00
 TightC=F SS=  1.41D+00  RLast= 2.68D-01 DXNew= 8.4853D-01 8.0262D-01
 Trust test= 1.05D+00 RLast= 2.68D-01 DXMaxT set to 8.03D-01
 ITU=  1  1  0
     Eigenvalues ---    0.00229   0.00231   0.00277   0.00328   0.00374
     Eigenvalues ---    0.00391   0.00472   0.00720   0.00794   0.00907
     Eigenvalues ---    0.01026   0.01112   0.01231   0.01269   0.01352
     Eigenvalues ---    0.01387   0.02477   0.02577   0.03154   0.03865
     Eigenvalues ---    0.03881   0.03962   0.04415   0.04578   0.04706
     Eigenvalues ---    0.04898   0.04907   0.05038   0.05090   0.05403
     Eigenvalues ---    0.05434   0.05469   0.05547   0.05562   0.05610
     Eigenvalues ---    0.05622   0.05657   0.05675   0.05772   0.05905
     Eigenvalues ---    0.06070   0.06567   0.06837   0.07742   0.08318
     Eigenvalues ---    0.08608   0.08944   0.09063   0.09356   0.09709
     Eigenvalues ---    0.10313   0.11784   0.12226   0.13280   0.13854
     Eigenvalues ---    0.14630   0.15700   0.16000   0.16000   0.16000
     Eigenvalues ---    0.16000   0.16000   0.16000   0.16000   0.16000
     Eigenvalues ---    0.16000   0.16017   0.16054   0.16135   0.16642
     Eigenvalues ---    0.16934   0.17513   0.18876   0.19936   0.20740
     Eigenvalues ---    0.22130   0.23045   0.24878   0.25023   0.26474
     Eigenvalues ---    0.26700   0.27195   0.27839   0.28415   0.28504
     Eigenvalues ---    0.28785   0.28889   0.29116   0.29604   0.29639
     Eigenvalues ---    0.31318   0.31768   0.32238   0.33726   0.33761
     Eigenvalues ---    0.33791   0.33834   0.33845   0.33954   0.34038
     Eigenvalues ---    0.34114   0.34125   0.34131   0.34138   0.34149
     Eigenvalues ---    0.34171   0.34201   0.34203   0.34225   0.34269
     Eigenvalues ---    0.34324   0.34334   0.34367   0.34451   0.34553
     Eigenvalues ---    0.38792   0.40818   0.42280   0.51716   0.52124
     Eigenvalues ---    0.52561   0.52929   0.94405
 En-DIIS/RFO-DIIS IScMMF=        0 using points:     3    2
 RFO step:  Lambda=-6.09768293D-05.
 DidBck=F Rises=F RFO-DIIS coefs:    1.13604   -0.13604
 Iteration  1 RMS(Cart)=  0.03530586 RMS(Int)=  0.00045646
 Iteration  2 RMS(Cart)=  0.00063292 RMS(Int)=  0.00003969
 Iteration  3 RMS(Cart)=  0.00000020 RMS(Int)=  0.00003969
 Variable       Old X    -DE/DX   Delta X   Delta X   Delta X     New X
                                 (Linear)    (Quad)   (Total)
    R1        2.56176  -0.00073  -0.00079  -0.00221  -0.00299   2.55877
    R2        2.85209   0.00093   0.00128   0.00493   0.00621   2.85829
    R3        2.78677  -0.00144  -0.00100  -0.00613  -0.00708   2.77970
    R4        2.84416  -0.00018  -0.00123  -0.00252  -0.00377   2.84039
    R5        2.90095   0.00081   0.00104   0.00524   0.00625   2.90720
    R6        2.92621  -0.00042   0.00045  -0.00079  -0.00031   2.92590
    R7        2.07845  -0.00003   0.00012   0.00017   0.00029   2.07874
    R8        2.06772  -0.00005  -0.00010  -0.00033  -0.00043   2.06730
    R9        2.92675  -0.00003   0.00029   0.00080   0.00106   2.92782
   R10        2.94955  -0.00017   0.00048  -0.00036   0.00012   2.94968
   R11        2.07719  -0.00014   0.00014  -0.00036  -0.00022   2.07697
   R12        2.91042  -0.00005  -0.00029   0.00012  -0.00019   2.91023
   R13        2.07431   0.00000  -0.00001   0.00006   0.00005   2.07436
   R14        2.07090  -0.00026  -0.00021  -0.00118  -0.00140   2.06950
   R15        2.91362   0.00001  -0.00024   0.00030   0.00009   2.91371
   R16        2.07499  -0.00018  -0.00019  -0.00084  -0.00102   2.07397
   R17        2.07546  -0.00006   0.00002  -0.00020  -0.00017   2.07529
   R18        2.91477  -0.00002   0.00017   0.00061   0.00078   2.91555
   R19        2.07899  -0.00007   0.00007  -0.00012  -0.00005   2.07894
   R20        2.87063  -0.00052   0.00080   0.00006   0.00086   2.87149
   R21        2.32929  -0.00158  -0.00031  -0.00189  -0.00221   2.32709
   R22        2.91394  -0.00110  -0.00086  -0.00472  -0.00564   2.90831
   R23        2.06865   0.00015   0.00023   0.00080   0.00102   2.06967
   R24        2.07062   0.00011   0.00030   0.00078   0.00108   2.07170
   R25        2.89352  -0.00020  -0.00045  -0.00120  -0.00165   2.89187
   R26        2.72663   0.00074   0.00006   0.00283   0.00289   2.72953
   R27        2.07346  -0.00008  -0.00002  -0.00022  -0.00024   2.07322
   R28        2.07078  -0.00052   0.00016  -0.00147  -0.00131   2.06947
   R29        2.07067  -0.00012  -0.00010  -0.00049  -0.00059   2.07008
   R30        2.07297  -0.00021  -0.00020  -0.00090  -0.00110   2.07187
   R31        2.07125  -0.00011  -0.00006  -0.00046  -0.00052   2.07073
   R32        2.07025   0.00008   0.00000   0.00029   0.00028   2.07054
   R33        1.83745   0.00027   0.00010   0.00071   0.00081   1.83826
   R34        2.73890  -0.00021   0.00033  -0.00009   0.00023   2.73913
   R35        2.89909  -0.00016  -0.00047  -0.00127  -0.00174   2.89735
   R36        2.90826  -0.00047   0.00111  -0.00090   0.00021   2.90847
   R37        1.83847  -0.00003   0.00018   0.00004   0.00022   1.83870
   R38        2.06747   0.00007  -0.00022  -0.00003  -0.00025   2.06722
   R39        2.07400  -0.00025  -0.00004  -0.00084  -0.00088   2.07312
   R40        2.06758  -0.00002  -0.00005  -0.00021  -0.00026   2.06732
   R41        2.70587  -0.00099  -0.00124  -0.00411  -0.00535   2.70052
   R42        2.07571   0.00006  -0.00013   0.00022   0.00009   2.07580
   R43        2.06472   0.00021   0.00032   0.00104   0.00136   2.06608
   R44        1.83981   0.00032  -0.00018   0.00029   0.00012   1.83993
    A1        2.27235  -0.00030  -0.00144  -0.00414  -0.00564   2.26671
    A2        1.90746   0.00000   0.00066   0.00172   0.00232   1.90978
    A3        2.10256   0.00030   0.00090   0.00233   0.00334   2.10590
    A4        2.22630   0.00050   0.00071   0.00354   0.00417   2.23047
    A5        1.96504  -0.00044  -0.00069  -0.00322  -0.00409   1.96095
    A6        2.09161  -0.00006  -0.00001   0.00004   0.00015   2.09176
    A7        1.98786   0.00017  -0.00007   0.00172   0.00159   1.98945
    A8        1.89961  -0.00003  -0.00034   0.00038   0.00003   1.89964
    A9        1.89282   0.00014  -0.00119   0.00027  -0.00088   1.89194
   A10        1.93192  -0.00007  -0.00004  -0.00039  -0.00041   1.93151
   A11        1.89631  -0.00019   0.00093  -0.00142  -0.00049   1.89582
   A12        1.84988  -0.00003   0.00076  -0.00072   0.00004   1.84992
   A13        1.97794  -0.00023  -0.00001  -0.00129  -0.00136   1.97657
   A14        1.95805  -0.00055   0.00121  -0.00539  -0.00419   1.95387
   A15        1.85345   0.00018  -0.00057   0.00083   0.00029   1.85374
   A16        1.96635   0.00064   0.00051   0.00279   0.00334   1.96969
   A17        1.87836  -0.00002  -0.00054   0.00346   0.00290   1.88126
   A18        1.81650  -0.00001  -0.00083   0.00011  -0.00074   1.81576
   A19        2.03050   0.00004  -0.00094   0.00124   0.00013   2.03063
   A20        1.91494  -0.00005   0.00031  -0.00226  -0.00192   1.91302
   A21        1.89273   0.00004   0.00023   0.00143   0.00172   1.89445
   A22        1.86599  -0.00004   0.00008  -0.00127  -0.00111   1.86488
   A23        1.90406  -0.00004  -0.00016  -0.00062  -0.00075   1.90331
   A24        1.84710   0.00006   0.00063   0.00149   0.00210   1.84920
   A25        2.04204   0.00040  -0.00105   0.00307   0.00196   2.04400
   A26        1.91384  -0.00028   0.00024  -0.00236  -0.00214   1.91170
   A27        1.87671  -0.00009   0.00008  -0.00055  -0.00042   1.87628
   A28        1.88596  -0.00004  -0.00041  -0.00046  -0.00084   1.88513
   A29        1.88771  -0.00006   0.00048  -0.00011   0.00037   1.88809
   A30        1.84809   0.00004   0.00088   0.00021   0.00108   1.84917
   A31        1.96239  -0.00036  -0.00015   0.00057   0.00038   1.96277
   A32        1.96042  -0.00015  -0.00035   0.00053   0.00014   1.96056
   A33        1.83713   0.00024  -0.00039  -0.00111  -0.00148   1.83565
   A34        1.97498   0.00074   0.00000   0.00636   0.00639   1.98136
   A35        1.86300  -0.00009   0.00080  -0.00100  -0.00020   1.86280
   A36        1.85396  -0.00042   0.00017  -0.00656  -0.00640   1.84756
   A37        1.90262   0.00071   0.00008   0.00167   0.00158   1.90421
   A38        2.19690  -0.00042   0.00027  -0.00032   0.00001   2.19691
   A39        2.18354  -0.00029  -0.00034  -0.00122  -0.00149   2.18205
   A40        1.83693  -0.00043  -0.00044  -0.00138  -0.00211   1.83482
   A41        1.93270   0.00000   0.00114  -0.00256  -0.00136   1.93134
   A42        1.90743   0.00020   0.00169   0.00717   0.00895   1.91637
   A43        1.94280   0.00010  -0.00047  -0.00216  -0.00254   1.94026
   A44        1.96471   0.00042   0.00041   0.00605   0.00650   1.97120
   A45        1.87964  -0.00028  -0.00215  -0.00675  -0.00893   1.87070
   A46        1.81268   0.00015   0.00044   0.00091   0.00120   1.81387
   A47        1.96374  -0.00017  -0.00055  -0.00457  -0.00508   1.95866
   A48        1.91661  -0.00001  -0.00047   0.00106   0.00064   1.91725
   A49        1.97356  -0.00014   0.00114   0.00133   0.00256   1.97612
   A50        1.87464   0.00016  -0.00045   0.00157   0.00113   1.87577
   A51        1.91816   0.00003  -0.00010   0.00001  -0.00015   1.91802
   A52        1.92528  -0.00008  -0.00054  -0.00128  -0.00182   1.92346
   A53        1.95448   0.00026  -0.00034   0.00168   0.00134   1.95582
   A54        1.93276  -0.00020  -0.00032  -0.00225  -0.00257   1.93019
   A55        1.88668  -0.00003   0.00020   0.00084   0.00104   1.88772
   A56        1.88145   0.00008   0.00052   0.00067   0.00118   1.88263
   A57        1.88079  -0.00004   0.00055   0.00042   0.00097   1.88176
   A58        1.93778  -0.00013  -0.00064  -0.00186  -0.00251   1.93527
   A59        1.91568   0.00008   0.00006   0.00050   0.00056   1.91625
   A60        1.93942  -0.00009  -0.00073  -0.00187  -0.00261   1.93681
   A61        1.88841   0.00005   0.00132   0.00295   0.00427   1.89267
   A62        1.88663   0.00009   0.00002   0.00043   0.00044   1.88707
   A63        1.89456   0.00000   0.00005   0.00001   0.00006   1.89462
   A64        1.88454   0.00054  -0.00204   0.00128  -0.00076   1.88378
   A65        1.90724  -0.00018  -0.00024  -0.00266  -0.00291   1.90433
   A66        1.94345   0.00056  -0.00034   0.00566   0.00532   1.94877
   A67        1.97747  -0.00041   0.00023  -0.00340  -0.00318   1.97429
   A68        1.89250  -0.00003  -0.00118   0.00070  -0.00047   1.89203
   A69        1.79994   0.00004   0.00098  -0.00296  -0.00199   1.79795
   A70        1.93608  -0.00002   0.00054   0.00200   0.00255   1.93862
   A71        1.88501  -0.00042   0.00134  -0.00125   0.00009   1.88510
   A72        1.95329   0.00009  -0.00117  -0.00094  -0.00211   1.95118
   A73        1.92878  -0.00020   0.00024  -0.00127  -0.00104   1.92774
   A74        1.91717   0.00015  -0.00006   0.00064   0.00058   1.91775
   A75        1.88767   0.00003  -0.00008  -0.00032  -0.00040   1.88727
   A76        1.88610  -0.00012  -0.00015  -0.00101  -0.00116   1.88494
   A77        1.88912   0.00006   0.00129   0.00303   0.00432   1.89344
   A78        1.95119  -0.00036   0.00068  -0.00012   0.00055   1.95174
   A79        1.92029  -0.00020  -0.00018  -0.00469  -0.00488   1.91541
   A80        1.93113   0.00002   0.00122   0.00177   0.00299   1.93412
   A81        1.91615   0.00017  -0.00105  -0.00051  -0.00157   1.91458
   A82        1.85437   0.00043  -0.00061   0.00485   0.00422   1.85859
   A83        1.88874  -0.00002  -0.00009  -0.00101  -0.00110   1.88765
   A84        1.83790   0.00057  -0.00049   0.00373   0.00324   1.84114
    D1        0.07050  -0.00020  -0.00051  -0.01018  -0.01070   0.05980
    D2       -3.09474  -0.00007   0.00008   0.00759   0.00766  -3.08707
    D3       -3.11521  -0.00024   0.00216  -0.01235  -0.01021  -3.12542
    D4        0.00274  -0.00010   0.00275   0.00542   0.00815   0.01089
    D5        0.38848   0.00004   0.00210  -0.01379  -0.01168   0.37680
    D6       -1.86323  -0.00054   0.00254  -0.02354  -0.02099  -1.88421
    D7        2.41009  -0.00011   0.00274  -0.01535  -0.01260   2.39750
    D8       -2.70479   0.00009  -0.00080  -0.01138  -0.01216  -2.71695
    D9        1.32668  -0.00050  -0.00036  -0.02113  -0.02147   1.30521
   D10       -0.68318  -0.00006  -0.00016  -0.01294  -0.01308  -0.69626
   D11        0.00299   0.00006   0.00018   0.01596   0.01611   0.01910
   D12       -3.12285   0.00007  -0.00056   0.00743   0.00683  -3.11602
   D13        3.10549   0.00001   0.00244   0.01385   0.01628   3.12177
   D14       -0.02035   0.00002   0.00170   0.00532   0.00700  -0.01335
   D15        0.64722   0.00015  -0.00035   0.02506   0.02474   0.67196
   D16       -1.51735   0.00014   0.00001   0.02406   0.02411  -1.49324
   D17        2.76084   0.00011  -0.00007   0.02457   0.02453   2.78537
   D18       -2.46920   0.00000  -0.00097   0.00618   0.00520  -2.46400
   D19        1.64941  -0.00001  -0.00061   0.00518   0.00457   1.65398
   D20       -0.35558  -0.00003  -0.00070   0.00569   0.00498  -0.35060
   D21       -0.00714   0.00010  -0.00444  -0.02377  -0.02824  -0.03538
   D22        2.13325  -0.00007  -0.00308  -0.02411  -0.02719   2.10606
   D23       -2.00746  -0.00016  -0.00394  -0.02650  -0.03043  -2.03789
   D24        3.11284   0.00024  -0.00389  -0.00747  -0.01144   3.10141
   D25       -1.02995   0.00007  -0.00253  -0.00782  -0.01039  -1.04034
   D26        1.11252  -0.00002  -0.00339  -0.01020  -0.01363   1.09889
   D27       -1.35981   0.00015  -0.00041   0.00330   0.00296  -1.35684
   D28        2.67224  -0.00007  -0.00216   0.00530   0.00318   2.67542
   D29        0.69864   0.00012  -0.00145   0.00734   0.00594   0.70458
   D30        0.78724   0.00019  -0.00094   0.00476   0.00386   0.79110
   D31       -1.46390  -0.00003  -0.00269   0.00677   0.00408  -1.45982
   D32        2.84569   0.00015  -0.00198   0.00881   0.00683   2.85252
   D33        2.81171   0.00000   0.00050   0.00285   0.00339   2.81510
   D34        0.56057  -0.00021  -0.00125   0.00485   0.00361   0.56418
   D35       -1.41302  -0.00003  -0.00054   0.00689   0.00636  -1.40666
   D36        0.62837   0.00003  -0.00030  -0.02905  -0.02933   0.59903
   D37       -1.49196   0.00010   0.00002  -0.02646  -0.02642  -1.51838
   D38        2.78143   0.00003  -0.00102  -0.02781  -0.02883   2.75260
   D39        2.87525  -0.00037   0.00182  -0.03527  -0.03343   2.84182
   D40        0.75493  -0.00030   0.00214  -0.03268  -0.03052   0.72441
   D41       -1.25487  -0.00037   0.00110  -0.03402  -0.03293  -1.28780
   D42       -1.41555  -0.00005   0.00076  -0.03157  -0.03078  -1.44633
   D43        2.74731   0.00002   0.00109  -0.02898  -0.02786   2.71944
   D44        0.73751  -0.00005   0.00004  -0.03033  -0.03028   0.70724
   D45       -0.99189   0.00015  -0.00045   0.02422   0.02375  -0.96814
   D46       -3.08209  -0.00005   0.00138   0.02154   0.02290  -3.05919
   D47        1.00424  -0.00015   0.00074   0.01693   0.01765   1.02190
   D48        3.03412   0.00038  -0.00191   0.02830   0.02640   3.06052
   D49        0.94392   0.00019  -0.00008   0.02562   0.02555   0.96947
   D50       -1.25293   0.00009  -0.00072   0.02101   0.02030  -1.23263
   D51        1.00445   0.00010  -0.00102   0.02278   0.02176   1.02620
   D52       -1.08576  -0.00010   0.00081   0.02009   0.02091  -1.06485
   D53        3.00058  -0.00020   0.00017   0.01548   0.01566   3.01624
   D54        0.84784   0.00001   0.00150   0.02349   0.02499   0.87283
   D55       -1.30700  -0.00001   0.00266   0.02376   0.02644  -1.28056
   D56        2.97454   0.00013   0.00146   0.02502   0.02650   3.00103
   D57        2.99388  -0.00007   0.00132   0.02039   0.02170   3.01557
   D58        0.83904  -0.00008   0.00248   0.02066   0.02315   0.86219
   D59       -1.16261   0.00006   0.00129   0.02192   0.02320  -1.13941
   D60       -1.29934  -0.00004   0.00202   0.02117   0.02321  -1.27613
   D61        2.82901  -0.00005   0.00319   0.02144   0.02466   2.85367
   D62        0.82736   0.00009   0.00199   0.02270   0.02471   0.85207
   D63       -1.28932   0.00007  -0.00309   0.00465   0.00161  -1.28771
   D64        0.95480   0.00018  -0.00372   0.01141   0.00773   0.96253
   D65        2.98789   0.00003  -0.00301   0.00628   0.00331   2.99120
   D66        0.87970  -0.00004  -0.00390   0.00336  -0.00052   0.87918
   D67        3.12382   0.00007  -0.00453   0.01013   0.00560   3.12943
   D68       -1.12627  -0.00009  -0.00382   0.00499   0.00118  -1.12509
   D69        2.87290  -0.00004  -0.00284   0.00332   0.00051   2.87341
   D70       -1.16616   0.00007  -0.00347   0.01008   0.00663  -1.15953
   D71        0.86693  -0.00009  -0.00277   0.00495   0.00220   0.86913
   D72       -3.08277   0.00008   0.00430   0.01092   0.01520  -3.06757
   D73        1.09833  -0.00001   0.00464   0.00961   0.01424   1.11257
   D74       -1.00140   0.00000   0.00439   0.00949   0.01387  -0.98753
   D75        0.95528   0.00007   0.00482   0.00415   0.00897   0.96424
   D76       -1.14680  -0.00002   0.00516   0.00284   0.00800  -1.13880
   D77        3.03665  -0.00001   0.00492   0.00272   0.00764   3.04428
   D78       -1.08315   0.00004   0.00375   0.00602   0.00978  -1.07337
   D79        3.09796  -0.00005   0.00409   0.00472   0.00882   3.10678
   D80        0.99822  -0.00004   0.00384   0.00460   0.00845   1.00668
   D81       -0.00725   0.00000  -0.00288  -0.02990  -0.03279  -0.04003
   D82        2.09414  -0.00013  -0.00309  -0.03469  -0.03781   2.05633
   D83       -2.12122  -0.00035  -0.00401  -0.04007  -0.04407  -2.16529
   D84        3.11874  -0.00001  -0.00214  -0.02144  -0.02359   3.09516
   D85       -1.06305  -0.00014  -0.00235  -0.02622  -0.02861  -1.09167
   D86        1.00477  -0.00036  -0.00326  -0.03161  -0.03487   0.96990
   D87        0.00829  -0.00006   0.00417   0.03111   0.03526   0.04355
   D88       -2.12560   0.00013   0.00392   0.03535   0.03925  -2.08636
   D89        2.03831   0.00007   0.00365   0.03342   0.03704   2.07534
   D90       -2.08643   0.00015   0.00332   0.03619   0.03953  -2.04690
   D91        2.06286   0.00033   0.00307   0.04043   0.04352   2.10638
   D92       -0.05641   0.00027   0.00280   0.03850   0.04131  -0.01510
   D93        2.08437   0.00015   0.00617   0.04220   0.04834   2.13271
   D94       -0.04952   0.00033   0.00592   0.04644   0.05233   0.00281
   D95       -2.16880   0.00027   0.00565   0.04451   0.05012  -2.11868
   D96        1.07540  -0.00008  -0.00502  -0.01289  -0.01784   1.05755
   D97       -3.12077  -0.00004  -0.00375  -0.01007  -0.01376  -3.13453
   D98       -1.02503  -0.00005  -0.00412  -0.01092  -0.01498  -1.04001
   D99        3.12244  -0.00010  -0.00406  -0.01397  -0.01808   3.10436
   D100      -1.07372  -0.00006  -0.00279  -0.01116  -0.01400  -1.08772
   D101       1.02201  -0.00007  -0.00315  -0.01201  -0.01522   1.00680
   D102      -1.06620   0.00004  -0.00395  -0.01109  -0.01504  -1.08124
   D103       1.02082   0.00007  -0.00268  -0.00827  -0.01096   1.00986
   D104       3.11656   0.00007  -0.00305  -0.00912  -0.01218   3.10438
   D105      -1.38398   0.00034   0.00289   0.02119   0.02401  -1.35997
   D106       2.93883   0.00008   0.00284   0.01879   0.02172   2.96055
   D107       0.78519   0.00013   0.00180   0.01615   0.01794   0.80313
   D108      -1.17880  -0.00066  -0.00401  -0.04164  -0.04565  -1.22445
   D109       0.94251  -0.00010  -0.00530  -0.03591  -0.04120   0.90131
   D110       2.99623  -0.00012  -0.00470  -0.03480  -0.03950   2.95673
   D111      -1.15981   0.00012   0.00489   0.01876   0.02365  -1.13616
   D112       0.94512   0.00008   0.00417   0.01685   0.02101   0.96614
   D113       3.02833   0.00012   0.00588   0.02021   0.02608   3.05441
   D114       3.02445   0.00002   0.00616   0.01812   0.02428   3.04873
   D115      -1.15380  -0.00002   0.00544   0.01620   0.02165  -1.13215
   D116       0.92941   0.00002   0.00715   0.01956   0.02671   0.95612
   D117       1.05975   0.00000   0.00536   0.02022   0.02559   1.08534
   D118      -3.11850  -0.00004   0.00464   0.01830   0.02295  -3.09554
   D119      -1.03529   0.00000   0.00635   0.02166   0.02802  -1.00727
   D120      -3.06669   0.00045  -0.00067   0.01817   0.01749  -3.04919
   D121      -0.93282   0.00028  -0.00167   0.01413   0.01246  -0.92037
   D122       1.15338   0.00013  -0.00113   0.01100   0.00986   1.16324
   D123      -1.00711   0.00007  -0.00024   0.01151   0.01126  -0.99585
   D124       1.12675  -0.00011  -0.00125   0.00747   0.00623   1.13298
   D125      -3.07024  -0.00026  -0.00070   0.00434   0.00363  -3.06660
   D126       1.01573   0.00004  -0.00084   0.01161   0.01077   1.02650
   D127      -3.13360  -0.00013  -0.00184   0.00758   0.00574  -3.12786
   D128      -1.04740  -0.00028  -0.00130   0.00445   0.00314  -1.04426
   D129       0.83571   0.00010   0.00271   0.02331   0.02602   0.86173
   D130      -1.30052   0.00048   0.00321   0.02973   0.03294  -1.26758
   D131       2.94409   0.00019   0.00420   0.02851   0.03272   2.97681
         Item               Value     Threshold  Converged?
 Maximum Force            0.001579     0.000450     NO 
 RMS     Force            0.000285     0.000300     YES
 Maximum Displacement     0.143965     0.001800     NO 
 RMS     Displacement     0.035334     0.001200     NO 
 Predicted change in Energy=-1.929468D-04
 GradGradGradGradGradGradGradGradGradGradGradGradGradGradGradGradGradGrad

                          Input orientation:                          
 ---------------------------------------------------------------------
 Center     Atomic      Atomic             Coordinates (Angstroms)
 Number     Number       Type             X           Y           Z
 ---------------------------------------------------------------------
      1          6           0       -1.805479    0.629245   -0.179775
      2          6           0       -1.057862   -0.496006   -0.270971
      3          6           0        0.414760   -0.603263   -0.552209
      4          6           0        1.267063    0.496420    0.127180
      5          6           0        1.198966    1.861287   -0.602848
      6          6           0       -0.146250    2.217011   -1.262799
      7          6           0       -1.413590    2.073998   -0.396339
      8          6           0       -3.197084    0.268050    0.131146
      9          6           0       -3.300365   -1.241816    0.267538
     10          6           0       -1.888180   -1.770436   -0.040433
     11          8           0       -4.136240    1.054776    0.255634
     12          6           0       -1.349197    2.868301    0.924758
     13          6           0       -1.846380   -2.714141   -1.244400
     14          8           0       -1.415374   -2.457194    1.139024
     15          6           0        2.730657    0.021503    0.389403
     16          8           0        2.700657   -1.200555    1.168299
     17          6           0        3.535455    1.070614    1.165551
     18          6           0        3.467191   -0.403178   -0.893555
     19          8           0        4.758409   -0.945909   -0.610025
     20          1           0        0.569810   -0.597271   -1.641232
     21          1           0        0.762636   -1.580106   -0.203609
     22          1           0        0.846663    0.632554    1.133522
     23          1           0        1.959853    1.894589   -1.393354
     24          1           0        1.468284    2.650049    0.107532
     25          1           0       -0.283161    1.610273   -2.167025
     26          1           0       -0.081009    3.258423   -1.605193
     27          1           0       -2.241785    2.513917   -0.971531
     28          1           0       -3.613877   -1.517758    1.280000
     29          1           0       -4.060419   -1.625928   -0.422855
     30          1           0       -1.136780    3.925268    0.721450
     31          1           0       -0.572705    2.487192    1.596394
     32          1           0       -2.306642    2.813710    1.454195
     33          1           0       -0.819494   -3.037162   -1.452303
     34          1           0       -2.454721   -3.602519   -1.040817
     35          1           0       -2.237209   -2.222173   -2.142028
     36          1           0       -0.600994   -2.933515    0.902013
     37          1           0        2.400606   -0.977438    2.066580
     38          1           0        3.672915    1.987851    0.585503
     39          1           0        3.024192    1.331310    2.100520
     40          1           0        4.525159    0.673937    1.410342
     41          1           0        2.866038   -1.143389   -1.438838
     42          1           0        3.628935    0.455292   -1.550990
     43          1           0        4.614648   -1.606612    0.090544
 ---------------------------------------------------------------------
                    Distance matrix (angstroms):
                    1          2          3          4          5
     1  C    0.000000
     2  C    1.354045   0.000000
     3  C    2.566563   1.503069   0.000000
     4  C    3.090692   2.559044   1.548319   0.000000
     5  C    3.274692   3.280281   2.586803   1.549335   0.000000
     6  C    2.539091   3.029062   2.962029   2.624867   1.540027
     7  C    1.512543   2.597533   3.245750   3.154160   2.629324
     8  C    1.470951   2.306892   3.777774   4.469986   4.733118
     9  C    2.436318   2.423849   3.857705   4.889025   5.534510
    10  C    2.405146   1.538425   2.632061   3.888739   4.799604
    11  O    2.408963   3.486925   4.910530   5.433594   5.463687
    12  C    2.538022   3.582346   4.164701   3.620326   3.137004
    13  C    3.509036   2.547440   3.169809   4.677870   5.533558
    14  O    3.378982   2.441753   3.105917   4.116204   5.340240
    15  C    4.611924   3.880307   2.576886   1.560902   2.591417
    16  O    5.046854   4.085872   2.922709   2.453334   3.842774
    17  C    5.525421   5.061269   3.935898   2.559983   3.035058
    18  C    5.420003   4.568625   3.077968   2.586840   3.218253
    19  O    6.763937   5.843490   4.357525   3.848802   4.533214
    20  H    3.046670   2.130067   1.100022   2.193081   2.742004
    21  H    3.387775   2.119911   1.093966   2.162367   3.491842
    22  H    2.959496   2.621729   2.134355   1.099087   2.156127
    23  H    4.153503   4.010148   3.055176   2.178728   1.097705
    24  H    3.857942   4.052448   3.482701   2.163098   1.095133
    25  H    2.688686   2.937957   2.827449   2.984500   2.169414
    26  H    3.452273   4.102454   4.033260   3.528042   2.143601
    27  H    2.090270   3.309394   4.117023   4.193980   3.521452
    28  H    3.163995   3.159541   4.519204   5.404580   6.174668
    29  H    3.198382   3.211720   4.592364   5.760986   6.313018
    30  H    3.481828   4.531974   4.953491   4.229493   3.386664
    31  H    2.850696   3.552730   3.891336   3.083263   2.892619
    32  H    2.773609   3.935716   4.807015   4.461184   4.174665
    33  H    4.004252   2.812444   2.873572   4.397123   5.365683
    34  H    4.367006   3.492035   4.179498   5.658374   6.587444
    35  H    3.488182   2.805596   3.490177   4.981965   5.554369
    36  H    3.913350   2.743368   2.928582   3.981766   5.338032
    37  H    5.031768   4.202014   3.307816   2.686718   4.077762
    38  H    5.695986   5.411408   4.315534   2.867499   2.747475
    39  H    5.386869   5.062234   4.193886   2.771031   3.304622
    40  H    6.527438   5.946907   4.730563   3.506167   4.065254
    41  H    5.152722   4.144877   2.662068   2.774547   3.536394
    42  H    5.607437   4.950705   3.528317   2.897652   2.963198
    43  H    6.803687   5.791503   4.365649   3.953532   4.916706
                    6          7          8          9         10
     6  C    0.000000
     7  C    1.541868   0.000000
     8  C    3.879319   2.592400   0.000000
     9  C    4.924820   3.872373   1.519528   0.000000
    10  C    4.519760   3.889933   2.428599   1.539010   0.000000
    11  O    4.424528   2.979380   1.231442   2.444005   3.622603
    12  C    2.580051   1.542842   3.287220   4.596962   4.768646
    13  C    5.216037   4.881884   3.551054   2.562766   1.530314
    14  O    5.406257   4.784250   3.408410   2.406205   1.444404
    15  C    3.978269   4.690940   5.938484   6.163120   4.972873
    16  O    5.069011   5.486149   6.165698   6.068388   4.779459
    17  C    4.556979   5.285766   6.858657   7.272014   6.240335
    18  C    4.478693   5.495967   6.775922   6.917461   5.592604
    19  O    5.872466   6.874523   8.081639   8.111813   6.721713
    20  H    2.928504   3.552367   4.252010   4.363152   3.159207
    21  H    4.045498   4.257415   4.382593   4.104193   2.662645
    22  H    3.039529   3.086581   4.182046   4.632605   3.825167
    23  H    2.134636   3.522264   5.618160   6.345509   5.483626
    24  H    2.161492   2.981765   5.238333   6.157291   5.552336
    25  H    1.097498   2.151334   3.946403   4.813006   4.304378
    26  H    1.098194   2.154057   4.654796   5.841535   5.568103
    27  H    2.136412   1.100127   2.678136   4.094070   4.398597
    28  H    5.695503   4.533441   2.163952   1.095222   2.187560
    29  H    5.549270   4.549270   2.153930   1.096297   2.210373
    30  H    2.799381   2.180201   4.238933   5.620133   5.795353
    31  H    2.903420   2.202000   3.736162   4.807440   4.747323
    32  H    3.522130   2.183848   3.003953   4.340844   4.839775
    33  H    5.300519   5.252806   4.368600   3.512242   2.177168
    34  H    6.264603   5.807078   4.111679   2.828396   2.162929
    35  H    4.985129   4.709868   3.505694   2.810233   2.177748
    36  H    5.605454   5.236527   4.193320   3.248231   1.974286
    37  H    5.270270   5.470405   6.052377   5.983938   4.843763
    38  H    4.249089   5.181117   7.096551   7.691455   6.741090
    39  H    4.706175   5.145853   6.611598   7.069711   6.191600
    40  H    5.599002   6.363412   7.837992   8.137256   7.015029
    41  H    4.516321   5.454686   6.420160   6.398901   4.995129
    42  H    4.175970   5.420377   7.032722   7.362229   6.137932
    43  H    6.254421   7.079802   8.033626   7.925391   6.506210
                   11         12         13         14         15
    11  O    0.000000
    12  C    3.391786   0.000000
    13  C    4.658143   6.009667   0.000000
    14  O    4.529616   5.330214   2.435672   0.000000
    15  C    6.945489   5.003606   5.576946   4.888296   0.000000
    16  O    7.256902   5.745974   5.365408   4.303685   1.449484
    17  C    7.725483   5.210516   7.006881   6.079213   1.533212
    18  C    7.826776   6.099707   5.804971   5.673606   1.539096
    19  O    9.157886   7.362513   6.866754   6.592325   2.458967
    20  H    5.336128   4.719860   3.236756   3.889742   3.029129
    21  H    5.581442   5.051868   3.029232   2.704751   2.605747
    22  H    5.077232   3.140693   4.909924   3.829279   2.115781
    23  H    6.370776   4.155907   5.979129   6.061609   2.698298
    24  H    5.829024   2.941716   6.448973   5.955114   2.929555
    25  H    4.585201   3.504025   4.689930   5.362476   4.259415
    26  H    4.976307   2.856772   6.238448   6.479162   4.728799
    27  H    2.687747   2.125609   5.250085   5.463455   5.726207
    28  H    2.817822   4.948988   3.305748   2.394959   6.589051
    29  H    2.766273   5.418937   2.600214   3.182253   7.035091
    30  H    4.177735   1.097103   6.960592   6.402171   5.505153
    31  H    4.067951   1.095115   6.061866   5.036489   4.295189
    32  H    2.806747   1.095438   6.168581   5.355008   5.857011
    33  H    5.537310   6.387918   1.096386   2.721473   5.034966
    34  H    5.118465   6.852531   1.095783   2.672774   6.485924
    35  H    4.482576   6.008882   1.095681   3.390568   6.010151
    36  H    5.368634   5.849905   2.491224   0.972764   4.482722
    37  H    7.080944   5.491310   5.658234   4.196634   1.979833
    38  H    7.871616   5.109980   7.477960   6.779048   2.189253
    39  H    7.399450   4.782393   7.160771   5.914979   2.174783
    40  H    8.746326   6.289601   7.689164   6.720679   2.165231
    41  H    7.532268   6.280800   4.971111   5.167392   2.172042
    42  H    7.995074   6.060836   6.333907   6.415902   2.181789
    43  H    9.148129   7.502546   6.689811   6.179317   2.507887
                   16         17         18         19         20
    16  O    0.000000
    17  C    2.419733   0.000000
    18  C    2.339793   2.533109   0.000000
    19  O    2.731597   2.952059   1.429052   0.000000
    20  H    3.577419   4.410773   2.998585   4.327736   0.000000
    21  H    2.404603   4.073013   3.029159   4.066150   1.752115
    22  H    2.607449   2.724431   3.471160   4.564346   3.047684
    23  H    4.085434   3.115999   2.793134   4.063736   2.864093
    24  H    4.179847   2.808418   3.784177   4.926532   3.796118
    25  H    5.284724   5.096971   4.443068   5.863083   2.424307
    26  H    5.942425   5.053943   5.148153   6.487429   3.910402
    27  H    6.542470   6.326669   6.411547   7.816891   4.246534
    28  H    6.323482   7.604322   7.490538   8.601998   5.184990
    29  H    6.958797   8.215331   7.640785   8.846987   4.897101
    30  H    6.418696   5.493273   6.522287   7.762373   5.380341
    31  H    4.949510   4.366841   5.556514   6.713810   4.615352
    32  H    6.424103   6.103424   7.014089   8.265027   5.430509
    33  H    4.757325   6.533954   5.062187   6.016292   2.814059
    34  H    6.101438   7.911286   6.732497   7.698857   4.305787
    35  H    6.031956   7.423353   6.116176   7.274239   3.281838
    36  H    3.738309   5.763047   5.116327   5.912701   3.646494
    37  H    0.972996   2.508835   3.198403   3.567134   4.152616
    38  H    3.383914   1.093926   2.819034   3.348810   4.611992
    39  H    2.717361   1.097050   3.488436   3.942117   4.872795
    40  H    2.626997   1.093979   2.754526   2.600036   5.154887
    41  H    2.613003   3.483213   1.098468   2.075331   2.368939
    42  H    3.316333   2.786925   1.093322   2.030884   3.236399
    43  H    2.233786   3.080234   1.932191   0.973649   4.514259
                   21         22         23         24         25
    21  H    0.000000
    22  H    2.586666   0.000000
    23  H    3.862942   3.035955   0.000000
    24  H    4.299879   2.347202   1.750719   0.000000
    25  H    3.889371   3.622989   2.389668   3.053245   0.000000
    26  H    5.107597   3.905935   2.463745   2.388275   1.752975
    27  H    5.135881   4.184410   4.267934   3.866203   2.466169
    28  H    4.621564   4.953959   7.060976   6.676351   5.723655
    29  H    4.828253   5.621610   7.041276   7.009411   5.270939
    30  H    5.896834   3.865982   4.264409   2.964699   3.798836
    31  H    4.643927   2.380870   3.962780   2.531575   3.875067
    32  H    5.610205   3.847545   5.211170   4.011278   4.319256
    33  H    2.487043   4.788463   5.661308   6.325455   4.732560
    34  H    3.891332   5.793335   7.059103   7.470159   5.758230
    35  H    3.628883   5.328129   5.926514   6.521483   4.301926
    36  H    2.216665   3.855665   5.927666   6.007437   5.492360
    37  H    2.863549   2.424337   4.518179   4.226790   5.641123
    38  H    4.671481   3.181958   2.618999   2.351034   4.834202
    39  H    4.347412   2.482937   3.695573   2.851653   5.406325
    40  H    4.673556   3.689129   3.991428   3.866111   6.065824
    41  H    2.478066   3.721409   3.170576   4.328412   4.246218
    42  H    3.764831   3.870279   2.209584   3.498008   4.125285
    43  H    3.863317   4.505483   4.637704   5.293303   6.279609
                   26         27         28         29         30
    26  H    0.000000
    27  H    2.371660   0.000000
    28  H    6.604347   4.817305   0.000000
    29  H    6.410188   4.554864   1.763750   0.000000
    30  H    2.640568   2.465589   6.006207   6.377529   0.000000
    31  H    3.329674   3.062806   5.038695   5.758408   1.775323
    32  H    3.809340   2.445042   4.527783   5.129272   1.772302
    33  H    6.340594   5.750524   4.193166   3.681704   7.300774
    34  H    7.281865   6.120533   3.328072   2.620507   7.842839
    35  H    5.913909   4.878589   3.755221   2.575880   6.870333
    36  H    6.700490   5.989731   3.350329   3.928445   6.882047
    37  H    6.130486   6.555263   6.089717   6.954327   6.193464
    38  H    4.528295   6.138793   8.115969   8.595385   5.187026
    39  H    5.204647   6.210199   7.270103   8.081113   5.093539
    40  H    6.081925   7.406104   8.429972   9.075359   6.565309
    41  H    5.299879   6.299533   7.037153   7.017184   6.810336
    42  H    4.650179   6.248125   8.022827   8.045516   6.317970
    43  H    6.970889   8.069537   8.314524   8.690266   8.004915
                   31         32         33         34         35
    31  H    0.000000
    32  H    1.770132   0.000000
    33  H    6.314582   6.700152   0.000000
    34  H    6.897930   6.885855   1.778460   0.000000
    35  H    6.238949   6.188518   1.774780   1.779139   0.000000
    36  H    5.465073   6.020359   2.366705   2.767392   3.528370
    37  H    4.589696   6.075030   5.195579   6.334127   6.385223
    38  H    4.392783   6.098506   7.041672   8.452519   7.751986
    39  H    3.811545   5.570730   6.817626   8.014310   7.636020
    40  H    5.413939   7.159193   7.108608   8.544881   8.169236
    41  H    5.849676   7.126352   4.143633   5.875050   5.263210
    42  H    5.629247   7.058636   5.656456   7.330551   6.475322
    43  H    6.777570   8.324844   5.827241   7.432335   7.232651
                   36         37         38         39         40
    36  H    0.000000
    37  H    3.767234   0.000000
    38  H    6.525819   3.550394   0.000000
    39  H    5.724257   2.391721   1.774025   0.000000
    40  H    6.288844   2.769732   1.770042   1.778029   0.000000
    41  H    4.550213   3.540074   3.814927   4.321598   3.764729
    42  H    5.949247   4.080236   2.629690   3.803505   3.101695
    43  H    5.442616   3.033573   3.748601   3.898838   2.636433
                   41         42         43
    41  H    0.000000
    42  H    1.774929   0.000000
    43  H    2.368801   2.813843   0.000000
 Stoichiometry    C15H24O4
 Framework group  C1[X(C15H24O4)]
 Deg. of freedom   123
 Full point group                 C1      NOp   1
 Largest Abelian subgroup         C1      NOp   1
 Largest concise Abelian subgroup C1      NOp   1
                         Standard orientation:                         
 ---------------------------------------------------------------------
 Center     Atomic      Atomic             Coordinates (Angstroms)
 Number     Number       Type             X           Y           Z
 ---------------------------------------------------------------------
      1          6           0       -1.834003    0.626325   -0.163641
      2          6           0       -1.097790   -0.507138   -0.245424
      3          6           0        0.371638   -0.632181   -0.535876
      4          6           0        1.239317    0.468084    0.122790
      5          6           0        1.178803    1.823863   -0.624631
      6          6           0       -0.167799    2.183794   -1.279454
      7          6           0       -1.430026    2.064295   -0.402037
      8          6           0       -3.226645    0.282589    0.162072
      9          6           0       -3.343244   -1.224302    0.319074
     10          6           0       -1.938445   -1.770423    0.007875
     11          8           0       -4.157351    1.079844    0.282986
     12          6           0       -1.348372    2.875176    0.907988
     13          6           0       -1.914469   -2.730171   -1.183834
     14          8           0       -1.463506   -2.446177    1.192819
     15          6           0        2.700229   -0.017367    0.380643
     16          8           0        2.664369   -1.228777    1.175757
     17          6           0        3.520640    1.034055    1.137067
     18          6           0        3.423234   -0.465853   -0.901910
     19          8           0        4.711295   -1.017177   -0.620612
     20          1           0        0.518714   -0.641937   -1.625978
     21          1           0        0.712785   -1.607665   -0.176973
     22          1           0        0.827649    0.621408    1.130269
     23          1           0        1.934130    1.839515   -1.420993
     24          1           0        1.460818    2.619243    0.073335
     25          1           0       -0.317116    1.566607   -2.174600
     26          1           0       -0.095201    3.219960   -1.635993
     27          1           0       -2.258221    2.504563   -0.976961
     28          1           0       -3.651897   -1.483944    1.337323
     29          1           0       -4.111972   -1.610118   -0.360684
     30          1           0       -1.127436    3.927305    0.689250
     31          1           0       -0.570608    2.495469    1.578946
     32          1           0       -2.302367    2.836703    1.445014
     33          1           0       -0.892253   -3.065715   -1.394894
     34          1           0       -2.529698   -3.609934   -0.964176
     35          1           0       -2.307210   -2.246275   -2.085009
     36          1           0       -0.655451   -2.933345    0.956211
     37          1           0        2.373071   -0.991049    2.073171
     38          1           0        3.662524    1.942257    0.544014
     39          1           0        3.018772    1.311861    2.072199
     40          1           0        4.508311    0.631149    1.379890
     41          1           0        2.811084   -1.207345   -1.433036
     42          1           0        3.588272    0.382344   -1.571744
     43          1           0        4.566433   -1.667241    0.089616
 ---------------------------------------------------------------------
 Rotational constants (GHZ):      0.5757717      0.2552490      0.2028774
 Standard basis: 6-31G(d) (6D, 7F)
 There are   333 symmetry adapted cartesian basis functions of A   symmetry.
 There are   333 symmetry adapted basis functions of A   symmetry.
   333 basis functions,   628 primitive gaussians,   333 cartesian basis functions
    73 alpha electrons       73 beta electrons
       nuclear repulsion energy      1597.7148454897 Hartrees.
 NAtoms=   43 NActive=   43 NUniq=   43 SFac= 1.00D+00 NAtFMM=   60 NAOKFM=F Big=F
 Integral buffers will be    131072 words long.
 Raffenetti 2 integral format.
 Two-electron integral symmetry is turned on.
 ------------------------------------------------------------------------------
 Polarizable Continuum Model (PCM)
 =================================
 Model                : PCM (using non-symmetric T matrix).
 Atomic radii         : SMD-Coulomb.
 Polarization charges : Total charges.
 Charge compensation  : None.
 Solution method      : On-the-fly selection.
 Cavity type          : VdW (van der Waals Surface) (Alpha=1.000).
 Cavity algorithm     : GePol (No added spheres)
                        Default sphere list used, NSphG=   43.
                        Lebedev-Laikov grids with approx.  5.0 points / Ang**2.
                        Smoothing algorithm: Karplus/York (Gamma=1.0000).
                        Polarization charges: spherical gaussians, with
                                              point-specific exponents (IZeta= 3).
                        Self-potential: point-specific (ISelfS= 7).
                        Self-field    : sphere-specific E.n sum rule (ISelfD= 2).
 1st derivatives      : Analytical E(r).r(x)/FMM algorithm (CHGder, D1EAlg=3).
                        Cavity 1st derivative terms included.
 Solvent              : Methanol, Eps=  32.613000 Eps(inf)=   1.765709
 ------------------------------------------------------------------------------
 ------------------------------------------------------------------------------
 Atomic radii for non-electrostatic terms: SMD-CDS.
 ------------------------------------------------------------------------------
 Nuclear repulsion after PCM non-electrostatic terms =     1597.7163711500 Hartrees.
 One-electron integrals computed using PRISM.
 NBasis=   333 RedAO= T EigKep=  9.21D-04  NBF=   333
 NBsUse=   333 1.00D-06 EigRej= -1.00D+00 NBFU=   333
 Initial guess from the checkpoint file:  "DY-202A-11R_7.chk"
 B after Tr=     0.000000    0.000000    0.000000
         Rot=    0.999990   -0.003576    0.000040   -0.002612 Ang=  -0.51 deg.
 ExpMin= 1.61D-01 ExpMax= 5.48D+03 ExpMxC= 8.25D+02 IAcc=1 IRadAn=         1 AccDes= 0.00D+00
 Harris functional with IExCor=  402 and IRadAn=       1 diagonalized for initial guess.
 HarFok:  IExCor=  402 AccDes= 0.00D+00 IRadAn=         1 IDoV= 1 UseB2=F ITyADJ=14
 ICtDFT=  3500011 ScaDFX=  1.000000  1.000000  1.000000  1.000000
 FoFCou: FMM=F IPFlag=           0 FMFlag=      100000 FMFlg1=           0
         NFxFlg=           0 DoJE=T BraDBF=F KetDBF=T FulRan=T
         wScrn=  0.000000 ICntrl=     500 IOpCl=  0 I1Cent=   200000004 NGrid=           0
         NMat0=    1 NMatS0=      1 NMatT0=    0 NMatD0=    1 NMtDS0=    0 NMtDT0=    0
 Petite list used in FoFCou.
 Keep R1 ints in memory in canonical form, NReq=1565304907.
 Requested convergence on RMS density matrix=1.00D-08 within 128 cycles.
 Requested convergence on MAX density matrix=1.00D-06.
 Requested convergence on             energy=1.00D-06.
 No special actions if energy rises.
 Inv3:  Mode=1 IEnd=    22081107.
 Iteration    1 A*A^-1 deviation from unit magnitude is 1.02D-14 for   2713.
 Iteration    1 A*A^-1 deviation from orthogonality  is 5.18D-15 for   2085   1094.
 Iteration    1 A^-1*A deviation from unit magnitude is 9.10D-15 for   2713.
 Iteration    1 A^-1*A deviation from orthogonality  is 1.19D-10 for   2404   2089.
 Iteration    2 A*A^-1 deviation from unit magnitude is 7.33D-15 for    673.
 Iteration    2 A*A^-1 deviation from orthogonality  is 5.49D-15 for   1806    673.
 Iteration    2 A^-1*A deviation from unit magnitude is 1.11D-15 for    616.
 Iteration    2 A^-1*A deviation from orthogonality  is 4.52D-16 for   2701    602.
 Error on total polarization charges =  0.05210
 SCF Done:  E(RB3LYP) =  -886.951706439     A.U. after   10 cycles
            NFock= 10  Conv=0.80D-08     -V/T= 2.0094
 SMD-CDS (non-electrostatic) energy       (kcal/mol) =       0.96
 (included in total energy above)
 D1PCM: PCM CHGder 1st derivatives, ID1Alg=3 FixD1E=F DoIter=F DoCFld=F I1PDM=0.
 Calling FoFJK, ICntrl=      2127 FMM=F ISym2X=0 I1Cent= 0 IOpClX= 0 NMat=1 NMatS=1 NMatT=0.
 ***** Axes restored to original set *****
 -------------------------------------------------------------------
 Center     Atomic                   Forces (Hartrees/Bohr)
 Number     Number              X              Y              Z
 -------------------------------------------------------------------
      1        6           0.000618285    0.001746233    0.000130525
      2        6          -0.000799014   -0.001023881   -0.000626800
      3        6           0.000246955   -0.000352167   -0.000103089
      4        6          -0.000079670   -0.000115261    0.000579048
      5        6          -0.000094972   -0.000334491   -0.000396122
      6        6          -0.000197663   -0.000044309    0.000428438
      7        6          -0.000645041   -0.000306299    0.000313376
      8        6          -0.000085960   -0.001055148    0.001337832
      9        6          -0.000497936   -0.000308706   -0.001778307
     10        6           0.000697238    0.000477393    0.001605126
     11        8          -0.000420446    0.000368130   -0.000582328
     12        6           0.000181863   -0.000420862   -0.000511699
     13        6          -0.000267472    0.000531480   -0.000352119
     14        8           0.000020671   -0.000469745   -0.000658891
     15        6           0.000149128   -0.000275333    0.000308434
     16        8          -0.000310809   -0.000399344    0.000070296
     17        6          -0.000293251   -0.000173240   -0.000724927
     18        6           0.000161595   -0.000262493   -0.000346223
     19        8           0.000380597    0.000480317    0.000089570
     20        1          -0.000009536   -0.000016447    0.000203973
     21        1           0.000539384    0.000306755   -0.000266278
     22        1          -0.000394219    0.000201702   -0.000053283
     23        1          -0.000100115    0.000237115    0.000046936
     24        1           0.000265580    0.000212240    0.000238635
     25        1           0.000093663    0.000112689   -0.000180168
     26        1           0.000002442   -0.000018859   -0.000070971
     27        1           0.000082645    0.000037343   -0.000327357
     28        1           0.000529842    0.000822063    0.000405647
     29        1           0.000048437    0.000196500    0.000337998
     30        1           0.000077942   -0.000008225    0.000164292
     31        1           0.000280362   -0.000127916    0.000163260
     32        1           0.000000687   -0.000005013    0.000007588
     33        1          -0.000039980   -0.000356121   -0.000076862
     34        1           0.000112982   -0.000130605   -0.000037191
     35        1           0.000036454   -0.000093971   -0.000111827
     36        1          -0.000071724    0.000007046    0.000438271
     37        1           0.000254125    0.000361288   -0.000230314
     38        1          -0.000089563    0.000424115   -0.000017876
     39        1           0.000082035    0.000062459    0.000080518
     40        1          -0.000006845    0.000007774    0.000226504
     41        1          -0.000246142    0.000076554   -0.000123826
     42        1          -0.000094646   -0.000282028    0.000341315
     43        1          -0.000117904   -0.000088731    0.000058876
 -------------------------------------------------------------------
 Cartesian Forces:  Max     0.001778307 RMS     0.000436626

 GradGradGradGradGradGradGradGradGradGradGradGradGradGradGradGradGradGrad
 Berny optimization.
 Using GEDIIS/GDIIS optimizer.
 FormGI is forming the generalized inverse of G from B-inverse, IUseBI=4.
 Internal  Forces:  Max     0.000833150 RMS     0.000236366
 Search for a local minimum.
 Step number   4 out of a maximum of  258
 All quantities printed in internal units (Hartrees-Bohrs-Radians)
 Mixed Optimization -- En-DIIS/RFO-DIIS
 Swapping is turned off.
 Update second derivatives using D2CorX and points    2    3    4
 DE= -1.56D-04 DEPred=-1.93D-04 R= 8.11D-01
 TightC=F SS=  1.41D+00  RLast= 2.63D-01 DXNew= 1.3498D+00 7.8909D-01
 Trust test= 8.11D-01 RLast= 2.63D-01 DXMaxT set to 8.03D-01
 ITU=  1  1  1  0
     Eigenvalues ---    0.00212   0.00230   0.00265   0.00330   0.00377
     Eigenvalues ---    0.00382   0.00419   0.00733   0.00786   0.00868
     Eigenvalues ---    0.01026   0.01122   0.01234   0.01278   0.01351
     Eigenvalues ---    0.01385   0.02522   0.02620   0.03172   0.03799
     Eigenvalues ---    0.03896   0.03942   0.04444   0.04578   0.04736
     Eigenvalues ---    0.04898   0.04980   0.05073   0.05125   0.05423
     Eigenvalues ---    0.05435   0.05558   0.05570   0.05603   0.05628
     Eigenvalues ---    0.05646   0.05677   0.05731   0.05846   0.06075
     Eigenvalues ---    0.06204   0.06591   0.06887   0.07748   0.08349
     Eigenvalues ---    0.08569   0.08940   0.09075   0.09351   0.09765
     Eigenvalues ---    0.10352   0.11782   0.12225   0.13377   0.13853
     Eigenvalues ---    0.14596   0.15865   0.16000   0.16000   0.16000
     Eigenvalues ---    0.16000   0.16000   0.16000   0.16000   0.16000
     Eigenvalues ---    0.16017   0.16065   0.16072   0.16201   0.16755
     Eigenvalues ---    0.17297   0.17648   0.19655   0.19905   0.21034
     Eigenvalues ---    0.22153   0.23036   0.24890   0.25097   0.26482
     Eigenvalues ---    0.27044   0.27393   0.28083   0.28408   0.28533
     Eigenvalues ---    0.28735   0.28847   0.29388   0.29437   0.29802
     Eigenvalues ---    0.31697   0.32111   0.32220   0.33700   0.33733
     Eigenvalues ---    0.33810   0.33832   0.33845   0.33994   0.34041
     Eigenvalues ---    0.34114   0.34122   0.34132   0.34138   0.34144
     Eigenvalues ---    0.34170   0.34198   0.34204   0.34231   0.34282
     Eigenvalues ---    0.34332   0.34339   0.34417   0.34526   0.35119
     Eigenvalues ---    0.38791   0.40735   0.42313   0.51709   0.52282
     Eigenvalues ---    0.52916   0.53457   0.94811
 En-DIIS/RFO-DIIS IScMMF=        0 using points:     4    3    2
 RFO step:  Lambda=-3.83774923D-05.
 DidBck=T Rises=F RFO-DIIS coefs:    0.79217    0.37162   -0.16379
 Iteration  1 RMS(Cart)=  0.02537885 RMS(Int)=  0.00022441
 Iteration  2 RMS(Cart)=  0.00033852 RMS(Int)=  0.00001471
 Iteration  3 RMS(Cart)=  0.00000005 RMS(Int)=  0.00001471
 Variable       Old X    -DE/DX   Delta X   Delta X   Delta X     New X
                                 (Linear)    (Quad)   (Total)
    R1        2.55877   0.00083  -0.00034   0.00005  -0.00028   2.55850
    R2        2.85829  -0.00083   0.00025   0.00096   0.00120   2.85950
    R3        2.77970   0.00026   0.00026  -0.00276  -0.00246   2.77723
    R4        2.84039   0.00060  -0.00070   0.00024  -0.00046   2.83992
    R5        2.90720  -0.00016  -0.00005   0.00223   0.00216   2.90936
    R6        2.92590   0.00009   0.00061  -0.00064  -0.00004   2.92586
    R7        2.07874  -0.00020   0.00008  -0.00038  -0.00030   2.07844
    R8        2.06730  -0.00019  -0.00003  -0.00054  -0.00057   2.06673
    R9        2.92782   0.00007   0.00012   0.00008   0.00020   2.92802
   R10        2.94968  -0.00014   0.00056  -0.00065  -0.00009   2.94958
   R11        2.07697   0.00013   0.00021   0.00004   0.00025   2.07723
   R12        2.91023  -0.00038  -0.00031  -0.00099  -0.00129   2.90893
   R13        2.07436  -0.00010  -0.00002  -0.00018  -0.00020   2.07416
   R14        2.06950   0.00037   0.00003   0.00018   0.00021   2.06971
   R15        2.91371  -0.00044  -0.00031  -0.00084  -0.00116   2.91255
   R16        2.07397   0.00007  -0.00001  -0.00027  -0.00028   2.07369
   R17        2.07529   0.00000   0.00006  -0.00010  -0.00004   2.07525
   R18        2.91555  -0.00042   0.00004  -0.00080  -0.00076   2.91479
   R19        2.07894   0.00012   0.00009   0.00017   0.00026   2.07920
   R20        2.87149  -0.00067   0.00079  -0.00188  -0.00108   2.87041
   R21        2.32709   0.00050   0.00008  -0.00070  -0.00062   2.32647
   R22        2.90831   0.00015   0.00013  -0.00212  -0.00202   2.90629
   R23        2.06967   0.00001   0.00006   0.00042   0.00048   2.07015
   R24        2.07170  -0.00031   0.00014  -0.00029  -0.00015   2.07156
   R25        2.89187   0.00048  -0.00020   0.00056   0.00036   2.89224
   R26        2.72953   0.00002  -0.00053   0.00144   0.00092   2.73044
   R27        2.07322  -0.00002   0.00002  -0.00018  -0.00016   2.07307
   R28        2.06947   0.00034   0.00046  -0.00017   0.00029   2.06976
   R29        2.07008   0.00000   0.00001  -0.00025  -0.00024   2.06984
   R30        2.07187   0.00008  -0.00001  -0.00030  -0.00031   2.07156
   R31        2.07073   0.00004   0.00003  -0.00017  -0.00014   2.07059
   R32        2.07054   0.00004  -0.00006   0.00024   0.00018   2.07071
   R33        1.83826  -0.00017  -0.00005   0.00015   0.00009   1.83835
   R34        2.73913  -0.00005   0.00034  -0.00024   0.00010   2.73923
   R35        2.89735  -0.00016  -0.00020  -0.00099  -0.00119   2.89617
   R36        2.90847   0.00004   0.00129  -0.00059   0.00070   2.90917
   R37        1.83870  -0.00021   0.00017  -0.00027  -0.00011   1.83859
   R38        2.06722   0.00035  -0.00021   0.00075   0.00054   2.06776
   R39        2.07312   0.00005   0.00013  -0.00038  -0.00024   2.07288
   R40        2.06732   0.00004   0.00000   0.00000  -0.00001   2.06732
   R41        2.70052   0.00012  -0.00038  -0.00184  -0.00222   2.69829
   R42        2.07580   0.00014  -0.00018   0.00041   0.00023   2.07604
   R43        2.06608  -0.00044   0.00010  -0.00039  -0.00029   2.06579
   R44        1.83993   0.00012  -0.00024   0.00041   0.00018   1.84011
    A1        2.26671   0.00037  -0.00056  -0.00080  -0.00136   2.26535
    A2        1.90978  -0.00017   0.00031   0.00003   0.00030   1.91008
    A3        2.10590  -0.00020   0.00039   0.00078   0.00118   2.10708
    A4        2.23047  -0.00055  -0.00001  -0.00057  -0.00054   2.22993
    A5        1.96095  -0.00004   0.00002  -0.00131  -0.00137   1.95958
    A6        2.09176   0.00059  -0.00004   0.00190   0.00191   2.09367
    A7        1.98945  -0.00051  -0.00042  -0.00189  -0.00232   1.98714
    A8        1.89964   0.00017  -0.00041   0.00020  -0.00021   1.89942
    A9        1.89194   0.00056  -0.00126   0.00532   0.00407   1.89601
   A10        1.93151   0.00013   0.00004  -0.00083  -0.00079   1.93072
   A11        1.89582  -0.00018   0.00122  -0.00138  -0.00016   1.89566
   A12        1.84992  -0.00013   0.00091  -0.00125  -0.00035   1.84957
   A13        1.97657   0.00035   0.00027  -0.00119  -0.00093   1.97565
   A14        1.95387   0.00022   0.00232  -0.00101   0.00131   1.95518
   A15        1.85374  -0.00010  -0.00074   0.00094   0.00019   1.85393
   A16        1.96969  -0.00059  -0.00008  -0.00004  -0.00013   1.96956
   A17        1.88126  -0.00007  -0.00126  -0.00032  -0.00157   1.87969
   A18        1.81576   0.00020  -0.00084   0.00203   0.00119   1.81695
   A19        2.03063   0.00018  -0.00116  -0.00071  -0.00186   2.02877
   A20        1.91302   0.00013   0.00077   0.00177   0.00254   1.91556
   A21        1.89445  -0.00016  -0.00008  -0.00081  -0.00091   1.89354
   A22        1.86488  -0.00008   0.00033   0.00052   0.00085   1.86573
   A23        1.90331  -0.00003  -0.00004  -0.00064  -0.00069   1.90262
   A24        1.84920  -0.00005   0.00033  -0.00006   0.00027   1.84947
   A25        2.04400  -0.00054  -0.00167  -0.00063  -0.00232   2.04168
   A26        1.91170   0.00018   0.00073  -0.00058   0.00016   1.91185
   A27        1.87628   0.00010   0.00018  -0.00012   0.00006   1.87634
   A28        1.88513   0.00029  -0.00032   0.00126   0.00094   1.88606
   A29        1.88809   0.00014   0.00050   0.00071   0.00122   1.88931
   A30        1.84917  -0.00015   0.00083  -0.00067   0.00016   1.84933
   A31        1.96277   0.00047  -0.00026   0.00016  -0.00012   1.96266
   A32        1.96056  -0.00042  -0.00045  -0.00263  -0.00307   1.95749
   A33        1.83565   0.00005  -0.00017   0.00208   0.00191   1.83756
   A34        1.98136  -0.00030  -0.00133   0.00098  -0.00035   1.98101
   A35        1.86280  -0.00021   0.00100  -0.00105  -0.00004   1.86276
   A36        1.84756   0.00046   0.00153   0.00070   0.00223   1.84979
   A37        1.90421  -0.00004  -0.00024   0.00082   0.00053   1.90474
   A38        2.19691  -0.00014   0.00032  -0.00076  -0.00043   2.19648
   A39        2.18205   0.00017  -0.00009  -0.00010  -0.00019   2.18186
   A40        1.83482   0.00041  -0.00009  -0.00010  -0.00031   1.83451
   A41        1.93134  -0.00057   0.00166  -0.00813  -0.00646   1.92488
   A42        1.91637  -0.00014   0.00018   0.00478   0.00499   1.92136
   A43        1.94026  -0.00011  -0.00004  -0.00212  -0.00213   1.93813
   A44        1.97120   0.00010  -0.00085   0.00590   0.00505   1.97626
   A45        1.87070   0.00027  -0.00074  -0.00054  -0.00129   1.86941
   A46        1.81387  -0.00015   0.00028  -0.00054  -0.00033   1.81355
   A47        1.95866   0.00003   0.00040  -0.00314  -0.00273   1.95593
   A48        1.91725   0.00024  -0.00070   0.00387   0.00319   1.92044
   A49        1.97612  -0.00013   0.00084  -0.00153  -0.00066   1.97546
   A50        1.87577   0.00006  -0.00078   0.00126   0.00050   1.87627
   A51        1.91802  -0.00004  -0.00010   0.00037   0.00025   1.91827
   A52        1.92346   0.00025  -0.00027   0.00062   0.00034   1.92380
   A53        1.95582  -0.00013  -0.00069   0.00028  -0.00041   1.95541
   A54        1.93019   0.00000   0.00015  -0.00109  -0.00093   1.92926
   A55        1.88772  -0.00010   0.00003  -0.00021  -0.00018   1.88754
   A56        1.88263  -0.00006   0.00038   0.00038   0.00075   1.88338
   A57        1.88176   0.00004   0.00046   0.00003   0.00049   1.88225
   A58        1.93527   0.00032  -0.00025   0.00049   0.00023   1.93550
   A59        1.91625   0.00003  -0.00004   0.00014   0.00009   1.91634
   A60        1.93681   0.00017  -0.00034   0.00030  -0.00005   1.93677
   A61        1.89267  -0.00029   0.00070  -0.00085  -0.00015   1.89253
   A62        1.88707  -0.00016  -0.00006   0.00013   0.00005   1.88712
   A63        1.89462  -0.00008   0.00005  -0.00024  -0.00019   1.89443
   A64        1.88378   0.00074  -0.00230   0.00446   0.00216   1.88594
   A65        1.90433   0.00008   0.00032  -0.00033  -0.00001   1.90432
   A66        1.94877  -0.00054  -0.00151  -0.00032  -0.00184   1.94693
   A67        1.97429   0.00038   0.00094  -0.00078   0.00017   1.97445
   A68        1.89203   0.00026  -0.00132   0.00196   0.00063   1.89266
   A69        1.79795  -0.00011   0.00159  -0.00037   0.00123   1.79918
   A70        1.93862  -0.00003   0.00012  -0.00002   0.00010   1.93872
   A71        1.88510  -0.00071   0.00159  -0.00417  -0.00257   1.88252
   A72        1.95118   0.00014  -0.00097   0.00063  -0.00034   1.95083
   A73        1.92774   0.00006   0.00050  -0.00098  -0.00048   1.92726
   A74        1.91775   0.00013  -0.00019   0.00129   0.00110   1.91885
   A75        1.88727  -0.00017  -0.00001  -0.00131  -0.00132   1.88595
   A76        1.88494   0.00000   0.00007   0.00042   0.00048   1.88542
   A77        1.89344  -0.00018   0.00066  -0.00008   0.00058   1.89402
   A78        1.95174  -0.00030   0.00071  -0.00124  -0.00054   1.95121
   A79        1.91541   0.00004   0.00079  -0.00164  -0.00084   1.91457
   A80        1.93412  -0.00009   0.00085  -0.00081   0.00004   1.93416
   A81        1.91458   0.00036  -0.00094   0.00279   0.00185   1.91642
   A82        1.85859   0.00003  -0.00162   0.00175   0.00013   1.85872
   A83        1.88765  -0.00002   0.00012  -0.00070  -0.00058   1.88706
   A84        1.84114  -0.00018  -0.00126   0.00136   0.00010   1.84124
    D1        0.05980   0.00007   0.00162  -0.00242  -0.00080   0.05900
    D2       -3.08707  -0.00011  -0.00149   0.00101  -0.00047  -3.08755
    D3       -3.12542   0.00011   0.00472  -0.00198   0.00273  -3.12270
    D4        0.01089  -0.00007   0.00162   0.00145   0.00305   0.01394
    D5        0.37680   0.00002   0.00495   0.00077   0.00571   0.38251
    D6       -1.88421   0.00040   0.00742   0.00157   0.00897  -1.87524
    D7        2.39750   0.00004   0.00592   0.00082   0.00672   2.40422
    D8       -2.71695  -0.00003   0.00156   0.00031   0.00187  -2.71509
    D9        1.30521   0.00036   0.00403   0.00111   0.00513   1.31034
   D10       -0.69626  -0.00001   0.00253   0.00036   0.00288  -0.69338
   D11        0.01910  -0.00008  -0.00314   0.01260   0.00945   0.02856
   D12       -3.11602   0.00019  -0.00210   0.01984   0.01771  -3.09831
   D13        3.12177  -0.00002  -0.00045   0.01295   0.01253   3.13431
   D14       -0.01335   0.00025   0.00059   0.02019   0.02079   0.00744
   D15        0.67196  -0.00011  -0.00556   0.00421  -0.00135   0.67061
   D16       -1.49324  -0.00005  -0.00500   0.00649   0.00149  -1.49175
   D17        2.78537  -0.00027  -0.00519   0.00504  -0.00015   2.78522
   D18       -2.46400   0.00009  -0.00225   0.00056  -0.00169  -2.46569
   D19        1.65398   0.00015  -0.00169   0.00284   0.00115   1.65513
   D20       -0.35060  -0.00008  -0.00187   0.00139  -0.00049  -0.35109
   D21       -0.03538   0.00019   0.00052  -0.01439  -0.01387  -0.04925
   D22        2.10606  -0.00005   0.00194  -0.01834  -0.01640   2.08966
   D23       -2.03789   0.00009   0.00158  -0.01727  -0.01569  -2.05358
   D24        3.10141   0.00002  -0.00231  -0.01127  -0.01358   3.08783
   D25       -1.04034  -0.00022  -0.00088  -0.01522  -0.01611  -1.05645
   D26        1.09889  -0.00008  -0.00125  -0.01415  -0.01539   1.08350
   D27       -1.35684  -0.00012  -0.00111  -0.00459  -0.00569  -1.36254
   D28        2.67542   0.00021  -0.00326  -0.00261  -0.00586   2.66956
   D29        0.70458  -0.00007  -0.00298  -0.00504  -0.00802   0.69656
   D30        0.79110  -0.00017  -0.00193  -0.00636  -0.00830   0.78280
   D31       -1.45982   0.00016  -0.00408  -0.00438  -0.00847  -1.46828
   D32        2.85252  -0.00012  -0.00380  -0.00682  -0.01062   2.84191
   D33        2.81510  -0.00036  -0.00011  -0.00914  -0.00925   2.80585
   D34        0.56418  -0.00003  -0.00226  -0.00717  -0.00942   0.55476
   D35       -1.40666  -0.00032  -0.00198  -0.00960  -0.01157  -1.41823
   D36        0.59903   0.00014   0.00573   0.00221   0.00794   0.60697
   D37       -1.51838   0.00001   0.00552   0.00061   0.00613  -1.51225
   D38        2.75260   0.00009   0.00477   0.00018   0.00494   2.75754
   D39        2.84182   0.00023   0.00914  -0.00029   0.00885   2.85067
   D40        0.72441   0.00010   0.00892  -0.00189   0.00703   0.73144
   D41       -1.28780   0.00018   0.00817  -0.00232   0.00584  -1.28196
   D42       -1.44633   0.00010   0.00731   0.00195   0.00926  -1.43706
   D43        2.71944  -0.00003   0.00710   0.00035   0.00745   2.72689
   D44        0.70724   0.00006   0.00634  -0.00008   0.00626   0.71350
   D45       -0.96814  -0.00013  -0.00548  -0.02466  -0.03014  -0.99828
   D46       -3.05919  -0.00016  -0.00310  -0.02668  -0.02977  -3.08896
   D47        1.02190   0.00001  -0.00278  -0.02577  -0.02854   0.99336
   D48        3.06052  -0.00029  -0.00779  -0.02209  -0.02989   3.03063
   D49        0.96947  -0.00033  -0.00540  -0.02411  -0.02952   0.93995
   D50       -1.23263  -0.00016  -0.00508  -0.02320  -0.02829  -1.26092
   D51        1.02620  -0.00004  -0.00575  -0.02290  -0.02866   0.99755
   D52       -1.06485  -0.00007  -0.00337  -0.02492  -0.02829  -1.09314
   D53        3.01624   0.00010  -0.00305  -0.02401  -0.02706   2.98918
   D54        0.87283  -0.00004  -0.00339   0.00014  -0.00327   0.86956
   D55       -1.28056  -0.00016  -0.00229  -0.00060  -0.00290  -1.28346
   D56        3.00103  -0.00014  -0.00374   0.00055  -0.00321   2.99783
   D57        3.01557   0.00019  -0.00292   0.00238  -0.00054   3.01503
   D58        0.86219   0.00006  -0.00182   0.00164  -0.00018   0.86201
   D59       -1.13941   0.00009  -0.00327   0.00279  -0.00048  -1.13989
   D60       -1.27613   0.00008  -0.00239   0.00227  -0.00013  -1.27626
   D61        2.85367  -0.00005  -0.00129   0.00153   0.00023   2.85390
   D62        0.85207  -0.00002  -0.00274   0.00267  -0.00007   0.85200
   D63       -1.28771   0.00010  -0.00405  -0.00100  -0.00506  -1.29277
   D64        0.96253  -0.00034  -0.00608  -0.00368  -0.00978   0.95276
   D65        2.99120  -0.00008  -0.00431  -0.00295  -0.00727   2.98393
   D66        0.87918   0.00018  -0.00459  -0.00119  -0.00578   0.87340
   D67        3.12943  -0.00026  -0.00662  -0.00387  -0.01049   3.11893
   D68       -1.12509   0.00000  -0.00485  -0.00314  -0.00799  -1.13308
   D69        2.87341   0.00022  -0.00353  -0.00096  -0.00450   2.86891
   D70       -1.15953  -0.00022  -0.00555  -0.00365  -0.00921  -1.16874
   D71        0.86913   0.00004  -0.00379  -0.00292  -0.00671   0.86243
   D72       -3.06757  -0.00008   0.00201  -0.00036   0.00165  -3.06592
   D73        1.11257  -0.00004   0.00263  -0.00071   0.00192   1.11449
   D74       -0.98753   0.00000   0.00240  -0.00019   0.00221  -0.98532
   D75        0.96424  -0.00010   0.00394   0.00090   0.00485   0.96909
   D76       -1.13880  -0.00006   0.00455   0.00055   0.00511  -1.13369
   D77        3.04428  -0.00002   0.00433   0.00107   0.00541   3.04969
   D78       -1.07337   0.00003   0.00248   0.00121   0.00368  -1.06968
   D79        3.10678   0.00007   0.00309   0.00086   0.00395   3.11073
   D80        1.00668   0.00011   0.00287   0.00138   0.00424   1.01092
   D81       -0.04003   0.00018   0.00335  -0.02096  -0.01762  -0.05765
   D82        2.05633  -0.00001   0.00414  -0.02787  -0.02375   2.03258
   D83       -2.16529  -0.00011   0.00434  -0.03053  -0.02620  -2.19149
   D84        3.09516  -0.00009   0.00233  -0.02812  -0.02580   3.06936
   D85       -1.09167  -0.00028   0.00312  -0.03503  -0.03192  -1.12359
   D86        0.96990  -0.00038   0.00332  -0.03769  -0.03437   0.93553
   D87        0.04355  -0.00021  -0.00230   0.02053   0.01822   0.06177
   D88       -2.08636  -0.00007  -0.00343   0.02559   0.02214  -2.06421
   D89        2.07534   0.00002  -0.00330   0.02521   0.02190   2.09724
   D90       -2.04690   0.00028  -0.00421   0.03146   0.02725  -2.01964
   D91        2.10638   0.00042  -0.00534   0.03652   0.03118   2.13756
   D92       -0.01510   0.00051  -0.00521   0.03614   0.03093   0.01583
   D93        2.13271  -0.00006  -0.00262   0.02955   0.02693   2.15964
   D94        0.00281   0.00008  -0.00375   0.03461   0.03085   0.03366
   D95       -2.11868   0.00017  -0.00362   0.03424   0.03061  -2.08807
   D96        1.05755   0.00030  -0.00234   0.00250   0.00019   1.05775
   D97       -3.13453   0.00016  -0.00166   0.00185   0.00022  -3.13431
   D98       -1.04001   0.00019  -0.00184   0.00182   0.00001  -1.04000
   D99        3.10436   0.00004  -0.00113  -0.00141  -0.00256   3.10180
   D100      -1.08772  -0.00010  -0.00045  -0.00206  -0.00254  -1.09026
   D101       1.00680  -0.00008  -0.00063  -0.00209  -0.00275   1.00405
   D102      -1.08124   0.00000  -0.00163  -0.00056  -0.00219  -1.08343
   D103       1.00986  -0.00014  -0.00095  -0.00121  -0.00216   1.00770
   D104       3.10438  -0.00012  -0.00114  -0.00123  -0.00237   3.10200
   D105      -1.35997  -0.00002  -0.00151   0.01312   0.01158  -1.34839
   D106       2.96055   0.00000  -0.00109   0.01119   0.01013   2.97068
   D107       0.80313   0.00015  -0.00156   0.01203   0.01047   0.81360
   D108      -1.22445   0.00016   0.00466  -0.02906  -0.02441  -1.24886
   D109       0.90131  -0.00029   0.00219  -0.02845  -0.02626   0.87504
   D110       2.95673  -0.00026   0.00255  -0.02780  -0.02525   2.93147
   D111      -1.13616   0.00006   0.00097   0.01443   0.01541  -1.12075
   D112       0.96614  -0.00002   0.00066   0.01252   0.01318   0.97932
   D113       3.05441  -0.00012   0.00166   0.01264   0.01430   3.06870
   D114       3.04873   0.00012   0.00238   0.01376   0.01614   3.06487
   D115      -1.13215   0.00004   0.00206   0.01186   0.01391  -1.11824
   D116       0.95612  -0.00006   0.00306   0.01197   0.01503   0.97115
   D117       1.08534   0.00012   0.00114   0.01313   0.01427   1.09961
   D118      -3.09554   0.00004   0.00082   0.01122   0.01204  -3.08350
   D119      -1.00727  -0.00006   0.00182   0.01133   0.01315  -0.99412
   D120      -3.04919  -0.00044  -0.00445  -0.01041  -0.01485  -3.06404
   D121      -0.92037  -0.00016  -0.00460  -0.00884  -0.01345  -0.93381
   D122       1.16324  -0.00022  -0.00341  -0.01127  -0.01468   1.14855
   D123      -0.99585  -0.00022  -0.00264  -0.01140  -0.01404  -1.00989
   D124       1.13298   0.00006  -0.00279  -0.00984  -0.01264   1.12034
   D125      -3.06660   0.00000  -0.00160  -0.01227  -0.01387  -3.08048
   D126       1.02650   0.00001  -0.00325  -0.00934  -0.01259   1.01391
   D127      -3.12786   0.00029  -0.00341  -0.00778  -0.01119  -3.13905
   D128      -1.04426   0.00023  -0.00222  -0.01020  -0.01243  -1.05668
   D129       0.86173   0.00015  -0.00215   0.01544   0.01329   0.87502
   D130      -1.26758   0.00005  -0.00298   0.01641   0.01343  -1.25415
   D131       2.97681  -0.00013  -0.00174   0.01484   0.01310   2.98991
         Item               Value     Threshold  Converged?
 Maximum Force            0.000833     0.000450     NO 
 RMS     Force            0.000236     0.000300     YES
 Maximum Displacement     0.111028     0.001800     NO 
 RMS     Displacement     0.025355     0.001200     NO 
 Predicted change in Energy=-1.000923D-04
 GradGradGradGradGradGradGradGradGradGradGradGradGradGradGradGradGradGrad

                          Input orientation:                          
 ---------------------------------------------------------------------
 Center     Atomic      Atomic             Coordinates (Angstroms)
 Number     Number       Type             X           Y           Z
 ---------------------------------------------------------------------
      1          6           0       -1.804421    0.625699   -0.181466
      2          6           0       -1.056115   -0.498555   -0.277017
      3          6           0        0.416563   -0.602846   -0.557766
      4          6           0        1.263974    0.497324    0.126889
      5          6           0        1.198271    1.861829   -0.604262
      6          6           0       -0.147433    2.217666   -1.261554
      7          6           0       -1.410998    2.071713   -0.391168
      8          6           0       -3.194104    0.263242    0.130421
      9          6           0       -3.294430   -1.245369    0.276201
     10          6           0       -1.888206   -1.774286   -0.052509
     11          8           0       -4.136368    1.047790    0.241175
     12          6           0       -1.336803    2.852832    0.936791
     13          6           0       -1.862148   -2.699670   -1.271292
     14          8           0       -1.406481   -2.480867    1.112131
     15          6           0        2.726673    0.025216    0.398713
     16          8           0        2.694786   -1.174104    1.212210
     17          6           0        3.534238    1.094372    1.142731
     18          6           0        3.459489   -0.436326   -0.874049
     19          8           0        4.756302   -0.956556   -0.580005
     20          1           0        0.572136   -0.590307   -1.646501
     21          1           0        0.769416   -1.579478   -0.214564
     22          1           0        0.836095    0.634786    1.130038
     23          1           0        1.958542    1.895875   -1.395180
     24          1           0        1.467623    2.650216    0.106692
     25          1           0       -0.285581    1.612062   -2.166173
     26          1           0       -0.083229    3.259564   -1.602598
     27          1           0       -2.240416    2.518462   -0.959552
     28          1           0       -3.585060   -1.509667    1.298819
     29          1           0       -4.070748   -1.637289   -0.391204
     30          1           0       -1.125543    3.911672    0.742683
     31          1           0       -0.555198    2.464777    1.598702
     32          1           0       -2.290502    2.792264    1.472042
     33          1           0       -0.838666   -3.021813   -1.495807
     34          1           0       -2.470226   -3.589685   -1.074581
     35          1           0       -2.262076   -2.193148   -2.156852
     36          1           0       -0.590917   -2.949755    0.864406
     37          1           0        2.419248   -0.918685    2.109679
     38          1           0        3.658710    2.000337    0.541867
     39          1           0        3.031524    1.372531    2.077153
     40          1           0        4.529193    0.709301    1.384738
     41          1           0        2.860641   -1.199228   -1.390059
     42          1           0        3.609233    0.400540   -1.561252
     43          1           0        4.621114   -1.603235    0.135330
 ---------------------------------------------------------------------
                    Distance matrix (angstroms):
                    1          2          3          4          5
     1  C    0.000000
     2  C    1.353898   0.000000
     3  C    2.565872   1.502823   0.000000
     4  C    3.086521   2.556898   1.548300   0.000000
     5  C    3.274589   3.280360   2.586089   1.549443   0.000000
     6  C    2.539008   3.028676   2.961199   2.622866   1.539341
     7  C    1.513180   2.597162   3.243609   3.146833   2.626355
     8  C    1.469649   2.305936   3.776325   4.464221   4.731617
     9  C    2.435258   2.423600   3.857436   4.882451   5.533016
    10  C    2.404907   1.539568   2.634297   3.889555   4.801261
    11  O    2.407231   3.485350   4.908369   5.429527   5.462215
    12  C    2.535604   3.575459   4.153276   3.601166   3.127863
    13  C    3.499876   2.546209   3.177785   4.684904   5.533387
    14  O    3.388584   2.445823   3.104675   4.119667   5.346938
    15  C    4.607386   3.878200   2.577969   1.560853   2.591355
    16  O    5.042270   4.091872   2.940994   2.453327   3.841356
    17  C    5.520365   5.062059   3.936005   2.557831   3.016242
    18  C    5.414454   4.555326   3.063847   2.587250   3.235338
    19  O    6.760581   5.838301   4.354186   3.848352   4.539104
    20  H    3.045163   2.129579   1.099865   2.192371   2.737020
    21  H    3.389475   2.122465   1.093665   2.162010   3.489753
    22  H    2.948296   2.616242   2.134578   1.099220   2.155135
    23  H    4.152871   4.008958   3.053288   2.180611   1.097599
    24  H    3.858494   4.053547   3.482620   2.162597   1.095244
    25  H    2.686792   2.935531   2.825916   2.983605   2.168817
    26  H    3.452444   4.102089   4.032330   3.526479   2.143031
    27  H    2.092382   3.312222   4.118681   4.188808   3.518802
    28  H    3.149874   3.146612   4.503579   5.377227   6.153776
    29  H    3.209570   3.224557   4.608012   5.769251   6.328647
    30  H    3.480308   4.527109   4.944708   4.212692   3.378791
    31  H    2.848116   3.542679   3.873627   3.057204   2.879453
    32  H    2.768459   3.925864   4.793234   4.439649   4.165127
    33  H    3.995563   2.810617   2.882173   4.408919   5.365997
    34  H    4.360093   3.491548   4.185912   5.664930   6.587722
    35  H    3.472390   2.803528   3.501606   4.988702   5.552241
    36  H    3.917947   2.743654   2.923281   3.983329   5.339431
    37  H    5.047163   4.236859   3.350487   2.696515   4.072778
    38  H    5.679670   5.398575   4.300845   2.857624   2.717823
    39  H    5.389386   5.074630   4.205108   2.773761   3.284847
    40  H    6.524926   5.951135   4.733791   3.505534   4.047158
    41  H    5.153044   4.131680   2.649887   2.780066   3.570858
    42  H    5.591258   4.921698   3.493839   2.891268   2.977237
    43  H    6.808525   5.798385   4.377146   3.960152   4.926411
                    6          7          8          9         10
     6  C    0.000000
     7  C    1.541256   0.000000
     8  C    3.878089   2.592699   0.000000
     9  C    4.925535   3.872432   1.518955   0.000000
    10  C    4.519709   3.890260   2.427005   1.537943   0.000000
    11  O    4.420227   2.979248   1.231114   2.443085   3.620027
    12  C    2.578906   1.542442   3.287214   4.589547   4.763715
    13  C    5.207739   4.872807   3.538044   2.561476   1.530505
    14  O    5.412560   4.794363   3.418990   2.406157   1.444889
    15  C    3.977916   4.683202   5.931631   6.154924   4.973824
    16  O    5.069696   5.473902   6.157536   6.062335   4.792030
    17  C    4.538400   5.269098   6.854643   7.270211   6.249856
    18  C    4.494855   5.499552   6.765253   6.898772   5.573411
    19  O    5.881055   6.873256   8.074749   8.101283   6.715387
    20  H    2.924154   3.548947   4.250948   4.367634   3.161629
    21  H    4.044145   4.256358   4.384532   4.106985   2.669676
    22  H    3.031922   3.070546   4.168906   4.617928   3.824116
    23  H    2.134604   3.520334   5.616290   6.344655   5.483641
    24  H    2.160463   2.978084   5.237357   6.154792   5.555462
    25  H    1.097350   2.151391   3.943750   4.814902   4.301551
    26  H    1.098173   2.154420   4.653907   5.842613   5.567798
    27  H    2.135945   1.100264   2.680220   4.099324   4.401643
    28  H    5.680299   4.517619   2.158982   1.095475   2.185275
    29  H    5.568715   4.564095   2.156992   1.096220   2.212910
    30  H    2.800593   2.180035   4.238496   5.613978   5.791728
    31  H    2.899725   2.201472   3.737169   4.797665   4.740577
    32  H    3.520718   2.182722   3.002065   4.329017   4.831095
    33  H    5.290068   5.243262   4.357097   3.510918   2.177376
    34  H    6.257448   5.800038   4.101351   2.828381   2.163111
    35  H    4.972782   4.693720   3.483410   2.807808   2.177953
    36  H    5.605232   5.240624   4.199841   3.249600   1.976213
    37  H    5.271600   5.465116   6.068290   6.009533   4.895026
    38  H    4.217380   5.155346   7.081515   7.677978   6.735677
    39  H    4.686895   5.130055   6.616550   7.079162   6.216243
    40  H    5.581117   6.347903   7.837193   8.139943   7.029716
    41  H    4.554140   5.472087   6.411756   6.376790   4.967019
    42  H    4.183815   5.418915   7.011848   7.331154   6.101477
    43  H    6.268143   7.082994   8.035011   7.924882   6.514276
                   11         12         13         14         15
    11  O    0.000000
    12  C    3.402884   0.000000
    13  C    4.637142   5.998491   0.000000
    14  O    4.545577   5.337036   2.436435   0.000000
    15  C    6.940591   4.979636   5.592067   4.885937   0.000000
    16  O    7.248750   5.704890   5.409324   4.305582   1.449538
    17  C    7.723546   5.182820   7.024475   6.098686   1.532585
    18  C    7.819422   6.091150   5.796581   5.639390   1.539469
    19  O    9.152667   7.344251   6.878969   6.570140   2.457877
    20  H    5.330730   4.708784   3.242829   3.885768   3.033776
    21  H    5.583632   5.040551   3.049038   2.703174   2.604229
    22  H    5.068139   3.111038   4.915842   3.838849   2.116766
    23  H    6.367482   4.148873   5.977630   6.063486   2.703229
    24  H    5.830143   2.931709   6.450387   5.966523   2.925937
    25  H    4.576274   3.503279   4.677330   5.362440   4.262675
    26  H    4.971859   2.861010   6.227905   6.486394   4.728827
    27  H    2.683142   2.127073   5.241104   5.475456   5.721288
    28  H    2.821902   4.921089   3.315118   2.392550   6.557747
    29  H    2.759322   5.422104   2.604059   3.173320   7.042217
    30  H    4.185498   1.097019   6.950434   6.409367   5.482922
    31  H    4.083566   1.095272   6.051157   5.041907   4.261703
    32  H    2.822312   1.095310   6.153918   5.358819   5.829291
    33  H    5.518479   6.377862   1.096220   2.723303   5.058186
    34  H    5.100335   6.843705   1.095710   2.672591   6.499683
    35  H    4.446030   5.990715   1.095775   3.391323   6.028240
    36  H    5.379498   5.850778   2.497955   0.972814   4.480372
    37  H    7.094676   5.450497   5.738748   4.251084   1.978096
    38  H    7.858817   5.083096   7.473787   6.786940   2.188672
    39  H    7.406412   4.751210   7.193257   5.956159   2.173788
    40  H    8.747243   6.261413   7.715233   6.744161   2.165478
    41  H    7.527825   6.281079   4.956831   5.109978   2.171847
    42  H    7.978848   6.059474   6.295348   6.372352   2.182028
    43  H    9.150553   7.483024   6.724094   6.168977   2.511997
                   16         17         18         19         20
    16  O    0.000000
    17  C    2.419812   0.000000
    18  C    2.341274   2.532988   0.000000
    19  O    2.740294   2.944073   1.427874   0.000000
    20  H    3.608142   4.403635   2.992858   4.333451   0.000000
    21  H    2.430445   4.078721   2.996366   4.051770   1.751520
    22  H    2.594912   2.737035   3.470713   4.563402   3.046259
    23  H    4.094546   3.092930   2.821982   4.077786   2.857689
    24  H    4.165756   2.786561   3.802121   4.929073   3.791644
    25  H    5.297054   5.080144   4.459936   5.876590   2.419952
    26  H    5.941205   5.030999   5.171193   6.499417   3.905501
    27  H    6.535121   6.308269   6.420826   7.821373   4.248151
    28  H    6.289402   7.582202   7.449771   8.568211   5.177104
    29  H    6.968351   8.225007   7.640675   8.855272   4.922226
    30  H    6.378126   5.459925   6.522379   7.748887   5.371976
    31  H    4.894203   4.336981   5.536119   6.683136   4.597364
    32  H    6.375945   6.076090   6.999309   8.241480   5.418652
    33  H    4.820028   6.559509   5.054252   6.033875   2.815190
    34  H    6.143435   7.931611   6.719033   7.707184   4.310375
    35  H    6.079433   7.435879   6.121136   7.298852   3.295803
    36  H    3.750967   5.783540   5.073987   5.886588   3.636529
    37  H    0.972939   2.496115   3.196468   3.563377   4.198636
    38  H    3.384609   1.094213   2.825214   3.347614   4.585557
    39  H    2.710511   1.096922   3.487795   3.931920   4.875133
    40  H    2.634773   1.093976   2.749336   2.585899   5.151280
    41  H    2.607670   3.482723   1.098592   2.075718   2.381975
    42  H    3.317802   2.792589   1.093168   2.029857   3.195779
    43  H    2.248236   3.077863   1.931294   0.973742   4.538190
                   21         22         23         24         25
    21  H    0.000000
    22  H    2.591403   0.000000
    23  H    3.858232   3.037592   0.000000
    24  H    4.298955   2.346918   1.750900   0.000000
    25  H    3.886866   3.616384   2.389784   3.052442   0.000000
    26  H    5.105877   3.898964   2.464041   2.387073   1.752948
    27  H    5.138795   4.168878   4.267158   3.860543   2.469590
    28  H    4.610495   4.916683   7.041795   6.652473   5.712961
    29  H    4.843731   5.617259   7.059997   7.021691   5.294930
    30  H    5.887268   3.838756   4.259751   2.953010   3.801998
    31  H    4.625855   2.346105   3.950427   2.520374   3.869639
    32  H    5.596416   3.814090   5.203734   4.000982   4.318471
    33  H    2.511542   4.803187   5.658459   6.329209   4.714668
    34  H    3.908432   5.799850   7.057489   7.472511   5.746514
    35  H    3.652262   5.329120   5.925696   6.518624   4.287919
    36  H    2.211864   3.867280   5.923310   6.014266   5.485236
    37  H    2.925868   2.424735   4.518632   4.201738   5.657181
    38  H    4.662112   3.190272   2.579465   2.326497   4.800175
    39  H    4.368462   2.502240   3.671822   2.821522   5.391325
    40  H    4.683183   3.702621   3.967891   3.843666   6.050289
    41  H    2.428909   3.716623   3.223892   4.358783   4.290038
    42  H    3.714647   3.871462   2.233471   3.525560   4.123505
    43  H    3.867631   4.508276   4.655698   5.295014   6.301643
                   26         27         28         29         30
    26  H    0.000000
    27  H    2.369852   0.000000
    28  H    6.589887   4.809795   0.000000
    29  H    6.430160   4.576396   1.763053   0.000000
    30  H    2.648020   2.466086   5.979082   6.383643   0.000000
    31  H    3.332082   3.063904   5.006615   5.757235   1.775266
    32  H    3.813638   2.447473   4.495831   5.124637   1.772616
    33  H    6.327542   5.739958   4.199905   3.685568   7.291526
    34  H    7.272467   6.113551   3.346993   2.615440   7.834602
    35  H    5.898020   4.861405   3.762857   2.588008   6.853309
    36  H    6.700709   5.995754   3.350741   3.925346   6.883300
    37  H    6.123819   6.553368   6.087567   6.992200   6.145451
    38  H    4.492939   6.109207   8.084882   8.593455   5.155833
    39  H    5.177176   6.190969   7.258930   8.099016   5.050669
    40  H    6.058256   7.388936   8.412628   9.089523   6.530196
    41  H    5.347184   6.326717   6.990959   7.016677   6.823457
    42  H    4.670119   6.250283   7.974131   8.031430   6.328845
    43  H    6.985561   8.078846   8.288773   8.707862   7.987938
                   31         32         33         34         35
    31  H    0.000000
    32  H    1.770472   0.000000
    33  H    6.305475   6.687260   0.000000
    34  H    6.889869   6.873636   1.778173   0.000000
    35  H    6.222048   6.166361   1.774757   1.779031   0.000000
    36  H    5.464213   6.019019   2.374275   2.775065   3.534575
    37  H    4.533899   6.029881   5.294968   6.417220   6.460831
    38  H    4.369168   6.073343   7.042762   8.451338   7.741067
    39  H    3.779747   5.541278   6.859642   8.051477   7.659182
    40  H    5.383169   7.131241   7.143715   8.574462   8.190751
    41  H    5.833145   7.117437   4.125272   5.850808   5.274285
    42  H    5.620398   7.051815   5.612539   7.288249   6.446257
    43  H    6.744211   8.299255   5.872152   7.463040   7.278764
                   36         37         38         39         40
    36  H    0.000000
    37  H    3.838886   0.000000
    38  H    6.531981   3.537652   0.000000
    39  H    5.768448   2.371837   1.773303   0.000000
    40  H    6.314663   2.761837   1.770577   1.778293   0.000000
    41  H    4.478863   3.538601   3.821841   4.320267   3.758464
    42  H    5.894876   4.078254   2.642898   3.810054   3.101696
    43  H    5.432305   3.035602   3.751963   3.892642   2.630075
                   41         42         43
    41  H    0.000000
    42  H    1.774530   0.000000
    43  H    2.364169   2.813789   0.000000
 Stoichiometry    C15H24O4
 Framework group  C1[X(C15H24O4)]
 Deg. of freedom   123
 Full point group                 C1      NOp   1
 Largest Abelian subgroup         C1      NOp   1
 Largest concise Abelian subgroup C1      NOp   1
                         Standard orientation:                         
 ---------------------------------------------------------------------
 Center     Atomic      Atomic             Coordinates (Angstroms)
 Number     Number       Type             X           Y           Z
 ---------------------------------------------------------------------
      1          6           0       -1.831879    0.628559   -0.160600
      2          6           0       -1.098337   -0.506193   -0.245999
      3          6           0        0.369628   -0.633113   -0.541715
      4          6           0        1.238110    0.467708    0.114916
      5          6           0        1.180402    1.820707   -0.637969
      6          6           0       -0.168433    2.182140   -1.285721
      7          6           0       -1.423505    2.066003   -0.398716
      8          6           0       -3.222127    0.288325    0.173044
      9          6           0       -3.338939   -1.216343    0.344955
     10          6           0       -1.943094   -1.767775    0.009086
     11          8           0       -4.153518    1.086068    0.281484
     12          6           0       -1.324530    2.867887    0.915176
     13          6           0       -1.942305   -2.713326   -1.194400
     14          8           0       -1.456471   -2.460954    1.179729
     15          6           0        2.698060   -0.017742    0.377875
     16          8           0        2.661135   -1.203041    1.211460
     17          6           0        3.527014    1.053536    1.094825
     18          6           0        3.410474   -0.509091   -0.895312
     19          8           0        4.704238   -1.040256   -0.607452
     20          1           0        0.512726   -0.640385   -1.632207
     21          1           0        0.714630   -1.608217   -0.186400
     22          1           0        0.823560    0.626877    1.120450
     23          1           0        1.931821    1.832430   -1.437941
     24          1           0        1.467451    2.617322    0.056702
     25          1           0       -0.324336    1.563478   -2.178542
     26          1           0       -0.095625    3.217424   -1.644706
     27          1           0       -2.254002    2.513468   -0.964959
     28          1           0       -3.620877   -1.460209    1.375055
     29          1           0       -4.127600   -1.609650   -0.306984
     30          1           0       -1.102782    3.920726    0.701144
     31          1           0       -0.540050    2.481228    1.574498
     32          1           0       -2.272630    2.827813    1.462172
     33          1           0       -0.925449   -3.051626   -1.425171
     34          1           0       -2.558751   -3.592473   -0.976051
     35          1           0       -2.346322   -2.216576   -2.083631
     36          1           0       -0.649543   -2.943804    0.930552
     37          1           0        2.399105   -0.929543    2.107646
     38          1           0        3.655436    1.947904    0.477642
     39          1           0        3.038541    1.353158    2.030164
     40          1           0        4.519990    0.660341    1.331851
     41          1           0        2.796539   -1.272986   -1.391752
     42          1           0        3.562332    0.314464   -1.597958
     43          1           0        4.569554   -1.673381    0.120001
 ---------------------------------------------------------------------
 Rotational constants (GHZ):      0.5756742      0.2555810      0.2031403
 Standard basis: 6-31G(d) (6D, 7F)
 There are   333 symmetry adapted cartesian basis functions of A   symmetry.
 There are   333 symmetry adapted basis functions of A   symmetry.
   333 basis functions,   628 primitive gaussians,   333 cartesian basis functions
    73 alpha electrons       73 beta electrons
       nuclear repulsion energy      1598.1439175557 Hartrees.
 NAtoms=   43 NActive=   43 NUniq=   43 SFac= 1.00D+00 NAtFMM=   60 NAOKFM=F Big=F
 Integral buffers will be    131072 words long.
 Raffenetti 2 integral format.
 Two-electron integral symmetry is turned on.
 ------------------------------------------------------------------------------
 Polarizable Continuum Model (PCM)
 =================================
 Model                : PCM (using non-symmetric T matrix).
 Atomic radii         : SMD-Coulomb.
 Polarization charges : Total charges.
 Charge compensation  : None.
 Solution method      : On-the-fly selection.
 Cavity type          : VdW (van der Waals Surface) (Alpha=1.000).
 Cavity algorithm     : GePol (No added spheres)
                        Default sphere list used, NSphG=   43.
                        Lebedev-Laikov grids with approx.  5.0 points / Ang**2.
                        Smoothing algorithm: Karplus/York (Gamma=1.0000).
                        Polarization charges: spherical gaussians, with
                                              point-specific exponents (IZeta= 3).
                        Self-potential: point-specific (ISelfS= 7).
                        Self-field    : sphere-specific E.n sum rule (ISelfD= 2).
 1st derivatives      : Analytical E(r).r(x)/FMM algorithm (CHGder, D1EAlg=3).
                        Cavity 1st derivative terms included.
 Solvent              : Methanol, Eps=  32.613000 Eps(inf)=   1.765709
 ------------------------------------------------------------------------------
 ------------------------------------------------------------------------------
 Atomic radii for non-electrostatic terms: SMD-CDS.
 ------------------------------------------------------------------------------
 Nuclear repulsion after PCM non-electrostatic terms =     1598.1454629257 Hartrees.
 One-electron integrals computed using PRISM.
 NBasis=   333 RedAO= T EigKep=  9.22D-04  NBF=   333
 NBsUse=   333 1.00D-06 EigRej= -1.00D+00 NBFU=   333
 Initial guess from the checkpoint file:  "DY-202A-11R_7.chk"
 B after Tr=     0.000000    0.000000    0.000000
         Rot=    0.999998    0.001606   -0.000941    0.001145 Ang=   0.25 deg.
 ExpMin= 1.61D-01 ExpMax= 5.48D+03 ExpMxC= 8.25D+02 IAcc=1 IRadAn=         1 AccDes= 0.00D+00
 Harris functional with IExCor=  402 and IRadAn=       1 diagonalized for initial guess.
 HarFok:  IExCor=  402 AccDes= 0.00D+00 IRadAn=         1 IDoV= 1 UseB2=F ITyADJ=14
 ICtDFT=  3500011 ScaDFX=  1.000000  1.000000  1.000000  1.000000
 FoFCou: FMM=F IPFlag=           0 FMFlag=      100000 FMFlg1=           0
         NFxFlg=           0 DoJE=T BraDBF=F KetDBF=T FulRan=T
         wScrn=  0.000000 ICntrl=     500 IOpCl=  0 I1Cent=   200000004 NGrid=           0
         NMat0=    1 NMatS0=      1 NMatT0=    0 NMatD0=    1 NMtDS0=    0 NMtDT0=    0
 Petite list used in FoFCou.
 Keep R1 ints in memory in canonical form, NReq=1565304907.
 Requested convergence on RMS density matrix=1.00D-08 within 128 cycles.
 Requested convergence on MAX density matrix=1.00D-06.
 Requested convergence on             energy=1.00D-06.
 No special actions if energy rises.
 Inv3:  Mode=1 IEnd=    22129968.
 Iteration    1 A*A^-1 deviation from unit magnitude is 7.44D-15 for    666.
 Iteration    1 A*A^-1 deviation from orthogonality  is 2.75D-15 for   1809    673.
 Iteration    1 A^-1*A deviation from unit magnitude is 7.11D-15 for   2716.
 Iteration    1 A^-1*A deviation from orthogonality  is 9.33D-09 for   2454   2446.
 Iteration    2 A*A^-1 deviation from unit magnitude is 1.18D-14 for    677.
 Iteration    2 A*A^-1 deviation from orthogonality  is 8.73D-15 for   1807    671.
 Iteration    2 A^-1*A deviation from unit magnitude is 9.99D-16 for   1006.
 Iteration    2 A^-1*A deviation from orthogonality  is 3.85D-16 for   2085   1082.
 Error on total polarization charges =  0.05205
 SCF Done:  E(RB3LYP) =  -886.951791402     A.U. after   10 cycles
            NFock= 10  Conv=0.35D-08     -V/T= 2.0094
 SMD-CDS (non-electrostatic) energy       (kcal/mol) =       0.97
 (included in total energy above)
 D1PCM: PCM CHGder 1st derivatives, ID1Alg=3 FixD1E=F DoIter=F DoCFld=F I1PDM=0.
 Calling FoFJK, ICntrl=      2127 FMM=F ISym2X=0 I1Cent= 0 IOpClX= 0 NMat=1 NMatS=1 NMatT=0.
 ***** Axes restored to original set *****
 -------------------------------------------------------------------
 Center     Atomic                   Forces (Hartrees/Bohr)
 Number     Number              X              Y              Z
 -------------------------------------------------------------------
      1        6           0.001572014    0.002306262    0.000248320
      2        6          -0.001124363   -0.001936190   -0.000007872
      3        6           0.000397071    0.000029665   -0.000203581
      4        6           0.000093490    0.000188892    0.000423304
      5        6          -0.000213444   -0.000360602   -0.000161468
      6        6          -0.000043011    0.000028992    0.000313083
      7        6          -0.000902985   -0.000725577    0.000212143
      8        6          -0.000660570   -0.001275105   -0.000211594
      9        6          -0.000962551   -0.000293402   -0.000915376
     10        6           0.001648806    0.000201323    0.001584692
     11        8          -0.000839238    0.000859919    0.000075086
     12        6           0.000141137   -0.000233451   -0.000495888
     13        6          -0.000404639    0.000546855   -0.000342691
     14        8          -0.000147287   -0.000057406   -0.000865569
     15        6          -0.000089117    0.000007963    0.000021308
     16        8          -0.000320897   -0.000398372   -0.000109076
     17        6           0.000153484    0.000185503   -0.000721909
     18        6          -0.000532391    0.000157244   -0.000075045
     19        8           0.000869803   -0.000147559    0.000036368
     20        1           0.000104608   -0.000076986    0.000094580
     21        1           0.000117971   -0.000124414   -0.000039328
     22        1           0.000005957    0.000049849   -0.000120857
     23        1           0.000119845    0.000017143    0.000070737
     24        1           0.000209230    0.000134726    0.000081465
     25        1          -0.000000156    0.000106784   -0.000279428
     26        1          -0.000074771    0.000004502   -0.000057869
     27        1           0.000058398   -0.000103165   -0.000089469
     28        1           0.000628362    0.000571995    0.000375949
     29        1           0.000250496    0.000340974    0.000171208
     30        1           0.000030520    0.000077135    0.000181092
     31        1          -0.000040944   -0.000002155    0.000101051
     32        1          -0.000075345    0.000121926    0.000122427
     33        1           0.000076420   -0.000336441   -0.000105113
     34        1           0.000088120   -0.000167690   -0.000028495
     35        1           0.000081041   -0.000098092   -0.000062954
     36        1          -0.000156321    0.000087801    0.000225084
     37        1           0.000017216    0.000048304   -0.000251689
     38        1           0.000146444    0.000072412    0.000087444
     39        1           0.000024506    0.000062861    0.000230024
     40        1          -0.000091992    0.000017016    0.000315262
     41        1          -0.000055595    0.000092478   -0.000060535
     42        1          -0.000092520   -0.000028067    0.000182073
     43        1          -0.000006805    0.000046149    0.000053106
 -------------------------------------------------------------------
 Cartesian Forces:  Max     0.002306262 RMS     0.000492770

 GradGradGradGradGradGradGradGradGradGradGradGradGradGradGradGradGradGrad
 Berny optimization.
 Using GEDIIS/GDIIS optimizer.
 FormGI is forming the generalized inverse of G from B-inverse, IUseBI=4.
 Internal  Forces:  Max     0.001197901 RMS     0.000222170
 Search for a local minimum.
 Step number   5 out of a maximum of  258
 All quantities printed in internal units (Hartrees-Bohrs-Radians)
 Mixed Optimization -- En-DIIS/RFO-DIIS
 Swapping is turned off.
 Update second derivatives using D2CorX and points    2    3    4    5
 DE= -8.50D-05 DEPred=-1.00D-04 R= 8.49D-01
 TightC=F SS=  1.41D+00  RLast= 1.72D-01 DXNew= 1.3498D+00 5.1536D-01
 Trust test= 8.49D-01 RLast= 1.72D-01 DXMaxT set to 8.03D-01
 ITU=  1  1  1  1  0
     Eigenvalues ---    0.00135   0.00249   0.00289   0.00336   0.00373
     Eigenvalues ---    0.00405   0.00417   0.00735   0.00840   0.00999
     Eigenvalues ---    0.01034   0.01126   0.01273   0.01320   0.01353
     Eigenvalues ---    0.01413   0.02542   0.02687   0.03179   0.03762
     Eigenvalues ---    0.03914   0.03957   0.04444   0.04589   0.04730
     Eigenvalues ---    0.04923   0.04997   0.05082   0.05129   0.05438
     Eigenvalues ---    0.05442   0.05567   0.05571   0.05606   0.05632
     Eigenvalues ---    0.05650   0.05677   0.05725   0.05871   0.06062
     Eigenvalues ---    0.06100   0.06596   0.06935   0.07760   0.08351
     Eigenvalues ---    0.08607   0.08941   0.09066   0.09349   0.09724
     Eigenvalues ---    0.10319   0.11766   0.12188   0.13358   0.13868
     Eigenvalues ---    0.14590   0.15949   0.15993   0.16000   0.16000
     Eigenvalues ---    0.16000   0.16000   0.16000   0.16000   0.16000
     Eigenvalues ---    0.16022   0.16036   0.16082   0.16389   0.16564
     Eigenvalues ---    0.17299   0.17588   0.19750   0.19956   0.20936
     Eigenvalues ---    0.22125   0.23238   0.24894   0.25082   0.26476
     Eigenvalues ---    0.27057   0.27337   0.28001   0.28396   0.28554
     Eigenvalues ---    0.28802   0.28990   0.29398   0.29614   0.30363
     Eigenvalues ---    0.31731   0.31949   0.32352   0.33731   0.33780
     Eigenvalues ---    0.33830   0.33844   0.33968   0.34033   0.34072
     Eigenvalues ---    0.34114   0.34132   0.34136   0.34139   0.34168
     Eigenvalues ---    0.34193   0.34203   0.34215   0.34240   0.34320
     Eigenvalues ---    0.34334   0.34402   0.34508   0.34652   0.35652
     Eigenvalues ---    0.38796   0.41866   0.42229   0.51713   0.52326
     Eigenvalues ---    0.52911   0.54453   0.96359
 En-DIIS/RFO-DIIS IScMMF=        0 using points:     5    4    3    2
 RFO step:  Lambda=-2.57881678D-05.
 DidBck=F Rises=F RFO-DIIS coefs:    0.98382    0.10667   -0.05886   -0.03163
 Iteration  1 RMS(Cart)=  0.02511528 RMS(Int)=  0.00026974
 Iteration  2 RMS(Cart)=  0.00039330 RMS(Int)=  0.00003429
 Iteration  3 RMS(Cart)=  0.00000007 RMS(Int)=  0.00003429
 Variable       Old X    -DE/DX   Delta X   Delta X   Delta X     New X
                                 (Linear)    (Quad)   (Total)
    R1        2.55850   0.00118  -0.00045   0.00094   0.00051   2.55901
    R2        2.85950  -0.00106   0.00084  -0.00083   0.00000   2.85949
    R3        2.77723   0.00092  -0.00083  -0.00038  -0.00117   2.77606
    R4        2.83992   0.00071  -0.00062   0.00069   0.00005   2.83998
    R5        2.90936  -0.00071   0.00077   0.00032   0.00108   2.91044
    R6        2.92586   0.00023   0.00008   0.00061   0.00069   2.92655
    R7        2.07844  -0.00008   0.00006  -0.00037  -0.00031   2.07813
    R8        2.06673   0.00014  -0.00005  -0.00014  -0.00019   2.06653
    R9        2.92802   0.00000   0.00016   0.00014   0.00031   2.92833
   R10        2.94958  -0.00006   0.00012   0.00005   0.00017   2.94976
   R11        2.07723  -0.00011   0.00001   0.00000   0.00000   2.07723
   R12        2.90893   0.00020  -0.00006  -0.00059  -0.00064   2.90829
   R13        2.07416   0.00003   0.00001  -0.00009  -0.00009   2.07407
   R14        2.06971   0.00020  -0.00018   0.00048   0.00030   2.07001
   R15        2.91255   0.00002  -0.00003  -0.00093  -0.00094   2.91161
   R16        2.07369   0.00017  -0.00013   0.00008  -0.00005   2.07364
   R17        2.07525   0.00002  -0.00001   0.00002   0.00001   2.07526
   R18        2.91479  -0.00009   0.00012  -0.00084  -0.00071   2.91408
   R19        2.07920  -0.00004   0.00001   0.00011   0.00012   2.07932
   R20        2.87041  -0.00034   0.00028  -0.00167  -0.00140   2.86900
   R21        2.32647   0.00120  -0.00026   0.00020  -0.00006   2.32641
   R22        2.90629   0.00059  -0.00068  -0.00077  -0.00150   2.90479
   R23        2.07015   0.00005   0.00014   0.00060   0.00073   2.07088
   R24        2.07156  -0.00041   0.00017  -0.00086  -0.00069   2.07087
   R25        2.89224   0.00045  -0.00026   0.00115   0.00089   2.89312
   R26        2.73044  -0.00063   0.00026  -0.00064  -0.00038   2.73006
   R27        2.07307   0.00005  -0.00002  -0.00004  -0.00007   2.07300
   R28        2.06976   0.00003  -0.00009   0.00030   0.00021   2.06997
   R29        2.06984   0.00012  -0.00007   0.00003  -0.00004   2.06979
   R30        2.07156   0.00019  -0.00014   0.00006  -0.00008   2.07148
   R31        2.07059   0.00008  -0.00006   0.00005  -0.00001   2.07058
   R32        2.07071  -0.00003   0.00002   0.00007   0.00009   2.07081
   R33        1.83835  -0.00023   0.00009  -0.00021  -0.00011   1.83824
   R34        2.73923   0.00009   0.00010   0.00039   0.00049   2.73972
   R35        2.89617   0.00031  -0.00025  -0.00025  -0.00050   2.89567
   R36        2.90917  -0.00005   0.00027   0.00101   0.00128   2.91045
   R37        1.83859  -0.00023   0.00006  -0.00029  -0.00023   1.83836
   R38        2.06776   0.00003  -0.00008   0.00034   0.00026   2.06802
   R39        2.07288   0.00020  -0.00008   0.00022   0.00013   2.07302
   R40        2.06732  -0.00002  -0.00003  -0.00006  -0.00009   2.06722
   R41        2.69829   0.00084  -0.00074  -0.00083  -0.00156   2.69673
   R42        2.07604   0.00000  -0.00003   0.00004   0.00001   2.07605
   R43        2.06579  -0.00015   0.00020  -0.00034  -0.00013   2.06565
   R44        1.84011   0.00001  -0.00003   0.00012   0.00009   1.84019
    A1        2.26535   0.00054  -0.00082   0.00080  -0.00003   2.26532
    A2        1.91008  -0.00022   0.00036  -0.00059  -0.00033   1.90975
    A3        2.10708  -0.00032   0.00049  -0.00026   0.00033   2.10740
    A4        2.22993  -0.00054   0.00055  -0.00133  -0.00076   2.22916
    A5        1.95958   0.00016  -0.00051  -0.00059  -0.00125   1.95834
    A6        2.09367   0.00038  -0.00002   0.00192   0.00202   2.09568
    A7        1.98714  -0.00018   0.00016  -0.00217  -0.00203   1.98511
    A8        1.89942   0.00008  -0.00007   0.00062   0.00054   1.89996
    A9        1.89601   0.00014  -0.00042   0.00267   0.00226   1.89827
   A10        1.93072   0.00005  -0.00003  -0.00039  -0.00042   1.93031
   A11        1.89566   0.00000   0.00017   0.00006   0.00024   1.89590
   A12        1.84957  -0.00008   0.00019  -0.00062  -0.00044   1.84913
   A13        1.97565   0.00017  -0.00011  -0.00001  -0.00013   1.97552
   A14        1.95518  -0.00010  -0.00012   0.00090   0.00078   1.95595
   A15        1.85393  -0.00008  -0.00011  -0.00111  -0.00122   1.85271
   A16        1.96956  -0.00007   0.00042  -0.00018   0.00025   1.96981
   A17        1.87969  -0.00001   0.00016  -0.00077  -0.00061   1.87907
   A18        1.81695   0.00009  -0.00028   0.00111   0.00083   1.81778
   A19        2.02877   0.00008  -0.00018  -0.00038  -0.00056   2.02821
   A20        1.91556  -0.00009  -0.00014   0.00114   0.00099   1.91656
   A21        1.89354  -0.00003   0.00022  -0.00072  -0.00049   1.89305
   A22        1.86573   0.00006  -0.00009   0.00073   0.00065   1.86638
   A23        1.90262   0.00002  -0.00009  -0.00008  -0.00018   1.90244
   A24        1.84947  -0.00005   0.00033  -0.00072  -0.00039   1.84908
   A25        2.04168  -0.00003  -0.00003  -0.00110  -0.00114   2.04054
   A26        1.91185  -0.00003  -0.00014   0.00049   0.00035   1.91220
   A27        1.87634   0.00011  -0.00002   0.00001   0.00000   1.87634
   A28        1.88606   0.00009  -0.00019   0.00127   0.00109   1.88715
   A29        1.88931  -0.00007   0.00013   0.00022   0.00035   1.88966
   A30        1.84933  -0.00009   0.00030  -0.00094  -0.00064   1.84869
   A31        1.96266   0.00004   0.00000   0.00053   0.00052   1.96317
   A32        1.95749  -0.00009  -0.00002  -0.00299  -0.00300   1.95449
   A33        1.83756   0.00006  -0.00026   0.00158   0.00133   1.83889
   A34        1.98101  -0.00003   0.00058  -0.00069  -0.00011   1.98091
   A35        1.86276  -0.00004   0.00017  -0.00036  -0.00018   1.86258
   A36        1.84979   0.00008  -0.00058   0.00242   0.00184   1.85163
   A37        1.90474  -0.00032   0.00015  -0.00013  -0.00018   1.90456
   A38        2.19648   0.00001   0.00007  -0.00036  -0.00022   2.19626
   A39        2.18186   0.00031  -0.00021   0.00064   0.00050   2.18236
   A40        1.83451   0.00048  -0.00029  -0.00017  -0.00078   1.83372
   A41        1.92488  -0.00035   0.00025  -0.00843  -0.00813   1.91676
   A42        1.92136  -0.00028   0.00112   0.00421   0.00542   1.92678
   A43        1.93813  -0.00027  -0.00030  -0.00360  -0.00385   1.93427
   A44        1.97626   0.00002   0.00060   0.00582   0.00648   1.98273
   A45        1.86941   0.00037  -0.00129   0.00176   0.00045   1.86986
   A46        1.81355  -0.00010   0.00022  -0.00074  -0.00067   1.81288
   A47        1.95593   0.00007  -0.00054  -0.00258  -0.00307   1.95286
   A48        1.92044   0.00013  -0.00010   0.00419   0.00412   1.92457
   A49        1.97546  -0.00018   0.00051  -0.00175  -0.00119   1.97427
   A50        1.87627   0.00009  -0.00001   0.00048   0.00051   1.87678
   A51        1.91827   0.00000  -0.00004   0.00061   0.00052   1.91879
   A52        1.92380   0.00023  -0.00030   0.00118   0.00088   1.92468
   A53        1.95541   0.00004   0.00005  -0.00021  -0.00017   1.95525
   A54        1.92926   0.00012  -0.00029  -0.00033  -0.00063   1.92863
   A55        1.88754  -0.00013   0.00014  -0.00054  -0.00040   1.88714
   A56        1.88338  -0.00018   0.00021  -0.00005   0.00017   1.88355
   A57        1.88225  -0.00011   0.00021  -0.00006   0.00014   1.88239
   A58        1.93550   0.00027  -0.00038   0.00102   0.00063   1.93613
   A59        1.91634   0.00004   0.00006   0.00014   0.00020   1.91654
   A60        1.93677   0.00015  -0.00041   0.00071   0.00031   1.93707
   A61        1.89253  -0.00026   0.00069  -0.00158  -0.00089   1.89164
   A62        1.88712  -0.00015   0.00004  -0.00019  -0.00015   1.88697
   A63        1.89443  -0.00006   0.00002  -0.00017  -0.00015   1.89428
   A64        1.88594   0.00031  -0.00058   0.00206   0.00148   1.88742
   A65        1.90432  -0.00028  -0.00032  -0.00205  -0.00237   1.90196
   A66        1.94693   0.00003   0.00043  -0.00109  -0.00066   1.94628
   A67        1.97445   0.00023  -0.00024   0.00073   0.00049   1.97495
   A68        1.89266   0.00030  -0.00033   0.00185   0.00152   1.89418
   A69        1.79918   0.00001   0.00003   0.00171   0.00174   1.80091
   A70        1.93872  -0.00029   0.00035  -0.00090  -0.00055   1.93818
   A71        1.88252  -0.00022   0.00036  -0.00229  -0.00193   1.88059
   A72        1.95083   0.00025  -0.00046   0.00084   0.00039   1.95122
   A73        1.92726   0.00005  -0.00003  -0.00032  -0.00035   1.92691
   A74        1.91885   0.00010   0.00002   0.00128   0.00130   1.92015
   A75        1.88595  -0.00011  -0.00003  -0.00113  -0.00116   1.88478
   A76        1.88542  -0.00009  -0.00015   0.00042   0.00027   1.88569
   A77        1.89402  -0.00022   0.00068  -0.00118  -0.00050   1.89352
   A78        1.95121   0.00015   0.00022   0.00047   0.00069   1.95189
   A79        1.91457  -0.00001  -0.00047  -0.00018  -0.00065   1.91392
   A80        1.93416  -0.00020   0.00055  -0.00086  -0.00031   1.93385
   A81        1.91642   0.00008  -0.00042   0.00203   0.00161   1.91804
   A82        1.85872  -0.00005   0.00024  -0.00070  -0.00047   1.85825
   A83        1.88706   0.00003  -0.00011  -0.00078  -0.00089   1.88617
   A84        1.84124  -0.00003   0.00018  -0.00028  -0.00010   1.84113
    D1        0.05900  -0.00005  -0.00107  -0.00119  -0.00227   0.05673
    D2       -3.08755  -0.00009   0.00072  -0.00103  -0.00031  -3.08786
    D3       -3.12270  -0.00013  -0.00047  -0.00275  -0.00322  -3.12591
    D4        0.01394  -0.00017   0.00133  -0.00258  -0.00125   0.01269
    D5        0.38251  -0.00008  -0.00066   0.00060  -0.00007   0.38244
    D6       -1.87524   0.00000  -0.00145   0.00369   0.00223  -1.87301
    D7        2.40422  -0.00008  -0.00061   0.00137   0.00076   2.40498
    D8       -2.71509   0.00000  -0.00132   0.00230   0.00098  -2.71410
    D9        1.31034   0.00009  -0.00211   0.00540   0.00328   1.31363
   D10       -0.69338   0.00000  -0.00127   0.00308   0.00181  -0.69157
   D11        0.02856   0.00013   0.00135   0.02211   0.02344   0.05199
   D12       -3.09831  -0.00001   0.00020   0.01177   0.01196  -3.08635
   D13        3.13431   0.00008   0.00184   0.02075   0.02259  -3.12629
   D14        0.00744  -0.00006   0.00069   0.01041   0.01111   0.01855
   D15        0.67061   0.00002   0.00218   0.00183   0.00401   0.67462
   D16       -1.49175   0.00002   0.00216   0.00341   0.00558  -1.48617
   D17        2.78522   0.00000   0.00220   0.00239   0.00460   2.78982
   D18       -2.46569   0.00005   0.00027   0.00166   0.00192  -2.46377
   D19        1.65513   0.00006   0.00025   0.00323   0.00349   1.65862
   D20       -0.35109   0.00004   0.00030   0.00222   0.00251  -0.34857
   D21       -0.04925   0.00016  -0.00336  -0.01721  -0.02057  -0.06982
   D22        2.08966  -0.00008  -0.00291  -0.02122  -0.02412   2.06554
   D23       -2.05358   0.00005  -0.00342  -0.01923  -0.02264  -2.07622
   D24        3.08783   0.00012  -0.00172  -0.01706  -0.01879   3.06904
   D25       -1.05645  -0.00012  -0.00127  -0.02108  -0.02234  -1.07879
   D26        1.08350   0.00001  -0.00177  -0.01909  -0.02085   1.06264
   D27       -1.36254   0.00003   0.00027  -0.00322  -0.00294  -1.36548
   D28        2.66956   0.00007  -0.00012  -0.00375  -0.00386   2.66570
   D29        0.69656   0.00006   0.00033  -0.00488  -0.00454   0.69202
   D30        0.78280   0.00004   0.00027  -0.00431  -0.00404   0.77877
   D31       -1.46828   0.00008  -0.00012  -0.00484  -0.00496  -1.47324
   D32        2.84191   0.00007   0.00033  -0.00597  -0.00564   2.83627
   D33        2.80585  -0.00003   0.00057  -0.00524  -0.00466   2.80119
   D34        0.55476   0.00001   0.00019  -0.00577  -0.00558   0.54918
   D35       -1.41823   0.00000   0.00064  -0.00690  -0.00626  -1.42450
   D36        0.60697   0.00004  -0.00285   0.00254  -0.00030   0.60667
   D37       -1.51225  -0.00003  -0.00248   0.00093  -0.00155  -1.51380
   D38        2.75754   0.00010  -0.00293   0.00157  -0.00135   2.75619
   D39        2.85067  -0.00001  -0.00275   0.00363   0.00089   2.85156
   D40        0.73144  -0.00009  -0.00238   0.00202  -0.00035   0.73108
   D41       -1.28196   0.00004  -0.00282   0.00266  -0.00015  -1.28211
   D42       -1.43706   0.00004  -0.00276   0.00441   0.00166  -1.43540
   D43        2.72689  -0.00003  -0.00239   0.00280   0.00042   2.72731
   D44        0.71350   0.00010  -0.00283   0.00345   0.00062   0.71411
   D45       -0.99828   0.00026   0.00253   0.02249   0.02502  -0.97326
   D46       -3.08896   0.00005   0.00287   0.02220   0.02508  -3.06389
   D47        0.99336   0.00023   0.00223   0.02372   0.02596   1.01931
   D48        3.03063   0.00017   0.00243   0.02187   0.02430   3.05493
   D49        0.93995  -0.00003   0.00277   0.02159   0.02436   0.96431
   D50       -1.26092   0.00015   0.00213   0.02311   0.02524  -1.23568
   D51        0.99755   0.00017   0.00219   0.02222   0.02441   1.02196
   D52       -1.09314  -0.00004   0.00254   0.02193   0.02447  -1.06867
   D53        2.98918   0.00015   0.00189   0.02345   0.02535   3.01453
   D54        0.86956   0.00005   0.00266  -0.00090   0.00177   0.87133
   D55       -1.28346  -0.00003   0.00306  -0.00220   0.00086  -1.28260
   D56        2.99783   0.00003   0.00279  -0.00135   0.00144   2.99927
   D57        3.01503   0.00004   0.00228   0.00091   0.00319   3.01822
   D58        0.86201  -0.00004   0.00267  -0.00039   0.00229   0.86429
   D59       -1.13989   0.00002   0.00241   0.00046   0.00286  -1.13703
   D60       -1.27626   0.00002   0.00257   0.00041   0.00298  -1.27328
   D61        2.85390  -0.00006   0.00297  -0.00089   0.00208   2.85598
   D62        0.85200  -0.00001   0.00270  -0.00004   0.00266   0.85466
   D63       -1.29277   0.00013  -0.00049  -0.00015  -0.00063  -1.29340
   D64        0.95276   0.00002  -0.00001  -0.00446  -0.00446   0.94830
   D65        2.98393   0.00007  -0.00028  -0.00211  -0.00239   2.98154
   D66        0.87340   0.00015  -0.00086   0.00076  -0.00010   0.87331
   D67        3.11893   0.00004  -0.00038  -0.00355  -0.00393   3.11501
   D68       -1.13308   0.00009  -0.00065  -0.00120  -0.00185  -1.13493
   D69        2.86891   0.00006  -0.00054   0.00043  -0.00011   2.86880
   D70       -1.16874  -0.00005  -0.00006  -0.00389  -0.00394  -1.17269
   D71        0.86243   0.00000  -0.00034  -0.00153  -0.00187   0.86056
   D72       -3.06592  -0.00007   0.00235  -0.00307  -0.00073  -3.06665
   D73        1.11449  -0.00009   0.00234  -0.00304  -0.00071   1.11377
   D74       -0.98532  -0.00006   0.00224  -0.00259  -0.00036  -0.98568
   D75        0.96909  -0.00002   0.00185  -0.00057   0.00129   0.97039
   D76       -1.13369  -0.00004   0.00184  -0.00054   0.00131  -1.13238
   D77        3.04969  -0.00001   0.00175  -0.00009   0.00167   3.05136
   D78       -1.06968   0.00000   0.00170  -0.00129   0.00041  -1.06927
   D79        3.11073  -0.00002   0.00169  -0.00126   0.00042   3.11115
   D80        1.01092   0.00001   0.00159  -0.00081   0.00078   1.01170
   D81       -0.05765  -0.00003  -0.00335  -0.03182  -0.03519  -0.09284
   D82        2.03258  -0.00026  -0.00376  -0.04061  -0.04438   1.98820
   D83       -2.19149  -0.00020  -0.00450  -0.04102  -0.04550  -2.23699
   D84        3.06936   0.00010  -0.00221  -0.02161  -0.02383   3.04553
   D85       -1.12359  -0.00013  -0.00262  -0.03039  -0.03302  -1.15661
   D86        0.93553  -0.00006  -0.00336  -0.03080  -0.03414   0.90139
   D87        0.06177  -0.00004   0.00387   0.02865   0.03251   0.09428
   D88       -2.06421   0.00004   0.00411   0.03326   0.03736  -2.02686
   D89        2.09724   0.00010   0.00385   0.03327   0.03709   2.13434
   D90       -2.01964   0.00024   0.00391   0.04071   0.04464  -1.97501
   D91        2.13756   0.00032   0.00415   0.04532   0.04948   2.18704
   D92        0.01583   0.00037   0.00389   0.04532   0.04922   0.06505
   D93        2.15964  -0.00006   0.00537   0.03697   0.04233   2.20197
   D94        0.03366   0.00002   0.00561   0.04158   0.04717   0.08083
   D95       -2.08807   0.00008   0.00535   0.04159   0.04691  -2.04116
   D96        1.05775   0.00023  -0.00279   0.00416   0.00143   1.05918
   D97       -3.13431   0.00010  -0.00212   0.00292   0.00085  -3.13346
   D98       -1.04000   0.00015  -0.00231   0.00325   0.00100  -1.03901
   D99        3.10180   0.00003  -0.00254   0.00026  -0.00233   3.09947
   D100      -1.09026  -0.00010  -0.00187  -0.00098  -0.00290  -1.09316
   D101       1.00405  -0.00005  -0.00207  -0.00064  -0.00276   1.00128
   D102      -1.08343   0.00002  -0.00224   0.00014  -0.00211  -1.08554
   D103       1.00770  -0.00011  -0.00158  -0.00110  -0.00268   1.00502
   D104       3.10200  -0.00006  -0.00177  -0.00076  -0.00254   3.09947
   D105      -1.34839  -0.00003   0.00266   0.01178   0.01437  -1.33402
   D106       2.97068  -0.00003   0.00246   0.01032   0.01285   2.98353
   D107       0.81360   0.00014   0.00187   0.01179   0.01366   0.82726
   D108      -1.24886   0.00005  -0.00467  -0.01942  -0.02409  -1.27295
   D109       0.87504   0.00011  -0.00453  -0.02086  -0.02539   0.84965
   D110       2.93147  -0.00009  -0.00426  -0.02022  -0.02448   2.90700
   D111      -1.12075  -0.00012   0.00303  -0.00168   0.00135  -1.11940
   D112       0.97932  -0.00006   0.00266  -0.00276  -0.00010   0.97922
   D113       3.06870  -0.00024   0.00350  -0.00361  -0.00012   3.06859
   D114       3.06487   0.00001   0.00337   0.00033   0.00370   3.06857
   D115      -1.11824   0.00007   0.00300  -0.00076   0.00224  -1.11600
   D116       0.97115  -0.00010   0.00384  -0.00161   0.00223   0.97337
   D117       1.09961  -0.00002   0.00333  -0.00227   0.00106   1.10067
   D118      -3.08350   0.00005   0.00296  -0.00335  -0.00039  -3.08389
   D119      -0.99412  -0.00013   0.00380  -0.00420  -0.00040  -0.99452
   D120      -3.06404  -0.00007   0.00167  -0.02695  -0.02528  -3.08932
   D121      -0.93381   0.00012   0.00096  -0.02418  -0.02322  -0.95704
   D122       1.14855   0.00002   0.00087  -0.02580  -0.02493   1.12362
   D123      -1.00989  -0.00029   0.00119  -0.02800  -0.02681  -1.03670
   D124       1.12034  -0.00009   0.00048  -0.02523  -0.02475   1.09558
   D125      -3.08048  -0.00019   0.00039  -0.02685  -0.02646  -3.10694
   D126       1.01391  -0.00006   0.00098  -0.02533  -0.02434   0.98956
   D127      -3.13905   0.00013   0.00027  -0.02256  -0.02229   3.12185
   D128      -1.05668   0.00003   0.00018  -0.02418  -0.02400  -1.08068
   D129       0.87502   0.00007   0.00277   0.01075   0.01352   0.88854
   D130      -1.25415  -0.00007   0.00351   0.00925   0.01276  -1.24138
   D131       2.98991  -0.00012   0.00373   0.00952   0.01324   3.00315
         Item               Value     Threshold  Converged?
 Maximum Force            0.001198     0.000450     NO 
 RMS     Force            0.000222     0.000300     YES
 Maximum Displacement     0.139569     0.001800     NO 
 RMS     Displacement     0.025152     0.001200     NO 
 Predicted change in Energy=-6.706561D-05
 GradGradGradGradGradGradGradGradGradGradGradGradGradGradGradGradGradGrad

                          Input orientation:                          
 ---------------------------------------------------------------------
 Center     Atomic      Atomic             Coordinates (Angstroms)
 Number     Number       Type             X           Y           Z
 ---------------------------------------------------------------------
      1          6           0       -1.802817    0.622872   -0.188359
      2          6           0       -1.055475   -0.502855   -0.277747
      3          6           0        0.416837   -0.609099   -0.559831
      4          6           0        1.263542    0.493375    0.122813
      5          6           0        1.200089    1.855286   -0.613703
      6          6           0       -0.143915    2.208269   -1.275201
      7          6           0       -1.407733    2.067374   -0.405233
      8          6           0       -3.192610    0.263058    0.123167
      9          6           0       -3.287472   -1.240831    0.308328
     10          6           0       -1.890817   -1.775932   -0.046428
     11          8           0       -4.136504    1.047757    0.217405
     12          6           0       -1.331621    2.850400    0.921054
     13          6           0       -1.891311   -2.689396   -1.275031
     14          8           0       -1.396080   -2.497106    1.103471
     15          6           0        2.725341    0.022064    0.401309
     16          8           0        2.686450   -1.192778    1.191599
     17          6           0        3.519416    1.080483    1.174097
     18          6           0        3.475008   -0.411268   -0.872373
     19          8           0        4.782777   -0.900678   -0.577952
     20          1           0        0.571948   -0.597616   -1.648478
     21          1           0        0.771325   -1.584840   -0.216106
     22          1           0        0.831565    0.634996    1.123628
     23          1           0        1.962797    1.887601   -1.402279
     24          1           0        1.467031    2.646098    0.095708
     25          1           0       -0.280728    1.598646   -2.177289
     26          1           0       -0.078567    3.248358   -1.621528
     27          1           0       -2.236066    2.513601   -0.975728
     28          1           0       -3.540383   -1.471862    1.349279
     29          1           0       -4.087201   -1.652975   -0.317347
     30          1           0       -1.118643    3.908691    0.726028
     31          1           0       -0.550264    2.461950    1.583211
     32          1           0       -2.285306    2.791681    1.456488
     33          1           0       -0.874076   -3.015507   -1.520981
     34          1           0       -2.500651   -3.578178   -1.076701
     35          1           0       -2.303833   -2.172067   -2.148546
     36          1           0       -0.581132   -2.960019    0.843046
     37          1           0        2.420863   -0.950211    2.095480
     38          1           0        3.645132    1.999005    0.592624
     39          1           0        3.004819    1.338419    2.107934
     40          1           0        4.513743    0.696703    1.420479
     41          1           0        2.896198   -1.183555   -1.397224
     42          1           0        3.606420    0.434563   -1.552197
     43          1           0        4.660004   -1.565279    0.123115
 ---------------------------------------------------------------------
                    Distance matrix (angstroms):
                    1          2          3          4          5
     1  C    0.000000
     2  C    1.354168   0.000000
     3  C    2.565659   1.502851   0.000000
     4  C    3.084826   2.555536   1.548664   0.000000
     5  C    3.273714   3.280436   2.586422   1.549607   0.000000
     6  C    2.539027   3.029199   2.960364   2.622259   1.539001
     7  C    1.513179   2.597386   3.242909   3.145157   2.624723
     8  C    1.469027   2.305364   3.775613   4.462101   4.730113
     9  C    2.433987   2.422789   3.856773   4.873769   5.529402
    10  C    2.404610   1.540139   2.636352   3.889522   4.802212
    11  O    2.406505   3.484582   4.907360   5.429252   5.460958
    12  C    2.532726   3.571793   4.149489   3.595501   3.123345
    13  C    3.487091   2.544436   3.188525   4.694368   5.536085
    14  O    3.401253   2.449655   3.101260   4.120468   5.350896
    15  C    4.605746   3.877013   2.579021   1.560946   2.591785
    16  O    5.035314   4.078845   2.925634   2.451547   3.841755
    17  C    5.512881   5.054151   3.935377   2.557119   3.029162
    18  C    5.421509   4.570257   3.080459   2.588312   3.221713
    19  O    6.770748   5.859485   4.375703   3.849606   4.520207
    20  H    3.043196   2.129879   1.099701   2.192267   2.735333
    21  H    3.391308   2.124074   1.093563   2.162434   3.489468
    22  H    2.943030   2.611413   2.133965   1.099223   2.154817
    23  H    4.153672   4.011087   3.055032   2.181452   1.097553
    24  H    3.855650   4.051964   3.482664   2.162489   1.095402
    25  H    2.687886   2.936801   2.824341   2.982761   2.168752
    26  H    3.452563   4.102646   4.031451   3.526176   2.142737
    27  H    2.093444   3.313605   4.118509   4.187524   3.517328
    28  H    3.125921   3.124253   4.477572   5.333299   6.115168
    29  H    3.227156   3.242793   4.629777   5.781956   6.352256
    30  H    3.478620   4.524742   4.941817   4.207500   3.374591
    31  H    2.844214   3.536732   3.867720   3.049253   2.873709
    32  H    2.764425   3.920972   4.788781   4.433421   4.160589
    33  H    3.984501   2.809263   2.895007   4.425351   5.371214
    34  H    4.350282   3.490626   4.194559   5.673229   6.590324
    35  H    3.450368   2.800813   3.516949   4.998982   5.554528
    36  H    3.923445   2.742049   2.913904   3.980891   5.336856
    37  H    5.052720   4.232878   3.344123   2.704579   4.086658
    38  H    5.673079   5.395606   4.307232   2.856504   2.730223
    39  H    5.375716   5.056456   4.196123   2.772516   3.306283
    40  H    6.518645   5.944670   4.734066   3.505579   4.057156
    41  H    5.177381   4.163208   2.679265   2.790730   3.567247
    42  H    5.581699   4.923032   3.499637   2.880659   2.947822
    43  H    6.830305   5.827189   4.402858   3.971651   4.920790
                    6          7          8          9         10
     6  C    0.000000
     7  C    1.540756   0.000000
     8  C    3.877347   2.592402   0.000000
     9  C    4.928063   3.871280   1.518212   0.000000
    10  C    4.520553   3.890130   2.425059   1.537150   0.000000
    11  O    4.417626   2.978840   1.231084   2.442695   3.617449
    12  C    2.578083   1.542064   3.285460   4.575911   4.759377
    13  C    5.200049   4.859758   3.516436   2.560202   1.530974
    14  O    5.419091   4.807369   3.436134   2.405793   1.444687
    15  C    3.977790   4.681464   5.929384   6.144712   4.974151
    16  O    5.065885   5.471818   6.150151   6.039058   4.777463
    17  C    4.548731   5.267355   6.842802   7.243741   6.238542
    18  C    4.485627   5.495730   6.775172   6.914721   5.597908
    19  O    5.867197   6.867428   8.090281   8.125892   6.751699
    20  H    2.919723   3.544991   4.248692   4.374693   3.165471
    21  H    4.043144   4.257079   4.386641   4.106971   2.674380
    22  H    3.030038   3.066526   4.163322   4.598904   3.820075
    23  H    2.134764   3.519502   5.616436   6.346542   5.487272
    24  H    2.160147   2.974917   5.233726   6.144813   5.554250
    25  H    1.097324   2.151750   3.943977   4.825084   4.303572
    26  H    1.098180   2.154247   4.653305   5.845874   5.568544
    27  H    2.135417   1.100326   2.680949   4.104877   4.402600
    28  H    5.653959   4.489176   2.152729   1.095864   2.182091
    29  H    5.601446   4.585660   2.159984   1.095855   2.216443
    30  H    2.801151   2.180315   4.237383   5.603202   5.788599
    31  H    2.898274   2.201103   3.734816   4.777890   4.734179
    32  H    3.519666   2.181917   2.999146   4.310889   4.824672
    33  H    5.280282   5.231191   4.339104   3.510033   2.178215
    34  H    6.251125   5.789438   4.083331   2.828530   2.163666
    35  H    4.961382   4.670652   3.446802   2.805526   2.178625
    36  H    5.602618   5.245584   4.210259   3.250510   1.976993
    37  H    5.283519   5.478826   6.072324   5.988611   4.884687
    38  H    4.229591   5.150906   7.070263   7.657570   6.730919
    39  H    4.702847   5.130107   6.595743   7.034490   6.189322
    40  H    5.589749   6.346324   7.826809   8.114794   7.020265
    41  H    4.556496   5.484196   6.440332   6.414824   5.009099
    42  H    4.157857   5.396603   7.004504   7.334457   6.113367
    43  H    6.266784   7.091738   8.062653   7.956252   6.556399
                   11         12         13         14         15
    11  O    0.000000
    12  C    3.407640   0.000000
    13  C    4.608098   5.985431   0.000000
    14  O    4.567394   5.351005   2.437109   0.000000
    15  C    6.940518   4.972782   5.610312   4.881123   0.000000
    16  O    7.247189   5.706608   5.411101   4.286734   1.449797
    17  C    7.715532   5.170028   7.034641   6.079986   1.532321
    18  C    7.826333   6.079354   5.843747   5.655279   1.540144
    19  O    9.164199   7.328264   6.944701   6.599548   2.458341
    20  H    5.325250   4.702646   3.253098   3.880002   3.036895
    21  H    5.586169   5.038538   3.070993   2.696509   2.604135
    22  H    5.066885   3.102971   4.921300   3.843549   2.117503
    23  H    6.366332   4.144641   5.984918   6.065187   2.704558
    24  H    5.828302   2.924959   6.451735   5.972063   2.926140
    25  H    4.572203   3.502998   4.668548   5.364939   4.262772
    26  H    4.969021   2.862383   6.217960   6.493983   4.728926
    27  H    2.680285   2.128200   5.222988   5.489610   5.720100
    28  H    2.825771   4.872778   3.329989   2.389473   6.510743
    29  H    2.753606   5.422846   2.610223   3.158071   7.052160
    30  H    4.189406   1.096983   6.938011   6.422901   5.476087
    31  H    4.089802   1.095383   6.041880   5.053493   4.252003
    32  H    2.829051   1.095287   6.136663   5.374626   5.821578
    33  H    5.493227   6.370381   1.096179   2.725615   5.087027
    34  H    5.074446   6.832589   1.095703   2.672441   6.515923
    35  H    4.395870   5.965972   1.095825   3.391943   6.050502
    36  H    5.393920   5.859206   2.505206   0.972755   4.474452
    37  H    7.107608   5.468552   5.742817   4.236274   1.976927
    38  H    7.848536   5.059724   7.491424   6.774201   2.188815
    39  H    7.393042   4.743362   7.186086   5.923522   2.173354
    40  H    8.740560   6.249489   7.730210   6.725096   2.166154
    41  H    7.552793   6.286626   5.020232   5.138340   2.171964
    42  H    7.966202   6.028058   6.329375   6.377481   2.182347
    43  H    9.176894   7.485619   6.792509   6.205284   2.517929
                   16         17         18         19         20
    16  O    0.000000
    17  C    2.421127   0.000000
    18  C    2.343622   2.532851   0.000000
    19  O    2.758844   2.930999   1.427047   0.000000
    20  H    3.590456   4.412540   3.010785   4.355336   0.000000
    21  H    2.408952   4.072912   3.019579   4.085432   1.751014
    22  H    2.604990   2.724986   3.473684   4.567903   3.044881
    23  H    4.091529   3.116442   2.802210   4.050468   2.858562
    24  H    4.174318   2.797563   3.783734   4.901796   3.790124
    25  H    5.286359   5.093267   4.455122   5.868865   2.414593
    26  H    5.939924   5.045858   5.155773   6.475817   3.900694
    27  H    6.531899   6.308814   6.417313   7.815348   4.244667
    28  H    6.235078   7.509056   7.434804   8.562445   5.163537
    29  H    6.954930   8.219296   7.683548   8.905637   4.959170
    30  H    6.381259   5.450790   6.505272   7.723804   5.366859
    31  H    4.897623   4.317189   5.521603   6.664774   4.589566
    32  H    6.376867   6.058278   6.990257   8.229839   5.412212
    33  H    4.832988   6.583567   5.110507   6.112429   2.820184
    34  H    6.143397   7.937910   6.766060   7.775993   4.318743
    35  H    6.084283   7.451797   6.174467   7.369073   3.316486
    36  H    3.731182   5.766260   5.088326   5.918753   3.621910
    37  H    0.972819   2.485857   3.195283   3.567678   4.190469
    38  H    3.386048   1.094348   2.825699   3.327558   4.605371
    39  H    2.710717   1.096992   3.487795   3.922839   4.876240
    40  H    2.638470   1.093927   2.750226   2.572495   5.160572
    41  H    2.597322   3.482235   1.098597   2.076151   2.410103
    42  H    3.320091   2.803116   1.093097   2.028752   3.206663
    43  H    2.274936   3.066849   1.930531   0.973788   4.559289
                   21         22         23         24         25
    21  H    0.000000
    22  H    2.593489   0.000000
    23  H    3.858038   3.037913   0.000000
    24  H    4.299078   2.346267   1.750734   0.000000
    25  H    3.884280   3.614121   2.391138   3.052595   0.000000
    26  H    5.104638   3.897934   2.463107   2.387570   1.752510
    27  H    5.139906   4.164950   4.266647   3.857260   2.470675
    28  H    4.588466   4.858364   7.010140   6.603274   5.700004
    29  H    4.860059   5.612975   7.093324   7.035776   5.340568
    30  H    5.885446   3.831250   4.255558   2.945700   3.803638
    31  H    4.621758   2.336329   3.944428   2.513176   3.867726
    32  H    5.594148   3.804862   5.199644   3.994114   4.318101
    33  H    2.541034   4.819683   5.665899   6.336264   4.698213
    34  H    3.926811   5.804821   7.064213   7.473865   5.739238
    35  H    3.679098   5.330802   5.936494   6.516963   4.279258
    36  H    2.200468   3.872799   5.917135   6.015151   5.476686
    37  H    2.909838   2.446067   4.527397   4.224017   5.661432
    38  H    4.664414   3.171537   2.611953   2.325894   4.821315
    39  H    4.351448   2.487306   3.702567   2.850240   5.406077
    40  H    4.678625   3.694639   3.986668   3.851962   6.061714
    41  H    2.463971   3.731559   3.209870   4.351737   4.294416
    42  H    3.728390   3.860056   2.198929   3.490482   4.105575
    43  H    3.903495   4.527602   4.639410   5.285029   6.301833
                   26         27         28         29         30
    26  H    0.000000
    27  H    2.368909   0.000000
    28  H    6.564324   4.794874   0.000000
    29  H    6.464759   4.606574   1.763364   0.000000
    30  H    2.651192   2.467972   5.933263   6.390078   0.000000
    31  H    3.333360   3.064762   4.946758   5.749318   1.775070
    32  H    3.814766   2.448556   4.445730   5.113540   1.772677
    33  H    6.314979   5.720433   4.210751   3.691802   7.283775
    34  H    7.263947   6.098358   3.376831   2.607713   7.823873
    35  H    5.883075   4.830691   3.775463   2.608284   6.829602
    36  H    6.698556   6.000605   3.350829   3.917576   6.890703
    37  H    6.139323   6.566376   6.030373   6.976425   6.165422
    38  H    4.508801   6.108439   8.015677   8.599651   5.134029
    39  H    5.202309   6.193294   7.163303   8.070141   5.051623
    40  H    6.070754   7.389373   8.341264   9.083901   6.520958
    41  H    5.342415   6.339302   7.003997   7.081974   6.823351
    42  H    4.636958   6.228110   7.945428   8.066876   6.291748
    43  H    6.976312   8.087057   8.292078   8.758727   7.982519
                   31         32         33         34         35
    31  H    0.000000
    32  H    1.770636   0.000000
    33  H    6.304237   6.676850   0.000000
    34  H    6.882027   6.858464   1.777563   0.000000
    35  H    6.202833   6.134770   1.774665   1.778971   0.000000
    36  H    5.472345   6.030139   2.382754   2.784259   3.540931
    37  H    4.553335   6.046329   5.310448   6.417962   6.467414
    38  H    4.335543   6.045221   7.073606   8.465357   7.765439
    39  H    3.765139   5.524651   6.868153   8.038969   7.656561
    40  H    5.365328   7.114583   7.173652   8.585583   8.212620
    41  H    5.835307   7.127002   4.193606   5.912946   5.346211
    42  H    5.587406   7.022865   5.654981   7.322876   6.487007
    43  H    6.745172   8.306522   5.952500   7.534341   7.350079
                   36         37         38         39         40
    36  H    0.000000
    37  H    3.823597   0.000000
    38  H    6.520425   3.529205   0.000000
    39  H    5.738951   2.361988   1.772721   0.000000
    40  H    6.297840   2.747380   1.770824   1.777989   0.000000
    41  H    4.501828   3.532616   3.827413   4.319523   3.753834
    42  H    5.898811   4.077829   2.655039   3.817779   3.119094
    43  H    5.471115   3.046684   3.735575   3.887236   2.611725
                   41         42         43
    41  H    0.000000
    42  H    1.773906   0.000000
    43  H    2.359693   2.813552   0.000000
 Stoichiometry    C15H24O4
 Framework group  C1[X(C15H24O4)]
 Deg. of freedom   123
 Full point group                 C1      NOp   1
 Largest Abelian subgroup         C1      NOp   1
 Largest concise Abelian subgroup C1      NOp   1
                         Standard orientation:                         
 ---------------------------------------------------------------------
 Center     Atomic      Atomic             Coordinates (Angstroms)
 Number     Number       Type             X           Y           Z
 ---------------------------------------------------------------------
      1          6           0       -1.829250    0.633194   -0.159056
      2          6           0       -1.100991   -0.505159   -0.246024
      3          6           0        0.365759   -0.637742   -0.545402
      4          6           0        1.238381    0.458039    0.115018
      5          6           0        1.187122    1.813164   -0.634844
      6          6           0       -0.159421    2.180720   -1.283110
      7          6           0       -1.414165    2.068915   -0.395954
      8          6           0       -3.220492    0.298790    0.173600
      9          6           0       -3.336758   -1.201418    0.375648
     10          6           0       -1.953350   -1.762321    0.009039
     11          8           0       -4.150591    1.099359    0.271444
     12          6           0       -1.308860    2.864189    0.921016
     13          6           0       -1.983875   -2.688213   -1.209844
     14          8           0       -1.455522   -2.479458    1.160127
     15          6           0        2.695964   -0.033630    0.380094
     16          8           0        2.647906   -1.239529    1.183468
     17          6           0        3.516413    1.019869    1.131765
     18          6           0        3.422462   -0.491894   -0.898279
     19          8           0        4.725962   -0.999040   -0.615161
     20          1           0        0.507203   -0.639898   -1.635967
     21          1           0        0.709112   -1.615433   -0.195962
     22          1           0        0.821433    0.616783    1.119630
     23          1           0        1.940177    1.825229   -1.433208
     24          1           0        1.475513    2.606854    0.062860
     25          1           0       -0.317290    1.564136   -2.176990
     26          1           0       -0.082039    3.216029   -1.641084
     27          1           0       -2.242514    2.522413   -0.960662
     28          1           0       -3.580058   -1.417702    1.422043
     29          1           0       -4.150778   -1.607159   -0.235617
     30          1           0       -1.081672    3.916895    0.712284
     31          1           0       -0.525401    2.470146    1.577360
     32          1           0       -2.256482    2.826172    1.468940
     33          1           0       -0.975126   -3.033001   -1.465094
     34          1           0       -2.604623   -3.565090   -0.994615
     35          1           0       -2.399221   -2.173360   -2.083484
     36          1           0       -0.651364   -2.957948    0.894369
     37          1           0        2.397679   -0.983503    2.088019
     38          1           0        3.649244    1.930259    0.539192
     39          1           0        3.017850    1.295536    2.069227
     40          1           0        4.507596    0.622836    1.369672
     41          1           0        2.824903   -1.260200   -1.407734
     42          1           0        3.558591    0.344719   -1.588501
     43          1           0        4.601606   -1.654375    0.094299
 ---------------------------------------------------------------------
 Rotational constants (GHZ):      0.5770814      0.2550584      0.2030670
 Standard basis: 6-31G(d) (6D, 7F)
 There are   333 symmetry adapted cartesian basis functions of A   symmetry.
 There are   333 symmetry adapted basis functions of A   symmetry.
   333 basis functions,   628 primitive gaussians,   333 cartesian basis functions
    73 alpha electrons       73 beta electrons
       nuclear repulsion energy      1598.1592346765 Hartrees.
 NAtoms=   43 NActive=   43 NUniq=   43 SFac= 1.00D+00 NAtFMM=   60 NAOKFM=F Big=F
 Integral buffers will be    131072 words long.
 Raffenetti 2 integral format.
 Two-electron integral symmetry is turned on.
 ------------------------------------------------------------------------------
 Polarizable Continuum Model (PCM)
 =================================
 Model                : PCM (using non-symmetric T matrix).
 Atomic radii         : SMD-Coulomb.
 Polarization charges : Total charges.
 Charge compensation  : None.
 Solution method      : On-the-fly selection.
 Cavity type          : VdW (van der Waals Surface) (Alpha=1.000).
 Cavity algorithm     : GePol (No added spheres)
                        Default sphere list used, NSphG=   43.
                        Lebedev-Laikov grids with approx.  5.0 points / Ang**2.
                        Smoothing algorithm: Karplus/York (Gamma=1.0000).
                        Polarization charges: spherical gaussians, with
                                              point-specific exponents (IZeta= 3).
                        Self-potential: point-specific (ISelfS= 7).
                        Self-field    : sphere-specific E.n sum rule (ISelfD= 2).
 1st derivatives      : Analytical E(r).r(x)/FMM algorithm (CHGder, D1EAlg=3).
                        Cavity 1st derivative terms included.
 Solvent              : Methanol, Eps=  32.613000 Eps(inf)=   1.765709
 ------------------------------------------------------------------------------
 ------------------------------------------------------------------------------
 Atomic radii for non-electrostatic terms: SMD-CDS.
 ------------------------------------------------------------------------------
 Nuclear repulsion after PCM non-electrostatic terms =     1598.1607857070 Hartrees.
 One-electron integrals computed using PRISM.
 NBasis=   333 RedAO= T EigKep=  9.24D-04  NBF=   333
 NBsUse=   333 1.00D-06 EigRej= -1.00D+00 NBFU=   333
 Initial guess from the checkpoint file:  "DY-202A-11R_7.chk"
 B after Tr=     0.000000    0.000000    0.000000
         Rot=    0.999994   -0.003200   -0.000123    0.001316 Ang=  -0.40 deg.
 ExpMin= 1.61D-01 ExpMax= 5.48D+03 ExpMxC= 8.25D+02 IAcc=1 IRadAn=         1 AccDes= 0.00D+00
 Harris functional with IExCor=  402 and IRadAn=       1 diagonalized for initial guess.
 HarFok:  IExCor=  402 AccDes= 0.00D+00 IRadAn=         1 IDoV= 1 UseB2=F ITyADJ=14
 ICtDFT=  3500011 ScaDFX=  1.000000  1.000000  1.000000  1.000000
 FoFCou: FMM=F IPFlag=           0 FMFlag=      100000 FMFlg1=           0
         NFxFlg=           0 DoJE=T BraDBF=F KetDBF=T FulRan=T
         wScrn=  0.000000 ICntrl=     500 IOpCl=  0 I1Cent=   200000004 NGrid=           0
         NMat0=    1 NMatS0=      1 NMatT0=    0 NMatD0=    1 NMtDS0=    0 NMtDT0=    0
 Petite list used in FoFCou.
 Keep R1 ints in memory in canonical form, NReq=1565304907.
 Requested convergence on RMS density matrix=1.00D-08 within 128 cycles.
 Requested convergence on MAX density matrix=1.00D-06.
 Requested convergence on             energy=1.00D-06.
 No special actions if energy rises.
 Inv3:  Mode=1 IEnd=    21886203.
 Iteration    1 A*A^-1 deviation from unit magnitude is 5.11D-15 for   2682.
 Iteration    1 A*A^-1 deviation from orthogonality  is 3.79D-15 for   2672   2496.
 Iteration    1 A^-1*A deviation from unit magnitude is 5.55D-15 for   2682.
 Iteration    1 A^-1*A deviation from orthogonality  is 3.67D-11 for   1711   1703.
 Error on total polarization charges =  0.05207
 SCF Done:  E(RB3LYP) =  -886.951836519     A.U. after   10 cycles
            NFock= 10  Conv=0.65D-08     -V/T= 2.0094
 SMD-CDS (non-electrostatic) energy       (kcal/mol) =       0.97
 (included in total energy above)
 D1PCM: PCM CHGder 1st derivatives, ID1Alg=3 FixD1E=F DoIter=F DoCFld=F I1PDM=0.
 Calling FoFJK, ICntrl=      2127 FMM=F ISym2X=0 I1Cent= 0 IOpClX= 0 NMat=1 NMatS=1 NMatT=0.
 ***** Axes restored to original set *****
 -------------------------------------------------------------------
 Center     Atomic                   Forces (Hartrees/Bohr)
 Number     Number              X              Y              Z
 -------------------------------------------------------------------
      1        6           0.001929736    0.002133192   -0.000391599
      2        6          -0.001335100   -0.001963327    0.000350940
      3        6           0.000578196    0.000111355   -0.000408460
      4        6           0.000056174    0.000232824    0.000312018
      5        6          -0.000055065   -0.000294190    0.000089416
      6        6           0.000149425    0.000190162    0.000171378
      7        6          -0.000986994   -0.000963300    0.000069192
      8        6          -0.000524689   -0.000910626    0.000920004
      9        6          -0.001433288   -0.000238998   -0.000806713
     10        6           0.002115607   -0.000055887    0.001219888
     11        8          -0.001100595    0.000911171   -0.000253123
     12        6           0.000119457   -0.000029385   -0.000383058
     13        6          -0.000394273    0.000390284   -0.000288791
     14        8          -0.000262414    0.000300743   -0.000937844
     15        6          -0.000361691   -0.000351089   -0.000487781
     16        8           0.000656772   -0.000007926    0.000050235
     17        6           0.000012195    0.000347463   -0.000493924
     18        6          -0.001128124    0.000656818    0.000132222
     19        8           0.000920969   -0.000794424    0.000232158
     20        1           0.000077102   -0.000056026   -0.000052075
     21        1           0.000009528   -0.000105694    0.000072722
     22        1           0.000211855   -0.000065733   -0.000112526
     23        1           0.000001430   -0.000016104    0.000071441
     24        1           0.000201393    0.000119350    0.000030564
     25        1          -0.000045132    0.000053018   -0.000257211
     26        1          -0.000093431    0.000041910   -0.000022913
     27        1           0.000019367   -0.000144155    0.000079010
     28        1           0.000683579    0.000433611    0.000262502
     29        1           0.000346609    0.000180165   -0.000016081
     30        1          -0.000016344    0.000118293    0.000136209
     31        1          -0.000199778    0.000034014    0.000046225
     32        1          -0.000077627    0.000180838    0.000191896
     33        1           0.000157670   -0.000230729   -0.000102349
     34        1           0.000061747   -0.000156395   -0.000011495
     35        1           0.000079393   -0.000081662    0.000007375
     36        1          -0.000185568    0.000032548    0.000045104
     37        1          -0.000054220   -0.000026193   -0.000100550
     38        1           0.000128574   -0.000009167    0.000031734
     39        1          -0.000024925    0.000071622    0.000181536
     40        1          -0.000111190    0.000001541    0.000211165
     41        1          -0.000198887   -0.000014029   -0.000067538
     42        1          -0.000026761   -0.000044627    0.000306093
     43        1           0.000099322    0.000018742   -0.000026997
 -------------------------------------------------------------------
 Cartesian Forces:  Max     0.002133192 RMS     0.000539936

 GradGradGradGradGradGradGradGradGradGradGradGradGradGradGradGradGradGrad
 Berny optimization.
 Using GEDIIS/GDIIS optimizer.
 FormGI is forming the generalized inverse of G from B-inverse, IUseBI=4.
 Internal  Forces:  Max     0.001405920 RMS     0.000251471
 Search for a local minimum.
 Step number   6 out of a maximum of  258
 All quantities printed in internal units (Hartrees-Bohrs-Radians)
 Mixed Optimization -- En-DIIS/RFO-DIIS
 Swapping is turned off.
 Update second derivatives using D2CorX and points    3    4    5    6
 DE= -4.51D-05 DEPred=-6.71D-05 R= 6.73D-01
 TightC=F SS=  1.41D+00  RLast= 2.10D-01 DXNew= 1.3498D+00 6.2882D-01
 Trust test= 6.73D-01 RLast= 2.10D-01 DXMaxT set to 8.03D-01
 ITU=  1  1  1  1  1  0
     Eigenvalues ---    0.00078   0.00256   0.00310   0.00368   0.00391
     Eigenvalues ---    0.00401   0.00522   0.00732   0.00898   0.00995
     Eigenvalues ---    0.01070   0.01182   0.01279   0.01317   0.01361
     Eigenvalues ---    0.01478   0.02551   0.02716   0.03185   0.03716
     Eigenvalues ---    0.03936   0.03956   0.04441   0.04590   0.04724
     Eigenvalues ---    0.04970   0.05026   0.05080   0.05163   0.05436
     Eigenvalues ---    0.05444   0.05562   0.05577   0.05598   0.05632
     Eigenvalues ---    0.05653   0.05674   0.05697   0.05819   0.06044
     Eigenvalues ---    0.06109   0.06617   0.06958   0.07760   0.08334
     Eigenvalues ---    0.08670   0.08936   0.09064   0.09334   0.09705
     Eigenvalues ---    0.10304   0.11755   0.12135   0.13341   0.13879
     Eigenvalues ---    0.14572   0.15903   0.15984   0.16000   0.16000
     Eigenvalues ---    0.16000   0.16000   0.16000   0.16000   0.16004
     Eigenvalues ---    0.16024   0.16054   0.16124   0.16356   0.16881
     Eigenvalues ---    0.17468   0.17628   0.19685   0.20023   0.21095
     Eigenvalues ---    0.22149   0.23382   0.24907   0.25091   0.26481
     Eigenvalues ---    0.27005   0.27294   0.27991   0.28422   0.28561
     Eigenvalues ---    0.28798   0.29009   0.29369   0.29632   0.30741
     Eigenvalues ---    0.31740   0.31825   0.32389   0.33727   0.33783
     Eigenvalues ---    0.33830   0.33844   0.33973   0.34034   0.34096
     Eigenvalues ---    0.34114   0.34135   0.34137   0.34139   0.34168
     Eigenvalues ---    0.34194   0.34204   0.34237   0.34239   0.34318
     Eigenvalues ---    0.34332   0.34400   0.34470   0.34702   0.36436
     Eigenvalues ---    0.38782   0.42093   0.44193   0.51704   0.52368
     Eigenvalues ---    0.52911   0.55012   0.97379
 En-DIIS/RFO-DIIS IScMMF=        0 using points:     6    5    4    3    2
 RFO step:  Lambda=-2.95373704D-05.
 DidBck=F Rises=F RFO-DIIS coefs:    0.80148    0.58251   -0.22459   -0.28377    0.12437
 Iteration  1 RMS(Cart)=  0.01766688 RMS(Int)=  0.00014855
 Iteration  2 RMS(Cart)=  0.00019887 RMS(Int)=  0.00002847
 Iteration  3 RMS(Cart)=  0.00000001 RMS(Int)=  0.00002847
 Variable       Old X    -DE/DX   Delta X   Delta X   Delta X     New X
                                 (Linear)    (Quad)   (Total)
    R1        2.55901   0.00107   0.00004   0.00112   0.00117   2.56018
    R2        2.85949  -0.00099   0.00028  -0.00168  -0.00140   2.85809
    R3        2.77606   0.00127  -0.00092   0.00184   0.00093   2.77699
    R4        2.83998   0.00062   0.00034   0.00041   0.00073   2.84071
    R5        2.91044  -0.00101   0.00066  -0.00150  -0.00083   2.90961
    R6        2.92655   0.00017  -0.00061   0.00145   0.00085   2.92740
    R7        2.07813   0.00006  -0.00011  -0.00001  -0.00012   2.07801
    R8        2.06653   0.00012  -0.00016   0.00017   0.00001   2.06654
    R9        2.92833   0.00006  -0.00007   0.00050   0.00044   2.92877
   R10        2.94976  -0.00004  -0.00049   0.00069   0.00020   2.94996
   R11        2.07723  -0.00019  -0.00006  -0.00020  -0.00026   2.07697
   R12        2.90829   0.00044  -0.00014   0.00041   0.00029   2.90858
   R13        2.07407  -0.00005  -0.00004  -0.00014  -0.00018   2.07390
   R14        2.07001   0.00016  -0.00001   0.00045   0.00044   2.07045
   R15        2.91161   0.00033  -0.00002  -0.00015  -0.00016   2.91145
   R16        2.07364   0.00019  -0.00009   0.00031   0.00022   2.07386
   R17        2.07526   0.00004  -0.00007   0.00015   0.00009   2.07535
   R18        2.91408   0.00014  -0.00018  -0.00015  -0.00033   2.91375
   R19        2.07932  -0.00011   0.00001  -0.00009  -0.00008   2.07923
   R20        2.86900   0.00001  -0.00073  -0.00036  -0.00111   2.86789
   R21        2.32641   0.00141  -0.00029   0.00091   0.00062   2.32703
   R22        2.90479   0.00082  -0.00058   0.00054  -0.00007   2.90472
   R23        2.07088   0.00000  -0.00001   0.00061   0.00060   2.07148
   R24        2.07087  -0.00031  -0.00002  -0.00091  -0.00094   2.06993
   R25        2.89312   0.00036   0.00011   0.00109   0.00120   2.89432
   R26        2.73006  -0.00103   0.00083  -0.00258  -0.00175   2.72832
   R27        2.07300   0.00009  -0.00006   0.00013   0.00007   2.07307
   R28        2.06997  -0.00013  -0.00028   0.00028   0.00000   2.06997
   R29        2.06979   0.00015  -0.00009   0.00027   0.00018   2.06997
   R30        2.07148   0.00024  -0.00010   0.00035   0.00026   2.07174
   R31        2.07058   0.00009  -0.00008   0.00019   0.00012   2.07069
   R32        2.07081  -0.00007   0.00010  -0.00015  -0.00005   2.07076
   R33        1.83824  -0.00018   0.00010  -0.00035  -0.00025   1.83799
   R34        2.73972  -0.00001  -0.00032   0.00071   0.00039   2.74011
   R35        2.89567   0.00025  -0.00021   0.00016  -0.00005   2.89562
   R36        2.91045  -0.00058  -0.00096   0.00107   0.00011   2.91056
   R37        1.83836  -0.00009  -0.00012  -0.00007  -0.00019   1.83817
   R38        2.06802  -0.00001   0.00032  -0.00017   0.00014   2.06816
   R39        2.07302   0.00018  -0.00022   0.00058   0.00036   2.07338
   R40        2.06722  -0.00005   0.00002  -0.00017  -0.00015   2.06707
   R41        2.69673   0.00124  -0.00026   0.00039   0.00013   2.69686
   R42        2.07605   0.00015   0.00022  -0.00002   0.00020   2.07625
   R43        2.06565  -0.00023  -0.00016  -0.00025  -0.00041   2.06525
   R44        1.84019  -0.00004   0.00023  -0.00022   0.00001   1.84020
    A1        2.26532   0.00052  -0.00010   0.00162   0.00152   2.26685
    A2        1.90975  -0.00025  -0.00005  -0.00082  -0.00096   1.90879
    A3        2.10740  -0.00028   0.00010  -0.00089  -0.00069   2.10672
    A4        2.22916  -0.00042  -0.00004  -0.00075  -0.00081   2.22835
    A5        1.95834   0.00038  -0.00030   0.00012  -0.00029   1.95805
    A6        2.09568   0.00004   0.00036   0.00065   0.00109   2.09677
    A7        1.98511   0.00015  -0.00016  -0.00054  -0.00073   1.98438
    A8        1.89996  -0.00007   0.00012   0.00031   0.00043   1.90040
    A9        1.89827   0.00000   0.00206  -0.00101   0.00107   1.89934
   A10        1.93031  -0.00007  -0.00025  -0.00024  -0.00049   1.92981
   A11        1.89590  -0.00002  -0.00104   0.00117   0.00015   1.89605
   A12        1.84913   0.00001  -0.00074   0.00035  -0.00039   1.84874
   A13        1.97552  -0.00008  -0.00054   0.00051  -0.00003   1.97549
   A14        1.95595  -0.00021  -0.00142   0.00101  -0.00041   1.95554
   A15        1.85271   0.00018   0.00088  -0.00027   0.00062   1.85333
   A16        1.96981   0.00022  -0.00003  -0.00014  -0.00016   1.96965
   A17        1.87907  -0.00010   0.00048  -0.00099  -0.00051   1.87856
   A18        1.81778  -0.00001   0.00093  -0.00032   0.00060   1.81839
   A19        2.02821   0.00006   0.00028   0.00093   0.00120   2.02941
   A20        1.91656  -0.00004   0.00019  -0.00024  -0.00006   1.91650
   A21        1.89305  -0.00004  -0.00019  -0.00016  -0.00033   1.89272
   A22        1.86638  -0.00002  -0.00006  -0.00023  -0.00028   1.86610
   A23        1.90244   0.00007  -0.00020   0.00048   0.00028   1.90272
   A24        1.84908  -0.00004  -0.00007  -0.00095  -0.00102   1.84806
   A25        2.04054   0.00029   0.00061   0.00021   0.00082   2.04136
   A26        1.91220  -0.00014  -0.00057   0.00064   0.00007   1.91227
   A27        1.87634   0.00007  -0.00012   0.00012   0.00001   1.87635
   A28        1.88715  -0.00008   0.00039   0.00014   0.00053   1.88768
   A29        1.88966  -0.00015   0.00002  -0.00046  -0.00044   1.88921
   A30        1.84869  -0.00001  -0.00044  -0.00078  -0.00122   1.84747
   A31        1.96317  -0.00024   0.00005   0.00079   0.00084   1.96401
   A32        1.95449   0.00019  -0.00024  -0.00122  -0.00147   1.95302
   A33        1.83889   0.00004   0.00059  -0.00028   0.00032   1.83921
   A34        1.98091   0.00006   0.00090  -0.00078   0.00014   1.98104
   A35        1.86258   0.00009  -0.00074   0.00037  -0.00037   1.86221
   A36        1.85163  -0.00014  -0.00068   0.00130   0.00061   1.85225
   A37        1.90456  -0.00047   0.00042  -0.00118  -0.00092   1.90363
   A38        2.19626   0.00015  -0.00037   0.00029   0.00002   2.19628
   A39        2.18236   0.00032  -0.00010   0.00090   0.00090   2.18326
   A40        1.83372   0.00044   0.00010  -0.00048  -0.00066   1.83306
   A41        1.91676  -0.00027  -0.00213  -0.00613  -0.00821   1.90855
   A42        1.92678  -0.00014   0.00072   0.00423   0.00500   1.93178
   A43        1.93427  -0.00032  -0.00003  -0.00463  -0.00465   1.92962
   A44        1.98273  -0.00014   0.00131   0.00378   0.00514   1.98787
   A45        1.86986   0.00041  -0.00004   0.00279   0.00275   1.87261
   A46        1.81288  -0.00008  -0.00020  -0.00067  -0.00099   1.81188
   A47        1.95286   0.00004  -0.00075  -0.00204  -0.00274   1.95012
   A48        1.92457   0.00010   0.00094   0.00329   0.00426   1.92883
   A49        1.97427  -0.00013  -0.00065  -0.00101  -0.00164   1.97263
   A50        1.87678   0.00010   0.00068   0.00010   0.00082   1.87760
   A51        1.91879  -0.00003   0.00006   0.00047   0.00051   1.91930
   A52        1.92468   0.00016   0.00016   0.00097   0.00113   1.92581
   A53        1.95525   0.00007   0.00040  -0.00032   0.00008   1.95533
   A54        1.92863   0.00023  -0.00036   0.00053   0.00018   1.92881
   A55        1.88714  -0.00009  -0.00001  -0.00039  -0.00040   1.88675
   A56        1.88355  -0.00022  -0.00003  -0.00058  -0.00061   1.88294
   A57        1.88239  -0.00018  -0.00019  -0.00028  -0.00046   1.88193
   A58        1.93613   0.00016   0.00015   0.00063   0.00078   1.93692
   A59        1.91654   0.00005   0.00003   0.00028   0.00031   1.91686
   A60        1.93707   0.00008   0.00017   0.00036   0.00054   1.93761
   A61        1.89164  -0.00018  -0.00040  -0.00099  -0.00140   1.89024
   A62        1.88697  -0.00010   0.00010  -0.00039  -0.00029   1.88668
   A63        1.89428  -0.00003  -0.00008   0.00006  -0.00002   1.89426
   A64        1.88742   0.00002   0.00228  -0.00155   0.00073   1.88815
   A65        1.90196   0.00034   0.00022  -0.00026  -0.00004   1.90191
   A66        1.94628  -0.00018   0.00058  -0.00155  -0.00096   1.94532
   A67        1.97495  -0.00013  -0.00076   0.00051  -0.00025   1.97470
   A68        1.89418  -0.00004   0.00094  -0.00023   0.00072   1.89490
   A69        1.80091  -0.00027  -0.00108   0.00146   0.00037   1.80128
   A70        1.93818   0.00029   0.00006   0.00026   0.00032   1.93850
   A71        1.88059  -0.00001  -0.00182   0.00060  -0.00122   1.87938
   A72        1.95122   0.00013   0.00052   0.00008   0.00061   1.95183
   A73        1.92691   0.00005  -0.00050   0.00036  -0.00013   1.92677
   A74        1.92015   0.00005   0.00031   0.00082   0.00113   1.92129
   A75        1.88478  -0.00005  -0.00027  -0.00058  -0.00085   1.88393
   A76        1.88569  -0.00005   0.00008   0.00016   0.00024   1.88593
   A77        1.89352  -0.00014  -0.00017  -0.00090  -0.00107   1.89245
   A78        1.95189   0.00035  -0.00088   0.00235   0.00148   1.95337
   A79        1.91392  -0.00016  -0.00080  -0.00057  -0.00138   1.91254
   A80        1.93385  -0.00024  -0.00057   0.00013  -0.00043   1.93341
   A81        1.91804  -0.00014   0.00110  -0.00102   0.00008   1.91812
   A82        1.85825   0.00007   0.00138  -0.00064   0.00074   1.85899
   A83        1.88617   0.00011  -0.00014  -0.00034  -0.00048   1.88569
   A84        1.84113   0.00017   0.00102  -0.00066   0.00036   1.84149
    D1        0.05673  -0.00002  -0.00110  -0.00030  -0.00140   0.05533
    D2       -3.08786   0.00007   0.00102   0.00432   0.00533  -3.08253
    D3       -3.12591  -0.00010  -0.00192  -0.00283  -0.00471  -3.13063
    D4        0.01269  -0.00001   0.00021   0.00179   0.00201   0.01470
    D5        0.38244  -0.00009  -0.00158  -0.00203  -0.00360   0.37884
    D6       -1.87301  -0.00013  -0.00266  -0.00058  -0.00324  -1.87624
    D7        2.40498  -0.00008  -0.00208  -0.00136  -0.00343   2.40155
    D8       -2.71410   0.00000  -0.00068   0.00073   0.00003  -2.71407
    D9        1.31363  -0.00005  -0.00177   0.00218   0.00040   1.31403
   D10       -0.69157   0.00000  -0.00119   0.00140   0.00021  -0.69136
   D11        0.05199  -0.00006   0.00138   0.01572   0.01711   0.06911
   D12       -3.08635   0.00012   0.00603   0.01094   0.01698  -3.06937
   D13       -3.12629  -0.00011   0.00069   0.01353   0.01422  -3.11208
   D14        0.01855   0.00007   0.00534   0.00875   0.01408   0.03263
   D15        0.67462  -0.00001   0.00295   0.00125   0.00419   0.67881
   D16       -1.48617   0.00003   0.00330   0.00171   0.00501  -1.48116
   D17        2.78982   0.00006   0.00301   0.00167   0.00467   2.79449
   D18       -2.46377  -0.00011   0.00069  -0.00368  -0.00301  -2.46678
   D19        1.65862  -0.00006   0.00104  -0.00322  -0.00218   1.65644
   D20       -0.34857  -0.00003   0.00074  -0.00326  -0.00252  -0.35110
   D21       -0.06982   0.00009  -0.00168  -0.01791  -0.01957  -0.08940
   D22        2.06554  -0.00009  -0.00303  -0.02066  -0.02368   2.04186
   D23       -2.07622  -0.00003  -0.00277  -0.01913  -0.02189  -2.09811
   D24        3.06904   0.00017   0.00025  -0.01369  -0.01342   3.05561
   D25       -1.07879  -0.00001  -0.00110  -0.01645  -0.01753  -1.09631
   D26        1.06264   0.00005  -0.00084  -0.01491  -0.01574   1.04690
   D27       -1.36548   0.00015  -0.00076   0.00073  -0.00002  -1.36550
   D28        2.66570   0.00010   0.00099  -0.00040   0.00060   2.66629
   D29        0.69202   0.00011   0.00009  -0.00037  -0.00027   0.69176
   D30        0.77877   0.00010  -0.00091   0.00055  -0.00036   0.77841
   D31       -1.47324   0.00005   0.00084  -0.00058   0.00026  -1.47298
   D32        2.83627   0.00006  -0.00006  -0.00054  -0.00061   2.83566
   D33        2.80119   0.00006  -0.00254   0.00152  -0.00101   2.80017
   D34        0.54918   0.00001  -0.00079   0.00039  -0.00040   0.54878
   D35       -1.42450   0.00002  -0.00169   0.00043  -0.00126  -1.42576
   D36        0.60667   0.00004  -0.00129  -0.00133  -0.00261   0.60406
   D37       -1.51380   0.00006  -0.00157  -0.00150  -0.00307  -1.51687
   D38        2.75619   0.00015  -0.00150  -0.00015  -0.00164   2.75454
   D39        2.85156  -0.00013  -0.00377   0.00041  -0.00336   2.84820
   D40        0.73108  -0.00011  -0.00405   0.00023  -0.00382   0.72727
   D41       -1.28211  -0.00002  -0.00398   0.00159  -0.00239  -1.28450
   D42       -1.43540  -0.00008  -0.00238  -0.00065  -0.00302  -1.43842
   D43        2.72731  -0.00006  -0.00266  -0.00083  -0.00348   2.72383
   D44        0.71411   0.00003  -0.00258   0.00053  -0.00205   0.71206
   D45       -0.97326  -0.00010  -0.01234  -0.00077  -0.01312  -0.98638
   D46       -3.06389  -0.00016  -0.01402   0.00064  -0.01339  -3.07728
   D47        1.01931  -0.00029  -0.01397   0.00114  -0.01284   1.00647
   D48        3.05493   0.00000  -0.01035  -0.00224  -0.01258   3.04236
   D49        0.96431  -0.00006  -0.01203  -0.00082  -0.01285   0.95146
   D50       -1.23568  -0.00019  -0.01198  -0.00032  -0.01230  -1.24797
   D51        1.02196   0.00002  -0.01145  -0.00080  -0.01225   1.00971
   D52       -1.06867  -0.00004  -0.01313   0.00061  -0.01252  -1.08119
   D53        3.01453  -0.00018  -0.01308   0.00111  -0.01197   3.00257
   D54        0.87133  -0.00002   0.00101  -0.00030   0.00072   0.87205
   D55       -1.28260  -0.00001   0.00050  -0.00119  -0.00068  -1.28328
   D56        2.99927   0.00004   0.00137  -0.00067   0.00071   2.99998
   D57        3.01822  -0.00005   0.00141  -0.00017   0.00125   3.01948
   D58        0.86429  -0.00004   0.00090  -0.00105  -0.00015   0.86414
   D59       -1.13703   0.00001   0.00177  -0.00053   0.00124  -1.13578
   D60       -1.27328  -0.00007   0.00121  -0.00115   0.00006  -1.27322
   D61        2.85598  -0.00007   0.00069  -0.00204  -0.00134   2.85464
   D62        0.85466  -0.00002   0.00156  -0.00152   0.00005   0.85471
   D63       -1.29340   0.00012   0.00126   0.00285   0.00413  -1.28927
   D64        0.94830   0.00023   0.00176   0.00116   0.00293   0.95123
   D65        2.98154   0.00015   0.00096   0.00255   0.00352   2.98506
   D66        0.87331   0.00008   0.00128   0.00398   0.00527   0.87858
   D67        3.11501   0.00019   0.00178   0.00229   0.00408   3.11908
   D68       -1.13493   0.00011   0.00098   0.00368   0.00467  -1.13027
   D69        2.86880  -0.00006   0.00097   0.00291   0.00389   2.87269
   D70       -1.17269   0.00006   0.00147   0.00122   0.00270  -1.16999
   D71        0.86056  -0.00003   0.00068   0.00261   0.00328   0.86384
   D72       -3.06665  -0.00007  -0.00073  -0.00274  -0.00347  -3.07012
   D73        1.11377  -0.00011  -0.00109  -0.00270  -0.00380   1.10997
   D74       -0.98568  -0.00010  -0.00088  -0.00250  -0.00339  -0.98907
   D75        0.97039   0.00003  -0.00137  -0.00209  -0.00346   0.96693
   D76       -1.13238  -0.00001  -0.00174  -0.00205  -0.00379  -1.13617
   D77        3.05136   0.00001  -0.00153  -0.00186  -0.00338   3.04798
   D78       -1.06927  -0.00001  -0.00053  -0.00294  -0.00347  -1.07274
   D79        3.11115  -0.00006  -0.00090  -0.00290  -0.00380   3.10735
   D80        1.01170  -0.00004  -0.00069  -0.00270  -0.00339   1.00831
   D81       -0.09284   0.00011  -0.00237  -0.02610  -0.02849  -0.12133
   D82        1.98820  -0.00016  -0.00351  -0.03496  -0.03847   1.94973
   D83       -2.23699   0.00009  -0.00439  -0.03273  -0.03711  -2.27410
   D84        3.04553  -0.00007  -0.00698  -0.02137  -0.02836   3.01717
   D85       -1.15661  -0.00034  -0.00812  -0.03023  -0.03834  -1.19495
   D86        0.90139  -0.00009  -0.00900  -0.02800  -0.03698   0.86440
   D87        0.09428  -0.00008   0.00235   0.02561   0.02796   0.12224
   D88       -2.02686   0.00000   0.00376   0.02909   0.03285  -1.99401
   D89        2.13434   0.00005   0.00361   0.02907   0.03268   2.16702
   D90       -1.97501   0.00015   0.00487   0.03554   0.04042  -1.93459
   D91        2.18704   0.00023   0.00628   0.03902   0.04531   2.23235
   D92        0.06505   0.00028   0.00613   0.03900   0.04514   0.11019
   D93        2.20197  -0.00004   0.00400   0.03267   0.03667   2.23863
   D94        0.08083   0.00003   0.00542   0.03615   0.04156   0.12239
   D95       -2.04116   0.00008   0.00527   0.03613   0.04139  -1.99977
   D96        1.05918   0.00015   0.00154   0.00004   0.00161   1.06079
   D97       -3.13346   0.00006   0.00115  -0.00061   0.00057  -3.13288
   D98       -1.03901   0.00011   0.00118  -0.00012   0.00109  -1.03791
   D99        3.09947  -0.00001   0.00031  -0.00288  -0.00261   3.09686
   D100      -1.09316  -0.00010  -0.00008  -0.00353  -0.00365  -1.09681
   D101       1.00128  -0.00005  -0.00005  -0.00304  -0.00313   0.99816
   D102      -1.08554   0.00001   0.00079  -0.00310  -0.00230  -1.08784
   D103       1.00502  -0.00008   0.00041  -0.00375  -0.00335   1.00167
   D104       3.09947  -0.00003   0.00044  -0.00326  -0.00283   3.09664
   D105      -1.33402  -0.00007   0.00278   0.00725   0.00998  -1.32404
   D106       2.98353  -0.00008   0.00220   0.00635   0.00859   2.99213
   D107       0.82726   0.00003   0.00252   0.00724   0.00978   0.83704
   D108      -1.27295   0.00002  -0.00820  -0.00927  -0.01747  -1.29042
   D109       0.84965  -0.00003  -0.00677  -0.01146  -0.01823   0.83142
   D110       2.90700   0.00015  -0.00684  -0.01052  -0.01736   2.88964
   D111      -1.11940   0.00006   0.00495  -0.01261  -0.00766  -1.12707
   D112       0.97922   0.00011   0.00462  -0.01305  -0.00843   0.97079
   D113       3.06859   0.00001   0.00429  -0.01342  -0.00912   3.05946
   D114       3.06857  -0.00022   0.00370  -0.01119  -0.00749   3.06108
   D115      -1.11600  -0.00016   0.00337  -0.01162  -0.00825  -1.12425
   D116       0.97337  -0.00027   0.00305  -0.01199  -0.00894   0.96443
   D117       1.10067  -0.00003   0.00444  -0.01294  -0.00850   1.09218
   D118      -3.08389   0.00002   0.00411  -0.01338  -0.00926  -3.09316
   D119      -0.99452  -0.00009   0.00379  -0.01375  -0.00996  -1.00448
   D120      -3.08932   0.00011   0.00272   0.01215   0.01487  -3.07445
   D121      -0.95704   0.00006   0.00296   0.01204   0.01501  -0.94203
   D122       1.12362  -0.00005   0.00192   0.01134   0.01326   1.13689
   D123      -1.03670   0.00028   0.00195   0.01297   0.01492  -1.02178
   D124       1.09558   0.00023   0.00219   0.01286   0.01506   1.11064
   D125      -3.10694   0.00012   0.00115   0.01216   0.01331  -3.09363
   D126       0.98956   0.00023   0.00249   0.01362   0.01610   1.00567
   D127       3.12185   0.00017   0.00273   0.01351   0.01624   3.13808
   D128      -1.08068   0.00006   0.00168   0.01281   0.01450  -1.06618
   D129       0.88854  -0.00001   0.00409   0.00630   0.01039   0.89893
   D130      -1.24138   0.00005   0.00494   0.00615   0.01109  -1.23030
   D131       3.00315  -0.00005   0.00378   0.00743   0.01121   3.01436
         Item               Value     Threshold  Converged?
 Maximum Force            0.001406     0.000450     NO 
 RMS     Force            0.000251     0.000300     YES
 Maximum Displacement     0.091610     0.001800     NO 
 RMS     Displacement     0.017660     0.001200     NO 
 Predicted change in Energy=-6.212738D-05
 GradGradGradGradGradGradGradGradGradGradGradGradGradGradGradGradGradGrad

                          Input orientation:                          
 ---------------------------------------------------------------------
 Center     Atomic      Atomic             Coordinates (Angstroms)
 Number     Number       Type             X           Y           Z
 ---------------------------------------------------------------------
      1          6           0       -1.800873    0.619269   -0.189169
      2          6           0       -1.051545   -0.506182   -0.274720
      3          6           0        0.421472   -0.610033   -0.556076
      4          6           0        1.265477    0.493689    0.128907
      5          6           0        1.200012    1.856486   -0.606280
      6          6           0       -0.142349    2.207511   -1.272491
      7          6           0       -1.409744    2.063719   -0.408370
      8          6           0       -3.191694    0.256591    0.116729
      9          6           0       -3.278310   -1.244073    0.325732
     10          6           0       -1.887098   -1.779600   -0.049041
     11          8           0       -4.140966    1.037529    0.190148
     12          6           0       -1.342767    2.848878    0.916948
     13          6           0       -1.904491   -2.674219   -1.292094
     14          8           0       -1.385030   -2.519923    1.084230
     15          6           0        2.728145    0.024714    0.407378
     16          8           0        2.691445   -1.181749    1.210880
     17          6           0        3.524243    1.092015    1.165685
     18          6           0        3.473050   -0.422127   -0.864499
     19          8           0        4.774713   -0.927549   -0.569735
     20          1           0        0.577763   -0.596355   -1.644461
     21          1           0        0.778136   -1.585554   -0.213970
     22          1           0        0.832515    0.633949    1.129335
     23          1           0        1.965503    1.892380   -1.391870
     24          1           0        1.463061    2.647130    0.105132
     25          1           0       -0.274050    1.599476   -2.176549
     26          1           0       -0.077762    3.248100   -1.617603
     27          1           0       -2.236665    2.505807   -0.984029
     28          1           0       -3.499921   -1.451935    1.378964
     29          1           0       -4.093114   -1.671104   -0.268869
     30          1           0       -1.128987    3.907205    0.722805
     31          1           0       -0.565891    2.461720    1.585103
     32          1           0       -2.299937    2.790658    1.446378
     33          1           0       -0.891364   -3.000077   -1.555334
     34          1           0       -2.513535   -3.564778   -1.100597
     35          1           0       -2.325596   -2.142774   -2.152916
     36          1           0       -0.570140   -2.975846    0.812043
     37          1           0        2.444642   -0.926218    2.116401
     38          1           0        3.654737    2.001478    0.571035
     39          1           0        3.007975    1.366427    2.094112
     40          1           0        4.516368    0.709186    1.421869
     41          1           0        2.883613   -1.188541   -1.386345
     42          1           0        3.613915    0.419599   -1.547173
     43          1           0        4.643140   -1.595677    0.126373
 ---------------------------------------------------------------------
                    Distance matrix (angstroms):
                    1          2          3          4          5
     1  C    0.000000
     2  C    1.354788   0.000000
     3  C    2.566052   1.503239   0.000000
     4  C    3.085360   2.555631   1.549112   0.000000
     5  C    3.272613   3.280493   2.586959   1.549839   0.000000
     6  C    2.539055   3.030893   2.961368   2.623562   1.539152
     7  C    1.512437   2.598183   3.244090   3.148090   2.625441
     8  C    1.469522   2.305492   3.776066   4.463490   4.729639
     9  C    2.433103   2.421468   3.855902   4.868733   5.526073
    10  C    2.404505   1.539699   2.637133   3.890789   4.802279
    11  O    2.407252   3.484777   4.907867   5.434073   5.461780
    12  C    2.530713   3.572297   4.152879   3.601508   3.125826
    13  C    3.474802   2.542234   3.195731   4.701446   5.534941
    14  O    3.413063   2.452165   3.098667   4.125493   5.356605
    15  C    4.606666   3.877262   2.579125   1.561051   2.591926
    16  O    5.038325   4.083304   2.932877   2.451763   3.841524
    17  C    5.515068   5.056365   3.935557   2.556349   3.020980
    18  C    5.418011   4.563646   3.072875   2.588234   3.228847
    19  O    6.765782   5.848920   4.364826   3.850033   4.531078
    20  H    3.041961   2.130485   1.099635   2.192256   2.735223
    21  H    3.393103   2.125198   1.093566   2.162942   3.489917
    22  H    2.945063   2.611695   2.134726   1.099083   2.154531
    23  H    4.153659   4.012942   3.056903   2.181545   1.097459
    24  H    3.853841   4.051037   3.482989   2.162616   1.095637
    25  H    2.691036   2.941980   2.826945   2.984634   2.169023
    26  H    3.452576   4.104414   4.032526   3.527232   2.142912
    27  H    2.093022   3.313564   4.117924   4.189540   3.517821
    28  H    3.104141   3.102203   4.453145   5.296896   6.080806
    29  H    3.241379   3.257027   4.646488   5.793018   6.369845
    30  H    3.477593   4.525377   4.944179   4.211682   3.375819
    31  H    2.840395   3.535992   3.872363   3.057378   2.878694
    32  H    2.763875   3.922985   4.793808   4.441168   4.163620
    33  H    3.974077   2.808050   2.904198   4.437909   5.372221
    34  H    4.341064   3.489197   4.200153   5.680120   6.589755
    35  H    3.429362   2.798082   3.527829   5.005344   5.551223
    36  H    3.929629   2.740812   2.907252   3.984199   5.338212
    37  H    5.072335   4.256432   3.366797   2.712324   4.087241
    38  H    5.679092   5.399328   4.306317   2.859627   2.726310
    39  H    5.375559   5.059420   4.197605   2.767671   3.286488
    40  H    6.520051   5.946191   4.735058   3.505208   4.053135
    41  H    5.161959   4.145696   2.661984   2.782850   3.565838
    42  H    5.586052   4.923690   3.497729   2.886156   2.962575
    43  H    6.821353   5.811825   4.388588   3.971658   4.930450
                    6          7          8          9         10
     6  C    0.000000
     7  C    1.540673   0.000000
     8  C    3.877438   2.591676   0.000000
     9  C    4.929706   3.869358   1.517622   0.000000
    10  C    4.520844   3.889483   2.423948   1.537112   0.000000
    11  O    4.415554   2.978399   1.231410   2.443004   3.615708
    12  C    2.577983   1.541891   3.283113   4.565973   4.759437
    13  C    5.190069   4.844977   3.497331   2.559308   1.531610
    14  O    5.426511   4.820605   3.450960   2.405748   1.443764
    15  C    3.978228   4.684561   5.931504   6.139543   4.976378
    16  O    5.067997   5.474923   6.154455   6.035341   4.786218
    17  C    4.542348   5.269353   6.848507   7.241378   6.245345
    18  C    4.489161   5.498106   6.770693   6.904571   5.589176
    19  O    5.873667   6.871771   8.083134   8.108836   6.736233
    20  H    2.918662   3.543177   4.247130   4.378413   3.165592
    21  H    4.044144   4.259319   4.388896   4.106414   2.677373
    22  H    3.032362   3.071889   4.166777   4.590384   3.822314
    23  H    2.134618   3.519790   5.616793   6.347052   5.489004
    24  H    2.160660   2.976082   5.232739   6.137648   5.553672
    25  H    1.097440   2.152158   3.946532   4.834539   4.306550
    26  H    1.098225   2.153876   4.653343   5.848049   5.568828
    27  H    2.135030   1.100283   2.680060   4.106349   4.400126
    28  H    5.629835   4.463543   2.146462   1.096182   2.178935
    29  H    5.626674   4.600960   2.162696   1.095359   2.219595
    30  H    2.800647   2.181015   4.236635   5.595795   5.788802
    31  H    2.899975   2.201006   3.730088   4.761946   4.733372
    32  H    3.519588   2.181965   2.997447   4.300246   4.826383
    33  H    5.268776   5.217881   4.323564   3.509911   2.179443
    34  H    6.242707   5.777327   4.067511   2.829304   2.164498
    35  H    4.946382   4.645084   3.414436   2.803395   2.179557
    36  H    5.603167   5.252767   4.219557   3.251111   1.976575
    37  H    5.291254   5.492767   6.096394   6.004974   4.917456
    38  H    4.225979   5.158690   7.079876   7.659042   6.737431
    39  H    4.686788   5.124927   6.601339   7.032728   6.200995
    40  H    5.586430   6.348492   7.830866   8.110102   7.025811
    41  H    4.550009   5.474171   6.423161   6.395591   4.989732
    42  H    4.169125   5.407140   7.007957   7.333372   6.110812
    43  H    6.270723   7.093274   8.050815   7.931755   6.535182
                   11         12         13         14         15
    11  O    0.000000
    12  C    3.411619   0.000000
    13  C    4.579950   5.974948   0.000000
    14  O    4.588031   5.371573   2.437327   0.000000
    15  C    6.946775   4.980752   5.624390   4.883801   0.000000
    16  O    7.255958   5.710272   5.441965   4.292365   1.450005
    17  C    7.727229   5.180368   7.049564   6.095382   1.532296
    18  C    7.824073   6.088113   5.845743   5.639081   1.540202
    19  O    9.161238   7.341334   6.941500   6.573712   2.459673
    20  H    5.319941   4.703072   3.256266   3.872780   3.036431
    21  H    5.589404   5.043946   3.089342   2.690289   2.604145
    22  H    5.077447   3.111731   4.929351   3.855704   2.117971
    23  H    6.365730   4.146104   5.986705   6.068407   2.703164
    24  H    5.831223   2.927869   6.450535   5.980693   2.927261
    25  H    4.568379   3.503268   4.658870   5.369954   4.262597
    26  H    4.966308   2.860693   6.206187   6.502226   4.729047
    27  H    2.675985   2.128489   5.199800   5.500995   5.721991
    28  H    2.832252   4.833608   3.342742   2.387515   6.474046
    29  H    2.747668   5.422252   2.615970   3.144056   7.061352
    30  H    4.194137   1.097019   6.926498   6.442373   5.481852
    31  H    4.093334   1.095381   6.037217   5.073325   4.263415
    32  H    2.835659   1.095382   6.125397   5.400970   5.831945
    33  H    5.468902   6.366021   1.096315   2.727921   5.109055
    34  H    5.049335   6.824673   1.095764   2.671837   6.529445
    35  H    4.347396   5.941937   1.095800   3.392053   6.065757
    36  H    5.407840   5.876680   2.509755   0.972624   4.477253
    37  H    7.137016   5.480375   5.795543   4.274537   1.976210
    38  H    7.864303   5.080629   7.499228   6.790117   2.189281
    39  H    7.405445   4.744716   7.205938   5.951645   2.173378
    40  H    8.750679   6.258010   7.748579   6.735551   2.166896
    41  H    7.535611   6.282372   5.014187   5.108584   2.171083
    42  H    7.971092   6.044997   6.331634   6.368243   2.181924
    43  H    9.170516   7.497343   6.785778   6.173375   2.524249
                   16         17         18         19         20
    16  O    0.000000
    17  C    2.421899   0.000000
    18  C    2.344170   2.533159   0.000000
    19  O    2.752310   2.941767   1.427117   0.000000
    20  H    3.600460   4.407863   3.003562   4.345010   0.000000
    21  H    2.419506   4.076018   3.006545   4.065977   1.750705
    22  H    2.599813   2.730667   3.473197   4.567936   3.045077
    23  H    4.092869   3.100217   2.812075   4.064427   2.860669
    24  H    4.170361   2.791348   3.794810   4.919432   3.790122
    25  H    5.291885   5.084788   4.455234   5.870069   2.414617
    26  H    5.940739   5.036848   5.161976   6.486955   3.900035
    27  H    6.534674   6.309369   6.417783   7.817864   4.240352
    28  H    6.199537   7.473690   7.397023   8.517157   5.147875
    29  H    6.961276   8.229028   7.691655   8.904030   4.986425
    30  H    6.382113   5.456554   6.514706   7.739456   5.366470
    31  H    4.901545   4.333727   5.534453   6.682254   4.592369
    32  H    6.383524   6.073323   6.999252   8.242600   5.413530
    33  H    4.877989   6.606568   5.115778   6.113199   2.818538
    34  H    6.173619   7.954653   6.765441   7.768870   4.320121
    35  H    6.116322   7.463081   6.184249   7.375474   3.328578
    36  H    3.743767   5.782432   5.067510   5.888317   3.607502
    37  H    0.972716   2.478439   3.193352   3.555918   4.211667
    38  H    3.386778   1.094423   2.822699   3.336900   4.596187
    39  H    2.715417   1.097183   3.488352   3.934433   4.871897
    40  H    2.636380   1.093847   2.756060   2.590778   5.159403
    41  H    2.604333   3.481982   1.098703   2.076349   2.394630
    42  H    3.319958   2.796388   1.092881   2.029197   3.203100
    43  H    2.270816   3.091244   1.930844   0.973793   4.545524
                   21         22         23         24         25
    21  H    0.000000
    22  H    2.594922   0.000000
    23  H    3.859186   3.037068   0.000000
    24  H    4.299600   2.345096   1.750175   0.000000
    25  H    3.886287   3.617402   2.391048   3.053065   0.000000
    26  H    5.105581   3.899750   2.462491   2.388120   1.751831
    27  H    5.140160   4.170135   4.266244   3.859303   2.468887
    28  H    4.566953   4.814896   6.980890   6.561720   5.688499
    29  H    4.872310   5.615164   7.118033   7.046851   5.377843
    30  H    5.889403   3.837572   4.255260   2.947545   3.802998
    31  H    4.628552   2.346062   3.948984   2.518201   3.870228
    32  H    5.602010   3.816303   5.201590   3.997461   4.318419
    33  H    2.566586   4.835840   5.667852   6.339670   4.682187
    34  H    3.941894   5.813600   7.065918   7.473613   5.730836
    35  H    3.701778   5.334513   5.939292   6.511212   4.267767
    36  H    2.191680   3.885709   5.914926   6.020921   5.472927
    37  H    2.939830   2.450995   4.525709   4.216340   5.674491
    38  H    4.664533   3.185400   2.591990   2.331818   4.811049
    39  H    4.360461   2.489969   3.676337   2.825420   5.391155
    40  H    4.681473   3.696216   3.977938   3.848650   6.057172
    41  H    2.442359   3.722515   3.214815   4.353716   4.285825
    42  H    3.720177   3.865983   2.215958   3.509727   4.111508
    43  H    3.879974   4.527475   4.652027   5.302336   6.300096
                   26         27         28         29         30
    26  H    0.000000
    27  H    2.369235   0.000000
    28  H    6.540711   4.779463   0.000000
    29  H    6.491587   4.626494   1.765012   0.000000
    30  H    2.648963   2.470658   5.896801   6.394295   0.000000
    31  H    3.333765   3.064942   4.895684   5.740971   1.774842
    32  H    3.812518   2.447860   4.409546   5.105377   1.772389
    33  H    6.301233   5.696577   4.220358   3.697616   7.277152
    34  H    7.253660   6.078013   3.403716   2.602468   7.814877
    35  H    5.865223   4.794112   3.785561   2.626067   6.804697
    36  H    6.699487   6.004307   3.350719   3.909229   6.906278
    37  H    6.142495   6.580738   6.013154   6.999045   6.170488
    38  H    4.502860   6.114016   7.985483   8.615248   5.151587
    39  H    5.180666   6.187034   7.127925   8.076865   5.044848
    40  H    6.065518   7.390511   8.302601   9.091071   6.525799
    41  H    5.339196   6.326715   6.961739   7.082114   6.820272
    42  H    4.651222   6.236881   7.916538   8.087237   6.309621
    43  H    6.985023   8.086216   8.240090   8.745515   7.997180
                   31         32         33         34         35
    31  H    0.000000
    32  H    1.770413   0.000000
    33  H    6.308685   6.672853   0.000000
    34  H    6.879315   6.850129   1.776827   0.000000
    35  H    6.186333   6.106908   1.774569   1.778986   0.000000
    36  H    5.492246   6.053689   2.389194   2.789591   3.544943
    37  H    4.563301   6.064251   5.376939   6.472603   6.516307
    38  H    4.365072   6.070188   7.085480   8.474971   7.769113
    39  H    3.772436   5.533709   6.898526   8.062879   7.668033
    40  H    5.378418   7.127072   7.201801   8.605181   8.229535
    41  H    5.835494   7.122327   4.190546   5.904012   5.351080
    42  H    5.608225   7.039668   5.656128   7.322590   6.496959
    43  H    6.761979   8.317973   5.952412   7.523351   7.352398
                   36         37         38         39         40
    36  H    0.000000
    37  H    3.871852   0.000000
    38  H    6.533102   3.524754   0.000000
    39  H    5.770784   2.360945   1.772387   0.000000
    40  H    6.310619   2.729281   1.770973   1.777393   0.000000
    41  H    4.467189   3.539878   3.821281   4.319364   3.762090
    42  H    5.882284   4.074334   2.644015   3.810853   3.116648
    43  H    5.436294   3.040029   3.756886   3.914054   2.647032
                   41         42         43
    41  H    0.000000
    42  H    1.773505   0.000000
    43  H    2.355846   2.814497   0.000000
 Stoichiometry    C15H24O4
 Framework group  C1[X(C15H24O4)]
 Deg. of freedom   123
 Full point group                 C1      NOp   1
 Largest Abelian subgroup         C1      NOp   1
 Largest concise Abelian subgroup C1      NOp   1
                         Standard orientation:                         
 ---------------------------------------------------------------------
 Center     Atomic      Atomic             Coordinates (Angstroms)
 Number     Number       Type             X           Y           Z
 ---------------------------------------------------------------------
      1          6           0       -1.828533    0.631037   -0.154590
      2          6           0       -1.097823   -0.506660   -0.239214
      3          6           0        0.368915   -0.636173   -0.541921
      4          6           0        1.240106    0.461749    0.117883
      5          6           0        1.184011    1.817398   -0.631163
      6          6           0       -0.163002    2.181833   -1.280573
      7          6           0       -1.418917    2.066857   -0.395627
      8          6           0       -3.219811    0.293103    0.176529
      9          6           0       -3.325998   -1.203715    0.403328
     10          6           0       -1.949057   -1.764576    0.013221
     11          8           0       -4.155845    1.089291    0.255873
     12          6           0       -1.319509    2.865115    0.919794
     13          6           0       -1.999285   -2.672151   -1.219505
     14          8           0       -1.440835   -2.500290    1.146750
     15          6           0        2.699605   -0.026638    0.379077
     16          8           0        2.656994   -1.223674    1.196269
     17          6           0        3.523481    1.036395    1.113325
     18          6           0        3.417861   -0.498547   -0.899059
     19          8           0        4.716090   -1.020723   -0.618709
     20          1           0        0.508538   -0.636618   -1.632655
     21          1           0        0.715949   -1.613324   -0.194603
     22          1           0        0.824857    0.619412    1.123215
     23          1           0        1.937713    1.833059   -1.428724
     24          1           0        1.470030    2.611516    0.067400
     25          1           0       -0.317907    1.566198   -2.175767
     26          1           0       -0.087942    3.217530   -1.638059
     27          1           0       -2.247825    2.515387   -0.963391
     28          1           0       -3.534424   -1.396795    1.462051
     29          1           0       -4.156305   -1.624542   -0.174000
     30          1           0       -1.092686    3.917878    0.710772
     31          1           0       -0.538368    2.473271    1.580199
     32          1           0       -2.269149    2.827323    1.464419
     33          1           0       -0.995424   -3.016365   -1.494619
     34          1           0       -2.618768   -3.551125   -1.008924
     35          1           0       -2.425525   -2.143590   -2.079575
     36          1           0       -0.637282   -2.971594    0.867155
     37          1           0        2.428145   -0.954646    2.102596
     38          1           0        3.658578    1.937291    0.506779
     39          1           0        3.025872    1.328693    2.046470
     40          1           0        4.513513    0.641136    1.358491
     41          1           0        2.808832   -1.261379   -1.403361
     42          1           0        3.560934    0.333516   -1.593027
     43          1           0        4.585155   -1.679217    0.086639
 ---------------------------------------------------------------------
 Rotational constants (GHZ):      0.5765053      0.2551016      0.2029830
 Standard basis: 6-31G(d) (6D, 7F)
 There are   333 symmetry adapted cartesian basis functions of A   symmetry.
 There are   333 symmetry adapted basis functions of A   symmetry.
   333 basis functions,   628 primitive gaussians,   333 cartesian basis functions
    73 alpha electrons       73 beta electrons
       nuclear repulsion energy      1597.9382496003 Hartrees.
 NAtoms=   43 NActive=   43 NUniq=   43 SFac= 1.00D+00 NAtFMM=   60 NAOKFM=F Big=F
 Integral buffers will be    131072 words long.
 Raffenetti 2 integral format.
 Two-electron integral symmetry is turned on.
 ------------------------------------------------------------------------------
 Polarizable Continuum Model (PCM)
 =================================
 Model                : PCM (using non-symmetric T matrix).
 Atomic radii         : SMD-Coulomb.
 Polarization charges : Total charges.
 Charge compensation  : None.
 Solution method      : On-the-fly selection.
 Cavity type          : VdW (van der Waals Surface) (Alpha=1.000).
 Cavity algorithm     : GePol (No added spheres)
                        Default sphere list used, NSphG=   43.
                        Lebedev-Laikov grids with approx.  5.0 points / Ang**2.
                        Smoothing algorithm: Karplus/York (Gamma=1.0000).
                        Polarization charges: spherical gaussians, with
                                              point-specific exponents (IZeta= 3).
                        Self-potential: point-specific (ISelfS= 7).
                        Self-field    : sphere-specific E.n sum rule (ISelfD= 2).
 1st derivatives      : Analytical E(r).r(x)/FMM algorithm (CHGder, D1EAlg=3).
                        Cavity 1st derivative terms included.
 Solvent              : Methanol, Eps=  32.613000 Eps(inf)=   1.765709
 ------------------------------------------------------------------------------
 ------------------------------------------------------------------------------
 Atomic radii for non-electrostatic terms: SMD-CDS.
 ------------------------------------------------------------------------------
 Nuclear repulsion after PCM non-electrostatic terms =     1597.9397874125 Hartrees.
 One-electron integrals computed using PRISM.
 NBasis=   333 RedAO= T EigKep=  9.24D-04  NBF=   333
 NBsUse=   333 1.00D-06 EigRej= -1.00D+00 NBFU=   333
 Initial guess from the checkpoint file:  "DY-202A-11R_7.chk"
 B after Tr=     0.000000    0.000000    0.000000
         Rot=    1.000000    0.000300   -0.000659   -0.000402 Ang=   0.09 deg.
 ExpMin= 1.61D-01 ExpMax= 5.48D+03 ExpMxC= 8.25D+02 IAcc=1 IRadAn=         1 AccDes= 0.00D+00
 Harris functional with IExCor=  402 and IRadAn=       1 diagonalized for initial guess.
 HarFok:  IExCor=  402 AccDes= 0.00D+00 IRadAn=         1 IDoV= 1 UseB2=F ITyADJ=14
 ICtDFT=  3500011 ScaDFX=  1.000000  1.000000  1.000000  1.000000
 FoFCou: FMM=F IPFlag=           0 FMFlag=      100000 FMFlg1=           0
         NFxFlg=           0 DoJE=T BraDBF=F KetDBF=T FulRan=T
         wScrn=  0.000000 ICntrl=     500 IOpCl=  0 I1Cent=   200000004 NGrid=           0
         NMat0=    1 NMatS0=      1 NMatT0=    0 NMatD0=    1 NMtDS0=    0 NMtDT0=    0
 Petite list used in FoFCou.
 Keep R1 ints in memory in canonical form, NReq=1565304907.
 Requested convergence on RMS density matrix=1.00D-08 within 128 cycles.
 Requested convergence on MAX density matrix=1.00D-06.
 Requested convergence on             energy=1.00D-06.
 No special actions if energy rises.
 Inv3:  Mode=1 IEnd=    21983547.
 Iteration    1 A*A^-1 deviation from unit magnitude is 6.22D-15 for   2679.
 Iteration    1 A*A^-1 deviation from orthogonality  is 3.67D-15 for   1804    669.
 Iteration    1 A^-1*A deviation from unit magnitude is 5.55D-15 for   2679.
 Iteration    1 A^-1*A deviation from orthogonality  is 2.06D-07 for   2185   1971.
 Iteration    2 A*A^-1 deviation from unit magnitude is 8.10D-15 for    663.
 Iteration    2 A*A^-1 deviation from orthogonality  is 7.30D-15 for   1806    671.
 Iteration    2 A^-1*A deviation from unit magnitude is 1.22D-15 for    856.
 Iteration    2 A^-1*A deviation from orthogonality  is 3.86D-16 for   1370    763.
 Error on total polarization charges =  0.05208
 SCF Done:  E(RB3LYP) =  -886.951901702     A.U. after    9 cycles
            NFock=  9  Conv=0.95D-08     -V/T= 2.0094
 SMD-CDS (non-electrostatic) energy       (kcal/mol) =       0.96
 (included in total energy above)
 D1PCM: PCM CHGder 1st derivatives, ID1Alg=3 FixD1E=F DoIter=F DoCFld=F I1PDM=0.
 Calling FoFJK, ICntrl=      2127 FMM=F ISym2X=0 I1Cent= 0 IOpClX= 0 NMat=1 NMatS=1 NMatT=0.
 ***** Axes restored to original set *****
 -------------------------------------------------------------------
 Center     Atomic                   Forces (Hartrees/Bohr)
 Number     Number              X              Y              Z
 -------------------------------------------------------------------
      1        6           0.001756867    0.001310465   -0.000372045
      2        6          -0.001249669   -0.001291218    0.000289166
      3        6           0.000477110    0.000346588   -0.000161896
      4        6          -0.000009623    0.000131390    0.000071905
      5        6           0.000008366   -0.000162962    0.000126968
      6        6           0.000226672    0.000199994    0.000040037
      7        6          -0.000733166   -0.000809368    0.000009606
      8        6          -0.000566275   -0.000463834    0.000531630
      9        6          -0.001374170   -0.000066689   -0.000314325
     10        6           0.001875987   -0.000138856    0.000885657
     11        8          -0.000648131    0.000587780   -0.000117900
     12        6           0.000097377    0.000125057   -0.000212873
     13        6          -0.000254906    0.000144526   -0.000222109
     14        8          -0.000279858    0.000459904   -0.000798170
     15        6          -0.000099182   -0.000215361   -0.000327641
     16        8           0.000402496    0.000173103   -0.000092507
     17        6           0.000057439    0.000484829   -0.000174624
     18        6          -0.001392288    0.000287172    0.000027764
     19        8           0.000785690   -0.000505210    0.000213973
     20        1           0.000011421   -0.000039398   -0.000055337
     21        1          -0.000141530   -0.000215915    0.000208984
     22        1           0.000186532   -0.000100382   -0.000034500
     23        1           0.000073464   -0.000082528   -0.000028914
     24        1           0.000099561    0.000007688   -0.000034900
     25        1          -0.000064379   -0.000027372   -0.000136625
     26        1          -0.000052135    0.000048344    0.000037864
     27        1          -0.000025257   -0.000135300    0.000093014
     28        1           0.000563493    0.000138225    0.000181999
     29        1           0.000286823    0.000052566   -0.000103133
     30        1          -0.000023102    0.000085689    0.000050067
     31        1          -0.000102924   -0.000022131    0.000022566
     32        1          -0.000060548    0.000134015    0.000158849
     33        1           0.000163458   -0.000086288   -0.000048009
     34        1           0.000011984   -0.000079358    0.000034155
     35        1           0.000043891   -0.000049537    0.000045221
     36        1          -0.000149989   -0.000044040   -0.000128802
     37        1          -0.000246146   -0.000188320   -0.000102864
     38        1           0.000111511   -0.000144525    0.000006268
     39        1           0.000031019   -0.000009770    0.000164037
     40        1           0.000030561   -0.000101959    0.000111828
     41        1           0.000057349   -0.000037150   -0.000102730
     42        1           0.000056901    0.000087312    0.000185392
     43        1           0.000057306    0.000212825    0.000072954
 -------------------------------------------------------------------
 Cartesian Forces:  Max     0.001875987 RMS     0.000429284

 GradGradGradGradGradGradGradGradGradGradGradGradGradGradGradGradGradGrad
 Berny optimization.
 Using GEDIIS/GDIIS optimizer.
 FormGI is forming the generalized inverse of G from B-inverse, IUseBI=4.
 Internal  Forces:  Max     0.001085251 RMS     0.000190011
 Search for a local minimum.
 Step number   7 out of a maximum of  258
 All quantities printed in internal units (Hartrees-Bohrs-Radians)
 Mixed Optimization -- En-DIIS/RFO-DIIS
 Swapping is turned off.
 Update second derivatives using D2CorX and points    4    5    6    7
 DE= -6.52D-05 DEPred=-6.21D-05 R= 1.05D+00
 TightC=F SS=  1.41D+00  RLast= 1.74D-01 DXNew= 1.3498D+00 5.2265D-01
 Trust test= 1.05D+00 RLast= 1.74D-01 DXMaxT set to 8.03D-01
 ITU=  1  1  1  1  1  1  0
     Eigenvalues ---    0.00089   0.00256   0.00299   0.00361   0.00388
     Eigenvalues ---    0.00401   0.00570   0.00733   0.00880   0.01015
     Eigenvalues ---    0.01146   0.01168   0.01304   0.01357   0.01399
     Eigenvalues ---    0.01513   0.02550   0.02688   0.03176   0.03680
     Eigenvalues ---    0.03933   0.03948   0.04412   0.04577   0.04712
     Eigenvalues ---    0.04960   0.05033   0.05131   0.05157   0.05415
     Eigenvalues ---    0.05439   0.05462   0.05557   0.05575   0.05604
     Eigenvalues ---    0.05628   0.05670   0.05753   0.05763   0.06036
     Eigenvalues ---    0.06113   0.06610   0.06946   0.07764   0.08322
     Eigenvalues ---    0.08754   0.08951   0.09080   0.09322   0.09774
     Eigenvalues ---    0.10303   0.11760   0.12223   0.13261   0.13878
     Eigenvalues ---    0.14569   0.15757   0.15994   0.16000   0.16000
     Eigenvalues ---    0.16000   0.16000   0.16000   0.16001   0.16013
     Eigenvalues ---    0.16022   0.16090   0.16126   0.16524   0.17079
     Eigenvalues ---    0.17487   0.17862   0.19265   0.19922   0.20987
     Eigenvalues ---    0.22544   0.23260   0.24881   0.25141   0.26481
     Eigenvalues ---    0.26793   0.27245   0.27842   0.28394   0.28569
     Eigenvalues ---    0.28822   0.28972   0.29263   0.29612   0.31112
     Eigenvalues ---    0.31195   0.31776   0.32348   0.33726   0.33776
     Eigenvalues ---    0.33830   0.33844   0.33958   0.34014   0.34104
     Eigenvalues ---    0.34114   0.34132   0.34138   0.34167   0.34170
     Eigenvalues ---    0.34191   0.34204   0.34237   0.34252   0.34307
     Eigenvalues ---    0.34322   0.34396   0.34440   0.34585   0.35612
     Eigenvalues ---    0.38809   0.41967   0.43573   0.51758   0.52341
     Eigenvalues ---    0.52862   0.53093   0.95376
 En-DIIS/RFO-DIIS IScMMF=        0 using points:     7    6    5    4    3
 RFO step:  Lambda=-1.85344268D-05.
 DidBck=F Rises=F RFO-DIIS coefs:    1.48034   -0.23892   -0.39123    0.01931    0.13050
 Iteration  1 RMS(Cart)=  0.01873474 RMS(Int)=  0.00018891
 Iteration  2 RMS(Cart)=  0.00026361 RMS(Int)=  0.00001697
 Iteration  3 RMS(Cart)=  0.00000002 RMS(Int)=  0.00001697
 Variable       Old X    -DE/DX   Delta X   Delta X   Delta X     New X
                                 (Linear)    (Quad)   (Total)
    R1        2.56018   0.00039   0.00112  -0.00004   0.00108   2.56126
    R2        2.85809  -0.00070  -0.00166  -0.00125  -0.00292   2.85517
    R3        2.77699   0.00106   0.00146   0.00179   0.00326   2.78026
    R4        2.84071   0.00030   0.00093   0.00022   0.00114   2.84185
    R5        2.90961  -0.00089  -0.00128  -0.00211  -0.00339   2.90622
    R6        2.92740   0.00001   0.00062  -0.00040   0.00021   2.92761
    R7        2.07801   0.00006  -0.00013   0.00003  -0.00009   2.07792
    R8        2.06654   0.00021   0.00010   0.00040   0.00050   2.06704
    R9        2.92877  -0.00005   0.00012  -0.00010   0.00003   2.92880
   R10        2.94996  -0.00016   0.00014  -0.00071  -0.00057   2.94939
   R11        2.07697  -0.00012  -0.00013  -0.00024  -0.00038   2.07659
   R12        2.90858   0.00028   0.00020   0.00039   0.00059   2.90917
   R13        2.07390   0.00007  -0.00008   0.00013   0.00005   2.07394
   R14        2.07045   0.00001   0.00044  -0.00004   0.00040   2.07085
   R15        2.91145   0.00030  -0.00014   0.00061   0.00047   2.91192
   R16        2.07386   0.00014   0.00027   0.00021   0.00048   2.07434
   R17        2.07535   0.00003   0.00007   0.00007   0.00014   2.07549
   R18        2.91375   0.00017  -0.00032   0.00020  -0.00011   2.91364
   R19        2.07923  -0.00008  -0.00004  -0.00016  -0.00020   2.07903
   R20        2.86789   0.00020  -0.00082   0.00004  -0.00078   2.86711
   R21        2.32703   0.00086   0.00066   0.00028   0.00095   2.32797
   R22        2.90472   0.00074   0.00064   0.00095   0.00156   2.90629
   R23        2.07148   0.00004   0.00026   0.00043   0.00069   2.07217
   R24        2.06993  -0.00018  -0.00074  -0.00048  -0.00122   2.06871
   R25        2.89432   0.00019   0.00095   0.00058   0.00153   2.89585
   R26        2.72832  -0.00109  -0.00145  -0.00256  -0.00401   2.72431
[truncated: 848,204 more chars]
