# Supplementary material for: New patchoulol- and guaiane-type sesquiterpenoids from Sanguisorba officinalis with anti-melanogenic activity
Source: Nat Prod Bioprospect. 2026 May 12;16(1):63. doi: 10.1007/s13659-026-00616-0 (PMC13161421; doi:10.1007/s13659-026-00616-0)
Supplement: Supplementary file 2 — Additional file 2. It includes the calculated NMR data of compound 11. [file 13659_2026_616_MOESM2_ESM.zip › New folder/11R-opt_freq-conf-70.log]

 Entering Gaussian System, Link 0=/gpfs/home/zhengshan/software/Gaussian/g09/g09
 Input=DY-202A-11R_70.gjf
 Output=DY-202A-11R_70.log
 Initial command:
 /gpfs/home/zhengshan/software/Gaussian/g09/l1.exe "/gpfs/home/zhengshan/software/Gaussian/g09/scratch/zhengshan/%J/Gau-3537.inp" -scrdir="/gpfs/home/zhengshan/software/Gaussian/g09/scratch/zhengshan/%J/"
 Entering Link 1 = /gpfs/home/zhengshan/software/Gaussian/g09/l1.exe PID=      3538.
  
 Copyright (c) 1988,1990,1992,1993,1995,1998,2003,2009,2013,
            Gaussian, Inc.  All Rights Reserved.
  
 This is part of the Gaussian(R) 09 program.  It is based on
 the Gaussian(R) 03 system (copyright 2003, Gaussian, Inc.),
 the Gaussian(R) 98 system (copyright 1998, Gaussian, Inc.),
 the Gaussian(R) 94 system (copyright 1995, Gaussian, Inc.),
 the Gaussian 92(TM) system (copyright 1992, Gaussian, Inc.),
 the Gaussian 90(TM) system (copyright 1990, Gaussian, Inc.),
 the Gaussian 88(TM) system (copyright 1988, Gaussian, Inc.),
 the Gaussian 86(TM) system (copyright 1986, Carnegie Mellon
 University), and the Gaussian 82(TM) system (copyright 1983,
 Carnegie Mellon University). Gaussian is a federally registered
 trademark of Gaussian, Inc.
  
 This software contains proprietary and confidential information,
 including trade secrets, belonging to Gaussian, Inc.
  
 This software is provided under written license and may be
 used, copied, transmitted, or stored only in accord with that
 written license.
  
 The following legend is applicable only to US Government
 contracts under FAR:
  
                    RESTRICTED RIGHTS LEGEND
  
 Use, reproduction and disclosure by the US Government is
 subject to restrictions as set forth in subparagraphs (a)
 and (c) of the Commercial Computer Software - Restricted
 Rights clause in FAR 52.227-19.
  
 Gaussian, Inc.
 340 Quinnipiac St., Bldg. 40, Wallingford CT 06492
  
  
 ---------------------------------------------------------------
 Warning -- This program may not be used in any manner that
 competes with the business of Gaussian, Inc. or will provide
 assistance to any competitor of Gaussian, Inc.  The licensee
 of this program is prohibited from giving any competitor of
 Gaussian, Inc. access to this program.  By using this program,
 the user acknowledges that Gaussian, Inc. is engaged in the
 business of creating and licensing software in the field of
 computational chemistry and represents and warrants to the
 licensee that it is not a competitor of Gaussian, Inc. and that
 it will not use this program in any manner prohibited above.
 ---------------------------------------------------------------
  

 Cite this work as:
 Gaussian 09, Revision D.01,
 M. J. Frisch, G. W. Trucks, H. B. Schlegel, G. E. Scuseria, 
 M. A. Robb, J. R. Cheeseman, G. Scalmani, V. Barone, B. Mennucci, 
 G. A. Petersson, H. Nakatsuji, M. Caricato, X. Li, H. P. Hratchian, 
 A. F. Izmaylov, J. Bloino, G. Zheng, J. L. Sonnenberg, M. Hada, 
 M. Ehara, K. Toyota, R. Fukuda, J. Hasegawa, M. Ishida, T. Nakajima, 
 Y. Honda, O. Kitao, H. Nakai, T. Vreven, J. A. Montgomery, Jr., 
 J. E. Peralta, F. Ogliaro, M. Bearpark, J. J. Heyd, E. Brothers, 
 K. N. Kudin, V. N. Staroverov, T. Keith, R. Kobayashi, J. Normand, 
 K. Raghavachari, A. Rendell, J. C. Burant, S. S. Iyengar, J. Tomasi, 
 M. Cossi, N. Rega, J. M. Millam, M. Klene, J. E. Knox, J. B. Cross, 
 V. Bakken, C. Adamo, J. Jaramillo, R. Gomperts, R. E. Stratmann, 
 O. Yazyev, A. J. Austin, R. Cammi, C. Pomelli, J. W. Ochterski, 
 R. L. Martin, K. Morokuma, V. G. Zakrzewski, G. A. Voth, 
 P. Salvador, J. J. Dannenberg, S. Dapprich, A. D. Daniels, 
 O. Farkas, J. B. Foresman, J. V. Ortiz, J. Cioslowski, 
 and D. J. Fox, Gaussian, Inc., Wallingford CT, 2013.
 
 ******************************************
 Gaussian 09:  ES64L-G09RevD.01 24-Apr-2013
                10-Mar-2024 
 ******************************************
 %nprocshared=4
 Will use up to    4 processors via shared memory.
 %mem=12GB
 %chk=DY-202A-11R_70.chk
 ----------------------------------------------------------
 # opt freq b3lyp/6-31g(d) scrf=(smd,solvent=methanol,read)
 ----------------------------------------------------------
 1/14=-1,18=20,19=15,26=3,38=1,40=2/1,3;
 2/9=110,12=2,17=6,18=5,40=1/2;
 3/5=1,6=6,7=1,11=2,16=1,25=1,30=1,70=32203,71=1,72=3,74=-5/1,2,3;
 4//1;
 5/5=2,38=5,53=3/2;
 6/7=2,8=2,9=2,10=2,28=1/1;
 7//1,2,3,16;
 1/14=-1,18=20,19=15,26=3/3(2);
 2/9=110/2;
 99//99;
 2/9=110/2;
 3/5=1,6=6,7=1,11=2,16=1,25=1,30=1,70=32205,71=1,72=3,74=-5/1,2,3;
 4/5=5,16=3,69=1/1;
 5/5=2,38=5,53=3/2;
 7//1,2,3,16;
 1/14=-1,18=20,19=15,26=3/3(-5);
 2/9=110/2;
 6/7=2,8=2,9=2,10=2,19=2,28=1/1;
 99/9=1/99;
 --------
 opt+freq
 --------
 Symbolic Z-matrix:
 Charge =  0 Multiplicity = 1
 C                     1.7458    0.7359    0.0874 
 C                     1.1896   -0.4717    0.2691 
 C                    -0.2443   -0.7418    0.65 
 C                    -1.2718    0.2225    0.0078 
 C                    -1.2972    1.5899    0.7394 
 C                     0.0273    2.1545    1.2599 
 C                     1.2239    2.1198    0.2978 
 C                     3.1493    0.4862   -0.2984 
 C                     3.4658   -0.9733   -0.3777 
 C                     2.1389   -1.6227    0.0242 
 O                     3.9572    1.3805   -0.5058 
 C                     0.9355    2.8305   -1.0258 
 C                     2.3113   -2.5325    1.2412 
 O                     1.6482   -2.3714   -1.0841 
 C                    -2.7136   -0.3981   -0.0907 
 O                    -3.175    -0.7714    1.2204 
 C                    -2.7451   -1.6576   -0.9792 
 C                    -3.7457    0.6214   -0.6424 
 O                    -5.0552    0.0474   -0.6567 
 H                    -0.3375   -0.7372    1.7431 
 H                    -0.4689   -1.7652    0.3432 
 H                    -0.9545    0.4097   -1.0275 
 H                    -1.9771    1.533     1.5992 
 H                    -1.7307    2.3359    0.0612 
 H                     0.2952    1.635     2.1902 
 H                    -0.1507    3.1971    1.5568 
 H                     2.0182    2.6902    0.8 
 H                     3.7728   -1.2276   -1.3967 
 H                     4.2741   -1.1908    0.3278 
 H                     0.5531    3.841    -0.8454 
 H                     0.2004    2.2959   -1.6347 
 H                     1.8474    2.9271   -1.6254 
 H                     1.3685   -3.0199    1.5143 
 H                     3.0208   -3.3382    1.0202 
 H                     2.6749   -1.9795    2.114 
 H                     1.0801   -3.0856   -0.7517 
 H                    -2.6985   -1.5727    1.4965 
 H                    -2.3583   -1.446    -1.9812 
 H                    -2.1737   -2.4853   -0.55 
 H                    -3.7641   -2.0477   -1.081 
 H                    -3.8215    1.5083   -0.0074 
 H                    -3.4939    0.9357   -1.66 
 H                    -5.1668   -0.334     0.2365 
 

 GradGradGradGradGradGradGradGradGradGradGradGradGradGradGradGradGradGrad
 Berny optimization.
 Initialization pass.
                           ----------------------------
                           !    Initial Parameters    !
                           ! (Angstroms and Degrees)  !
 --------------------------                            --------------------------
 ! Name  Definition              Value          Derivative Info.                !
 --------------------------------------------------------------------------------
 ! R1    R(1,2)                  1.3419         estimate D2E/DX2                !
 ! R2    R(1,7)                  1.4939         estimate D2E/DX2                !
 ! R3    R(1,8)                  1.4768         estimate D2E/DX2                !
 ! R4    R(2,3)                  1.508          estimate D2E/DX2                !
 ! R5    R(2,10)                 1.5119         estimate D2E/DX2                !
 ! R6    R(3,4)                  1.5486         estimate D2E/DX2                !
 ! R7    R(3,20)                 1.0971         estimate D2E/DX2                !
 ! R8    R(3,21)                 1.0918         estimate D2E/DX2                !
 ! R9    R(4,5)                  1.551          estimate D2E/DX2                !
 ! R10   R(4,15)                 1.5728         estimate D2E/DX2                !
 ! R11   R(4,22)                 1.0989         estimate D2E/DX2                !
 ! R12   R(5,6)                  1.531          estimate D2E/DX2                !
 ! R13   R(5,23)                 1.0976         estimate D2E/DX2                !
 ! R14   R(5,24)                 1.0974         estimate D2E/DX2                !
 ! R15   R(6,7)                  1.5358         estimate D2E/DX2                !
 ! R16   R(6,25)                 1.0987         estimate D2E/DX2                !
 ! R17   R(6,26)                 1.0986         estimate D2E/DX2                !
 ! R18   R(7,12)                 1.5298         estimate D2E/DX2                !
 ! R19   R(7,27)                 1.0993         estimate D2E/DX2                !
 ! R20   R(8,9)                  1.4955         estimate D2E/DX2                !
 ! R21   R(8,11)                 1.2229         estimate D2E/DX2                !
 ! R22   R(9,10)                 1.531          estimate D2E/DX2                !
 ! R23   R(9,28)                 1.0942         estimate D2E/DX2                !
 ! R24   R(9,29)                 1.0947         estimate D2E/DX2                !
 ! R25   R(10,13)                1.5292         estimate D2E/DX2                !
 ! R26   R(10,14)                1.4247         estimate D2E/DX2                !
 ! R27   R(12,30)                1.0954         estimate D2E/DX2                !
 ! R28   R(12,31)                1.094          estimate D2E/DX2                !
 ! R29   R(12,32)                1.0956         estimate D2E/DX2                !
 ! R30   R(13,33)                1.0959         estimate D2E/DX2                !
 ! R31   R(13,34)                1.0961         estimate D2E/DX2                !
 ! R32   R(13,35)                1.0954         estimate D2E/DX2                !
 ! R33   R(14,36)                0.9712         estimate D2E/DX2                !
 ! R34   R(15,16)                1.4392         estimate D2E/DX2                !
 ! R35   R(15,17)                1.5417         estimate D2E/DX2                !
 ! R36   R(15,18)                1.5521         estimate D2E/DX2                !
 ! R37   R(16,37)                0.9723         estimate D2E/DX2                !
 ! R38   R(17,38)                1.0947         estimate D2E/DX2                !
 ! R39   R(17,39)                1.0935         estimate D2E/DX2                !
 ! R40   R(17,40)                1.0959         estimate D2E/DX2                !
 ! R41   R(18,19)                1.4298         estimate D2E/DX2                !
 ! R42   R(18,41)                1.0934         estimate D2E/DX2                !
 ! R43   R(18,42)                1.0944         estimate D2E/DX2                !
 ! R44   R(19,43)                0.9776         estimate D2E/DX2                !
 ! A1    A(2,1,7)              132.0495         estimate D2E/DX2                !
 ! A2    A(2,1,8)              106.0887         estimate D2E/DX2                !
 ! A3    A(7,1,8)              121.6965         estimate D2E/DX2                !
 ! A4    A(1,2,3)              126.1219         estimate D2E/DX2                !
 ! A5    A(1,2,10)             113.7603         estimate D2E/DX2                !
 ! A6    A(3,2,10)             120.1042         estimate D2E/DX2                !
 ! A7    A(2,3,4)              114.4958         estimate D2E/DX2                !
 ! A8    A(2,3,20)             109.3717         estimate D2E/DX2                !
 ! A9    A(2,3,21)             107.0095         estimate D2E/DX2                !
 ! A10   A(4,3,20)             110.746          estimate D2E/DX2                !
 ! A11   A(4,3,21)             109.31           estimate D2E/DX2                !
 ! A12   A(20,3,21)            105.4532         estimate D2E/DX2                !
 ! A13   A(3,4,5)              111.3607         estimate D2E/DX2                !
 ! A14   A(3,4,15)             112.8625         estimate D2E/DX2                !
 ! A15   A(3,4,22)             107.7702         estimate D2E/DX2                !
 ! A16   A(5,4,15)             111.2478         estimate D2E/DX2                !
 ! A17   A(5,4,22)             107.3937         estimate D2E/DX2                !
 ! A18   A(15,4,22)            105.8377         estimate D2E/DX2                !
 ! A19   A(4,5,6)              118.1194         estimate D2E/DX2                !
 ! A20   A(4,5,23)             109.5076         estimate D2E/DX2                !
 ! A21   A(4,5,24)             108.3161         estimate D2E/DX2                !
 ! A22   A(6,5,23)             106.7794         estimate D2E/DX2                !
 ! A23   A(6,5,24)             107.5263         estimate D2E/DX2                !
 ! A24   A(23,5,24)            105.9407         estimate D2E/DX2                !
 ! A25   A(5,6,7)              116.9193         estimate D2E/DX2                !
 ! A26   A(5,6,25)             108.9318         estimate D2E/DX2                !
 ! A27   A(5,6,26)             107.5595         estimate D2E/DX2                !
 ! A28   A(7,6,25)             109.255          estimate D2E/DX2                !
 ! A29   A(7,6,26)             108.481          estimate D2E/DX2                !
 ! A30   A(25,6,26)            105.0355         estimate D2E/DX2                !
 ! A31   A(1,7,6)              112.4171         estimate D2E/DX2                !
 ! A32   A(1,7,12)             111.9853         estimate D2E/DX2                !
 ! A33   A(1,7,27)             107.0123         estimate D2E/DX2                !
 ! A34   A(6,7,12)             112.6212         estimate D2E/DX2                !
 ! A35   A(6,7,27)             105.3703         estimate D2E/DX2                !
 ! A36   A(12,7,27)            106.8835         estimate D2E/DX2                !
 ! A37   A(1,8,9)              112.3326         estimate D2E/DX2                !
 ! A38   A(1,8,11)             123.2642         estimate D2E/DX2                !
 ! A39   A(9,8,11)             124.3934         estimate D2E/DX2                !
 ! A40   A(8,9,10)             102.5102         estimate D2E/DX2                !
 ! A41   A(8,9,28)             109.607          estimate D2E/DX2                !
 ! A42   A(8,9,29)             108.4204         estimate D2E/DX2                !
 ! A43   A(10,9,28)            112.8959         estimate D2E/DX2                !
 ! A44   A(10,9,29)            112.7362         estimate D2E/DX2                !
 ! A45   A(28,9,29)            110.2937         estimate D2E/DX2                !
 ! A46   A(2,10,9)             105.2947         estimate D2E/DX2                !
 ! A47   A(2,10,13)            113.253          estimate D2E/DX2                !
 ! A48   A(2,10,14)            108.0485         estimate D2E/DX2                !
 ! A49   A(9,10,13)            111.3191         estimate D2E/DX2                !
 ! A50   A(9,10,14)            108.4946         estimate D2E/DX2                !
 ! A51   A(13,10,14)           110.1986         estimate D2E/DX2                !
 ! A52   A(7,12,30)            110.6033         estimate D2E/DX2                !
 ! A53   A(7,12,31)            112.4086         estimate D2E/DX2                !
 ! A54   A(7,12,32)            110.9504         estimate D2E/DX2                !
 ! A55   A(30,12,31)           107.9311         estimate D2E/DX2                !
 ! A56   A(30,12,32)           107.4185         estimate D2E/DX2                !
 ! A57   A(31,12,32)           107.3215         estimate D2E/DX2                !
 ! A58   A(10,13,33)           111.4648         estimate D2E/DX2                !
 ! A59   A(10,13,34)           110.4776         estimate D2E/DX2                !
 ! A60   A(10,13,35)           111.7891         estimate D2E/DX2                !
 ! A61   A(33,13,34)           106.272          estimate D2E/DX2                !
 ! A62   A(33,13,35)           108.152          estimate D2E/DX2                !
 ! A63   A(34,13,35)           108.4756         estimate D2E/DX2                !
 ! A64   A(10,14,36)           108.7638         estimate D2E/DX2                !
 ! A65   A(4,15,16)            109.8279         estimate D2E/DX2                !
 ! A66   A(4,15,17)            112.1598         estimate D2E/DX2                !
 ! A67   A(4,15,18)            111.8804         estimate D2E/DX2                !
 ! A68   A(16,15,17)           107.8528         estimate D2E/DX2                !
 ! A69   A(16,15,18)           106.3205         estimate D2E/DX2                !
 ! A70   A(17,15,18)           108.5533         estimate D2E/DX2                !
 ! A71   A(15,16,37)           108.3816         estimate D2E/DX2                !
 ! A72   A(15,17,38)           111.2463         estimate D2E/DX2                !
 ! A73   A(15,17,39)           112.4262         estimate D2E/DX2                !
 ! A74   A(15,17,40)           111.3066         estimate D2E/DX2                !
 ! A75   A(38,17,39)           108.7191         estimate D2E/DX2                !
 ! A76   A(38,17,40)           108.2            estimate D2E/DX2                !
 ! A77   A(39,17,40)           104.6493         estimate D2E/DX2                !
 ! A78   A(15,18,19)           110.4182         estimate D2E/DX2                !
 ! A79   A(15,18,41)           111.8675         estimate D2E/DX2                !
 ! A80   A(15,18,42)           111.4789         estimate D2E/DX2                !
 ! A81   A(19,18,41)           105.5416         estimate D2E/DX2                !
 ! A82   A(19,18,42)           108.4639         estimate D2E/DX2                !
 ! A83   A(41,18,42)           108.8444         estimate D2E/DX2                !
 ! A84   A(18,19,43)           104.5974         estimate D2E/DX2                !
 ! D1    D(7,1,2,3)              5.876          estimate D2E/DX2                !
 ! D2    D(7,1,2,10)          -175.4727         estimate D2E/DX2                !
 ! D3    D(8,1,2,3)           -178.8748         estimate D2E/DX2                !
 ! D4    D(8,1,2,10)            -0.2236         estimate D2E/DX2                !
 ! D5    D(2,1,7,6)             20.531          estimate D2E/DX2                !
 ! D6    D(2,1,7,12)          -107.4394         estimate D2E/DX2                !
 ! D7    D(2,1,7,27)           135.7488         estimate D2E/DX2                !
 ! D8    D(8,1,7,6)           -154.1022         estimate D2E/DX2                !
 ! D9    D(8,1,7,12)            77.9274         estimate D2E/DX2                !
 ! D10   D(8,1,7,27)           -38.8844         estimate D2E/DX2                !
 ! D11   D(2,1,8,9)              0.927          estimate D2E/DX2                !
 ! D12   D(2,1,8,11)          -177.9723         estimate D2E/DX2                !
 ! D13   D(7,1,8,9)            176.7818         estimate D2E/DX2                !
 ! D14   D(7,1,8,11)            -2.1175         estimate D2E/DX2                !
 ! D15   D(1,2,3,4)             37.1421         estimate D2E/DX2                !
 ! D16   D(1,2,3,20)           -87.8053         estimate D2E/DX2                !
 ! D17   D(1,2,3,21)           158.4338         estimate D2E/DX2                !
 ! D18   D(10,2,3,4)          -141.431          estimate D2E/DX2                !
 ! D19   D(10,2,3,20)           93.6216         estimate D2E/DX2                !
 ! D20   D(10,2,3,21)          -20.1393         estimate D2E/DX2                !
 ! D21   D(1,2,10,9)            -0.5127         estimate D2E/DX2                !
 ! D22   D(1,2,10,13)          121.3403         estimate D2E/DX2                !
 ! D23   D(1,2,10,14)         -116.2976         estimate D2E/DX2                !
 ! D24   D(3,2,10,9)           178.2279         estimate D2E/DX2                !
 ! D25   D(3,2,10,13)          -59.9191         estimate D2E/DX2                !
 ! D26   D(3,2,10,14)           62.443          estimate D2E/DX2                !
 ! D27   D(2,3,4,5)            -78.1372         estimate D2E/DX2                !
 ! D28   D(2,3,4,15)           155.903          estimate D2E/DX2                !
 ! D29   D(2,3,4,22)            39.4057         estimate D2E/DX2                !
 ! D30   D(20,3,4,5)            46.0824         estimate D2E/DX2                !
 ! D31   D(20,3,4,15)          -79.8774         estimate D2E/DX2                !
 ! D32   D(20,3,4,22)          163.6253         estimate D2E/DX2                !
 ! D33   D(21,3,4,5)           161.8444         estimate D2E/DX2                !
 ! D34   D(21,3,4,15)           35.8846         estimate D2E/DX2                !
 ! D35   D(21,3,4,22)          -80.6127         estimate D2E/DX2                !
 ! D36   D(3,4,5,6)             36.8776         estimate D2E/DX2                !
 ! D37   D(3,4,5,23)           -85.573          estimate D2E/DX2                !
 ! D38   D(3,4,5,24)           159.3277         estimate D2E/DX2                !
 ! D39   D(15,4,5,6)           163.7247         estimate D2E/DX2                !
 ! D40   D(15,4,5,23)           41.2741         estimate D2E/DX2                !
 ! D41   D(15,4,5,24)          -73.8253         estimate D2E/DX2                !
 ! D42   D(22,4,5,6)           -80.893          estimate D2E/DX2                !
 ! D43   D(22,4,5,23)          156.6565         estimate D2E/DX2                !
 ! D44   D(22,4,5,24)           41.5571         estimate D2E/DX2                !
 ! D45   D(3,4,15,16)           58.0747         estimate D2E/DX2                !
 ! D46   D(3,4,15,17)          -61.8418         estimate D2E/DX2                !
 ! D47   D(3,4,15,18)          175.896          estimate D2E/DX2                !
 ! D48   D(5,4,15,16)          -67.9458         estimate D2E/DX2                !
 ! D49   D(5,4,15,17)          172.1377         estimate D2E/DX2                !
 ! D50   D(5,4,15,18)           49.8755         estimate D2E/DX2                !
 ! D51   D(22,4,15,16)         175.714          estimate D2E/DX2                !
 ! D52   D(22,4,15,17)          55.7975         estimate D2E/DX2                !
 ! D53   D(22,4,15,18)         -66.4647         estimate D2E/DX2                !
 ! D54   D(4,5,6,7)             46.4775         estimate D2E/DX2                !
 ! D55   D(4,5,6,25)           -77.9356         estimate D2E/DX2                !
 ! D56   D(4,5,6,26)           168.7239         estimate D2E/DX2                !
 ! D57   D(23,5,6,7)           170.2979         estimate D2E/DX2                !
 ! D58   D(23,5,6,25)           45.8847         estimate D2E/DX2                !
 ! D59   D(23,5,6,26)          -67.4558         estimate D2E/DX2                !
 ! D60   D(24,5,6,7)           -76.3711         estimate D2E/DX2                !
 ! D61   D(24,5,6,25)          159.2157         estimate D2E/DX2                !
 ! D62   D(24,5,6,26)           45.8752         estimate D2E/DX2                !
 ! D63   D(5,6,7,1)            -71.619          estimate D2E/DX2                !
 ! D64   D(5,6,7,12)            56.0151         estimate D2E/DX2                !
 ! D65   D(5,6,7,27)           172.1731         estimate D2E/DX2                !
 ! D66   D(25,6,7,1)            52.6304         estimate D2E/DX2                !
 ! D67   D(25,6,7,12)         -179.7355         estimate D2E/DX2                !
 ! D68   D(25,6,7,27)          -63.5775         estimate D2E/DX2                !
 ! D69   D(26,6,7,1)           166.6143         estimate D2E/DX2                !
 ! D70   D(26,6,7,12)          -65.7516         estimate D2E/DX2                !
 ! D71   D(26,6,7,27)           50.4064         estimate D2E/DX2                !
 ! D72   D(1,7,12,30)          179.9113         estimate D2E/DX2                !
 ! D73   D(1,7,12,31)           59.1946         estimate D2E/DX2                !
 ! D74   D(1,7,12,32)          -60.9858         estimate D2E/DX2                !
 ! D75   D(6,7,12,30)           52.0495         estimate D2E/DX2                !
 ! D76   D(6,7,12,31)          -68.6671         estimate D2E/DX2                !
 ! D77   D(6,7,12,32)          171.1524         estimate D2E/DX2                !
 ! D78   D(27,7,12,30)         -63.1994         estimate D2E/DX2                !
 ! D79   D(27,7,12,31)         176.0839         estimate D2E/DX2                !
 ! D80   D(27,7,12,32)          55.9035         estimate D2E/DX2                !
 ! D81   D(1,8,9,10)            -1.1936         estimate D2E/DX2                !
 ! D82   D(1,8,9,28)           118.9447         estimate D2E/DX2                !
 ! D83   D(1,8,9,29)          -120.6108         estimate D2E/DX2                !
 ! D84   D(11,8,9,10)          177.6911         estimate D2E/DX2                !
 ! D85   D(11,8,9,28)          -62.1706         estimate D2E/DX2                !
 ! D86   D(11,8,9,29)           58.2739         estimate D2E/DX2                !
 ! D87   D(8,9,10,2)             0.981          estimate D2E/DX2                !
 ! D88   D(8,9,10,13)         -122.1174         estimate D2E/DX2                !
 ! D89   D(8,9,10,14)          116.4589         estimate D2E/DX2                !
 ! D90   D(28,9,10,2)         -116.8479         estimate D2E/DX2                !
 ! D91   D(28,9,10,13)         120.0538         estimate D2E/DX2                !
 ! D92   D(28,9,10,14)          -1.37           estimate D2E/DX2                !
 ! D93   D(29,9,10,2)          117.3354         estimate D2E/DX2                !
 ! D94   D(29,9,10,13)          -5.763          estimate D2E/DX2                !
 ! D95   D(29,9,10,14)        -127.1867         estimate D2E/DX2                !
 ! D96   D(2,10,13,33)          63.1334         estimate D2E/DX2                !
 ! D97   D(2,10,13,34)        -178.9474         estimate D2E/DX2                !
 ! D98   D(2,10,13,35)         -58.0445         estimate D2E/DX2                !
 ! D99   D(9,10,13,33)        -178.4493         estimate D2E/DX2                !
 ! D100  D(9,10,13,34)         -60.5301         estimate D2E/DX2                !
 ! D101  D(9,10,13,35)          60.3729         estimate D2E/DX2                !
 ! D102  D(14,10,13,33)        -58.0243         estimate D2E/DX2                !
 ! D103  D(14,10,13,34)         59.8949         estimate D2E/DX2                !
 ! D104  D(14,10,13,35)       -179.2021         estimate D2E/DX2                !
 ! D105  D(2,10,14,36)         -92.3843         estimate D2E/DX2                !
 ! D106  D(9,10,14,36)         153.9413         estimate D2E/DX2                !
 ! D107  D(13,10,14,36)         31.8317         estimate D2E/DX2                !
 ! D108  D(4,15,16,37)         -73.8161         estimate D2E/DX2                !
 ! D109  D(17,15,16,37)         48.6893         estimate D2E/DX2                !
 ! D110  D(18,15,16,37)        164.961          estimate D2E/DX2                !
 ! D111  D(4,15,17,38)         -56.2515         estimate D2E/DX2                !
 ! D112  D(4,15,17,39)          65.9547         estimate D2E/DX2                !
 ! D113  D(4,15,17,40)        -177.0044         estimate D2E/DX2                !
 ! D114  D(16,15,17,38)       -177.3127         estimate D2E/DX2                !
 ! D115  D(16,15,17,39)        -55.1065         estimate D2E/DX2                !
 ! D116  D(16,15,17,40)         61.9344         estimate D2E/DX2                !
 ! D117  D(18,15,17,38)         67.8836         estimate D2E/DX2                !
 ! D118  D(18,15,17,39)       -169.9103         estimate D2E/DX2                !
 ! D119  D(18,15,17,40)        -52.8694         estimate D2E/DX2                !
 ! D120  D(4,15,18,19)        -177.1402         estimate D2E/DX2                !
 ! D121  D(4,15,18,41)         -59.9163         estimate D2E/DX2                !
 ! D122  D(4,15,18,42)          62.2201         estimate D2E/DX2                !
 ! D123  D(16,15,18,19)        -57.2415         estimate D2E/DX2                !
 ! D124  D(16,15,18,41)         59.9824         estimate D2E/DX2                !
 ! D125  D(16,15,18,42)       -177.8812         estimate D2E/DX2                !
 ! D126  D(17,15,18,19)         58.5586         estimate D2E/DX2                !
 ! D127  D(17,15,18,41)        175.7825         estimate D2E/DX2                !
 ! D128  D(17,15,18,42)        -62.0811         estimate D2E/DX2                !
 ! D129  D(15,18,19,43)         49.1633         estimate D2E/DX2                !
 ! D130  D(41,18,19,43)        -71.9038         estimate D2E/DX2                !
 ! D131  D(42,18,19,43)        171.589          estimate D2E/DX2                !
 --------------------------------------------------------------------------------
 Trust Radius=3.00D-01 FncErr=1.00D-07 GrdErr=1.00D-06
 Number of steps in this run=    258 maximum allowed number of steps=    258.
 GradGradGradGradGradGradGradGradGradGradGradGradGradGradGradGradGradGrad

                          Input orientation:                          
 ---------------------------------------------------------------------
 Center     Atomic      Atomic             Coordinates (Angstroms)
 Number     Number       Type             X           Y           Z
 ---------------------------------------------------------------------
      1          6           0        1.745800    0.735900    0.087400
      2          6           0        1.189600   -0.471700    0.269100
      3          6           0       -0.244300   -0.741800    0.650000
      4          6           0       -1.271800    0.222500    0.007800
      5          6           0       -1.297200    1.589900    0.739400
      6          6           0        0.027300    2.154500    1.259900
      7          6           0        1.223900    2.119800    0.297800
      8          6           0        3.149300    0.486200   -0.298400
      9          6           0        3.465800   -0.973300   -0.377700
     10          6           0        2.138900   -1.622700    0.024200
     11          8           0        3.957200    1.380500   -0.505800
     12          6           0        0.935500    2.830500   -1.025800
     13          6           0        2.311300   -2.532500    1.241200
     14          8           0        1.648200   -2.371400   -1.084100
     15          6           0       -2.713600   -0.398100   -0.090700
     16          8           0       -3.175000   -0.771400    1.220400
     17          6           0       -2.745100   -1.657600   -0.979200
     18          6           0       -3.745700    0.621400   -0.642400
     19          8           0       -5.055200    0.047400   -0.656700
     20          1           0       -0.337500   -0.737200    1.743100
     21          1           0       -0.468900   -1.765200    0.343200
     22          1           0       -0.954500    0.409700   -1.027500
     23          1           0       -1.977100    1.533000    1.599200
     24          1           0       -1.730700    2.335900    0.061200
     25          1           0        0.295200    1.635000    2.190200
     26          1           0       -0.150700    3.197100    1.556800
     27          1           0        2.018200    2.690200    0.800000
     28          1           0        3.772800   -1.227600   -1.396700
     29          1           0        4.274100   -1.190800    0.327800
     30          1           0        0.553100    3.841000   -0.845400
     31          1           0        0.200400    2.295900   -1.634700
     32          1           0        1.847400    2.927100   -1.625400
     33          1           0        1.368500   -3.019900    1.514300
     34          1           0        3.020800   -3.338200    1.020200
     35          1           0        2.674900   -1.979500    2.114000
     36          1           0        1.080100   -3.085600   -0.751700
     37          1           0       -2.698500   -1.572700    1.496500
     38          1           0       -2.358300   -1.446000   -1.981200
     39          1           0       -2.173700   -2.485300   -0.550000
     40          1           0       -3.764100   -2.047700   -1.081000
     41          1           0       -3.821500    1.508300   -0.007400
     42          1           0       -3.493900    0.935700   -1.660000
     43          1           0       -5.166800   -0.334000    0.236500
 ---------------------------------------------------------------------
                    Distance matrix (angstroms):
                    1          2          3          4          5
     1  C    0.000000
     2  C    1.341891   0.000000
     3  C    2.541774   1.508015   0.000000
     4  C    3.061997   2.570736   1.548564   0.000000
     5  C    3.227115   3.264284   2.559964   1.551021   0.000000
     6  C    2.518020   3.038018   2.972255   2.643490   1.531011
     7  C    1.493930   2.591886   3.235492   3.148391   2.613762
     8  C    1.476822   2.253897   3.731483   4.439529   4.697504
     9  C    2.469025   2.418892   3.856760   4.901367   5.523049
    10  C    2.391969   1.511935   2.616726   3.877874   4.758056
    11  O    2.378589   3.419170   4.846920   5.380259   5.403988
    12  C    2.506621   3.556101   4.118442   3.569617   3.104830
    13  C    3.511906   2.539702   3.176038   4.685073   5.501569
    14  O    3.322236   2.377041   3.040437   4.055486   5.262360
    15  C    4.604772   3.920439   2.600809   1.572779   2.578255
    16  O    5.269717   4.477111   2.985839   2.465848   3.055034
    17  C    5.199487   4.294936   3.122016   2.584484   3.949210
    18  C    5.540965   5.136427   3.973464   2.588834   2.973637
    19  O    6.876141   6.334358   5.047282   3.845300   4.295459
    20  H    3.041629   2.138972   1.097076   2.192078   2.709951
    21  H    3.350497   2.104580   1.091750   2.169814   3.478470
    22  H    2.939563   2.656163   2.155074   1.098895   2.152266
    23  H    4.096449   3.976931   3.013020   2.178856   1.097615
    24  H    3.827106   4.056352   3.468185   2.163308   1.097449
    25  H    2.708208   2.988103   2.883133   3.035377   2.154668
    26  H    3.437056   4.112745   4.043016   3.536172   2.136749
    27  H    2.097925   3.311502   4.113396   4.188224   3.493739
    28  H    3.188513   3.165311   4.534542   5.433544   6.181111
    29  H    3.187831   3.167758   4.552071   5.732087   6.240280
    30  H    3.454605   4.499625   4.886115   4.141467   3.317025
    31  H    2.790607   3.501797   3.826909   3.027237   2.894407
    32  H    2.783049   3.946349   4.797237   4.439776   4.155586
    33  H    4.035397   2.841804   2.921965   4.444534   5.381141
    34  H    4.369672   3.483427   4.187985   5.668329   6.558212
    35  H    3.513365   2.807710   3.492410   4.986113   5.514320
    36  H    3.968767   2.808291   3.035160   4.129382   5.453002
    37  H    5.202595   4.223273   2.725813   2.733943   3.541028
    38  H    5.087576   4.312853   3.447913   2.814337   4.212397
    39  H    5.113207   4.004659   2.863979   2.908048   4.363263
    40  H    6.282721   5.370818   4.134093   3.542718   4.757267
    41  H    5.621425   5.395181   4.276855   2.855605   2.633716
    42  H    5.527005   5.257126   4.325506   2.868439   3.318221
    43  H    6.996496   6.357975   4.956641   3.941195   4.350644
                    6          7          8          9         10
     6  C    0.000000
     7  C    1.535803   0.000000
     8  C    3.867610   2.594469   0.000000
     9  C    4.928301   3.879392   1.495527   0.000000
    10  C    4.500339   3.862433   2.360601   1.530983   0.000000
    11  O    4.377315   2.943343   1.222902   2.407957   3.550539
    12  C    2.550731   1.529767   3.305414   4.614255   4.730926
    13  C    5.213921   4.869942   3.490725   2.526819   1.529231
    14  O    5.348404   4.718109   3.322123   2.399449   1.424664
    15  C    3.981510   4.689846   5.932851   6.212746   5.005957
    16  O    4.337877   5.344207   6.624582   6.833368   5.512997
    17  C    5.218417   5.626050   6.308987   6.277368   4.986129
    18  C    4.494961   5.275045   6.904900   7.390458   6.333155
    19  O    5.826237   6.680794   8.224035   8.586449   7.416733
    20  H    2.954402   3.562206   4.221635   4.361035   3.141860
    21  H    4.055934   4.238025   4.309504   4.077826   2.631100
    22  H    3.039812   3.070226   4.168766   4.676963   3.847837
    23  H    2.125795   3.504908   5.565667   6.309900   5.420380
    24  H    2.135498   2.971925   5.231166   6.176330   5.535855
    25  H    1.098685   2.163029   3.957115   4.842525   4.324742
    26  H    1.098567   2.152947   4.656259   5.849239   5.551721
    27  H    2.112384   1.099306   2.709887   4.111418   4.383782
    28  H    5.703060   4.535781   2.128879   1.094202   2.201066
    29  H    5.485905   4.501632   2.114150   1.094708   2.199498
    30  H    2.748279   2.172420   4.277166   5.646242   5.755257
    31  H    2.903217   2.193882   3.709006   4.788586   4.676019
    32  H    3.497804   2.176967   3.068202   4.403305   4.848385
    33  H    5.351444   5.283682   4.330112   3.488109   2.183136
    34  H    6.260052   5.791414   4.047376   2.782966   2.170876
    35  H    4.982894   4.712562   3.482012   2.801166   2.186748
    36  H    5.710829   5.312092   4.152689   3.208310   1.965491
    37  H    4.623633   5.518755   6.454262   6.470742   5.056739
    38  H    5.399946   5.544450   6.074444   6.059274   4.927237
    39  H    5.444987   5.785274   6.101430   5.841215   4.435347
    40  H    6.124787   6.644493   7.404607   7.343053   6.020590
    41  H    4.103277   5.091477   7.051342   7.707153   6.732795
    42  H    4.733935   5.243349   6.796184   7.329802   6.411737
    43  H    5.849671   6.845870   8.373552   8.678003   7.421528
                   11         12         13         14         15
    11  O    0.000000
    12  C    3.391691   0.000000
    13  C    4.590486   5.982799   0.000000
    14  O    4.443272   5.250819   2.423360   0.000000
    15  C    6.916307   4.961270   5.619541   4.889382   0.000000
    16  O    7.647138   5.908918   5.762065   5.579783   1.439175
    17  C    7.373940   5.804484   5.591315   4.452145   1.541676
    18  C    7.741419   5.190448   7.083945   6.184344   1.552090
    19  O    9.111711   6.615918   8.032635   7.139246   2.449881
    20  H    5.290241   4.692102   3.239004   3.821868   3.020540
    21  H    5.496052   4.996695   3.020706   2.624267   2.663815
    22  H    5.033828   3.071217   4.946614   3.809431   2.150481
    23  H    6.298428   4.130057   5.920036   5.965504   2.669708
    24  H    5.795385   2.921442   6.436729   5.906551   2.909282
    25  H    4.554496   3.490252   4.725814   5.348167   4.288225
    26  H    4.942590   2.825606   6.244146   6.420170   4.712555
    27  H    2.679580   2.127315   5.249491   5.413550   5.720216
    28  H    2.762226   4.965482   3.285919   2.433089   6.668365
    29  H    2.721562   5.399013   2.546967   3.206654   7.044960
    30  H    4.213939   1.095392   6.933013   6.312696   5.404708
    31  H    4.028141   1.094042   6.003345   4.917619   4.258282
    32  H    2.845476   1.095634   6.183836   5.329802   5.849357
    33  H    5.490509   6.392713   1.095908   2.692669   5.110127
    34  H    5.046945   6.825500   1.096077   2.691990   6.539238
    35  H    4.449410   6.001663   1.095351   3.381648   6.033031
    36  H    5.318291   5.924211   2.406953   0.971241   4.695928
    37  H    7.551751   6.241484   5.107298   5.117736   1.974618
    38  H    7.074705   5.481821   5.776635   4.208705   2.190507
    39  H    7.248055   6.176669   4.829684   3.860720   2.204280
    40  H    8.467696   6.773930   6.522126   5.421972   2.192128
    41  H    7.795698   5.041270   7.449718   6.791831   2.206523
    42  H    7.553073   4.859224   7.358378   6.140828   2.202406
    43  H    9.313318   6.988957   7.859059   7.234584   2.475754
                   16         17         18         19         20
    16  O    0.000000
    17  C    2.410063   0.000000
    18  C    2.394914   2.511668   0.000000
    19  O    2.780124   2.889220   1.429850   0.000000
    20  H    2.885445   3.748945   4.376326   5.350825   0.000000
    21  H    3.013320   2.634655   4.171892   5.031845   1.741772
    22  H    3.373229   2.735381   2.825582   4.133339   3.061420
    23  H    2.624636   4.173476   2.997287   4.095216   2.804069
    24  H    3.617328   4.249645   2.737661   4.099380   3.770111
    25  H    4.332847   5.489056   5.037845   6.265149   2.495504
    26  H    5.000855   6.060554   4.939103   6.234927   3.943136
    27  H    6.255297   6.690138   6.291502   7.690212   4.264485
    28  H    7.438364   6.545397   7.779178   8.950241   5.195518
    29  H    7.514102   7.155090   8.279043   9.462464   4.845171
    30  H    6.280167   6.413316   5.374636   6.773480   5.334174
    31  H    5.380822   4.973511   4.400036   5.799445   4.571495
    32  H    6.855799   6.521358   6.129055   7.541680   5.435777
    33  H    5.077945   4.999511   6.638182   7.442143   2.858934
    34  H    6.709432   6.329899   8.014249   8.916056   4.308824
    35  H    6.039814   6.248832   7.455637   8.458105   3.279547
    36  H    5.229778   4.089388   6.086226   6.889602   3.707910
    37  H    0.972299   2.477594   3.238147   3.579809   2.516584
    38  H    3.372288   1.094711   2.826908   3.355267   4.296096
    39  H    2.659769   1.093525   3.483003   3.837837   3.418449
    40  H    2.696743   1.095857   2.704959   2.497281   4.629745
    41  H    2.668799   3.482234   1.093418   2.019365   4.499420
    42  H    3.363420   2.783774   1.094394   2.057510   4.933816
    43  H    2.264210   3.015705   1.924780   0.977613   5.074894
                   21         22         23         24         25
    21  H    0.000000
    22  H    2.616260   0.000000
    23  H    3.838011   3.034315   0.000000
    24  H    4.300080   2.344782   1.752371   0.000000
    25  H    3.944188   3.662882   2.350113   3.021287   0.000000
    26  H    5.118447   3.885138   2.471187   2.339847   1.743611
    27  H    5.122980   4.168619   4.235594   3.837396   2.452515
    28  H    4.616090   5.016416   7.046821   6.716585   5.757954
    29  H    4.777680   5.633533   6.936357   6.968953   5.223536
    30  H    5.821231   3.752311   4.207713   2.881491   3.761358
    31  H    4.566463   2.293521   3.972610   2.570374   3.882736
    32  H    5.590913   3.813847   5.193107   3.999617   4.317135
    33  H    2.514316   4.859962   5.650588   6.356189   4.824615
    34  H    3.887244   5.834624   7.003059   7.462697   5.790554
    35  H    3.614573   5.361888   5.851818   6.499690   4.328208
    36  H    2.311204   4.053737   6.017032   6.160687   5.617376
    37  H    2.517593   3.652673   3.190037   4.274796   4.442161
    38  H    3.012400   2.514721   4.673224   4.343737   5.825307
    39  H    2.054919   3.177338   4.561189   4.879937   5.530012
    40  H    3.600902   3.733032   4.816457   4.965409   6.382863
    41  H    4.698792   3.235308   2.446137   2.249683   4.668267
    42  H    4.523085   2.669323   3.644151   2.834072   5.447049
    43  H    4.912228   4.460298   3.939140   4.354983   6.125957
                   26         27         28         29         30
    26  H    0.000000
    27  H    2.352408   0.000000
    28  H    6.610218   4.822164   0.000000
    29  H    6.351611   4.513781   1.796262   0.000000
    30  H    2.584668   2.485598   6.030017   6.367201   0.000000
    31  H    3.334832   3.063925   5.023319   5.709949   1.770516
    32  H    3.767187   2.442920   4.584867   5.163426   1.766020
    33  H    6.400067   5.791164   4.179344   3.632616   7.301028
    34  H    7.283989   6.115170   3.295685   2.580989   7.817347
    35  H    5.923823   4.895299   3.754431   2.523886   6.865734
    36  H    6.805612   6.053732   3.334490   3.867457   6.947251
    37  H    5.407949   6.395677   7.097001   7.080174   6.735395
    38  H    6.240939   6.633022   6.162769   7.027470   6.141552
    39  H    6.389116   6.795611   6.136740   6.634786   6.895272
    40  H    6.893662   7.708492   7.587957   8.205587   7.305512
    41  H    4.332844   6.012560   8.190769   8.540272   5.028007
    42  H    5.161271   6.285946   7.586443   8.295491   5.048024
    43  H    6.274800   7.815852   9.131392   9.480139   7.163685
                   31         32         33         34         35
    31  H    0.000000
    32  H    1.763834   0.000000
    33  H    6.287956   6.741949   0.000000
    34  H    6.837122   6.901453   1.753723   0.000000
    35  H    6.201205   6.224355   1.774473   1.778233   0.000000
    36  H    5.523957   6.124105   2.285224   2.640029   3.461081
    37  H    5.759696   7.117560   4.316850   6.004519   5.424041
    38  H    4.546298   6.077706   5.346468   6.443876   6.510636
    39  H    5.447274   6.827870   4.134527   5.493250   5.555326
    40  H    5.906835   7.518905   5.833038   7.219093   7.188421
    41  H    4.409546   6.063608   7.053812   8.447579   7.672568
    42  H    3.936831   5.700558   7.026086   8.239600   7.797151
    43  H    6.262955   7.956158   7.180319   8.756495   8.229516
                   36         37         38         39         40
    36  H    0.000000
    37  H    4.649848   0.000000
    38  H    4.002818   3.496596   0.000000
    39  H    3.314854   2.301394   1.778357   0.000000
    40  H    4.965073   2.829246   1.774451   1.732867   0.000000
    41  H    6.758963   3.607687   3.842490   4.354136   3.714976
    42  H    6.157706   4.109528   2.658054   3.831223   3.051053
    43  H    6.897217   3.035537   3.747320   3.768995   2.576847
                   41         42         43
    41  H    0.000000
    42  H    1.779404   0.000000
    43  H    2.294208   2.829743   0.000000
 Stoichiometry    C15H24O4
 Framework group  C1[X(C15H24O4)]
 Deg. of freedom   123
 Full point group                 C1      NOp   1
 Largest Abelian subgroup         C1      NOp   1
 Largest concise Abelian subgroup C1      NOp   1
                         Standard orientation:                         
 ---------------------------------------------------------------------
 Center     Atomic      Atomic             Coordinates (Angstroms)
 Number     Number       Type             X           Y           Z
 ---------------------------------------------------------------------
      1          6           0        1.766269    0.755267    0.076577
      2          6           0        1.222948   -0.459774    0.247305
      3          6           0       -0.205747   -0.748347    0.634171
      4          6           0       -1.246697    0.213542    0.010277
      5          6           0       -1.280476    1.571767    0.758442
      6          6           0        0.041908    2.142941    1.277145
      7          6           0        1.232440    2.131407    0.306994
      8          6           0        3.169547    0.523865   -0.321252
      9          6           0        3.499581   -0.931434   -0.420166
     10          6           0        2.181675   -1.598473   -0.017562
     11          8           0        3.967404    1.428399   -0.523076
     12          6           0        0.928509    2.855077   -1.006061
     13          6           0        2.370834   -2.521070    1.187254
     14          8           0        1.690947   -2.338576   -1.131609
     15          6           0       -2.683060   -0.419822   -0.086384
     16          8           0       -3.132214   -0.813273    1.223076
     17          6           0       -2.708249   -1.668833   -0.989767
     18          6           0       -3.728548    0.596131   -0.619092
     19          8           0       -5.032516    0.009639   -0.631852
     20          1           0       -0.291803   -0.757751    1.727826
     21          1           0       -0.422477   -1.770133    0.316523
     22          1           0       -0.938026    0.416209   -1.024720
     23          1           0       -1.954132    1.497962    1.621864
     24          1           0       -1.725598    2.321589    0.092088
     25          1           0        0.320912    1.614962    2.199372
     26          1           0       -0.144185    3.180129    1.587724
     27          1           0        2.024484    2.703445    0.810891
     28          1           0        3.802317   -1.170510   -1.444115
     29          1           0        4.314559   -1.149502    0.277432
     30          1           0        0.537574    3.859577   -0.811039
     31          1           0        0.194614    2.320689   -1.616599
     32          1           0        1.835475    2.967716   -1.610327
     33          1           0        1.434593   -3.020850    1.460543
     34          1           0        3.086604   -3.317128    0.951992
     35          1           0        2.734810   -1.975058    2.064287
     36          1           0        1.131958   -3.062197   -0.804175
     37          1           0       -2.646205   -1.613152    1.486423
     38          1           0       -2.330099   -1.441492   -1.991621
     39          1           0       -2.126085   -2.496021   -0.574264
     40          1           0       -3.724086   -2.067575   -1.089680
     41          1           0       -3.808724    1.474581    0.027020
     42          1           0       -3.486482    0.925034   -1.634436
     43          1           0       -5.134562   -0.383502    0.257391
 ---------------------------------------------------------------------
 Rotational constants (GHZ):      0.6020434      0.2466975      0.1996955
 Standard basis: 6-31G(d) (6D, 7F)
 There are   333 symmetry adapted cartesian basis functions of A   symmetry.
 There are   333 symmetry adapted basis functions of A   symmetry.
   333 basis functions,   628 primitive gaussians,   333 cartesian basis functions
    73 alpha electrons       73 beta electrons
       nuclear repulsion energy      1600.0181647037 Hartrees.
 NAtoms=   43 NActive=   43 NUniq=   43 SFac= 1.00D+00 NAtFMM=   60 NAOKFM=F Big=F
 Integral buffers will be    131072 words long.
 Raffenetti 2 integral format.
 Two-electron integral symmetry is turned on.
 Using the following non-standard input for PCM:
 --- end of non-standard input.
 ------------------------------------------------------------------------------
 Polarizable Continuum Model (PCM)
 =================================
 Model                : PCM (using non-symmetric T matrix).
 Atomic radii         : SMD-Coulomb.
 Polarization charges : Total charges.
 Charge compensation  : None.
 Solution method      : On-the-fly selection.
 Cavity type          : VdW (van der Waals Surface) (Alpha=1.000).
 Cavity algorithm     : GePol (No added spheres)
                        Default sphere list used, NSphG=   43.
                        Lebedev-Laikov grids with approx.  5.0 points / Ang**2.
                        Smoothing algorithm: Karplus/York (Gamma=1.0000).
                        Polarization charges: spherical gaussians, with
                                              point-specific exponents (IZeta= 3).
                        Self-potential: point-specific (ISelfS= 7).
                        Self-field    : sphere-specific E.n sum rule (ISelfD= 2).
 1st derivatives      : Analytical E(r).r(x)/FMM algorithm (CHGder, D1EAlg=3).
                        Cavity 1st derivative terms included.
 Solvent              : Methanol, Eps=  32.613000 Eps(inf)=   1.765709
 ------------------------------------------------------------------------------
 ------------------------------------------------------------------------------
 Atomic radii for non-electrostatic terms: SMD-CDS.
 ------------------------------------------------------------------------------
 Nuclear repulsion after PCM non-electrostatic terms =     1600.0194819895 Hartrees.
 One-electron integrals computed using PRISM.
 NBasis=   333 RedAO= T EigKep=  8.74D-04  NBF=   333
 NBsUse=   333 1.00D-06 EigRej= -1.00D+00 NBFU=   333
 ExpMin= 1.61D-01 ExpMax= 5.48D+03 ExpMxC= 8.25D+02 IAcc=1 IRadAn=         1 AccDes= 0.00D+00
 Harris functional with IExCor=  402 and IRadAn=       1 diagonalized for initial guess.
 HarFok:  IExCor=  402 AccDes= 0.00D+00 IRadAn=         1 IDoV= 1 UseB2=F ITyADJ=14
 ICtDFT=  3500011 ScaDFX=  1.000000  1.000000  1.000000  1.000000
 FoFCou: FMM=F IPFlag=           0 FMFlag=      100000 FMFlg1=           0
         NFxFlg=           0 DoJE=T BraDBF=F KetDBF=T FulRan=T
         wScrn=  0.000000 ICntrl=     500 IOpCl=  0 I1Cent=   200000004 NGrid=           0
         NMat0=    1 NMatS0=      1 NMatT0=    0 NMatD0=    1 NMtDS0=    0 NMtDT0=    0
 Petite list used in FoFCou.
 Keep R1 ints in memory in canonical form, NReq=1565304907.
 Requested convergence on RMS density matrix=1.00D-08 within 128 cycles.
 Requested convergence on MAX density matrix=1.00D-06.
 Requested convergence on             energy=1.00D-06.
 No special actions if energy rises.
 Inv3:  Mode=1 IEnd=    21724443.
 Iteration    1 A*A^-1 deviation from unit magnitude is 5.55D-15 for   2682.
 Iteration    1 A*A^-1 deviation from orthogonality  is 6.19D-15 for   2665   2494.
 Iteration    1 A^-1*A deviation from unit magnitude is 5.33D-15 for   2682.
 Iteration    1 A^-1*A deviation from orthogonality  is 2.50D-11 for   2207   2148.
 Error on total polarization charges =  0.05216
 SCF Done:  E(RB3LYP) =  -886.942988935     A.U. after   12 cycles
            NFock= 12  Conv=0.67D-08     -V/T= 2.0091
 SMD-CDS (non-electrostatic) energy       (kcal/mol) =       0.83
 (included in total energy above)

 **********************************************************************

            Population analysis using the SCF density.

 **********************************************************************

 Orbital symmetries:
       Occupied  (A) (A) (A) (A) (A) (A) (A) (A) (A) (A) (A) (A)
                 (A) (A) (A) (A) (A) (A) (A) (A) (A) (A) (A) (A)
                 (A) (A) (A) (A) (A) (A) (A) (A) (A) (A) (A) (A)
                 (A) (A) (A) (A) (A) (A) (A) (A) (A) (A) (A) (A)
                 (A) (A) (A) (A) (A) (A) (A) (A) (A) (A) (A) (A)
                 (A) (A) (A) (A) (A) (A) (A) (A) (A) (A) (A) (A)
                 (A)
       Virtual   (A) (A) (A) (A) (A) (A) (A) (A) (A) (A) (A) (A)
                 (A) (A) (A) (A) (A) (A) (A) (A) (A) (A) (A) (A)
                 (A) (A) (A) (A) (A) (A) (A) (A) (A) (A) (A) (A)
                 (A) (A) (A) (A) (A) (A) (A) (A) (A) (A) (A) (A)
                 (A) (A) (A) (A) (A) (A) (A) (A) (A) (A) (A) (A)
                 (A) (A) (A) (A) (A) (A) (A) (A) (A) (A) (A) (A)
                 (A) (A) (A) (A) (A) (A) (A) (A) (A) (A) (A) (A)
                 (A) (A) (A) (A) (A) (A) (A) (A) (A) (A) (A) (A)
                 (A) (A) (A) (A) (A) (A) (A) (A) (A) (A) (A) (A)
                 (A) (A) (A) (A) (A) (A) (A) (A) (A) (A) (A) (A)
                 (A) (A) (A) (A) (A) (A) (A) (A) (A) (A) (A) (A)
                 (A) (A) (A) (A) (A) (A) (A) (A) (A) (A) (A) (A)
                 (A) (A) (A) (A) (A) (A) (A) (A) (A) (A) (A) (A)
                 (A) (A) (A) (A) (A) (A) (A) (A) (A) (A) (A) (A)
                 (A) (A) (A) (A) (A) (A) (A) (A) (A) (A) (A) (A)
                 (A) (A) (A) (A) (A) (A) (A) (A) (A) (A) (A) (A)
                 (A) (A) (A) (A) (A) (A) (A) (A) (A) (A) (A) (A)
                 (A) (A) (A) (A) (A) (A) (A) (A) (A) (A) (A) (A)
                 (A) (A) (A) (A) (A) (A) (A) (A) (A) (A) (A) (A)
                 (A) (A) (A) (A) (A) (A) (A) (A) (A) (A) (A) (A)
                 (A) (A) (A) (A) (A) (A) (A) (A) (A) (A) (A) (A)
                 (A) (A) (A) (A) (A) (A) (A) (A)
 The electronic state is 1-A.
 Alpha  occ. eigenvalues --  -19.14729 -19.14560 -19.13957 -19.12924 -10.26259
 Alpha  occ. eigenvalues --  -10.24493 -10.24057 -10.22147 -10.20110 -10.18568
 Alpha  occ. eigenvalues --  -10.18509 -10.18174 -10.18173 -10.17821 -10.17312
 Alpha  occ. eigenvalues --  -10.17050 -10.16828 -10.16530 -10.16527  -1.03233
 Alpha  occ. eigenvalues --   -1.02694  -1.02343  -1.00129  -0.85749  -0.80969
 Alpha  occ. eigenvalues --   -0.78663  -0.74687  -0.73878  -0.71873  -0.68671
 Alpha  occ. eigenvalues --   -0.67802  -0.64969  -0.63382  -0.60278  -0.57904
 Alpha  occ. eigenvalues --   -0.54974  -0.54838  -0.51737  -0.49339  -0.48162
 Alpha  occ. eigenvalues --   -0.47755  -0.47282  -0.45635  -0.45562  -0.44597
 Alpha  occ. eigenvalues --   -0.43987  -0.43090  -0.42474  -0.41924  -0.41057
 Alpha  occ. eigenvalues --   -0.40831  -0.39527  -0.38882  -0.38561  -0.38155
 Alpha  occ. eigenvalues --   -0.37079  -0.36817  -0.36231  -0.35685  -0.35078
 Alpha  occ. eigenvalues --   -0.34657  -0.33799  -0.33439  -0.33072  -0.31783
 Alpha  occ. eigenvalues --   -0.31604  -0.30636  -0.29951  -0.27868  -0.26776
 Alpha  occ. eigenvalues --   -0.26027  -0.24678  -0.23925
 Alpha virt. eigenvalues --   -0.03630   0.05637   0.06834   0.08635   0.09813
 Alpha virt. eigenvalues --    0.10745   0.12327   0.12981   0.13782   0.14399
 Alpha virt. eigenvalues --    0.14594   0.15059   0.15625   0.16332   0.16350
 Alpha virt. eigenvalues --    0.17002   0.17671   0.18087   0.18376   0.18579
 Alpha virt. eigenvalues --    0.19099   0.19368   0.19606   0.20520   0.21286
 Alpha virt. eigenvalues --    0.22348   0.22575   0.23108   0.23343   0.23458
 Alpha virt. eigenvalues --    0.24652   0.25220   0.25372   0.26533   0.26938
 Alpha virt. eigenvalues --    0.28477   0.29231   0.30186   0.30362   0.32139
 Alpha virt. eigenvalues --    0.33530   0.34169   0.36343   0.36801   0.45626
 Alpha virt. eigenvalues --    0.47293   0.50372   0.51468   0.52199   0.53066
 Alpha virt. eigenvalues --    0.53641   0.54657   0.55379   0.55501   0.56961
 Alpha virt. eigenvalues --    0.57643   0.59365   0.59839   0.60410   0.61639
 Alpha virt. eigenvalues --    0.62430   0.63034   0.63771   0.64731   0.65012
 Alpha virt. eigenvalues --    0.66536   0.67193   0.68048   0.70033   0.70713
 Alpha virt. eigenvalues --    0.71887   0.73698   0.74380   0.74981   0.76004
 Alpha virt. eigenvalues --    0.77360   0.78027   0.78241   0.79507   0.80933
 Alpha virt. eigenvalues --    0.81389   0.81956   0.82584   0.82675   0.83527
 Alpha virt. eigenvalues --    0.84808   0.85210   0.85743   0.87068   0.87542
 Alpha virt. eigenvalues --    0.87774   0.88874   0.89841   0.90032   0.90511
 Alpha virt. eigenvalues --    0.91072   0.91239   0.92435   0.92719   0.93421
 Alpha virt. eigenvalues --    0.94205   0.94718   0.95587   0.95927   0.97559
 Alpha virt. eigenvalues --    0.97787   0.98060   0.98784   0.99515   1.00249
 Alpha virt. eigenvalues --    1.02395   1.03613   1.04049   1.04564   1.05529
 Alpha virt. eigenvalues --    1.06871   1.08105   1.08860   1.09986   1.10570
 Alpha virt. eigenvalues --    1.11718   1.13011   1.15339   1.15764   1.17415
 Alpha virt. eigenvalues --    1.18543   1.20400   1.21078   1.25116   1.25639
 Alpha virt. eigenvalues --    1.26362   1.34139   1.37194   1.37902   1.39549
 Alpha virt. eigenvalues --    1.40430   1.41350   1.44443   1.45742   1.47631
 Alpha virt. eigenvalues --    1.48668   1.51688   1.55840   1.57934   1.60585
 Alpha virt. eigenvalues --    1.61482   1.63421   1.64949   1.67085   1.67257
 Alpha virt. eigenvalues --    1.68786   1.69475   1.70246   1.72049   1.73447
 Alpha virt. eigenvalues --    1.73900   1.76335   1.78235   1.79035   1.79525
 Alpha virt. eigenvalues --    1.81061   1.81756   1.83473   1.83654   1.85615
 Alpha virt. eigenvalues --    1.85674   1.87316   1.89232   1.89629   1.90979
 Alpha virt. eigenvalues --    1.91435   1.92041   1.92888   1.95166   1.95417
 Alpha virt. eigenvalues --    1.96979   1.98587   1.99590   2.01309   2.04121
 Alpha virt. eigenvalues --    2.05250   2.05861   2.06272   2.07115   2.09482
 Alpha virt. eigenvalues --    2.10389   2.12683   2.12782   2.14346   2.15817
 Alpha virt. eigenvalues --    2.18596   2.19073   2.20455   2.22900   2.24352
 Alpha virt. eigenvalues --    2.24719   2.25564   2.26895   2.28153   2.29657
 Alpha virt. eigenvalues --    2.30733   2.31848   2.32173   2.34414   2.35902
 Alpha virt. eigenvalues --    2.36340   2.38008   2.39096   2.40651   2.41571
 Alpha virt. eigenvalues --    2.42859   2.44671   2.45564   2.46888   2.47982
 Alpha virt. eigenvalues --    2.52080   2.52914   2.56910   2.58234   2.59203
 Alpha virt. eigenvalues --    2.60177   2.63182   2.64992   2.66695   2.68745
 Alpha virt. eigenvalues --    2.69547   2.73169   2.74634   2.76337   2.78408
 Alpha virt. eigenvalues --    2.80152   2.81608   2.83713   2.86492   2.89549
 Alpha virt. eigenvalues --    2.94534   2.95957   2.99001   3.00407   3.18060
 Alpha virt. eigenvalues --    3.21344   3.78352   3.83898   3.86826   4.01269
 Alpha virt. eigenvalues --    4.14743   4.21780   4.24369   4.27171   4.29736
 Alpha virt. eigenvalues --    4.32283   4.37183   4.40815   4.45611   4.54991
 Alpha virt. eigenvalues --    4.60999   4.66464   4.73481   4.77204   4.78124
          Condensed to atoms (all electrons):
               1          2          3          4          5          6
     1  C    5.108694   0.528500  -0.053071  -0.003882  -0.004911  -0.028012
     2  C    0.528500   5.002557   0.308704  -0.017805  -0.005543  -0.007765
     3  C   -0.053071   0.308704   5.277200   0.332883  -0.043916  -0.000693
     4  C   -0.003882  -0.017805   0.332883   5.080449   0.360843  -0.040209
     5  C   -0.004911  -0.005543  -0.043916   0.360843   5.066739   0.361046
     6  C   -0.028012  -0.007765  -0.000693  -0.040209   0.361046   5.078732
     7  C    0.347237  -0.069261  -0.012024  -0.000111  -0.039709   0.356295
     8  C    0.341926   0.020054   0.005267  -0.000115  -0.000056   0.004391
     9  C   -0.137913  -0.090844   0.007780  -0.000182  -0.000004  -0.000102
    10  C   -0.002058   0.388265  -0.058438   0.002191  -0.000047  -0.000187
    11  O   -0.086239   0.004994  -0.000123   0.000003  -0.000005   0.000284
    12  C   -0.037125  -0.002154   0.001477  -0.003418  -0.003764  -0.049784
    13  C    0.001752  -0.060843  -0.005878   0.000199  -0.000006   0.000016
    14  O    0.002256  -0.060718  -0.004074  -0.000511  -0.000001  -0.000001
    15  C    0.000262   0.003053  -0.020960   0.328039  -0.023386   0.003144
    16  O   -0.000005   0.000613   0.002908  -0.061023  -0.006306  -0.000039
    17  C    0.000026   0.000174  -0.011117  -0.053670   0.004498  -0.000094
    18  C   -0.000011  -0.000028   0.003383  -0.052498  -0.006636   0.000348
    19  O    0.000000   0.000000  -0.000041   0.002729   0.000001  -0.000001
    20  H   -0.005389  -0.019150   0.345884  -0.028663  -0.006831  -0.000314
    21  H    0.005177  -0.041986   0.354729  -0.043260   0.004929   0.000048
    22  H   -0.001985   0.003236  -0.055542   0.362422  -0.042537  -0.002644
    23  H   -0.000016   0.000140  -0.004409  -0.040324   0.362954  -0.034820
    24  H   -0.000417   0.000099   0.005105  -0.031991   0.370445  -0.037930
    25  H   -0.004614  -0.000075   0.003797  -0.005105  -0.037678   0.370033
    26  H    0.005363   0.000338  -0.000121   0.004612  -0.033094   0.365148
    27  H   -0.051134   0.004392  -0.000235  -0.000058   0.004896  -0.042432
    28  H    0.003881   0.001116  -0.000109   0.000005   0.000000   0.000001
    29  H    0.003986   0.001226  -0.000132   0.000001   0.000000   0.000003
    30  H    0.004645  -0.000009  -0.000039   0.000221  -0.001194  -0.003231
    31  H   -0.005823   0.001466  -0.000404  -0.000600   0.003493  -0.006458
    32  H   -0.007767  -0.000052  -0.000012   0.000048   0.000005   0.005272
    33  H   -0.000147  -0.009531   0.003713   0.000018   0.000002   0.000000
    34  H   -0.000104   0.005614  -0.000051  -0.000002   0.000000   0.000000
    35  H    0.000211   0.002318   0.000181  -0.000003   0.000000  -0.000001
    36  H   -0.000255  -0.001561   0.001235  -0.000019   0.000001  -0.000001
    37  H   -0.000002   0.000028   0.004894  -0.005746   0.000202  -0.000003
    38  H   -0.000004  -0.000094   0.000064  -0.000335  -0.000053   0.000000
    39  H   -0.000006  -0.000010  -0.001097  -0.005503  -0.000010   0.000000
    40  H    0.000000  -0.000002   0.000109   0.005143  -0.000098   0.000002
    41  H    0.000001  -0.000001  -0.000074  -0.005981   0.004488   0.000033
    42  H   -0.000001   0.000004  -0.000044   0.001062  -0.000941  -0.000043
    43  H    0.000000   0.000000  -0.000024   0.001057  -0.000048   0.000000
               7          8          9         10         11         12
     1  C    0.347237   0.341926  -0.137913  -0.002058  -0.086239  -0.037125
     2  C   -0.069261   0.020054  -0.090844   0.388265   0.004994  -0.002154
     3  C   -0.012024   0.005267   0.007780  -0.058438  -0.000123   0.001477
     4  C   -0.000111  -0.000115  -0.000182   0.002191   0.000003  -0.003418
     5  C   -0.039709  -0.000056  -0.000004  -0.000047  -0.000005  -0.003764
     6  C    0.356295   0.004391  -0.000102  -0.000187   0.000284  -0.049784
     7  C    5.024201  -0.054153   0.007982   0.006185   0.000662   0.355290
     8  C   -0.054153   4.530777   0.327622  -0.060454   0.527534  -0.001017
     9  C    0.007982   0.327622   5.476772   0.288502  -0.079045  -0.000236
    10  C    0.006185  -0.060454   0.288502   4.756507   0.004519  -0.000169
    11  O    0.000662   0.527534  -0.079045   0.004519   8.202500  -0.003796
    12  C    0.355290  -0.001017  -0.000236  -0.000169  -0.003796   5.150683
    13  C   -0.000183  -0.000736  -0.047038   0.362328  -0.000063  -0.000003
    14  O   -0.000055   0.000558  -0.049360   0.208536  -0.000013   0.000009
    15  C   -0.000063   0.000000   0.000002  -0.000075   0.000000   0.000028
    16  O    0.000001   0.000000   0.000000   0.000001   0.000000   0.000000
    17  C   -0.000002   0.000000   0.000000  -0.000040   0.000000   0.000000
    18  C   -0.000011   0.000000   0.000000   0.000000   0.000000  -0.000001
    19  O    0.000000   0.000000   0.000000   0.000000   0.000000   0.000000
    20  H    0.001148  -0.000125  -0.000192   0.001199   0.000002  -0.000064
    21  H   -0.000063  -0.000199   0.000613  -0.004281   0.000001   0.000007
    22  H    0.003480  -0.000084  -0.000044   0.000335   0.000000  -0.001198
    23  H    0.005057   0.000004   0.000000   0.000001   0.000000  -0.000022
    24  H   -0.006297  -0.000003   0.000000   0.000005   0.000000   0.004945
    25  H   -0.037128   0.000069  -0.000009  -0.000046  -0.000002   0.005769
    26  H   -0.031739  -0.000110   0.000004   0.000003   0.000003  -0.004638
    27  H    0.374703  -0.006867   0.000601  -0.000228   0.009835  -0.044295
    28  H   -0.000098  -0.016043   0.340674  -0.021816  -0.000389   0.000020
    29  H   -0.000071  -0.019788   0.347774  -0.025114   0.000286  -0.000004
    30  H   -0.031317  -0.000043   0.000004   0.000003   0.000026   0.367900
    31  H   -0.030826  -0.000210   0.000020  -0.000022   0.000054   0.373087
    32  H   -0.027087   0.003109   0.000103  -0.000004   0.006872   0.365570
    33  H   -0.000002  -0.000091   0.005255  -0.023113   0.000001   0.000000
    34  H    0.000003   0.000320  -0.008788  -0.023321   0.000000   0.000000
    35  H   -0.000018   0.000294  -0.003102  -0.022201  -0.000016   0.000000
    36  H    0.000005  -0.000117   0.006161  -0.020453   0.000002   0.000000
    37  H    0.000001   0.000000   0.000000   0.000004   0.000000   0.000000
    38  H    0.000001   0.000000   0.000000  -0.000005   0.000000  -0.000001
    39  H    0.000000   0.000000   0.000000  -0.000041   0.000000   0.000000
    40  H    0.000000   0.000000   0.000000   0.000000   0.000000   0.000000
    41  H    0.000006   0.000000   0.000000   0.000000   0.000000  -0.000007
    42  H    0.000004   0.000000   0.000000   0.000000   0.000000  -0.000003
    43  H    0.000000   0.000000   0.000000   0.000000   0.000000   0.000000
              13         14         15         16         17         18
     1  C    0.001752   0.002256   0.000262  -0.000005   0.000026  -0.000011
     2  C   -0.060843  -0.060718   0.003053   0.000613   0.000174  -0.000028
     3  C   -0.005878  -0.004074  -0.020960   0.002908  -0.011117   0.003383
     4  C    0.000199  -0.000511   0.328039  -0.061023  -0.053670  -0.052498
     5  C   -0.000006  -0.000001  -0.023386  -0.006306   0.004498  -0.006636
     6  C    0.000016  -0.000001   0.003144  -0.000039  -0.000094   0.000348
     7  C   -0.000183  -0.000055  -0.000063   0.000001  -0.000002  -0.000011
     8  C   -0.000736   0.000558   0.000000   0.000000   0.000000   0.000000
     9  C   -0.047038  -0.049360   0.000002   0.000000   0.000000   0.000000
    10  C    0.362328   0.208536  -0.000075   0.000001  -0.000040   0.000000
    11  O   -0.000063  -0.000013   0.000000   0.000000   0.000000   0.000000
    12  C   -0.000003   0.000009   0.000028   0.000000   0.000000  -0.000001
    13  C    5.232021  -0.048208   0.000004   0.000000   0.000001   0.000000
    14  O   -0.048208   8.396973  -0.000024   0.000000  -0.000009   0.000000
    15  C    0.000004  -0.000024   4.761680   0.210049   0.362189   0.366739
    16  O    0.000000   0.000000   0.210049   8.385286  -0.052417  -0.050176
    17  C    0.000001  -0.000009   0.362189  -0.052417   5.244224  -0.058606
    18  C    0.000000   0.000000   0.366739  -0.050176  -0.058606   4.910715
    19  O    0.000000   0.000000  -0.035677  -0.006439  -0.009477   0.243196
    20  H    0.001623   0.000237  -0.004583   0.004091   0.000232   0.000007
    21  H   -0.001475   0.010780  -0.004188  -0.000515   0.003200   0.000110
    22  H    0.000016   0.000311  -0.033281   0.003409  -0.002984  -0.001892
    23  H    0.000000   0.000000  -0.009452   0.013275   0.000546  -0.003021
    24  H    0.000000   0.000000  -0.005188   0.000236  -0.000051   0.002196
    25  H   -0.000007   0.000001  -0.000102   0.000024  -0.000003   0.000008
    26  H    0.000000   0.000000  -0.000067  -0.000001   0.000002  -0.000005
    27  H    0.000023  -0.000001   0.000002   0.000000   0.000000   0.000000
    28  H    0.002595   0.003694   0.000000   0.000000   0.000000   0.000000
    29  H   -0.003448   0.001918   0.000000   0.000000   0.000000   0.000000
    30  H    0.000000   0.000000  -0.000001   0.000000   0.000000  -0.000001
    31  H    0.000001  -0.000002   0.000019   0.000000  -0.000003   0.000008
    32  H    0.000000   0.000000   0.000000   0.000000   0.000000   0.000000
    33  H    0.361175  -0.002873  -0.000001   0.000000  -0.000007   0.000000
    34  H    0.361954   0.001376   0.000000   0.000000   0.000000   0.000000
    35  H    0.352190   0.003547   0.000000   0.000000   0.000000   0.000000
    36  H   -0.006790   0.238897  -0.000011   0.000000   0.000042   0.000000
    37  H    0.000000  -0.000001  -0.021252   0.241015  -0.004063   0.005966
    38  H    0.000000   0.000031  -0.024861   0.003738   0.352690  -0.001503
    39  H    0.000001  -0.000055  -0.024739  -0.002577   0.363318   0.004736
    40  H    0.000000   0.000000  -0.025283   0.000266   0.354892  -0.011524
    41  H    0.000000   0.000000  -0.033951  -0.002449   0.006222   0.364890
    42  H    0.000000   0.000000  -0.027798   0.002831  -0.005312   0.370822
    43  H    0.000000   0.000000  -0.010972   0.025638   0.000038  -0.038044
              19         20         21         22         23         24
     1  C    0.000000  -0.005389   0.005177  -0.001985  -0.000016  -0.000417
     2  C    0.000000  -0.019150  -0.041986   0.003236   0.000140   0.000099
     3  C   -0.000041   0.345884   0.354729  -0.055542  -0.004409   0.005105
     4  C    0.002729  -0.028663  -0.043260   0.362422  -0.040324  -0.031991
     5  C    0.000001  -0.006831   0.004929  -0.042537   0.362954   0.370445
     6  C   -0.000001  -0.000314   0.000048  -0.002644  -0.034820  -0.037930
     7  C    0.000000   0.001148  -0.000063   0.003480   0.005057  -0.006297
     8  C    0.000000  -0.000125  -0.000199  -0.000084   0.000004  -0.000003
     9  C    0.000000  -0.000192   0.000613  -0.000044   0.000000   0.000000
    10  C    0.000000   0.001199  -0.004281   0.000335   0.000001   0.000005
    11  O    0.000000   0.000002   0.000001   0.000000   0.000000   0.000000
    12  C    0.000000  -0.000064   0.000007  -0.001198  -0.000022   0.004945
    13  C    0.000000   0.001623  -0.001475   0.000016   0.000000   0.000000
    14  O    0.000000   0.000237   0.010780   0.000311   0.000000   0.000000
    15  C   -0.035677  -0.004583  -0.004188  -0.033281  -0.009452  -0.005188
    16  O   -0.006439   0.004091  -0.000515   0.003409   0.013275   0.000236
    17  C   -0.009477   0.000232   0.003200  -0.002984   0.000546  -0.000051
    18  C    0.243196   0.000007   0.000110  -0.001892  -0.003021   0.002196
    19  O    8.319765   0.000000  -0.000002  -0.000027  -0.000014   0.000015
    20  H    0.000000   0.549527  -0.032003   0.005531   0.003289   0.000112
    21  H   -0.000002  -0.032003   0.574592  -0.000843  -0.000110  -0.000160
    22  H   -0.000027   0.005531  -0.000843   0.607863   0.006163  -0.008059
    23  H   -0.000014   0.003289  -0.000110   0.006163   0.603452  -0.037555
    24  H    0.000015   0.000112  -0.000160  -0.008059  -0.037555   0.595703
    25  H    0.000000   0.001150   0.000001  -0.000150  -0.006870   0.005947
    26  H    0.000000  -0.000082   0.000001  -0.000086  -0.000502  -0.006837
    27  H    0.000000   0.000049   0.000003   0.000028  -0.000164  -0.000077
    28  H    0.000000  -0.000003   0.000001   0.000000   0.000000   0.000000
    29  H    0.000000   0.000015  -0.000022   0.000001   0.000000   0.000000
    30  H    0.000000   0.000003   0.000000   0.000009  -0.000014   0.000660
    31  H    0.000000   0.000013   0.000004   0.005330  -0.000022  -0.000261
    32  H    0.000000   0.000000   0.000000  -0.000024   0.000000  -0.000056
    33  H    0.000000   0.000102   0.002405   0.000000   0.000000   0.000000
    34  H    0.000000  -0.000002  -0.000171   0.000000   0.000000   0.000000
    35  H    0.000000  -0.000066  -0.000012  -0.000001   0.000000   0.000000
    36  H    0.000000  -0.000011   0.001817   0.000005   0.000000   0.000000
    37  H    0.000036   0.000913   0.000443  -0.000033  -0.000248  -0.000025
    38  H    0.000022  -0.000011   0.000010   0.002449  -0.000021  -0.000030
    39  H    0.000272   0.000119   0.005376   0.000187   0.000000  -0.000001
    40  H    0.016784  -0.000014  -0.000225  -0.000090  -0.000006   0.000001
    41  H   -0.041500  -0.000002   0.000000  -0.000068   0.003093   0.001268
    42  H   -0.033133   0.000002  -0.000007   0.002488   0.000181   0.000409
    43  H    0.238909  -0.000002  -0.000002  -0.000025  -0.000015  -0.000002
              25         26         27         28         29         30
     1  C   -0.004614   0.005363  -0.051134   0.003881   0.003986   0.004645
     2  C   -0.000075   0.000338   0.004392   0.001116   0.001226  -0.000009
     3  C    0.003797  -0.000121  -0.000235  -0.000109  -0.000132  -0.000039
     4  C   -0.005105   0.004612  -0.000058   0.000005   0.000001   0.000221
     5  C   -0.037678  -0.033094   0.004896   0.000000   0.000000  -0.001194
     6  C    0.370033   0.365148  -0.042432   0.000001   0.000003  -0.003231
     7  C   -0.037128  -0.031739   0.374703  -0.000098  -0.000071  -0.031317
     8  C    0.000069  -0.000110  -0.006867  -0.016043  -0.019788  -0.000043
     9  C   -0.000009   0.000004   0.000601   0.340674   0.347774   0.000004
    10  C   -0.000046   0.000003  -0.000228  -0.021816  -0.025114   0.000003
    11  O   -0.000002   0.000003   0.009835  -0.000389   0.000286   0.000026
    12  C    0.005769  -0.004638  -0.044295   0.000020  -0.000004   0.367900
    13  C   -0.000007   0.000000   0.000023   0.002595  -0.003448   0.000000
    14  O    0.000001   0.000000  -0.000001   0.003694   0.001918   0.000000
    15  C   -0.000102  -0.000067   0.000002   0.000000   0.000000  -0.000001
    16  O    0.000024  -0.000001   0.000000   0.000000   0.000000   0.000000
    17  C   -0.000003   0.000002   0.000000   0.000000   0.000000   0.000000
    18  C    0.000008  -0.000005   0.000000   0.000000   0.000000  -0.000001
    19  O    0.000000   0.000000   0.000000   0.000000   0.000000   0.000000
    20  H    0.001150  -0.000082   0.000049  -0.000003   0.000015   0.000003
    21  H    0.000001   0.000001   0.000003   0.000001  -0.000022   0.000000
    22  H   -0.000150  -0.000086   0.000028   0.000000   0.000001   0.000009
    23  H   -0.006870  -0.000502  -0.000164   0.000000   0.000000  -0.000014
    24  H    0.005947  -0.006837  -0.000077   0.000000   0.000000   0.000660
    25  H    0.603163  -0.036769  -0.002833   0.000000   0.000000  -0.000018
    26  H   -0.036769   0.598152  -0.004921   0.000000   0.000000   0.003919
    27  H   -0.002833  -0.004921   0.613924  -0.000014  -0.000002  -0.002746
    28  H    0.000000   0.000000  -0.000014   0.503088  -0.017230   0.000000
    29  H    0.000000   0.000000  -0.000002  -0.017230   0.507630   0.000000
    30  H   -0.000018   0.003919  -0.002746   0.000000   0.000000   0.565948
    31  H   -0.000056  -0.000150   0.005549  -0.000003   0.000000  -0.029114
    32  H   -0.000161  -0.000034  -0.004355  -0.000003   0.000001  -0.028543
    33  H   -0.000002   0.000000   0.000000  -0.000176   0.000207   0.000000
    34  H    0.000000   0.000000   0.000000   0.000492   0.001506   0.000000
    35  H    0.000016   0.000000  -0.000002  -0.000004   0.001520   0.000000
    36  H    0.000000   0.000000   0.000000  -0.000123  -0.000204   0.000000
    37  H   -0.000010   0.000000   0.000000   0.000000   0.000000   0.000000
    38  H    0.000000   0.000000   0.000000   0.000000   0.000000   0.000000
    39  H    0.000000   0.000000   0.000000   0.000000   0.000000   0.000000
    40  H    0.000000   0.000000   0.000000   0.000000   0.000000   0.000000
    41  H   -0.000003   0.000012   0.000000   0.000000   0.000000  -0.000001
    42  H    0.000000  -0.000001   0.000000   0.000000   0.000000   0.000000
    43  H    0.000000   0.000000   0.000000   0.000000   0.000000   0.000000
              31         32         33         34         35         36
     1  C   -0.005823  -0.007767  -0.000147  -0.000104   0.000211  -0.000255
     2  C    0.001466  -0.000052  -0.009531   0.005614   0.002318  -0.001561
     3  C   -0.000404  -0.000012   0.003713  -0.000051   0.000181   0.001235
     4  C   -0.000600   0.000048   0.000018  -0.000002  -0.000003  -0.000019
     5  C    0.003493   0.000005   0.000002   0.000000   0.000000   0.000001
     6  C   -0.006458   0.005272   0.000000   0.000000  -0.000001  -0.000001
     7  C   -0.030826  -0.027087  -0.000002   0.000003  -0.000018   0.000005
     8  C   -0.000210   0.003109  -0.000091   0.000320   0.000294  -0.000117
     9  C    0.000020   0.000103   0.005255  -0.008788  -0.003102   0.006161
    10  C   -0.000022  -0.000004  -0.023113  -0.023321  -0.022201  -0.020453
    11  O    0.000054   0.006872   0.000001   0.000000  -0.000016   0.000002
    12  C    0.373087   0.365570   0.000000   0.000000   0.000000   0.000000
    13  C    0.000001   0.000000   0.361175   0.361954   0.352190  -0.006790
    14  O   -0.000002   0.000000  -0.002873   0.001376   0.003547   0.238897
    15  C    0.000019   0.000000  -0.000001   0.000000   0.000000  -0.000011
    16  O    0.000000   0.000000   0.000000   0.000000   0.000000   0.000000
    17  C   -0.000003   0.000000  -0.000007   0.000000   0.000000   0.000042
    18  C    0.000008   0.000000   0.000000   0.000000   0.000000   0.000000
    19  O    0.000000   0.000000   0.000000   0.000000   0.000000   0.000000
    20  H    0.000013   0.000000   0.000102  -0.000002  -0.000066  -0.000011
    21  H    0.000004   0.000000   0.002405  -0.000171  -0.000012   0.001817
    22  H    0.005330  -0.000024   0.000000   0.000000  -0.000001   0.000005
    23  H   -0.000022   0.000000   0.000000   0.000000   0.000000   0.000000
    24  H   -0.000261  -0.000056   0.000000   0.000000   0.000000   0.000000
    25  H   -0.000056  -0.000161  -0.000002   0.000000   0.000016   0.000000
    26  H   -0.000150  -0.000034   0.000000   0.000000   0.000000   0.000000
    27  H    0.005549  -0.004355   0.000000   0.000000  -0.000002   0.000000
    28  H   -0.000003  -0.000003  -0.000176   0.000492  -0.000004  -0.000123
    29  H    0.000000   0.000001   0.000207   0.001506   0.001520  -0.000204
    30  H   -0.029114  -0.028543   0.000000   0.000000   0.000000   0.000000
    31  H    0.553040  -0.030264   0.000000   0.000000   0.000000   0.000000
    32  H   -0.030264   0.563862   0.000000   0.000000   0.000000   0.000000
    33  H    0.000000   0.000000   0.550610  -0.032016  -0.025813   0.005098
    34  H    0.000000   0.000000  -0.032016   0.547086  -0.024289   0.000125
    35  H    0.000000   0.000000  -0.025813  -0.024289   0.545311   0.000045
    36  H    0.000000   0.000000   0.005098   0.000125   0.000045   0.335890
    37  H    0.000000   0.000000   0.000002   0.000000   0.000000   0.000000
    38  H   -0.000006   0.000000   0.000000   0.000000   0.000000   0.000011
    39  H    0.000000   0.000000  -0.000001   0.000000   0.000000   0.000191
    40  H    0.000000   0.000000   0.000000   0.000000   0.000000  -0.000002
    41  H   -0.000004   0.000000   0.000000   0.000000   0.000000   0.000000
    42  H    0.000034   0.000000   0.000000   0.000000   0.000000   0.000000
    43  H    0.000000   0.000000   0.000000   0.000000   0.000000   0.000000
              37         38         39         40         41         42
     1  C   -0.000002  -0.000004  -0.000006   0.000000   0.000001  -0.000001
     2  C    0.000028  -0.000094  -0.000010  -0.000002  -0.000001   0.000004
     3  C    0.004894   0.000064  -0.001097   0.000109  -0.000074  -0.000044
     4  C   -0.005746  -0.000335  -0.005503   0.005143  -0.005981   0.001062
     5  C    0.000202  -0.000053  -0.000010  -0.000098   0.004488  -0.000941
     6  C   -0.000003   0.000000   0.000000   0.000002   0.000033  -0.000043
     7  C    0.000001   0.000001   0.000000   0.000000   0.000006   0.000004
     8  C    0.000000   0.000000   0.000000   0.000000   0.000000   0.000000
     9  C    0.000000   0.000000   0.000000   0.000000   0.000000   0.000000
    10  C    0.000004  -0.000005  -0.000041   0.000000   0.000000   0.000000
    11  O    0.000000   0.000000   0.000000   0.000000   0.000000   0.000000
    12  C    0.000000  -0.000001   0.000000   0.000000  -0.000007  -0.000003
    13  C    0.000000   0.000000   0.000001   0.000000   0.000000   0.000000
    14  O   -0.000001   0.000031  -0.000055   0.000000   0.000000   0.000000
    15  C   -0.021252  -0.024861  -0.024739  -0.025283  -0.033951  -0.027798
    16  O    0.241015   0.003738  -0.002577   0.000266  -0.002449   0.002831
    17  C   -0.004063   0.352690   0.363318   0.354892   0.006222  -0.005312
    18  C    0.005966  -0.001503   0.004736  -0.011524   0.364890   0.370822
    19  O    0.000036   0.000022   0.000272   0.016784  -0.041500  -0.033133
    20  H    0.000913  -0.000011   0.000119  -0.000014  -0.000002   0.000002
    21  H    0.000443   0.000010   0.005376  -0.000225   0.000000  -0.000007
    22  H   -0.000033   0.002449   0.000187  -0.000090  -0.000068   0.002488
    23  H   -0.000248  -0.000021   0.000000  -0.000006   0.003093   0.000181
    24  H   -0.000025  -0.000030  -0.000001   0.000001   0.001268   0.000409
    25  H   -0.000010   0.000000   0.000000   0.000000  -0.000003   0.000000
    26  H    0.000000   0.000000   0.000000   0.000000   0.000012  -0.000001
    27  H    0.000000   0.000000   0.000000   0.000000   0.000000   0.000000
    28  H    0.000000   0.000000   0.000000   0.000000   0.000000   0.000000
    29  H    0.000000   0.000000   0.000000   0.000000   0.000000   0.000000
    30  H    0.000000   0.000000   0.000000   0.000000  -0.000001   0.000000
    31  H    0.000000  -0.000006   0.000000   0.000000  -0.000004   0.000034
    32  H    0.000000   0.000000   0.000000   0.000000   0.000000   0.000000
    33  H    0.000002   0.000000  -0.000001   0.000000   0.000000   0.000000
    34  H    0.000000   0.000000   0.000000   0.000000   0.000000   0.000000
    35  H    0.000000   0.000000   0.000000   0.000000   0.000000   0.000000
    36  H    0.000000   0.000011   0.000191  -0.000002   0.000000   0.000000
    37  H    0.331131   0.000014   0.004698  -0.000445  -0.000202  -0.000182
    38  H    0.000014   0.559033  -0.025469  -0.025391  -0.000102   0.001854
    39  H    0.004698  -0.025469   0.549811  -0.032054  -0.000129  -0.000036
    40  H   -0.000445  -0.025391  -0.032054   0.560874   0.000468  -0.000330
    41  H   -0.000202  -0.000102  -0.000129   0.000468   0.592659  -0.039318
    42  H   -0.000182   0.001854  -0.000036  -0.000330  -0.039318   0.552302
    43  H   -0.000883   0.000016  -0.000153   0.001072  -0.002352   0.006118
              43
     1  C    0.000000
     2  C    0.000000
     3  C   -0.000024
     4  C    0.001057
     5  C   -0.000048
     6  C    0.000000
     7  C    0.000000
     8  C    0.000000
     9  C    0.000000
    10  C    0.000000
    11  O    0.000000
    12  C    0.000000
    13  C    0.000000
    14  O    0.000000
    15  C   -0.010972
    16  O    0.025638
    17  C    0.000038
    18  C   -0.038044
    19  O    0.238909
    20  H   -0.000002
    21  H   -0.000002
    22  H   -0.000025
    23  H   -0.000015
    24  H   -0.000002
    25  H    0.000000
    26  H    0.000000
    27  H    0.000000
    28  H    0.000000
    29  H    0.000000
    30  H    0.000000
    31  H    0.000000
    32  H    0.000000
    33  H    0.000000
    34  H    0.000000
    35  H    0.000000
    36  H    0.000000
    37  H   -0.000883
    38  H    0.000016
    39  H   -0.000153
    40  H    0.001072
    41  H   -0.002352
    42  H    0.006118
    43  H    0.353225
 Mulliken charges:
               1
     1  C    0.076978
     2  C    0.110537
     3  C   -0.386683
     4  C   -0.080908
     5  C   -0.287768
     6  C   -0.290033
     7  C   -0.142045
     8  C    0.398288
     9  C   -0.393008
    10  C    0.243529
    11  O   -0.587883
    12  C   -0.473084
    13  C   -0.501221
    14  O   -0.703218
    15  C    0.270708
    16  O   -0.711435
    17  C   -0.494438
    18  C   -0.049166
    19  O   -0.695420
    20  H    0.182256
    21  H    0.165277
    22  H    0.148334
    23  H    0.139451
    24  H    0.147792
    25  H    0.141661
    26  H    0.141603
    27  H    0.146360
    28  H    0.200443
    29  H    0.199941
    30  H    0.152934
    31  H    0.162108
    32  H    0.153521
    33  H    0.165185
    34  H    0.170268
    35  H    0.169894
    36  H    0.440023
    37  H    0.443747
    38  H    0.157953
    39  H    0.163174
    40  H    0.155853
    41  H    0.153005
    42  H    0.169037
    43  H    0.426447
 Sum of Mulliken charges =   0.00000
 Mulliken charges with hydrogens summed into heavy atoms:
               1
     1  C    0.076978
     2  C    0.110537
     3  C   -0.039150
     4  C    0.067426
     5  C   -0.000525
     6  C   -0.006768
     7  C    0.004315
     8  C    0.398288
     9  C    0.007376
    10  C    0.243529
    11  O   -0.587883
    12  C   -0.004521
    13  C    0.004127
    14  O   -0.263195
    15  C    0.270708
    16  O   -0.267688
    17  C   -0.017458
    18  C    0.272876
    19  O   -0.268972
 Electronic spatial extent (au):  <R**2>=           5665.1985
 Charge=              0.0000 electrons
 Dipole moment (field-independent basis, Debye):
    X=             -1.3929    Y=             -5.2467    Z=              3.8007  Tot=              6.6267
 Quadrupole moment (field-independent basis, Debye-Ang):
   XX=           -153.6062   YY=           -104.8141   ZZ=           -116.0074
   XY=            -10.3686   XZ=              2.5336   YZ=             -4.4549
 Traceless Quadrupole moment (field-independent basis, Debye-Ang):
   XX=            -28.7970   YY=             19.9951   ZZ=              8.8018
   XY=            -10.3686   XZ=              2.5336   YZ=             -4.4549
 Octapole moment (field-independent basis, Debye-Ang**2):
  XXX=             22.4143  YYY=            -47.7482  ZZZ=              1.8522  XYY=            -31.3066
  XXY=            -70.1973  XXZ=             57.5925  XZZ=             -1.9155  YZZ=             -2.1894
  YYZ=             15.5381  XYZ=              5.5067
 Hexadecapole moment (field-independent basis, Debye-Ang**3):
 XXXX=          -5671.9924 YYYY=          -1787.9501 ZZZZ=           -606.3676 XXXY=           -184.1591
 XXXZ=           -156.2200 YYYX=            -18.2939 YYYZ=             -3.0729 ZZZX=             -8.5467
 ZZZY=            -15.0604 XXYY=          -1139.5283 XXZZ=           -916.1148 YYZZ=           -428.1550
 XXYZ=             -4.8775 YYXZ=             11.9406 ZZXY=             11.0707
 N-N= 1.600019481989D+03 E-N=-5.265292511807D+03  KE= 8.789657560708D+02
 D1PCM: PCM CHGder 1st derivatives, ID1Alg=3 FixD1E=F DoIter=F DoCFld=F I1PDM=0.
 Calling FoFJK, ICntrl=      2127 FMM=F ISym2X=0 I1Cent= 0 IOpClX= 0 NMat=1 NMatS=1 NMatT=0.
 ***** Axes restored to original set *****
 -------------------------------------------------------------------
 Center     Atomic                   Forces (Hartrees/Bohr)
 Number     Number              X              Y              Z
 -------------------------------------------------------------------
      1        6           0.019172167   -0.010584464   -0.001108313
      2        6          -0.022027124    0.003947596    0.009611832
      3        6          -0.000579575   -0.006601312   -0.004334061
      4        6          -0.001681882    0.006413699    0.000057969
      5        6          -0.006475562    0.004161965   -0.003456024
      6        6          -0.000094578   -0.003080122    0.005266813
      7        6          -0.004226540    0.004593380    0.004507218
      8        6          -0.003849426    0.019486823    0.000468682
      9        6          -0.006364239    0.002908126    0.002793299
     10        6           0.005249168   -0.012785270    0.004465444
     11        8           0.015290560    0.012073726   -0.003859471
     12        6           0.001219878    0.004068610   -0.006163385
     13        6          -0.002427578   -0.004399648    0.003379764
     14        8          -0.001914051   -0.010222190   -0.010706453
     15        6           0.009704607   -0.005630566   -0.006363251
     16        8          -0.006370539    0.006157288    0.004305535
     17        6          -0.001585747   -0.001349479   -0.001895187
     18        6          -0.004558082   -0.003262702    0.013702007
     19        8          -0.002809750   -0.005101793   -0.002290531
     20        1          -0.000840745    0.001227120    0.001413634
     21        1          -0.000892393   -0.002185861    0.000563409
     22        1           0.000543191   -0.002305534    0.000734068
     23        1          -0.000878791   -0.001525044   -0.000400627
     24        1          -0.001288871   -0.001212942   -0.000143996
     25        1           0.002603499   -0.000577676   -0.000982926
     26        1           0.000145796    0.000073269   -0.000977423
     27        1           0.002978900   -0.001319289   -0.002128022
     28        1           0.000608081   -0.002940414    0.001225122
     29        1           0.002018641   -0.002208720   -0.003031750
     30        1          -0.000357619    0.001208249    0.000344671
     31        1          -0.001040733   -0.000507232    0.000068268
     32        1           0.000524655   -0.000334185    0.000058619
     33        1          -0.002142473    0.001735613    0.000921949
     34        1           0.001686409    0.001608713   -0.001502628
     35        1           0.000084082    0.000485142   -0.000480225
     36        1          -0.001023935    0.000141846   -0.000158243
     37        1          -0.000546828    0.000234565   -0.001080937
     38        1           0.000972668   -0.000555032   -0.000622208
     39        1           0.004471646    0.001555648    0.000546630
     40        1          -0.000912915    0.005080101   -0.000257311
     41        1           0.008361153    0.002875844    0.000621403
     42        1           0.000000486   -0.002483815    0.000394413
     43        1          -0.000745614    0.001135969   -0.003507780
 -------------------------------------------------------------------
 Cartesian Forces:  Max     0.022027124 RMS     0.005207927

 GradGradGradGradGradGradGradGradGradGradGradGradGradGradGradGradGradGrad
 Berny optimization.
 FormGI is forming the generalized inverse of G from B-inverse, IUseBI=4.
 Internal  Forces:  Max     0.019585374 RMS     0.003419092
 Search for a local minimum.
 Step number   1 out of a maximum of  258
 All quantities printed in internal units (Hartrees-Bohrs-Radians)
 Mixed Optimization -- RFO/linear search
 Second derivative matrix not updated -- first step.
 ITU=  0
     Eigenvalues ---    0.00230   0.00230   0.00230   0.00340   0.00372
     Eigenvalues ---    0.00379   0.00531   0.00687   0.00779   0.00921
     Eigenvalues ---    0.01096   0.01174   0.01209   0.01297   0.01366
     Eigenvalues ---    0.01403   0.02444   0.02598   0.03180   0.03903
     Eigenvalues ---    0.04205   0.04275   0.04422   0.04610   0.04682
     Eigenvalues ---    0.04798   0.04916   0.04948   0.05069   0.05212
     Eigenvalues ---    0.05369   0.05378   0.05403   0.05416   0.05483
     Eigenvalues ---    0.05566   0.05592   0.05612   0.05734   0.05748
     Eigenvalues ---    0.05840   0.06039   0.06701   0.07754   0.08089
     Eigenvalues ---    0.08471   0.09074   0.09113   0.09223   0.09739
     Eigenvalues ---    0.10339   0.11645   0.12097   0.13588   0.13806
     Eigenvalues ---    0.14554   0.15838   0.16000   0.16000   0.16000
     Eigenvalues ---    0.16000   0.16000   0.16000   0.16000   0.16000
     Eigenvalues ---    0.16000   0.16000   0.16000   0.16000   0.16128
     Eigenvalues ---    0.16416   0.17035   0.18279   0.19494   0.20745
     Eigenvalues ---    0.22022   0.23343   0.24657   0.24992   0.25802
     Eigenvalues ---    0.26770   0.26840   0.27474   0.27929   0.28371
     Eigenvalues ---    0.28435   0.28832   0.29445   0.29495   0.30013
     Eigenvalues ---    0.30998   0.32209   0.32331   0.33759   0.33805
     Eigenvalues ---    0.33828   0.33841   0.33933   0.33947   0.33966
     Eigenvalues ---    0.34008   0.34120   0.34139   0.34144   0.34170
     Eigenvalues ---    0.34197   0.34202   0.34274   0.34274   0.34310
     Eigenvalues ---    0.34331   0.34350   0.34408   0.34421   0.34611
     Eigenvalues ---    0.39699   0.41011   0.41766   0.51459   0.51851
     Eigenvalues ---    0.52910   0.53124   0.94109
 RFO step:  Lambda=-1.31531972D-02 EMin= 2.30000000D-03
 Linear search not attempted -- first point.
 Iteration  1 RMS(Cart)=  0.02940720 RMS(Int)=  0.00049896
 Iteration  2 RMS(Cart)=  0.00067818 RMS(Int)=  0.00023334
 Iteration  3 RMS(Cart)=  0.00000041 RMS(Int)=  0.00023334
 Variable       Old X    -DE/DX   Delta X   Delta X   Delta X     New X
                                 (Linear)    (Quad)   (Total)
    R1        2.53581   0.01544   0.00000   0.03097   0.03101   2.56681
    R2        2.82312   0.00589   0.00000   0.01892   0.01900   2.84212
    R3        2.79079   0.00167   0.00000   0.00302   0.00313   2.79392
    R4        2.84973  -0.00066   0.00000   0.00119   0.00117   2.85091
    R5        2.85714   0.00945   0.00000   0.03340   0.03328   2.89043
    R6        2.92636  -0.00086   0.00000  -0.00361  -0.00366   2.92270
    R7        2.07317   0.00149   0.00000   0.00420   0.00420   2.07738
    R8        2.06311   0.00207   0.00000   0.00577   0.00577   2.06888
    R9        2.93101  -0.00010   0.00000  -0.00297  -0.00305   2.92796
   R10        2.97212  -0.00518   0.00000  -0.01909  -0.01909   2.95303
   R11        2.07661  -0.00093   0.00000  -0.00264  -0.00264   2.07397
   R12        2.89319   0.00688   0.00000   0.01916   0.01915   2.91234
   R13        2.07419   0.00031   0.00000   0.00088   0.00088   2.07507
   R14        2.07388  -0.00022   0.00000  -0.00064  -0.00064   2.07324
   R15        2.90225   0.00461   0.00000   0.01263   0.01267   2.91491
   R16        2.07621   0.00007   0.00000   0.00021   0.00021   2.07643
   R17        2.07599  -0.00022   0.00000  -0.00062  -0.00062   2.07537
   R18        2.89084   0.00692   0.00000   0.02248   0.02248   2.91332
   R19        2.07739   0.00050   0.00000   0.00141   0.00141   2.07880
   R20        2.82614   0.01492   0.00000   0.03898   0.03907   2.86520
   R21        2.31095   0.01959   0.00000   0.02052   0.02052   2.33147
   R22        2.89314   0.00975   0.00000   0.03063   0.03056   2.92370
   R23        2.06774  -0.00029   0.00000  -0.00082  -0.00082   2.06692
   R24        2.06870  -0.00002   0.00000  -0.00005  -0.00005   2.06864
   R25        2.88983   0.00188   0.00000   0.00611   0.00611   2.89594
   R26        2.69222   0.01475   0.00000   0.03425   0.03425   2.72647
   R27        2.06999   0.00130   0.00000   0.00365   0.00365   2.07364
   R28        2.06744   0.00091   0.00000   0.00255   0.00255   2.06999
   R29        2.07045   0.00038   0.00000   0.00106   0.00106   2.07151
   R30        2.07097   0.00130   0.00000   0.00368   0.00368   2.07464
   R31        2.07128   0.00021   0.00000   0.00059   0.00059   2.07188
   R32        2.06991  -0.00011   0.00000  -0.00030  -0.00030   2.06962
   R33        1.83538   0.00044   0.00000   0.00081   0.00081   1.83619
   R34        2.71965   0.00349   0.00000   0.00851   0.00851   2.72816
   R35        2.91335  -0.00263   0.00000  -0.00886  -0.00886   2.90449
   R36        2.93303  -0.00782   0.00000  -0.02716  -0.02716   2.90586
   R37        1.83738  -0.00077   0.00000  -0.00142  -0.00142   1.83596
   R38        2.06870   0.00081   0.00000   0.00228   0.00228   2.07098
   R39        2.06646   0.00137   0.00000   0.00385   0.00385   2.07031
   R40        2.07087  -0.00094   0.00000  -0.00264  -0.00264   2.06823
   R41        2.70202   0.00491   0.00000   0.01159   0.01159   2.71362
   R42        2.06626   0.00211   0.00000   0.00590   0.00590   2.07216
   R43        2.06810  -0.00107   0.00000  -0.00301  -0.00301   2.06509
   R44        1.84742  -0.00357   0.00000  -0.00672  -0.00672   1.84070
    A1        2.30470  -0.00754   0.00000  -0.02659  -0.02657   2.27813
    A2        1.85160   0.01252   0.00000   0.05034   0.05039   1.90198
    A3        2.12401  -0.00492   0.00000  -0.02249  -0.02269   2.10132
    A4        2.20124   0.00603   0.00000   0.02404   0.02412   2.22536
    A5        1.98549  -0.00531   0.00000  -0.01312  -0.01321   1.97228
    A6        2.09621  -0.00074   0.00000  -0.01109  -0.01110   2.08512
    A7        1.99833  -0.00118   0.00000  -0.00888  -0.00893   1.98940
    A8        1.90890   0.00074   0.00000   0.00062   0.00042   1.90932
    A9        1.86767   0.00093   0.00000   0.01258   0.01263   1.88030
   A10        1.93288  -0.00126   0.00000  -0.01162  -0.01163   1.92126
   A11        1.90782   0.00109   0.00000   0.00862   0.00860   1.91642
   A12        1.84051  -0.00016   0.00000   0.00035   0.00037   1.84088
   A13        1.94361   0.00275   0.00000   0.01579   0.01583   1.95945
   A14        1.96982  -0.00373   0.00000  -0.02065  -0.02075   1.94907
   A15        1.88094  -0.00008   0.00000  -0.01052  -0.01072   1.87023
   A16        1.94164   0.00042   0.00000   0.00314   0.00328   1.94492
   A17        1.87437  -0.00008   0.00000   0.01244   0.01242   1.88679
   A18        1.84722   0.00075   0.00000   0.00009  -0.00012   1.84710
   A19        2.06157  -0.00210   0.00000  -0.01780  -0.01786   2.04372
   A20        1.91127  -0.00172   0.00000  -0.01399  -0.01398   1.89729
   A21        1.89047   0.00082   0.00000   0.00305   0.00317   1.89364
   A22        1.86365   0.00234   0.00000   0.00975   0.00949   1.87314
   A23        1.87669   0.00121   0.00000   0.02077   0.02075   1.89744
   A24        1.84901  -0.00036   0.00000   0.00035   0.00020   1.84922
   A25        2.04063   0.00262   0.00000   0.00642   0.00638   2.04701
   A26        1.90122   0.00081   0.00000   0.01391   0.01402   1.91524
   A27        1.87727  -0.00083   0.00000  -0.00324  -0.00327   1.87400
   A28        1.90686  -0.00201   0.00000  -0.01732  -0.01738   1.88948
   A29        1.89335  -0.00170   0.00000  -0.00743  -0.00740   1.88595
   A30        1.83321   0.00097   0.00000   0.00816   0.00806   1.84127
   A31        1.96205  -0.00034   0.00000  -0.00495  -0.00499   1.95706
   A32        1.95451   0.00104   0.00000   0.00974   0.00973   1.96424
   A33        1.86772  -0.00162   0.00000  -0.02645  -0.02646   1.84125
   A34        1.96561  -0.00001   0.00000   0.01116   0.01104   1.97665
   A35        1.83906   0.00198   0.00000   0.02071   0.02072   1.85978
   A36        1.86547  -0.00114   0.00000  -0.01242  -0.01253   1.85293
   A37        1.96057  -0.01369   0.00000  -0.05855  -0.05830   1.90227
   A38        2.15137   0.01066   0.00000   0.04378   0.04365   2.19501
   A39        2.17107   0.00303   0.00000   0.01483   0.01471   2.18578
   A40        1.78914   0.01110   0.00000   0.05056   0.05034   1.83948
   A41        1.91300  -0.00136   0.00000   0.00821   0.00876   1.92177
   A42        1.89229  -0.00316   0.00000   0.00618   0.00564   1.89793
   A43        1.97041  -0.00432   0.00000  -0.02752  -0.02818   1.94222
   A44        1.96762  -0.00154   0.00000  -0.00025  -0.00108   1.96654
   A45        1.92499  -0.00009   0.00000  -0.02960  -0.03001   1.89497
   A46        1.83774  -0.00462   0.00000  -0.02916  -0.02916   1.80858
   A47        1.97664  -0.00076   0.00000  -0.01323  -0.01299   1.96365
   A48        1.88580   0.00342   0.00000   0.02492   0.02486   1.91066
   A49        1.94288   0.00394   0.00000   0.01912   0.01879   1.96168
   A50        1.89359   0.00023   0.00000   0.00176   0.00198   1.89557
   A51        1.92333  -0.00222   0.00000  -0.00344  -0.00350   1.91982
   A52        1.93039   0.00000   0.00000  -0.00019  -0.00019   1.93020
   A53        1.96190  -0.00057   0.00000  -0.00352  -0.00352   1.95838
   A54        1.93645  -0.00048   0.00000  -0.00238  -0.00238   1.93407
   A55        1.88375   0.00020   0.00000   0.00037   0.00037   1.88412
   A56        1.87481   0.00032   0.00000   0.00233   0.00233   1.87714
   A57        1.87311   0.00061   0.00000   0.00380   0.00380   1.87691
   A58        1.94543  -0.00068   0.00000  -0.00146  -0.00146   1.94397
   A59        1.92820  -0.00249   0.00000  -0.01275  -0.01280   1.91539
   A60        1.95109  -0.00068   0.00000  -0.00809  -0.00817   1.94292
   A61        1.85480   0.00281   0.00000   0.02435   0.02438   1.87917
   A62        1.88761   0.00029   0.00000  -0.00135  -0.00138   1.88623
   A63        1.89326   0.00102   0.00000   0.00115   0.00103   1.89428
   A64        1.89829   0.00050   0.00000   0.00287   0.00287   1.90116
   A65        1.91686   0.00247   0.00000   0.02024   0.01947   1.93633
   A66        1.95756  -0.00314   0.00000  -0.00538  -0.00579   1.95177
   A67        1.95268   0.00067   0.00000  -0.00969  -0.00968   1.94300
   A68        1.88239   0.00368   0.00000   0.03950   0.03937   1.92176
   A69        1.85564  -0.00563   0.00000  -0.05086  -0.05072   1.80493
   A70        1.89461   0.00194   0.00000   0.00556   0.00585   1.90047
   A71        1.89161  -0.00122   0.00000  -0.00705  -0.00705   1.88457
   A72        1.94161   0.00149   0.00000   0.00266   0.00259   1.94421
   A73        1.96221  -0.00241   0.00000  -0.01161  -0.01162   1.95059
   A74        1.94267  -0.00473   0.00000  -0.02375  -0.02377   1.91890
   A75        1.89751  -0.00038   0.00000  -0.00849  -0.00854   1.88897
   A76        1.88845   0.00109   0.00000   0.00189   0.00182   1.89026
   A77        1.82647   0.00528   0.00000   0.04179   0.04182   1.86829
   A78        1.92716   0.00404   0.00000   0.02287   0.02250   1.94966
   A79        1.95246  -0.00543   0.00000  -0.02510  -0.02667   1.92579
   A80        1.94567  -0.00236   0.00000  -0.03375  -0.03430   1.91138
   A81        1.84205   0.00596   0.00000   0.07594   0.07590   1.91795
   A82        1.89305  -0.00314   0.00000  -0.02937  -0.02913   1.86392
   A83        1.89969   0.00137   0.00000  -0.00555  -0.00634   1.89335
   A84        1.82557   0.00222   0.00000   0.01282   0.01282   1.83839
    D1        0.10256  -0.00060   0.00000  -0.01055  -0.01048   0.09208
    D2       -3.06258  -0.00098   0.00000  -0.01894  -0.01894  -3.08152
    D3       -3.12196   0.00033   0.00000   0.00728   0.00753  -3.11442
    D4       -0.00390  -0.00005   0.00000  -0.00111  -0.00092  -0.00483
    D5        0.35833   0.00034   0.00000   0.01217   0.01192   0.37025
    D6       -1.87517  -0.00022   0.00000  -0.00710  -0.00729  -1.88246
    D7        2.36926   0.00157   0.00000   0.01864   0.01850   2.38777
    D8       -2.68959  -0.00134   0.00000  -0.01065  -0.01058  -2.70017
    D9        1.36009  -0.00190   0.00000  -0.02993  -0.02979   1.33030
   D10       -0.67866  -0.00010   0.00000  -0.00418  -0.00400  -0.68266
   D11        0.01618  -0.00032   0.00000  -0.00144  -0.00158   0.01460
   D12       -3.10620  -0.00036   0.00000  -0.00476  -0.00487  -3.11107
   D13        3.08543   0.00022   0.00000   0.01338   0.01358   3.09901
   D14       -0.03696   0.00018   0.00000   0.01005   0.01029  -0.02667
   D15        0.64825  -0.00149   0.00000  -0.00517  -0.00512   0.64313
   D16       -1.53249   0.00047   0.00000   0.01642   0.01644  -1.51605
   D17        2.76519  -0.00019   0.00000   0.00918   0.00918   2.77437
   D18       -2.46844  -0.00104   0.00000   0.00369   0.00381  -2.46463
   D19        1.63401   0.00092   0.00000   0.02527   0.02537   1.65938
   D20       -0.35150   0.00026   0.00000   0.01803   0.01811  -0.33339
   D21       -0.00895   0.00025   0.00000   0.00265   0.00251  -0.00644
   D22        2.11779   0.00156   0.00000  -0.00118  -0.00096   2.11683
   D23       -2.02978   0.00069   0.00000   0.00355   0.00367  -2.02611
   D24        3.11066   0.00000   0.00000  -0.00465  -0.00467   3.10599
   D25       -1.04578   0.00131   0.00000  -0.00848  -0.00813  -1.05392
   D26        1.08984   0.00044   0.00000  -0.00375  -0.00351   1.08633
   D27       -1.36375   0.00018   0.00000   0.00176   0.00180  -1.36195
   D28        2.72102   0.00035   0.00000   0.00113   0.00123   2.72225
   D29        0.68776   0.00159   0.00000   0.01939   0.01930   0.70706
   D30        0.80429  -0.00075   0.00000  -0.01362  -0.01352   0.79077
   D31       -1.39412  -0.00059   0.00000  -0.01425  -0.01409  -1.40822
   D32        2.85580   0.00066   0.00000   0.00401   0.00398   2.85978
   D33        2.82472  -0.00102   0.00000  -0.01476  -0.01472   2.81000
   D34        0.62630  -0.00085   0.00000  -0.01539  -0.01529   0.61101
   D35       -1.40696   0.00039   0.00000   0.00287   0.00278  -1.40418
   D36        0.64364   0.00165   0.00000  -0.00129  -0.00115   0.64249
   D37       -1.49353   0.00153   0.00000   0.01094   0.01089  -1.48264
   D38        2.78079   0.00243   0.00000   0.01629   0.01633   2.79712
   D39        2.85754  -0.00083   0.00000  -0.01393  -0.01381   2.84373
   D40        0.72037  -0.00095   0.00000  -0.00170  -0.00177   0.71860
   D41       -1.28849  -0.00005   0.00000   0.00365   0.00367  -1.28482
   D42       -1.41185   0.00025   0.00000  -0.00495  -0.00488  -1.41673
   D43        2.73417   0.00013   0.00000   0.00728   0.00716   2.74133
   D44        0.72531   0.00103   0.00000   0.01263   0.01260   0.73791
   D45        1.01359   0.00389   0.00000   0.04207   0.04218   1.05578
   D46       -1.07934  -0.00038   0.00000  -0.01793  -0.01787  -1.09721
   D47        3.06996  -0.00111   0.00000  -0.01412  -0.01425   3.05571
   D48       -1.18588   0.00280   0.00000   0.03463   0.03471  -1.15116
   D49        3.00437  -0.00147   0.00000  -0.02537  -0.02533   2.97903
   D50        0.87049  -0.00219   0.00000  -0.02156  -0.02172   0.84877
   D51        3.06679   0.00225   0.00000   0.01820   0.01830   3.08509
   D52        0.97385  -0.00202   0.00000  -0.04180  -0.04175   0.93210
   D53       -1.16003  -0.00275   0.00000  -0.03799  -0.03813  -1.19816
   D54        0.81119   0.00197   0.00000   0.02228   0.02224   0.83343
   D55       -1.36023   0.00201   0.00000   0.02906   0.02899  -1.33124
   D56        2.94479   0.00090   0.00000   0.01434   0.01427   2.95906
   D57        2.97226   0.00012   0.00000  -0.00111  -0.00119   2.97107
   D58        0.80084   0.00016   0.00000   0.00566   0.00556   0.80640
   D59       -1.17733  -0.00095   0.00000  -0.00905  -0.00916  -1.18648
   D60       -1.33293   0.00137   0.00000   0.01357   0.01366  -1.31927
   D61        2.77884   0.00141   0.00000   0.02034   0.02041   2.79925
   D62        0.80067   0.00030   0.00000   0.00562   0.00569   0.80637
   D63       -1.24999  -0.00127   0.00000  -0.02278  -0.02289  -1.27288
   D64        0.97765  -0.00015   0.00000  -0.00420  -0.00432   0.97333
   D65        3.00499  -0.00034   0.00000  -0.00096  -0.00092   3.00407
   D66        0.91857   0.00013   0.00000  -0.01370  -0.01383   0.90475
   D67       -3.13698   0.00125   0.00000   0.00488   0.00475  -3.13223
   D68       -1.10964   0.00107   0.00000   0.00812   0.00814  -1.10149
   D69        2.90797  -0.00067   0.00000  -0.01705  -0.01709   2.89087
   D70       -1.14758   0.00045   0.00000   0.00153   0.00148  -1.14610
   D71        0.87976   0.00026   0.00000   0.00477   0.00488   0.88463
   D72        3.14004   0.00092   0.00000   0.02390   0.02395  -3.11919
   D73        1.03314   0.00106   0.00000   0.02595   0.02601   1.05915
   D74       -1.06440   0.00101   0.00000   0.02516   0.02521  -1.03919
   D75        0.90844   0.00053   0.00000   0.01315   0.01305   0.92149
   D76       -1.19847   0.00067   0.00000   0.01521   0.01511  -1.18336
   D77        2.98717   0.00062   0.00000   0.01441   0.01431   3.00149
   D78       -1.10304  -0.00117   0.00000  -0.01029  -0.01025  -1.11329
   D79        3.07324  -0.00103   0.00000  -0.00823  -0.00819   3.06505
   D80        0.97570  -0.00108   0.00000  -0.00903  -0.00899   0.96671
   D81       -0.02083   0.00041   0.00000   0.00269   0.00280  -0.01804
   D82        2.07598   0.00078   0.00000   0.00196   0.00235   2.07833
   D83       -2.10506  -0.00207   0.00000  -0.02542  -0.02556  -2.13062
   D84        3.10130   0.00054   0.00000   0.00642   0.00645   3.10775
   D85       -1.08508   0.00091   0.00000   0.00569   0.00601  -1.07908
   D86        1.01707  -0.00193   0.00000  -0.02169  -0.02191   0.99516
   D87        0.01712  -0.00027   0.00000  -0.00257  -0.00264   0.01448
   D88       -2.13135   0.00134   0.00000   0.02126   0.02124  -2.11011
   D89        2.03259   0.00146   0.00000   0.01232   0.01223   2.04482
   D90       -2.03938  -0.00321   0.00000  -0.02932  -0.02896  -2.06834
   D91        2.09533  -0.00160   0.00000  -0.00550  -0.00509   2.09025
   D92       -0.02391  -0.00148   0.00000  -0.01443  -0.01410  -0.03801
   D93        2.04789   0.00172   0.00000   0.03379   0.03377   2.08166
   D94       -0.10058   0.00333   0.00000   0.05761   0.05765  -0.04294
   D95       -2.21983   0.00346   0.00000   0.04868   0.04864  -2.17119
   D96        1.10189   0.00114   0.00000  -0.00163  -0.00157   1.10031
   D97       -3.12322   0.00261   0.00000   0.01959   0.01960  -3.10362
   D98       -1.01307   0.00172   0.00000   0.00681   0.00688  -1.00619
   D99       -3.11453  -0.00253   0.00000  -0.03457  -0.03465   3.13400
   D100      -1.05645  -0.00107   0.00000  -0.01334  -0.01348  -1.06993
   D101       1.05371  -0.00195   0.00000  -0.02613  -0.02621   1.02750
   D102      -1.01271  -0.00114   0.00000  -0.02212  -0.02205  -1.03477
   D103       1.04536   0.00033   0.00000  -0.00089  -0.00088   1.04448
   D104      -3.12767  -0.00056   0.00000  -0.01368  -0.01360  -3.14127
   D105      -1.61241  -0.00062   0.00000   0.01343   0.01336  -1.59905
   D106       2.68678   0.00292   0.00000   0.03396   0.03387   2.72065
   D107       0.55557  -0.00072   0.00000   0.01135   0.01151   0.56708
   D108      -1.28833  -0.00080   0.00000  -0.03701  -0.03751  -1.32584
   D109       0.84979  -0.00081   0.00000  -0.00623  -0.00549   0.84430
   D110       2.87911   0.00038   0.00000  -0.00624  -0.00649   2.87262
   D111      -0.98177   0.00132   0.00000   0.02517   0.02518  -0.95659
   D112       1.15113   0.00017   0.00000   0.00774   0.00777   1.15890
   D113      -3.08931   0.00214   0.00000   0.03719   0.03717  -3.05214
   D114      -3.09469  -0.00227   0.00000  -0.02314  -0.02310  -3.11779
   D115      -0.96179  -0.00342   0.00000  -0.04057  -0.04051  -1.00230
   D116       1.08096  -0.00145   0.00000  -0.01112  -0.01112   1.06984
   D117       1.18479   0.00143   0.00000   0.01313   0.01310   1.19789
   D118      -2.96549   0.00028   0.00000  -0.00430  -0.00432  -2.96981
   D119      -0.92275   0.00225   0.00000   0.02515   0.02508  -0.89767
   D120      -3.09168  -0.00385   0.00000  -0.04746  -0.04760  -3.13928
   D121      -1.04574   0.00278   0.00000   0.04615   0.04545  -1.00028
   D122       1.08595  -0.00105   0.00000  -0.00337  -0.00329   1.08265
   D123      -0.99905  -0.00402   0.00000  -0.06043  -0.06009  -1.05915
   D124       1.04689   0.00261   0.00000   0.03318   0.03296   1.07985
   D125      -3.10461  -0.00121   0.00000  -0.01634  -0.01579  -3.12041
   D126       1.02204  -0.00169   0.00000  -0.03798  -0.03783   0.98421
   D127       3.06798   0.00494   0.00000   0.05563   0.05522   3.12320
   D128      -1.08352   0.00111   0.00000   0.00611   0.00647  -1.07705
   D129       0.85806   0.00065   0.00000   0.02803   0.02903   0.88709
   D130      -1.25496   0.00137   0.00000  -0.00013  -0.00142  -1.25638
   D131       2.99479  -0.00177   0.00000  -0.01855  -0.01826   2.97653
         Item               Value     Threshold  Converged?
 Maximum Force            0.019585     0.000450     NO 
 RMS     Force            0.003419     0.000300     NO 
 Maximum Displacement     0.122520     0.001800     NO 
 RMS     Displacement     0.029359     0.001200     NO 
 Predicted change in Energy=-7.257368D-03
 GradGradGradGradGradGradGradGradGradGradGradGradGradGradGradGradGradGrad

                          Input orientation:                          
 ---------------------------------------------------------------------
 Center     Atomic      Atomic             Coordinates (Angstroms)
 Number     Number       Type             X           Y           Z
 ---------------------------------------------------------------------
      1          6           0        1.761768    0.739204    0.087462
      2          6           0        1.174887   -0.470887    0.277798
      3          6           0       -0.258600   -0.746734    0.658586
      4          6           0       -1.277497    0.223770    0.016696
      5          6           0       -1.315594    1.595399    0.736313
      6          6           0        0.023303    2.151065    1.259485
      7          6           0        1.224450    2.128966    0.291971
      8          6           0        3.170511    0.532931   -0.311032
      9          6           0        3.449615   -0.955541   -0.384592
     10          6           0        2.124179   -1.642515    0.021581
     11          8           0        3.995324    1.423563   -0.531557
     12          6           0        0.947967    2.857434   -1.038298
     13          6           0        2.286711   -2.545191    1.249264
     14          8           0        1.643771   -2.414709   -1.098491
     15          6           0       -2.701745   -0.412632   -0.075310
     16          8           0       -3.201894   -0.750056    1.236256
     17          6           0       -2.715583   -1.653929   -0.981581
     18          6           0       -3.733445    0.599148   -0.601117
     19          8           0       -5.046269    0.023538   -0.686058
     20          1           0       -0.355925   -0.726289    1.753379
     21          1           0       -0.489850   -1.775473    0.363934
     22          1           0       -0.956805    0.391039   -1.019491
     23          1           0       -1.997579    1.524308    1.593995
     24          1           0       -1.761304    2.332621    0.056974
     25          1           0        0.311328    1.621281    2.178031
     26          1           0       -0.150009    3.192129    1.563256
     27          1           0        2.034065    2.687563    0.784529
     28          1           0        3.745477   -1.232916   -1.400395
     29          1           0        4.273722   -1.192941    0.295711
     30          1           0        0.579423    3.874129   -0.852225
     31          1           0        0.203912    2.335167   -1.649442
     32          1           0        1.864323    2.941819   -1.633960
     33          1           0        1.335586   -3.017762    1.527329
     34          1           0        3.003646   -3.344837    1.028723
     35          1           0        2.650761   -1.979903    2.113768
     36          1           0        1.066839   -3.123470   -0.768419
     37          1           0       -2.748415   -1.556892    1.531682
     38          1           0       -2.316932   -1.426764   -1.976822
     39          1           0       -2.127335   -2.474251   -0.555801
     40          1           0       -3.740376   -2.020356   -1.097207
     41          1           0       -3.756665    1.488132    0.040421
     42          1           0       -3.458416    0.908834   -1.612385
     43          1           0       -5.207129   -0.380694    0.185441
 ---------------------------------------------------------------------
                    Distance matrix (angstroms):
                    1          2          3          4          5
     1  C    0.000000
     2  C    1.358299   0.000000
     3  C    2.572175   1.508634   0.000000
     4  C    3.083475   2.562208   1.546626   0.000000
     5  C    3.259484   3.268374   2.570771   1.549408   0.000000
     6  C    2.527696   3.027290   2.972842   2.636489   1.541143
     7  C    1.503985   2.600364   3.256301   3.156785   2.633241
     8  C    1.478479   2.310170   3.786357   4.470767   4.727675
     9  C    2.437996   2.418271   3.857808   4.888497   5.520049
    10  C    2.410035   1.529547   2.624087   3.880006   4.777757
    11  O    2.416671   3.492686   4.921635   5.435322   5.462863
    12  C    2.533082   3.586268   4.162360   3.605813   3.140969
    13  C    3.523152   2.546102   3.172059   4.678670   5.512187
    14  O    3.371583   2.427440   3.080337   4.091335   5.310867
    15  C    4.612611   3.893117   2.572778   1.562676   2.571446
    16  O    5.308066   4.489186   2.999449   2.477694   3.051102
    17  C    5.188122   4.256921   3.090293   2.567177   3.933098
    18  C    5.539957   5.099920   3.933547   2.560133   2.937215
    19  O    6.889114   6.314765   5.032212   3.838958   4.290899
    20  H    3.067177   2.141484   1.099301   2.183569   2.710280
    21  H    3.386713   2.116770   1.094806   2.176680   3.490457
    22  H    2.955877   2.640073   2.144285   1.097500   2.159181
    23  H    4.125375   3.972117   3.009430   2.167438   1.098078
    24  H    3.866774   4.065665   3.478862   2.164011   1.097112
    25  H    2.693012   2.955298   2.870719   3.024694   2.173958
    26  H    3.442340   4.101883   4.042878   3.531888   2.142889
    27  H    2.087139   3.312215   4.131171   4.198367   3.523544
    28  H    3.168292   3.163060   4.528621   5.418519   6.178942
    29  H    3.175919   3.181895   4.568667   5.735935   6.261743
    30  H    3.479757   4.528873   4.933276   4.186681   3.362612
    31  H    2.826809   3.539913   3.878017   3.070600   2.923693
    32  H    2.797377   3.971989   4.834044   4.470289   4.188426
    33  H    4.045941   2.841430   2.907527   4.429193   5.379193
    34  H    4.371227   3.488243   4.186812   5.664569   6.568658
    35  H    3.505676   2.797520   3.478886   4.968410   5.514720
    36  H    4.016928   2.853496   3.072784   4.161290   5.496174
    37  H    5.263039   4.259569   2.760042   2.762162   3.552818
    38  H    5.058507   4.264952   3.412411   2.789051   4.182972
    39  H    5.085785   3.951333   2.819791   2.886052   4.346324
    40  H    6.268350   5.333977   4.102156   3.513211   4.723880
    41  H    5.569220   5.311715   4.196810   2.783064   2.540590
    42  H    5.492593   5.190753   4.258759   2.807066   3.252605
    43  H    7.058988   6.383322   4.984556   3.979430   4.399142
                    6          7          8          9         10
     6  C    0.000000
     7  C    1.542506   0.000000
     8  C    3.871665   2.588067   0.000000
     9  C    4.908523   3.863066   1.516200   0.000000
    10  C    4.509693   3.886733   2.436803   1.547156   0.000000
    11  O    4.417469   2.975488   1.233763   2.445308   3.634278
    12  C    2.575610   1.541663   3.297261   4.606990   4.770362
    13  C    5.213246   4.888000   3.562368   2.559066   1.532464
    14  O    5.388159   4.770135   3.411687   2.428970   1.442787
    15  C    3.972419   4.691442   5.952566   6.183012   4.981119
    16  O    4.338080   5.364043   6.681893   6.849229   5.535248
    17  C    5.196330   5.608573   6.314910   6.233282   4.942646
    18  C    4.470284   5.264852   6.910364   7.352570   6.302742
    19  O    5.831987   6.686650   8.241092   8.557425   7.395391
    20  H    2.943962   3.575720   4.275883   4.370997   3.160619
    21  H    4.059931   4.264815   4.379789   4.092916   2.639702
    22  H    3.041716   3.081915   4.190082   4.651120   3.835575
    23  H    2.142122   3.527371   5.596526   6.303680   5.430482
    24  H    2.159587   3.001904   5.262804   6.177432   5.558771
    25  H    1.098797   2.156097   3.943966   4.801655   4.311505
    26  H    1.098239   2.153049   4.648671   5.827056   5.560799
    27  H    2.134614   1.100054   2.670992   4.079563   4.397703
    28  H    5.690418   4.530113   2.153024   1.093767   2.195084
    29  H    5.493386   4.509227   2.136316   1.094679   2.213098
    30  H    2.781643   2.184226   4.262655   5.637589   5.795099
    31  H    2.920337   2.202976   3.720229   4.791993   4.722467
    32  H    3.519469   2.186178   3.042861   4.389019   4.881030
    33  H    5.339532   5.294078   4.399312   3.518140   2.186426
    34  H    6.256248   5.802660   4.106078   2.811598   2.164648
    35  H    4.969732   4.715518   3.530458   2.815898   2.183659
    36  H    5.746484   5.360723   4.243101   3.244204   1.983757
    37  H    4.637398   5.559324   6.541914   6.515313   5.101951
    38  H    5.362019   5.507452   6.060305   6.000860   4.874795
    39  H    5.414246   5.756978   6.096739   5.782574   4.370415
    40  H    6.092621   6.617869   7.409298   7.303261   5.982262
    41  H    4.026631   5.028465   7.001549   7.621198   6.662254
    42  H    4.681147   5.200435   6.765906   7.259770   6.351739
    43  H    5.909382   6.904706   8.441922   8.694516   7.440909
                   11         12         13         14         15
    11  O    0.000000
    12  C    3.405753   0.000000
    13  C    4.673509   6.017768   0.000000
    14  O    4.536909   5.318200   2.437694   0.000000
    15  C    6.959203   4.994104   5.584532   4.892722   0.000000
    16  O    7.723323   5.950539   5.774726   5.630504   1.443679
    17  C    7.396603   5.811816   5.549230   4.426785   1.536989
    18  C    7.772925   5.215994   7.039393   6.184267   1.537717
    19  O    9.150647   6.639721   8.007274   7.132446   2.461717
    20  H    5.364341   4.726167   3.247470   3.870750   2.990879
    21  H    5.581444   5.049494   3.014227   2.664517   2.634910
    22  H    5.082102   3.116346   4.928397   3.826416   2.140603
    23  H    6.359481   4.169224   5.919020   6.002063   2.652200
    24  H    5.857603   2.969039   6.449886   5.955398   2.904882
    25  H    4.577421   3.504019   4.703641   5.366583   4.277027
    26  H    4.969895   2.843529   6.241237   6.460586   4.710686
    27  H    2.678864   2.128653   5.259422   5.452639   5.725245
    28  H    2.806097   4.968716   3.297083   2.430010   6.632902
    29  H    2.758254   5.407935   2.585741   3.217632   7.028775
    30  H    4.216217   1.097323   6.966977   6.383022   5.453988
    31  H    4.056537   1.095389   6.046357   4.993802   4.297805
    32  H    2.839288   1.096194   6.212782   5.387741   5.876283
    33  H    5.571228   6.422664   1.097853   2.711749   5.065096
    34  H    5.114249   6.853215   1.096389   2.690621   6.509087
    35  H    4.515437   6.019540   1.095193   3.394362   5.991472
    36  H    5.413652   5.988169   2.427661   0.971669   4.693748
    37  H    7.656244   6.305101   5.138967   5.190853   1.973305
    38  H    7.075149   5.467609   5.731670   4.175484   2.189131
    39  H    7.258133   6.173909   4.769391   3.810420   2.193421
    40  H    8.486553   6.765860   6.489003   5.398570   2.169747
    41  H    7.773330   5.017189   7.365554   6.759734   2.176959
    42  H    7.549263   4.852095   7.288745   6.110837   2.163659
    43  H    9.405029   7.061743   7.872383   7.260891   2.519119
                   16         17         18         19         20
    16  O    0.000000
    17  C    2.443825   0.000000
    18  C    2.340691   2.501430   0.000000
    19  O    2.774069   2.886751   1.435984   0.000000
    20  H    2.892666   3.729410   4.325283   5.339702   0.000000
    21  H    3.027805   2.603665   4.134133   5.009978   1.746219
    22  H    3.380964   2.697523   2.815684   4.119460   3.049309
    23  H    2.598285   4.153349   2.947485   4.092122   2.790271
    24  H    3.601236   4.228690   2.706908   4.083498   3.769589
    25  H    4.341994   5.465559   5.012844   6.281690   2.477225
    26  H    4.996174   6.045051   4.924335   6.250819   3.928428
    27  H    6.279852   6.672844   6.288534   7.706542   4.278447
    28  H    7.446545   6.488293   7.741419   8.909756   5.198505
    29  H    7.547556   7.119997   8.254126   9.450181   4.876083
    30  H    6.327969   6.436864   5.421198   6.819316   5.369161
    31  H    5.426358   4.988223   4.428941   5.816883   4.611411
    32  H    6.894536   6.520892   6.155474   7.561161   5.464300
    33  H    5.080939   4.956474   6.580835   7.407879   2.857124
    34  H    6.729390   6.293653   7.974948   8.893119   4.320722
    35  H    6.044512   6.203635   7.401364   8.431908   3.277437
    36  H    5.279573   4.063460   6.076891   6.876085   3.759016
    37  H    0.971547   2.515349   3.188671   3.563181   2.542254
    38  H    3.400730   1.095916   2.829027   3.349438   4.272074
    39  H    2.709058   1.095561   3.468058   3.843969   3.394934
    40  H    2.710844   1.094459   2.666075   2.460062   4.610310
    41  H    2.597552   3.464230   1.096541   2.082279   4.404874
    42  H    3.306429   2.741800   1.092799   2.040370   4.860806
    43  H    2.293820   3.031645   1.936624   0.974059   5.109995
                   21         22         23         24         25
    21  H    0.000000
    22  H    2.612602   0.000000
    23  H    3.830776   3.032791   0.000000
    24  H    4.311293   2.361299   1.752606   0.000000
    25  H    3.933290   3.653191   2.383601   3.049703   0.000000
    26  H    5.121614   3.894562   2.489194   2.367258   1.748812
    27  H    5.144486   4.180169   4.273470   3.880740   2.458989
    28  H    4.620089   4.989366   7.039271   6.720239   5.722320
    29  H    4.799543   5.621135   6.956881   6.993433   5.211865
    30  H    5.877107   3.810497   4.259881   2.946505   3.785452
    31  H    4.629508   2.350262   4.002990   2.602678   3.894960
    32  H    5.637956   3.852636   5.229083   4.046671   4.322832
    33  H    2.495794   4.833350   5.634255   6.354468   4.795127
    34  H    3.887077   5.816969   7.002882   7.475465   5.764705
    35  H    3.600993   5.334156   5.844375   6.503428   4.294835
    36  H    2.350022   4.063243   6.047602   6.200693   5.636047
    37  H    2.551965   3.675974   3.171976   4.275215   4.458764
    38  H    2.989811   2.463907   4.643442   4.310224   5.784560
    39  H    2.003887   3.129703   4.541689   4.859577   5.494934
    40  H    3.572229   3.683631   4.779598   4.919072   6.356494
    41  H    4.629024   3.188455   2.347187   2.166773   4.597355
    42  H    4.463600   2.622535   3.576832   2.773827   5.393125
    43  H    4.922397   4.484718   3.989270   4.387744   6.199330
                   26         27         28         29         30
    26  H    0.000000
    27  H    2.373012   0.000000
    28  H    6.598414   4.803434   0.000000
    29  H    6.356485   4.507029   1.776912   0.000000
    30  H    2.613761   2.490559   6.033763   6.375014   0.000000
    31  H    3.343811   3.065592   5.033480   5.726649   1.773406
    32  H    3.787133   2.437733   4.584943   5.159948   1.769542
    33  H    6.385220   5.795719   4.191040   3.671443   7.330227
    34  H    7.277582   6.114701   3.303201   2.604047   7.843998
    35  H    5.907394   4.892079   3.755759   2.560984   6.881661
    36  H    6.841361   6.092231   3.338965   3.891454   7.015055
    37  H    5.413493   6.437837   7.132507   7.139362   6.800993
    38  H    6.209822   6.594234   6.092836   6.975371   6.144352
    39  H    6.364597   6.764471   6.061697   6.583339   6.907702
    40  H    6.865770   7.684374   7.533258   8.176222   7.312020
    41  H    4.269731   5.960276   8.109389   8.469973   5.029061
    42  H    5.122859   6.251113   7.518517   8.236761   5.067046
    43  H    6.343335   7.887205   9.131830   9.516220   7.257028
                   31         32         33         34         35
    31  H    0.000000
    32  H    1.767832   0.000000
    33  H    6.326642   6.766824   0.000000
    34  H    6.875575   6.921704   1.771443   0.000000
    35  H    6.226447   6.235967   1.775034   1.779015   0.000000
    36  H    5.596209   6.178419   2.313840   2.651404   3.481889
    37  H    5.829571   7.178929   4.337421   6.044495   5.446913
    38  H    4.540260   6.056811   5.305774   6.404753   6.458860
    39  H    5.455388   6.813925   4.077580   5.440184   5.495560
    40  H    5.901944   7.504927   5.800724   7.194141   7.152527
    41  H    4.388539   6.042537   6.960244   8.368760   7.575035
    42  H    3.930450   5.697810   6.946828   8.174804   7.716933
    43  H    6.326299   8.022141   7.180663   8.770069   8.247567
                   36         37         38         39         40
    36  H    0.000000
    37  H    4.722372   0.000000
    38  H    3.973532   3.537331   0.000000
    39  H    3.266411   2.363234   1.775522   0.000000
    40  H    4.943105   2.847779   1.775462   1.760978   0.000000
    41  H    6.722149   3.537315   3.826058   4.325584   3.688353
    42  H    6.119615   4.058209   2.625037   3.785949   2.987484
    43  H    6.913418   3.039915   3.758043   3.797046   2.546575
                   41         42         43
    41  H    0.000000
    42  H    1.776599   0.000000
    43  H    2.370103   2.820117   0.000000
 Stoichiometry    C15H24O4
 Framework group  C1[X(C15H24O4)]
 Deg. of freedom   123
 Full point group                 C1      NOp   1
 Largest Abelian subgroup         C1      NOp   1
 Largest concise Abelian subgroup C1      NOp   1
                         Standard orientation:                         
 ---------------------------------------------------------------------
 Center     Atomic      Atomic             Coordinates (Angstroms)
 Number     Number       Type             X           Y           Z
 ---------------------------------------------------------------------
      1          6           0        1.787307    0.743510    0.085696
      2          6           0        1.203197   -0.470156    0.261223
      3          6           0       -0.228796   -0.753849    0.641868
      4          6           0       -1.251149    0.223230    0.015640
      5          6           0       -1.290011    1.584991    0.753722
      6          6           0        0.049158    2.136151    1.280950
      7          6           0        1.247886    2.129362    0.310214
      8          6           0        3.195421    0.545318   -0.319072
      9          6           0        3.477149   -0.941493   -0.413331
     10          6           0        2.154047   -1.636409   -0.013101
     11          8           0        4.017988    1.440416   -0.529676
     12          6           0        0.966653    2.875104   -1.009446
     13          6           0        2.321398   -2.555183    1.201927
     14          8           0        1.672259   -2.394405   -1.142240
     15          6           0       -2.674422   -0.414615   -0.081334
     16          8           0       -3.170603   -0.770591    1.226830
     17          6           0       -2.688214   -1.643648   -1.004168
     18          6           0       -3.709361    0.602153   -0.590902
     19          8           0       -5.021307    0.025213   -0.680274
     20          1           0       -0.323382   -0.748302    1.737077
     21          1           0       -0.458849   -1.778979    0.333998
     22          1           0       -0.933403    0.405022   -1.019007
     23          1           0       -1.969682    1.501072    1.612080
     24          1           0       -1.738834    2.330416    0.085474
     25          1           0        0.340512    1.594629    2.191566
     26          1           0       -0.125350    3.172705    1.599121
     27          1           0        2.057691    2.682847    0.808200
     28          1           0        3.770956   -1.204625   -1.433510
     29          1           0        4.303425   -1.186426    0.261648
     30          1           0        0.596663    3.888498   -0.808800
     31          1           0        0.222038    2.359666   -1.625683
     32          1           0        1.881334    2.969247   -1.606219
     33          1           0        1.371876   -3.033275    1.476002
     34          1           0        3.039280   -3.350415    0.968859
     35          1           0        2.686572   -2.000863    2.073033
     36          1           0        1.097506   -3.108645   -0.820276
     37          1           0       -2.714853   -1.580450    1.510246
     38          1           0       -2.292519   -1.402366   -1.997265
     39          1           0       -2.097340   -2.468485   -0.590931
     40          1           0       -3.712603   -2.010458   -1.122136
     41          1           0       -3.732633    1.482391    0.062583
     42          1           0       -3.437484    0.925926   -1.598603
     43          1           0       -5.179192   -0.391000    0.186115
 ---------------------------------------------------------------------
 Rotational constants (GHZ):      0.5940704      0.2462899      0.1989258
 Standard basis: 6-31G(d) (6D, 7F)
 There are   333 symmetry adapted cartesian basis functions of A   symmetry.
 There are   333 symmetry adapted basis functions of A   symmetry.
   333 basis functions,   628 primitive gaussians,   333 cartesian basis functions
    73 alpha electrons       73 beta electrons
       nuclear repulsion energy      1595.0316412019 Hartrees.
 NAtoms=   43 NActive=   43 NUniq=   43 SFac= 1.00D+00 NAtFMM=   60 NAOKFM=F Big=F
 Integral buffers will be    131072 words long.
 Raffenetti 2 integral format.
 Two-electron integral symmetry is turned on.
 ------------------------------------------------------------------------------
 Polarizable Continuum Model (PCM)
 =================================
 Model                : PCM (using non-symmetric T matrix).
 Atomic radii         : SMD-Coulomb.
 Polarization charges : Total charges.
 Charge compensation  : None.
 Solution method      : On-the-fly selection.
 Cavity type          : VdW (van der Waals Surface) (Alpha=1.000).
 Cavity algorithm     : GePol (No added spheres)
                        Default sphere list used, NSphG=   43.
                        Lebedev-Laikov grids with approx.  5.0 points / Ang**2.
                        Smoothing algorithm: Karplus/York (Gamma=1.0000).
                        Polarization charges: spherical gaussians, with
                                              point-specific exponents (IZeta= 3).
                        Self-potential: point-specific (ISelfS= 7).
                        Self-field    : sphere-specific E.n sum rule (ISelfD= 2).
 1st derivatives      : Analytical E(r).r(x)/FMM algorithm (CHGder, D1EAlg=3).
                        Cavity 1st derivative terms included.
 Solvent              : Methanol, Eps=  32.613000 Eps(inf)=   1.765709
 ------------------------------------------------------------------------------
 ------------------------------------------------------------------------------
 Atomic radii for non-electrostatic terms: SMD-CDS.
 ------------------------------------------------------------------------------
 Nuclear repulsion after PCM non-electrostatic terms =     1595.0331640864 Hartrees.
 One-electron integrals computed using PRISM.
 NBasis=   333 RedAO= T EigKep=  9.48D-04  NBF=   333
 NBsUse=   333 1.00D-06 EigRej= -1.00D+00 NBFU=   333
 Initial guess from the checkpoint file:  "DY-202A-11R_70.chk"
 B after Tr=     0.000000    0.000000    0.000000
         Rot=    0.999993   -0.000133    0.001729    0.003386 Ang=  -0.44 deg.
 ExpMin= 1.61D-01 ExpMax= 5.48D+03 ExpMxC= 8.25D+02 IAcc=1 IRadAn=         1 AccDes= 0.00D+00
 Harris functional with IExCor=  402 and IRadAn=       1 diagonalized for initial guess.
 HarFok:  IExCor=  402 AccDes= 0.00D+00 IRadAn=         1 IDoV= 1 UseB2=F ITyADJ=14
 ICtDFT=  3500011 ScaDFX=  1.000000  1.000000  1.000000  1.000000
 FoFCou: FMM=F IPFlag=           0 FMFlag=      100000 FMFlg1=           0
         NFxFlg=           0 DoJE=T BraDBF=F KetDBF=T FulRan=T
         wScrn=  0.000000 ICntrl=     500 IOpCl=  0 I1Cent=   200000004 NGrid=           0
         NMat0=    1 NMatS0=      1 NMatT0=    0 NMatD0=    1 NMtDS0=    0 NMtDT0=    0
 Petite list used in FoFCou.
 Keep R1 ints in memory in canonical form, NReq=1565304907.
 Requested convergence on RMS density matrix=1.00D-08 within 128 cycles.
 Requested convergence on MAX density matrix=1.00D-06.
 Requested convergence on             energy=1.00D-06.
 No special actions if energy rises.
 Inv3:  Mode=1 IEnd=    21805248.
 Iteration    1 A*A^-1 deviation from unit magnitude is 6.00D-15 for   2682.
 Iteration    1 A*A^-1 deviation from orthogonality  is 4.17D-15 for   1533   1241.
 Iteration    1 A^-1*A deviation from unit magnitude is 6.44D-15 for   2682.
 Iteration    1 A^-1*A deviation from orthogonality  is 7.36D-12 for   2595   2592.
 Error on total polarization charges =  0.05212
 SCF Done:  E(RB3LYP) =  -886.949206536     A.U. after   11 cycles
            NFock= 11  Conv=0.36D-08     -V/T= 2.0094
 SMD-CDS (non-electrostatic) energy       (kcal/mol) =       0.96
 (included in total energy above)
 D1PCM: PCM CHGder 1st derivatives, ID1Alg=3 FixD1E=F DoIter=F DoCFld=F I1PDM=0.
 Calling FoFJK, ICntrl=      2127 FMM=F ISym2X=0 I1Cent= 0 IOpClX= 0 NMat=1 NMatS=1 NMatT=0.
 ***** Axes restored to original set *****
 -------------------------------------------------------------------
 Center     Atomic                   Forces (Hartrees/Bohr)
 Number     Number              X              Y              Z
 -------------------------------------------------------------------
      1        6           0.005822895   -0.006298514   -0.000502042
      2        6          -0.004955357    0.005075837    0.000807448
      3        6           0.002270705   -0.001117188   -0.000976692
      4        6          -0.001442805    0.003031908    0.000621086
      5        6           0.000856967    0.001139196   -0.000382996
      6        6          -0.000252095    0.000126386    0.000755605
      7        6          -0.003740495    0.002116542    0.001448479
      8        6          -0.003344041    0.002958177   -0.000043288
      9        6          -0.002564712   -0.000170371    0.000697841
     10        6           0.003864371   -0.000220881    0.000995171
     11        8          -0.001889920   -0.002813421    0.000925949
     12        6           0.000386321    0.000234050   -0.001438458
     13        6          -0.000589843   -0.001389644   -0.000216841
     14        8           0.002281370    0.000020813   -0.001750730
     15        6           0.000908598   -0.000135377   -0.003604693
     16        8           0.000679453   -0.001292521    0.001395762
     17        6          -0.001344532   -0.002680603    0.002165393
     18        6          -0.003025479   -0.001422839   -0.000899143
     19        8           0.003210681    0.002434175    0.000593803
     20        1           0.000011136    0.000445278    0.000341806
     21        1           0.001049872    0.000614304    0.000392997
     22        1           0.000042527   -0.000649952   -0.000097129
     23        1           0.000574165   -0.000198722    0.000219347
     24        1           0.000994402   -0.000234937    0.000267925
     25        1           0.000048577   -0.000414715   -0.000854138
     26        1          -0.000043066    0.000088576   -0.000007547
     27        1           0.000180403    0.000186886   -0.000198600
     28        1           0.000785527   -0.001069641   -0.000345640
     29        1           0.001372059   -0.001686744   -0.001207925
     30        1           0.000156345   -0.000166996    0.000491461
     31        1          -0.000405958   -0.000223019    0.000355503
     32        1           0.000000167   -0.000334690    0.000365763
     33        1           0.000093313    0.001151513   -0.000269714
     34        1           0.000186848    0.000418557   -0.000071797
     35        1           0.000240158    0.000251640   -0.000204523
     36        1          -0.000521184    0.001001728    0.001362102
     37        1          -0.000588462   -0.000819335    0.000648777
     38        1           0.000315854    0.000450454    0.000552692
     39        1           0.000333641    0.000440808   -0.000598944
     40        1           0.000265158    0.000868746   -0.000382430
     41        1          -0.001500962   -0.001033035   -0.000235487
     42        1          -0.000680694    0.001029921   -0.000983709
     43        1          -0.000041909    0.000287649   -0.000132445
 -------------------------------------------------------------------
 Cartesian Forces:  Max     0.006298514 RMS     0.001584954

 GradGradGradGradGradGradGradGradGradGradGradGradGradGradGradGradGradGrad
 Berny optimization.
 Using GEDIIS/GDIIS optimizer.
 FormGI is forming the generalized inverse of G from B-inverse, IUseBI=4.
 Internal  Forces:  Max     0.004013734 RMS     0.000856808
 Search for a local minimum.
 Step number   2 out of a maximum of  258
 All quantities printed in internal units (Hartrees-Bohrs-Radians)
 Mixed Optimization -- En-DIIS/RFO-DIIS
 Update second derivatives using D2CorX and points    1    2
 DE= -6.22D-03 DEPred=-7.26D-03 R= 8.57D-01
 TightC=F SS=  1.41D+00  RLast= 3.22D-01 DXNew= 5.0454D-01 9.6732D-01
 Trust test= 8.57D-01 RLast= 3.22D-01 DXMaxT set to 5.05D-01
 ITU=  1  0
 Use linear search instead of GDIIS.
     Eigenvalues ---    0.00230   0.00230   0.00230   0.00341   0.00372
     Eigenvalues ---    0.00379   0.00526   0.00689   0.00778   0.00924
     Eigenvalues ---    0.01106   0.01172   0.01230   0.01297   0.01362
     Eigenvalues ---    0.01397   0.02473   0.02614   0.03193   0.03869
     Eigenvalues ---    0.04022   0.04249   0.04426   0.04592   0.04708
     Eigenvalues ---    0.04793   0.04952   0.05016   0.05148   0.05302
     Eigenvalues ---    0.05397   0.05464   0.05498   0.05535   0.05579
     Eigenvalues ---    0.05583   0.05634   0.05676   0.05679   0.05873
     Eigenvalues ---    0.05914   0.06062   0.06912   0.07743   0.08311
     Eigenvalues ---    0.08641   0.09075   0.09122   0.09317   0.09680
     Eigenvalues ---    0.10298   0.11715   0.12116   0.13308   0.13846
     Eigenvalues ---    0.14476   0.15711   0.15905   0.15958   0.16000
     Eigenvalues ---    0.16000   0.16000   0.16000   0.16000   0.16000
     Eigenvalues ---    0.16000   0.16000   0.16000   0.16000   0.16153
     Eigenvalues ---    0.16592   0.17164   0.18254   0.20038   0.20716
     Eigenvalues ---    0.21900   0.23005   0.24740   0.24993   0.25981
     Eigenvalues ---    0.26816   0.26866   0.27730   0.27906   0.28348
     Eigenvalues ---    0.28543   0.28813   0.29366   0.29516   0.30240
     Eigenvalues ---    0.31091   0.31720   0.32307   0.33758   0.33804
     Eigenvalues ---    0.33829   0.33841   0.33947   0.33963   0.34003
     Eigenvalues ---    0.34107   0.34121   0.34141   0.34167   0.34185
     Eigenvalues ---    0.34201   0.34217   0.34273   0.34282   0.34324
     Eigenvalues ---    0.34347   0.34366   0.34411   0.34537   0.34817
     Eigenvalues ---    0.39616   0.41170   0.42250   0.51831   0.52612
     Eigenvalues ---    0.52976   0.53124   0.94911
 RFO step:  Lambda=-1.18464893D-03 EMin= 2.29881680D-03
 Quartic linear search produced a step of -0.04496.
 Iteration  1 RMS(Cart)=  0.03407560 RMS(Int)=  0.00048795
 Iteration  2 RMS(Cart)=  0.00063864 RMS(Int)=  0.00003099
 Iteration  3 RMS(Cart)=  0.00000016 RMS(Int)=  0.00003099
 Variable       Old X    -DE/DX   Delta X   Delta X   Delta X     New X
                                 (Linear)    (Quad)   (Total)
    R1        2.56681  -0.00393  -0.00139  -0.00398  -0.00534   2.56147
    R2        2.84212   0.00308  -0.00085   0.01032   0.00947   2.85159
    R3        2.79392  -0.00306  -0.00014  -0.00779  -0.00787   2.78605
    R4        2.85091  -0.00206  -0.00005  -0.00657  -0.00661   2.84430
    R5        2.89043   0.00296  -0.00150   0.01216   0.01063   2.90105
    R6        2.92270   0.00149   0.00016   0.00553   0.00568   2.92838
    R7        2.07738   0.00035  -0.00019   0.00146   0.00127   2.07865
    R8        2.06888  -0.00090  -0.00026  -0.00181  -0.00207   2.06681
    R9        2.92796   0.00030   0.00014   0.00136   0.00150   2.92946
   R10        2.95303   0.00219   0.00086   0.00583   0.00669   2.95972
   R11        2.07397   0.00000   0.00012  -0.00029  -0.00017   2.07380
   R12        2.91234  -0.00094  -0.00086  -0.00048  -0.00133   2.91101
   R13        2.07507  -0.00017  -0.00004  -0.00038  -0.00042   2.07465
   R14        2.07324  -0.00073   0.00003  -0.00211  -0.00208   2.07116
   R15        2.91491  -0.00091  -0.00057  -0.00098  -0.00157   2.91335
   R16        2.07643  -0.00050  -0.00001  -0.00138  -0.00139   2.07503
   R17        2.07537   0.00009   0.00003   0.00018   0.00021   2.07558
   R18        2.91332  -0.00006  -0.00101   0.00243   0.00142   2.91474
   R19        2.07880   0.00014  -0.00006   0.00055   0.00049   2.07929
   R20        2.86520   0.00082  -0.00176   0.00776   0.00601   2.87122
   R21        2.33147  -0.00346  -0.00092  -0.00112  -0.00205   2.32943
   R22        2.92370  -0.00315  -0.00137  -0.00628  -0.00771   2.91599
   R23        2.06692   0.00080   0.00004   0.00213   0.00217   2.06909
   R24        2.06864   0.00065   0.00000   0.00179   0.00179   2.07043
   R25        2.89594  -0.00088  -0.00027  -0.00210  -0.00238   2.89356
   R26        2.72647  -0.00083  -0.00154   0.00208   0.00054   2.72702
   R27        2.07364  -0.00012  -0.00016   0.00008  -0.00008   2.07356
   R28        2.06999   0.00018  -0.00011   0.00081   0.00069   2.07068
   R29        2.07151  -0.00023  -0.00005  -0.00050  -0.00055   2.07096
   R30        2.07464  -0.00065  -0.00017  -0.00137  -0.00154   2.07311
   R31        2.07188  -0.00017  -0.00003  -0.00040  -0.00043   2.07145
   R32        2.06962   0.00005   0.00001   0.00010   0.00011   2.06973
   R33        1.83619   0.00004  -0.00004   0.00017   0.00013   1.83632
   R34        2.72816   0.00232  -0.00038   0.00654   0.00616   2.73432
   R35        2.90449  -0.00027   0.00040  -0.00195  -0.00155   2.90294
   R36        2.90586   0.00278   0.00122   0.00644   0.00766   2.91352
   R37        1.83596   0.00060   0.00006   0.00092   0.00098   1.83694
   R38        2.07098  -0.00029  -0.00010  -0.00055  -0.00065   2.07033
   R39        2.07031  -0.00038  -0.00017  -0.00061  -0.00078   2.06953
   R40        2.06823  -0.00050   0.00012  -0.00170  -0.00158   2.06665
   R41        2.71362  -0.00401  -0.00052  -0.00795  -0.00847   2.70514
   R42        2.07216  -0.00094  -0.00027  -0.00192  -0.00218   2.06998
   R43        2.06509   0.00103   0.00014   0.00250   0.00264   2.06773
   R44        1.84070  -0.00023   0.00030  -0.00120  -0.00090   1.83981
    A1        2.27813  -0.00154   0.00119  -0.01283  -0.01171   2.26642
    A2        1.90198   0.00062  -0.00227   0.00819   0.00584   1.90782
    A3        2.10132   0.00093   0.00102   0.00578   0.00680   2.10812
    A4        2.22536   0.00150  -0.00108   0.00507   0.00402   2.22938
    A5        1.97228  -0.00116   0.00059  -0.00742  -0.00694   1.96534
    A6        2.08512  -0.00034   0.00050   0.00230   0.00288   2.08800
    A7        1.98940   0.00027   0.00040  -0.00108  -0.00071   1.98869
    A8        1.90932   0.00021  -0.00002  -0.00092  -0.00093   1.90839
    A9        1.88030  -0.00095  -0.00057  -0.00401  -0.00457   1.87573
   A10        1.92126  -0.00020   0.00052  -0.00344  -0.00291   1.91834
   A11        1.91642   0.00055  -0.00039   0.00783   0.00746   1.92387
   A12        1.84088   0.00010  -0.00002   0.00188   0.00185   1.84273
   A13        1.95945  -0.00125  -0.00071  -0.00597  -0.00672   1.95273
   A14        1.94907  -0.00026   0.00093  -0.00241  -0.00146   1.94761
   A15        1.87023   0.00015   0.00048  -0.00737  -0.00691   1.86332
   A16        1.94492   0.00189  -0.00015   0.01718   0.01704   1.96196
   A17        1.88679   0.00016  -0.00056   0.00381   0.00322   1.89001
   A18        1.84710  -0.00073   0.00001  -0.00610  -0.00614   1.84096
   A19        2.04372   0.00046   0.00080  -0.00599  -0.00522   2.03849
   A20        1.89729   0.00006   0.00063  -0.00153  -0.00090   1.89639
   A21        1.89364  -0.00002  -0.00014   0.00410   0.00394   1.89758
   A22        1.87314  -0.00050  -0.00043  -0.00137  -0.00180   1.87134
   A23        1.89744  -0.00036  -0.00093  -0.00052  -0.00142   1.89602
   A24        1.84922   0.00038  -0.00001   0.00652   0.00651   1.85573
   A25        2.04701  -0.00046  -0.00029  -0.00602  -0.00638   2.04063
   A26        1.91524   0.00042  -0.00063   0.00135   0.00071   1.91594
   A27        1.87400  -0.00018   0.00015   0.00198   0.00214   1.87614
   A28        1.88948  -0.00028   0.00078  -0.00409  -0.00332   1.88615
   A29        1.88595   0.00040   0.00033   0.00201   0.00239   1.88833
   A30        1.84127   0.00016  -0.00036   0.00622   0.00586   1.84713
   A31        1.95706   0.00032   0.00022  -0.00116  -0.00098   1.95608
   A32        1.96424  -0.00017  -0.00044  -0.00230  -0.00271   1.96153
   A33        1.84125  -0.00030   0.00119  -0.00348  -0.00229   1.83897
   A34        1.97665  -0.00002  -0.00050   0.00126   0.00077   1.97742
   A35        1.85978   0.00006  -0.00093   0.00702   0.00611   1.86590
   A36        1.85293   0.00009   0.00056  -0.00109  -0.00054   1.85239
   A37        1.90227   0.00146   0.00262  -0.00249   0.00006   1.90234
   A38        2.19501  -0.00020  -0.00196   0.00498   0.00304   2.19806
   A39        2.18578  -0.00126  -0.00066  -0.00241  -0.00304   2.18274
   A40        1.83948  -0.00190  -0.00226  -0.00055  -0.00298   1.83651
   A41        1.92177   0.00113  -0.00039   0.00771   0.00733   1.92910
   A42        1.89793   0.00123  -0.00025   0.01449   0.01431   1.91224
   A43        1.94222   0.00031   0.00127  -0.00544  -0.00410   1.93813
   A44        1.96654   0.00049   0.00005   0.00241   0.00250   1.96904
   A45        1.89497  -0.00117   0.00135  -0.01705  -0.01575   1.87922
   A46        1.80858   0.00098   0.00131   0.00184   0.00303   1.81161
   A47        1.96365  -0.00058   0.00058  -0.00191  -0.00132   1.96233
   A48        1.91066  -0.00014  -0.00112   0.00198   0.00091   1.91157
   A49        1.96168   0.00029  -0.00084   0.00689   0.00610   1.96778
   A50        1.89557  -0.00107  -0.00009  -0.00904  -0.00911   1.88646
   A51        1.91982   0.00049   0.00016  -0.00001   0.00012   1.91995
   A52        1.93020  -0.00059   0.00001  -0.00391  -0.00391   1.92629
   A53        1.95838  -0.00042   0.00016  -0.00292  -0.00276   1.95561
   A54        1.93407  -0.00035   0.00011  -0.00185  -0.00174   1.93233
   A55        1.88412   0.00044  -0.00002   0.00176   0.00173   1.88586
   A56        1.87714   0.00049  -0.00010   0.00328   0.00317   1.88031
   A57        1.87691   0.00050  -0.00017   0.00418   0.00401   1.88092
   A58        1.94397  -0.00083   0.00007  -0.00465  -0.00460   1.93937
   A59        1.91539  -0.00004   0.00058  -0.00065  -0.00008   1.91532
   A60        1.94292  -0.00039   0.00037  -0.00476  -0.00440   1.93852
   A61        1.87917   0.00077  -0.00110   0.01035   0.00926   1.88843
   A62        1.88623   0.00043   0.00006   0.00037   0.00041   1.88664
   A63        1.89428   0.00012  -0.00005  -0.00004  -0.00008   1.89420
   A64        1.90116  -0.00278  -0.00013  -0.01611  -0.01624   1.88492
   A65        1.93633   0.00000  -0.00088   0.00119   0.00034   1.93667
   A66        1.95177   0.00034   0.00026   0.00074   0.00101   1.95278
   A67        1.94300   0.00003   0.00044   0.00366   0.00408   1.94708
   A68        1.92176  -0.00083  -0.00177  -0.00610  -0.00786   1.91390
   A69        1.80493   0.00047   0.00228  -0.00191   0.00037   1.80529
   A70        1.90047  -0.00001  -0.00026   0.00216   0.00188   1.90234
   A71        1.88457   0.00154   0.00032   0.00828   0.00860   1.89316
   A72        1.94421  -0.00111  -0.00012  -0.00919  -0.00932   1.93488
   A73        1.95059   0.00054   0.00052   0.00303   0.00354   1.95412
   A74        1.91890  -0.00021   0.00107  -0.00239  -0.00135   1.91755
   A75        1.88897  -0.00002   0.00038  -0.00418  -0.00380   1.88516
   A76        1.89026   0.00039  -0.00008   0.00006  -0.00004   1.89022
   A77        1.86829   0.00048  -0.00188   0.01346   0.01156   1.87985
   A78        1.94966   0.00127  -0.00101   0.00732   0.00632   1.95598
   A79        1.92579   0.00030   0.00120  -0.00162  -0.00034   1.92545
   A80        1.91138   0.00097   0.00154   0.00794   0.00949   1.92087
   A81        1.91795  -0.00157  -0.00341  -0.00725  -0.01066   1.90729
   A82        1.86392  -0.00086   0.00131  -0.00604  -0.00480   1.85912
   A83        1.89335  -0.00017   0.00029  -0.00058  -0.00030   1.89305
   A84        1.83839  -0.00001  -0.00058   0.00142   0.00084   1.83923
    D1        0.09208   0.00039   0.00047  -0.00265  -0.00215   0.08993
    D2       -3.08152   0.00020   0.00085  -0.00455  -0.00365  -3.08516
    D3       -3.11442   0.00065  -0.00034   0.01881   0.01840  -3.09602
    D4       -0.00483   0.00047   0.00004   0.01690   0.01690   0.01207
    D5        0.37025   0.00017  -0.00054   0.00739   0.00682   0.37707
    D6       -1.88246   0.00006   0.00033   0.00863   0.00893  -1.87353
    D7        2.38777   0.00022  -0.00083   0.01315   0.01227   2.40004
    D8       -2.70017  -0.00010   0.00048  -0.01610  -0.01562  -2.71579
    D9        1.33030  -0.00021   0.00134  -0.01485  -0.01351   1.31679
   D10       -0.68266  -0.00004   0.00018  -0.01034  -0.01016  -0.69282
   D11        0.01460  -0.00024   0.00007   0.00362   0.00363   0.01824
   D12       -3.11107  -0.00010   0.00022  -0.00165  -0.00152  -3.11260
   D13        3.09901  -0.00011  -0.00061   0.02170   0.02119   3.12020
   D14       -0.02667   0.00003  -0.00046   0.01642   0.01603  -0.01064
   D15        0.64313   0.00009   0.00023   0.00700   0.00723   0.65036
   D16       -1.51605   0.00000  -0.00074   0.01299   0.01226  -1.50379
   D17        2.77437   0.00028  -0.00041   0.01338   0.01296   2.78734
   D18       -2.46463   0.00030  -0.00017   0.00916   0.00898  -2.45565
   D19        1.65938   0.00021  -0.00114   0.01515   0.01401   1.67339
   D20       -0.33339   0.00049  -0.00081   0.01554   0.01471  -0.31868
   D21       -0.00644  -0.00049  -0.00011  -0.02972  -0.02984  -0.03628
   D22        2.11683   0.00016   0.00004  -0.02125  -0.02123   2.09560
   D23       -2.02611   0.00030  -0.00016  -0.02116  -0.02133  -2.04744
   D24        3.10599  -0.00063   0.00021  -0.03138  -0.03117   3.07483
   D25       -1.05392   0.00003   0.00037  -0.02291  -0.02256  -1.07647
   D26        1.08633   0.00016   0.00016  -0.02281  -0.02265   1.06368
   D27       -1.36195   0.00007  -0.00008  -0.00878  -0.00886  -1.37081
   D28        2.72225  -0.00128  -0.00006  -0.02514  -0.02519   2.69706
   D29        0.70706  -0.00036  -0.00087  -0.01222  -0.01306   0.69400
   D30        0.79077   0.00038   0.00061  -0.01343  -0.01284   0.77793
   D31       -1.40822  -0.00097   0.00063  -0.02980  -0.02916  -1.43738
   D32        2.85978  -0.00005  -0.00018  -0.01687  -0.01704   2.84274
   D33        2.81000   0.00070   0.00066  -0.00860  -0.00795   2.80205
   D34        0.61101  -0.00064   0.00069  -0.02497  -0.02428   0.58673
   D35       -1.40418   0.00028  -0.00013  -0.01205  -0.01216  -1.41633
   D36        0.64249  -0.00039   0.00005  -0.00482  -0.00478   0.63771
   D37       -1.48264  -0.00010  -0.00049   0.00253   0.00203  -1.48061
   D38        2.79712  -0.00056  -0.00073  -0.00651  -0.00728   2.78985
   D39        2.84373  -0.00021   0.00062   0.00092   0.00151   2.84524
   D40        0.71860   0.00008   0.00008   0.00827   0.00832   0.72693
   D41       -1.28482  -0.00039  -0.00017  -0.00078  -0.00098  -1.28580
   D42       -1.41673   0.00005   0.00022   0.00533   0.00558  -1.41114
   D43        2.74133   0.00035  -0.00032   0.01268   0.01240   2.75373
   D44        0.73791  -0.00012  -0.00057   0.00364   0.00309   0.74100
   D45        1.05578  -0.00048  -0.00190   0.00060  -0.00130   1.05448
   D46       -1.09721   0.00035   0.00080   0.00710   0.00791  -1.08930
   D47        3.05571   0.00011   0.00064   0.00116   0.00181   3.05752
   D48       -1.15116  -0.00010  -0.00156  -0.00306  -0.00465  -1.15581
   D49        2.97903   0.00073   0.00114   0.00345   0.00456   2.98360
   D50        0.84877   0.00049   0.00098  -0.00249  -0.00153   0.84724
   D51        3.08509  -0.00085  -0.00082  -0.01298  -0.01379   3.07130
   D52        0.93210  -0.00002   0.00188  -0.00647  -0.00458   0.92753
   D53       -1.19816  -0.00026   0.00171  -0.01241  -0.01067  -1.20884
   D54        0.83343  -0.00024  -0.00100   0.01511   0.01407   0.84750
   D55       -1.33124   0.00013  -0.00130   0.02426   0.02294  -1.30830
   D56        2.95906  -0.00017  -0.00064   0.01521   0.01454   2.97360
   D57        2.97107  -0.00025   0.00005   0.00782   0.00786   2.97893
   D58        0.80640   0.00012  -0.00025   0.01696   0.01672   0.82312
   D59       -1.18648  -0.00018   0.00041   0.00791   0.00832  -1.17816
   D60       -1.31927  -0.00024  -0.00061   0.01446   0.01382  -1.30545
   D61        2.79925   0.00013  -0.00092   0.02361   0.02269   2.82193
   D62        0.80637  -0.00017  -0.00026   0.01456   0.01429   0.82065
   D63       -1.27288  -0.00047   0.00103  -0.02058  -0.01956  -1.29244
   D64        0.97333  -0.00045   0.00019  -0.02370  -0.02352   0.94981
   D65        3.00407  -0.00031   0.00004  -0.01994  -0.01991   2.98416
   D66        0.90475  -0.00048   0.00062  -0.02683  -0.02622   0.87853
   D67       -3.13223  -0.00046  -0.00021  -0.02996  -0.03017   3.12078
   D68       -1.10149  -0.00032  -0.00037  -0.02620  -0.02656  -1.12805
   D69        2.89087  -0.00023   0.00077  -0.02061  -0.01985   2.87102
   D70       -1.14610  -0.00021  -0.00007  -0.02374  -0.02381  -1.16991
   D71        0.88463  -0.00007  -0.00022  -0.01998  -0.02020   0.86443
   D72       -3.11919   0.00030  -0.00108   0.02504   0.02394  -3.09525
   D73        1.05915   0.00043  -0.00117   0.02749   0.02630   1.08545
   D74       -1.03919   0.00031  -0.00113   0.02542   0.02427  -1.01492
   D75        0.92149   0.00002  -0.00059   0.02758   0.02701   0.94850
   D76       -1.18336   0.00015  -0.00068   0.03004   0.02938  -1.15399
   D77        3.00149   0.00003  -0.00064   0.02796   0.02734   3.02882
   D78       -1.11329  -0.00010   0.00046   0.01905   0.01951  -1.09378
   D79        3.06505   0.00002   0.00037   0.02150   0.02187   3.08692
   D80        0.96671  -0.00009   0.00040   0.01943   0.01983   0.98654
   D81       -0.01804  -0.00005  -0.00013  -0.02156  -0.02169  -0.03972
   D82        2.07833  -0.00019  -0.00011  -0.02426  -0.02442   2.05390
   D83       -2.13062  -0.00021   0.00115  -0.03171  -0.03054  -2.16116
   D84        3.10775  -0.00018  -0.00029  -0.01624  -0.01652   3.09122
   D85       -1.07908  -0.00032  -0.00027  -0.01894  -0.01926  -1.09833
   D86        0.99516  -0.00034   0.00099  -0.02638  -0.02538   0.96978
   D87        0.01448   0.00028   0.00012   0.02930   0.02941   0.04390
   D88       -2.11011   0.00021  -0.00095   0.02672   0.02575  -2.08436
   D89        2.04482   0.00014  -0.00055   0.02852   0.02796   2.07278
   D90       -2.06834  -0.00010   0.00130   0.02329   0.02460  -2.04374
   D91        2.09025  -0.00017   0.00023   0.02072   0.02094   2.11118
   D92       -0.03801  -0.00024   0.00063   0.02252   0.02315  -0.01486
   D93        2.08166   0.00084  -0.00152   0.04779   0.04625   2.12791
   D94       -0.04294   0.00077  -0.00259   0.04522   0.04259  -0.00035
   D95       -2.17119   0.00070  -0.00219   0.04702   0.04481  -2.12639
   D96        1.10031  -0.00079   0.00007  -0.03225  -0.03213   1.06819
   D97       -3.10362  -0.00037  -0.00088  -0.02272  -0.02356  -3.12718
   D98       -1.00619  -0.00050  -0.00031  -0.02626  -0.02653  -1.03272
   D99        3.13400   0.00026   0.00156  -0.02658  -0.02505   3.10895
   D100      -1.06993   0.00068   0.00061  -0.01705  -0.01648  -1.08641
   D101       1.02750   0.00055   0.00118  -0.02058  -0.01945   1.00805
   D102      -1.03477  -0.00056   0.00099  -0.03346  -0.03247  -1.06723
   D103       1.04448  -0.00014   0.00004  -0.02393  -0.02390   1.02059
   D104      -3.14127  -0.00027   0.00061  -0.02747  -0.02687   3.11505
   D105      -1.59905   0.00087  -0.00060   0.03645   0.03580  -1.56325
   D106       2.72065   0.00034  -0.00152   0.03798   0.03652   2.75717
   D107       0.56708   0.00037  -0.00052   0.03537   0.03484   0.60192
   D108      -1.32584  -0.00020   0.00169  -0.02633  -0.02463  -1.35047
   D109       0.84430  -0.00036   0.00025  -0.02890  -0.02868   0.81561
   D110       2.87262  -0.00050   0.00029  -0.03013  -0.02982   2.84280
   D111      -0.95659  -0.00009  -0.00113   0.02442   0.02330  -0.93329
   D112       1.15890  -0.00052  -0.00035   0.01470   0.01435   1.17325
   D113      -3.05214   0.00028  -0.00167   0.03186   0.03019  -3.02195
   D114      -3.11779   0.00028   0.00104   0.02680   0.02784  -3.08995
   D115      -1.00230  -0.00016   0.00182   0.01708   0.01890  -0.98341
   D116       1.06984   0.00064   0.00050   0.03425   0.03474   1.10458
   D117       1.19789   0.00017  -0.00059   0.03110   0.03051   1.22840
   D118      -2.96981  -0.00027   0.00019   0.02138   0.02157  -2.94824
   D119      -0.89767   0.00053  -0.00113   0.03854   0.03741  -0.86025
   D120      -3.13928   0.00037   0.00214  -0.02483  -0.02267   3.12124
   D121      -1.00028  -0.00055  -0.00204  -0.03018  -0.03219  -1.03247
   D122       1.08265   0.00003   0.00015  -0.02693  -0.02679   1.05586
   D123      -1.05915   0.00065   0.00270  -0.02274  -0.02004  -1.07918
   D124       1.07985  -0.00026  -0.00148  -0.02809  -0.02956   1.05029
   D125      -3.12041   0.00032   0.00071  -0.02484  -0.02416   3.13862
   D126       0.98421  -0.00007   0.00170  -0.02974  -0.02803   0.95618
   D127       3.12320  -0.00099  -0.00248  -0.03508  -0.03755   3.08565
   D128      -1.07705  -0.00041  -0.00029  -0.03184  -0.03216  -1.10921
   D129       0.88709  -0.00028  -0.00131   0.00506   0.00372   0.89081
   D130      -1.25638  -0.00042   0.00006   0.00722   0.00738  -1.24900
   D131       2.97653   0.00109   0.00082   0.01515   0.01592   2.99245
         Item               Value     Threshold  Converged?
 Maximum Force            0.004014     0.000450     NO 
 RMS     Force            0.000857     0.000300     NO 
 Maximum Displacement     0.167415     0.001800     NO 
 RMS     Displacement     0.034059     0.001200     NO 
 Predicted change in Energy=-6.492374D-04
 GradGradGradGradGradGradGradGradGradGradGradGradGradGradGradGradGradGrad

                          Input orientation:                          
 ---------------------------------------------------------------------
 Center     Atomic      Atomic             Coordinates (Angstroms)
 Number     Number       Type             X           Y           Z
 ---------------------------------------------------------------------
      1          6           0        1.766831    0.735703    0.096773
      2          6           0        1.170847   -0.465838    0.292745
      3          6           0       -0.259016   -0.732634    0.679720
      4          6           0       -1.277747    0.238317    0.031022
      5          6           0       -1.309929    1.609446    0.753590
      6          6           0        0.033387    2.148202    1.281030
      7          6           0        1.225341    2.128948    0.303462
      8          6           0        3.161654    0.524016   -0.331311
      9          6           0        3.428782   -0.968697   -0.426031
     10          6           0        2.118744   -1.644528    0.030193
     11          8           0        3.988743    1.407635   -0.565071
     12          6           0        0.933406    2.849383   -1.028749
     13          6           0        2.307894   -2.528705    1.265929
     14          8           0        1.615137   -2.432943   -1.068555
     15          6           0       -2.698984   -0.409722   -0.083685
     16          8           0       -3.213519   -0.763426    1.221602
     17          6           0       -2.691244   -1.650274   -0.989658
     18          6           0       -3.738572    0.595576   -0.618183
     19          8           0       -5.036436    0.006804   -0.752686
     20          1           0       -0.352710   -0.697029    1.775117
     21          1           0       -0.488204   -1.764468    0.398664
     22          1           0       -0.945887    0.401249   -1.002237
     23          1           0       -1.991022    1.538293    1.611692
     24          1           0       -1.744204    2.353860    0.076468
     25          1           0        0.325371    1.597445    2.184993
     26          1           0       -0.130149    3.185789    1.602021
     27          1           0        2.041191    2.690736    0.782496
     28          1           0        3.678705   -1.249547   -1.454378
     29          1           0        4.284144   -1.229223    0.207119
     30          1           0        0.586844    3.873460   -0.841174
     31          1           0        0.165548    2.333244   -1.615838
     32          1           0        1.839013    2.910664   -1.642852
     33          1           0        1.355557   -2.968941    1.586467
     34          1           0        3.001715   -3.345127    1.034319
     35          1           0        2.715443   -1.952664    2.103581
     36          1           0        1.023324   -3.112151   -0.704267
     37          1           0       -2.777805   -1.582093    1.512902
     38          1           0       -2.256076   -1.416507   -1.967543
     39          1           0       -2.117267   -2.473735   -0.551695
     40          1           0       -3.714523   -2.003632   -1.144747
     41          1           0       -3.802829    1.465076    0.044924
     42          1           0       -3.448685    0.940791   -1.615204
     43          1           0       -5.218613   -0.415455    0.105436
 ---------------------------------------------------------------------
                    Distance matrix (angstroms):
                    1          2          3          4          5
     1  C    0.000000
     2  C    1.355471   0.000000
     3  C    2.569026   1.505136   0.000000
     4  C    3.085639   2.561239   1.549634   0.000000
     5  C    3.265163   3.267022   2.568114   1.550205   0.000000
     6  C    2.530305   3.017238   2.957412   2.632347   1.540438
     7  C    1.508994   2.595380   3.245541   3.148676   2.626803
     8  C    1.474313   2.309236   3.781842   4.463316   4.727602
     9  C    2.437290   2.422349   3.857235   4.880286   5.522111
    10  C    2.407026   1.535172   2.628151   3.883459   4.781992
    11  O    2.413799   3.490886   4.916676   5.427573   5.464021
    12  C    2.535555   3.576788   4.143860   3.581895   3.121975
    13  C    3.509421   2.548604   3.187246   4.694489   5.520456
    14  O    3.379544   2.433112   3.075706   4.088212   5.311980
    15  C    4.613899   3.888501   2.576918   1.566215   2.589892
    16  O    5.321327   4.491548   3.003944   2.483583   3.077858
    17  C    5.171813   4.238301   3.089437   2.570319   3.946229
    18  C    5.553401   5.104780   3.944110   2.569973   2.967827
    19  O    6.894731   6.312423   5.042054   3.846498   4.327145
    20  H    3.059741   2.138247   1.099973   2.184589   2.698075
    21  H    3.380410   2.109528   1.093710   2.183961   3.490630
    22  H    2.945933   2.628570   2.141603   1.097408   2.162220
    23  H    4.130446   3.969077   3.004251   2.167306   1.097856
    24  H    3.866033   4.061403   3.477950   2.166834   1.096012
    25  H    2.679752   2.924478   2.834894   3.009453   2.173307
    26  H    3.444884   4.091598   4.027566   3.531658   2.143962
    27  H    2.089891   3.310788   4.125648   4.194570   3.521368
    28  H    3.162680   3.155312   4.508571   5.383917   6.159175
    29  H    3.195306   3.206666   4.594590   5.754938   6.296851
    30  H    3.481039   4.522869   4.923890   4.177522   3.356603
    31  H    2.837125   3.533861   3.853498   3.030506   2.883593
    32  H    2.786029   3.948892   4.803090   4.433676   4.165566
    33  H    4.014065   2.823714   2.903464   4.431727   5.362846
    34  H    4.365444   3.491749   4.193235   5.671108   6.573954
    35  H    3.486325   2.806342   3.516143   5.004145   5.542086
    36  H    4.000056   2.831744   3.036761   4.130523   5.464696
    37  H    5.294461   4.280965   2.785691   2.785684   3.594041
    38  H    5.007713   4.213843   3.385843   2.773055   4.178056
    39  H    5.080081   3.944163   2.828589   2.898203   4.362101
    40  H    6.252245   5.319590   4.109093   3.513780   4.737097
    41  H    5.617453   5.341095   4.217998   2.807342   2.595689
    42  H    5.493135   5.192201   4.270950   2.813628   3.260761
    43  H    7.079665   6.392403   5.002800   3.995420   4.449509
                    6          7          8          9         10
     6  C    0.000000
     7  C    1.541676   0.000000
     8  C    3.876038   2.593848   0.000000
     9  C    4.915060   3.870751   1.519382   0.000000
    10  C    4.505342   3.887411   2.433296   1.543077   0.000000
    11  O    4.427343   2.985135   1.232681   2.445371   3.628627
    12  C    2.576192   1.542413   3.295275   4.600859   4.766720
    13  C    5.200680   4.877704   3.549533   2.559832   1.531205
    14  O    5.386034   4.779667   3.417433   2.417883   1.443075
    15  C    3.983876   4.689889   5.939719   6.162724   4.974758
    16  O    4.361595   5.377015   6.686694   6.846678   5.534332
    17  C    5.196927   5.594133   6.278325   6.183602   4.916921
    18  C    4.499481   5.276466   6.906557   7.338585   6.304491
    19  O    5.867256   6.695431   8.225190   8.527498   7.384877
    20  H    2.913508   3.555582   4.275365   4.383895   3.170268
    21  H    4.044702   4.254878   4.369380   4.081194   2.635589
    22  H    3.037125   3.066598   4.163785   4.620226   3.826628
    23  H    2.139990   3.522120   5.599472   6.309642   5.433384
    24  H    2.157103   2.986689   5.251862   6.168604   5.559821
    25  H    1.098060   2.152348   3.940626   4.799343   4.285993
    26  H    1.098348   2.154187   4.653898   5.834272   5.555189
    27  H    2.138728   1.100314   2.681544   4.096022   4.400738
    28  H    5.684672   4.530256   2.161977   1.094914   2.189393
    29  H    5.534367   4.543443   2.150288   1.095626   2.211954
    30  H    2.790445   2.182016   4.255394   5.629870   5.792598
    31  H    2.905779   2.201956   3.728266   4.792406   4.727268
    32  H    3.520045   2.185363   3.027475   4.365485   4.860772
    33  H    5.294013   5.258472   4.374998   3.514169   2.181401
    34  H    6.248879   5.801306   4.106189   2.821777   2.163317
    35  H    4.968613   4.703232   3.501678   2.806418   2.179435
    36  H    5.709001   5.340922   4.234768   3.233889   1.973143
    37  H    4.676715   5.591042   6.566124   6.531266   5.116494
    38  H    5.338727   5.463331   5.982866   5.907149   4.814769
    39  H    5.417240   5.752305   6.074709   5.748008   4.355453
    40  H    6.096634   6.601347   7.371058   7.253582   5.961245
    41  H    4.087930   5.078392   7.037838   7.644687   6.688413
    42  H    4.687306   5.190330   6.746752   7.236009   6.355114
    43  H    5.961364   6.930926   8.444064   8.681357   7.439965
                   11         12         13         14         15
    11  O    0.000000
    12  C    3.410091   0.000000
    13  C    4.655382   6.006546   0.000000
    14  O    4.542855   5.326284   2.436986   0.000000
    15  C    6.946957   4.970832   5.601820   4.865700   0.000000
    16  O    7.731642   5.942513   5.796911   5.598931   1.446938
    17  C    7.358893   5.778108   5.554340   4.377638   1.536170
    18  C    7.770049   5.203421   7.061924   6.167412   1.541770
    19  O    9.135173   6.617815   8.027628   7.091937   2.466726
    20  H    5.362304   4.700297   3.270034   3.869404   3.007107
    21  H    5.570823   5.034491   3.025619   2.650214   2.637338
    22  H    5.055146   3.086390   4.931156   3.820456   2.138870
    23  H    6.364979   4.152489   5.927960   5.996568   2.677737
    24  H    5.845819   2.938817   6.455521   5.959004   2.928248
    25  H    4.584667   3.502169   4.669068   5.337893   4.280461
    26  H    4.982308   2.857493   6.221934   6.461281   4.729505
    27  H    2.693557   2.129076   5.248563   5.464430   5.729954
    28  H    2.819149   4.951672   3.303852   2.409896   6.577160
    29  H    2.763433   5.421240   2.591389   3.193725   7.037062
    30  H    4.210635   1.097280   6.956265   6.393732   5.451248
    31  H    4.071570   1.095755   6.044235   5.011723   4.251694
    32  H    2.835851   1.095903   6.186080   5.379039   5.835185
    33  H    5.542310   6.393000   1.097041   2.720997   5.077235
    34  H    5.110872   6.848802   1.096163   2.678947   6.508802
    35  H    4.476003   6.003899   1.095254   3.391724   6.039936
    36  H    5.407546   5.971035   2.423262   0.971738   4.641533
    37  H    7.683919   6.314353   5.178939   5.165831   1.982361
    38  H    6.995747   5.408507   5.702820   4.102148   2.181445
    39  H    7.235231   6.153842   4.784228   3.768243   2.194898
    40  H    8.444707   6.720748   6.508193   5.347466   2.167422
    41  H    7.815624   5.049851   7.401491   6.766738   2.179421
    42  H    7.525694   4.815535   7.312765   6.109272   2.175198
    43  H    9.410028   7.056407   7.903219   7.221402   2.526722
                   16         17         18         19         20
    16  O    0.000000
    17  C    2.439045   0.000000
    18  C    2.346780   2.505740   0.000000
    19  O    2.795370   2.881318   1.431501   0.000000
    20  H    2.914621   3.744515   4.343129   5.368655   0.000000
    21  H    3.017724   2.606504   4.143511   5.014921   1.747114
    22  H    3.382911   2.693544   2.825660   4.117093   3.044958
    23  H    2.635257   4.174242   2.985798   4.148529   2.776227
    24  H    3.631486   4.250482   2.748018   4.127343   3.758934
    25  H    4.361832   5.452161   5.037576   6.317363   2.427428
    26  H    5.024758   6.055041   4.965806   6.302559   3.893042
    27  H    6.303652   6.661895   6.305336   7.723541   4.265327
    28  H    7.409449   6.399437   7.688934   8.833147   5.194923
    29  H    7.580310   7.089824   8.268917   9.451043   4.923644
    30  H    6.340231   6.424917   5.431710   6.824965   5.349497
    31  H    5.390596   4.941840   4.388275   5.763505   4.577086
    32  H    6.872563   6.461582   6.125278   7.516422   5.431538
    33  H    5.086637   4.975128   6.596697   7.428612   2.848745
    34  H    6.732710   6.275252   7.980687   8.890484   4.337438
    35  H    6.111037   6.236332   7.453579   8.490549   3.331377
    36  H    5.213092   4.002068   6.035753   6.815492   3.724732
    37  H    0.972068   2.504984   3.194814   3.571960   2.594837
    38  H    3.393207   1.095571   2.840254   3.351431   4.260041
    39  H    2.696573   1.095147   3.471846   3.836016   3.418245
    40  H    2.718220   1.093624   2.652118   2.437831   4.640539
    41  H    2.588065   3.465745   1.095385   2.069909   4.423978
    42  H    3.317699   2.771036   1.094193   2.034016   4.874607
    43  H    2.321058   3.018543   1.932958   0.973583   5.152099
                   21         22         23         24         25
    21  H    0.000000
    22  H    2.619605   0.000000
    23  H    3.825981   3.036083   0.000000
    24  H    4.317635   2.369304   1.755842   0.000000
    25  H    3.892986   3.633926   2.387017   3.049784   0.000000
    26  H    5.106987   3.898878   2.485395   2.371622   1.752196
    27  H    5.137510   4.165292   4.274860   3.865382   2.471097
    28  H    4.589339   4.931167   7.022723   6.688496   5.709224
    29  H    4.806088   5.610188   7.000691   7.014024   5.251088
    30  H    5.871896   3.798876   4.256167   2.930024   3.795563
    31  H    4.612684   2.311795   3.962283   2.551760   3.874695
    32  H    5.607190   3.803053   5.210051   4.013171   4.320654
    33  H    2.502216   4.832827   5.613856   6.341989   4.719258
    34  H    3.883564   5.810891   7.007750   7.477945   5.737237
    35  H    3.633939   5.347182   5.880438   6.522560   4.280461
    36  H    2.305954   4.038634   6.006378   6.176248   5.569135
    37  H    2.552854   3.689918   3.219564   4.315483   4.493425
    38  H    2.974119   2.439805   4.648872   4.319219   5.743808
    39  H    2.014966   3.136982   4.559885   4.882564   5.480005
    40  H    3.584474   3.670029   4.807665   4.935712   6.354185
    41  H    4.641317   3.223413   2.396407   2.242513   4.651822
    42  H    4.487599   2.632648   3.590912   2.786355   5.395942
    43  H    4.927737   4.488890   4.062423   4.443136   6.253965
                   26         27         28         29         30
    26  H    0.000000
    27  H    2.373060   0.000000
    28  H    6.597056   4.817768   0.000000
    29  H    6.397192   4.552800   1.768485   0.000000
    30  H    2.637455   2.479973   6.015050   6.387983   0.000000
    31  H    3.341988   3.065590   5.020432   5.742576   1.774785
    32  H    3.805587   2.443678   4.552729   5.151672   1.771325
    33  H    6.331529   5.757465   4.195244   3.675029   7.300878
    34  H    7.265240   6.116998   3.323158   2.608818   7.839456
    35  H    5.895138   4.874531   3.752509   2.565299   6.866312
    36  H    6.805404   6.076185   3.329116   3.874144   7.000574
    37  H    5.454423   6.481765   7.113498   7.190321   6.828294
    38  H    6.200200   6.549707   5.959266   6.894832   6.110209
    39  H    6.373174   6.763476   5.992226   6.565263   6.905281
    40  H    6.879140   7.673304   7.438034   8.148983   7.289316
    41  H    4.344420   6.016545   8.098792   8.525531   5.084753
    42  H    5.138408   6.240995   7.458092   8.235683   5.048284
    43  H    6.411021   7.925376   9.071438   9.538079   7.279711
                   31         32         33         34         35
    31  H    0.000000
    32  H    1.770488   0.000000
    33  H    6.307459   6.725473   0.000000
    34  H    6.878304   6.903190   1.776575   0.000000
    35  H    6.221339   6.201278   1.774688   1.778827   0.000000
    36  H    5.587403   6.149845   2.319127   2.644048   3.477311
    37  H    5.812246   7.173469   4.360441   6.061368   5.537328
    38  H    4.477565   5.966539   5.299522   6.354142   6.448064
    39  H    5.426849   6.770120   4.108221   5.429433   5.538691
    40  H    5.838268   7.432373   5.839269   7.187196   7.204075
    41  H    4.388605   6.063719   6.974654   8.391589   7.642440
    42  H    3.873191   5.642776   6.972621   8.185152   7.758732
    43  H    6.285484   7.995602   7.206487   8.776080   8.324953
                   36         37         38         39         40
    36  H    0.000000
    37  H    4.658916   0.000000
    38  H    3.901993   3.523225   0.000000
    39  H    3.208453   2.343906   1.772463   0.000000
    40  H    4.885697   2.849251   1.774479   1.767465   0.000000
    41  H    6.693583   3.534242   3.840050   4.325656   3.668112
    42  H    6.103689   4.074318   2.665203   3.816112   2.993597
    43  H    6.847596   3.049515   3.751795   3.779772   2.519434
                   41         42         43
    41  H    0.000000
    42  H    1.776602   0.000000
    43  H    2.354676   2.816495   0.000000
 Stoichiometry    C15H24O4
 Framework group  C1[X(C15H24O4)]
 Deg. of freedom   123
 Full point group                 C1      NOp   1
 Largest Abelian subgroup         C1      NOp   1
 Largest concise Abelian subgroup C1      NOp   1
                         Standard orientation:                         
 ---------------------------------------------------------------------
 Center     Atomic      Atomic             Coordinates (Angstroms)
 Number     Number       Type             X           Y           Z
 ---------------------------------------------------------------------
      1          6           0        1.793583    0.743393    0.090509
      2          6           0        1.201831   -0.461987    0.275420
      3          6           0       -0.225084   -0.737190    0.667354
      4          6           0       -1.250034    0.238796    0.036248
      5          6           0       -1.281572    1.601049    0.775442
      6          6           0        0.063375    2.136969    1.301611
      7          6           0        1.249715    2.132617    0.317059
      8          6           0        3.186453    0.540551   -0.348089
      9          6           0        3.456867   -0.950205   -0.462302
     10          6           0        2.151225   -1.634928   -0.006736
     11          8           0        4.009905    1.429097   -0.575937
     12          6           0        0.948247    2.868243   -1.004686
     13          6           0        2.349775   -2.533396    1.217161
     14          8           0        1.643316   -2.411403   -1.111988
     15          6           0       -2.670239   -0.411567   -0.078095
     16          8           0       -3.176323   -0.782296    1.225771
     17          6           0       -2.664537   -1.641113   -0.998964
     18          6           0       -3.715475    0.597336   -0.594478
     19          8           0       -5.012575    0.006799   -0.728609
     20          1           0       -0.312548   -0.715005    1.763620
     21          1           0       -0.453236   -1.766173    0.375217
     22          1           0       -0.924561    0.415015   -0.996863
     23          1           0       -1.957517    1.517786    1.636519
     24          1           0       -1.721659    2.352400    0.109833
     25          1           0        0.361985    1.576158    2.197189
     26          1           0       -0.100973    3.170187    1.636002
     27          1           0        2.066867    2.690758    0.798131
     28          1           0        3.701574   -1.218010   -1.495372
     29          1           0        4.316535   -1.216065    0.162747
     30          1           0        0.600141    3.889073   -0.802812
     31          1           0        0.178343    2.357175   -1.593530
     32          1           0        1.850135    2.939294   -1.623194
     33          1           0        1.400438   -2.979966    1.537836
     34          1           0        3.044344   -3.345139    0.971762
     35          1           0        2.760667   -1.966393    2.059334
     36          1           0        1.055363   -3.096503   -0.752512
     37          1           0       -2.736832   -1.603252    1.504690
     38          1           0       -2.235621   -1.394457   -1.976446
     39          1           0       -2.085927   -2.468261   -0.574247
     40          1           0       -3.687782   -1.995281   -1.152421
     41          1           0       -3.778140    1.458628    0.079405
     42          1           0       -3.432234    0.955277   -1.588918
     43          1           0       -5.188711   -0.426226    0.125399
 ---------------------------------------------------------------------
 Rotational constants (GHZ):      0.5921797      0.2465881      0.1994850
 Standard basis: 6-31G(d) (6D, 7F)
 There are   333 symmetry adapted cartesian basis functions of A   symmetry.
 There are   333 symmetry adapted basis functions of A   symmetry.
   333 basis functions,   628 primitive gaussians,   333 cartesian basis functions
    73 alpha electrons       73 beta electrons
       nuclear repulsion energy      1595.1320955749 Hartrees.
 NAtoms=   43 NActive=   43 NUniq=   43 SFac= 1.00D+00 NAtFMM=   60 NAOKFM=F Big=F
 Integral buffers will be    131072 words long.
 Raffenetti 2 integral format.
 Two-electron integral symmetry is turned on.
 ------------------------------------------------------------------------------
 Polarizable Continuum Model (PCM)
 =================================
 Model                : PCM (using non-symmetric T matrix).
 Atomic radii         : SMD-Coulomb.
 Polarization charges : Total charges.
 Charge compensation  : None.
 Solution method      : On-the-fly selection.
 Cavity type          : VdW (van der Waals Surface) (Alpha=1.000).
 Cavity algorithm     : GePol (No added spheres)
                        Default sphere list used, NSphG=   43.
                        Lebedev-Laikov grids with approx.  5.0 points / Ang**2.
                        Smoothing algorithm: Karplus/York (Gamma=1.0000).
                        Polarization charges: spherical gaussians, with
                                              point-specific exponents (IZeta= 3).
                        Self-potential: point-specific (ISelfS= 7).
                        Self-field    : sphere-specific E.n sum rule (ISelfD= 2).
 1st derivatives      : Analytical E(r).r(x)/FMM algorithm (CHGder, D1EAlg=3).
                        Cavity 1st derivative terms included.
 Solvent              : Methanol, Eps=  32.613000 Eps(inf)=   1.765709
 ------------------------------------------------------------------------------
 ------------------------------------------------------------------------------
 Atomic radii for non-electrostatic terms: SMD-CDS.
 ------------------------------------------------------------------------------
 Nuclear repulsion after PCM non-electrostatic terms =     1595.1336181785 Hartrees.
 One-electron integrals computed using PRISM.
 NBasis=   333 RedAO= T EigKep=  9.42D-04  NBF=   333
 NBsUse=   333 1.00D-06 EigRej= -1.00D+00 NBFU=   333
 Initial guess from the checkpoint file:  "DY-202A-11R_70.chk"
 B after Tr=     0.000000    0.000000    0.000000
         Rot=    0.999999    0.001442   -0.000905   -0.000237 Ang=   0.20 deg.
 ExpMin= 1.61D-01 ExpMax= 5.48D+03 ExpMxC= 8.25D+02 IAcc=1 IRadAn=         1 AccDes= 0.00D+00
 Harris functional with IExCor=  402 and IRadAn=       1 diagonalized for initial guess.
 HarFok:  IExCor=  402 AccDes= 0.00D+00 IRadAn=         1 IDoV= 1 UseB2=F ITyADJ=14
 ICtDFT=  3500011 ScaDFX=  1.000000  1.000000  1.000000  1.000000
 FoFCou: FMM=F IPFlag=           0 FMFlag=      100000 FMFlg1=           0
         NFxFlg=           0 DoJE=T BraDBF=F KetDBF=T FulRan=T
         wScrn=  0.000000 ICntrl=     500 IOpCl=  0 I1Cent=   200000004 NGrid=           0
         NMat0=    1 NMatS0=      1 NMatT0=    0 NMatD0=    1 NMtDS0=    0 NMtDT0=    0
 Petite list used in FoFCou.
 Keep R1 ints in memory in canonical form, NReq=1565304907.
 Requested convergence on RMS density matrix=1.00D-08 within 128 cycles.
 Requested convergence on MAX density matrix=1.00D-06.
 Requested convergence on             energy=1.00D-06.
 No special actions if energy rises.
 Inv3:  Mode=1 IEnd=    21627675.
 Iteration    1 A*A^-1 deviation from unit magnitude is 7.44D-15 for   2684.
 Iteration    1 A*A^-1 deviation from orthogonality  is 4.02D-15 for   2638     48.
 Iteration    1 A^-1*A deviation from unit magnitude is 7.44D-15 for   2684.
 Iteration    1 A^-1*A deviation from orthogonality  is 2.93D-12 for   2498   2460.
 Error on total polarization charges =  0.05209
 SCF Done:  E(RB3LYP) =  -886.949894197     A.U. after   11 cycles
            NFock= 11  Conv=0.27D-08     -V/T= 2.0094
 SMD-CDS (non-electrostatic) energy       (kcal/mol) =       0.96
 (included in total energy above)
 D1PCM: PCM CHGder 1st derivatives, ID1Alg=3 FixD1E=F DoIter=F DoCFld=F I1PDM=0.
 Calling FoFJK, ICntrl=      2127 FMM=F ISym2X=0 I1Cent= 0 IOpClX= 0 NMat=1 NMatS=1 NMatT=0.
 ***** Axes restored to original set *****
 -------------------------------------------------------------------
 Center     Atomic                   Forces (Hartrees/Bohr)
 Number     Number              X              Y              Z
 -------------------------------------------------------------------
      1        6           0.002199404   -0.001195903   -0.000613294
      2        6          -0.001324963    0.001105172    0.000002976
      3        6           0.001116856   -0.000558878    0.000554277
      4        6          -0.000973331    0.000713496   -0.000404787
      5        6          -0.000225251   -0.000704788   -0.000093048
      6        6           0.000354295   -0.000052695    0.000016714
      7        6          -0.000935202    0.000628192    0.000041158
      8        6          -0.000799101    0.000102134   -0.000157191
      9        6          -0.000945310    0.000150458    0.001518714
     10        6           0.001796472    0.000873914   -0.000820628
     11        8          -0.001079013   -0.001079247    0.000639548
     12        6           0.000104388   -0.000136357   -0.000346670
     13        6          -0.000271137   -0.000090364   -0.000002457
     14        8           0.000992915   -0.000970998    0.000281830
     15        6           0.000713347   -0.000234798   -0.000812420
     16        8           0.000060812    0.000321789    0.001127682
     17        6           0.000026709   -0.000421589    0.000287406
     18        6          -0.000764031   -0.000495358   -0.001059440
     19        8           0.001263112    0.000388089    0.000632548
     20        1          -0.000151757    0.000047820   -0.000122018
     21        1          -0.000199366    0.000238208    0.000370283
     22        1          -0.000213071    0.000010405   -0.000072277
     23        1          -0.000113774    0.000036576    0.000088907
     24        1          -0.000171924   -0.000095098   -0.000099638
     25        1          -0.000240414    0.000074577   -0.000095642
     26        1          -0.000061512   -0.000166379    0.000082797
     27        1          -0.000179807    0.000175968    0.000072059
     28        1          -0.000270547    0.000297967   -0.000330243
     29        1           0.000559447   -0.000240749   -0.000779281
     30        1           0.000121821   -0.000075449    0.000051071
     31        1           0.000077944    0.000187835    0.000152707
     32        1          -0.000061044   -0.000075567    0.000125115
     33        1           0.000157843    0.000163181   -0.000047084
     34        1          -0.000095120    0.000065413    0.000065389
     35        1           0.000055694    0.000048293    0.000041406
     36        1          -0.000790304    0.000259838   -0.000254883
     37        1          -0.000334385   -0.000156215   -0.000483226
     38        1           0.000142406   -0.000047909   -0.000219873
     39        1          -0.000164828    0.000262572   -0.000107835
     40        1           0.000260525   -0.000007148   -0.000047583
     41        1           0.000524678    0.000299754    0.000512120
     42        1           0.000228712    0.000277721    0.000034324
     43        1          -0.000392187    0.000076119    0.000270489
 -------------------------------------------------------------------
 Cartesian Forces:  Max     0.002199404 RMS     0.000556466

 GradGradGradGradGradGradGradGradGradGradGradGradGradGradGradGradGradGrad
 Berny optimization.
 Using GEDIIS/GDIIS optimizer.
 FormGI is forming the generalized inverse of G from B-inverse, IUseBI=4.
 Internal  Forces:  Max     0.001633698 RMS     0.000356553
 Search for a local minimum.
 Step number   3 out of a maximum of  258
 All quantities printed in internal units (Hartrees-Bohrs-Radians)
 Mixed Optimization -- En-DIIS/RFO-DIIS
 Swapping is turned off.
 Update second derivatives using D2CorX and points    1    2    3
 DE= -6.88D-04 DEPred=-6.49D-04 R= 1.06D+00
 TightC=F SS=  1.41D+00  RLast= 2.58D-01 DXNew= 8.4853D-01 7.7410D-01
 Trust test= 1.06D+00 RLast= 2.58D-01 DXMaxT set to 7.74D-01
 ITU=  1  1  0
     Eigenvalues ---    0.00221   0.00230   0.00255   0.00342   0.00366
     Eigenvalues ---    0.00380   0.00457   0.00701   0.00774   0.00914
     Eigenvalues ---    0.01094   0.01131   0.01231   0.01279   0.01314
     Eigenvalues ---    0.01393   0.02485   0.02618   0.03223   0.03863
     Eigenvalues ---    0.03883   0.04218   0.04429   0.04576   0.04699
     Eigenvalues ---    0.04794   0.04929   0.05032   0.05094   0.05334
     Eigenvalues ---    0.05425   0.05507   0.05543   0.05561   0.05596
     Eigenvalues ---    0.05609   0.05629   0.05662   0.05694   0.05893
     Eigenvalues ---    0.06012   0.06118   0.07127   0.07813   0.08321
     Eigenvalues ---    0.08602   0.09029   0.09059   0.09335   0.09713
     Eigenvalues ---    0.10246   0.11810   0.12321   0.13049   0.13851
     Eigenvalues ---    0.14647   0.15471   0.15901   0.15999   0.16000
     Eigenvalues ---    0.16000   0.16000   0.16000   0.16000   0.16000
     Eigenvalues ---    0.16000   0.16000   0.16000   0.16100   0.16575
     Eigenvalues ---    0.16877   0.17299   0.19053   0.20056   0.20766
     Eigenvalues ---    0.21868   0.23112   0.24781   0.24986   0.26513
     Eigenvalues ---    0.26658   0.26889   0.27856   0.28204   0.28469
     Eigenvalues ---    0.28502   0.28750   0.29288   0.29526   0.29840
     Eigenvalues ---    0.31132   0.31869   0.32333   0.33757   0.33800
     Eigenvalues ---    0.33825   0.33845   0.33897   0.33951   0.33985
     Eigenvalues ---    0.34042   0.34120   0.34136   0.34147   0.34170
     Eigenvalues ---    0.34201   0.34204   0.34271   0.34286   0.34319
     Eigenvalues ---    0.34330   0.34359   0.34418   0.34615   0.34838
     Eigenvalues ---    0.39455   0.40872   0.42177   0.51870   0.52236
     Eigenvalues ---    0.52974   0.53136   0.94566
 En-DIIS/RFO-DIIS IScMMF=        0 using points:     3    2
 RFO step:  Lambda=-1.02011033D-04.
 DidBck=F Rises=F RFO-DIIS coefs:    1.14476   -0.14476
 Iteration  1 RMS(Cart)=  0.04860012 RMS(Int)=  0.00090278
 Iteration  2 RMS(Cart)=  0.00148067 RMS(Int)=  0.00006168
 Iteration  3 RMS(Cart)=  0.00000197 RMS(Int)=  0.00006167
 Iteration  4 RMS(Cart)=  0.00000000 RMS(Int)=  0.00006167
 Variable       Old X    -DE/DX   Delta X   Delta X   Delta X     New X
                                 (Linear)    (Quad)   (Total)
    R1        2.56147  -0.00069  -0.00077  -0.00243  -0.00316   2.55831
    R2        2.85159   0.00086   0.00137   0.00835   0.00972   2.86130
    R3        2.78605  -0.00163  -0.00114  -0.00888  -0.00989   2.77616
    R4        2.84430  -0.00031  -0.00096  -0.00417  -0.00514   2.83915
    R5        2.90105   0.00077   0.00154   0.00916   0.01061   2.91167
    R6        2.92838   0.00058   0.00082   0.00462   0.00544   2.93382
    R7        2.07865  -0.00011   0.00018   0.00040   0.00059   2.07924
    R8        2.06681  -0.00028  -0.00030  -0.00161  -0.00191   2.06490
    R9        2.92946  -0.00086   0.00022  -0.00322  -0.00299   2.92647
   R10        2.95972  -0.00154   0.00097  -0.00470  -0.00373   2.95599
   R11        2.07380   0.00001  -0.00003  -0.00018  -0.00020   2.07360
   R12        2.91101  -0.00028  -0.00019  -0.00083  -0.00100   2.91001
   R13        2.07465   0.00014  -0.00006   0.00031   0.00025   2.07490
   R14        2.07116   0.00007  -0.00030  -0.00075  -0.00105   2.07011
   R15        2.91335  -0.00013  -0.00023  -0.00061  -0.00083   2.91252
   R16        2.07503  -0.00018  -0.00020  -0.00124  -0.00144   2.07359
   R17        2.07558  -0.00012   0.00003  -0.00036  -0.00033   2.07525
   R18        2.91474  -0.00008   0.00021   0.00132   0.00152   2.91626
   R19        2.07929  -0.00001   0.00007   0.00025   0.00032   2.07961
   R20        2.87122  -0.00069   0.00087   0.00210   0.00299   2.87420
   R21        2.32943  -0.00162  -0.00030  -0.00200  -0.00230   2.32713
   R22        2.91599  -0.00115  -0.00112  -0.00658  -0.00781   2.90818
   R23        2.06909   0.00017   0.00031   0.00152   0.00183   2.07092
   R24        2.07043   0.00005   0.00026   0.00097   0.00123   2.07167
   R25        2.89356  -0.00007  -0.00034  -0.00109  -0.00144   2.89212
   R26        2.72702   0.00029   0.00008   0.00259   0.00267   2.72969
   R27        2.07356  -0.00010  -0.00001  -0.00021  -0.00022   2.07333
   R28        2.07068  -0.00023   0.00010  -0.00033  -0.00023   2.07044
   R29        2.07096  -0.00012  -0.00008  -0.00062  -0.00070   2.07025
   R30        2.07311  -0.00021  -0.00022  -0.00126  -0.00148   2.07162
   R31        2.07145  -0.00012  -0.00006  -0.00059  -0.00065   2.07080
   R32        2.06973   0.00008   0.00002   0.00031   0.00032   2.07005
   R33        1.83632   0.00020   0.00002   0.00054   0.00056   1.83688
   R34        2.73432   0.00063   0.00089   0.00503   0.00592   2.74024
   R35        2.90294   0.00023  -0.00022  -0.00015  -0.00038   2.90256
   R36        2.91352  -0.00035   0.00111   0.00081   0.00192   2.91544
   R37        1.83694  -0.00017   0.00014   0.00003   0.00017   1.83711
   R38        2.07033   0.00025  -0.00009   0.00063   0.00054   2.07087
   R39        2.06953  -0.00033  -0.00011  -0.00129  -0.00140   2.06813
   R40        2.06665  -0.00024  -0.00023  -0.00163  -0.00186   2.06479
   R41        2.70514  -0.00107  -0.00123  -0.00635  -0.00758   2.69757
   R42        2.06998   0.00051  -0.00032   0.00099   0.00068   2.07065
   R43        2.06773   0.00012   0.00038   0.00148   0.00186   2.06958
   R44        1.83981   0.00027  -0.00013  -0.00010  -0.00023   1.83957
    A1        2.26642  -0.00022  -0.00170  -0.00789  -0.00965   2.25677
    A2        1.90782   0.00004   0.00085   0.00460   0.00530   1.91313
    A3        2.10812   0.00017   0.00098   0.00368   0.00477   2.11289
    A4        2.22938   0.00014   0.00058   0.00292   0.00354   2.23292
    A5        1.96534  -0.00047  -0.00101  -0.00614  -0.00746   1.95788
    A6        2.08800   0.00034   0.00042   0.00353   0.00417   2.09217
    A7        1.98869  -0.00029  -0.00010  -0.00499  -0.00518   1.98351
    A8        1.90839   0.00014  -0.00013   0.00078   0.00063   1.90902
    A9        1.87573   0.00033  -0.00066   0.00337   0.00276   1.87849
   A10        1.91834  -0.00002  -0.00042  -0.00333  -0.00374   1.91460
   A11        1.92387  -0.00003   0.00108   0.00496   0.00607   1.92995
   A12        1.84273  -0.00011   0.00027  -0.00030  -0.00004   1.84269
   A13        1.95273   0.00011  -0.00097  -0.00397  -0.00497   1.94776
   A14        1.94761   0.00089  -0.00021   0.00477   0.00456   1.95217
   A15        1.86332  -0.00010  -0.00100   0.00116   0.00017   1.86349
   A16        1.96196  -0.00118   0.00247  -0.00238   0.00012   1.96208
   A17        1.89001   0.00031   0.00047   0.00358   0.00404   1.89405
   A18        1.84096   0.00001  -0.00089  -0.00287  -0.00377   1.83718
   A19        2.03849   0.00008  -0.00076  -0.00361  -0.00441   2.03408
   A20        1.89639  -0.00003  -0.00013  -0.00099  -0.00111   1.89529
   A21        1.89758  -0.00013   0.00057   0.00080   0.00138   1.89896
   A22        1.87134   0.00005  -0.00026  -0.00042  -0.00068   1.87066
   A23        1.89602   0.00004  -0.00021   0.00241   0.00222   1.89824
   A24        1.85573  -0.00002   0.00094   0.00233   0.00326   1.85899
   A25        2.04063  -0.00029  -0.00092  -0.00263  -0.00359   2.03704
   A26        1.91594  -0.00002   0.00010  -0.00103  -0.00093   1.91501
   A27        1.87614   0.00001   0.00031   0.00063   0.00095   1.87709
   A28        1.88615   0.00027  -0.00048  -0.00083  -0.00132   1.88483
   A29        1.88833   0.00012   0.00035   0.00223   0.00260   1.89093
   A30        1.84713  -0.00008   0.00085   0.00219   0.00303   1.85016
   A31        1.95608   0.00009  -0.00014   0.00023   0.00005   1.95613
   A32        1.96153  -0.00022  -0.00039  -0.00141  -0.00179   1.95975
   A33        1.83897   0.00008  -0.00033  -0.00141  -0.00174   1.83723
   A34        1.97742   0.00021   0.00011   0.00333   0.00344   1.98086
   A35        1.86590  -0.00011   0.00088   0.00164   0.00255   1.86845
   A36        1.85239  -0.00008  -0.00008  -0.00277  -0.00287   1.84952
   A37        1.90234   0.00069   0.00001  -0.00010  -0.00033   1.90201
   A38        2.19806  -0.00049   0.00044   0.00149   0.00201   2.20007
   A39        2.18274  -0.00020  -0.00044  -0.00126  -0.00163   2.18111
   A40        1.83651  -0.00034  -0.00043  -0.00115  -0.00210   1.83441
   A41        1.92910  -0.00001   0.00106  -0.00162  -0.00045   1.92865
   A42        1.91224   0.00009   0.00207   0.01152   0.01372   1.92596
   A43        1.93813   0.00004  -0.00059  -0.00490  -0.00535   1.93278
   A44        1.96904   0.00045   0.00036   0.00785   0.00825   1.97729
   A45        1.87922  -0.00024  -0.00228  -0.01109  -0.01342   1.86580
   A46        1.81161   0.00008   0.00044   0.00044   0.00059   1.81220
   A47        1.96233  -0.00029  -0.00019  -0.00475  -0.00484   1.95749
   A48        1.91157   0.00018   0.00013   0.00417   0.00439   1.91596
   A49        1.96778   0.00022   0.00088   0.00625   0.00726   1.97503
   A50        1.88646  -0.00011  -0.00132  -0.00498  -0.00623   1.88024
   A51        1.91995  -0.00006   0.00002  -0.00103  -0.00109   1.91886
   A52        1.92629  -0.00011  -0.00057  -0.00278  -0.00336   1.92293
   A53        1.95561   0.00010  -0.00040  -0.00045  -0.00086   1.95476
   A54        1.93233  -0.00013  -0.00025  -0.00190  -0.00215   1.93018
   A55        1.88586   0.00002   0.00025   0.00102   0.00126   1.88712
   A56        1.88031   0.00007   0.00046   0.00155   0.00200   1.88231
   A57        1.88092   0.00006   0.00058   0.00284   0.00342   1.88434
   A58        1.93937  -0.00006  -0.00067  -0.00271  -0.00338   1.93599
   A59        1.91532   0.00010  -0.00001   0.00029   0.00028   1.91560
   A60        1.93852  -0.00003  -0.00064  -0.00275  -0.00340   1.93512
   A61        1.88843   0.00001   0.00134   0.00560   0.00695   1.89537
   A62        1.88664   0.00002   0.00006  -0.00014  -0.00010   1.88654
   A63        1.89420  -0.00002  -0.00001  -0.00004  -0.00005   1.89415
   A64        1.88492   0.00051  -0.00235  -0.00361  -0.00596   1.87896
   A65        1.93667   0.00018   0.00005  -0.00028  -0.00029   1.93638
   A66        1.95278   0.00051   0.00015   0.00562   0.00579   1.95857
   A67        1.94708  -0.00143   0.00059  -0.01239  -0.01184   1.93525
   A68        1.91390  -0.00031  -0.00114   0.00102  -0.00012   1.91378
   A69        1.80529   0.00012   0.00005  -0.00374  -0.00372   1.80157
   A70        1.90234   0.00090   0.00027   0.00932   0.00962   1.91196
   A71        1.89316  -0.00044   0.00124   0.00041   0.00165   1.89482
   A72        1.93488   0.00011  -0.00135  -0.00337  -0.00473   1.93016
   A73        1.95412  -0.00010   0.00051   0.00004   0.00054   1.95467
   A74        1.91755   0.00018  -0.00019  -0.00012  -0.00032   1.91723
   A75        1.88516  -0.00005  -0.00055  -0.00294  -0.00351   1.88166
   A76        1.89022  -0.00010  -0.00001  -0.00012  -0.00014   1.89008
   A77        1.87985  -0.00005   0.00167   0.00675   0.00841   1.88826
   A78        1.95598   0.00016   0.00091   0.00536   0.00624   1.96222
   A79        1.92545  -0.00062  -0.00005  -0.00960  -0.00964   1.91582
   A80        1.92087  -0.00001   0.00137   0.00460   0.00593   1.92680
   A81        1.90729   0.00010  -0.00154  -0.00291  -0.00444   1.90285
   A82        1.85912   0.00036  -0.00069   0.00479   0.00402   1.86315
   A83        1.89305   0.00005  -0.00004  -0.00197  -0.00200   1.89105
   A84        1.83923   0.00043   0.00012   0.00408   0.00420   1.84343
    D1        0.08993  -0.00009  -0.00031  -0.00701  -0.00732   0.08261
    D2       -3.08516   0.00002  -0.00053   0.00415   0.00360  -3.08156
    D3       -3.09602  -0.00005   0.00266   0.00357   0.00619  -3.08983
    D4        0.01207   0.00005   0.00245   0.01473   0.01712   0.02919
    D5        0.37707  -0.00004   0.00099  -0.00011   0.00085   0.37792
    D6       -1.87353  -0.00022   0.00129  -0.00369  -0.00242  -1.87594
    D7        2.40004  -0.00007   0.00178   0.00114   0.00289   2.40293
    D8       -2.71579  -0.00008  -0.00226  -0.01171  -0.01397  -2.72976
    D9        1.31679  -0.00026  -0.00196  -0.01528  -0.01723   1.29956
   D10       -0.69282  -0.00011  -0.00147  -0.01046  -0.01193  -0.70475
   D11        0.01824  -0.00004   0.00053   0.01594   0.01638   0.03461
   D12       -3.11260  -0.00001  -0.00022   0.00332   0.00299  -3.10961
   D13        3.12020  -0.00002   0.00307   0.02504   0.02815  -3.13484
   D14       -0.01064   0.00001   0.00232   0.01242   0.01476   0.00412
   D15        0.65036   0.00008   0.00105   0.01487   0.01592   0.66628
   D16       -1.50379   0.00021   0.00177   0.02219   0.02399  -1.47980
   D17        2.78734   0.00010   0.00188   0.02038   0.02226   2.80960
   D18       -2.45565  -0.00001   0.00130   0.00318   0.00445  -2.45120
   D19        1.67339   0.00012   0.00203   0.01049   0.01251   1.68590
   D20       -0.31868   0.00001   0.00213   0.00868   0.01079  -0.30789
   D21       -0.03628  -0.00005  -0.00432  -0.03833  -0.04265  -0.07893
   D22        2.09560   0.00011  -0.00307  -0.03307  -0.03613   2.05947
   D23       -2.04744  -0.00004  -0.00309  -0.03466  -0.03771  -2.08515
   D24        3.07483   0.00004  -0.00451  -0.02816  -0.03270   3.04213
   D25       -1.07647   0.00021  -0.00327  -0.02291  -0.02618  -1.10266
   D26        1.06368   0.00005  -0.00328  -0.02449  -0.02777   1.03591
   D27       -1.37081  -0.00030  -0.00128  -0.01232  -0.01358  -1.38438
   D28        2.69706   0.00049  -0.00365  -0.00978  -0.01341   2.68366
   D29        0.69400   0.00008  -0.00189  -0.00948  -0.01135   0.68265
   D30        0.77793  -0.00034  -0.00186  -0.01745  -0.01930   0.75864
   D31       -1.43738   0.00045  -0.00422  -0.01491  -0.01913  -1.45651
   D32        2.84274   0.00003  -0.00247  -0.01461  -0.01707   2.82567
   D33        2.80205  -0.00050  -0.00115  -0.01688  -0.01802   2.78403
   D34        0.58673   0.00028  -0.00351  -0.01434  -0.01785   0.56889
   D35       -1.41633  -0.00013  -0.00176  -0.01404  -0.01579  -1.43212
   D36        0.63771   0.00004  -0.00069  -0.00202  -0.00272   0.63498
   D37       -1.48061  -0.00005   0.00029   0.00186   0.00214  -1.47847
   D38        2.78985   0.00005  -0.00105  -0.00079  -0.00186   2.78799
   D39        2.84524   0.00038   0.00022  -0.00073  -0.00050   2.84474
   D40        0.72693   0.00028   0.00121   0.00316   0.00436   0.73129
   D41       -1.28580   0.00039  -0.00014   0.00050   0.00036  -1.28545
   D42       -1.41114  -0.00009   0.00081  -0.00337  -0.00255  -1.41369
   D43        2.75373  -0.00019   0.00179   0.00052   0.00232   2.75605
   D44        0.74100  -0.00008   0.00045  -0.00214  -0.00169   0.73931
   D45        1.05448   0.00001  -0.00019  -0.03748  -0.03768   1.01680
   D46       -1.08930  -0.00008   0.00115  -0.04261  -0.04148  -1.13077
   D47        3.05752  -0.00059   0.00026  -0.04976  -0.04949   3.00804
   D48       -1.15581   0.00010  -0.00067  -0.03409  -0.03477  -1.19058
   D49        2.98360   0.00000   0.00066  -0.03921  -0.03857   2.94503
   D50        0.84724  -0.00050  -0.00022  -0.04637  -0.04658   0.80066
   D51        3.07130   0.00034  -0.00200  -0.03539  -0.03738   3.03392
   D52        0.92753   0.00025  -0.00066  -0.04051  -0.04118   0.88635
   D53       -1.20884  -0.00025  -0.00155  -0.04766  -0.04919  -1.25803
   D54        0.84750   0.00005   0.00204   0.00914   0.01115   0.85866
   D55       -1.30830  -0.00008   0.00332   0.01316   0.01647  -1.29183
   D56        2.97360   0.00002   0.00210   0.01077   0.01286   2.98646
   D57        2.97893   0.00010   0.00114   0.00504   0.00617   2.98509
   D58        0.82312  -0.00002   0.00242   0.00906   0.01149   0.83461
   D59       -1.17816   0.00007   0.00120   0.00667   0.00787  -1.17029
   D60       -1.30545   0.00012   0.00200   0.00873   0.01073  -1.29472
   D61        2.82193   0.00000   0.00328   0.01275   0.01604   2.83798
   D62        0.82065   0.00009   0.00207   0.01036   0.01243   0.83308
   D63       -1.29244  -0.00002  -0.00283  -0.00722  -0.01005  -1.30249
   D64        0.94981  -0.00005  -0.00340  -0.00612  -0.00952   0.94029
   D65        2.98416  -0.00010  -0.00288  -0.00662  -0.00950   2.97466
   D66        0.87853  -0.00004  -0.00379  -0.01126  -0.01506   0.86348
   D67        3.12078  -0.00008  -0.00437  -0.01015  -0.01453   3.10626
   D68       -1.12805  -0.00012  -0.00384  -0.01066  -0.01450  -1.14255
   D69        2.87102   0.00007  -0.00287  -0.00800  -0.01087   2.86015
   D70       -1.16991   0.00003  -0.00345  -0.00690  -0.01034  -1.18026
   D71        0.86443  -0.00001  -0.00292  -0.00740  -0.01032   0.85412
   D72       -3.09525   0.00013   0.00347   0.02756   0.03100  -3.06424
   D73        1.08545   0.00012   0.00381   0.02849   0.03227   1.11773
   D74       -1.01492   0.00007   0.00351   0.02649   0.02999  -0.98494
   D75        0.94850   0.00001   0.00391   0.02559   0.02952   0.97802
   D76       -1.15399   0.00000   0.00425   0.02652   0.03079  -1.12320
   D77        3.02882  -0.00005   0.00396   0.02453   0.02850   3.05732
   D78       -1.09378   0.00008   0.00282   0.02353   0.02636  -1.06743
   D79        3.08692   0.00006   0.00317   0.02446   0.02762   3.11454
   D80        0.98654   0.00001   0.00287   0.02246   0.02534   1.01188
   D81       -0.03972   0.00000  -0.00314  -0.03883  -0.04199  -0.08171
   D82        2.05390  -0.00015  -0.00354  -0.04622  -0.04981   2.00409
   D83       -2.16116  -0.00039  -0.00442  -0.05369  -0.05810  -2.21927
   D84        3.09122  -0.00003  -0.00239  -0.02633  -0.02875   3.06247
   D85       -1.09833  -0.00018  -0.00279  -0.03372  -0.03658  -1.13491
   D86        0.96978  -0.00042  -0.00367  -0.04119  -0.04487   0.92492
   D87        0.04390   0.00001   0.00426   0.04444   0.04869   0.09258
   D88       -2.08436   0.00018   0.00373   0.04649   0.05019  -2.03417
   D89        2.07278   0.00020   0.00405   0.04724   0.05126   2.12404
   D90       -2.04374   0.00020   0.00356   0.04968   0.05328  -1.99047
   D91        2.11118   0.00038   0.00303   0.05173   0.05478   2.16596
   D92       -0.01486   0.00039   0.00335   0.05247   0.05584   0.04099
   D93        2.12791   0.00015   0.00670   0.06204   0.06870   2.19661
   D94       -0.00035   0.00033   0.00617   0.06409   0.07021   0.06986
   D95       -2.12639   0.00034   0.00649   0.06484   0.07127  -2.05512
   D96        1.06819  -0.00008  -0.00465  -0.02146  -0.02599   1.04220
   D97       -3.12718  -0.00004  -0.00341  -0.01601  -0.01930   3.13670
   D98       -1.03272  -0.00003  -0.00384  -0.01762  -0.02134  -1.05406
   D99        3.10895  -0.00002  -0.00363  -0.01991  -0.02365   3.08530
   D100      -1.08641   0.00001  -0.00239  -0.01446  -0.01696  -1.10337
   D101       1.00805   0.00002  -0.00282  -0.01607  -0.01900   0.98905
   D102      -1.06723  -0.00006  -0.00470  -0.02279  -0.02749  -1.09473
   D103       1.02059  -0.00003  -0.00346  -0.01734  -0.02081   0.99978
   D104       3.11505  -0.00001  -0.00389  -0.01895  -0.02284   3.09220
   D105      -1.56325   0.00060   0.00518   0.05718   0.06223  -1.50102
   D106       2.75717   0.00048   0.00529   0.05716   0.06260   2.81977
   D107       0.60192   0.00032   0.00504   0.05334   0.05837   0.66028
   D108      -1.35047  -0.00100  -0.00357  -0.05178  -0.05536  -1.40583
   D109       0.81561  -0.00045  -0.00415  -0.04410  -0.04825   0.76736
   D110       2.84280   0.00052  -0.00432  -0.03486  -0.03917   2.80364
   D111      -0.93329   0.00045   0.00337   0.02325   0.02660  -0.90669
   D112       1.17325   0.00039   0.00208   0.01718   0.01924   1.19248
   D113      -3.02195   0.00039   0.00437   0.02560   0.02996  -2.99199
   D114      -3.08995   0.00009   0.00403   0.01898   0.02301  -3.06694
   D115      -0.98341   0.00003   0.00274   0.01291   0.01565  -0.96776
   D116       1.10458   0.00003   0.00503   0.02133   0.02636   1.13095
   D117       1.22840  -0.00037   0.00442   0.01793   0.02237   1.25077
   D118      -2.94824  -0.00043   0.00312   0.01186   0.01500  -2.93324
   D119      -0.86025  -0.00044   0.00542   0.02029   0.02572  -0.83453
   D120       3.12124   0.00069  -0.00328   0.09636   0.09307  -3.06888
   D121      -1.03247   0.00048  -0.00466   0.08952   0.08484  -0.94764
   D122       1.05586   0.00014  -0.00388   0.08394   0.08002   1.13588
   D123      -1.07918   0.00027  -0.00290   0.08768   0.08481  -0.99437
   D124       1.05029   0.00006  -0.00428   0.08084   0.07658   1.12687
   D125       3.13862  -0.00028  -0.00350   0.07526   0.07177  -3.07280
   D126       0.95618   0.00038  -0.00406   0.09105   0.08702   1.04320
   D127       3.08565   0.00017  -0.00544   0.08422   0.07879  -3.11875
   D128      -1.10921  -0.00017  -0.00466   0.07864   0.07397  -1.03524
   D129       0.89081  -0.00012   0.00054   0.01321   0.01374   0.90455
   D130      -1.24900   0.00049   0.00107   0.02386   0.02493  -1.22407
   D131       2.99245   0.00019   0.00231   0.02506   0.02737   3.01983
         Item               Value     Threshold  Converged?
 Maximum Force            0.001634     0.000450     NO 
 RMS     Force            0.000357     0.000300     NO 
 Maximum Displacement     0.237896     0.001800     NO 
 RMS     Displacement     0.048506     0.001200     NO 
 Predicted change in Energy=-3.624439D-04
 GradGradGradGradGradGradGradGradGradGradGradGradGradGradGradGradGradGrad

                          Input orientation:                          
 ---------------------------------------------------------------------
 Center     Atomic      Atomic             Coordinates (Angstroms)
 Number     Number       Type             X           Y           Z
 ---------------------------------------------------------------------
      1          6           0        1.766628    0.727512    0.107103
      2          6           0        1.167794   -0.470728    0.303051
      3          6           0       -0.259280   -0.737936    0.689459
      4          6           0       -1.276536    0.224535    0.019289
      5          6           0       -1.322196    1.595818    0.737430
      6          6           0        0.014725    2.132708    1.281228
      7          6           0        1.211974    2.121609    0.310721
      8          6           0        3.154302    0.519989   -0.328198
      9          6           0        3.415422   -0.973174   -0.453140
     10          6           0        2.128347   -1.648986    0.051899
     11          8           0        3.980792    1.402878   -0.560415
     12          6           0        0.927418    2.839172   -1.025562
     13          6           0        2.345784   -2.494428    1.308961
     14          8           0        1.617820   -2.476617   -1.016246
     15          6           0       -2.692666   -0.426249   -0.114526
     16          8           0       -3.206310   -0.821293    1.182710
     17          6           0       -2.688332   -1.637463   -1.059058
     18          6           0       -3.728500    0.606763   -0.604546
     19          8           0       -5.051676    0.072841   -0.647696
     20          1           0       -0.358389   -0.679012    1.783685
     21          1           0       -0.483708   -1.775366    0.429923
     22          1           0       -0.932393    0.381770   -1.010718
     23          1           0       -2.012434    1.522627    1.588194
     24          1           0       -1.748165    2.338338    0.053886
     25          1           0        0.301302    1.571368    2.179466
     26          1           0       -0.153231    3.166637    1.611033
     27          1           0        2.022977    2.688649    0.792178
     28          1           0        3.611229   -1.242567   -1.497193
     29          1           0        4.306264   -1.253740    0.120888
     30          1           0        0.602696    3.870548   -0.839599
     31          1           0        0.145484    2.334702   -1.603919
     32          1           0        1.832016    2.877982   -1.642312
     33          1           0        1.398056   -2.911447    1.669079
     34          1           0        3.029028   -3.321502    1.085477
     35          1           0        2.780148   -1.892017    2.114185
     36          1           0        0.999095   -3.115581   -0.624134
     37          1           0       -2.804794   -1.671811    1.428668
     38          1           0       -2.232570   -1.374854   -2.020422
     39          1           0       -2.128323   -2.480289   -0.642211
     40          1           0       -3.713433   -1.967251   -1.244172
     41          1           0       -3.718113    1.482825    0.053527
     42          1           0       -3.487746    0.936134   -1.620895
     43          1           0       -5.206308   -0.315793    0.231325
 ---------------------------------------------------------------------
                    Distance matrix (angstroms):
                    1          2          3          4          5
     1  C    0.000000
     2  C    1.353801   0.000000
     3  C    2.567290   1.502415   0.000000
     4  C    3.085699   2.557080   1.552511   0.000000
     5  C    3.269878   3.264866   2.564859   1.548621   0.000000
     6  C    2.534228   3.010694   2.943785   2.626969   1.539910
     7  C    1.514135   2.592725   3.238059   3.142690   2.623081
     8  C    1.469079   2.307859   3.777637   4.454253   4.725675
     9  C    2.434076   2.424068   3.855424   4.865405   5.519257
    10  C    2.404502   1.540789   2.633867   3.886435   4.785912
    11  O    2.409196   3.488400   4.911566   5.418860   5.462903
    12  C    2.538959   3.574693   4.140683   3.575675   3.116863
    13  C    3.487231   2.548505   3.202406   4.709269   5.523661
    14  O    3.398603   2.442674   3.075052   4.092170   5.320131
    15  C    4.611462   3.883233   2.581649   1.564241   2.587039
    16  O    5.318443   4.475430   2.989186   2.484217   3.096867
    17  C    5.176843   4.252801   3.125181   2.573527   3.943070
    18  C    5.542333   5.094940   3.939309   2.558788   2.927359
    19  O    6.891123   6.315156   5.041072   3.836608   4.259935
    20  H    3.050399   2.136561   1.100284   2.184602   2.682988
    21  H    3.381216   2.108468   1.092698   2.190161   3.487478
    22  H    2.941730   2.619834   2.144161   1.097302   2.163765
    23  H    4.136078   3.967229   2.998570   2.165190   1.097991
    24  H    3.866698   4.056569   3.476233   2.166054   1.095453
    25  H    2.674689   2.905494   2.804863   2.994978   2.171592
    26  H    3.449202   4.084893   4.013258   3.528658   2.144093
    27  H    2.093108   3.309419   4.118342   4.189988   3.519583
    28  H    3.139670   3.131611   4.474029   5.323753   6.114626
    29  H    3.221072   3.239798   4.629635   5.776095   6.338744
    30  H    3.482766   4.524563   4.931445   4.190777   3.371443
    31  H    2.852852   3.542893   3.855454   3.018236   2.860411
    32  H    2.772950   3.929312   4.783883   4.411892   4.154055
    33  H    3.977139   2.806450   2.903543   4.439553   5.346324
    34  H    4.352630   3.493321   4.200549   5.678822   6.575281
    35  H    3.452178   2.810685   3.549628   5.032401   5.557847
    36  H    3.986625   2.807735   2.993698   4.092538   5.425820
    37  H    5.329276   4.300124   2.810373   2.813903   3.654217
    38  H    4.993986   4.216450   3.412184   2.762693   4.154446
    39  H    5.101186   3.974448   2.881399   2.911907   4.378116
    40  H    6.254499   5.334778   4.145036   3.512653   4.726544
    41  H    5.536763   5.267895   4.159293   2.746955   2.494175
    42  H    5.535155   5.230189   4.308508   2.843594   3.269019
    43  H    7.051648   6.376387   4.986098   3.972407   4.358523
                    6          7          8          9         10
     6  C    0.000000
     7  C    1.541238   0.000000
     8  C    3.879183   2.597314   0.000000
     9  C    4.921308   3.875092   1.520963   0.000000
    10  C    4.503317   3.888973   2.429302   1.538943   0.000000
    11  O    4.433283   2.990285   1.231464   2.444744   3.622203
    12  C    2.579414   1.543218   3.289976   4.588225   4.769351
    13  C    5.181216   4.856933   3.524301   2.561901   1.530443
    14  O    5.393902   4.803044   3.437126   2.410146   1.444488
    15  C    3.978235   4.681733   5.926893   6.141866   4.976440
    16  O    4.371600   5.379802   6.673774   6.822492   5.515648
    17  C    5.195926   5.587424   6.270975   6.169621   4.943152
    18  C    4.460536   5.247929   6.888894   7.318110   6.310466
    19  O    5.799328   6.659529   8.224360   8.533683   7.416661
    20  H    2.880530   3.532583   4.270440   4.396768   3.181790
    21  H    4.030658   4.251583   4.367897   4.077564   2.642292
    22  H    3.035759   3.061299   4.145602   4.588057   3.823775
    23  H    2.139111   3.519591   5.601161   6.313294   5.437407
    24  H    2.157876   2.979154   5.242763   6.155145   5.561124
    25  H    1.097297   2.150417   3.941241   4.806563   4.270282
    26  H    1.098175   2.155616   4.658877   5.842441   5.552181
    27  H    2.140402   1.100483   2.690395   4.110799   4.401613
    28  H    5.661002   4.510283   2.163778   1.095883   2.182613
    29  H    5.588536   4.582973   2.162131   1.096278   2.214566
    30  H    2.804230   2.180194   4.242461   5.614483   5.795484
    31  H    2.895164   2.201967   3.738133   4.791537   4.747973
    32  H    3.522083   2.184237   3.005906   4.330439   4.842685
    33  H    5.244763   5.216456   4.341459   3.511478   2.177707
    34  H    6.234802   5.790456   4.095268   2.833952   2.162596
    35  H    4.953766   4.671278   3.452969   2.799822   2.176449
    36  H    5.669562   5.324230   4.236728   3.233849   1.970567
    37  H    4.737698   5.636866   6.587973   6.536082   5.121708
    38  H    5.315470   5.433633   5.955875   5.875162   4.836038
    39  H    5.438016   5.765686   6.083289   5.748065   4.392277
    40  H    6.089866   6.587572   7.361465   7.241166   5.992286
    41  H    3.982923   4.977947   6.950026   7.561478   6.632445
    42  H    4.703340   5.217649   6.779458   7.256916   6.404809
    43  H    5.861453   6.865972   8.420890   8.673803   7.456994
                   11         12         13         14         15
    11  O    0.000000
    12  C    3.406230   0.000000
    13  C    4.621343   5.992416   0.000000
    14  O    4.565293   5.360444   2.436563   0.000000
    15  C    6.933943   4.959634   5.629357   4.857715   0.000000
    16  O    7.722684   5.946694   5.800092   5.554073   1.450072
    17  C    7.346396   5.754566   5.628874   4.387363   1.535970
    18  C    7.750415   5.180586   7.083489   6.185456   1.542785
    19  O    9.130285   6.598858   8.071046   7.149667   2.469471
    20  H    5.353277   4.682178   3.291451   3.869936   3.019262
    21  H    5.569001   5.040206   3.048899   2.645672   2.645003
    22  H    5.038336   3.081873   4.939623   3.830665   2.134154
    23  H    6.367858   4.148221   5.933697   5.996315   2.675833
    24  H    5.837243   2.928273   6.456876   5.971501   2.926326
    25  H    4.590641   3.503077   4.633398   5.322779   4.268104
    26  H    4.991611   2.868217   6.195480   6.471903   4.726004
    27  H    2.704766   2.127695   5.218770   5.487671   5.723809
    28  H    2.830638   4.907736   3.323102   2.393296   6.505170
    29  H    2.761834   5.429814   2.606589   3.164844   7.051609
    30  H    4.192717   1.097162   6.940287   6.430256   5.463296
    31  H    4.082498   1.095631   6.053651   5.065760   4.230395
    32  H    2.821998   1.095530   6.151159   5.395329   5.807308
    33  H    5.500415   6.368062   1.096256   2.729166   5.107980
    34  H    5.092600   6.843037   1.095819   2.668816   6.523824
    35  H    4.410370   5.972836   1.095425   3.390039   6.088293
    36  H    5.413968   5.968699   2.436444   0.972032   4.595792
    37  H    7.710664   6.348355   5.217229   5.117112   1.986314
    38  H    6.960840   5.360344   5.770578   4.128893   2.178069
    39  H    7.239265   6.146640   4.881076   3.764771   2.194543
    40  H    8.427716   6.684833   6.596250   5.360379   2.166277
    41  H    7.723759   4.958333   7.359721   6.730065   2.173555
    42  H    7.557879   4.844548   7.374475   6.170840   2.181143
    43  H    9.379951   7.011145   7.933589   7.265969   2.539726
                   16         17         18         19         20
    16  O    0.000000
    17  C    2.441303   0.000000
    18  C    2.346553   2.514972   0.000000
    19  O    2.748679   2.946143   1.427490   0.000000
    20  H    2.914115   3.798480   4.326028   5.338898   0.000000
    21  H    2.981527   2.663916   4.156121   5.044151   1.746530
    22  H    3.380707   2.676371   2.834397   4.146771   3.043588
    23  H    2.661526   4.177434   2.931177   4.042038   2.760669
    24  H    3.658373   4.234330   2.711754   4.066679   3.745408
    25  H    4.361386   5.451839   4.992043   6.236409   2.378244
    26  H    5.040668   6.052727   4.923850   6.218375   3.854986
    27  H    6.310123   6.658736   6.274120   7.678959   4.242068
    28  H    7.337450   6.327113   7.621578   8.803287   5.180697
    29  H    7.599555   7.103794   8.279201   9.482699   4.985399
    30  H    6.372726   6.420064   5.428333   6.814054   5.338896
    31  H    5.381461   4.909734   4.358012   5.748117   4.562042
    32  H    6.859308   6.415838   6.095468   7.499553   5.402550
    33  H    5.079909   5.075858   6.620329   7.474788   2.842885
    34  H    6.718626   6.334289   7.996977   8.934385   4.352567
    35  H    6.152379   6.327601   7.483174   8.533822   3.380980
    36  H    5.119948   3.996386   6.017174   6.839475   3.684728
    37  H    0.972158   2.490688   3.190469   3.521871   2.663941
    38  H    3.393325   1.095857   2.858202   3.453630   4.297439
    39  H    2.691591   1.094407   3.477338   3.881301   3.501748
    40  H    2.731327   1.092639   2.652338   2.511704   4.699340
    41  H    2.616477   3.469077   1.095743   2.063530   4.353703
    42  H    3.320837   2.752840   1.095177   2.034274   4.898238
    43  H    2.271708   3.122836   1.932280   0.973460   5.103338
                   21         22         23         24         25
    21  H    0.000000
    22  H    2.632490   0.000000
    23  H    3.815148   3.036837   0.000000
    24  H    4.320048   2.372134   1.757647   0.000000
    25  H    3.857171   3.621384   2.388588   3.050680   0.000000
    26  H    5.091918   3.903352   2.481920   2.377941   1.753454
    27  H    5.132459   4.160089   4.275253   3.858667   2.477307
    28  H    4.556990   4.849704   6.985090   6.629617   5.691367
    29  H    4.828191   5.603478   7.056001   7.040144   5.315891
    30  H    5.887980   3.815410   4.271512   2.944916   3.806812
    31  H    4.628721   2.308170   3.937723   2.516791   3.862766
    32  H    5.595569   3.777823   5.201245   3.998249   4.319295
    33  H    2.523336   4.843303   5.594550   6.329912   4.643166
    34  H    3.893534   5.813873   7.009611   7.477937   5.707668
    35  H    3.674656   5.358926   5.908070   6.530417   4.259574
    36  H    2.259628   4.013921   5.956230   6.144296   5.505867
    37  H    2.528963   3.697794   3.295105   4.368956   4.552992
    38  H    3.036959   2.407425   4.633138   4.280794   5.721870
    39  H    2.085940   3.123689   4.583828   4.883466   5.502805
    40  H    3.642875   3.647819   4.805720   4.907681   6.353048
    41  H    4.606393   3.178863   2.294804   2.147696   4.547873
    42  H    4.536775   2.685044   3.580331   2.792348   5.403994
    43  H    4.946993   4.505064   3.927048   4.362871   6.139250
                   26         27         28         29         30
    26  H    0.000000
    27  H    2.373790   0.000000
    28  H    6.578245   4.818529   0.000000
    29  H    6.453477   4.605048   1.761075   0.000000
    30  H    2.659420   2.465112   5.968890   6.395099   0.000000
    31  H    3.334256   3.064563   4.981931   5.758817   1.775402
    32  H    3.822143   2.449297   4.490611   5.128538   1.772220
    33  H    6.273194   5.702680   4.208155   3.688165   7.274718
    34  H    7.245614   6.100826   3.366171   2.614842   7.830619
    35  H    5.869229   4.827371   3.762250   2.590301   6.831785
    36  H    6.766837   6.061631   3.330714   3.867671   7.000683
    37  H    5.520382   6.536521   7.064719   7.242390   6.890121
    38  H    6.175457   6.521692   5.868667   6.881587   6.078432
    39  H    6.392642   6.782971   5.933414   6.594744   6.915965
    40  H    6.869064   7.663585   7.364771   8.166274   7.271352
    41  H    4.239037   5.912676   7.971934   8.478440   5.016801
    42  H    5.151650   6.265964   7.426808   8.281060   5.094402
    43  H    6.290031   7.848808   9.033030   9.559339   7.239948
                   31         32         33         34         35
    31  H    0.000000
    32  H    1.772292   0.000000
    33  H    6.309004   6.683646   0.000000
    34  H    6.894949   6.878028   1.780115   0.000000
    35  H    6.215376   6.145170   1.774129   1.778654   0.000000
    36  H    5.603054   6.136224   2.336594   2.661917   3.488216
    37  H    5.826909   7.185509   4.388444   6.072293   5.631163
    38  H    4.425994   5.894951   5.399536   6.412524   6.518418
    39  H    5.411028   6.737623   4.238314   5.503709   5.660112
    40  H    5.790291   7.374742   5.958679   7.260995   7.311006
    41  H    4.289546   5.968774   6.935042   8.346879   7.606790
    42  H    3.893153   5.663135   7.035543   8.241375   7.825327
    43  H    6.247793   7.952906   7.240316   8.808213   8.355424
                   36         37         38         39         40
    36  H    0.000000
    37  H    4.557196   0.000000
    38  H    3.927265   3.508824   0.000000
    39  H    3.191342   2.323745   1.769836   0.000000
    40  H    4.889890   2.838483   1.773825   1.771479   0.000000
    41  H    6.622432   3.560462   3.830722   4.326402   3.686064
    42  H    6.127125   4.070336   2.660029   3.804971   2.936410
    43  H    6.861315   3.006607   3.877511   3.862914   2.670783
                   41         42         43
    41  H    0.000000
    42  H    1.776409   0.000000
    43  H    2.341230   2.819839   0.000000
 Stoichiometry    C15H24O4
 Framework group  C1[X(C15H24O4)]
 Deg. of freedom   123
 Full point group                 C1      NOp   1
 Largest Abelian subgroup         C1      NOp   1
 Largest concise Abelian subgroup C1      NOp   1
                         Standard orientation:                         
 ---------------------------------------------------------------------
 Center     Atomic      Atomic             Coordinates (Angstroms)
 Number     Number       Type             X           Y           Z
 ---------------------------------------------------------------------
      1          6           0        1.789631    0.749682    0.098323
      2          6           0        1.202692   -0.456884    0.278543
      3          6           0       -0.219501   -0.743075    0.669325
      4          6           0       -1.249442    0.220904    0.021053
      5          6           0       -1.302757    1.579974    0.761535
      6          6           0        0.032735    2.120006    1.305732
      7          6           0        1.223921    2.135285    0.327849
      8          6           0        3.176333    0.561656   -0.348778
      9          6           0        3.449898   -0.926897   -0.499441
     10          6           0        2.172065   -1.622277    0.002490
     11          8           0        3.993484    1.455551   -0.571756
     12          6           0        0.924629    2.871702   -0.994889
     13          6           0        2.404879   -2.485877    1.244364
     14          8           0        1.662206   -2.437139   -1.075744
     15          6           0       -2.660555   -0.440318   -0.114577
     16          8           0       -3.162522   -0.860802    1.179228
     17          6           0       -2.651404   -1.636071   -1.078576
     18          6           0       -3.708568    0.591120   -0.581473
     19          8           0       -5.027200    0.046114   -0.625133
     20          1           0       -0.312260   -0.702678    1.764948
     21          1           0       -0.436342   -1.778160    0.394434
     22          1           0       -0.913179    0.397794   -1.008368
     23          1           0       -1.986964    1.486897    1.615221
     24          1           0       -1.739578    2.329559    0.092709
     25          1           0        0.329914    1.546861    2.193004
     26          1           0       -0.142312    3.146939    1.653233
     27          1           0        2.032868    2.701749    0.813427
     28          1           0        3.641531   -1.177668   -1.548893
     29          1           0        4.346780   -1.208672    0.064503
     30          1           0        0.591944    3.896994   -0.790289
     31          1           0        0.143586    2.369620   -1.576520
     32          1           0        1.824959    2.928557   -1.616467
     33          1           0        1.463167   -2.917129    1.603499
     34          1           0        3.094018   -3.303080    1.003352
     35          1           0        2.838927   -1.892645    2.056542
     36          1           0        1.051647   -3.087863   -0.690226
     37          1           0       -2.751941   -1.711536    1.408937
     38          1           0       -2.204034   -1.353929   -2.038346
     39          1           0       -2.081335   -2.480445   -0.678850
     40          1           0       -3.674682   -1.972017   -1.262707
     41          1           0       -3.701822    1.456524    0.090601
     42          1           0       -3.477128    0.938969   -1.593822
     43          1           0       -5.172857   -0.358003    0.248422
 ---------------------------------------------------------------------
 Rotational constants (GHZ):      0.5940000      0.2468257      0.1995652
 Standard basis: 6-31G(d) (6D, 7F)
 There are   333 symmetry adapted cartesian basis functions of A   symmetry.
 There are   333 symmetry adapted basis functions of A   symmetry.
   333 basis functions,   628 primitive gaussians,   333 cartesian basis functions
    73 alpha electrons       73 beta electrons
       nuclear repulsion energy      1595.7793897583 Hartrees.
 NAtoms=   43 NActive=   43 NUniq=   43 SFac= 1.00D+00 NAtFMM=   60 NAOKFM=F Big=F
 Integral buffers will be    131072 words long.
 Raffenetti 2 integral format.
 Two-electron integral symmetry is turned on.
 ------------------------------------------------------------------------------
 Polarizable Continuum Model (PCM)
 =================================
 Model                : PCM (using non-symmetric T matrix).
 Atomic radii         : SMD-Coulomb.
 Polarization charges : Total charges.
 Charge compensation  : None.
 Solution method      : On-the-fly selection.
 Cavity type          : VdW (van der Waals Surface) (Alpha=1.000).
 Cavity algorithm     : GePol (No added spheres)
                        Default sphere list used, NSphG=   43.
                        Lebedev-Laikov grids with approx.  5.0 points / Ang**2.
                        Smoothing algorithm: Karplus/York (Gamma=1.0000).
                        Polarization charges: spherical gaussians, with
                                              point-specific exponents (IZeta= 3).
                        Self-potential: point-specific (ISelfS= 7).
                        Self-field    : sphere-specific E.n sum rule (ISelfD= 2).
 1st derivatives      : Analytical E(r).r(x)/FMM algorithm (CHGder, D1EAlg=3).
                        Cavity 1st derivative terms included.
 Solvent              : Methanol, Eps=  32.613000 Eps(inf)=   1.765709
 ------------------------------------------------------------------------------
 ------------------------------------------------------------------------------
 Atomic radii for non-electrostatic terms: SMD-CDS.
 ------------------------------------------------------------------------------
 Nuclear repulsion after PCM non-electrostatic terms =     1595.7809278723 Hartrees.
 One-electron integrals computed using PRISM.
 NBasis=   333 RedAO= T EigKep=  9.39D-04  NBF=   333
 NBsUse=   333 1.00D-06 EigRej= -1.00D+00 NBFU=   333
 Initial guess from the checkpoint file:  "DY-202A-11R_70.chk"
 B after Tr=     0.000000    0.000000    0.000000
         Rot=    0.999993   -0.001974   -0.000446   -0.003003 Ang=  -0.41 deg.
 ExpMin= 1.61D-01 ExpMax= 5.48D+03 ExpMxC= 8.25D+02 IAcc=1 IRadAn=         1 AccDes= 0.00D+00
 Harris functional with IExCor=  402 and IRadAn=       1 diagonalized for initial guess.
 HarFok:  IExCor=  402 AccDes= 0.00D+00 IRadAn=         1 IDoV= 1 UseB2=F ITyADJ=14
 ICtDFT=  3500011 ScaDFX=  1.000000  1.000000  1.000000  1.000000
 FoFCou: FMM=F IPFlag=           0 FMFlag=      100000 FMFlg1=           0
         NFxFlg=           0 DoJE=T BraDBF=F KetDBF=T FulRan=T
         wScrn=  0.000000 ICntrl=     500 IOpCl=  0 I1Cent=   200000004 NGrid=           0
         NMat0=    1 NMatS0=      1 NMatT0=    0 NMatD0=    1 NMtDS0=    0 NMtDT0=    0
 Petite list used in FoFCou.
 Keep R1 ints in memory in canonical form, NReq=1565304907.
 Requested convergence on RMS density matrix=1.00D-08 within 128 cycles.
 Requested convergence on MAX density matrix=1.00D-06.
 Requested convergence on             energy=1.00D-06.
 No special actions if energy rises.
 Inv3:  Mode=1 IEnd=    21902412.
 Iteration    1 A*A^-1 deviation from unit magnitude is 6.55D-15 for   2696.
 Iteration    1 A*A^-1 deviation from orthogonality  is 3.19D-15 for   2369    862.
 Iteration    1 A^-1*A deviation from unit magnitude is 6.44D-15 for   2696.
 Iteration    1 A^-1*A deviation from orthogonality  is 3.26D-11 for   2458   2269.
 Error on total polarization charges =  0.05207
 SCF Done:  E(RB3LYP) =  -886.949829235     A.U. after   10 cycles
            NFock= 10  Conv=0.88D-08     -V/T= 2.0094
 SMD-CDS (non-electrostatic) energy       (kcal/mol) =       0.97
 (included in total energy above)
 D1PCM: PCM CHGder 1st derivatives, ID1Alg=3 FixD1E=F DoIter=F DoCFld=F I1PDM=0.
 Calling FoFJK, ICntrl=      2127 FMM=F ISym2X=0 I1Cent= 0 IOpClX= 0 NMat=1 NMatS=1 NMatT=0.
 ***** Axes restored to original set *****
 -------------------------------------------------------------------
 Center     Atomic                   Forces (Hartrees/Bohr)
 Number     Number              X              Y              Z
 -------------------------------------------------------------------
      1        6          -0.002366688    0.003245438    0.000056658
      2        6           0.002283762   -0.002469671   -0.000287323
      3        6          -0.000507270    0.000496042    0.000756628
      4        6           0.000112279   -0.001224063   -0.000489419
      5        6           0.001006726   -0.000579610    0.000730512
      6        6           0.000431148   -0.000033057   -0.000806971
      7        6           0.001513139   -0.000737849   -0.000775084
      8        6           0.000938401   -0.002367184   -0.001395270
      9        6           0.001254270    0.000044692    0.001822419
     10        6          -0.001551654    0.000936691   -0.002356245
     11        8           0.000299472    0.000645757    0.000559520
     12        6          -0.000153661   -0.000472482    0.000860910
     13        6           0.000403221    0.001109812    0.000088787
     14        8           0.000383285   -0.000752019    0.001621674
     15        6          -0.000894269   -0.000385758    0.000806871
     16        8           0.000877657    0.001101008    0.000385100
     17        6           0.000988711    0.002225138   -0.000248829
     18        6          -0.000688007    0.001410824    0.000728647
     19        8          -0.000246265   -0.001857636   -0.001614130
     20        1          -0.000212367   -0.000224985   -0.000512975
     21        1          -0.001152359   -0.000606785   -0.000125129
     22        1           0.000076274    0.000486992    0.000107054
     23        1          -0.000079064    0.000222796    0.000056341
     24        1           0.000196205    0.000269008    0.000213266
     25        1          -0.000216453    0.000323256    0.000476392
     26        1           0.000025444   -0.000116666    0.000104534
     27        1          -0.000280988    0.000048968    0.000274497
     28        1          -0.001065244    0.001177116   -0.000284531
     29        1          -0.000257579    0.000587257   -0.000089533
     30        1          -0.000024487    0.000016427   -0.000258785
     31        1           0.000275074    0.000210979   -0.000116159
     32        1          -0.000082590    0.000161443   -0.000138324
     33        1           0.000019437   -0.000561500    0.000141780
     34        1          -0.000272495   -0.000271236    0.000134197
     35        1          -0.000033129   -0.000128045    0.000200796
     36        1          -0.000642844   -0.000046489   -0.000815292
     37        1           0.000026898    0.000257395   -0.000630090
     38        1          -0.000161755   -0.000202377   -0.000220257
     39        1          -0.000058868   -0.000525666    0.000458219
     40        1          -0.000753046   -0.000699340    0.000267673
     41        1          -0.000347454   -0.000179379   -0.000533422
     42        1           0.000372102   -0.000268422    0.000542440
     43        1           0.000565033   -0.000266820    0.000302854
 -------------------------------------------------------------------
 Cartesian Forces:  Max     0.003245438 RMS     0.000861322

 GradGradGradGradGradGradGradGradGradGradGradGradGradGradGradGradGradGrad
 Berny optimization.
 Using GEDIIS/GDIIS optimizer.
 FormGI is forming the generalized inverse of G from B-inverse, IUseBI=4.
 Internal  Forces:  Max     0.003460185 RMS     0.000645713
 Search for a local minimum.
 Step number   4 out of a maximum of  258
 All quantities printed in internal units (Hartrees-Bohrs-Radians)
 Mixed Optimization -- En-DIIS/RFO-DIIS
 Swapping is turned off.
 Update second derivatives using D2CorX and points    2    3    4
 DE=  6.50D-05 DEPred=-3.62D-04 R=-1.79D-01
 Trust test=-1.79D-01 RLast= 4.17D-01 DXMaxT set to 3.87D-01
 ITU= -1  1  1  0
     Eigenvalues ---    0.00210   0.00239   0.00257   0.00343   0.00376
     Eigenvalues ---    0.00406   0.00468   0.00707   0.00761   0.00903
     Eigenvalues ---    0.01074   0.01124   0.01236   0.01263   0.01318
     Eigenvalues ---    0.01391   0.02494   0.02627   0.03238   0.03771
     Eigenvalues ---    0.03893   0.04193   0.04430   0.04613   0.04740
     Eigenvalues ---    0.04773   0.05006   0.05036   0.05290   0.05393
     Eigenvalues ---    0.05443   0.05563   0.05582   0.05585   0.05601
     Eigenvalues ---    0.05633   0.05638   0.05678   0.05839   0.05990
     Eigenvalues ---    0.06034   0.06219   0.07216   0.07895   0.08296
     Eigenvalues ---    0.08564   0.08996   0.09023   0.09347   0.09709
     Eigenvalues ---    0.10339   0.11823   0.12329   0.13168   0.13900
     Eigenvalues ---    0.14569   0.15840   0.15924   0.16000   0.16000
     Eigenvalues ---    0.16000   0.16000   0.16000   0.16000   0.16000
     Eigenvalues ---    0.16000   0.16002   0.16026   0.16418   0.16859
     Eigenvalues ---    0.16904   0.18050   0.19718   0.20239   0.20768
     Eigenvalues ---    0.22980   0.23967   0.24819   0.25088   0.26509
     Eigenvalues ---    0.26837   0.27390   0.27930   0.28182   0.28454
     Eigenvalues ---    0.28584   0.28881   0.29387   0.29520   0.29835
     Eigenvalues ---    0.31322   0.32142   0.32463   0.33730   0.33766
     Eigenvalues ---    0.33810   0.33833   0.33847   0.33952   0.33994
     Eigenvalues ---    0.34036   0.34120   0.34140   0.34169   0.34195
     Eigenvalues ---    0.34200   0.34208   0.34275   0.34288   0.34327
     Eigenvalues ---    0.34338   0.34386   0.34476   0.34774   0.35011
     Eigenvalues ---    0.39496   0.40736   0.42096   0.51866   0.52481
     Eigenvalues ---    0.53047   0.53188   0.94398
 En-DIIS/RFO-DIIS IScMMF=        0 using points:     4    3    2
 RFO step:  Lambda=-2.41419346D-04.
 DidBck=T Rises=F RFO-DIIS coefs:    0.43541    0.82537   -0.26078
 Iteration  1 RMS(Cart)=  0.04208670 RMS(Int)=  0.00060110
 Iteration  2 RMS(Cart)=  0.00119187 RMS(Int)=  0.00001093
 Iteration  3 RMS(Cart)=  0.00000123 RMS(Int)=  0.00001091
 Iteration  4 RMS(Cart)=  0.00000000 RMS(Int)=  0.00001091
 Variable       Old X    -DE/DX   Delta X   Delta X   Delta X     New X
                                 (Linear)    (Quad)   (Total)
    R1        2.55831   0.00148   0.00039  -0.00041  -0.00001   2.55830
    R2        2.86130  -0.00150  -0.00302   0.00300  -0.00002   2.86128
    R3        2.77616   0.00072   0.00353  -0.00483  -0.00130   2.77485
    R4        2.83915   0.00103   0.00118  -0.00119   0.00001   2.83916
    R5        2.91167  -0.00137  -0.00322   0.00299  -0.00023   2.91144
    R6        2.93382  -0.00087  -0.00159   0.00124  -0.00035   2.93347
    R7        2.07924  -0.00050   0.00000  -0.00057  -0.00057   2.07867
    R8        2.06490   0.00084   0.00054  -0.00009   0.00045   2.06535
    R9        2.92647   0.00070   0.00208  -0.00230  -0.00022   2.92625
   R10        2.95599   0.00001   0.00385  -0.00512  -0.00127   2.95472
   R11        2.07360   0.00000   0.00007  -0.00006   0.00001   2.07360
   R12        2.91001   0.00017   0.00022  -0.00028  -0.00007   2.90994
   R13        2.07490   0.00008  -0.00025   0.00042   0.00017   2.07507
   R14        2.07011  -0.00002   0.00005  -0.00016  -0.00010   2.07000
   R15        2.91252  -0.00028   0.00006  -0.00021  -0.00017   2.91235
   R16        2.07359   0.00017   0.00045  -0.00053  -0.00008   2.07351
   R17        2.07525  -0.00008   0.00024  -0.00042  -0.00018   2.07507
   R18        2.91626  -0.00035  -0.00049  -0.00006  -0.00055   2.91571
   R19        2.07961  -0.00006  -0.00005   0.00000  -0.00005   2.07956
   R20        2.87420  -0.00137  -0.00012  -0.00194  -0.00205   2.87215
   R21        2.32713   0.00056   0.00077  -0.00135  -0.00058   2.32655
   R22        2.90818   0.00044   0.00240  -0.00375  -0.00134   2.90684
   R23        2.07092  -0.00022  -0.00047   0.00054   0.00008   2.07099
   R24        2.07167  -0.00040  -0.00023  -0.00003  -0.00026   2.07141
   R25        2.89212   0.00042   0.00019   0.00005   0.00024   2.89236
   R26        2.72969  -0.00006  -0.00137   0.00137   0.00001   2.72969
   R27        2.07333  -0.00002   0.00011  -0.00025  -0.00014   2.07319
   R28        2.07044  -0.00023   0.00031  -0.00073  -0.00042   2.07002
   R29        2.07025   0.00002   0.00025  -0.00039  -0.00014   2.07011
   R30        2.07162   0.00025   0.00044  -0.00049  -0.00006   2.07157
   R31        2.07080   0.00000   0.00026  -0.00040  -0.00014   2.07066
   R32        2.07005   0.00007  -0.00015   0.00031   0.00015   2.07021
   R33        1.83688   0.00011  -0.00028   0.00048   0.00020   1.83707
   R34        2.74024  -0.00092  -0.00174   0.00177   0.00003   2.74027
   R35        2.90256  -0.00077  -0.00019  -0.00059  -0.00078   2.90178
   R36        2.91544  -0.00035   0.00091  -0.00109  -0.00018   2.91526
   R37        1.83711  -0.00038   0.00016  -0.00044  -0.00028   1.83683
   R38        2.07087   0.00008  -0.00047   0.00073   0.00025   2.07112
   R39        2.06813   0.00055   0.00059  -0.00038   0.00020   2.06833
   R40        2.06479   0.00087   0.00064  -0.00003   0.00061   2.06540
   R41        2.69757   0.00054   0.00207  -0.00305  -0.00098   2.69659
   R42        2.07065  -0.00047  -0.00095   0.00074  -0.00021   2.07044
   R43        2.06958  -0.00049  -0.00036   0.00015  -0.00021   2.06937
   R44        1.83957   0.00028  -0.00010   0.00044   0.00033   1.83991
    A1        2.25677   0.00085   0.00239  -0.00171   0.00065   2.25742
    A2        1.91313  -0.00074  -0.00147   0.00027  -0.00120   1.91192
    A3        2.11289  -0.00012  -0.00092   0.00143   0.00047   2.11336
    A4        2.23292  -0.00044  -0.00095   0.00005  -0.00089   2.23203
    A5        1.95788   0.00039   0.00240  -0.00253  -0.00011   1.95777
    A6        2.09217   0.00005  -0.00160   0.00273   0.00111   2.09328
    A7        1.98351  -0.00018   0.00274  -0.00417  -0.00143   1.98208
    A8        1.90902   0.00031  -0.00060   0.00197   0.00138   1.91040
    A9        1.87849   0.00061  -0.00275   0.00618   0.00343   1.88192
   A10        1.91460  -0.00002   0.00136  -0.00176  -0.00041   1.91419
   A11        1.92995  -0.00061  -0.00148  -0.00041  -0.00189   1.92806
   A12        1.84269  -0.00009   0.00051  -0.00149  -0.00099   1.84170
   A13        1.94776  -0.00002   0.00106  -0.00258  -0.00153   1.94622
   A14        1.95217  -0.00238  -0.00296  -0.00147  -0.00441   1.94777
   A15        1.86349   0.00050  -0.00190   0.00217   0.00026   1.86375
   A16        1.96208   0.00227   0.00438  -0.00062   0.00374   1.96582
   A17        1.89405  -0.00055  -0.00144   0.00256   0.00112   1.89517
   A18        1.83718   0.00014   0.00053   0.00047   0.00098   1.83816
   A19        2.03408   0.00018   0.00113  -0.00060   0.00052   2.03460
   A20        1.89529   0.00012   0.00039   0.00020   0.00059   1.89588
   A21        1.89896   0.00014   0.00025   0.00023   0.00048   1.89944
   A22        1.87066  -0.00025  -0.00008  -0.00037  -0.00046   1.87020
   A23        1.89824  -0.00018  -0.00163   0.00064  -0.00097   1.89727
   A24        1.85899  -0.00003  -0.00015  -0.00008  -0.00023   1.85876
   A25        2.03704   0.00041   0.00036   0.00081   0.00115   2.03819
   A26        1.91501  -0.00035   0.00071  -0.00135  -0.00065   1.91436
   A27        1.87709   0.00002   0.00002  -0.00066  -0.00064   1.87645
   A28        1.88483   0.00012  -0.00012   0.00160   0.00147   1.88630
   A29        1.89093  -0.00013  -0.00085   0.00065  -0.00018   1.89075
   A30        1.85016  -0.00012  -0.00018  -0.00125  -0.00143   1.84872
   A31        1.95613  -0.00043  -0.00028   0.00074   0.00044   1.95657
   A32        1.95975   0.00000   0.00030  -0.00067  -0.00035   1.95939
   A33        1.83723   0.00035   0.00039   0.00069   0.00107   1.83830
   A34        1.98086   0.00031  -0.00174   0.00237   0.00062   1.98149
   A35        1.86845  -0.00016   0.00015  -0.00167  -0.00152   1.86693
   A36        1.84952  -0.00006   0.00148  -0.00183  -0.00036   1.84916
   A37        1.90201   0.00004   0.00020   0.00075   0.00099   1.90299
   A38        2.20007  -0.00046  -0.00034  -0.00083  -0.00117   2.19889
   A39        2.18111   0.00042   0.00012   0.00007   0.00019   2.18130
   A40        1.83441   0.00056   0.00041  -0.00116  -0.00070   1.83371
   A41        1.92865  -0.00078   0.00216  -0.00753  -0.00538   1.92327
   A42        1.92596  -0.00040  -0.00402   0.00590   0.00187   1.92783
   A43        1.93278  -0.00015   0.00195  -0.00303  -0.00110   1.93168
   A44        1.97729   0.00017  -0.00401   0.00777   0.00375   1.98104
   A45        1.86580   0.00055   0.00347  -0.00220   0.00125   1.86705
   A46        1.81220  -0.00021   0.00046  -0.00092  -0.00045   1.81175
   A47        1.95749  -0.00008   0.00239  -0.00489  -0.00252   1.95496
   A48        1.91596   0.00025  -0.00224   0.00451   0.00227   1.91823
   A49        1.97503  -0.00016  -0.00250   0.00267   0.00015   1.97519
   A50        1.88024   0.00046   0.00114  -0.00012   0.00101   1.88125
   A51        1.91886  -0.00021   0.00065  -0.00092  -0.00026   1.91860
   A52        1.92293   0.00028   0.00087  -0.00072   0.00015   1.92308
   A53        1.95476   0.00026  -0.00024   0.00096   0.00072   1.95548
   A54        1.93018   0.00017   0.00076  -0.00084  -0.00008   1.93010
   A55        1.88712  -0.00024  -0.00026   0.00008  -0.00019   1.88693
   A56        1.88231  -0.00025  -0.00030  -0.00015  -0.00045   1.88186
   A57        1.88434  -0.00026  -0.00088   0.00068  -0.00020   1.88414
   A58        1.93599   0.00038   0.00071  -0.00047   0.00024   1.93623
   A59        1.91560   0.00017  -0.00018   0.00067   0.00049   1.91609
   A60        1.93512   0.00028   0.00077  -0.00011   0.00066   1.93578
   A61        1.89537  -0.00051  -0.00151   0.00021  -0.00129   1.89408
   A62        1.88654  -0.00023   0.00016  -0.00033  -0.00018   1.88636
   A63        1.89415  -0.00013   0.00001   0.00003   0.00003   1.89418
   A64        1.87896   0.00158  -0.00087   0.00429   0.00342   1.88237
   A65        1.93638  -0.00100   0.00025  -0.00281  -0.00253   1.93385
   A66        1.95857  -0.00124  -0.00301   0.00064  -0.00240   1.95617
   A67        1.93525   0.00328   0.00775  -0.00164   0.00612   1.94137
   A68        1.91378   0.00118  -0.00198   0.00177  -0.00021   1.91357
   A69        1.80157  -0.00026   0.00220  -0.00111   0.00112   1.80269
   A70        1.91196  -0.00188  -0.00494   0.00311  -0.00185   1.91011
   A71        1.89482  -0.00102   0.00131  -0.00384  -0.00253   1.89229
   A72        1.93016   0.00057   0.00024   0.00135   0.00158   1.93174
   A73        1.95467  -0.00028   0.00062  -0.00156  -0.00095   1.95372
   A74        1.91723   0.00001  -0.00017   0.00028   0.00010   1.91733
   A75        1.88166   0.00004   0.00099  -0.00062   0.00037   1.88203
   A76        1.89008  -0.00009   0.00007   0.00038   0.00043   1.89052
   A77        1.88826  -0.00028  -0.00173   0.00018  -0.00156   1.88670
   A78        1.96222  -0.00346  -0.00188  -0.00340  -0.00527   1.95694
   A79        1.91582   0.00148   0.00535  -0.00264   0.00273   1.91854
   A80        1.92680   0.00012  -0.00087  -0.00006  -0.00093   1.92588
   A81        1.90285   0.00149  -0.00027   0.00368   0.00341   1.90625
   A82        1.86315   0.00082  -0.00352   0.00349  -0.00005   1.86309
   A83        1.89105  -0.00037   0.00105  -0.00081   0.00023   1.89129
   A84        1.84343  -0.00097  -0.00215   0.00079  -0.00136   1.84207
    D1        0.08261  -0.00017   0.00358  -0.00645  -0.00286   0.07974
    D2       -3.08156  -0.00017  -0.00299   0.00684   0.00389  -3.07768
    D3       -3.08983  -0.00025   0.00130  -0.00708  -0.00580  -3.09563
    D4        0.02919  -0.00025  -0.00526   0.00621   0.00095   0.03014
    D5        0.37792   0.00002   0.00130  -0.00616  -0.00487   0.37305
    D6       -1.87594  -0.00005   0.00369  -0.00949  -0.00581  -1.88175
    D7        2.40293  -0.00018   0.00157  -0.00738  -0.00583   2.39710
    D8       -2.72976   0.00012   0.00381  -0.00544  -0.00162  -2.73138
    D9        1.29956   0.00005   0.00621  -0.00877  -0.00255   1.29701
   D10       -0.70475  -0.00008   0.00408  -0.00666  -0.00257  -0.70732
   D11        0.03461   0.00004  -0.00830   0.01580   0.00749   0.04210
   D12       -3.10961   0.00027  -0.00208   0.01244   0.01034  -3.09927
   D13       -3.13484  -0.00001  -0.01037   0.01516   0.00484  -3.13000
   D14        0.00412   0.00022  -0.00415   0.01181   0.00769   0.01182
   D15        0.66628   0.00006  -0.00710   0.01590   0.00879   0.67508
   D16       -1.47980  -0.00002  -0.01035   0.01964   0.00929  -1.47051
   D17        2.80960  -0.00040  -0.00919   0.01712   0.00792   2.81752
   D18       -2.45120   0.00006  -0.00017   0.00176   0.00160  -2.44960
   D19        1.68590  -0.00002  -0.00341   0.00550   0.00209   1.68799
   D20       -0.30789  -0.00040  -0.00225   0.00298   0.00073  -0.30716
   D21       -0.07893   0.00040   0.01629  -0.02496  -0.00867  -0.08760
   D22        2.05947   0.00003   0.01486  -0.02501  -0.01016   2.04931
   D23       -2.08515  -0.00012   0.01573  -0.02633  -0.01061  -2.09576
   D24        3.04213   0.00039   0.01033  -0.01290  -0.00256   3.03958
   D25       -1.10266   0.00002   0.00890  -0.01295  -0.00404  -1.10670
   D26        1.03591  -0.00014   0.00977  -0.01427  -0.00449   1.03142
   D27       -1.38438   0.00034   0.00535  -0.00906  -0.00371  -1.38810
   D28        2.68366  -0.00080   0.00100  -0.00500  -0.00400   2.67965
   D29        0.68265  -0.00003   0.00300  -0.00606  -0.00306   0.67959
   D30        0.75864   0.00060   0.00755  -0.01077  -0.00323   0.75540
   D31       -1.45651  -0.00053   0.00319  -0.00671  -0.00352  -1.46003
   D32        2.82567   0.00023   0.00519  -0.00777  -0.00257   2.82309
   D33        2.78403   0.00013   0.00810  -0.01386  -0.00577   2.77826
   D34        0.56889  -0.00101   0.00375  -0.00980  -0.00605   0.56283
   D35       -1.43212  -0.00024   0.00575  -0.01086  -0.00511  -1.43723
   D36        0.63498   0.00036   0.00029  -0.00274  -0.00246   0.63252
   D37       -1.47847   0.00047  -0.00068  -0.00199  -0.00268  -1.48114
   D38        2.78799   0.00037  -0.00085  -0.00213  -0.00299   2.78500
   D39        2.84474  -0.00103   0.00068  -0.00730  -0.00664   2.83809
   D40        0.73129  -0.00092  -0.00029  -0.00655  -0.00686   0.72443
   D41       -1.28545  -0.00103  -0.00046  -0.00669  -0.00717  -1.29261
   D42       -1.41369   0.00010   0.00289  -0.00548  -0.00258  -1.41627
   D43        2.75605   0.00021   0.00192  -0.00473  -0.00280   2.75325
   D44        0.73931   0.00011   0.00176  -0.00487  -0.00310   0.73621
   D45        1.01680   0.00017   0.02093   0.03036   0.05130   1.06810
   D46       -1.13077   0.00027   0.02548   0.02966   0.05515  -1.07563
   D47        3.00804   0.00119   0.02841   0.02638   0.05479   3.06282
   D48       -1.19058   0.00029   0.01842   0.03552   0.05393  -1.13665
   D49        2.94503   0.00039   0.02296   0.03483   0.05778   3.00282
   D50        0.80066   0.00132   0.02590   0.03154   0.05742   0.85808
   D51        3.03392  -0.00033   0.01751   0.03248   0.05000   3.08392
   D52        0.88635  -0.00023   0.02206   0.03178   0.05384   0.94019
   D53       -1.25803   0.00069   0.02499   0.02850   0.05348  -1.20454
   D54        0.85866   0.00000  -0.00263   0.00465   0.00201   0.86067
   D55       -1.29183  -0.00018  -0.00332   0.00301  -0.00031  -1.29214
   D56        2.98646   0.00013  -0.00347   0.00554   0.00206   2.98852
   D57        2.98509   0.00008  -0.00143   0.00422   0.00277   2.98787
   D58        0.83461  -0.00010  -0.00212   0.00257   0.00045   0.83506
   D59       -1.17029   0.00021  -0.00228   0.00510   0.00282  -1.16747
   D60       -1.29472  -0.00017  -0.00245   0.00425   0.00179  -1.29293
   D61        2.83798  -0.00035  -0.00314   0.00261  -0.00053   2.83745
   D62        0.83308  -0.00004  -0.00329   0.00514   0.00184   0.83492
   D63       -1.30249   0.00031   0.00057   0.00353   0.00410  -1.29839
   D64        0.94029   0.00021  -0.00076   0.00530   0.00453   0.94482
   D65        2.97466   0.00021   0.00017   0.00330   0.00347   2.97814
   D66        0.86348   0.00025   0.00166   0.00364   0.00530   0.86877
   D67        3.10626   0.00014   0.00033   0.00540   0.00573   3.11199
   D68       -1.14255   0.00014   0.00126   0.00341   0.00467  -1.13788
   D69        2.86015   0.00010   0.00096   0.00333   0.00428   2.86443
   D70       -1.18026   0.00000  -0.00037   0.00509   0.00472  -1.17554
   D71        0.85412  -0.00001   0.00056   0.00310   0.00366   0.85777
   D72       -3.06424  -0.00024  -0.01126   0.01316   0.00190  -3.06235
   D73        1.11773  -0.00031  -0.01136   0.01292   0.00155   1.11928
   D74       -0.98494  -0.00028  -0.01060   0.01199   0.00138  -0.98356
   D75        0.97802   0.00008  -0.00962   0.01067   0.00105   0.97907
   D76       -1.12320   0.00001  -0.00972   0.01043   0.00071  -1.12249
   D77        3.05732   0.00004  -0.00896   0.00949   0.00054   3.05786
   D78       -1.06743   0.00014  -0.00979   0.01258   0.00279  -1.06464
   D79        3.11454   0.00007  -0.00989   0.01234   0.00245   3.11699
   D80        1.01188   0.00011  -0.00913   0.01141   0.00227   1.01415
   D81       -0.08171   0.00020   0.01805  -0.03059  -0.01254  -0.09425
   D82        2.00409  -0.00006   0.02175  -0.03879  -0.01704   1.98705
   D83       -2.21927  -0.00012   0.02484  -0.04251  -0.01767  -2.23694
   D84        3.06247  -0.00003   0.01192  -0.02728  -0.01535   3.04712
   D85       -1.13491  -0.00029   0.01563  -0.03548  -0.01985  -1.15476
   D86        0.92492  -0.00035   0.01871  -0.03919  -0.02048   0.90444
   D87        0.09258  -0.00031  -0.01982   0.03210   0.01228   0.10486
   D88       -2.03417   0.00002  -0.02162   0.03719   0.01556  -2.01861
   D89        2.12404   0.00007  -0.02165   0.03673   0.01508   2.13912
   D90       -1.99047   0.00037  -0.02366   0.04332   0.01965  -1.97081
   D91        2.16596   0.00070  -0.02547   0.04841   0.02294   2.18890
   D92        0.04099   0.00075  -0.02549   0.04795   0.02246   0.06345
   D93        2.19661  -0.00034  -0.02673   0.04298   0.01625   2.21287
   D94        0.06986  -0.00001  -0.02853   0.04808   0.01954   0.08940
   D95       -2.05512   0.00004  -0.02855   0.04761   0.01906  -2.03606
   D96        1.04220   0.00035   0.00629  -0.00630  -0.00001   1.04219
   D97        3.13670   0.00007   0.00476  -0.00589  -0.00115   3.13556
   D98       -1.05406   0.00020   0.00513  -0.00550  -0.00037  -1.05443
   D99        3.08530  -0.00009   0.00682  -0.00904  -0.00221   3.08310
   D100      -1.10337  -0.00037   0.00528  -0.00863  -0.00335  -1.10672
   D101       0.98905  -0.00024   0.00566  -0.00824  -0.00258   0.98647
   D102      -1.09473   0.00024   0.00705  -0.00805  -0.00099  -1.09572
   D103       0.99978  -0.00004   0.00552  -0.00765  -0.00213   0.99765
   D104       3.09220   0.00009   0.00589  -0.00725  -0.00136   3.09084
   D105      -1.50102   0.00039  -0.02580   0.04830   0.02252  -1.47850
   D106       2.81977   0.00028  -0.02582   0.04721   0.02139   2.84116
   D107       0.66028   0.00031  -0.02387   0.04457   0.02070   0.68098
   D108      -1.40583   0.00147   0.02483  -0.03353  -0.00869  -1.41452
   D109       0.76736   0.00003   0.01976  -0.03341  -0.01365   0.75371
   D110       2.80364  -0.00175   0.01434  -0.02963  -0.01530   2.78834
   D111      -0.90669  -0.00117  -0.00894  -0.00150  -0.01043  -0.91712
   D112       1.19248  -0.00091  -0.00712  -0.00240  -0.00951   1.18297
   D113      -2.99199  -0.00143  -0.00904  -0.00299  -0.01203  -3.00402
   D114      -3.06694   0.00013  -0.00573   0.00038  -0.00535  -3.07228
   D115      -0.96776   0.00039  -0.00391  -0.00052  -0.00443  -0.97219
   D116       1.13095  -0.00013  -0.00583  -0.00111  -0.00694   1.12400
   D117       1.25077   0.00082  -0.00467  -0.00091  -0.00558   1.24519
   D118      -2.93324   0.00108  -0.00285  -0.00180  -0.00466  -2.93790
   D119      -0.83453   0.00056  -0.00477  -0.00240  -0.00717  -0.84170
   D120      -3.06888  -0.00142  -0.05845  -0.00478  -0.06321  -3.13209
   D121      -0.94764  -0.00082  -0.05629  -0.00424  -0.06051  -1.00815
   D122       1.13588  -0.00028  -0.05216  -0.00693  -0.05909   1.07679
   D123      -0.99437  -0.00117  -0.05311  -0.00949  -0.06260  -1.05697
   D124       1.12687  -0.00057  -0.05095  -0.00894  -0.05990   1.06697
   D125      -3.07280  -0.00003  -0.04682  -0.01164  -0.05847  -3.13127
   D126       1.04320  -0.00078  -0.05644  -0.00665  -0.06308   0.98011
   D127      -3.11875  -0.00018  -0.05428  -0.00610  -0.06039   3.10405
   D128      -1.03524   0.00036  -0.05015  -0.00880  -0.05896  -1.09419
   D129       0.90455   0.00047  -0.00679   0.00842   0.00163   0.90618
   D130      -1.22407  -0.00015  -0.01215   0.01143  -0.00070  -1.22478
   D131       3.01983  -0.00092  -0.01130   0.00862  -0.00270   3.01713
         Item               Value     Threshold  Converged?
 Maximum Force            0.003460     0.000450     NO 
 RMS     Force            0.000646     0.000300     NO 
 Maximum Displacement     0.240631     0.001800     NO 
 RMS     Displacement     0.042149     0.001200     NO 
 Predicted change in Energy=-4.247179D-04
 GradGradGradGradGradGradGradGradGradGradGradGradGradGradGradGradGradGrad

                          Input orientation:                          
 ---------------------------------------------------------------------
 Center     Atomic      Atomic             Coordinates (Angstroms)
 Number     Number       Type             X           Y           Z
 ---------------------------------------------------------------------
      1          6           0        1.766199    0.728077    0.105406
      2          6           0        1.162914   -0.469215    0.293289
      3          6           0       -0.262327   -0.732150    0.689284
      4          6           0       -1.279019    0.236697    0.027933
      5          6           0       -1.315761    1.603745    0.754361
      6          6           0        0.024837    2.130926    1.298504
      7          6           0        1.220307    2.123053    0.325914
      8          6           0        3.150486    0.516695   -0.336446
      9          6           0        3.401011   -0.974997   -0.485151
     10          6           0        2.117879   -1.649170    0.029846
     11          8           0        3.982830    1.397330   -0.554233
     12          6           0        0.939247    2.857441   -1.001602
     13          6           0        2.344254   -2.495212    1.285082
     14          8           0        1.596408   -2.475937   -1.033676
     15          6           0       -2.694672   -0.414539   -0.100765
     16          8           0       -3.227311   -0.751190    1.205264
     17          6           0       -2.675247   -1.667156   -0.988747
     18          6           0       -3.724286    0.591789   -0.654927
     19          8           0       -5.026903    0.020352   -0.768520
     20          1           0       -0.354908   -0.675492    1.783900
     21          1           0       -0.496268   -1.767587    0.429183
     22          1           0       -0.939074    0.397470   -1.002925
     23          1           0       -2.004511    1.529749    1.606378
     24          1           0       -1.738804    2.353049    0.076514
     25          1           0        0.309801    1.562726    2.192880
     26          1           0       -0.138604    3.162818    1.636531
     27          1           0        2.034487    2.680349    0.813291
     28          1           0        3.574589   -1.226406   -1.537630
     29          1           0        4.301198   -1.269177    0.066801
     30          1           0        0.622878    3.889141   -0.803850
     31          1           0        0.152948    2.365961   -1.584786
     32          1           0        1.843243    2.896469   -1.619092
     33          1           0        1.398756   -2.909451    1.654069
     34          1           0        3.021941   -3.325143    1.055713
     35          1           0        2.788134   -1.894654    2.086602
     36          1           0        0.964787   -3.102422   -0.641728
     37          1           0       -2.836958   -1.595318    1.487889
     38          1           0       -2.210516   -1.448132   -1.956863
     39          1           0       -2.116786   -2.487314   -0.526770
     40          1           0       -3.697125   -2.010884   -1.168153
     41          1           0       -3.772287    1.472768   -0.005331
     42          1           0       -3.434562    0.918918   -1.659027
     43          1           0       -5.219007   -0.366681    0.103988
 ---------------------------------------------------------------------
                    Distance matrix (angstroms):
                    1          2          3          4          5
     1  C    0.000000
     2  C    1.353796   0.000000
     3  C    2.566728   1.502417   0.000000
     4  C    3.085581   2.555731   1.552325   0.000000
     5  C    3.269008   3.263982   2.563272   1.548506   0.000000
     6  C    2.534523   3.011048   2.941227   2.627260   1.539875
     7  C    1.514126   2.593109   3.237658   3.145436   2.623908
     8  C    1.468389   2.306302   3.776113   4.453278   4.724288
     9  C    2.433482   2.422987   3.854649   4.861496   5.516724
    10  C    2.404307   1.540667   2.634609   3.885282   4.785004
    11  O    2.407588   3.486290   4.909418   5.419690   5.461694
    12  C    2.538406   3.576788   4.145846   3.584543   3.120933
    13  C    3.480715   2.546346   3.202753   4.708700   5.520763
    14  O    3.404709   2.444521   3.076407   4.093101   5.321805
    15  C    4.609495   3.878045   2.577083   1.563568   2.589616
    16  O    5.322881   4.492804   3.009606   2.481506   3.066441
    17  C    5.163405   4.220208   3.084187   2.570554   3.947838
    18  C    5.544556   5.090144   3.942699   2.563536   2.968357
    19  O    6.885554   6.299281   5.039111   3.837679   4.312641
    20  H    3.047366   2.137347   1.099984   2.183916   2.679199
    21  H    3.384070   2.111190   1.092937   2.188803   3.484709
    22  H    2.942142   2.617187   2.144201   1.097305   2.164497
    23  H    4.136889   3.968960   2.998742   2.165598   1.098082
    24  H    3.863472   4.053657   3.474756   2.166266   1.095399
    25  H    2.678672   2.909472   2.802603   2.994946   2.171053
    26  H    3.449721   4.085329   4.010407   3.528501   2.143509
    27  H    2.093907   3.309048   4.115323   4.191366   3.519476
    28  H    3.128873   3.121183   4.463783   5.305579   6.097418
    29  H    3.227497   3.246547   4.636987   5.779965   6.346389
    30  H    3.482277   4.526657   4.936534   4.201122   3.377777
    31  H    2.853417   3.547594   3.865507   3.030703   2.865256
    32  H    2.771597   3.930379   4.788413   4.419909   4.157369
    33  H    3.970515   2.803943   2.903558   4.439938   5.342941
    34  H    4.348398   3.491933   4.200512   5.678142   6.572702
    35  H    3.442123   2.808769   3.550947   5.032147   5.554783
    36  H    3.984118   2.801301   2.982548   4.078336   5.412760
    37  H    5.338396   4.323673   2.830469   2.813348   3.617473
    38  H    4.980271   4.171509   3.363059   2.765094   4.179148
    39  H    5.080941   3.937213   2.828145   2.903409   4.361159
    40  H    6.242737   5.304011   4.108901   3.511335   4.736296
    41  H    5.589423   5.311937   4.202853   2.783049   2.574647
    42  H    5.495230   5.184133   4.278279   2.820926   3.283710
    43  H    7.070473   6.385551   5.004479   3.986647   4.420508
                    6          7          8          9         10
     6  C    0.000000
     7  C    1.541149   0.000000
     8  C    3.879237   2.597055   0.000000
     9  C    4.922066   3.874431   1.519876   0.000000
    10  C    4.503270   3.888825   2.427224   1.538233   0.000000
    11  O    4.431310   2.988790   1.231156   2.443608   3.619441
    12  C    2.579623   1.542926   3.288023   4.584167   4.771017
    13  C    5.175039   4.848879   3.514392   2.561546   1.530572
    14  O    5.397414   4.810472   3.443419   2.410455   1.444491
    15  C    3.979080   4.684922   5.923564   6.133451   4.970113
    16  O    4.346465   5.368039   6.682866   6.844141   5.546083
    17  C    5.191088   5.591902   6.255707   6.136254   4.900195
    18  C    4.498974   5.268380   6.882554   7.297500   6.294577
    19  O    5.852110   6.681824   8.203824   8.491217   7.380556
    20  H    2.873290   3.526879   4.266727   4.398321   3.184247
    21  H    4.028111   4.253749   4.370692   4.080808   2.647122
    22  H    3.038185   3.066982   4.145227   4.581277   3.821036
    23  H    2.138797   3.520092   5.601324   6.314105   5.439217
    24  H    2.157088   2.978496   5.239073   6.148908   5.558232
    25  H    1.097253   2.151407   3.944763   4.813260   4.273656
    26  H    1.098079   2.155334   4.659690   5.843965   5.552331
    27  H    2.139157   1.100456   2.692349   4.112772   4.400622
    28  H    5.649431   4.498257   2.158960   1.095923   2.181219
    29  H    5.600451   4.589799   2.162427   1.096143   2.216448
    30  H    2.805150   2.179990   4.240360   5.610654   5.796806
    31  H    2.895689   2.202053   3.736759   4.787600   4.752817
    32  H    3.522076   2.183866   3.002896   4.324432   4.843269
    33  H    5.236361   5.207873   4.332342   3.511040   2.177969
    34  H    6.229788   5.784577   4.088319   2.835691   2.163011
    35  H    4.945928   4.658334   3.437596   2.799161   2.177096
    36  H    5.660029   5.320452   4.238925   3.238154   1.972961
    37  H    4.702194   5.624755   6.605927   6.571906   5.165191
    38  H    5.329528   5.452979   5.935203   5.820570   4.766805
    39  H    5.407986   5.754889   6.066667   5.721444   4.352550
    40  H    6.090319   6.595666   7.346439   7.205768   5.948135
    41  H    4.068330   5.045651   6.996320   7.594603   6.666467
    42  H    4.709925   5.201706   6.728585   7.189574   6.346414
    43  H    5.929824   6.907445   8.427499   8.661515   7.448501
                   11         12         13         14         15
    11  O    0.000000
    12  C    3.405211   0.000000
    13  C    4.606506   5.987810   0.000000
    14  O    4.574612   5.373808   2.436449   0.000000
    15  C    6.933797   4.972196   5.624993   4.851087   0.000000
    16  O    7.726456   5.937398   5.838692   5.590695   1.450087
    17  C    7.342334   5.791089   5.572375   4.347779   1.535557
    18  C    7.749754   5.196336   7.079575   6.153387   1.542692
    19  O    9.116868   6.610473   8.054769   7.083079   2.464615
    20  H    5.345973   4.681396   3.293277   3.871430   3.015718
    21  H    5.571906   5.049628   3.054597   2.649718   2.635254
    22  H    5.042439   3.095085   4.937897   3.832242   2.134332
    23  H    6.366634   4.150908   5.934248   5.998502   2.677857
    24  H    5.835096   2.930649   6.452723   5.972877   2.933370
    25  H    4.589677   3.503884   4.629250   5.326989   4.265823
    26  H    4.990252   2.866140   6.188813   6.475787   4.727491
    27  H    2.704126   2.127145   5.206244   5.494587   5.725276
    28  H    2.831558   4.889802   3.330360   2.393428   6.482850
    29  H    2.756320   5.428921   2.610939   3.159622   7.049871
    30  H    4.190550   1.097087   6.934460   6.443197   5.479246
    31  H    4.082681   1.095410   6.055491   5.082448   4.247640
    32  H    2.821201   1.095457   6.144547   5.409841   5.819000
    33  H    5.486566   6.365594   1.096226   2.729648   5.104917
    34  H    5.081042   6.840651   1.095744   2.668117   6.518337
    35  H    4.386168   5.961358   1.095506   3.390315   6.085760
    36  H    5.418857   5.970773   2.446269   0.972138   4.572635
    37  H    7.722416   6.346996   5.262689   5.175762   1.984516
    38  H    6.958560   5.419547   5.687927   4.049855   2.178949
    39  H    7.231634   6.175048   4.814950   3.747651   2.193588
    40  H    8.424638   6.724899   6.538440   5.315623   2.166228
    41  H    7.774885   5.010832   7.404195   6.743341   2.175383
    42  H    7.514464   4.829108   7.329310   6.101374   2.180304
    43  H    9.392486   7.038564   7.945347   7.224480   2.533077
                   16         17         18         19         20
    16  O    0.000000
    17  C    2.440789   0.000000
    18  C    2.347528   2.512916   0.000000
    19  O    2.780222   2.902838   1.426974   0.000000
    20  H    2.931084   3.748992   4.348171   5.369040   0.000000
    21  H    3.015620   2.601646   4.142711   5.015763   1.745828
    22  H    3.381057   2.697625   2.813586   4.111874   3.042842
    23  H    2.618934   4.171902   2.991805   4.129561   2.759673
    24  H    3.622987   4.263069   2.753032   4.119120   3.741978
    25  H    4.340594   5.428204   5.032553   6.295174   2.370384
    26  H    5.004555   6.054361   4.971729   6.289263   3.847223
    27  H    6.294095   6.658058   6.299303   7.709795   4.232370
    28  H    7.349500   6.289355   7.573545   8.725343   5.174651
    29  H    7.631702   7.067062   8.269975   9.453789   4.998021
    30  H    6.355562   6.464074   5.458255   6.847540   5.337451
    31  H    5.378399   4.961853   4.364089   5.744478   4.566881
    32  H    6.855138   6.452965   6.102339   7.496294   5.401029
    33  H    5.124453   5.012512   6.620854   7.466042   2.843021
    34  H    6.760234   6.275882   7.986253   8.905283   4.353621
    35  H    6.186263   6.273600   7.490660   8.537785   3.384774
    36  H    5.149112   3.928137   5.969487   6.757821   3.676310
    37  H    0.972011   2.482949   3.187860   3.535199   2.663508
    38  H    3.393913   1.095990   2.854437   3.391259   4.246594
    39  H    2.692088   1.094515   3.475825   3.849106   3.424341
    40  H    2.727758   1.092963   2.652931   2.460475   4.654922
    41  H    2.590082   3.468389   1.095629   2.065437   4.415297
    42  H    3.322104   2.777340   1.095066   2.033709   4.886733
    43  H    2.308139   3.058761   1.931012   0.973637   5.155281
                   21         22         23         24         25
    21  H    0.000000
    22  H    2.633341   0.000000
    23  H    3.812219   3.037379   0.000000
    24  H    4.318324   2.372561   1.757529   0.000000
    25  H    3.853746   3.623628   2.387701   3.049656   0.000000
    26  H    5.088665   3.905717   2.479805   2.376977   1.752395
    27  H    5.131900   4.165602   4.273918   3.858457   2.475256
    28  H    4.553362   4.826598   6.971911   6.606823   5.688128
    29  H    4.836881   5.602007   7.068682   7.042886   5.335835
    30  H    5.896731   3.830286   4.275407   2.951637   3.806654
    31  H    4.643682   2.325088   3.941752   2.517700   3.865301
    32  H    5.605547   3.790243   5.203536   4.000181   4.319890
    33  H    2.528896   4.843635   5.593836   6.326680   4.634275
    34  H    3.898245   5.812528   7.009881   7.474316   5.704394
    35  H    3.681097   5.356406   5.909873   6.525075   4.255221
    36  H    2.250181   4.000549   5.943713   6.130860   5.497964
    37  H    2.574755   3.711781   3.236210   4.334458   4.513573
    38  H    2.955319   2.435736   4.648322   4.336601   5.712935
    39  H    2.014430   3.152096   4.549695   4.892437   5.448637
    40  H    3.585549   3.665285   4.806147   4.942482   6.334247
    41  H    4.628283   3.190384   2.392882   2.217351   4.637205
    42  H    4.495721   2.632459   3.616770   2.818586   5.410354
    43  H    4.936856   4.486313   4.023258   4.416956   6.217218
                   26         27         28         29         30
    26  H    0.000000
    27  H    2.373357   0.000000
    28  H    6.567221   4.812637   0.000000
    29  H    6.466721   4.614540   1.761814   0.000000
    30  H    2.657604   2.463526   5.951458   6.395023   0.000000
    31  H    3.331196   3.064278   4.961346   5.757599   1.775041
    32  H    3.820698   2.449442   4.472392   5.122147   1.771809
    33  H    6.263884   5.688315   4.213530   3.692437   7.270778
    34  H    7.240168   6.090958   3.381648   2.615615   7.826837
    35  H    5.860579   4.808322   3.768305   2.600035   6.818748
    36  H    6.757305   6.058199   3.336637   3.872266   7.001795
    37  H    5.472026   6.516701   7.099141   7.285543   6.877632
    38  H    6.202109   6.537443   5.804512   6.821265   6.151751
    39  H    6.365302   6.762660   5.916374   6.559474   6.945626
    40  H    6.877246   7.667148   7.323233   8.127017   7.321573
    41  H    4.330778   5.987238   7.975592   8.526701   5.078777
    42  H    5.172922   6.255038   7.331123   8.222423   5.100625
    43  H    6.373111   7.899410   8.986733   9.562959   7.284491
                   31         32         33         34         35
    31  H    0.000000
    32  H    1.771923   0.000000
    33  H    6.314444   6.679810   0.000000
    34  H    6.898698   6.874036   1.779202   0.000000
    35  H    6.210969   6.130240   1.774054   1.778678   0.000000
    36  H    5.608177   6.141141   2.344409   2.676340   3.496724
    37  H    5.837174   7.192618   4.437999   6.124195   5.664778
    38  H    4.502412   5.951689   5.310474   6.322768   6.444803
    39  H    5.461261   6.772010   4.158520   5.441758   5.589203
    40  H    5.844093   7.414926   5.894096   7.198521   7.257101
    41  H    4.324344   6.013761   6.978333   8.384945   7.665170
    42  H    3.869067   5.636269   6.999570   8.189524   7.788958
    43  H    6.259169   7.968219   7.256943   8.807469   8.389264
                   36         37         38         39         40
    36  H    0.000000
    37  H    4.610845   0.000000
    38  H    3.814289   3.504341   0.000000
    39  H    3.144465   2.318006   1.770269   0.000000
    40  H    4.816845   2.822612   1.774474   1.770828   0.000000
    41  H    6.616436   3.538035   3.844380   4.323752   3.673368
    42  H    6.046515   4.072050   2.681403   3.823737   2.982220
    43  H    6.802917   3.016436   3.803637   3.810343   2.576406
                   41         42         43
    41  H    0.000000
    42  H    1.776378   0.000000
    43  H    2.342759   2.818728   0.000000
 Stoichiometry    C15H24O4
 Framework group  C1[X(C15H24O4)]
 Deg. of freedom   123
 Full point group                 C1      NOp   1
 Largest Abelian subgroup         C1      NOp   1
 Largest concise Abelian subgroup C1      NOp   1
                         Standard orientation:                         
 ---------------------------------------------------------------------
 Center     Atomic      Atomic             Coordinates (Angstroms)
 Number     Number       Type             X           Y           Z
 ---------------------------------------------------------------------
      1          6           0        1.792964    0.742645    0.090565
      2          6           0        1.196798   -0.458730    0.275089
      3          6           0       -0.223849   -0.731065    0.681109
      4          6           0       -1.250499    0.237606    0.035060
      5          6           0       -1.287457    1.599378    0.771321
      6          6           0        0.055206    2.129009    1.307939
      7          6           0        1.242514    2.133488    0.325380
      8          6           0        3.174461    0.540808   -0.364288
      9          6           0        3.430607   -0.948628   -0.525516
     10          6           0        2.154953   -1.632351   -0.004565
     11          8           0        4.000885    1.426813   -0.582840
     12          6           0        0.946964    2.875780   -0.994572
     13          6           0        2.395729   -2.486046    1.242786
     14          8           0        1.628411   -2.454120   -1.069461
     15          6           0       -2.664163   -0.419320   -0.086380
     16          8           0       -3.184289   -0.767537    1.221658
     17          6           0       -2.646401   -1.665620   -0.983240
     18          6           0       -3.703009    0.586024   -0.624876
     19          8           0       -5.003884    0.009318   -0.731596
     20          1           0       -0.307520   -0.682461    1.776828
     21          1           0       -0.455184   -1.765748    0.415726
     22          1           0       -0.919943    0.407136   -0.997447
     23          1           0       -1.968700    1.516238    1.628515
     24          1           0       -1.719612    2.351399    0.102288
     25          1           0        0.350266    1.555933    2.195908
     26          1           0       -0.110153    3.157749    1.654533
     27          1           0        2.058169    2.691172    0.809836
     28          1           0        3.596522   -1.191891   -1.581140
     29          1           0        4.336730   -1.242438    0.016835
     30          1           0        0.627510    3.904590   -0.786971
     31          1           0        0.158083    2.384707   -1.574603
     32          1           0        1.845567    2.923324   -1.619294
     33          1           0        1.455274   -2.907252    1.616739
     34          1           0        3.075290   -3.311187    1.001968
     35          1           0        2.843533   -1.889017    2.044759
     36          1           0        1.002989   -3.086260   -0.676653
     37          1           0       -2.787696   -1.611781    1.495101
     38          1           0       -2.190808   -1.437695   -1.953642
     39          1           0       -2.080316   -2.486359   -0.531690
     40          1           0       -3.668150   -2.012857   -1.156517
     41          1           0       -3.749629    1.462226    0.031249
     42          1           0       -3.423215    0.921485   -1.629043
     43          1           0       -5.186888   -0.384672    0.139754
 ---------------------------------------------------------------------
 Rotational constants (GHZ):      0.5917073      0.2472080      0.1999680
 Standard basis: 6-31G(d) (6D, 7F)
 There are   333 symmetry adapted cartesian basis functions of A   symmetry.
 There are   333 symmetry adapted basis functions of A   symmetry.
   333 basis functions,   628 primitive gaussians,   333 cartesian basis functions
    73 alpha electrons       73 beta electrons
       nuclear repulsion energy      1596.0459444780 Hartrees.
 NAtoms=   43 NActive=   43 NUniq=   43 SFac= 1.00D+00 NAtFMM=   60 NAOKFM=F Big=F
 Integral buffers will be    131072 words long.
 Raffenetti 2 integral format.
 Two-electron integral symmetry is turned on.
 ------------------------------------------------------------------------------
 Polarizable Continuum Model (PCM)
 =================================
 Model                : PCM (using non-symmetric T matrix).
 Atomic radii         : SMD-Coulomb.
 Polarization charges : Total charges.
 Charge compensation  : None.
 Solution method      : On-the-fly selection.
 Cavity type          : VdW (van der Waals Surface) (Alpha=1.000).
 Cavity algorithm     : GePol (No added spheres)
                        Default sphere list used, NSphG=   43.
                        Lebedev-Laikov grids with approx.  5.0 points / Ang**2.
                        Smoothing algorithm: Karplus/York (Gamma=1.0000).
                        Polarization charges: spherical gaussians, with
                                              point-specific exponents (IZeta= 3).
                        Self-potential: point-specific (ISelfS= 7).
                        Self-field    : sphere-specific E.n sum rule (ISelfD= 2).
 1st derivatives      : Analytical E(r).r(x)/FMM algorithm (CHGder, D1EAlg=3).
                        Cavity 1st derivative terms included.
 Solvent              : Methanol, Eps=  32.613000 Eps(inf)=   1.765709
 ------------------------------------------------------------------------------
 ------------------------------------------------------------------------------
 Atomic radii for non-electrostatic terms: SMD-CDS.
 ------------------------------------------------------------------------------
 Nuclear repulsion after PCM non-electrostatic terms =     1596.0474569466 Hartrees.
 One-electron integrals computed using PRISM.
 NBasis=   333 RedAO= T EigKep=  9.38D-04  NBF=   333
 NBsUse=   333 1.00D-06 EigRej= -1.00D+00 NBFU=   333
 Initial guess from the checkpoint file:  "DY-202A-11R_70.chk"
 B after Tr=     0.000000    0.000000    0.000000
         Rot=    0.999986    0.004689    0.000031    0.002307 Ang=   0.60 deg.
 ExpMin= 1.61D-01 ExpMax= 5.48D+03 ExpMxC= 8.25D+02 IAcc=1 IRadAn=         1 AccDes= 0.00D+00
 Harris functional with IExCor=  402 and IRadAn=       1 diagonalized for initial guess.
 HarFok:  IExCor=  402 AccDes= 0.00D+00 IRadAn=         1 IDoV= 1 UseB2=F ITyADJ=14
 ICtDFT=  3500011 ScaDFX=  1.000000  1.000000  1.000000  1.000000
 FoFCou: FMM=F IPFlag=           0 FMFlag=      100000 FMFlg1=           0
         NFxFlg=           0 DoJE=T BraDBF=F KetDBF=T FulRan=T
         wScrn=  0.000000 ICntrl=     500 IOpCl=  0 I1Cent=   200000004 NGrid=           0
         NMat0=    1 NMatS0=      1 NMatT0=    0 NMatD0=    1 NMtDS0=    0 NMtDT0=    0
 Petite list used in FoFCou.
 Keep R1 ints in memory in canonical form, NReq=1565304907.
 Requested convergence on RMS density matrix=1.00D-08 within 128 cycles.
 Requested convergence on MAX density matrix=1.00D-06.
 Requested convergence on             energy=1.00D-06.
 No special actions if energy rises.
 Inv3:  Mode=1 IEnd=    21983547.
 Iteration    1 A*A^-1 deviation from unit magnitude is 6.66D-15 for   2693.
 Iteration    1 A*A^-1 deviation from orthogonality  is 5.77D-15 for   2707   2471.
 Iteration    1 A^-1*A deviation from unit magnitude is 6.44D-15 for   2693.
 Iteration    1 A^-1*A deviation from orthogonality  is 5.98D-12 for   1672   1658.
 Error on total polarization charges =  0.05207
 SCF Done:  E(RB3LYP) =  -886.950241318     A.U. after   10 cycles
            NFock= 10  Conv=0.71D-08     -V/T= 2.0094
 SMD-CDS (non-electrostatic) energy       (kcal/mol) =       0.95
 (included in total energy above)
 D1PCM: PCM CHGder 1st derivatives, ID1Alg=3 FixD1E=F DoIter=F DoCFld=F I1PDM=0.
 Calling FoFJK, ICntrl=      2127 FMM=F ISym2X=0 I1Cent= 0 IOpClX= 0 NMat=1 NMatS=1 NMatT=0.
 ***** Axes restored to original set *****
 -------------------------------------------------------------------
 Center     Atomic                   Forces (Hartrees/Bohr)
 Number     Number              X              Y              Z
 -------------------------------------------------------------------
      1        6          -0.002645440    0.003103441    0.000136358
      2        6           0.002058500   -0.002585225    0.000115367
      3        6          -0.000252662    0.000391953    0.000596480
      4        6           0.000144194   -0.001486042   -0.000245322
      5        6          -0.000168950   -0.000462520    0.000281174
      6        6           0.000224347    0.000053835   -0.000713156
      7        6           0.001435756   -0.000840570   -0.000601043
      8        6           0.000892823   -0.001893744   -0.000888159
      9        6           0.001355739   -0.000094693    0.001269010
     10        6          -0.002207447    0.000488896   -0.002101877
     11        8           0.000913841    0.001030283    0.000216587
     12        6          -0.000186110   -0.000366516    0.000820980
     13        6           0.000492734    0.000970253    0.000161739
     14        8           0.000550929   -0.000502126    0.001247213
     15        6          -0.000394377    0.000183398    0.001068194
     16        8           0.000253761    0.000222275    0.000073024
     17        6           0.000371999    0.001274143   -0.000522648
     18        6           0.000800630    0.000319726   -0.000116074
     19        8          -0.000885120   -0.000891789   -0.000482527
     20        1          -0.000030473   -0.000121589   -0.000277872
     21        1          -0.000193918   -0.000084487    0.000141825
     22        1           0.000075951    0.000439791   -0.000020720
     23        1          -0.000198803    0.000163794   -0.000224206
     24        1          -0.000333596    0.000261178   -0.000097759
     25        1          -0.000044000    0.000205971    0.000386976
     26        1           0.000040788   -0.000001106    0.000057597
     27        1          -0.000147839   -0.000046180    0.000205961
     28        1          -0.000942741    0.000879298   -0.000247268
     29        1          -0.000354546    0.000448714   -0.000026729
     30        1          -0.000058159    0.000063250   -0.000208054
     31        1           0.000145690    0.000017302   -0.000127202
     32        1          -0.000026563    0.000150378   -0.000176159
     33        1          -0.000070190   -0.000476339    0.000111108
     34        1          -0.000158959   -0.000252531    0.000085821
     35        1          -0.000034019   -0.000119173    0.000138879
     36        1          -0.000363769    0.000126663   -0.000405951
     37        1          -0.000017672    0.000168534   -0.000463654
     38        1          -0.000101362   -0.000159506   -0.000163392
     39        1          -0.000480897   -0.000250288    0.000103917
     40        1          -0.000202078   -0.000448596    0.000084700
     41        1           0.000444979    0.000428329    0.000199758
     42        1           0.000198649   -0.000246706    0.000427486
     43        1           0.000098379   -0.000061680    0.000179619
 -------------------------------------------------------------------
 Cartesian Forces:  Max     0.003103441 RMS     0.000737680

 GradGradGradGradGradGradGradGradGradGradGradGradGradGradGradGradGradGrad
 Berny optimization.
 Using GEDIIS/GDIIS optimizer.
 FormGI is forming the generalized inverse of G from B-inverse, IUseBI=4.
 Internal  Forces:  Max     0.001467687 RMS     0.000330953
 Search for a local minimum.
 Step number   5 out of a maximum of  258
 All quantities printed in internal units (Hartrees-Bohrs-Radians)
 Mixed Optimization -- En-DIIS/RFO-DIIS
 Swapping is turned off.
 Update second derivatives using D2CorX and points    3    4    5
 DE= -4.12D-04 DEPred=-4.25D-04 R= 9.70D-01
 TightC=F SS=  1.41D+00  RLast= 2.62D-01 DXNew= 6.5094D-01 7.8717D-01
 Trust test= 9.70D-01 RLast= 2.62D-01 DXMaxT set to 6.51D-01
 ITU=  1 -1  1  1  0
     Eigenvalues ---    0.00189   0.00234   0.00307   0.00343   0.00377
     Eigenvalues ---    0.00392   0.00513   0.00702   0.00771   0.00874
     Eigenvalues ---    0.01079   0.01116   0.01237   0.01255   0.01311
     Eigenvalues ---    0.01392   0.02496   0.02635   0.03249   0.03782
     Eigenvalues ---    0.03898   0.04225   0.04437   0.04606   0.04739
     Eigenvalues ---    0.04859   0.05036   0.05047   0.05287   0.05377
     Eigenvalues ---    0.05437   0.05560   0.05564   0.05584   0.05620
     Eigenvalues ---    0.05638   0.05651   0.05673   0.05808   0.05956
     Eigenvalues ---    0.06071   0.06302   0.07194   0.07906   0.08305
     Eigenvalues ---    0.08561   0.09005   0.09044   0.09331   0.09686
     Eigenvalues ---    0.10362   0.11793   0.12222   0.13204   0.13875
     Eigenvalues ---    0.14642   0.15882   0.15921   0.15990   0.16000
     Eigenvalues ---    0.16000   0.16000   0.16000   0.16000   0.16000
     Eigenvalues ---    0.16000   0.16001   0.16042   0.16266   0.16828
     Eigenvalues ---    0.16855   0.17940   0.19912   0.20728   0.20941
     Eigenvalues ---    0.22810   0.24786   0.24940   0.25180   0.26407
     Eigenvalues ---    0.26956   0.27444   0.27891   0.28070   0.28529
     Eigenvalues ---    0.28741   0.29097   0.29453   0.29510   0.30210
     Eigenvalues ---    0.31099   0.31850   0.32277   0.33758   0.33807
     Eigenvalues ---    0.33828   0.33845   0.33950   0.33986   0.34008
     Eigenvalues ---    0.34106   0.34123   0.34161   0.34170   0.34189
     Eigenvalues ---    0.34201   0.34238   0.34281   0.34300   0.34331
     Eigenvalues ---    0.34355   0.34425   0.34520   0.34738   0.35227
     Eigenvalues ---    0.39500   0.41272   0.42053   0.51852   0.52678
     Eigenvalues ---    0.53031   0.53127   0.95381
 En-DIIS/RFO-DIIS IScMMF=        0 using points:     5    4    3    2
 RFO step:  Lambda=-6.52046994D-05.
 DidBck=F Rises=F RFO-DIIS coefs:    1.05234   -0.07242   -0.07186    0.09193
 Iteration  1 RMS(Cart)=  0.02753210 RMS(Int)=  0.00039740
 Iteration  2 RMS(Cart)=  0.00056378 RMS(Int)=  0.00001427
 Iteration  3 RMS(Cart)=  0.00000029 RMS(Int)=  0.00001427
 Variable       Old X    -DE/DX   Delta X   Delta X   Delta X     New X
                                 (Linear)    (Quad)   (Total)
    R1        2.55830   0.00147   0.00055   0.00088   0.00144   2.55974
    R2        2.86128  -0.00143  -0.00107  -0.00059  -0.00166   2.85962
    R3        2.77485   0.00124   0.00085  -0.00057   0.00026   2.77512
    R4        2.83916   0.00066   0.00071  -0.00026   0.00045   2.83961
    R5        2.91144  -0.00133  -0.00120  -0.00054  -0.00172   2.90972
    R6        2.93347   0.00008  -0.00065   0.00207   0.00143   2.93489
    R7        2.07867  -0.00028  -0.00016  -0.00087  -0.00103   2.07764
    R8        2.06535   0.00009   0.00025  -0.00046  -0.00021   2.06514
    R9        2.92625   0.00012  -0.00009  -0.00006  -0.00014   2.92611
   R10        2.95472  -0.00035  -0.00061  -0.00114  -0.00174   2.95297
   R11        2.07360   0.00011   0.00002   0.00033   0.00035   2.07395
   R12        2.90994   0.00023   0.00014   0.00015   0.00029   2.91023
   R13        2.07507  -0.00006   0.00004  -0.00017  -0.00012   2.07495
   R14        2.07000   0.00037   0.00021   0.00048   0.00068   2.07069
   R15        2.91235   0.00000   0.00015  -0.00097  -0.00081   2.91154
   R16        2.07351   0.00020   0.00015  -0.00001   0.00014   2.07365
   R17        2.07507   0.00001  -0.00002  -0.00007  -0.00009   2.07497
   R18        2.91571  -0.00033  -0.00019  -0.00125  -0.00144   2.91427
   R19        2.07956  -0.00004  -0.00005   0.00000  -0.00006   2.07951
   R20        2.87215  -0.00075  -0.00072  -0.00263  -0.00337   2.86878
   R21        2.32655   0.00131   0.00020  -0.00004   0.00016   2.32671
   R22        2.90684   0.00063   0.00080  -0.00252  -0.00173   2.90511
   R23        2.07099  -0.00012  -0.00023   0.00054   0.00031   2.07131
   R24        2.07141  -0.00042  -0.00020  -0.00083  -0.00103   2.07038
   R25        2.89236   0.00039   0.00026   0.00064   0.00090   2.89326
   R26        2.72969  -0.00047  -0.00010  -0.00114  -0.00125   2.72845
   R27        2.07319   0.00004   0.00000  -0.00007  -0.00007   2.07312
   R28        2.07002  -0.00005  -0.00008  -0.00031  -0.00039   2.06963
   R29        2.07011   0.00008   0.00006  -0.00009  -0.00003   2.07008
   R30        2.07157   0.00028   0.00017   0.00017   0.00034   2.07190
   R31        2.07066   0.00007   0.00004  -0.00008  -0.00003   2.07062
   R32        2.07021   0.00002  -0.00001   0.00025   0.00024   2.07045
   R33        1.83707  -0.00001  -0.00001   0.00022   0.00021   1.83728
   R34        2.74027  -0.00054  -0.00068   0.00101   0.00033   2.74059
   R35        2.90178  -0.00005   0.00011  -0.00086  -0.00075   2.90103
   R36        2.91526  -0.00079  -0.00075  -0.00071  -0.00146   2.91381
   R37        1.83683  -0.00029  -0.00011  -0.00048  -0.00058   1.83625
   R38        2.07112   0.00008   0.00006   0.00031   0.00037   2.07149
   R39        2.06833  -0.00002   0.00011  -0.00050  -0.00039   2.06794
   R40        2.06540   0.00032   0.00021   0.00063   0.00084   2.06624
   R41        2.69659   0.00112   0.00088  -0.00118  -0.00030   2.69629
   R42        2.07044   0.00044   0.00018   0.00088   0.00106   2.07150
   R43        2.06937  -0.00041  -0.00029  -0.00038  -0.00067   2.06870
   R44        1.83991   0.00015   0.00010   0.00037   0.00047   1.84038
    A1        2.25742   0.00075   0.00130   0.00109   0.00240   2.25981
    A2        1.91192  -0.00060  -0.00071  -0.00183  -0.00259   1.90934
    A3        2.11336  -0.00016  -0.00070   0.00063  -0.00001   2.11335
    A4        2.23203  -0.00076  -0.00049  -0.00130  -0.00181   2.23022
    A5        1.95777   0.00046   0.00078  -0.00067   0.00009   1.95786
    A6        2.09328   0.00029  -0.00029   0.00207   0.00180   2.09508
    A7        1.98208  -0.00012   0.00009  -0.00251  -0.00242   1.97966
    A8        1.91040  -0.00006   0.00015   0.00080   0.00095   1.91135
    A9        1.88192   0.00029   0.00054   0.00349   0.00403   1.88595
   A10        1.91419   0.00009   0.00032  -0.00159  -0.00127   1.91292
   A11        1.92806  -0.00009  -0.00091   0.00164   0.00074   1.92880
   A12        1.84170  -0.00010  -0.00022  -0.00170  -0.00193   1.83978
   A13        1.94622   0.00028   0.00064  -0.00209  -0.00145   1.94478
   A14        1.94777   0.00064  -0.00019   0.00462   0.00442   1.95219
   A15        1.86375  -0.00009   0.00065   0.00214   0.00278   1.86653
   A16        1.96582  -0.00094  -0.00137  -0.00247  -0.00384   1.96198
   A17        1.89517  -0.00010  -0.00032  -0.00297  -0.00328   1.89189
   A18        1.83816   0.00023   0.00069   0.00095   0.00164   1.83980
   A19        2.03460  -0.00001   0.00060   0.00113   0.00173   2.03633
   A20        1.89588  -0.00002   0.00014   0.00055   0.00068   1.89656
   A21        1.89944   0.00002  -0.00037   0.00012  -0.00024   1.89920
   A22        1.87020   0.00019   0.00015   0.00077   0.00092   1.87112
   A23        1.89727  -0.00005   0.00004  -0.00121  -0.00118   1.89609
   A24        1.85876  -0.00015  -0.00068  -0.00161  -0.00228   1.85648
   A25        2.03819   0.00004   0.00072   0.00114   0.00186   2.04006
   A26        1.91436  -0.00009  -0.00008  -0.00002  -0.00010   1.91426
   A27        1.87645   0.00009  -0.00025  -0.00073  -0.00098   1.87547
   A28        1.88630   0.00016   0.00041   0.00186   0.00228   1.88858
   A29        1.89075  -0.00010  -0.00028  -0.00061  -0.00090   1.88985
   A30        1.84872  -0.00012  -0.00067  -0.00201  -0.00268   1.84604
   A31        1.95657   0.00004   0.00011   0.00114   0.00124   1.95781
   A32        1.95939  -0.00008   0.00027  -0.00196  -0.00169   1.95770
   A33        1.83830   0.00014   0.00030   0.00205   0.00236   1.84066
   A34        1.98149  -0.00009  -0.00011  -0.00073  -0.00083   1.98065
   A35        1.86693  -0.00011  -0.00069  -0.00146  -0.00216   1.86477
   A36        1.84916   0.00013   0.00009   0.00122   0.00131   1.85048
   A37        1.90299  -0.00028   0.00005   0.00025   0.00020   1.90319
   A38        2.19889  -0.00004  -0.00038  -0.00044  -0.00077   2.19812
   A39        2.18130   0.00032   0.00032   0.00019   0.00056   2.18186
   A40        1.83371   0.00062   0.00028  -0.00118  -0.00102   1.83269
   A41        1.92327  -0.00060  -0.00095  -0.01130  -0.01224   1.91103
   A42        1.92783  -0.00037  -0.00149   0.00618   0.00471   1.93255
   A43        1.93168  -0.00023   0.00043  -0.00407  -0.00367   1.92801
   A44        1.98104   0.00001  -0.00020   0.00724   0.00707   1.98810
   A45        1.86705   0.00052   0.00178   0.00246   0.00425   1.87130
   A46        1.81175  -0.00017  -0.00031  -0.00078  -0.00113   1.81061
   A47        1.95496  -0.00002   0.00009  -0.00577  -0.00567   1.94929
   A48        1.91823   0.00026  -0.00005   0.00730   0.00725   1.92547
   A49        1.97519  -0.00019  -0.00070  -0.00053  -0.00125   1.97394
   A50        1.88125   0.00035   0.00102   0.00118   0.00220   1.88345
   A51        1.91860  -0.00019   0.00000  -0.00085  -0.00085   1.91775
   A52        1.92308   0.00026   0.00043   0.00051   0.00094   1.92403
   A53        1.95548   0.00007   0.00031   0.00001   0.00032   1.95579
   A54        1.93010   0.00021   0.00020   0.00039   0.00059   1.93069
   A55        1.88693  -0.00014  -0.00019  -0.00006  -0.00025   1.88668
   A56        1.88186  -0.00022  -0.00036  -0.00055  -0.00091   1.88095
   A57        1.88414  -0.00019  -0.00045  -0.00033  -0.00078   1.88336
   A58        1.93623   0.00026   0.00050  -0.00022   0.00029   1.93652
   A59        1.91609   0.00011   0.00003   0.00076   0.00079   1.91688
   A60        1.93578   0.00024   0.00051   0.00140   0.00191   1.93769
   A61        1.89408  -0.00038  -0.00106  -0.00200  -0.00306   1.89102
   A62        1.88636  -0.00016  -0.00004  -0.00013  -0.00017   1.88619
   A63        1.89418  -0.00010   0.00001   0.00010   0.00011   1.89429
   A64        1.88237   0.00070   0.00179   0.00160   0.00339   1.88576
   A65        1.93385  -0.00020  -0.00016  -0.00101  -0.00117   1.93267
   A66        1.95617   0.00052  -0.00033   0.00402   0.00368   1.95986
   A67        1.94137  -0.00018   0.00018  -0.00147  -0.00128   1.94009
   A68        1.91357   0.00005   0.00071  -0.00008   0.00063   1.91420
   A69        1.80269   0.00027   0.00010   0.00192   0.00201   1.80471
   A70        1.91011  -0.00050  -0.00046  -0.00364  -0.00410   1.90601
   A71        1.89229  -0.00070  -0.00096  -0.00377  -0.00472   1.88756
   A72        1.93174   0.00034   0.00103   0.00158   0.00262   1.93436
   A73        1.95372   0.00010  -0.00039   0.00092   0.00054   1.95426
   A74        1.91733   0.00015   0.00014  -0.00008   0.00006   1.91739
   A75        1.88203  -0.00003   0.00044   0.00073   0.00117   1.88320
   A76        1.89052  -0.00017   0.00003  -0.00024  -0.00021   1.89031
   A77        1.88670  -0.00042  -0.00131  -0.00304  -0.00435   1.88235
   A78        1.95694  -0.00068  -0.00098  -0.00344  -0.00442   1.95253
   A79        1.91854  -0.00003   0.00037  -0.00032   0.00005   1.91859
   A80        1.92588  -0.00020  -0.00104  -0.00063  -0.00168   1.92420
   A81        1.90625   0.00063   0.00125   0.00433   0.00557   1.91183
   A82        1.86309   0.00033   0.00036   0.00088   0.00124   1.86433
   A83        1.89129   0.00000   0.00008  -0.00066  -0.00058   1.89070
   A84        1.84207  -0.00023  -0.00023  -0.00140  -0.00163   1.84044
    D1        0.07974  -0.00009   0.00019  -0.00471  -0.00451   0.07523
    D2       -3.07768  -0.00008   0.00047   0.00353   0.00399  -3.07368
    D3       -3.09563  -0.00022  -0.00212  -0.00882  -0.01091  -3.10654
    D4        0.03014  -0.00022  -0.00185  -0.00059  -0.00241   0.02773
    D5        0.37305  -0.00011  -0.00090  -0.00631  -0.00720   0.36584
    D6       -1.88175   0.00005  -0.00108  -0.00460  -0.00567  -1.88743
    D7        2.39710  -0.00014  -0.00149  -0.00628  -0.00776   2.38934
    D8       -2.73138   0.00004   0.00163  -0.00174  -0.00012  -2.73150
    D9        1.29701   0.00020   0.00145  -0.00004   0.00141   1.29842
   D10       -0.70732   0.00001   0.00104  -0.00171  -0.00068  -0.70800
   D11        0.04210   0.00006  -0.00027   0.02299   0.02274   0.06484
   D12       -3.09927   0.00022   0.00062   0.02636   0.02699  -3.07228
   D13       -3.13000  -0.00004  -0.00226   0.01929   0.01703  -3.11297
   D14        0.01182   0.00012  -0.00137   0.02265   0.02129   0.03310
   D15        0.67508   0.00005  -0.00052   0.01253   0.01199   0.68707
   D16       -1.47051   0.00007  -0.00112   0.01576   0.01463  -1.45588
   D17        2.81752   0.00006  -0.00122   0.01549   0.01425   2.83178
   D18       -2.44960   0.00004  -0.00083   0.00375   0.00292  -2.44669
   D19        1.68799   0.00006  -0.00143   0.00698   0.00555   1.69355
   D20       -0.30716   0.00005  -0.00153   0.00671   0.00518  -0.30198
   D21       -0.08760   0.00032   0.00315  -0.02121  -0.01806  -0.10566
   D22        2.04931  -0.00003   0.00215  -0.02552  -0.02336   2.02595
   D23       -2.09576  -0.00011   0.00216  -0.02538  -0.02322  -2.11898
   D24        3.03958   0.00031   0.00339  -0.01375  -0.01033   3.02925
   D25       -1.10670  -0.00004   0.00239  -0.01805  -0.01564  -1.12234
   D26        1.03142  -0.00011   0.00240  -0.01791  -0.01550   1.01592
   D27       -1.38810   0.00002   0.00089  -0.00472  -0.00383  -1.39192
   D28        2.67965   0.00055   0.00238  -0.00343  -0.00105   2.67860
   D29        0.67959   0.00000   0.00127  -0.00817  -0.00690   0.67269
   D30        0.75540  -0.00008   0.00140  -0.00664  -0.00525   0.75016
   D31       -1.46003   0.00045   0.00288  -0.00535  -0.00247  -1.46250
   D32        2.82309  -0.00010   0.00177  -0.01009  -0.00832   2.81477
   D33        2.77826  -0.00020   0.00079  -0.00870  -0.00790   2.77036
   D34        0.56283   0.00033   0.00227  -0.00740  -0.00513   0.55770
   D35       -1.43723  -0.00022   0.00117  -0.01214  -0.01098  -1.44821
   D36        0.63252   0.00003   0.00037  -0.00388  -0.00352   0.62901
   D37       -1.48114  -0.00020  -0.00037  -0.00611  -0.00648  -1.48762
   D38        2.78500  -0.00002   0.00055  -0.00457  -0.00402   2.78098
   D39        2.83809   0.00037  -0.00048  -0.00132  -0.00179   2.83630
   D40        0.72443   0.00014  -0.00121  -0.00355  -0.00475   0.71967
   D41       -1.29261   0.00032  -0.00029  -0.00201  -0.00229  -1.29490
   D42       -1.41627   0.00004  -0.00060  -0.00345  -0.00405  -1.42032
   D43        2.75325  -0.00018  -0.00133  -0.00568  -0.00701   2.74624
   D44        0.73621  -0.00001  -0.00041  -0.00413  -0.00455   0.73166
   D45        1.06810  -0.00011   0.00356  -0.03551  -0.03196   1.03614
   D46       -1.07563  -0.00040   0.00299  -0.03754  -0.03455  -1.11018
   D47        3.06282   0.00000   0.00369  -0.03464  -0.03095   3.03188
   D48       -1.13665  -0.00025   0.00395  -0.03447  -0.03052  -1.16716
   D49        3.00282  -0.00054   0.00338  -0.03650  -0.03311   2.96971
   D50        0.85808  -0.00014   0.00408  -0.03359  -0.02951   0.82858
   D51        3.08392   0.00023   0.00464  -0.03016  -0.02553   3.05839
   D52        0.94019  -0.00006   0.00407  -0.03219  -0.02812   0.91207
   D53       -1.20454   0.00034   0.00477  -0.02929  -0.02452  -1.22906
   D54        0.86067   0.00003  -0.00141   0.00283   0.00142   0.86209
   D55       -1.29214  -0.00013  -0.00246  -0.00055  -0.00300  -1.29514
   D56        2.98852   0.00000  -0.00149   0.00222   0.00074   2.98926
   D57        2.98787   0.00015  -0.00070   0.00491   0.00421   2.99208
   D58        0.83506  -0.00002  -0.00174   0.00153  -0.00021   0.83485
   D59       -1.16747   0.00012  -0.00078   0.00430   0.00353  -1.16394
   D60       -1.29293   0.00005  -0.00139   0.00283   0.00144  -1.29149
   D61        2.83745  -0.00012  -0.00244  -0.00055  -0.00298   2.83446
   D62        0.83492   0.00002  -0.00147   0.00222   0.00076   0.83568
   D63       -1.29839   0.00020   0.00221   0.00561   0.00783  -1.29057
   D64        0.94482   0.00004   0.00259   0.00325   0.00585   0.95067
   D65        2.97814   0.00008   0.00220   0.00341   0.00562   2.98376
   D66        0.86877   0.00024   0.00299   0.00798   0.01097   0.87974
   D67        3.11199   0.00008   0.00337   0.00562   0.00899   3.12098
   D68       -1.13788   0.00011   0.00298   0.00578   0.00876  -1.12912
   D69        2.86443   0.00013   0.00227   0.00627   0.00854   2.87297
   D70       -1.17554  -0.00003   0.00264   0.00392   0.00656  -1.16898
   D71        0.85777   0.00001   0.00226   0.00407   0.00633   0.86411
   D72       -3.06235  -0.00014  -0.00272  -0.00103  -0.00376  -3.06611
   D73        1.11928  -0.00018  -0.00298  -0.00131  -0.00430   1.11498
   D74       -0.98356  -0.00012  -0.00276  -0.00116  -0.00392  -0.98748
   D75        0.97907  -0.00004  -0.00302  -0.00026  -0.00328   0.97579
   D76       -1.12249  -0.00009  -0.00328  -0.00054  -0.00382  -1.12631
   D77        3.05786  -0.00003  -0.00306  -0.00039  -0.00344   3.05442
   D78       -1.06464   0.00006  -0.00218   0.00114  -0.00104  -1.06568
   D79        3.11699   0.00002  -0.00244   0.00086  -0.00158   3.11541
   D80        1.01415   0.00008  -0.00221   0.00102  -0.00120   1.01296
   D81       -0.09425   0.00013   0.00218  -0.03515  -0.03299  -0.12724
   D82        1.98705  -0.00010   0.00235  -0.04645  -0.04408   1.94297
   D83       -2.23694  -0.00006   0.00305  -0.04661  -0.04356  -2.28049
   D84        3.04712  -0.00003   0.00129  -0.03847  -0.03719   3.00993
   D85       -1.15476  -0.00026   0.00147  -0.04978  -0.04829  -1.20305
   D86        0.90444  -0.00021   0.00216  -0.04993  -0.04776   0.85668
   D87        0.10486  -0.00021  -0.00304   0.03282   0.02979   0.13465
   D88       -2.01861   0.00004  -0.00256   0.04067   0.03812  -1.98049
   D89        2.13912   0.00015  -0.00281   0.04126   0.03845   2.17757
   D90       -1.97081   0.00026  -0.00230   0.04903   0.04673  -1.92408
   D91        2.18890   0.00051  -0.00182   0.05687   0.05506   2.24396
   D92        0.06345   0.00062  -0.00207   0.05746   0.05539   0.11884
   D93        2.21287  -0.00025  -0.00478   0.04380   0.03901   2.25188
   D94        0.08940   0.00000  -0.00430   0.05164   0.04734   0.13674
   D95       -2.03606   0.00011  -0.00455   0.05223   0.04767  -1.98838
   D96        1.04219   0.00033   0.00348  -0.00158   0.00190   1.04409
   D97        3.13556   0.00009   0.00249  -0.00371  -0.00121   3.13434
   D98       -1.05443   0.00020   0.00285  -0.00220   0.00066  -1.05378
   D99        3.08310  -0.00004   0.00266  -0.00689  -0.00424   3.07886
   D100      -1.10672  -0.00027   0.00168  -0.00902  -0.00735  -1.11407
   D101       0.98647  -0.00017   0.00203  -0.00751  -0.00548   0.98099
   D102      -1.09572   0.00015   0.00348  -0.00635  -0.00286  -1.09858
   D103       0.99765  -0.00009   0.00250  -0.00848  -0.00598   0.99167
   D104       3.09084   0.00002   0.00286  -0.00697  -0.00411   3.08674
   D105      -1.47850   0.00027  -0.00336   0.05420   0.05084  -1.42767
   D106       2.84116   0.00016  -0.00349   0.05087   0.04737   2.88853
   D107       0.68098   0.00029  -0.00329   0.05130   0.04802   0.72900
   D108      -1.41452  -0.00032   0.00292  -0.03269  -0.02977  -1.44429
   D109       0.75371   0.00024   0.00289  -0.02833  -0.02545   0.72826
   D110       2.78834  -0.00017   0.00273  -0.03157  -0.02884   2.75950
   D111      -0.91712   0.00009  -0.00322   0.02140   0.01818  -0.89894
   D112       1.18297   0.00036  -0.00220   0.02404   0.02185   1.20482
   D113      -3.00402  -0.00001  -0.00401   0.02076   0.01675  -2.98727
   D114      -3.07228  -0.00006  -0.00330   0.01997   0.01666  -3.05562
   D115      -0.97219   0.00021  -0.00228   0.02261   0.02033  -0.95186
   D116       1.12400  -0.00016  -0.00409   0.01932   0.01523   1.13924
   D117       1.24519  -0.00013  -0.00355   0.01968   0.01613   1.26132
   D118      -2.93790   0.00013  -0.00253   0.02232   0.01979  -2.91811
   D119      -0.84170  -0.00023  -0.00433   0.01903   0.01470  -0.82701
   D120      -3.13209  -0.00008  -0.00309  -0.03929  -0.04239   3.10871
   D121      -1.00815   0.00024  -0.00191  -0.03633  -0.03824  -1.04640
   D122       1.07679   0.00009  -0.00224  -0.03775  -0.03998   1.03681
   D123      -1.05697  -0.00024  -0.00314  -0.04009  -0.04323  -1.10020
   D124       1.06697   0.00008  -0.00196  -0.03714  -0.03909   1.02788
   D125      -3.13127  -0.00007  -0.00228  -0.03855  -0.04083   3.11108
   D126       0.98011  -0.00027  -0.00247  -0.04081  -0.04329   0.93682
   D127       3.10405   0.00005  -0.00129  -0.03786  -0.03915   3.06490
   D128      -1.09419  -0.00010  -0.00161  -0.03927  -0.04088  -1.13508
   D129       0.90618   0.00010  -0.00053   0.00545   0.00491   0.91109
   D130      -1.22478   0.00016  -0.00122   0.00513   0.00392  -1.22086
   D131       3.01713  -0.00034  -0.00215   0.00320   0.00104   3.01817
         Item               Value     Threshold  Converged?
 Maximum Force            0.001468     0.000450     NO 
 RMS     Force            0.000331     0.000300     NO 
 Maximum Displacement     0.135974     0.001800     NO 
 RMS     Displacement     0.027477     0.001200     NO 
 Predicted change in Energy=-1.409113D-04
 GradGradGradGradGradGradGradGradGradGradGradGradGradGradGradGradGradGrad

                          Input orientation:                          
 ---------------------------------------------------------------------
 Center     Atomic      Atomic             Coordinates (Angstroms)
 Number     Number       Type             X           Y           Z
 ---------------------------------------------------------------------
      1          6           0        1.766622    0.723890    0.104673
      2          6           0        1.163650   -0.474276    0.293474
      3          6           0       -0.260448   -0.734970    0.695906
      4          6           0       -1.277755    0.228054    0.025291
      5          6           0       -1.315287    1.599967    0.742285
      6          6           0        0.022861    2.131068    1.289080
      7          6           0        1.223776    2.119295    0.323947
      8          6           0        3.152949    0.509172   -0.329574
      9          6           0        3.392975   -0.979844   -0.502269
     10          6           0        2.119834   -1.653227    0.035335
     11          8           0        3.994610    1.387231   -0.520811
     12          6           0        0.951524    2.853217   -1.004776
     13          6           0        2.364123   -2.472153    1.305686
     14          8           0        1.595185   -2.505815   -1.005093
     15          6           0       -2.695110   -0.418023   -0.099414
     16          8           0       -3.211153   -0.779880    1.206731
     17          6           0       -2.694772   -1.650533   -1.014640
     18          6           0       -3.727428    0.601321   -0.621692
     19          8           0       -5.018482    0.015519   -0.782388
     20          1           0       -0.351779   -0.664897    1.789304
     21          1           0       -0.497097   -1.773297    0.450660
     22          1           0       -0.937181    0.385451   -1.006075
     23          1           0       -2.009620    1.534361    1.590364
     24          1           0       -1.734233    2.345462    0.057147
     25          1           0        0.301988    1.571149    2.190583
     26          1           0       -0.143386    3.164941    1.619437
     27          1           0        2.034964    2.675459    0.817501
     28          1           0        3.527146   -1.207759   -1.565971
     29          1           0        4.309475   -1.287225    0.013365
     30          1           0        0.633147    3.884858   -0.810176
     31          1           0        0.170077    2.361341   -1.593727
     32          1           0        1.859407    2.893245   -1.616440
     33          1           0        1.424802   -2.883534    1.693689
     34          1           0        3.041035   -3.305395    1.086332
     35          1           0        2.814693   -1.854782    2.090701
     36          1           0        0.938933   -3.100890   -0.604491
     37          1           0       -2.837361   -1.642786    1.451429
     38          1           0       -2.227582   -1.419780   -1.979064
     39          1           0       -2.151812   -2.490315   -0.570265
     40          1           0       -3.722080   -1.975958   -1.199786
     41          1           0       -3.793846    1.451874    0.066624
     42          1           0       -3.425357    0.976701   -1.604666
     43          1           0       -5.217807   -0.410939    0.070171
 ---------------------------------------------------------------------
                    Distance matrix (angstroms):
                    1          2          3          4          5
     1  C    0.000000
     2  C    1.354556   0.000000
     3  C    2.566485   1.502655   0.000000
     4  C    3.085513   2.554536   1.553079   0.000000
     5  C    3.266837   3.263288   2.562571   1.548430   0.000000
     6  C    2.534497   3.013378   2.940458   2.628731   1.540030
     7  C    1.513248   2.594447   3.238535   3.150182   2.625176
     8  C    1.468529   2.304922   3.775021   4.453773   4.722695
     9  C    2.432306   2.420474   3.852673   4.853150   5.511086
    10  C    2.404215   1.539756   2.635393   3.883675   4.783629
    11  O    2.407319   3.484624   4.908122   5.425842   5.462205
    12  C    2.535605   3.578080   4.151660   3.594746   3.124306
    13  C    3.466141   2.541107   3.205934   4.711031   5.517032
    14  O    3.419351   2.449418   3.077768   4.097501   5.327440
    15  C    4.610062   3.879118   2.580807   1.562646   2.585470
    16  O    5.315458   4.479546   2.994932   2.479870   3.077936
    17  C    5.176368   4.240539   3.112901   2.572641   3.944048
    18  C    5.543213   5.090882   3.942294   2.561017   2.945531
    19  O    6.879411   6.294135   5.038598   3.832825   4.306827
    20  H    3.042094   2.137842   1.099441   2.183240   2.674735
    21  H    3.388226   2.114295   1.092826   2.189925   3.483301
    22  H    2.942593   2.615617   2.147103   1.097488   2.162123
    23  H    4.138133   3.973184   3.001587   2.165992   1.098017
    24  H    3.858464   4.050247   3.474064   2.166288   1.095761
    25  H    2.685893   2.919802   2.805099   2.997996   2.171169
    26  H    3.449837   4.087838   4.009479   3.528938   2.142870
    27  H    2.094935   3.309777   4.112753   4.194222   3.519449
    28  H    3.101896   3.095423   4.436833   5.261250   6.054794
    29  H    3.243304   3.261220   4.653498   5.789072   6.364366
    30  H    3.480436   4.527861   4.940609   4.209723   3.380423
    31  H    2.848642   3.548160   3.874909   3.044397   2.871054
    32  H    2.770729   3.933452   4.796319   4.431739   4.161109
    33  H    3.956681   2.798808   2.907227   4.446274   5.339948
    34  H    4.338539   3.488329   4.202298   5.680055   6.569512
    35  H    3.419402   2.803884   3.557517   5.035103   5.550698
    36  H    3.977050   2.784949   2.954171   4.048729   5.384550
    37  H    5.348979   4.326011   2.834683   2.822461   3.651718
    38  H    4.989083   4.190330   3.390286   2.763144   4.166161
    39  H    5.112806   3.975268   2.874314   2.916881   4.376411
    40  H    6.254329   5.324963   4.137220   3.511866   4.727741
    41  H    5.608049   5.323372   4.202759   2.798241   2.573267
    42  H    5.471965   5.173708   4.270725   2.798110   3.216992
    43  H    7.076106   6.385677   5.007189   3.991783   4.441300
                    6          7          8          9         10
     6  C    0.000000
     7  C    1.540720   0.000000
     8  C    3.879181   2.596401   0.000000
     9  C    4.923858   3.872044   1.518092   0.000000
    10  C    4.504449   3.888205   2.424139   1.537319   0.000000
    11  O    4.427617   2.987818   1.231241   2.442407   3.615034
    12  C    2.577924   1.542163   3.285835   4.572258   4.770200
    13  C    5.164439   4.831729   3.490648   2.560122   1.531049
    14  O    5.407043   4.826586   3.460216   2.411113   1.443832
    15  C    3.976575   4.687738   5.925577   6.127211   4.972683
    16  O    4.351924   5.371510   6.672606   6.824600   5.527597
    17  C    5.195494   5.599861   6.271323   6.145976   4.927767
    18  C    4.478374   5.264304   6.887192   7.294825   6.301202
    19  O    5.846508   6.679494   8.198842   8.474775   7.376241
    20  H    2.864961   3.518717   4.260422   4.401554   3.187801
    21  H    4.027079   4.257902   4.375073   4.082928   2.652403
    22  H    3.039177   3.073257   4.147545   4.568162   3.819173
    23  H    2.139581   3.521478   5.602615   6.315725   5.443457
    24  H    2.156618   2.978616   5.235081   6.136683   5.553722
    25  H    1.097327   2.152785   3.950565   4.828376   4.283253
    26  H    1.098029   2.154252   4.660212   5.846942   5.553943
    27  H    2.137126   1.100427   2.694155   4.116701   4.399603
    28  H    5.619528   4.466161   2.148616   1.096088   2.177877
    29  H    5.629142   4.606775   2.163839   1.095597   2.220128
    30  H    2.802696   2.179975   4.239769   5.601498   5.796164
    31  H    2.895734   2.201441   3.731774   4.768844   4.751016
    32  H    3.520776   2.183604   3.002179   4.312079   4.844232
    33  H    5.222584   5.190849   4.311674   3.509982   2.178730
    34  H    6.221384   5.771562   4.070410   2.838258   2.163994
    35  H    4.931929   4.630953   3.400063   2.797038   2.178987
    36  H    5.638988   5.309752   4.243818   3.245244   1.974749
    37  H    4.738059   5.649541   6.609592   6.563042   5.155504
    38  H    5.324827   5.453512   5.949100   5.827961   4.797117
    39  H    5.435398   5.782968   6.098799   5.747244   4.394819
    40  H    6.089884   6.599572   7.362008   7.218225   5.979769
    41  H    4.064843   5.068352   7.021654   7.608370   6.679389
    42  H    4.647207   5.161348   6.717035   7.178649   6.352579
    43  H    5.950810   6.925351   8.430656   8.648521   7.442142
                   11         12         13         14         15
    11  O    0.000000
    12  C    3.412288   0.000000
    13  C    4.570496   5.974381   0.000000
    14  O    4.598649   5.397547   2.435589   0.000000
    15  C    6.941821   4.981830   5.638226   4.856517   0.000000
    16  O    7.720349   5.951305   5.827287   5.565240   1.450260
    17  C    7.363404   5.794768   5.625957   4.374395   1.535161
    18  C    7.762583   5.206762   7.089994   6.175070   1.541920
    19  O    9.120627   6.613846   8.065446   7.081476   2.460176
    20  H    5.332819   4.677885   3.297906   3.871472   3.019835
    21  H    5.577466   5.061761   3.066928   2.652064   2.640191
    22  H    5.055849   3.107584   4.940521   3.843474   2.134929
    23  H    6.366278   4.152410   5.938251   6.004501   2.671526
    24  H    5.837113   2.932369   6.447076   5.978985   2.929957
    25  H    4.584860   3.503699   4.624255   5.339132   4.264210
    26  H    4.986374   2.860506   6.177611   6.486004   4.722645
    27  H    2.700153   2.127470   5.181176   5.510068   5.725728
    28  H    2.836346   4.841517   3.346301   2.394161   6.441346
    29  H    2.745396   5.427310   2.618882   3.144771   7.059210
    30  H    4.197774   1.097050   6.919881   6.465617   5.486098
    31  H    4.089877   1.095201   6.048397   5.105549   4.262293
    32  H    2.833297   1.095439   6.130339   5.439982   5.831766
    33  H    5.454114   6.357359   1.096405   2.730407   5.125196
    34  H    5.051036   6.831346   1.095727   2.665309   6.530411
    35  H    4.326991   5.934528   1.095632   3.390425   6.100722
    36  H    5.430230   5.967560   2.464802   0.972247   4.545233
    37  H    7.729591   6.372020   5.269206   5.140699   1.981260
    38  H    6.980079   5.414283   5.742893   4.091655   2.180638
    39  H    7.267484   6.194581   4.890111   3.772175   2.193460
    40  H    8.445079   6.723208   6.600413   5.347145   2.166251
    41  H    7.810846   5.062627   7.406338   6.771523   2.175157
    42  H    7.509940   4.799820   7.340492   6.139482   2.178141
    43  H    9.404856   7.061931   7.953663   7.208436   2.528401
                   16         17         18         19         20
    16  O    0.000000
    17  C    2.441142   0.000000
    18  C    2.348912   2.508312   0.000000
    19  O    2.802801   2.868674   1.426817   0.000000
    20  H    2.920382   3.784600   4.337190   5.371656   0.000000
    21  H    2.987410   2.644230   4.150155   5.016292   1.744028
    22  H    3.380156   2.689690   2.824858   4.104132   3.043037
    23  H    2.635634   4.171215   2.952054   4.121903   2.761296
    24  H    3.642883   4.247274   2.734168   4.113362   3.738156
    25  H    4.340214   5.443644   5.008557   6.290146   2.363967
    26  H    5.014293   6.052828   4.943699   6.281257   3.839263
    27  H    6.293855   6.666435   6.291143   7.706233   4.218877
    28  H    7.299015   6.261971   7.536131   8.668227   5.157385
    29  H    7.631603   7.088601   8.280200   9.452044   5.026782
    30  H    6.372310   6.461997   5.461845   6.849340   5.331759
    31  H    5.398384   4.963652   4.385552   5.751721   4.568955
    32  H    6.868239   6.461318   6.120062   7.502153   5.398963
    33  H    5.114154   5.081952   6.637069   7.486746   2.843894
    34  H    6.744077   6.328676   7.999492   8.914953   4.356327
    35  H    6.184467   6.327643   7.495923   8.550514   3.396057
    36  H    5.088303   3.933901   5.956642   6.725656   3.651062
    37  H    0.971702   2.470200   3.182148   3.535138   2.692313
    38  H    3.395021   1.096187   2.859518   3.358754   4.276574
    39  H    2.684307   1.094308   3.470364   3.813397   3.484227
    40  H    2.735502   1.093408   2.641323   2.412645   4.691745
    41  H    2.572956   3.464394   1.096189   2.069703   4.392741
    42  H    3.321959   2.790025   1.094711   2.034221   4.864233
    43  H    2.335497   3.013156   1.929916   0.973886   5.167025
                   21         22         23         24         25
    21  H    0.000000
    22  H    2.641201   0.000000
    23  H    3.811463   3.035065   0.000000
    24  H    4.318511   2.367990   1.756268   0.000000
    25  H    3.853723   3.627677   2.388545   3.049148   0.000000
    26  H    5.086978   3.904996   2.478400   2.375519   1.750639
    27  H    5.131991   4.171716   4.272948   3.859259   2.471449
    28  H    4.536647   4.773051   6.938116   6.553015   5.677646
    29  H    4.850838   5.600402   7.097833   7.051577   5.382428
    30  H    5.906088   3.840593   4.274535   2.954061   3.803612
    31  H    4.660458   2.339978   3.946317   2.520325   3.868178
    32  H    5.621621   3.805585   5.205720   4.001901   4.320522
    33  H    2.543903   4.853242   5.596761   6.324570   4.620803
    34  H    3.907657   5.816074   7.013302   7.469578   5.701090
    35  H    3.696529   5.355859   5.916978   6.516910   4.249784
    36  H    2.222168   3.979403   5.915819   6.102978   5.481431
    37  H    2.548609   3.709954   3.286141   4.366582   4.553157
    38  H    3.003849   2.422953   4.638456   4.308898   5.721043
    39  H    2.072314   3.152030   4.570182   4.894156   5.489891
    40  H    3.628437   3.656424   4.799979   4.919968   6.345840
    41  H    4.627933   3.232410   2.347776   2.245127   4.615331
    42  H    4.512378   2.626577   3.538858   2.737705   5.352605
    43  H    4.928072   4.485120   4.048166   4.442207   6.236422
                   26         27         28         29         30
    26  H    0.000000
    27  H    2.372320   0.000000
    28  H    6.537594   4.794469   0.000000
    29  H    6.498401   4.639278   1.764272   0.000000
    30  H    2.650340   2.465171   5.906031   6.398754   0.000000
    31  H    3.326929   3.064391   4.899914   5.747120   1.774680
    32  H    3.815219   2.449963   4.427429   5.112282   1.771178
    33  H    6.248903   5.660602   4.225335   3.700409   7.259972
    34  H    7.231182   6.070838   3.416299   2.614041   7.816292
    35  H    5.845506   4.769916   3.781201   2.621416   6.791001
    36  H    6.736313   6.048930   3.347721   3.877071   6.995462
    37  H    5.513617   6.541304   7.056976   7.298748   6.907542
    38  H    6.189729   6.539194   5.773430   6.835237   6.139158
    39  H    6.388309   6.792659   5.906517   6.598203   6.961063
    40  H    6.869055   7.671289   7.299006   8.151807   7.312247
    41  H    4.321075   6.002999   7.958387   8.553906   5.127032
    42  H    5.094563   6.210296   7.287706   8.220159   5.055695
    43  H    6.398195   7.917515   8.932305   9.567665   7.311809
                   31         32         33         34         35
    31  H    0.000000
    32  H    1.771235   0.000000
    33  H    6.315865   6.672107   0.000000
    34  H    6.894710   6.864719   1.777373   0.000000
    35  H    6.192310   6.099117   1.774189   1.778839   0.000000
    36  H    5.604079   6.148249   2.359012   2.705464   3.512167
    37  H    5.860947   7.214363   4.445693   6.119895   5.692041
    38  H    4.493788   5.952912   5.382527   6.380480   6.494363
    39  H    5.475145   6.794636   4.251150   5.511291   5.670169
    40  H    5.840911   7.418607   5.973799   7.261781   7.319247
    41  H    4.392787   6.072027   6.976919   8.389697   7.661831
    42  H    3.852856   5.621567   7.021724   8.209266   7.785323
    43  H    6.283581   7.990572   7.271437   8.810161   8.407632
                   36         37         38         39         40
    36  H    0.000000
    37  H    4.540184   0.000000
    38  H    3.839584   3.491395   0.000000
    39  H    3.150663   2.296852   1.771017   0.000000
    40  H    4.831655   2.814723   1.774861   1.768219   0.000000
    41  H    6.601307   3.522708   3.858033   4.317726   3.654994
    42  H    6.055917   4.067820   2.705172   3.835636   2.995024
    43  H    6.752515   3.015268   3.762787   3.759559   2.509835
                   41         42         43
    41  H    0.000000
    42  H    1.776170   0.000000
    43  H    2.344729   2.818421   0.000000
 Stoichiometry    C15H24O4
 Framework group  C1[X(C15H24O4)]
 Deg. of freedom   123
 Full point group                 C1      NOp   1
 Largest Abelian subgroup         C1      NOp   1
 Largest concise Abelian subgroup C1      NOp   1
                         Standard orientation:                         
 ---------------------------------------------------------------------
 Center     Atomic      Atomic             Coordinates (Angstroms)
 Number     Number       Type             X           Y           Z
 ---------------------------------------------------------------------
      1          6           0        1.792012    0.740734    0.083875
      2          6           0        1.195819   -0.461377    0.269091
      3          6           0       -0.222761   -0.731134    0.684823
      4          6           0       -1.251096    0.233442    0.033537
      5          6           0       -1.286120    1.599103    0.762495
      6          6           0        0.055854    2.130910    1.299128
      7          6           0        1.246166    2.132064    0.320877
      8          6           0        3.174327    0.535216   -0.367283
      9          6           0        3.418249   -0.951322   -0.555197
     10          6           0        2.153706   -1.634286   -0.009450
     11          8           0        4.010416    1.418207   -0.560253
     12          6           0        0.956522    2.876066   -0.998530
     13          6           0        2.415081   -2.462910    1.251175
     14          8           0        1.621021   -2.480161   -1.051273
     15          6           0       -2.667203   -0.417211   -0.081155
     16          8           0       -3.167497   -0.792120    1.227433
     17          6           0       -2.672084   -1.641952   -1.006739
     18          6           0       -3.709143    0.602372   -0.583478
     19          8           0       -4.999586    0.012799   -0.735027
     20          1           0       -0.302385   -0.670644    1.779708
     21          1           0       -0.458033   -1.768292    0.433388
     22          1           0       -0.922452    0.400884   -1.000115
     23          1           0       -1.970864    1.523581    1.617518
     24          1           0       -1.715447    2.348668    0.088312
     25          1           0        0.347017    1.564531    2.192754
     26          1           0       -0.110792    3.161291    1.640027
     27          1           0        2.060536    2.687281    0.810239
     28          1           0        3.541651   -1.169726   -1.622193
     29          1           0        4.341532   -1.259379   -0.052222
     30          1           0        0.636276    3.904753   -0.791733
     31          1           0        0.170595    2.386059   -1.583060
     32          1           0        1.857489    2.924871   -1.619708
     33          1           0        1.481676   -2.881291    1.645911
     34          1           0        3.092793   -3.291566    1.017394
     35          1           0        2.871810   -1.850384    2.036427
     36          1           0        0.971520   -3.081205   -0.648586
     37          1           0       -2.787688   -1.655559    1.460717
     38          1           0       -2.216386   -1.401216   -1.974216
     39          1           0       -2.121021   -2.483277   -0.575448
     40          1           0       -3.700081   -1.969901   -1.183408
     41          1           0       -3.771334    1.446822    0.112703
     42          1           0       -3.419320    0.987226   -1.566475
     43          1           0       -5.187900   -0.421622    0.116014
 ---------------------------------------------------------------------
 Rotational constants (GHZ):      0.5921466      0.2470493      0.1998470
 Standard basis: 6-31G(d) (6D, 7F)
 There are   333 symmetry adapted cartesian basis functions of A   symmetry.
 There are   333 symmetry adapted basis functions of A   symmetry.
   333 basis functions,   628 primitive gaussians,   333 cartesian basis functions
    73 alpha electrons       73 beta electrons
       nuclear repulsion energy      1596.0347481026 Hartrees.
 NAtoms=   43 NActive=   43 NUniq=   43 SFac= 1.00D+00 NAtFMM=   60 NAOKFM=F Big=F
 Integral buffers will be    131072 words long.
 Raffenetti 2 integral format.
 Two-electron integral symmetry is turned on.
 ------------------------------------------------------------------------------
 Polarizable Continuum Model (PCM)
 =================================
 Model                : PCM (using non-symmetric T matrix).
 Atomic radii         : SMD-Coulomb.
 Polarization charges : Total charges.
 Charge compensation  : None.
 Solution method      : On-the-fly selection.
 Cavity type          : VdW (van der Waals Surface) (Alpha=1.000).
 Cavity algorithm     : GePol (No added spheres)
                        Default sphere list used, NSphG=   43.
                        Lebedev-Laikov grids with approx.  5.0 points / Ang**2.
                        Smoothing algorithm: Karplus/York (Gamma=1.0000).
                        Polarization charges: spherical gaussians, with
                                              point-specific exponents (IZeta= 3).
                        Self-potential: point-specific (ISelfS= 7).
                        Self-field    : sphere-specific E.n sum rule (ISelfD= 2).
 1st derivatives      : Analytical E(r).r(x)/FMM algorithm (CHGder, D1EAlg=3).
                        Cavity 1st derivative terms included.
 Solvent              : Methanol, Eps=  32.613000 Eps(inf)=   1.765709
 ------------------------------------------------------------------------------
 ------------------------------------------------------------------------------
 Atomic radii for non-electrostatic terms: SMD-CDS.
 ------------------------------------------------------------------------------
 Nuclear repulsion after PCM non-electrostatic terms =     1596.0362457968 Hartrees.
 One-electron integrals computed using PRISM.
 NBasis=   333 RedAO= T EigKep=  9.40D-04  NBF=   333
 NBsUse=   333 1.00D-06 EigRej= -1.00D+00 NBFU=   333
 Initial guess from the checkpoint file:  "DY-202A-11R_70.chk"
 B after Tr=     0.000000    0.000000    0.000000
         Rot=    1.000000   -0.000293   -0.000687    0.000472 Ang=  -0.10 deg.
 ExpMin= 1.61D-01 ExpMax= 5.48D+03 ExpMxC= 8.25D+02 IAcc=1 IRadAn=         1 AccDes= 0.00D+00
 Harris functional with IExCor=  402 and IRadAn=       1 diagonalized for initial guess.
 HarFok:  IExCor=  402 AccDes= 0.00D+00 IRadAn=         1 IDoV= 1 UseB2=F ITyADJ=14
 ICtDFT=  3500011 ScaDFX=  1.000000  1.000000  1.000000  1.000000
 FoFCou: FMM=F IPFlag=           0 FMFlag=      100000 FMFlg1=           0
         NFxFlg=           0 DoJE=T BraDBF=F KetDBF=T FulRan=T
         wScrn=  0.000000 ICntrl=     500 IOpCl=  0 I1Cent=   200000004 NGrid=           0
         NMat0=    1 NMatS0=      1 NMatT0=    0 NMatD0=    1 NMtDS0=    0 NMtDT0=    0
 Petite list used in FoFCou.
 Keep R1 ints in memory in canonical form, NReq=1565304907.
 Requested convergence on RMS density matrix=1.00D-08 within 128 cycles.
 Requested convergence on MAX density matrix=1.00D-06.
 Requested convergence on             energy=1.00D-06.
 No special actions if energy rises.
 Inv3:  Mode=1 IEnd=    22097388.
 Iteration    1 A*A^-1 deviation from unit magnitude is 6.66D-15 for   2712.
 Iteration    1 A*A^-1 deviation from orthogonality  is 3.07D-15 for   1519     49.
 Iteration    1 A^-1*A deviation from unit magnitude is 6.88D-15 for   2712.
 Iteration    1 A^-1*A deviation from orthogonality  is 1.33D-12 for   2198   2132.
 Error on total polarization charges =  0.05208
 SCF Done:  E(RB3LYP) =  -886.950310129     A.U. after   10 cycles
            NFock= 10  Conv=0.42D-08     -V/T= 2.0094
 SMD-CDS (non-electrostatic) energy       (kcal/mol) =       0.94
 (included in total energy above)
 D1PCM: PCM CHGder 1st derivatives, ID1Alg=3 FixD1E=F DoIter=F DoCFld=F I1PDM=0.
 Calling FoFJK, ICntrl=      2127 FMM=F ISym2X=0 I1Cent= 0 IOpClX= 0 NMat=1 NMatS=1 NMatT=0.
 ***** Axes restored to original set *****
 -------------------------------------------------------------------
 Center     Atomic                   Forces (Hartrees/Bohr)
 Number     Number              X              Y              Z
 -------------------------------------------------------------------
      1        6          -0.002441768    0.001925605    0.000196421
      2        6           0.001522265   -0.001695018   -0.000111697
      3        6          -0.000965144    0.000512442   -0.000028073
      4        6           0.000517680   -0.000926787   -0.000127236
      5        6          -0.000082923    0.000073985    0.000257237
      6        6          -0.000224045    0.000147115   -0.000202670
      7        6           0.001019330   -0.000857002   -0.000181503
      8        6           0.000820210   -0.000821578    0.000042677
      9        6           0.001351519   -0.000166422    0.000300318
     10        6          -0.002462433   -0.000149344   -0.001257547
     11        8           0.000978790    0.001011505   -0.000173623
     12        6          -0.000108312   -0.000072289    0.000492525
     13        6           0.000543146    0.000400795    0.000339717
     14        8           0.000604251    0.000201320    0.000750665
     15        6          -0.000172589    0.000625628    0.000687641
     16        8          -0.000035713    0.000021665   -0.000355116
     17        6           0.000662003    0.000455473   -0.000570054
     18        6           0.000962024   -0.000009380   -0.000475529
     19        8          -0.001546904    0.000368235    0.000390174
     20        1           0.000034374   -0.000048922   -0.000055738
     21        1          -0.000577353   -0.000410673   -0.000238253
     22        1           0.000126524    0.000126783    0.000093189
     23        1           0.000099445    0.000096845    0.000096676
     24        1          -0.000282560    0.000065672   -0.000073293
     25        1           0.000123073   -0.000017357    0.000174845
     26        1           0.000029336    0.000114729   -0.000013516
     27        1           0.000035735   -0.000149931    0.000019579
     28        1          -0.000645397    0.000255712   -0.000208436
     29        1          -0.000371303    0.000140284    0.000063132
     30        1          -0.000073777    0.000075996   -0.000124246
     31        1          -0.000010023   -0.000119605   -0.000142252
     32        1           0.000062639    0.000113483   -0.000186305
     33        1          -0.000108521   -0.000239760    0.000052758
     34        1          -0.000017046   -0.000154457   -0.000029091
     35        1          -0.000054344   -0.000085966   -0.000003604
     36        1           0.000116752    0.000057261   -0.000066450
     37        1           0.000031219   -0.000030291    0.000189756
     38        1          -0.000174390   -0.000061877    0.000074937
     39        1           0.000559959   -0.000250650    0.000323751
     40        1           0.000385261   -0.000319418    0.000093030
     41        1           0.000057324    0.000003247   -0.000033882
     42        1          -0.000101225   -0.000285932    0.000029858
     43        1          -0.000187089    0.000078877   -0.000010777
 -------------------------------------------------------------------
 Cartesian Forces:  Max     0.002462433 RMS     0.000574246

 GradGradGradGradGradGradGradGradGradGradGradGradGradGradGradGradGradGrad
 Berny optimization.
 Using GEDIIS/GDIIS optimizer.
 FormGI is forming the generalized inverse of G from B-inverse, IUseBI=4.
 Internal  Forces:  Max     0.001887852 RMS     0.000354756
 Search for a local minimum.
 Step number   6 out of a maximum of  258
 All quantities printed in internal units (Hartrees-Bohrs-Radians)
 Mixed Optimization -- En-DIIS/RFO-DIIS
 Swapping is turned off.
 Update second derivatives using D2CorX and points    3    4    5    6
 DE= -6.88D-05 DEPred=-1.41D-04 R= 4.88D-01
 Trust test= 4.88D-01 RLast= 2.68D-01 DXMaxT set to 6.51D-01
 ITU=  0  1 -1  1  1  0
     Eigenvalues ---    0.00118   0.00232   0.00341   0.00377   0.00385
     Eigenvalues ---    0.00453   0.00567   0.00702   0.00794   0.00859
     Eigenvalues ---    0.01077   0.01110   0.01235   0.01262   0.01325
     Eigenvalues ---    0.01401   0.02491   0.02631   0.03239   0.03750
     Eigenvalues ---    0.03909   0.04234   0.04444   0.04604   0.04736
     Eigenvalues ---    0.04874   0.05022   0.05089   0.05308   0.05354
     Eigenvalues ---    0.05432   0.05533   0.05549   0.05581   0.05626
     Eigenvalues ---    0.05649   0.05656   0.05707   0.05756   0.05940
     Eigenvalues ---    0.06180   0.06393   0.07307   0.07912   0.08287
     Eigenvalues ---    0.08612   0.09027   0.09067   0.09301   0.09642
     Eigenvalues ---    0.10458   0.11786   0.12148   0.13236   0.13855
     Eigenvalues ---    0.14672   0.15776   0.15912   0.15984   0.16000
     Eigenvalues ---    0.16000   0.16000   0.16000   0.16000   0.16000
     Eigenvalues ---    0.16001   0.16034   0.16049   0.16464   0.16849
     Eigenvalues ---    0.17269   0.18341   0.19870   0.20716   0.22470
     Eigenvalues ---    0.22931   0.24779   0.24983   0.25418   0.26772
     Eigenvalues ---    0.26953   0.27420   0.27846   0.28421   0.28601
     Eigenvalues ---    0.28827   0.29398   0.29457   0.29504   0.30335
     Eigenvalues ---    0.31081   0.31700   0.32414   0.33759   0.33808
     Eigenvalues ---    0.33828   0.33845   0.33955   0.33980   0.34002
     Eigenvalues ---    0.34116   0.34128   0.34167   0.34190   0.34200
     Eigenvalues ---    0.34225   0.34242   0.34279   0.34310   0.34338
     Eigenvalues ---    0.34365   0.34420   0.34600   0.35159   0.36065
     Eigenvalues ---    0.39517   0.41897   0.42582   0.51838   0.52917
     Eigenvalues ---    0.52987   0.53193   0.96241
 En-DIIS/RFO-DIIS IScMMF=        0 using points:     6    5    4    3    2
 RFO step:  Lambda=-6.96503507D-05.
 DidBck=T Rises=F RFO-DIIS coefs:    0.61459    0.85472   -0.18484   -0.56135    0.27688
 Iteration  1 RMS(Cart)=  0.02184947 RMS(Int)=  0.00026334
 Iteration  2 RMS(Cart)=  0.00038007 RMS(Int)=  0.00002224
 Iteration  3 RMS(Cart)=  0.00000011 RMS(Int)=  0.00002224
 Variable       Old X    -DE/DX   Delta X   Delta X   Delta X     New X
                                 (Linear)    (Quad)   (Total)
    R1        2.55974   0.00101   0.00002   0.00141   0.00143   2.56117
    R2        2.85962  -0.00108   0.00077  -0.00243  -0.00167   2.85796
    R3        2.77512   0.00135  -0.00135   0.00313   0.00176   2.77688
    R4        2.83961   0.00070   0.00020   0.00045   0.00064   2.84024
    R5        2.90972  -0.00068   0.00063  -0.00186  -0.00120   2.90852
    R6        2.93489  -0.00078  -0.00074   0.00033  -0.00041   2.93448
    R7        2.07764  -0.00006  -0.00006  -0.00048  -0.00053   2.07711
    R8        2.06514   0.00057   0.00032   0.00027   0.00059   2.06573
    R9        2.92611   0.00043  -0.00132   0.00218   0.00088   2.92699
   R10        2.95297  -0.00068  -0.00284   0.00155  -0.00128   2.95169
   R11        2.07395  -0.00003  -0.00014   0.00027   0.00013   2.07408
   R12        2.91023   0.00007  -0.00006   0.00040   0.00035   2.91059
   R13        2.07495   0.00001   0.00032  -0.00044  -0.00012   2.07483
   R14        2.07069   0.00020  -0.00004   0.00050   0.00047   2.07116
   R15        2.91154  -0.00001   0.00043  -0.00079  -0.00035   2.91119
   R16        2.07365   0.00018  -0.00012   0.00038   0.00026   2.07391
   R17        2.07497   0.00010  -0.00020   0.00033   0.00013   2.07511
   R18        2.91427  -0.00002   0.00034  -0.00101  -0.00067   2.91360
   R19        2.07951  -0.00004  -0.00005   0.00001  -0.00004   2.07946
   R20        2.86878   0.00004  -0.00048  -0.00069  -0.00119   2.86758
   R21        2.32671   0.00142  -0.00042   0.00123   0.00081   2.32751
   R22        2.90511   0.00069  -0.00005  -0.00027  -0.00033   2.90478
   R23        2.07131   0.00007  -0.00016   0.00060   0.00044   2.07174
   R24        2.07038  -0.00032   0.00013  -0.00103  -0.00089   2.06948
   R25        2.89326   0.00041   0.00002   0.00100   0.00101   2.89427
   R26        2.72845  -0.00091   0.00109  -0.00282  -0.00173   2.72672
   R27        2.07312   0.00007  -0.00008   0.00016   0.00008   2.07321
   R28        2.06963   0.00013  -0.00030   0.00038   0.00008   2.06971
   R29        2.07008   0.00016  -0.00010   0.00029   0.00019   2.07027
   R30        2.07190   0.00020  -0.00015   0.00055   0.00040   2.07230
   R31        2.07062   0.00011  -0.00012   0.00025   0.00013   2.07075
   R32        2.07045  -0.00007   0.00004  -0.00001   0.00003   2.07047
   R33        1.83728  -0.00014   0.00014  -0.00017  -0.00003   1.83725
   R34        2.74059  -0.00015  -0.00013   0.00060   0.00046   2.74106
   R35        2.90103   0.00020   0.00024  -0.00056  -0.00031   2.90072
   R36        2.91381   0.00069  -0.00110   0.00227   0.00118   2.91498
   R37        1.83625   0.00009  -0.00013  -0.00001  -0.00014   1.83611
   R38        2.07149  -0.00015   0.00031  -0.00042  -0.00011   2.07138
   R39        2.06794   0.00060   0.00006   0.00060   0.00066   2.06860
   R40        2.06624  -0.00028  -0.00013   0.00010  -0.00003   2.06622
   R41        2.69629   0.00134  -0.00015   0.00103   0.00088   2.69717
   R42        2.07150  -0.00003   0.00029  -0.00004   0.00025   2.07175
   R43        2.06870  -0.00015  -0.00004  -0.00034  -0.00039   2.06832
   R44        1.84038  -0.00001   0.00016  -0.00003   0.00013   1.84051
    A1        2.25981   0.00063  -0.00012   0.00211   0.00201   2.26182
    A2        1.90934  -0.00022   0.00032  -0.00173  -0.00146   1.90788
    A3        2.11335  -0.00041  -0.00030  -0.00050  -0.00071   2.11264
    A4        2.23022  -0.00068   0.00017  -0.00206  -0.00194   2.22828
    A5        1.95786   0.00027  -0.00029   0.00042   0.00008   1.95794
    A6        2.09508   0.00041   0.00022   0.00164   0.00188   2.09696
    A7        1.97966  -0.00008  -0.00101  -0.00051  -0.00153   1.97812
    A8        1.91135   0.00001   0.00072  -0.00023   0.00049   1.91184
    A9        1.88595   0.00032   0.00211   0.00114   0.00325   1.88920
   A10        1.91292   0.00005   0.00004  -0.00063  -0.00060   1.91232
   A11        1.92880  -0.00031  -0.00151   0.00075  -0.00074   1.92806
   A12        1.83978   0.00002  -0.00024  -0.00050  -0.00076   1.83902
   A13        1.94478   0.00056   0.00028  -0.00029  -0.00001   1.94476
   A14        1.95219  -0.00090  -0.00207   0.00042  -0.00166   1.95052
   A15        1.86653  -0.00002   0.00101  -0.00098   0.00005   1.86658
   A16        1.96198   0.00022  -0.00145   0.00226   0.00081   1.96280
   A17        1.89189  -0.00016   0.00204  -0.00285  -0.00079   1.89110
   A18        1.83980   0.00028   0.00046   0.00120   0.00168   1.84147
   A19        2.03633  -0.00026  -0.00023   0.00049   0.00027   2.03659
   A20        1.89656   0.00021  -0.00005   0.00088   0.00082   1.89739
   A21        1.89920  -0.00002  -0.00038   0.00055   0.00018   1.89937
   A22        1.87112  -0.00011  -0.00027  -0.00011  -0.00037   1.87075
   A23        1.89609   0.00027   0.00103  -0.00106  -0.00005   1.89605
   A24        1.85648  -0.00008  -0.00010  -0.00089  -0.00099   1.85550
   A25        2.04006   0.00009   0.00057   0.00051   0.00109   2.04114
   A26        1.91426  -0.00004  -0.00073   0.00095   0.00022   1.91448
   A27        1.87547   0.00008  -0.00024   0.00004  -0.00021   1.87526
   A28        1.88858  -0.00008   0.00036  -0.00009   0.00028   1.88886
   A29        1.88985  -0.00005   0.00034  -0.00084  -0.00052   1.88934
   A30        1.84604   0.00000  -0.00040  -0.00072  -0.00112   1.84493
   A31        1.95781   0.00013   0.00001   0.00134   0.00135   1.95917
   A32        1.95770  -0.00009   0.00073  -0.00218  -0.00146   1.95624
   A33        1.84066   0.00002  -0.00027   0.00109   0.00084   1.84150
   A34        1.98065  -0.00014   0.00138  -0.00260  -0.00122   1.97944
   A35        1.86477  -0.00002  -0.00085   0.00010  -0.00074   1.86403
   A36        1.85048   0.00012  -0.00134   0.00279   0.00145   1.85193
   A37        1.90319  -0.00043   0.00027  -0.00128  -0.00115   1.90205
   A38        2.19812   0.00021  -0.00052   0.00097   0.00052   2.19864
   A39        2.18186   0.00022   0.00025   0.00030   0.00063   2.18249
   A40        1.83269   0.00042   0.00029  -0.00071  -0.00061   1.83209
   A41        1.91103  -0.00020   0.00004  -0.00747  -0.00741   1.90361
   A42        1.93255  -0.00017  -0.00099   0.00490   0.00394   1.93648
   A43        1.92801  -0.00032   0.00051  -0.00425  -0.00375   1.92426
   A44        1.98810  -0.00013   0.00069   0.00311   0.00384   1.99195
   A45        1.87130   0.00037  -0.00051   0.00379   0.00330   1.87460
   A46        1.81061  -0.00003  -0.00045  -0.00046  -0.00095   1.80966
   A47        1.94929   0.00008  -0.00001  -0.00293  -0.00291   1.94638
   A48        1.92547   0.00021  -0.00073   0.00708   0.00636   1.93183
   A49        1.97394  -0.00025   0.00093  -0.00274  -0.00183   1.97211
   A50        1.88345   0.00003   0.00038  -0.00023   0.00017   1.88362
   A51        1.91775  -0.00004  -0.00014  -0.00037  -0.00052   1.91722
   A52        1.92403   0.00018  -0.00016   0.00105   0.00089   1.92492
   A53        1.95579  -0.00005   0.00074  -0.00112  -0.00038   1.95541
   A54        1.93069   0.00018  -0.00039   0.00116   0.00076   1.93145
   A55        1.88668  -0.00006  -0.00011  -0.00002  -0.00013   1.88656
   A56        1.88095  -0.00015  -0.00017  -0.00038  -0.00055   1.88041
   A57        1.88336  -0.00011   0.00007  -0.00073  -0.00066   1.88270
   A58        1.93652   0.00009   0.00031  -0.00034  -0.00003   1.93649
   A59        1.91688  -0.00002   0.00003   0.00013   0.00015   1.91703
   A60        1.93769   0.00011  -0.00018   0.00142   0.00125   1.93894
   A61        1.89102  -0.00013  -0.00002  -0.00167  -0.00169   1.88933
   A62        1.88619  -0.00005  -0.00016   0.00019   0.00004   1.88623
   A63        1.89429  -0.00001  -0.00002   0.00022   0.00020   1.89449
   A64        1.88576   0.00003   0.00310  -0.00277   0.00033   1.88609
   A65        1.93267   0.00023  -0.00091  -0.00067  -0.00160   1.93108
   A66        1.95986  -0.00134  -0.00118  -0.00241  -0.00358   1.95628
   A67        1.94009   0.00033  -0.00113   0.00313   0.00200   1.94208
   A68        1.91420   0.00031   0.00180  -0.00166   0.00013   1.91433
   A69        1.80471  -0.00040  -0.00141   0.00340   0.00198   1.80668
   A70        1.90601   0.00098   0.00293  -0.00139   0.00155   1.90756
   A71        1.88756   0.00027  -0.00128   0.00038  -0.00090   1.88666
   A72        1.93436   0.00008   0.00097  -0.00013   0.00085   1.93521
   A73        1.95426  -0.00047  -0.00148   0.00027  -0.00119   1.95306
   A74        1.91739   0.00055   0.00031   0.00152   0.00183   1.91922
   A75        1.88320   0.00006  -0.00022   0.00006  -0.00016   1.88304
   A76        1.89031  -0.00016   0.00026  -0.00014   0.00012   1.89043
   A77        1.88235  -0.00006   0.00014  -0.00167  -0.00152   1.88082
   A78        1.95253   0.00189  -0.00075   0.00316   0.00242   1.95495
   A79        1.91859  -0.00045  -0.00139   0.00020  -0.00119   1.91740
   A80        1.92420  -0.00049  -0.00073  -0.00002  -0.00074   1.92346
   A81        1.91183  -0.00089   0.00114  -0.00181  -0.00067   1.91116
   A82        1.86433  -0.00034   0.00197  -0.00132   0.00067   1.86499
   A83        1.89070   0.00025  -0.00015  -0.00036  -0.00052   1.89019
   A84        1.84044   0.00027   0.00095  -0.00116  -0.00021   1.84023
    D1        0.07523  -0.00012  -0.00109  -0.00231  -0.00340   0.07183
    D2       -3.07368  -0.00017   0.00232  -0.00207   0.00022  -3.07346
    D3       -3.10654  -0.00014  -0.00185  -0.00605  -0.00784  -3.11437
    D4        0.02773  -0.00020   0.00156  -0.00581  -0.00421   0.02352
    D5        0.36584   0.00000  -0.00116  -0.00061  -0.00175   0.36409
    D6       -1.88743   0.00015  -0.00370   0.00370   0.00002  -1.88740
    D7        2.38934   0.00005  -0.00232   0.00084  -0.00146   2.38788
    D8       -2.73150   0.00002  -0.00036   0.00352   0.00314  -2.72836
    D9        1.29842   0.00017  -0.00290   0.00783   0.00491   1.30333
   D10       -0.70800   0.00006  -0.00152   0.00497   0.00343  -0.70457
   D11        0.06484   0.00012  -0.00160   0.02048   0.01892   0.08376
   D12       -3.07228   0.00005  -0.00428   0.02077   0.01652  -3.05576
   D13       -3.11297   0.00013  -0.00215   0.01719   0.01501  -3.09796
   D14        0.03310   0.00005  -0.00483   0.01747   0.01261   0.04572
   D15        0.68707  -0.00006   0.00203   0.00351   0.00552   0.69259
   D16       -1.45588  -0.00007   0.00215   0.00486   0.00701  -1.44887
   D17        2.83178  -0.00028   0.00097   0.00496   0.00591   2.83768
   D18       -2.44669   0.00000  -0.00160   0.00326   0.00165  -2.44504
   D19        1.69355  -0.00002  -0.00148   0.00461   0.00313   1.69668
   D20       -0.30198  -0.00022  -0.00266   0.00471   0.00203  -0.29995
   D21       -0.10566   0.00021  -0.00098  -0.01063  -0.01159  -0.11725
   D22        2.02595  -0.00007  -0.00016  -0.01579  -0.01593   2.01001
   D23       -2.11898   0.00009  -0.00085  -0.01328  -0.01412  -2.13310
   D24        3.02925   0.00016   0.00211  -0.01043  -0.00828   3.02096
   D25       -1.12234  -0.00012   0.00293  -0.01559  -0.01263  -1.13496
   D26        1.01592   0.00004   0.00224  -0.01308  -0.01082   1.00510
   D27       -1.39192  -0.00003  -0.00168  -0.00170  -0.00337  -1.39529
   D28        2.67860  -0.00006   0.00169  -0.00482  -0.00313   2.67547
   D29        0.67269   0.00008   0.00161  -0.00591  -0.00430   0.66839
   D30        0.75016  -0.00003  -0.00143  -0.00283  -0.00426   0.74590
   D31       -1.46250  -0.00006   0.00193  -0.00595  -0.00402  -1.46652
   D32        2.81477   0.00008   0.00186  -0.00703  -0.00519   2.80958
   D33        2.77036  -0.00015  -0.00258  -0.00338  -0.00595   2.76441
   D34        0.55770  -0.00018   0.00078  -0.00650  -0.00572   0.55199
   D35       -1.44821  -0.00004   0.00071  -0.00758  -0.00688  -1.45509
   D36        0.62901   0.00014   0.00075   0.00091   0.00165   0.63066
   D37       -1.48762   0.00031   0.00129   0.00001   0.00130  -1.48632
   D38        2.78098   0.00030   0.00163   0.00030   0.00193   2.78292
   D39        2.83630  -0.00044  -0.00299   0.00303   0.00006   2.83636
   D40        0.71967  -0.00027  -0.00245   0.00214  -0.00029   0.71938
   D41       -1.29490  -0.00028  -0.00211   0.00242   0.00034  -1.29457
   D42       -1.42032  -0.00006  -0.00192   0.00402   0.00208  -1.41824
   D43        2.74624   0.00011  -0.00138   0.00312   0.00173   2.74797
   D44        0.73166   0.00009  -0.00104   0.00341   0.00236   0.73402
   D45        1.03614   0.00027   0.02603  -0.00277   0.02325   1.05939
   D46       -1.11018   0.00066   0.02521   0.00160   0.02679  -1.08338
   D47        3.03188   0.00012   0.02306   0.00284   0.02590   3.05778
   D48       -1.16716   0.00007   0.02847  -0.00453   0.02396  -1.14320
   D49        2.96971   0.00046   0.02764  -0.00016   0.02750   2.99721
   D50        0.82858  -0.00009   0.02550   0.00109   0.02660   0.85518
   D51        3.05839  -0.00003   0.02649  -0.00303   0.02345   3.08184
   D52        0.91207   0.00036   0.02566   0.00134   0.02699   0.93906
   D53       -1.22906  -0.00019   0.02351   0.00259   0.02609  -1.20296
   D54        0.86209  -0.00007  -0.00033  -0.00258  -0.00290   0.85919
   D55       -1.29514   0.00002  -0.00066  -0.00366  -0.00430  -1.29945
   D56        2.98926  -0.00001   0.00031  -0.00332  -0.00299   2.98627
   D57        2.99208  -0.00006  -0.00074  -0.00119  -0.00193   2.99015
   D58        0.83485   0.00002  -0.00107  -0.00227  -0.00334   0.83151
   D59       -1.16394   0.00000  -0.00010  -0.00192  -0.00202  -1.16596
   D60       -1.29149  -0.00008  -0.00049  -0.00281  -0.00329  -1.29478
   D61        2.83446   0.00001  -0.00082  -0.00389  -0.00470   2.82976
   D62        0.83568  -0.00002   0.00015  -0.00354  -0.00339   0.83229
   D63       -1.29057   0.00022   0.00146   0.00319   0.00467  -1.28590
   D64        0.95067   0.00009   0.00368  -0.00092   0.00277   0.95344
   D65        2.98376   0.00014   0.00227   0.00111   0.00339   2.98715
   D66        0.87974   0.00016   0.00123   0.00478   0.00602   0.88576
   D67        3.12098   0.00002   0.00345   0.00067   0.00412   3.12510
   D68       -1.12912   0.00008   0.00204   0.00270   0.00474  -1.12438
   D69        2.87297   0.00009   0.00112   0.00346   0.00459   2.87756
   D70       -1.16898  -0.00004   0.00334  -0.00065   0.00269  -1.16629
   D71        0.86411   0.00001   0.00193   0.00139   0.00332   0.86742
   D72       -3.06611  -0.00008   0.00453  -0.01052  -0.00599  -3.07210
   D73        1.11498  -0.00009   0.00428  -0.01047  -0.00619   1.10879
   D74       -0.98748  -0.00004   0.00397  -0.00959  -0.00562  -0.99310
   D75        0.97579  -0.00006   0.00268  -0.00822  -0.00554   0.97024
   D76       -1.12631  -0.00007   0.00243  -0.00817  -0.00574  -1.13205
   D77        3.05442  -0.00002   0.00212  -0.00729  -0.00517   3.04925
   D78       -1.06568  -0.00003   0.00381  -0.00870  -0.00490  -1.07057
   D79        3.11541  -0.00004   0.00356  -0.00865  -0.00509   3.11032
   D80        1.01296   0.00001   0.00325  -0.00777  -0.00452   1.00843
   D81       -0.12724   0.00001   0.00089  -0.02621  -0.02535  -0.15258
   D82        1.94297  -0.00023   0.00159  -0.03531  -0.03371   1.90926
   D83       -2.28049   0.00000   0.00042  -0.03232  -0.03189  -2.31238
   D84        3.00993   0.00008   0.00353  -0.02649  -0.02298   2.98695
   D85       -1.20305  -0.00016   0.00422  -0.03559  -0.03135  -1.23439
   D86        0.85668   0.00007   0.00306  -0.03260  -0.02952   0.82715
   D87        0.13465  -0.00007  -0.00001   0.02172   0.02171   0.15636
   D88       -1.98049  -0.00002  -0.00024   0.02707   0.02685  -1.95364
   D89        2.17757   0.00017  -0.00090   0.02947   0.02857   2.20614
   D90       -1.92408   0.00008  -0.00044   0.03307   0.03263  -1.89145
   D91        2.24396   0.00014  -0.00067   0.03842   0.03777   2.28173
   D92        0.11884   0.00033  -0.00133   0.04081   0.03949   0.15832
   D93        2.25188  -0.00007  -0.00067   0.02912   0.02844   2.28032
   D94        0.13674  -0.00002  -0.00090   0.03447   0.03358   0.17032
   D95       -1.98838   0.00017  -0.00156   0.03686   0.03530  -1.95309
   D96        1.04409   0.00023   0.00077   0.00115   0.00193   1.04601
   D97        3.13434   0.00011   0.00096  -0.00107  -0.00010   3.13425
   D98       -1.05378   0.00016   0.00084   0.00019   0.00106  -1.05272
   D99        3.07886   0.00008   0.00081  -0.00322  -0.00244   3.07642
   D100      -1.11407  -0.00003   0.00100  -0.00544  -0.00446  -1.11853
   D101       0.98099   0.00001   0.00088  -0.00417  -0.00331   0.97769
   D102      -1.09858  -0.00008   0.00181  -0.00563  -0.00382  -1.10240
   D103       0.99167  -0.00019   0.00200  -0.00784  -0.00584   0.98583
   D104       3.08674  -0.00014   0.00188  -0.00658  -0.00469   3.08205
   D105      -1.42767  -0.00006  -0.00124   0.03030   0.02905  -1.39862
   D106       2.88853  -0.00016  -0.00053   0.02738   0.02686   2.91539
   D107       0.72900   0.00016  -0.00183   0.03115   0.02934   0.75834
   D108      -1.44429   0.00059  -0.00153  -0.01053  -0.01206  -1.45635
   D109       0.72826  -0.00075  -0.00238  -0.01524  -0.01762   0.71064
   D110       2.75950   0.00032   0.00105  -0.01581  -0.01475   2.74475
   D111      -0.89894  -0.00022  -0.01079  -0.00706  -0.01785  -0.91679
   D112       1.20482  -0.00040  -0.01138  -0.00689  -0.01827   1.18655
   D113      -2.98727  -0.00041  -0.01194  -0.00779  -0.01973  -3.00699
   D114      -3.05562   0.00020  -0.01010  -0.00330  -0.01340  -3.06902
   D115      -0.95186   0.00002  -0.01069  -0.00313  -0.01382  -0.96568
   D116       1.13924   0.00000  -0.01125  -0.00402  -0.01527   1.12396
   D117       1.26132  -0.00002  -0.01092  -0.00572  -0.01664   1.24468
   D118      -2.91811  -0.00020  -0.01152  -0.00555  -0.01706  -2.93517
   D119      -0.82701  -0.00021  -0.01207  -0.00645  -0.01852  -0.84553
   D120       3.10871   0.00017   0.01942   0.01004   0.02945   3.13816
   D121      -1.04640   0.00000   0.01939   0.01002   0.02940  -1.01700
   D122       1.03681  -0.00028   0.01786   0.00969   0.02755   1.06436
   D123      -1.10020   0.00038   0.01696   0.01272   0.02968  -1.07053
   D124       1.02788   0.00020   0.01692   0.01270   0.02963   1.05750
   D125       3.11108  -0.00008   0.01540   0.01237   0.02778   3.13886
   D126       0.93682   0.00097   0.01959   0.01194   0.03153   0.96835
   D127       3.06490   0.00079   0.01956   0.01192   0.03148   3.09638
   D128      -1.13508   0.00052   0.01803   0.01159   0.02963  -1.10545
   D129       0.91109   0.00001   0.00175   0.00268   0.00443   0.91552
   D130      -1.22086  -0.00006   0.00321   0.00157   0.00478  -1.21608
   D131       3.01817   0.00030   0.00171   0.00367   0.00538   3.02354
         Item               Value     Threshold  Converged?
 Maximum Force            0.001888     0.000450     NO 
 RMS     Force            0.000355     0.000300     NO 
 Maximum Displacement     0.131080     0.001800     NO 
 RMS     Displacement     0.021877     0.001200     NO 
 Predicted change in Energy=-1.439419D-04
 GradGradGradGradGradGradGradGradGradGradGradGradGradGradGradGradGradGrad

                          Input orientation:                          
 ---------------------------------------------------------------------
 Center     Atomic      Atomic             Coordinates (Angstroms)
 Number     Number       Type             X           Y           Z
 ---------------------------------------------------------------------
      1          6           0        1.763817    0.722309    0.108901
      2          6           0        1.159753   -0.477396    0.289713
      3          6           0       -0.264508   -0.737064    0.693493
      4          6           0       -1.279421    0.229724    0.025173
      5          6           0       -1.316757    1.599080    0.748051
      6          6           0        0.021352    2.127874    1.297693
      7          6           0        1.224479    2.116930    0.335607
      8          6           0        3.152767    0.507363   -0.319977
      9          6           0        3.382247   -0.978862   -0.522856
     10          6           0        2.115141   -1.654760    0.025241
     11          8           0        4.001824    1.383595   -0.488278
     12          6           0        0.955693    2.857077   -0.989953
     13          6           0        2.372871   -2.466068    1.298467
     14          8           0        1.589531   -2.515846   -1.006397
     15          6           0       -2.695830   -0.416049   -0.103289
     16          8           0       -3.224515   -0.753482    1.204609
     17          6           0       -2.681479   -1.666475   -0.993477
     18          6           0       -3.722614    0.592698   -0.657892
     19          8           0       -5.022422    0.017181   -0.785997
     20          1           0       -0.355163   -0.667814    1.786716
     21          1           0       -0.506112   -1.774495    0.447902
     22          1           0       -0.936311    0.391861   -1.004691
     23          1           0       -2.011454    1.531161    1.595565
     24          1           0       -1.735577    2.347790    0.065952
     25          1           0        0.298061    1.567244    2.199666
     26          1           0       -0.144418    3.161496    1.629312
     27          1           0        2.035550    2.668625    0.834295
     28          1           0        3.487173   -1.182001   -1.595069
     29          1           0        4.308398   -1.302153   -0.036005
     30          1           0        0.633594    3.886984   -0.792071
     31          1           0        0.178081    2.365825   -1.584555
     32          1           0        1.865522    2.902969   -1.598483
     33          1           0        1.437981   -2.878226    1.696804
     34          1           0        3.048900   -3.299751    1.077723
     35          1           0        2.829003   -1.844198    2.076709
     36          1           0        0.920304   -3.094883   -0.603797
     37          1           0       -2.862546   -1.617420    1.462767
     38          1           0       -2.217265   -1.450696   -1.962726
     39          1           0       -2.128070   -2.490254   -0.531524
     40          1           0       -3.704198   -2.009937   -1.171219
     41          1           0       -3.773860    1.470238   -0.002741
     42          1           0       -3.423418    0.926329   -1.656450
     43          1           0       -5.221902   -0.369220    0.085488
 ---------------------------------------------------------------------
                    Distance matrix (angstroms):
                    1          2          3          4          5
     1  C    0.000000
     2  C    1.355315   0.000000
     3  C    2.566246   1.502992   0.000000
     4  C    3.083982   2.553345   1.552861   0.000000
     5  C    3.266065   3.264189   2.562766   1.548897   0.000000
     6  C    2.534763   3.016523   2.941877   2.629504   1.540216
     7  C    1.512365   2.595539   3.238896   3.150783   2.626054
     8  C    1.469463   2.305120   3.775379   4.454268   4.723259
     9  C    2.431546   2.418929   3.851856   4.846872   5.508324
    10  C    2.404347   1.539123   2.636562   3.882568   4.784126
    11  O    2.408858   3.485101   4.908703   5.430157   5.464637
    12  C    2.533334   3.577415   4.152196   3.595719   3.125259
    13  C    3.457132   2.538514   3.211109   4.714638   5.517404
    14  O    3.429273   2.453546   3.080772   4.102826   5.334531
    15  C    4.607530   3.876046   2.578612   1.561967   2.585994
    16  O    5.316201   4.487211   3.003856   2.478135   3.063092
    17  C    5.165480   4.220847   3.090538   2.568849   3.944520
    18  C    5.541272   5.087294   3.943730   2.562717   2.962706
    19  O    6.881212   6.294525   5.039396   3.835782   4.311340
    20  H    3.039339   2.138281   1.099159   2.182399   2.672508
    21  H    3.391391   2.117214   1.093138   2.189429   3.482563
    22  H    2.939383   2.612388   2.147002   1.097558   2.161995
    23  H    4.137280   3.974431   3.001733   2.166966   1.097951
    24  H    3.858729   4.051504   3.474791   2.167013   1.096009
    25  H    2.689546   2.927625   2.809782   3.000971   2.171598
    26  H    3.450021   4.091078   4.011103   3.529416   2.142928
    27  H    2.094799   3.310746   4.112032   4.194275   3.519848
    28  H    3.082185   3.076647   4.417080   5.228630   6.025145
    29  H    3.254895   3.271129   4.665080   5.794318   6.377639
    30  H    3.479127   4.527132   4.939161   4.207501   3.377922
    31  H    2.843148   3.544075   3.874700   3.046057   2.874629
    32  H    2.771422   3.935767   4.800002   4.435444   4.163323
    33  H    3.948602   2.796659   2.913705   4.453985   5.341815
    34  H    4.332092   3.486477   4.206384   5.683257   6.570098
    35  H    3.404975   2.801410   3.564947   5.038760   5.550570
    36  H    3.973715   2.776137   2.940418   4.035766   5.372637
    37  H    5.358219   4.342187   2.848966   2.825757   3.639526
    38  H    4.986241   4.174331   3.373133   2.766786   4.178560
    39  H    5.086992   3.941549   2.836760   2.903171   4.360986
    40  H    6.245243   5.304811   4.114465   3.510980   4.733759
    41  H    5.589072   5.312188   4.203864   2.786015   2.572478
    42  H    5.483201   5.173340   4.274087   2.812443   3.266839
    43  H    7.070520   6.385838   5.008066   3.988173   4.423047
                    6          7          8          9         10
     6  C    0.000000
     7  C    1.540534   0.000000
     8  C    3.879262   2.595918   0.000000
     9  C    4.925630   3.869994   1.517461   0.000000
    10  C    4.506818   3.887834   2.422936   1.537142   0.000000
    11  O    4.425811   2.988346   1.231668   2.442596   3.613153
    12  C    2.576442   1.541809   3.285903   4.562979   4.767768
    13  C    5.160809   4.821802   3.474031   2.558874   1.531584
    14  O    5.415917   4.837030   3.471984   2.410386   1.442917
    15  C    3.977106   4.688010   5.925009   6.118482   4.969545
    16  O    4.341259   5.365443   6.677111   6.832586   5.542124
    17  C    5.191517   5.597958   6.262396   6.120708   4.903620
    18  C    4.494258   5.271058   6.884209   7.277849   6.292625
    19  O    5.851192   6.685111   8.203119   8.467574   7.375520
    20  H    2.863002   3.515080   4.257319   4.404442   3.190495
    21  H    4.028505   4.260369   4.379944   4.085920   2.657809
    22  H    3.038393   3.072666   4.147618   4.556423   3.815859
    23  H    2.139415   3.521631   5.602379   6.315057   5.444704
    24  H    2.156931   2.981266   5.237559   6.132327   5.554287
    25  H    1.097465   2.152933   3.952378   4.838077   4.290830
    26  H    1.098100   2.153757   4.659998   5.849082   5.556526
    27  H    2.136385   1.100405   2.692874   4.118205   4.399155
    28  H    5.597791   4.441874   2.142811   1.096319   2.175172
    29  H    5.650009   4.619392   2.165749   1.095124   2.222265
    30  H    2.799362   2.180343   4.241574   5.595001   5.794300
    31  H    2.896297   2.200891   3.728511   4.751928   4.744338
    32  H    3.519883   2.183918   3.005080   4.304189   4.844758
    33  H    5.217966   5.181701   4.297687   3.509223   2.179344
    34  H    6.218806   5.763651   4.056903   2.838925   2.164628
    35  H    4.926168   4.614810   3.373243   2.795107   2.180369
    36  H    5.630362   5.304527   4.247425   3.247346   1.974152
    37  H    4.729835   5.649746   6.623961   6.583911   5.181239
    38  H    5.333658   5.464055   5.947257   5.800895   4.771100
    39  H    5.412316   5.763476   6.075994   5.713841   4.360376
    40  H    6.090708   6.602531   7.353868   7.190354   5.951669
    41  H    4.065372   5.051345   7.000423   7.581457   6.666838
    42  H    4.694370   5.195072   6.723682   7.157644   6.337645
    43  H    5.932675   6.913706   8.430176   8.647145   7.449056
                   11         12         13         14         15
    11  O    0.000000
    12  C    3.420781   0.000000
    13  C    4.545971   5.964993   0.000000
    14  O    4.614460   5.410206   2.434850   0.000000
    15  C    6.945899   4.983287   5.644398   4.856859   0.000000
    16  O    7.723531   5.943599   5.854271   5.582966   1.450505
    17  C    7.363742   5.804443   5.607032   4.354667   1.534994
    18  C    7.766674   5.208092   7.094951   6.164689   1.542543
    19  O    9.131962   6.621515   8.074767   7.083976   2.463088
    20  H    5.326088   4.674729   3.303676   3.872794   3.018979
    21  H    5.583140   5.065152   3.080629   2.656371   2.635157
    22  H    5.063141   3.107601   4.941961   3.851576   2.135685
    23  H    6.365822   4.152941   5.940406   6.009623   2.673219
    24  H    5.844195   2.935514   6.447610   5.988425   2.930790
    25  H    4.580025   3.502831   4.624349   5.349613   4.266197
    26  H    4.983618   2.857178   6.173790   6.495056   4.723392
    27  H    2.695689   2.128259   5.166654   5.519585   5.725402
    28  H    2.841150   4.805071   3.356046   2.393057   6.406373
    29  H    2.740762   5.426771   2.623315   3.131605   7.060377
    30  H    4.207639   1.097094   6.910623   6.477345   5.484121
    31  H    4.097269   1.095244   6.039545   5.114408   4.265247
    32  H    2.846900   1.095539   6.121787   5.458049   5.835874
    33  H    5.432402   6.351769   1.096616   2.731589   5.137222
    34  H    5.029328   6.823733   1.095796   2.662295   6.535476
    35  H    4.286411   5.917407   1.095646   3.390124   6.108665
    36  H    5.437451   5.964579   2.474665   0.972232   4.528034
    37  H    7.741591   6.373061   5.306297   5.169615   1.980812
    38  H    6.991728   5.437909   5.721512   4.067039   2.181061
    39  H    7.251495   6.189806   4.858798   3.747895   2.192731
    40  H    8.447795   6.740568   6.575573   5.320402   2.167431
    41  H    7.791310   5.026587   7.414172   6.757378   2.174933
    42  H    7.530467   4.832041   7.337360   6.115619   2.177996
    43  H    9.406311   7.051825   7.971741   7.224668   2.533548
                   16         17         18         19         20
    16  O    0.000000
    17  C    2.441317   0.000000
    18  C    2.351428   2.510069   0.000000
    19  O    2.790860   2.890979   1.427281   0.000000
    20  H    2.929056   3.760126   4.347957   5.373209   0.000000
    21  H    3.000798   2.611793   4.143944   5.012949   1.743546
    22  H    3.380635   2.698608   2.814976   4.109077   3.041809
    23  H    2.616096   4.168567   2.981082   4.126730   2.759589
    24  H    3.623722   4.258104   2.748201   4.118362   3.736368
    25  H    4.334103   5.434222   5.028042   6.294793   2.364892
    26  H    4.999442   6.051859   4.963215   6.286124   3.838333
    27  H    6.286193   6.662147   6.300202   7.711709   4.213602
    28  H    7.284818   6.216823   7.483908   8.631676   5.144356
    29  H    7.654080   7.064550   8.274924   9.453430   5.047128
    30  H    6.356545   6.470795   5.463229   6.853169   5.326723
    31  H    5.393252   4.978544   4.383845   5.761862   4.566485
    32  H    6.865525   6.474648   6.119586   7.512102   5.398288
    33  H    5.147394   5.067139   6.650086   7.502298   2.847695
    34  H    6.771655   6.308304   8.001057   8.923100   4.360895
    35  H    6.212512   6.310550   7.506010   8.561816   3.406888
    36  H    5.092349   3.894232   5.929408   6.710748   3.637587
    37  H    0.971626   2.463397   3.181436   3.520500   2.700678
    38  H    3.395978   1.096129   2.853792   3.377611   4.258949
    39  H    2.689373   1.094657   3.473203   3.837872   3.440745
    40  H    2.730079   1.093394   2.652839   2.448534   4.665481
    41  H    2.589287   3.466097   1.096323   2.069728   4.411453
    42  H    3.323700   2.777164   1.094507   2.034957   4.879639
    43  H    2.321560   3.049719   1.930224   0.973953   5.164154
                   21         22         23         24         25
    21  H    0.000000
    22  H    2.643519   0.000000
    23  H    3.809271   3.035666   0.000000
    24  H    4.318646   2.368705   1.755764   0.000000
    25  H    3.857796   3.629477   2.387488   3.049209   0.000000
    26  H    5.088276   3.903325   2.478901   2.374447   1.750066
    27  H    5.133289   4.171028   4.272189   3.861953   2.469038
    28  H    4.524500   4.732102   6.912040   6.518860   5.668227
    29  H    4.861768   5.595982   7.115492   7.061312   5.414284
    30  H    5.906675   3.837407   4.271649   2.952676   3.800562
    31  H    4.662751   2.339796   3.950176   2.527170   3.869426
    32  H    5.629477   3.809005   5.207182   4.005807   4.320537
    33  H    2.560757   4.860947   5.599245   6.327906   4.616762
    34  H    3.919335   5.817761   7.015202   7.470583   5.702062
    35  H    3.712259   5.354678   5.920691   6.515467   4.249556
    36  H    2.210014   3.970531   5.901923   6.093026   5.475584
    37  H    2.570487   3.719669   3.264285   4.352475   4.546926
    38  H    2.973889   2.440018   4.647071   4.333134   5.723664
    39  H    2.025422   3.154483   4.550812   4.890573   5.459744
    40  H    3.592316   3.668455   4.802067   4.939215   6.338546
    41  H    4.627045   3.196637   2.379993   2.220228   4.630394
    42  H    4.498157   2.626052   3.596535   2.799290   5.397204
    43  H    4.934046   4.487095   4.024768   4.420066   6.220099
                   26         27         28         29         30
    26  H    0.000000
    27  H    2.372179   0.000000
    28  H    6.515447   4.778738   0.000000
    29  H    6.521121   4.657289   1.766218   0.000000
    30  H    2.644756   2.468795   5.872166   6.403356   0.000000
    31  H    3.326565   3.064753   4.851522   5.736862   1.774669
    32  H    3.811215   2.449946   4.395082   5.108036   1.770942
    33  H    6.243940   5.645225   4.232351   3.704853   7.253249
    34  H    7.228363   6.058683   3.438133   2.610962   7.808905
    35  H    5.839381   4.747498   3.788621   2.635524   6.774672
    36  H    6.727755   6.043998   3.351201   3.874977   6.990288
    37  H    5.500362   6.538845   7.061081   7.332677   6.899692
    38  H    6.202559   6.548172   5.722585   6.805777   6.163494
    39  H    6.367603   6.768695   5.862901   6.563936   6.954412
    40  H    6.874498   7.671749   7.251271   8.123507   7.330339
    41  H    4.323979   5.990492   7.892558   8.544598   5.088158
    42  H    5.152091   6.248178   7.225309   8.208103   5.096271
    43  H    6.374181   7.903152   8.906900   9.576625   7.291928
                   31         32         33         34         35
    31  H    0.000000
    32  H    1.770925   0.000000
    33  H    6.313060   6.668128   0.000000
    34  H    6.886803   6.858293   1.776515   0.000000
    35  H    6.177098   6.080373   1.774397   1.779034   0.000000
    36  H    5.597509   6.152810   2.368057   2.720367   3.520292
    37  H    5.864965   7.222174   4.487642   6.158221   5.729056
    38  H    4.521783   5.979651   5.365708   6.355771   6.475855
    39  H    5.478021   6.795148   4.222877   5.481421   5.638514
    40  H    5.864318   7.439152   5.951595   7.233649   7.297891
    41  H    4.349948   6.033386   6.997205   8.394656   7.675116
    42  H    3.879190   5.646535   7.025108   8.199167   7.791345
    43  H    6.279278   7.985898   7.296950   8.830554   8.423633
                   36         37         38         39         40
    36  H    0.000000
    37  H    4.556703   0.000000
    38  H    3.793993   3.489726   0.000000
    39  H    3.108599   2.297497   1.771151   0.000000
    40  H    4.783837   2.792907   1.774881   1.767510   0.000000
    41  H    6.575468   3.537208   3.846607   4.321312   3.671759
    42  H    6.012167   4.063834   2.683068   3.823143   2.989305
    43  H    6.755076   3.003574   3.793760   3.801484   2.564116
                   41         42         43
    41  H    0.000000
    42  H    1.775781   0.000000
    43  H    2.342695   2.819103   0.000000
 Stoichiometry    C15H24O4
 Framework group  C1[X(C15H24O4)]
 Deg. of freedom   123
 Full point group                 C1      NOp   1
 Largest Abelian subgroup         C1      NOp   1
 Largest concise Abelian subgroup C1      NOp   1
                         Standard orientation:                         
 ---------------------------------------------------------------------
 Center     Atomic      Atomic             Coordinates (Angstroms)
 Number     Number       Type             X           Y           Z
 ---------------------------------------------------------------------
      1          6           0        1.789838    0.740493    0.080519
      2          6           0        1.193115   -0.462194    0.265841
      3          6           0       -0.225025   -0.728872    0.686253
      4          6           0       -1.252072    0.235089    0.032547
      5          6           0       -1.286452    1.602618    0.759019
      6          6           0        0.055970    2.135875    1.293629
      7          6           0        1.247369    2.132274    0.317003
      8          6           0        3.174382    0.532469   -0.365669
      9          6           0        3.407697   -0.952294   -0.574784
     10          6           0        2.150218   -1.634855   -0.012944
     11          8           0        4.017603    1.412707   -0.542207
     12          6           0        0.959375    2.874288   -1.003470
     13          6           0        2.426825   -2.447957    1.255167
     14          8           0        1.615792   -2.495824   -1.040139
     15          6           0       -2.667179   -0.416442   -0.080239
     16          8           0       -3.178515   -0.759118    1.233181
     17          6           0       -2.658317   -1.664760   -0.973453
     18          6           0       -3.704894    0.589168   -0.619995
     19          8           0       -5.003703    0.008390   -0.733674
     20          1           0       -0.302700   -0.662507    1.780654
     21          1           0       -0.465181   -1.766764    0.441189
     22          1           0       -0.922176    0.401042   -1.001021
     23          1           0       -1.970518    1.529795    1.614733
     24          1           0       -1.716696    2.351085    0.083798
     25          1           0        0.345984    1.574376    2.190869
     26          1           0       -0.110155    3.168019    1.629645
     27          1           0        2.062080    2.686293    0.807106
     28          1           0        3.500465   -1.152534   -1.648662
     29          1           0        4.341053   -1.272730   -0.099955
     30          1           0        0.635327    3.902354   -0.799294
     31          1           0        0.176699    2.381072   -1.589744
     32          1           0        1.861550    2.925460   -1.622878
     33          1           0        1.498597   -2.865018    1.663847
     34          1           0        3.103661   -3.278234    1.024296
     35          1           0        2.889720   -1.825920    2.029271
     36          1           0        0.953967   -3.078635   -0.630808
     37          1           0       -2.809771   -1.622087    1.484914
     38          1           0       -2.206820   -1.444786   -1.947752
     39          1           0       -2.095848   -2.487217   -0.520168
     40          1           0       -3.681649   -2.012187   -1.139582
     41          1           0       -3.751914    1.464982    0.037775
     42          1           0       -3.419258    0.926353   -1.621326
     43          1           0       -5.190949   -0.380850    0.139262
 ---------------------------------------------------------------------
 Rotational constants (GHZ):      0.5923702      0.2470514      0.1998025
 Standard basis: 6-31G(d) (6D, 7F)
 There are   333 symmetry adapted cartesian basis functions of A   symmetry.
 There are   333 symmetry adapted basis functions of A   symmetry.
   333 basis functions,   628 primitive gaussians,   333 cartesian basis functions
    73 alpha electrons       73 beta electrons
       nuclear repulsion energy      1596.0558614132 Hartrees.
 NAtoms=   43 NActive=   43 NUniq=   43 SFac= 1.00D+00 NAtFMM=   60 NAOKFM=F Big=F
 Integral buffers will be    131072 words long.
 Raffenetti 2 integral format.
 Two-electron integral symmetry is turned on.
 ------------------------------------------------------------------------------
 Polarizable Continuum Model (PCM)
 =================================
 Model                : PCM (using non-symmetric T matrix).
 Atomic radii         : SMD-Coulomb.
 Polarization charges : Total charges.
 Charge compensation  : None.
 Solution method      : On-the-fly selection.
 Cavity type          : VdW (van der Waals Surface) (Alpha=1.000).
 Cavity algorithm     : GePol (No added spheres)
                        Default sphere list used, NSphG=   43.
                        Lebedev-Laikov grids with approx.  5.0 points / Ang**2.
                        Smoothing algorithm: Karplus/York (Gamma=1.0000).
                        Polarization charges: spherical gaussians, with
                                              point-specific exponents (IZeta= 3).
                        Self-potential: point-specific (ISelfS= 7).
                        Self-field    : sphere-specific E.n sum rule (ISelfD= 2).
 1st derivatives      : Analytical E(r).r(x)/FMM algorithm (CHGder, D1EAlg=3).
                        Cavity 1st derivative terms included.
 Solvent              : Methanol, Eps=  32.613000 Eps(inf)=   1.765709
 ------------------------------------------------------------------------------
 ------------------------------------------------------------------------------
 Atomic radii for non-electrostatic terms: SMD-CDS.
 ------------------------------------------------------------------------------
 Nuclear repulsion after PCM non-electrostatic terms =     1596.0573672533 Hartrees.
 One-electron integrals computed using PRISM.
 NBasis=   333 RedAO= T EigKep=  9.41D-04  NBF=   333
 NBsUse=   333 1.00D-06 EigRej= -1.00D+00 NBFU=   333
 Initial guess from the checkpoint file:  "DY-202A-11R_70.chk"
 B after Tr=     0.000000    0.000000    0.000000
         Rot=    0.999997    0.002582    0.000023    0.000071 Ang=   0.30 deg.
 ExpMin= 1.61D-01 ExpMax= 5.48D+03 ExpMxC= 8.25D+02 IAcc=1 IRadAn=         1 AccDes= 0.00D+00
 Harris functional with IExCor=  402 and IRadAn=       1 diagonalized for initial guess.
 HarFok:  IExCor=  402 AccDes= 0.00D+00 IRadAn=         1 IDoV= 1 UseB2=F ITyADJ=14
 ICtDFT=  3500011 ScaDFX=  1.000000  1.000000  1.000000  1.000000
 FoFCou: FMM=F IPFlag=           0 FMFlag=      100000 FMFlg1=           0
         NFxFlg=           0 DoJE=T BraDBF=F KetDBF=T FulRan=T
         wScrn=  0.000000 ICntrl=     500 IOpCl=  0 I1Cent=   200000004 NGrid=           0
         NMat0=    1 NMatS0=      1 NMatT0=    0 NMatD0=    1 NMtDS0=    0 NMtDT0=    0
 Petite list used in FoFCou.
 Keep R1 ints in memory in canonical form, NReq=1565304907.
 Requested convergence on RMS density matrix=1.00D-08 within 128 cycles.
 Requested convergence on MAX density matrix=1.00D-06.
 Requested convergence on             energy=1.00D-06.
 No special actions if energy rises.
 Inv3:  Mode=1 IEnd=    22146267.
 Iteration    1 A*A^-1 deviation from unit magnitude is 6.66D-15 for   2711.
 Iteration    1 A*A^-1 deviation from orthogonality  is 4.46D-15 for   2484   1250.
 Iteration    1 A^-1*A deviation from unit magnitude is 6.55D-15 for   2711.
 Iteration    1 A^-1*A deviation from orthogonality  is 4.40D-10 for   2318   2254.
 Iteration    2 A*A^-1 deviation from unit magnitude is 2.89D-15 for    989.
 Iteration    2 A*A^-1 deviation from orthogonality  is 2.62D-15 for   1972    964.
 Iteration    2 A^-1*A deviation from unit magnitude is 8.88D-16 for    642.
 Iteration    2 A^-1*A deviation from orthogonality  is 3.56D-16 for   2437    444.
 Error on total polarization charges =  0.05210
 SCF Done:  E(RB3LYP) =  -886.950441985     A.U. after   10 cycles
            NFock= 10  Conv=0.52D-08     -V/T= 2.0094
 SMD-CDS (non-electrostatic) energy       (kcal/mol) =       0.94
 (included in total energy above)
 D1PCM: PCM CHGder 1st derivatives, ID1Alg=3 FixD1E=F DoIter=F DoCFld=F I1PDM=0.
 Calling FoFJK, ICntrl=      2127 FMM=F ISym2X=0 I1Cent= 0 IOpClX= 0 NMat=1 NMatS=1 NMatT=0.
 ***** Axes restored to original set *****
 -------------------------------------------------------------------
 Center     Atomic                   Forces (Hartrees/Bohr)
 Number     Number              X              Y              Z
 -------------------------------------------------------------------
      1        6          -0.001810587    0.000894801    0.000344100
      2        6           0.001172069   -0.000912825   -0.000389394
      3        6          -0.000787269    0.000481970   -0.000099224
      4        6           0.000498337   -0.000437299   -0.000051212
      5        6          -0.000172113    0.000247877   -0.000032977
      6        6          -0.000300582    0.000117864    0.000088494
      7        6           0.000668882   -0.000670703    0.000042579
      8        6           0.000605460   -0.000180086   -0.000114174
      9        6           0.001222379   -0.000055665   -0.000008125
     10        6          -0.001838284   -0.000274631   -0.000584534
     11        8           0.000492264    0.000564383   -0.000055401
     12        6          -0.000043001    0.000080395    0.000203704
     13        6           0.000402248    0.000016230    0.000387307
     14        8           0.000303332    0.000611876    0.000589807
     15        6          -0.000469302    0.000127921    0.000552389
     16        8           0.000006026    0.000057880   -0.000639024
     17        6           0.000072271    0.000041977   -0.000370320
     18        6           0.001108457    0.000175033    0.000355431
     19        8          -0.000698967   -0.000081571    0.000168292
     20        1           0.000117150   -0.000003674    0.000133658
     21        1           0.000033423    0.000017883   -0.000081530
     22        1           0.000030173   -0.000002821    0.000050439
     23        1          -0.000002927   -0.000027180    0.000011166
     24        1          -0.000109352   -0.000044966   -0.000062461
     25        1           0.000114236   -0.000109664    0.000052279
     26        1           0.000015411    0.000097329   -0.000056774
     27        1           0.000074875   -0.000127631   -0.000081638
     28        1          -0.000415332   -0.000007031   -0.000143208
     29        1          -0.000272146   -0.000039950    0.000124291
     30        1          -0.000049332    0.000042406   -0.000065001
     31        1          -0.000028352   -0.000083755   -0.000110527
     32        1           0.000085352    0.000068368   -0.000137718
     33        1          -0.000068158   -0.000087930    0.000016700
     34        1           0.000023455   -0.000058923   -0.000076637
     35        1          -0.000074023   -0.000050666   -0.000058185
     36        1           0.000262465   -0.000098827   -0.000031041
     37        1           0.000089073    0.000039366    0.000183751
     38        1          -0.000115921    0.000005044    0.000097780
     39        1           0.000050852   -0.000120805    0.000011836
     40        1          -0.000023639   -0.000013331    0.000011162
     41        1          -0.000138100   -0.000001202   -0.000055658
     42        1          -0.000049237   -0.000162627   -0.000029500
     43        1           0.000018434   -0.000034841   -0.000090904
 -------------------------------------------------------------------
 Cartesian Forces:  Max     0.001838284 RMS     0.000395229

 GradGradGradGradGradGradGradGradGradGradGradGradGradGradGradGradGradGrad
 Berny optimization.
 Using GEDIIS/GDIIS optimizer.
 FormGI is forming the generalized inverse of G from B-inverse, IUseBI=4.
 Internal  Forces:  Max     0.000965670 RMS     0.000172287
 Search for a local minimum.
 Step number   7 out of a maximum of  258
 All quantities printed in internal units (Hartrees-Bohrs-Radians)
 Mixed Optimization -- En-DIIS/RFO-DIIS
 Swapping is turned off.
 Update second derivatives using D2CorX and points    4    5    6    7
 DE= -1.32D-04 DEPred=-1.44D-04 R= 9.16D-01
 TightC=F SS=  1.41D+00  RLast= 1.93D-01 DXNew= 1.0947D+00 5.7970D-01
 Trust test= 9.16D-01 RLast= 1.93D-01 DXMaxT set to 6.51D-01
 ITU=  1  0  1 -1  1  1  0
     Eigenvalues ---    0.00188   0.00232   0.00343   0.00365   0.00382
     Eigenvalues ---    0.00509   0.00553   0.00699   0.00795   0.00843
     Eigenvalues ---    0.01094   0.01122   0.01210   0.01274   0.01322
     Eigenvalues ---    0.01394   0.02491   0.02633   0.03234   0.03745
     Eigenvalues ---    0.03916   0.04239   0.04419   0.04579   0.04679
     Eigenvalues ---    0.04794   0.04994   0.05090   0.05112   0.05341
     Eigenvalues ---    0.05429   0.05473   0.05540   0.05575   0.05585
     Eigenvalues ---    0.05623   0.05661   0.05753   0.05819   0.05971
     Eigenvalues ---    0.06163   0.06546   0.07259   0.07876   0.08267
     Eigenvalues ---    0.08638   0.09031   0.09098   0.09303   0.09696
     Eigenvalues ---    0.10414   0.11810   0.12154   0.13056   0.13822
     Eigenvalues ---    0.14668   0.15525   0.15914   0.15995   0.16000
     Eigenvalues ---    0.16000   0.16000   0.16000   0.16000   0.16001
     Eigenvalues ---    0.16025   0.16049   0.16063   0.16507   0.16815
     Eigenvalues ---    0.17160   0.18410   0.19749   0.20795   0.21990
     Eigenvalues ---    0.23447   0.24793   0.24935   0.25293   0.26688
     Eigenvalues ---    0.26740   0.27273   0.27811   0.28400   0.28620
     Eigenvalues ---    0.28777   0.29143   0.29470   0.29523   0.30142
     Eigenvalues ---    0.30659   0.31703   0.32394   0.33758   0.33809
     Eigenvalues ---    0.33827   0.33845   0.33951   0.33978   0.33988
     Eigenvalues ---    0.34112   0.34128   0.34150   0.34174   0.34201
     Eigenvalues ---    0.34205   0.34248   0.34277   0.34304   0.34313
     Eigenvalues ---    0.34341   0.34452   0.34686   0.34862   0.35391
     Eigenvalues ---    0.39523   0.41315   0.42325   0.51865   0.52215
     Eigenvalues ---    0.52952   0.53149   0.94995
 En-DIIS/RFO-DIIS IScMMF=        0 using points:     7    6    5    4    3
 RFO step:  Lambda=-1.72521023D-05.
 DidBck=F Rises=F RFO-DIIS coefs:    1.14142   -0.13275   -0.33248    0.10884    0.21496
 Iteration  1 RMS(Cart)=  0.01426839 RMS(Int)=  0.00008929
 Iteration  2 RMS(Cart)=  0.00010223 RMS(Int)=  0.00005241
 Iteration  3 RMS(Cart)=  0.00000001 RMS(Int)=  0.00005241
 Variable       Old X    -DE/DX   Delta X   Delta X   Delta X     New X
                                 (Linear)    (Quad)   (Total)
    R1        2.56117   0.00027   0.00090  -0.00047   0.00040   2.56158
    R2        2.85796  -0.00071  -0.00233  -0.00116  -0.00348   2.85447
    R3        2.77688   0.00097   0.00280   0.00092   0.00364   2.78052
    R4        2.84024   0.00047   0.00120   0.00088   0.00210   2.84235
    R5        2.90852  -0.00042  -0.00239  -0.00026  -0.00262   2.90590
    R6        2.93448  -0.00030  -0.00110  -0.00063  -0.00174   2.93275
    R7        2.07711   0.00012  -0.00003   0.00030   0.00027   2.07738
    R8        2.06573  -0.00001   0.00035  -0.00009   0.00026   2.06599
    R9        2.92699   0.00012   0.00084   0.00018   0.00100   2.92799
   R10        2.95169   0.00010   0.00102  -0.00024   0.00078   2.95247
   R11        2.07408  -0.00004   0.00006  -0.00018  -0.00012   2.07397
   R12        2.91059   0.00003   0.00029  -0.00017   0.00009   2.91068
   R13        2.07483   0.00001  -0.00013   0.00019   0.00006   2.07489
   R14        2.07116   0.00005   0.00033  -0.00015   0.00018   2.07134
   R15        2.91119   0.00017   0.00018   0.00044   0.00059   2.91178
   R16        2.07391   0.00013   0.00037   0.00014   0.00051   2.07442
   R17        2.07511   0.00007   0.00015   0.00009   0.00023   2.07534
   R18        2.91360   0.00015  -0.00026   0.00052   0.00026   2.91386
   R19        2.07946  -0.00005  -0.00006  -0.00014  -0.00020   2.07927
   R20        2.86758   0.00023  -0.00018   0.00017   0.00001   2.86759
   R21        2.32751   0.00075   0.00080   0.00000   0.00079   2.32831
   R22        2.90478   0.00061   0.00205   0.00046   0.00260   2.90737
   R23        2.07174   0.00010  -0.00035   0.00049   0.00013   2.07188
   R24        2.06948  -0.00016  -0.00032  -0.00028  -0.00060   2.06889
   R25        2.89427   0.00038   0.00038   0.00109   0.00147   2.89575
   R26        2.72672  -0.00091  -0.00083  -0.00194  -0.00277   2.72395
   R27        2.07321   0.00004   0.00011   0.00000   0.00010   2.07331
   R28        2.06971   0.00012   0.00019   0.00012   0.00031   2.07002
   R29        2.07027   0.00015   0.00022   0.00029   0.00052   2.07078
   R30        2.07230   0.00010   0.00040  -0.00001   0.00039   2.07269
   R31        2.07075   0.00007   0.00020   0.00006   0.00026   2.07102
   R32        2.07047  -0.00010  -0.00011  -0.00022  -0.00033   2.07014
   R33        1.83725  -0.00013  -0.00019  -0.00012  -0.00031   1.83695
   R34        2.74106  -0.00047  -0.00121  -0.00074  -0.00195   2.73911
   R35        2.90072   0.00022   0.00028   0.00054   0.00082   2.90154
   R36        2.91498  -0.00035  -0.00020  -0.00108  -0.00128   2.91370
   R37        1.83611   0.00005   0.00003   0.00005   0.00007   1.83618
   R38        2.07138  -0.00013  -0.00021  -0.00026  -0.00047   2.07092
   R39        2.06860   0.00012   0.00032   0.00026   0.00058   2.06919
   R40        2.06622   0.00002   0.00021   0.00014   0.00034   2.06656
   R41        2.69717   0.00066   0.00207   0.00013   0.00220   2.69937
   R42        2.07175  -0.00003  -0.00003  -0.00033  -0.00036   2.07139
   R43        2.06832  -0.00003  -0.00039   0.00014  -0.00025   2.06807
   R44        1.84051  -0.00008  -0.00004  -0.00002  -0.00005   1.84045
[truncated: 814,123 more chars]
