# Supplementary material for: New patchoulol- and guaiane-type sesquiterpenoids from Sanguisorba officinalis with anti-melanogenic activity
Source: Nat Prod Bioprospect. 2026 May 12;16(1):63. doi: 10.1007/s13659-026-00616-0 (PMC13161421; doi:10.1007/s13659-026-00616-0)
Supplement: Supplementary file 2 — Additional file 2. It includes the calculated NMR data of compound 11. [file 13659_2026_616_MOESM2_ESM.zip › New folder/11R-opt_freq-conf-8.log]

 Entering Gaussian System, Link 0=/gpfs/home/zhengshan/software/Gaussian/g09/g09
 Input=DY-202A-11R_8.gjf
 Output=DY-202A-11R_8.log
 Initial command:
 /gpfs/home/zhengshan/software/Gaussian/g09/l1.exe "/gpfs/home/zhengshan/software/Gaussian/g09/scratch/zhengshan/%J/Gau-10954.inp" -scrdir="/gpfs/home/zhengshan/software/Gaussian/g09/scratch/zhengshan/%J/"
 Entering Link 1 = /gpfs/home/zhengshan/software/Gaussian/g09/l1.exe PID=     10955.
  
 Copyright (c) 1988,1990,1992,1993,1995,1998,2003,2009,2013,
            Gaussian, Inc.  All Rights Reserved.
  
 This is part of the Gaussian(R) 09 program.  It is based on
 the Gaussian(R) 03 system (copyright 2003, Gaussian, Inc.),
 the Gaussian(R) 98 system (copyright 1998, Gaussian, Inc.),
 the Gaussian(R) 94 system (copyright 1995, Gaussian, Inc.),
 the Gaussian 92(TM) system (copyright 1992, Gaussian, Inc.),
 the Gaussian 90(TM) system (copyright 1990, Gaussian, Inc.),
 the Gaussian 88(TM) system (copyright 1988, Gaussian, Inc.),
 the Gaussian 86(TM) system (copyright 1986, Carnegie Mellon
 University), and the Gaussian 82(TM) system (copyright 1983,
 Carnegie Mellon University). Gaussian is a federally registered
 trademark of Gaussian, Inc.
  
 This software contains proprietary and confidential information,
 including trade secrets, belonging to Gaussian, Inc.
  
 This software is provided under written license and may be
 used, copied, transmitted, or stored only in accord with that
 written license.
  
 The following legend is applicable only to US Government
 contracts under FAR:
  
                    RESTRICTED RIGHTS LEGEND
  
 Use, reproduction and disclosure by the US Government is
 subject to restrictions as set forth in subparagraphs (a)
 and (c) of the Commercial Computer Software - Restricted
 Rights clause in FAR 52.227-19.
  
 Gaussian, Inc.
 340 Quinnipiac St., Bldg. 40, Wallingford CT 06492
  
  
 ---------------------------------------------------------------
 Warning -- This program may not be used in any manner that
 competes with the business of Gaussian, Inc. or will provide
 assistance to any competitor of Gaussian, Inc.  The licensee
 of this program is prohibited from giving any competitor of
 Gaussian, Inc. access to this program.  By using this program,
 the user acknowledges that Gaussian, Inc. is engaged in the
 business of creating and licensing software in the field of
 computational chemistry and represents and warrants to the
 licensee that it is not a competitor of Gaussian, Inc. and that
 it will not use this program in any manner prohibited above.
 ---------------------------------------------------------------
  

 Cite this work as:
 Gaussian 09, Revision D.01,
 M. J. Frisch, G. W. Trucks, H. B. Schlegel, G. E. Scuseria, 
 M. A. Robb, J. R. Cheeseman, G. Scalmani, V. Barone, B. Mennucci, 
 G. A. Petersson, H. Nakatsuji, M. Caricato, X. Li, H. P. Hratchian, 
 A. F. Izmaylov, J. Bloino, G. Zheng, J. L. Sonnenberg, M. Hada, 
 M. Ehara, K. Toyota, R. Fukuda, J. Hasegawa, M. Ishida, T. Nakajima, 
 Y. Honda, O. Kitao, H. Nakai, T. Vreven, J. A. Montgomery, Jr., 
 J. E. Peralta, F. Ogliaro, M. Bearpark, J. J. Heyd, E. Brothers, 
 K. N. Kudin, V. N. Staroverov, T. Keith, R. Kobayashi, J. Normand, 
 K. Raghavachari, A. Rendell, J. C. Burant, S. S. Iyengar, J. Tomasi, 
 M. Cossi, N. Rega, J. M. Millam, M. Klene, J. E. Knox, J. B. Cross, 
 V. Bakken, C. Adamo, J. Jaramillo, R. Gomperts, R. E. Stratmann, 
 O. Yazyev, A. J. Austin, R. Cammi, C. Pomelli, J. W. Ochterski, 
 R. L. Martin, K. Morokuma, V. G. Zakrzewski, G. A. Voth, 
 P. Salvador, J. J. Dannenberg, S. Dapprich, A. D. Daniels, 
 O. Farkas, J. B. Foresman, J. V. Ortiz, J. Cioslowski, 
 and D. J. Fox, Gaussian, Inc., Wallingford CT, 2013.
 
 ******************************************
 Gaussian 09:  ES64L-G09RevD.01 24-Apr-2013
                10-Mar-2024 
 ******************************************
 %nprocshared=4
 Will use up to    4 processors via shared memory.
 %mem=12GB
 %chk=DY-202A-11R_8.chk
 ----------------------------------------------------------
 # opt freq b3lyp/6-31g(d) scrf=(smd,solvent=methanol,read)
 ----------------------------------------------------------
 1/14=-1,18=20,19=15,26=3,38=1,40=2/1,3;
 2/9=110,12=2,17=6,18=5,40=1/2;
 3/5=1,6=6,7=1,11=2,16=1,25=1,30=1,70=32203,71=1,72=3,74=-5/1,2,3;
 4//1;
 5/5=2,38=5,53=3/2;
 6/7=2,8=2,9=2,10=2,28=1/1;
 7//1,2,3,16;
 1/14=-1,18=20,19=15,26=3/3(2);
 2/9=110/2;
 99//99;
 2/9=110/2;
 3/5=1,6=6,7=1,11=2,16=1,25=1,30=1,70=32205,71=1,72=3,74=-5/1,2,3;
 4/5=5,16=3,69=1/1;
 5/5=2,38=5,53=3/2;
 7//1,2,3,16;
 1/14=-1,18=20,19=15,26=3/3(-5);
 2/9=110/2;
 6/7=2,8=2,9=2,10=2,19=2,28=1/1;
 99/9=1/99;
 --------
 opt+freq
 --------
 Symbolic Z-matrix:
 Charge =  0 Multiplicity = 1
 C                     1.6124    0.733     0.1542 
 C                     0.9549   -0.3703    0.5442 
 C                    -0.4613   -0.4111    1.0489 
 C                    -1.3837    0.4656    0.1833 
 C                    -1.3446    1.9497    0.6261 
 C                     0.0228    2.4976    1.0675 
 C                     1.2341    2.1825    0.1687 
 C                     2.9229    0.2605   -0.3345 
 C                     3.0391   -1.2331   -0.299 
 C                     1.7005   -1.6565    0.3088 
 O                     3.8122    1.0089   -0.7135 
 C                     1.033     2.7284   -1.2489 
 C                     1.8876   -2.4897    1.5747 
 O                     0.935    -2.4022   -0.6405 
 C                    -2.8312   -0.1074    0.0562 
 O                    -3.5566    0.7663   -0.8285 
 C                    -3.5982   -0.1439    1.3806 
 C                    -2.8661   -1.5227   -0.5853 
 O                    -2.0804   -1.5659   -1.7777 
 H                    -0.4941   -0.1149    2.1041 
 H                    -0.8013   -1.4494    1.0333 
 H                    -0.9892    0.4717   -0.8429 
 H                    -2.0313    2.1134    1.4633 
 H                    -1.7235    2.571    -0.1954 
 H                     0.2347    2.1447    2.0859 
 H                    -0.0707    3.5883    1.1585 
 H                     2.081     2.7287    0.6075 
 H                     3.1833   -1.614    -1.3144 
 H                     3.8924   -1.4983    0.3332 
 H                     0.7552    3.7876   -1.2189 
 H                     0.2502    2.1904   -1.7926 
 H                     1.9533    2.6503   -1.8377 
 H                     0.9267   -2.8336    1.9736 
 H                     2.4687   -3.3933    1.3571 
 H                     2.4055   -1.9276    2.3593 
 H                     1.443    -3.2042   -0.8597 
 H                    -3.238     0.558    -1.7293 
 H                    -3.0832   -0.7475    2.134 
 H                    -3.7633    0.8593    1.7849 
 H                    -4.5987   -0.5679    1.2325 
 H                    -2.5205   -2.3083    0.0935 
 H                    -3.8914   -1.7706   -0.8821 
 H                    -1.1569   -1.7533   -1.5114 
 

 GradGradGradGradGradGradGradGradGradGradGradGradGradGradGradGradGradGrad
 Berny optimization.
 Initialization pass.
                           ----------------------------
                           !    Initial Parameters    !
                           ! (Angstroms and Degrees)  !
 --------------------------                            --------------------------
 ! Name  Definition              Value          Derivative Info.                !
 --------------------------------------------------------------------------------
 ! R1    R(1,2)                  1.3423         estimate D2E/DX2                !
 ! R2    R(1,7)                  1.4981         estimate D2E/DX2                !
 ! R3    R(1,8)                  1.4763         estimate D2E/DX2                !
 ! R4    R(2,3)                  1.504          estimate D2E/DX2                !
 ! R5    R(2,10)                 1.5052         estimate D2E/DX2                !
 ! R6    R(3,4)                  1.5391         estimate D2E/DX2                !
 ! R7    R(3,20)                 1.0965         estimate D2E/DX2                !
 ! R8    R(3,21)                 1.0927         estimate D2E/DX2                !
 ! R9    R(4,5)                  1.5492         estimate D2E/DX2                !
 ! R10   R(4,15)                 1.562          estimate D2E/DX2                !
 ! R11   R(4,22)                 1.0994         estimate D2E/DX2                !
 ! R12   R(5,6)                  1.5378         estimate D2E/DX2                !
 ! R13   R(5,23)                 1.0951         estimate D2E/DX2                !
 ! R14   R(5,24)                 1.0975         estimate D2E/DX2                !
 ! R15   R(6,7)                  1.5409         estimate D2E/DX2                !
 ! R16   R(6,25)                 1.0984         estimate D2E/DX2                !
 ! R17   R(6,26)                 1.0985         estimate D2E/DX2                !
 ! R18   R(7,12)                 1.5323         estimate D2E/DX2                !
 ! R19   R(7,27)                 1.0991         estimate D2E/DX2                !
 ! R20   R(8,9)                  1.4985         estimate D2E/DX2                !
 ! R21   R(8,11)                 1.2225         estimate D2E/DX2                !
 ! R22   R(9,10)                 1.5299         estimate D2E/DX2                !
 ! R23   R(9,28)                 1.094          estimate D2E/DX2                !
 ! R24   R(9,29)                 1.0946         estimate D2E/DX2                !
 ! R25   R(10,13)                1.527          estimate D2E/DX2                !
 ! R26   R(10,14)                1.4294         estimate D2E/DX2                !
 ! R27   R(12,30)                1.0954         estimate D2E/DX2                !
 ! R28   R(12,31)                1.0945         estimate D2E/DX2                !
 ! R29   R(12,32)                1.0953         estimate D2E/DX2                !
 ! R30   R(13,33)                1.0958         estimate D2E/DX2                !
 ! R31   R(13,34)                1.0961         estimate D2E/DX2                !
 ! R32   R(13,35)                1.0953         estimate D2E/DX2                !
 ! R33   R(14,36)                0.9743         estimate D2E/DX2                !
 ! R34   R(15,16)                1.4395         estimate D2E/DX2                !
 ! R35   R(15,17)                1.5309         estimate D2E/DX2                !
 ! R36   R(15,18)                1.5543         estimate D2E/DX2                !
 ! R37   R(16,37)                0.9779         estimate D2E/DX2                !
 ! R38   R(17,38)                1.0942         estimate D2E/DX2                !
 ! R39   R(17,39)                1.0941         estimate D2E/DX2                !
 ! R40   R(17,40)                1.0967         estimate D2E/DX2                !
 ! R41   R(18,19)                1.4286         estimate D2E/DX2                !
 ! R42   R(18,41)                1.0942         estimate D2E/DX2                !
 ! R43   R(18,42)                1.0958         estimate D2E/DX2                !
 ! R44   R(19,43)                0.9792         estimate D2E/DX2                !
 ! A1    A(2,1,7)              131.9734         estimate D2E/DX2                !
 ! A2    A(2,1,8)              105.5413         estimate D2E/DX2                !
 ! A3    A(7,1,8)              122.4814         estimate D2E/DX2                !
 ! A4    A(1,2,3)              125.5243         estimate D2E/DX2                !
 ! A5    A(1,2,10)             114.4746         estimate D2E/DX2                !
 ! A6    A(3,2,10)             119.718          estimate D2E/DX2                !
 ! A7    A(2,3,4)              111.1098         estimate D2E/DX2                !
 ! A8    A(2,3,20)             110.1073         estimate D2E/DX2                !
 ! A9    A(2,3,21)             108.2998         estimate D2E/DX2                !
 ! A10   A(4,3,20)             111.6813         estimate D2E/DX2                !
 ! A11   A(4,3,21)             110.2901         estimate D2E/DX2                !
 ! A12   A(20,3,21)            105.1371         estimate D2E/DX2                !
 ! A13   A(3,4,5)              111.7037         estimate D2E/DX2                !
 ! A14   A(3,4,15)             113.0918         estimate D2E/DX2                !
 ! A15   A(3,4,22)             108.2443         estimate D2E/DX2                !
 ! A16   A(5,4,15)             113.4573         estimate D2E/DX2                !
 ! A17   A(5,4,22)             104.62           estimate D2E/DX2                !
 ! A18   A(15,4,22)            104.9876         estimate D2E/DX2                !
 ! A19   A(4,5,6)              116.4738         estimate D2E/DX2                !
 ! A20   A(4,5,23)             110.2353         estimate D2E/DX2                !
 ! A21   A(4,5,24)             108.6422         estimate D2E/DX2                !
 ! A22   A(6,5,23)             106.552          estimate D2E/DX2                !
 ! A23   A(6,5,24)             108.6718         estimate D2E/DX2                !
 ! A24   A(23,5,24)            105.7318         estimate D2E/DX2                !
 ! A25   A(5,6,7)              117.304          estimate D2E/DX2                !
 ! A26   A(5,6,25)             108.8557         estimate D2E/DX2                !
 ! A27   A(5,6,26)             107.5693         estimate D2E/DX2                !
 ! A28   A(7,6,25)             108.8715         estimate D2E/DX2                !
 ! A29   A(7,6,26)             108.5587         estimate D2E/DX2                !
 ! A30   A(25,6,26)            104.9878         estimate D2E/DX2                !
 ! A31   A(1,7,6)              113.7034         estimate D2E/DX2                !
 ! A32   A(1,7,12)             111.6464         estimate D2E/DX2                !
 ! A33   A(1,7,27)             106.8641         estimate D2E/DX2                !
 ! A34   A(6,7,12)             111.3218         estimate D2E/DX2                !
 ! A35   A(6,7,27)             105.7365         estimate D2E/DX2                !
 ! A36   A(12,7,27)            107.0625         estimate D2E/DX2                !
 ! A37   A(1,8,9)              112.3332         estimate D2E/DX2                !
 ! A38   A(1,8,11)             123.5329         estimate D2E/DX2                !
 ! A39   A(9,8,11)             124.1313         estimate D2E/DX2                !
 ! A40   A(8,9,10)             102.5568         estimate D2E/DX2                !
 ! A41   A(8,9,28)             109.5876         estimate D2E/DX2                !
 ! A42   A(8,9,29)             108.398          estimate D2E/DX2                !
 ! A43   A(10,9,28)            112.8115         estimate D2E/DX2                !
 ! A44   A(10,9,29)            112.6798         estimate D2E/DX2                !
 ! A45   A(28,9,29)            110.4231         estimate D2E/DX2                !
 ! A46   A(2,10,9)             105.0143         estimate D2E/DX2                !
 ! A47   A(2,10,13)            113.4094         estimate D2E/DX2                !
 ! A48   A(2,10,14)            106.5208         estimate D2E/DX2                !
 ! A49   A(9,10,13)            111.9103         estimate D2E/DX2                !
 ! A50   A(9,10,14)            110.4328         estimate D2E/DX2                !
 ! A51   A(13,10,14)           109.3614         estimate D2E/DX2                !
 ! A52   A(7,12,30)            110.6352         estimate D2E/DX2                !
 ! A53   A(7,12,31)            112.23           estimate D2E/DX2                !
 ! A54   A(7,12,32)            111.2009         estimate D2E/DX2                !
 ! A55   A(30,12,31)           107.9104         estimate D2E/DX2                !
 ! A56   A(30,12,32)           107.262          estimate D2E/DX2                !
 ! A57   A(31,12,32)           107.3889         estimate D2E/DX2                !
 ! A58   A(10,13,33)           111.4439         estimate D2E/DX2                !
 ! A59   A(10,13,34)           110.4987         estimate D2E/DX2                !
 ! A60   A(10,13,35)           111.8235         estimate D2E/DX2                !
 ! A61   A(33,13,34)           106.1667         estimate D2E/DX2                !
 ! A62   A(33,13,35)           108.3559         estimate D2E/DX2                !
 ! A63   A(34,13,35)           108.335          estimate D2E/DX2                !
 ! A64   A(10,14,36)           107.4338         estimate D2E/DX2                !
 ! A65   A(4,15,16)            107.1182         estimate D2E/DX2                !
 ! A66   A(4,15,17)            113.7438         estimate D2E/DX2                !
 ! A67   A(4,15,18)            112.8571         estimate D2E/DX2                !
 ! A68   A(16,15,17)           107.0784         estimate D2E/DX2                !
 ! A69   A(16,15,18)           106.7198         estimate D2E/DX2                !
 ! A70   A(17,15,18)           108.9109         estimate D2E/DX2                !
 ! A71   A(15,16,37)           105.8224         estimate D2E/DX2                !
 ! A72   A(15,17,38)           111.9022         estimate D2E/DX2                !
 ! A73   A(15,17,39)           111.9263         estimate D2E/DX2                !
 ! A74   A(15,17,40)           110.4544         estimate D2E/DX2                !
 ! A75   A(38,17,39)           108.808          estimate D2E/DX2                !
 ! A76   A(38,17,40)           108.0055         estimate D2E/DX2                !
 ! A77   A(39,17,40)           105.4697         estimate D2E/DX2                !
 ! A78   A(15,18,19)           111.0797         estimate D2E/DX2                !
 ! A79   A(15,18,41)           112.9928         estimate D2E/DX2                !
 ! A80   A(15,18,42)           109.8034         estimate D2E/DX2                !
 ! A81   A(19,18,41)           108.8051         estimate D2E/DX2                !
 ! A82   A(19,18,42)           106.3602         estimate D2E/DX2                !
 ! A83   A(41,18,42)           107.5246         estimate D2E/DX2                !
 ! A84   A(18,19,43)           107.3059         estimate D2E/DX2                !
 ! D1    D(7,1,2,3)              4.3003         estimate D2E/DX2                !
 ! D2    D(7,1,2,10)           178.1343         estimate D2E/DX2                !
 ! D3    D(8,1,2,3)           -176.4236         estimate D2E/DX2                !
 ! D4    D(8,1,2,10)            -2.5896         estimate D2E/DX2                !
 ! D5    D(2,1,7,6)             15.7088         estimate D2E/DX2                !
 ! D6    D(2,1,7,12)          -111.2668         estimate D2E/DX2                !
 ! D7    D(2,1,7,27)           131.9788         estimate D2E/DX2                !
 ! D8    D(8,1,7,6)           -163.4645         estimate D2E/DX2                !
 ! D9    D(8,1,7,12)            69.56           estimate D2E/DX2                !
 ! D10   D(8,1,7,27)           -47.1944         estimate D2E/DX2                !
 ! D11   D(2,1,8,9)              2.9681         estimate D2E/DX2                !
 ! D12   D(2,1,8,11)          -176.4736         estimate D2E/DX2                !
 ! D13   D(7,1,8,9)           -177.6699         estimate D2E/DX2                !
 ! D14   D(7,1,8,11)             2.8884         estimate D2E/DX2                !
 ! D15   D(1,2,3,4)             43.8731         estimate D2E/DX2                !
 ! D16   D(1,2,3,20)           -80.3944         estimate D2E/DX2                !
 ! D17   D(1,2,3,21)           165.1515         estimate D2E/DX2                !
 ! D18   D(10,2,3,4)          -129.6638         estimate D2E/DX2                !
 ! D19   D(10,2,3,20)          106.0686         estimate D2E/DX2                !
 ! D20   D(10,2,3,21)           -8.3854         estimate D2E/DX2                !
 ! D21   D(1,2,10,9)             1.3226         estimate D2E/DX2                !
 ! D22   D(1,2,10,13)          123.8102         estimate D2E/DX2                !
 ! D23   D(1,2,10,14)         -115.8432         estimate D2E/DX2                !
 ! D24   D(3,2,10,9)           175.5457         estimate D2E/DX2                !
 ! D25   D(3,2,10,13)          -61.9667         estimate D2E/DX2                !
 ! D26   D(3,2,10,14)           58.3798         estimate D2E/DX2                !
 ! D27   D(2,3,4,5)            -84.2374         estimate D2E/DX2                !
 ! D28   D(2,3,4,15)           146.3084         estimate D2E/DX2                !
 ! D29   D(2,3,4,22)            30.4237         estimate D2E/DX2                !
 ! D30   D(20,3,4,5)            39.1332         estimate D2E/DX2                !
 ! D31   D(20,3,4,15)          -90.321          estimate D2E/DX2                !
 ! D32   D(20,3,4,22)          153.7943         estimate D2E/DX2                !
 ! D33   D(21,3,4,5)           155.6582         estimate D2E/DX2                !
 ! D34   D(21,3,4,15)           26.2041         estimate D2E/DX2                !
 ! D35   D(21,3,4,22)          -89.6807         estimate D2E/DX2                !
 ! D36   D(3,4,5,6)             37.901          estimate D2E/DX2                !
 ! D37   D(3,4,5,23)           -83.6176         estimate D2E/DX2                !
 ! D38   D(3,4,5,24)           160.9573         estimate D2E/DX2                !
 ! D39   D(15,4,5,6)           167.1634         estimate D2E/DX2                !
 ! D40   D(15,4,5,23)           45.6448         estimate D2E/DX2                !
 ! D41   D(15,4,5,24)          -69.7802         estimate D2E/DX2                !
 ! D42   D(22,4,5,6)           -78.9748         estimate D2E/DX2                !
 ! D43   D(22,4,5,23)          159.5066         estimate D2E/DX2                !
 ! D44   D(22,4,5,24)           44.0816         estimate D2E/DX2                !
 ! D45   D(3,4,15,16)         -177.0343         estimate D2E/DX2                !
 ! D46   D(3,4,15,17)           64.8544         estimate D2E/DX2                !
 ! D47   D(3,4,15,18)          -59.8724         estimate D2E/DX2                !
 ! D48   D(5,4,15,16)           54.412          estimate D2E/DX2                !
 ! D49   D(5,4,15,17)          -63.6993         estimate D2E/DX2                !
 ! D50   D(5,4,15,18)          171.574          estimate D2E/DX2                !
 ! D51   D(22,4,15,16)         -59.229          estimate D2E/DX2                !
 ! D52   D(22,4,15,17)        -177.3404         estimate D2E/DX2                !
 ! D53   D(22,4,15,18)          57.9329         estimate D2E/DX2                !
 ! D54   D(4,5,6,7)             46.5263         estimate D2E/DX2                !
 ! D55   D(4,5,6,25)           -77.5947         estimate D2E/DX2                !
 ! D56   D(4,5,6,26)           169.1528         estimate D2E/DX2                !
 ! D57   D(23,5,6,7)           169.9694         estimate D2E/DX2                !
 ! D58   D(23,5,6,25)           45.8484         estimate D2E/DX2                !
 ! D59   D(23,5,6,26)          -67.4041         estimate D2E/DX2                !
 ! D60   D(24,5,6,7)           -76.5146         estimate D2E/DX2                !
 ! D61   D(24,5,6,25)          159.3643         estimate D2E/DX2                !
 ! D62   D(24,5,6,26)           46.1119         estimate D2E/DX2                !
 ! D63   D(5,6,7,1)            -67.8037         estimate D2E/DX2                !
 ! D64   D(5,6,7,12)            59.341          estimate D2E/DX2                !
 ! D65   D(5,6,7,27)           175.2678         estimate D2E/DX2                !
 ! D66   D(25,6,7,1)            56.3093         estimate D2E/DX2                !
 ! D67   D(25,6,7,12)         -176.5459         estimate D2E/DX2                !
 ! D68   D(25,6,7,27)          -60.6192         estimate D2E/DX2                !
 ! D69   D(26,6,7,1)           170.0787         estimate D2E/DX2                !
 ! D70   D(26,6,7,12)          -62.7765         estimate D2E/DX2                !
 ! D71   D(26,6,7,27)           53.1503         estimate D2E/DX2                !
 ! D72   D(1,7,12,30)          179.8832         estimate D2E/DX2                !
 ! D73   D(1,7,12,31)           59.2921         estimate D2E/DX2                !
 ! D74   D(1,7,12,32)          -61.0274         estimate D2E/DX2                !
 ! D75   D(6,7,12,30)           51.6264         estimate D2E/DX2                !
 ! D76   D(6,7,12,31)          -68.9646         estimate D2E/DX2                !
 ! D77   D(6,7,12,32)          170.7158         estimate D2E/DX2                !
 ! D78   D(27,7,12,30)         -63.4828         estimate D2E/DX2                !
 ! D79   D(27,7,12,31)         175.9262         estimate D2E/DX2                !
 ! D80   D(27,7,12,32)          55.6066         estimate D2E/DX2                !
 ! D81   D(1,8,9,10)            -2.1201         estimate D2E/DX2                !
 ! D82   D(1,8,9,28)           117.9367         estimate D2E/DX2                !
 ! D83   D(1,8,9,29)          -121.4865         estimate D2E/DX2                !
 ! D84   D(11,8,9,10)          177.3177         estimate D2E/DX2                !
 ! D85   D(11,8,9,28)          -62.6256         estimate D2E/DX2                !
 ! D86   D(11,8,9,29)           57.9512         estimate D2E/DX2                !
 ! D87   D(8,9,10,2)             0.5543         estimate D2E/DX2                !
 ! D88   D(8,9,10,13)         -122.8981         estimate D2E/DX2                !
 ! D89   D(8,9,10,14)          115.0173         estimate D2E/DX2                !
 ! D90   D(28,9,10,2)         -117.2393         estimate D2E/DX2                !
 ! D91   D(28,9,10,13)         119.3083         estimate D2E/DX2                !
 ! D92   D(28,9,10,14)          -2.7763         estimate D2E/DX2                !
 ! D93   D(29,9,10,2)          116.8835         estimate D2E/DX2                !
 ! D94   D(29,9,10,13)          -6.5689         estimate D2E/DX2                !
 ! D95   D(29,9,10,14)        -128.6535         estimate D2E/DX2                !
 ! D96   D(2,10,13,33)          64.4515         estimate D2E/DX2                !
 ! D97   D(2,10,13,34)        -177.7601         estimate D2E/DX2                !
 ! D98   D(2,10,13,35)         -56.9979         estimate D2E/DX2                !
 ! D99   D(9,10,13,33)        -176.9674         estimate D2E/DX2                !
 ! D100  D(9,10,13,34)         -59.179          estimate D2E/DX2                !
 ! D101  D(9,10,13,35)          61.5832         estimate D2E/DX2                !
 ! D102  D(14,10,13,33)        -54.2715         estimate D2E/DX2                !
 ! D103  D(14,10,13,34)         63.5168         estimate D2E/DX2                !
 ! D104  D(14,10,13,35)       -175.721          estimate D2E/DX2                !
 ! D105  D(2,10,14,36)         175.3151         estimate D2E/DX2                !
 ! D106  D(9,10,14,36)          61.8082         estimate D2E/DX2                !
 ! D107  D(13,10,14,36)        -61.7644         estimate D2E/DX2                !
 ! D108  D(4,15,16,37)          75.5736         estimate D2E/DX2                !
 ! D109  D(17,15,16,37)       -162.0575         estimate D2E/DX2                !
 ! D110  D(18,15,16,37)        -45.5508         estimate D2E/DX2                !
 ! D111  D(4,15,17,38)         -58.7929         estimate D2E/DX2                !
 ! D112  D(4,15,17,39)          63.6465         estimate D2E/DX2                !
 ! D113  D(4,15,17,40)        -179.1592         estimate D2E/DX2                !
 ! D114  D(16,15,17,38)       -176.9271         estimate D2E/DX2                !
 ! D115  D(16,15,17,39)        -54.4877         estimate D2E/DX2                !
 ! D116  D(16,15,17,40)         62.7066         estimate D2E/DX2                !
 ! D117  D(18,15,17,38)         68.0242         estimate D2E/DX2                !
 ! D118  D(18,15,17,39)       -169.5363         estimate D2E/DX2                !
 ! D119  D(18,15,17,40)        -52.342          estimate D2E/DX2                !
 ! D120  D(4,15,18,19)         -48.444          estimate D2E/DX2                !
 ! D121  D(4,15,18,41)          74.161          estimate D2E/DX2                !
 ! D122  D(4,15,18,42)        -165.8087         estimate D2E/DX2                !
 ! D123  D(16,15,18,19)         68.9529         estimate D2E/DX2                !
 ! D124  D(16,15,18,41)       -168.4421         estimate D2E/DX2                !
 ! D125  D(16,15,18,42)        -48.4117         estimate D2E/DX2                !
 ! D126  D(17,15,18,19)       -175.7666         estimate D2E/DX2                !
 ! D127  D(17,15,18,41)        -53.1616         estimate D2E/DX2                !
 ! D128  D(17,15,18,42)         66.8687         estimate D2E/DX2                !
 ! D129  D(15,18,19,43)         85.7418         estimate D2E/DX2                !
 ! D130  D(41,18,19,43)        -39.2525         estimate D2E/DX2                !
 ! D131  D(42,18,19,43)       -154.8143         estimate D2E/DX2                !
 --------------------------------------------------------------------------------
 Trust Radius=3.00D-01 FncErr=1.00D-07 GrdErr=1.00D-06
 Number of steps in this run=    258 maximum allowed number of steps=    258.
 GradGradGradGradGradGradGradGradGradGradGradGradGradGradGradGradGradGrad

                          Input orientation:                          
 ---------------------------------------------------------------------
 Center     Atomic      Atomic             Coordinates (Angstroms)
 Number     Number       Type             X           Y           Z
 ---------------------------------------------------------------------
      1          6           0        1.612400    0.733000    0.154200
      2          6           0        0.954900   -0.370300    0.544200
      3          6           0       -0.461300   -0.411100    1.048900
      4          6           0       -1.383700    0.465600    0.183300
      5          6           0       -1.344600    1.949700    0.626100
      6          6           0        0.022800    2.497600    1.067500
      7          6           0        1.234100    2.182500    0.168700
      8          6           0        2.922900    0.260500   -0.334500
      9          6           0        3.039100   -1.233100   -0.299000
     10          6           0        1.700500   -1.656500    0.308800
     11          8           0        3.812200    1.008900   -0.713500
     12          6           0        1.033000    2.728400   -1.248900
     13          6           0        1.887600   -2.489700    1.574700
     14          8           0        0.935000   -2.402200   -0.640500
     15          6           0       -2.831200   -0.107400    0.056200
     16          8           0       -3.556600    0.766300   -0.828500
     17          6           0       -3.598200   -0.143900    1.380600
     18          6           0       -2.866100   -1.522700   -0.585300
     19          8           0       -2.080400   -1.565900   -1.777700
     20          1           0       -0.494100   -0.114900    2.104100
     21          1           0       -0.801300   -1.449400    1.033300
     22          1           0       -0.989200    0.471700   -0.842900
     23          1           0       -2.031300    2.113400    1.463300
     24          1           0       -1.723500    2.571000   -0.195400
     25          1           0        0.234700    2.144700    2.085900
     26          1           0       -0.070700    3.588300    1.158500
     27          1           0        2.081000    2.728700    0.607500
     28          1           0        3.183300   -1.614000   -1.314400
     29          1           0        3.892400   -1.498300    0.333200
     30          1           0        0.755200    3.787600   -1.218900
     31          1           0        0.250200    2.190400   -1.792600
     32          1           0        1.953300    2.650300   -1.837700
     33          1           0        0.926700   -2.833600    1.973600
     34          1           0        2.468700   -3.393300    1.357100
     35          1           0        2.405500   -1.927600    2.359300
     36          1           0        1.443000   -3.204200   -0.859700
     37          1           0       -3.238000    0.558000   -1.729300
     38          1           0       -3.083200   -0.747500    2.134000
     39          1           0       -3.763300    0.859300    1.784900
     40          1           0       -4.598700   -0.567900    1.232500
     41          1           0       -2.520500   -2.308300    0.093500
     42          1           0       -3.891400   -1.770600   -0.882100
     43          1           0       -1.156900   -1.753300   -1.511400
 ---------------------------------------------------------------------
                    Distance matrix (angstroms):
                    1          2          3          4          5
     1  C    0.000000
     2  C    1.342266   0.000000
     3  C    2.531735   1.503998   0.000000
     4  C    3.008150   2.509587   1.539054   0.000000
     5  C    3.232166   3.267539   2.555847   1.549243   0.000000
     6  C    2.544555   3.060638   2.948768   2.624705   1.537794
     7  C    1.498123   2.595331   3.221163   3.130629   2.629278
     8  C    1.476311   2.245673   3.717210   4.342463   4.689105
     9  C    2.471116   2.408174   3.839963   4.762285   5.495712
    10  C    2.396116   1.505205   2.602335   3.745844   4.730538
    11  O    2.380786   3.412941   4.835830   5.300642   5.410381
    12  C    2.507193   3.580956   4.167647   3.607201   3.126497
    13  C    3.532612   2.534505   3.180310   4.622899   5.572722
    14  O    3.304527   2.352133   2.961116   3.778795   5.073449
    15  C    4.523434   3.826462   2.587298   1.561967   2.601235
    16  O    5.261689   4.850752   3.806808   2.415710   2.899869
    17  C    5.424331   4.634818   3.165685   2.590179   3.167198
    18  C    5.068728   4.147751   3.112768   2.596458   3.979952
    19  O    4.759617   4.004213   3.456113   2.908248   4.321932
    20  H    2.993056   2.144322   1.096475   2.194958   2.677762
    21  H    3.370702   2.118470   1.092662   2.174607   3.466247
    22  H    2.798358   2.532298   2.153351   1.099433   2.113943
    23  H    4.110450   3.991353   3.001621   2.184727   1.095107
    24  H    3.824747   4.046243   3.469056   2.166007   1.097470
    25  H    2.760873   3.036569   2.844626   3.009731   2.159451
    26  H    3.463262   4.135182   4.019923   3.525087   2.142727
    27  H    2.099496   3.297864   4.064046   4.160014   3.513107
    28  H    3.183225   3.157048   4.507246   5.236920   6.080080
    29  H    3.195175   3.153698   4.544110   5.631750   6.276995
    30  H    3.456990   4.520679   4.924619   4.192463   3.345304
    31  H    2.787406   3.537573   3.917672   3.090104   2.907135
    32  H    2.785663   3.974201   4.851281   4.471345   4.175799
    33  H    4.062147   2.848127   2.941109   4.407703   5.463929
    34  H    4.382530   3.477201   4.192064   5.577625   6.604791
    35  H    3.545457   2.797143   3.497923   4.982010   5.665747
    36  H    4.069181   3.200026   3.882077   4.748212   6.044915
    37  H    5.206206   4.859110   4.045691   2.665522   3.327116
    38  H    5.306614   4.356145   2.857441   2.857471   3.545614
    39  H    5.619011   5.031169   3.613698   2.895275   2.895151
    40  H    6.436834   5.599578   4.144439   3.536265   4.158750
    41  H    5.131672   4.004670   2.958456   2.999150   4.449378
    42  H    6.134635   5.242308   4.164443   3.524802   4.754102
    43  H    4.077368   3.255438   2.973297   2.801243   4.279760
                    6          7          8          9         10
     6  C    0.000000
     7  C    1.540901   0.000000
     8  C    3.921836   2.607554   0.000000
     9  C    4.988337   3.891413   1.498534   0.000000
    10  C    4.543880   3.869765   2.362834   1.529882   0.000000
    11  O    4.443843   2.966852   1.222538   2.407500   3.550878
    12  C    2.537613   1.532331   3.240120   4.540950   4.700993
    13  C    5.348635   4.922738   3.504353   2.532933   1.527001
    14  O    5.268530   4.665162   3.336968   2.431184   1.429416
    15  C    3.994254   4.667222   5.779071   5.987803   4.795813
    16  O    4.405033   5.094196   6.517959   6.912397   5.899196
    17  C    4.493016   5.498360   6.754987   6.932616   5.613638
    18  C    5.219224   5.577514   6.062609   5.919225   4.655229
    19  O    5.388009   5.368881   5.518294   5.339156   4.319363
    20  H    2.857776   3.465616   4.214687   4.416873   3.227368
    21  H    4.032260   4.252186   4.320220   4.070686   2.612813
    22  H    2.962776   2.982153   3.950646   4.407876   3.618029
    23  H    2.126874   3.513346   5.586539   6.325640   5.428752
    24  H    2.156355   3.005145   5.191030   6.096250   5.463492
    25  H    1.098444   2.162379   4.078598   4.996193   4.444747
    26  H    1.098476   2.158351   4.718574   5.919549   5.600631
    27  H    2.121602   1.099145   2.772755   4.175591   4.411800
    28  H    5.706791   4.518006   2.131141   1.094036   2.198927
    29  H    5.610723   4.543337   2.116396   1.094591   2.197737
    30  H    2.725460   2.175115   4.233382   5.591945   5.732860
    31  H    2.885525   2.194270   3.604705   4.661454   4.617130
    32  H    3.491466   2.182138   2.985109   4.315942   4.818703
    33  H    5.482677   5.339796   4.345756   3.491210   2.180800
    34  H    6.385061   5.833188   4.051921   2.781095   2.169225
    35  H    5.189258   4.802481   3.508852   2.819634   2.185193
    36  H    6.183979   5.487967   3.803957   2.597529   1.956291
    37  H    4.713487   5.122605   6.323817   6.682498   5.783307
    38  H    4.616853   5.575516   6.571362   6.605895   5.200137
    39  H    4.187272   5.416361   7.039580   7.415755   6.193644
    40  H    5.548223   6.535895   7.727626   7.818182   6.458962
    41  H    5.523923   5.854055   6.034279   5.676201   4.276452
    42  H    6.110600   6.557586   7.131614   6.975725   5.718444
    43  H    5.110046   4.902055   4.699495   4.398515   3.389282
                   11         12         13         14         15
    11  O    0.000000
    12  C    3.311689   0.000000
    13  C    4.602189   5.994299   0.000000
    14  O    4.463094   5.167476   2.412926   0.000000
    15  C    6.780363   4.967604   5.499843   4.464948   0.000000
    16  O    7.373689   5.009092   6.783526   5.499928   1.439532
    17  C    7.786413   6.050817   5.969460   5.452950   1.530901
    18  C    7.143187   5.806479   5.310212   3.901913   1.554289
    19  O    6.518040   5.330469   5.276080   3.329453   2.460511
    20  H    5.267449   4.653923   3.404766   3.847973   3.107408
    21  H    5.511709   5.101677   2.933517   2.593101   2.622248
    22  H    4.833091   3.057258   4.784418   3.464508   2.129953
    23  H    6.332841   4.138138   6.046380   5.797892   2.748040
    24  H    5.775167   2.955153   6.464053   5.656718   2.909318
    25  H    4.682434   3.478344   4.946824   5.347708   4.311772
    26  H    5.023405   2.784449   6.399238   6.335134   4.742744
    27  H    2.774853   2.131789   5.310798   5.403421   5.698869
    28  H    2.763368   4.846083   3.285207   2.475935   6.350008
    29  H    2.718099   5.342677   2.558011   3.242120   6.871545
    30  H    4.161953   1.095435   6.963550   6.219365   5.446023
    31  H    3.904900   1.094454   5.993590   4.784168   4.265322
    32  H    2.722780   1.095325   6.169959   5.291312   5.838082
    33  H    5.505581   6.428970   1.095772   2.649470   5.022987
    34  H    5.046954   6.806444   1.096139   2.706459   6.370119
    35  H    4.477046   6.048239   1.095342   3.374376   6.003368
    36  H    4.835772   5.959473   2.575749   0.974329   5.357035
    37  H    7.137260   4.814858   6.817380   5.230889   1.948398
    38  H    7.664185   6.361525   5.296879   5.155755   2.188718
    39  H    7.978257   5.975113   6.572112   6.212405   2.189000
    40  H    8.775902   6.981331   6.773663   6.123285   2.172510
    41  H    7.194314   6.308546   4.653838   3.533844   2.223035
    42  H    8.191428   6.680214   6.320586   4.873543   2.184185
    43  H    5.740936   4.995018   4.397190   2.357029   2.823055
                   16         17         18         19         20
    16  O    0.000000
    17  C    2.389627   0.000000
    18  C    2.403218   2.510343   0.000000
    19  O    2.918785   3.781621   1.428639   0.000000
    20  H    4.330769   3.187433   3.852422   4.437355   0.000000
    21  H    3.995911   3.106058   2.624621   3.090532   1.738354
    22  H    2.584287   3.482786   2.750771   2.493267   3.045330
    23  H    3.064892   2.749076   4.256157   4.903442   2.781893
    24  H    2.649153   3.656359   4.268013   4.443534   3.743419
    25  H    4.976713   4.519542   5.495461   5.835721   2.374294
    26  H    4.905441   5.140224   6.080906   6.263062   3.845402
    27  H    6.139678   6.411149   6.631061   6.438169   4.117889
    28  H    7.164369   7.443988   6.093863   5.284269   5.239915
    29  H    7.871821   7.683784   6.820672   6.335204   4.928617
    30  H    5.279421   6.416088   6.458680   6.083818   5.275660
    31  H    4.177233   5.507117   4.995599   4.420600   4.588318
    32  H    5.909902   6.998869   6.496849   5.835296   5.401285
    33  H    6.396173   5.297250   4.759387   4.972119   3.070347
    34  H    7.640900   6.882327   5.977638   5.818992   4.481529
    35  H    7.277761   6.339074   6.051808   6.113010   3.429094
    36  H    6.384500   6.308572   4.633690   3.992631   4.698962
    37  H    0.977924   3.208409   2.403406   2.419366   4.762010
    38  H    3.360373   1.094152   2.835958   4.120289   2.665430
    39  H    2.623211   1.094133   3.478037   4.626647   3.426167
    40  H    2.667168   1.096681   2.686623   4.049586   4.220502
    41  H    3.372944   2.739104   1.094247   2.060640   3.599974
    42  H    2.559458   2.802130   1.095803   2.030695   4.816677
    43  H    3.545884   4.112636   1.957601   0.979228   4.024363
                   21         22         23         24         25
    21  H    0.000000
    22  H    2.691850   0.000000
    23  H    3.793592   3.016573   0.000000
    24  H    4.303925   2.316358   1.747977   0.000000
    25  H    3.885720   3.588137   2.350184   3.036546   0.000000
    26  H    5.091942   3.816076   2.472283   2.366367   1.742791
    27  H    5.093670   4.077234   4.245233   3.891496   2.436298
    28  H    4.627724   4.688519   6.985784   6.545462   5.863796
    29  H    4.745877   5.393897   7.029347   6.955354   5.451805
    30  H    5.909422   3.765568   4.214466   2.944762   3.727163
    31  H    4.726469   2.322062   3.976438   2.567371   3.878800
    32  H    5.712968   3.793973   5.202105   4.027691   4.313219
    33  H    2.405443   4.746404   5.786448   6.398267   5.027419
    34  H    3.817917   5.633409   7.112315   7.453702   6.015925
    35  H    3.502930   5.247353   6.067758   6.619104   4.622851
    36  H    3.420476   4.407734   6.763428   6.619740   6.224731
    37  H    4.195131   2.418730   3.750745   2.949361   5.397501
    38  H    2.628930   3.838387   3.121070   4.276369   4.401772
    39  H    3.829940   3.840729   2.162410   3.318477   4.210328
    40  H    3.903456   4.291450   3.719433   4.489807   5.607874
    41  H    2.139295   3.309097   4.654793   4.952397   5.602677
    42  H    3.649746   3.667726   4.903706   4.901106   6.415863
    43  H    2.587335   2.329300   4.956287   4.555487   5.483751
                   26         27         28         29         30
    26  H    0.000000
    27  H    2.381665   0.000000
    28  H    6.615714   4.875224   0.000000
    29  H    6.500829   4.606945   1.797441   0.000000
    30  H    2.524651   2.492940   5.923012   6.339698   0.000000
    31  H    3.281172   3.066280   4.827547   5.602781   1.770651
    32  H    3.735456   2.449787   4.468892   5.067918   1.764032
    33  H    6.549809   5.842758   4.170205   3.642707   7.352670
    34  H    7.431738   6.179894   3.288385   2.581921   7.819027
    35  H    6.164304   4.985502   3.768208   2.549559   6.941939
    36  H    7.245859   6.144837   2.400861   3.214446   7.034725
    37  H    5.249181   6.201962   6.791378   7.702265   5.161053
    38  H    5.368977   6.409612   7.204950   7.243313   6.822198
    39  H    4.634125   6.247941   7.998633   8.140974   6.165598
    40  H    6.146727   7.475064   8.254729   8.589131   7.324206
    41  H    6.473456   6.841737   5.915874   6.468295   7.043621
    42  H    6.890545   7.624446   7.089625   7.882807   7.252442
    43  H    6.069669   5.921322   4.346901   5.381729   5.868838
                   31         32         33         34         35
    31  H    0.000000
    32  H    1.764679   0.000000
    33  H    6.315259   6.756706   0.000000
    34  H    6.783809   6.855471   1.752456   0.000000
    35  H    6.232296   6.227075   1.776640   1.776704   0.000000
    36  H    5.603105   5.957521   2.903704   2.449902   3.594172
    37  H    3.851789   5.598131   6.523737   7.596385   7.398915
    38  H    5.929671   7.258497   4.522924   6.198986   5.618650
    39  H    5.538819   7.000745   5.972371   7.556814   6.793441
    40  H    6.345966   7.919068   6.017696   7.612263   7.223384
    41  H    5.610031   6.952132   3.961553   5.259850   5.435463
    42  H    5.802705   7.390402   5.700796   6.935275   7.083945
    43  H    4.196638   5.401066   4.201626   4.905392   5.263401
                   36         37         38         39         40
    36  H    0.000000
    37  H    6.068123   0.000000
    38  H    5.956853   4.080855   0.000000
    39  H    7.114176   3.565995   1.779386   0.000000
    40  H    6.915889   3.448393   1.772484   1.743542   0.000000
    41  H    4.173794   3.471755   2.629899   3.799878   2.940277
    42  H    5.523725   2.562627   3.285845   3.747756   2.533435
    43  H    3.047836   3.117782   4.243961   4.948191   4.558525
                   41         42         43
    41  H    0.000000
    42  H    1.766432   0.000000
    43  H    2.177874   2.806031   0.000000
 Stoichiometry    C15H24O4
 Framework group  C1[X(C15H24O4)]
 Deg. of freedom   123
 Full point group                 C1      NOp   1
 Largest Abelian subgroup         C1      NOp   1
 Largest concise Abelian subgroup C1      NOp   1
                         Standard orientation:                         
 ---------------------------------------------------------------------
 Center     Atomic      Atomic             Coordinates (Angstroms)
 Number     Number       Type             X           Y           Z
 ---------------------------------------------------------------------
      1          6           0        1.631231    0.750705    0.154634
      2          6           0        0.986288   -0.369077    0.517695
      3          6           0       -0.432485   -0.439242    1.011830
      4          6           0       -1.361076    0.442398    0.157946
      5          6           0       -1.345076    1.917560    0.631017
      6          6           0        0.011829    2.474738    1.092721
      7          6           0        1.233141    2.194377    0.195965
      8          6           0        2.951202    0.305972   -0.334635
      9          6           0        3.087496   -1.186338   -0.328653
     10          6           0        1.750852   -1.640044    0.261323
     11          8           0        3.832680    1.073861   -0.692324
     12          6           0        1.033872    2.766288   -1.211603
     13          6           0        1.941025   -2.496267    1.511302
     14          8           0        1.001783   -2.376499   -0.708088
     15          6           0       -2.799779   -0.147356    0.009416
     16          8           0       -3.531227    0.734330   -0.862286
     17          6           0       -3.574829   -0.221172    1.327561
     18          6           0       -2.811221   -1.549633   -0.660885
     19          8           0       -2.017249   -1.557930   -1.848551
     20          1           0       -0.476194   -0.165074    2.072574
     21          1           0       -0.758206   -1.481498    0.972860
     22          1           0       -0.960014    0.474725   -0.865215
     23          1           0       -2.039385    2.054894    1.466680
     24          1           0       -1.727038    2.550305   -0.180266
     25          1           0        0.221872    2.104048    2.105169
     26          1           0       -0.097106    3.561997    1.205191
     27          1           0        2.069646    2.742891    0.651499
     28          1           0        3.243486   -1.544490   -1.350568
     29          1           0        3.940189   -1.452837    0.303820
     30          1           0        0.741484    3.820815   -1.162010
     31          1           0        0.262032    2.228974   -1.771411
     32          1           0        1.958969    2.712617   -1.795600
     33          1           0        0.982317   -2.861147    1.896606
     34          1           0        2.535782   -3.387329    1.279370
     35          1           0        2.446097   -1.943340    2.310644
     36          1           0        1.522075   -3.166944   -0.940056
     37          1           0       -3.203954    0.548743   -1.764941
     38          1           0       -3.056579   -0.833000    2.072043
     39          1           0       -3.756206    0.771264    1.750998
     40          1           0       -4.568475   -0.655517    1.164096
     41          1           0       -2.459387   -2.344170    0.004171
     42          1           0       -3.831093   -1.805234   -0.969613
     43          1           0       -1.093038   -1.738250   -1.579838
 ---------------------------------------------------------------------
 Rotational constants (GHZ):      0.5306950      0.3044334      0.2378029
 Standard basis: 6-31G(d) (6D, 7F)
 There are   333 symmetry adapted cartesian basis functions of A   symmetry.
 There are   333 symmetry adapted basis functions of A   symmetry.
   333 basis functions,   628 primitive gaussians,   333 cartesian basis functions
    73 alpha electrons       73 beta electrons
       nuclear repulsion energy      1633.9723977658 Hartrees.
 NAtoms=   43 NActive=   43 NUniq=   43 SFac= 1.00D+00 NAtFMM=   60 NAOKFM=F Big=F
 Integral buffers will be    131072 words long.
 Raffenetti 2 integral format.
 Two-electron integral symmetry is turned on.
 Using the following non-standard input for PCM:
 --- end of non-standard input.
 ------------------------------------------------------------------------------
 Polarizable Continuum Model (PCM)
 =================================
 Model                : PCM (using non-symmetric T matrix).
 Atomic radii         : SMD-Coulomb.
 Polarization charges : Total charges.
 Charge compensation  : None.
 Solution method      : On-the-fly selection.
 Cavity type          : VdW (van der Waals Surface) (Alpha=1.000).
 Cavity algorithm     : GePol (No added spheres)
                        Default sphere list used, NSphG=   43.
                        Lebedev-Laikov grids with approx.  5.0 points / Ang**2.
                        Smoothing algorithm: Karplus/York (Gamma=1.0000).
                        Polarization charges: spherical gaussians, with
                                              point-specific exponents (IZeta= 3).
                        Self-potential: point-specific (ISelfS= 7).
                        Self-field    : sphere-specific E.n sum rule (ISelfD= 2).
 1st derivatives      : Analytical E(r).r(x)/FMM algorithm (CHGder, D1EAlg=3).
                        Cavity 1st derivative terms included.
 Solvent              : Methanol, Eps=  32.613000 Eps(inf)=   1.765709
 ------------------------------------------------------------------------------
 ------------------------------------------------------------------------------
 Atomic radii for non-electrostatic terms: SMD-CDS.
 ------------------------------------------------------------------------------
 Nuclear repulsion after PCM non-electrostatic terms =     1633.9734297003 Hartrees.
 One-electron integrals computed using PRISM.
 NBasis=   333 RedAO= T EigKep=  8.86D-04  NBF=   333
 NBsUse=   333 1.00D-06 EigRej= -1.00D+00 NBFU=   333
 ExpMin= 1.61D-01 ExpMax= 5.48D+03 ExpMxC= 8.25D+02 IAcc=1 IRadAn=         1 AccDes= 0.00D+00
 Harris functional with IExCor=  402 and IRadAn=       1 diagonalized for initial guess.
 HarFok:  IExCor=  402 AccDes= 0.00D+00 IRadAn=         1 IDoV= 1 UseB2=F ITyADJ=14
 ICtDFT=  3500011 ScaDFX=  1.000000  1.000000  1.000000  1.000000
 FoFCou: FMM=F IPFlag=           0 FMFlag=      100000 FMFlg1=           0
         NFxFlg=           0 DoJE=T BraDBF=F KetDBF=T FulRan=T
         wScrn=  0.000000 ICntrl=     500 IOpCl=  0 I1Cent=   200000004 NGrid=           0
         NMat0=    1 NMatS0=      1 NMatT0=    0 NMatD0=    1 NMtDS0=    0 NMtDT0=    0
 Petite list used in FoFCou.
 Keep R1 ints in memory in canonical form, NReq=1565304907.
 Requested convergence on RMS density matrix=1.00D-08 within 128 cycles.
 Requested convergence on MAX density matrix=1.00D-06.
 Requested convergence on             energy=1.00D-06.
 No special actions if energy rises.
 Inv3:  Mode=1 IEnd=    21579372.
 Iteration    1 A*A^-1 deviation from unit magnitude is 7.88D-15 for   2663.
 Iteration    1 A*A^-1 deviation from orthogonality  is 3.77D-15 for   1759    639.
 Iteration    1 A^-1*A deviation from unit magnitude is 7.88D-15 for   2663.
 Iteration    1 A^-1*A deviation from orthogonality  is 1.19D-11 for   2682   1512.
 Error on total polarization charges =  0.05207
 SCF Done:  E(RB3LYP) =  -886.945806662     A.U. after   12 cycles
            NFock= 12  Conv=0.68D-08     -V/T= 2.0091
 SMD-CDS (non-electrostatic) energy       (kcal/mol) =       0.65
 (included in total energy above)

 **********************************************************************

            Population analysis using the SCF density.

 **********************************************************************

 Orbital symmetries:
       Occupied  (A) (A) (A) (A) (A) (A) (A) (A) (A) (A) (A) (A)
                 (A) (A) (A) (A) (A) (A) (A) (A) (A) (A) (A) (A)
                 (A) (A) (A) (A) (A) (A) (A) (A) (A) (A) (A) (A)
                 (A) (A) (A) (A) (A) (A) (A) (A) (A) (A) (A) (A)
                 (A) (A) (A) (A) (A) (A) (A) (A) (A) (A) (A) (A)
                 (A) (A) (A) (A) (A) (A) (A) (A) (A) (A) (A) (A)
                 (A)
       Virtual   (A) (A) (A) (A) (A) (A) (A) (A) (A) (A) (A) (A)
                 (A) (A) (A) (A) (A) (A) (A) (A) (A) (A) (A) (A)
                 (A) (A) (A) (A) (A) (A) (A) (A) (A) (A) (A) (A)
                 (A) (A) (A) (A) (A) (A) (A) (A) (A) (A) (A) (A)
                 (A) (A) (A) (A) (A) (A) (A) (A) (A) (A) (A) (A)
                 (A) (A) (A) (A) (A) (A) (A) (A) (A) (A) (A) (A)
                 (A) (A) (A) (A) (A) (A) (A) (A) (A) (A) (A) (A)
                 (A) (A) (A) (A) (A) (A) (A) (A) (A) (A) (A) (A)
                 (A) (A) (A) (A) (A) (A) (A) (A) (A) (A) (A) (A)
                 (A) (A) (A) (A) (A) (A) (A) (A) (A) (A) (A) (A)
                 (A) (A) (A) (A) (A) (A) (A) (A) (A) (A) (A) (A)
                 (A) (A) (A) (A) (A) (A) (A) (A) (A) (A) (A) (A)
                 (A) (A) (A) (A) (A) (A) (A) (A) (A) (A) (A) (A)
                 (A) (A) (A) (A) (A) (A) (A) (A) (A) (A) (A) (A)
                 (A) (A) (A) (A) (A) (A) (A) (A) (A) (A) (A) (A)
                 (A) (A) (A) (A) (A) (A) (A) (A) (A) (A) (A) (A)
                 (A) (A) (A) (A) (A) (A) (A) (A) (A) (A) (A) (A)
                 (A) (A) (A) (A) (A) (A) (A) (A) (A) (A) (A) (A)
                 (A) (A) (A) (A) (A) (A) (A) (A) (A) (A) (A) (A)
                 (A) (A) (A) (A) (A) (A) (A) (A) (A) (A) (A) (A)
                 (A) (A) (A) (A) (A) (A) (A) (A) (A) (A) (A) (A)
                 (A) (A) (A) (A) (A) (A) (A) (A)
 The electronic state is 1-A.
 Alpha  occ. eigenvalues --  -19.15064 -19.14426 -19.13805 -19.13039 -10.26451
 Alpha  occ. eigenvalues --  -10.24553 -10.23447 -10.22061 -10.20311 -10.18842
 Alpha  occ. eigenvalues --  -10.18555 -10.18003 -10.17916 -10.17786 -10.17159
 Alpha  occ. eigenvalues --  -10.17089 -10.16785 -10.16661 -10.16550  -1.03380
 Alpha  occ. eigenvalues --   -1.02566  -1.02226  -1.00023  -0.86020  -0.80888
 Alpha  occ. eigenvalues --   -0.78735  -0.74592  -0.73987  -0.71992  -0.68605
 Alpha  occ. eigenvalues --   -0.66917  -0.65687  -0.63648  -0.60375  -0.56838
 Alpha  occ. eigenvalues --   -0.55451  -0.53965  -0.50702  -0.50577  -0.49815
 Alpha  occ. eigenvalues --   -0.47934  -0.46980  -0.45882  -0.45242  -0.44543
 Alpha  occ. eigenvalues --   -0.43968  -0.43627  -0.42016  -0.41734  -0.41451
 Alpha  occ. eigenvalues --   -0.40025  -0.39211  -0.38764  -0.38236  -0.37656
 Alpha  occ. eigenvalues --   -0.37488  -0.36994  -0.36419  -0.35936  -0.34652
 Alpha  occ. eigenvalues --   -0.34504  -0.34330  -0.32808  -0.32555  -0.32417
 Alpha  occ. eigenvalues --   -0.31428  -0.30630  -0.29562  -0.28199  -0.27970
 Alpha  occ. eigenvalues --   -0.25692  -0.24497  -0.23899
 Alpha virt. eigenvalues --   -0.03916   0.05260   0.07142   0.09517   0.09675
 Alpha virt. eigenvalues --    0.11107   0.12042   0.12624   0.13586   0.14045
 Alpha virt. eigenvalues --    0.14670   0.15087   0.15430   0.15778   0.16373
 Alpha virt. eigenvalues --    0.16978   0.17494   0.18148   0.18474   0.19019
 Alpha virt. eigenvalues --    0.19141   0.19695   0.20329   0.20880   0.21068
 Alpha virt. eigenvalues --    0.22386   0.22562   0.23154   0.23442   0.24507
 Alpha virt. eigenvalues --    0.24750   0.25731   0.26201   0.27000   0.27337
 Alpha virt. eigenvalues --    0.28563   0.29429   0.30073   0.30592   0.31767
 Alpha virt. eigenvalues --    0.33923   0.34494   0.35808   0.36994   0.45959
 Alpha virt. eigenvalues --    0.46960   0.49869   0.51877   0.52591   0.53056
 Alpha virt. eigenvalues --    0.53424   0.54646   0.55923   0.56357   0.57155
 Alpha virt. eigenvalues --    0.58147   0.59008   0.60389   0.60692   0.61511
 Alpha virt. eigenvalues --    0.62097   0.62972   0.63464   0.64860   0.65474
 Alpha virt. eigenvalues --    0.66543   0.68387   0.68876   0.69394   0.71005
 Alpha virt. eigenvalues --    0.71937   0.72374   0.73130   0.74169   0.74696
 Alpha virt. eigenvalues --    0.76429   0.78024   0.78755   0.79394   0.80274
 Alpha virt. eigenvalues --    0.81323   0.81500   0.82801   0.83814   0.84313
 Alpha virt. eigenvalues --    0.84454   0.84885   0.85861   0.86974   0.87149
 Alpha virt. eigenvalues --    0.87442   0.88207   0.89789   0.90150   0.90326
 Alpha virt. eigenvalues --    0.90886   0.91528   0.92652   0.93052   0.93851
 Alpha virt. eigenvalues --    0.94651   0.95617   0.96190   0.96655   0.97183
 Alpha virt. eigenvalues --    0.97914   0.98743   0.99203   1.00936   1.01530
 Alpha virt. eigenvalues --    1.01830   1.02605   1.03772   1.04152   1.05377
 Alpha virt. eigenvalues --    1.06230   1.07826   1.08355   1.10465   1.11322
 Alpha virt. eigenvalues --    1.11959   1.14139   1.14174   1.15251   1.16719
 Alpha virt. eigenvalues --    1.19540   1.20517   1.22738   1.24076   1.27379
 Alpha virt. eigenvalues --    1.32294   1.34239   1.37134   1.39008   1.39907
 Alpha virt. eigenvalues --    1.40707   1.43373   1.44336   1.45271   1.48884
 Alpha virt. eigenvalues --    1.50119   1.54788   1.56976   1.59462   1.60992
 Alpha virt. eigenvalues --    1.62723   1.63215   1.64115   1.66121   1.67262
 Alpha virt. eigenvalues --    1.70043   1.71323   1.72136   1.73216   1.73607
 Alpha virt. eigenvalues --    1.75699   1.76584   1.78636   1.79702   1.80298
 Alpha virt. eigenvalues --    1.81132   1.82864   1.83515   1.84383   1.85245
 Alpha virt. eigenvalues --    1.86792   1.87259   1.88452   1.89741   1.91056
 Alpha virt. eigenvalues --    1.91820   1.93531   1.94072   1.94895   1.95247
 Alpha virt. eigenvalues --    1.96218   1.98215   1.99239   2.01296   2.02202
 Alpha virt. eigenvalues --    2.03640   2.05382   2.06427   2.08538   2.09012
 Alpha virt. eigenvalues --    2.09974   2.12071   2.13549   2.15340   2.16083
 Alpha virt. eigenvalues --    2.18019   2.18976   2.20843   2.22563   2.23225
 Alpha virt. eigenvalues --    2.25017   2.26329   2.27590   2.28058   2.29134
 Alpha virt. eigenvalues --    2.30315   2.32091   2.34713   2.35329   2.36544
 Alpha virt. eigenvalues --    2.37943   2.39263   2.40452   2.41516   2.42789
 Alpha virt. eigenvalues --    2.43750   2.44652   2.45327   2.48373   2.49770
 Alpha virt. eigenvalues --    2.50885   2.53371   2.54535   2.56659   2.57862
 Alpha virt. eigenvalues --    2.60693   2.62315   2.63425   2.66953   2.67859
 Alpha virt. eigenvalues --    2.69039   2.73449   2.74857   2.76190   2.77367
 Alpha virt. eigenvalues --    2.80932   2.82495   2.85562   2.85737   2.90060
 Alpha virt. eigenvalues --    2.92378   2.95990   2.99821   3.01935   3.17650
 Alpha virt. eigenvalues --    3.21239   3.77584   3.86124   3.97610   4.01399
 Alpha virt. eigenvalues --    4.14742   4.21868   4.23667   4.28389   4.30114
 Alpha virt. eigenvalues --    4.32514   4.36098   4.41516   4.46457   4.54529
 Alpha virt. eigenvalues --    4.62373   4.66871   4.74100   4.76379   4.80018
          Condensed to atoms (all electrons):
               1          2          3          4          5          6
     1  C    5.094193   0.544765  -0.055247  -0.004984  -0.003790  -0.025447
     2  C    0.544765   4.954835   0.312977  -0.014359  -0.006577  -0.007899
     3  C   -0.055247   0.312977   5.277221   0.307319  -0.038165   0.000032
     4  C   -0.004984  -0.014359   0.307319   5.119583   0.357246  -0.043951
     5  C   -0.003790  -0.006577  -0.038165   0.357246   5.063254   0.358960
     6  C   -0.025447  -0.007899   0.000032  -0.043951   0.358960   5.081265
     7  C    0.346560  -0.068070  -0.011222   0.000101  -0.041693   0.355877
     8  C    0.338395   0.017578   0.005316  -0.000200  -0.000023   0.004457
     9  C   -0.142967  -0.082803   0.007963  -0.000170  -0.000003  -0.000100
    10  C   -0.003114   0.412452  -0.059249   0.001423  -0.000090  -0.000148
    11  O   -0.086730   0.004835  -0.000119   0.000003  -0.000004   0.000237
    12  C   -0.039075  -0.001586   0.001245  -0.003418  -0.002644  -0.052982
    13  C    0.002587  -0.059992  -0.007861   0.000268  -0.000005   0.000010
    14  O   -0.000224  -0.056203  -0.002074  -0.000424  -0.000003   0.000000
    15  C    0.000381   0.003006  -0.028171   0.349468  -0.026013   0.003258
    16  O   -0.000005  -0.000069   0.003382  -0.063628   0.000325   0.000348
    17  C   -0.000026   0.000213  -0.003883  -0.057329  -0.010102   0.000088
    18  C    0.000056   0.000123  -0.002901  -0.049933   0.004734  -0.000081
    19  O   -0.000012  -0.000122  -0.000267  -0.007105   0.000385   0.000000
    20  H   -0.006544  -0.019678   0.351076  -0.025449  -0.008225  -0.000535
    21  H    0.004628  -0.039159   0.367707  -0.042861   0.004735   0.000087
    22  H   -0.004038   0.001424  -0.056505   0.356686  -0.044870  -0.003355
    23  H   -0.000064   0.000095  -0.004464  -0.036933   0.365806  -0.033175
    24  H   -0.000463  -0.000017   0.005830  -0.033350   0.366590  -0.035948
    25  H   -0.004571  -0.000094   0.003620  -0.005574  -0.036662   0.368710
    26  H    0.004883   0.000290  -0.000058   0.004617  -0.033608   0.365573
    27  H   -0.047879   0.003825  -0.000206  -0.000063   0.004743  -0.041133
    28  H    0.004425  -0.000087  -0.000110   0.000007   0.000000   0.000001
    29  H    0.004204   0.001031  -0.000156   0.000001   0.000000   0.000002
    30  H    0.004605  -0.000006  -0.000032   0.000196  -0.001000  -0.003469
    31  H   -0.005443   0.001330  -0.000315  -0.000340   0.003378  -0.006314
    32  H   -0.008633  -0.000064  -0.000012   0.000061  -0.000014   0.005286
    33  H   -0.000078  -0.008269   0.002804   0.000020   0.000001  -0.000001
    34  H   -0.000069   0.004815  -0.000023  -0.000003   0.000000   0.000000
    35  H    0.000065   0.001395   0.000348  -0.000008   0.000000   0.000000
    36  H   -0.000099   0.006791  -0.000122   0.000018   0.000000   0.000000
    37  H   -0.000005  -0.000001  -0.000077  -0.002886  -0.000441  -0.000024
    38  H    0.000001   0.000160   0.002288  -0.003380   0.000327  -0.000030
    39  H    0.000002  -0.000018   0.000347  -0.006816   0.001042  -0.000075
    40  H    0.000000  -0.000002  -0.000154   0.005652   0.000144   0.000000
    41  H   -0.000007  -0.000047  -0.002094  -0.001522  -0.000093  -0.000004
    42  H    0.000000   0.000001   0.000080   0.005339  -0.000068   0.000001
    43  H    0.000131  -0.000386   0.000661   0.002998  -0.000013   0.000001
               7          8          9         10         11         12
     1  C    0.346560   0.338395  -0.142967  -0.003114  -0.086730  -0.039075
     2  C   -0.068070   0.017578  -0.082803   0.412452   0.004835  -0.001586
     3  C   -0.011222   0.005316   0.007963  -0.059249  -0.000119   0.001245
     4  C    0.000101  -0.000200  -0.000170   0.001423   0.000003  -0.003418
     5  C   -0.041693  -0.000023  -0.000003  -0.000090  -0.000004  -0.002644
     6  C    0.355877   0.004457  -0.000100  -0.000148   0.000237  -0.052982
     7  C    5.024057  -0.055252   0.008097   0.006552   0.001994   0.357163
     8  C   -0.055252   4.536713   0.330784  -0.063028   0.526882  -0.001529
     9  C    0.008097   0.330784   5.484089   0.290111  -0.078282  -0.000273
    10  C    0.006552  -0.063028   0.290111   4.750275   0.004384  -0.000201
    11  O    0.001994   0.526882  -0.078282   0.004384   8.201095  -0.005098
    12  C    0.357163  -0.001529  -0.000273  -0.000201  -0.005098   5.155697
    13  C   -0.000179  -0.000400  -0.053230   0.349481  -0.000076  -0.000003
    14  O   -0.000045   0.000463  -0.045019   0.200219  -0.000022   0.000009
    15  C   -0.000085  -0.000001   0.000002  -0.000034   0.000000  -0.000004
    16  O    0.000002   0.000000   0.000000   0.000000   0.000000  -0.000006
    17  C    0.000007   0.000000   0.000000   0.000001   0.000000  -0.000001
    18  C   -0.000002   0.000000  -0.000001  -0.000043   0.000000   0.000001
    19  O   -0.000002   0.000002  -0.000006  -0.000057   0.000000   0.000002
    20  H    0.001210  -0.000089  -0.000224   0.002120   0.000002  -0.000066
    21  H   -0.000010  -0.000132   0.000510  -0.005332   0.000001   0.000000
    22  H    0.004011  -0.000149  -0.000122   0.000344   0.000001  -0.000621
    23  H    0.005150   0.000003   0.000000   0.000000   0.000000  -0.000024
    24  H   -0.005447  -0.000004   0.000000   0.000007   0.000000   0.004405
    25  H   -0.036844  -0.000009  -0.000003  -0.000025  -0.000002   0.005846
    26  H   -0.030432  -0.000101   0.000003   0.000002   0.000002  -0.005424
    27  H    0.372780  -0.006150   0.000401  -0.000208   0.007543  -0.043942
    28  H   -0.000095  -0.016512   0.344941  -0.023947  -0.000655   0.000029
    29  H   -0.000090  -0.017765   0.339891  -0.025266  -0.000027  -0.000005
    30  H   -0.031022  -0.000015   0.000004   0.000004   0.000049   0.368987
    31  H   -0.031213  -0.000255   0.000025  -0.000017   0.000074   0.372776
    32  H   -0.026872   0.003831   0.000159  -0.000008   0.008878   0.364004
    33  H   -0.000001  -0.000107   0.005429  -0.024298   0.000001   0.000000
    34  H    0.000003   0.000238  -0.007801  -0.021396  -0.000001   0.000000
    35  H   -0.000020   0.000227  -0.001050  -0.021840  -0.000006   0.000000
    36  H    0.000006   0.000089  -0.005104  -0.015663   0.000001  -0.000001
    37  H    0.000000   0.000000   0.000000   0.000000   0.000000   0.000000
    38  H    0.000001   0.000000   0.000000  -0.000001   0.000000   0.000000
    39  H    0.000000   0.000000   0.000000   0.000000   0.000000   0.000000
    40  H    0.000000   0.000000   0.000000   0.000000   0.000000   0.000000
    41  H    0.000000   0.000000   0.000001  -0.000019   0.000000   0.000000
    42  H    0.000000   0.000000   0.000000   0.000000   0.000000   0.000000
    43  H   -0.000003  -0.000028   0.000171  -0.000953   0.000000  -0.000004
              13         14         15         16         17         18
     1  C    0.002587  -0.000224   0.000381  -0.000005  -0.000026   0.000056
     2  C   -0.059992  -0.056203   0.003006  -0.000069   0.000213   0.000123
     3  C   -0.007861  -0.002074  -0.028171   0.003382  -0.003883  -0.002901
     4  C    0.000268  -0.000424   0.349468  -0.063628  -0.057329  -0.049933
     5  C   -0.000005  -0.000003  -0.026013   0.000325  -0.010102   0.004734
     6  C    0.000010   0.000000   0.003258   0.000348   0.000088  -0.000081
     7  C   -0.000179  -0.000045  -0.000085   0.000002   0.000007  -0.000002
     8  C   -0.000400   0.000463  -0.000001   0.000000   0.000000   0.000000
     9  C   -0.053230  -0.045019   0.000002   0.000000   0.000000  -0.000001
    10  C    0.349481   0.200219  -0.000034   0.000000   0.000001  -0.000043
    11  O   -0.000076  -0.000022   0.000000   0.000000   0.000000   0.000000
    12  C   -0.000003   0.000009  -0.000004  -0.000006  -0.000001   0.000001
    13  C    5.245872  -0.055416   0.000009   0.000000   0.000000  -0.000005
    14  O   -0.055416   8.372115  -0.000043   0.000000   0.000001  -0.000187
    15  C    0.000009  -0.000043   4.777008   0.214872   0.350675   0.346034
    16  O    0.000000   0.000000   0.214872   8.402338  -0.051900  -0.038586
    17  C    0.000000   0.000001   0.350675  -0.051900   5.212714  -0.054364
    18  C   -0.000005  -0.000187   0.346034  -0.038586  -0.054364   4.965756
    19  O   -0.000005  -0.002878  -0.055590  -0.003389   0.003078   0.241776
    20  H    0.000829   0.000186  -0.002325  -0.000043   0.001594  -0.000253
    21  H   -0.001350   0.006719  -0.006550   0.000097  -0.000674   0.004925
    22  H    0.000023   0.000220  -0.035617  -0.000976   0.006792  -0.012229
    23  H    0.000000   0.000000  -0.007622  -0.000127   0.003161   0.000019
    24  H    0.000000   0.000000  -0.004205   0.009634  -0.000045   0.000093
    25  H   -0.000004   0.000000  -0.000085  -0.000004   0.000002  -0.000001
    26  H    0.000000   0.000000  -0.000070   0.000001  -0.000003   0.000001
    27  H    0.000020  -0.000001   0.000002   0.000000   0.000000   0.000000
    28  H    0.002920   0.002899   0.000000   0.000000   0.000000   0.000000
    29  H   -0.001206   0.002172   0.000000   0.000000   0.000000   0.000000
    30  H    0.000000   0.000000  -0.000001   0.000000   0.000000   0.000000
    31  H    0.000001  -0.000001  -0.000003  -0.000004   0.000000   0.000003
    32  H    0.000000   0.000001   0.000000   0.000000   0.000000   0.000000
    33  H    0.362646   0.000131  -0.000001   0.000000   0.000001  -0.000018
    34  H    0.361311  -0.001155   0.000000   0.000000   0.000000   0.000000
    35  H    0.348299   0.003796   0.000000   0.000000   0.000000   0.000000
    36  H   -0.003527   0.236423  -0.000001   0.000000   0.000000   0.000004
    37  H    0.000000   0.000000  -0.029269   0.232924   0.007958  -0.011305
    38  H    0.000000  -0.000001  -0.024887   0.003028   0.364294  -0.001781
    39  H    0.000000   0.000000  -0.021011   0.000356   0.362546   0.004352
    40  H    0.000000   0.000000  -0.027071   0.001269   0.361757  -0.007012
    41  H   -0.000004   0.000404  -0.039360   0.003774   0.001125   0.353804
    42  H    0.000000  -0.000001  -0.037724   0.000408  -0.003295   0.367849
    43  H    0.000191   0.027519  -0.002553   0.000015  -0.000107  -0.024631
              19         20         21         22         23         24
     1  C   -0.000012  -0.006544   0.004628  -0.004038  -0.000064  -0.000463
     2  C   -0.000122  -0.019678  -0.039159   0.001424   0.000095  -0.000017
     3  C   -0.000267   0.351076   0.367707  -0.056505  -0.004464   0.005830
     4  C   -0.007105  -0.025449  -0.042861   0.356686  -0.036933  -0.033350
     5  C    0.000385  -0.008225   0.004735  -0.044870   0.365806   0.366590
     6  C    0.000000  -0.000535   0.000087  -0.003355  -0.033175  -0.035948
     7  C   -0.000002   0.001210  -0.000010   0.004011   0.005150  -0.005447
     8  C    0.000002  -0.000089  -0.000132  -0.000149   0.000003  -0.000004
     9  C   -0.000006  -0.000224   0.000510  -0.000122   0.000000   0.000000
    10  C   -0.000057   0.002120  -0.005332   0.000344   0.000000   0.000007
    11  O    0.000000   0.000002   0.000001   0.000001   0.000000   0.000000
    12  C    0.000002  -0.000066   0.000000  -0.000621  -0.000024   0.004405
    13  C   -0.000005   0.000829  -0.001350   0.000023   0.000000   0.000000
    14  O   -0.002878   0.000186   0.006719   0.000220   0.000000   0.000000
    15  C   -0.055590  -0.002325  -0.006550  -0.035617  -0.007622  -0.004205
    16  O   -0.003389  -0.000043   0.000097  -0.000976  -0.000127   0.009634
    17  C    0.003078   0.001594  -0.000674   0.006792   0.003161  -0.000045
    18  C    0.241776  -0.000253   0.004925  -0.012229   0.000019   0.000093
    19  O    8.328135   0.000013   0.000025   0.016703  -0.000006  -0.000008
    20  H    0.000013   0.546412  -0.033118   0.005106   0.002751   0.000132
    21  H    0.000025  -0.033118   0.558761   0.000106  -0.000110  -0.000145
    22  H    0.016703   0.005106   0.000106   0.615536   0.005929  -0.008428
    23  H   -0.000006   0.002751  -0.000110   0.005929   0.596490  -0.037008
    24  H   -0.000008   0.000132  -0.000145  -0.008428  -0.037008   0.599736
    25  H    0.000000   0.001761  -0.000007  -0.000142  -0.006729   0.005669
    26  H    0.000000  -0.000091  -0.000001  -0.000093  -0.000611  -0.005950
    27  H    0.000000   0.000054   0.000004   0.000028  -0.000156  -0.000090
    28  H   -0.000001  -0.000002  -0.000002   0.000005   0.000000   0.000000
    29  H    0.000000   0.000011  -0.000025   0.000001   0.000000   0.000000
    30  H    0.000000   0.000003   0.000000  -0.000017  -0.000018   0.000484
    31  H   -0.000045   0.000010   0.000004   0.004759  -0.000013  -0.000167
    32  H    0.000000   0.000000   0.000000  -0.000035   0.000000  -0.000056
    33  H   -0.000002  -0.000076   0.003734  -0.000002   0.000000   0.000000
    34  H    0.000000   0.000007  -0.000125   0.000000   0.000000   0.000000
    35  H    0.000000   0.000064   0.000156   0.000000   0.000000   0.000000
    36  H    0.000112  -0.000001  -0.000301   0.000004   0.000000   0.000000
    37  H    0.017574   0.000003   0.000004   0.005804   0.000015   0.000038
    38  H   -0.000006   0.000695   0.000882   0.000034   0.000044  -0.000008
    39  H   -0.000064   0.000001   0.000058  -0.000109   0.005467   0.000288
    40  H    0.000034  -0.000009  -0.000100  -0.000142  -0.000183  -0.000026
    41  H   -0.030776   0.000009   0.003913   0.000769  -0.000009  -0.000010
    42  H   -0.037920  -0.000004  -0.000125   0.000088  -0.000007  -0.000001
    43  H    0.226635   0.000035   0.000483   0.000704   0.000002  -0.000002
              25         26         27         28         29         30
     1  C   -0.004571   0.004883  -0.047879   0.004425   0.004204   0.004605
     2  C   -0.000094   0.000290   0.003825  -0.000087   0.001031  -0.000006
     3  C    0.003620  -0.000058  -0.000206  -0.000110  -0.000156  -0.000032
     4  C   -0.005574   0.004617  -0.000063   0.000007   0.000001   0.000196
     5  C   -0.036662  -0.033608   0.004743   0.000000   0.000000  -0.001000
     6  C    0.368710   0.365573  -0.041133   0.000001   0.000002  -0.003469
     7  C   -0.036844  -0.030432   0.372780  -0.000095  -0.000090  -0.031022
     8  C   -0.000009  -0.000101  -0.006150  -0.016512  -0.017765  -0.000015
     9  C   -0.000003   0.000003   0.000401   0.344941   0.339891   0.000004
    10  C   -0.000025   0.000002  -0.000208  -0.023947  -0.025266   0.000004
    11  O   -0.000002   0.000002   0.007543  -0.000655  -0.000027   0.000049
    12  C    0.005846  -0.005424  -0.043942   0.000029  -0.000005   0.368987
    13  C   -0.000004   0.000000   0.000020   0.002920  -0.001206   0.000000
    14  O    0.000000   0.000000  -0.000001   0.002899   0.002172   0.000000
    15  C   -0.000085  -0.000070   0.000002   0.000000   0.000000  -0.000001
    16  O   -0.000004   0.000001   0.000000   0.000000   0.000000   0.000000
    17  C    0.000002  -0.000003   0.000000   0.000000   0.000000   0.000000
    18  C   -0.000001   0.000001   0.000000   0.000000   0.000000   0.000000
    19  O    0.000000   0.000000   0.000000  -0.000001   0.000000   0.000000
    20  H    0.001761  -0.000091   0.000054  -0.000002   0.000011   0.000003
    21  H   -0.000007  -0.000001   0.000004  -0.000002  -0.000025   0.000000
    22  H   -0.000142  -0.000093   0.000028   0.000005   0.000001  -0.000017
    23  H   -0.006729  -0.000611  -0.000156   0.000000   0.000000  -0.000018
    24  H    0.005669  -0.005950  -0.000090   0.000000   0.000000   0.000484
    25  H    0.602345  -0.036383  -0.003218   0.000000   0.000000   0.000019
    26  H   -0.036383   0.594400  -0.004229   0.000000   0.000000   0.004318
    27  H   -0.003218  -0.004229   0.610212  -0.000012   0.000003  -0.002840
    28  H    0.000000   0.000000  -0.000012   0.501676  -0.017159   0.000000
    29  H    0.000000   0.000000   0.000003  -0.017159   0.515400   0.000000
    30  H    0.000019   0.004318  -0.002840   0.000000   0.000000   0.562378
    31  H   -0.000056  -0.000130   0.005507  -0.000004   0.000000  -0.028863
    32  H   -0.000169  -0.000005  -0.004349  -0.000004   0.000001  -0.028322
    33  H   -0.000001   0.000000   0.000000  -0.000174   0.000120   0.000000
    34  H    0.000000   0.000000   0.000000   0.000331   0.001369   0.000000
    35  H    0.000002   0.000000  -0.000001  -0.000038   0.000470   0.000000
    36  H    0.000000   0.000000   0.000000   0.001465   0.000303   0.000000
    37  H    0.000001   0.000000   0.000000   0.000000   0.000000   0.000000
    38  H   -0.000001   0.000000   0.000000   0.000000   0.000000   0.000000
    39  H   -0.000004   0.000008   0.000000   0.000000   0.000000   0.000000
    40  H    0.000000   0.000000   0.000000   0.000000   0.000000   0.000000
    41  H    0.000000   0.000000   0.000000   0.000000   0.000000   0.000000
    42  H    0.000000   0.000000   0.000000   0.000000   0.000000   0.000000
    43  H    0.000000   0.000000   0.000000   0.000021  -0.000002   0.000000
              31         32         33         34         35         36
     1  C   -0.005443  -0.008633  -0.000078  -0.000069   0.000065  -0.000099
     2  C    0.001330  -0.000064  -0.008269   0.004815   0.001395   0.006791
     3  C   -0.000315  -0.000012   0.002804  -0.000023   0.000348  -0.000122
     4  C   -0.000340   0.000061   0.000020  -0.000003  -0.000008   0.000018
     5  C    0.003378  -0.000014   0.000001   0.000000   0.000000   0.000000
     6  C   -0.006314   0.005286  -0.000001   0.000000   0.000000   0.000000
     7  C   -0.031213  -0.026872  -0.000001   0.000003  -0.000020   0.000006
     8  C   -0.000255   0.003831  -0.000107   0.000238   0.000227   0.000089
     9  C    0.000025   0.000159   0.005429  -0.007801  -0.001050  -0.005104
    10  C   -0.000017  -0.000008  -0.024298  -0.021396  -0.021840  -0.015663
    11  O    0.000074   0.008878   0.000001  -0.000001  -0.000006   0.000001
    12  C    0.372776   0.364004   0.000000   0.000000   0.000000  -0.000001
    13  C    0.000001   0.000000   0.362646   0.361311   0.348299  -0.003527
    14  O   -0.000001   0.000001   0.000131  -0.001155   0.003796   0.236423
    15  C   -0.000003   0.000000  -0.000001   0.000000   0.000000  -0.000001
    16  O   -0.000004   0.000000   0.000000   0.000000   0.000000   0.000000
    17  C    0.000000   0.000000   0.000001   0.000000   0.000000   0.000000
    18  C    0.000003   0.000000  -0.000018   0.000000   0.000000   0.000004
    19  O   -0.000045   0.000000  -0.000002   0.000000   0.000000   0.000112
    20  H    0.000010   0.000000  -0.000076   0.000007   0.000064  -0.000001
    21  H    0.000004   0.000000   0.003734  -0.000125   0.000156  -0.000301
    22  H    0.004759  -0.000035  -0.000002   0.000000   0.000000   0.000004
    23  H   -0.000013   0.000000   0.000000   0.000000   0.000000   0.000000
    24  H   -0.000167  -0.000056   0.000000   0.000000   0.000000   0.000000
    25  H   -0.000056  -0.000169  -0.000001   0.000000   0.000002   0.000000
    26  H   -0.000130  -0.000005   0.000000   0.000000   0.000000   0.000000
    27  H    0.005507  -0.004349   0.000000   0.000000  -0.000001   0.000000
    28  H   -0.000004  -0.000004  -0.000174   0.000331  -0.000038   0.001465
    29  H    0.000000   0.000001   0.000120   0.001369   0.000470   0.000303
    30  H   -0.028863  -0.028322   0.000000   0.000000   0.000000   0.000000
    31  H    0.552177  -0.030001   0.000000   0.000000   0.000000   0.000000
    32  H   -0.030001   0.563038   0.000000   0.000000   0.000000   0.000000
    33  H    0.000000   0.000000   0.550046  -0.031107  -0.025362  -0.000335
    34  H    0.000000   0.000000  -0.031107   0.548659  -0.024914   0.003940
    35  H    0.000000   0.000000  -0.025362  -0.024914   0.553168  -0.000124
    36  H    0.000000   0.000000  -0.000335   0.003940  -0.000124   0.336332
    37  H    0.000000   0.000000   0.000000   0.000000   0.000000   0.000000
    38  H    0.000000   0.000000   0.000000   0.000000   0.000000   0.000000
    39  H    0.000000   0.000000   0.000000   0.000000   0.000000   0.000000
    40  H    0.000000   0.000000   0.000000   0.000000   0.000000   0.000000
    41  H    0.000000   0.000000   0.000039   0.000000   0.000000  -0.000011
    42  H    0.000000   0.000000   0.000000   0.000000   0.000000   0.000000
    43  H    0.000007   0.000000   0.000019  -0.000005  -0.000005  -0.000944
              37         38         39         40         41         42
     1  C   -0.000005   0.000001   0.000002   0.000000  -0.000007   0.000000
     2  C   -0.000001   0.000160  -0.000018  -0.000002  -0.000047   0.000001
     3  C   -0.000077   0.002288   0.000347  -0.000154  -0.002094   0.000080
     4  C   -0.002886  -0.003380  -0.006816   0.005652  -0.001522   0.005339
     5  C   -0.000441   0.000327   0.001042   0.000144  -0.000093  -0.000068
     6  C   -0.000024  -0.000030  -0.000075   0.000000  -0.000004   0.000001
     7  C    0.000000   0.000001   0.000000   0.000000   0.000000   0.000000
     8  C    0.000000   0.000000   0.000000   0.000000   0.000000   0.000000
     9  C    0.000000   0.000000   0.000000   0.000000   0.000001   0.000000
    10  C    0.000000  -0.000001   0.000000   0.000000  -0.000019   0.000000
    11  O    0.000000   0.000000   0.000000   0.000000   0.000000   0.000000
    12  C    0.000000   0.000000   0.000000   0.000000   0.000000   0.000000
    13  C    0.000000   0.000000   0.000000   0.000000  -0.000004   0.000000
    14  O    0.000000  -0.000001   0.000000   0.000000   0.000404  -0.000001
    15  C   -0.029269  -0.024887  -0.021011  -0.027071  -0.039360  -0.037724
    16  O    0.232924   0.003028   0.000356   0.001269   0.003774   0.000408
    17  C    0.007958   0.364294   0.362546   0.361757   0.001125  -0.003295
    18  C   -0.011305  -0.001781   0.004352  -0.007012   0.353804   0.367849
    19  O    0.017574  -0.000006  -0.000064   0.000034  -0.030776  -0.037920
    20  H    0.000003   0.000695   0.000001  -0.000009   0.000009  -0.000004
    21  H    0.000004   0.000882   0.000058  -0.000100   0.003913  -0.000125
    22  H    0.005804   0.000034  -0.000109  -0.000142   0.000769   0.000088
    23  H    0.000015   0.000044   0.005467  -0.000183  -0.000009  -0.000007
    24  H    0.000038  -0.000008   0.000288  -0.000026  -0.000010  -0.000001
    25  H    0.000001  -0.000001  -0.000004   0.000000   0.000000   0.000000
    26  H    0.000000   0.000000   0.000008   0.000000   0.000000   0.000000
    27  H    0.000000   0.000000   0.000000   0.000000   0.000000   0.000000
    28  H    0.000000   0.000000   0.000000   0.000000   0.000000   0.000000
    29  H    0.000000   0.000000   0.000000   0.000000   0.000000   0.000000
    30  H    0.000000   0.000000   0.000000   0.000000   0.000000   0.000000
    31  H    0.000000   0.000000   0.000000   0.000000   0.000000   0.000000
    32  H    0.000000   0.000000   0.000000   0.000000   0.000000   0.000000
    33  H    0.000000   0.000000   0.000000   0.000000   0.000039   0.000000
    34  H    0.000000   0.000000   0.000000   0.000000   0.000000   0.000000
    35  H    0.000000   0.000000   0.000000   0.000000   0.000000   0.000000
    36  H    0.000000   0.000000   0.000000   0.000000  -0.000011   0.000000
    37  H    0.354807  -0.000242  -0.000168  -0.000088   0.000728  -0.000120
    38  H   -0.000242   0.540993  -0.025555  -0.026456   0.002041   0.000170
    39  H   -0.000168  -0.025555   0.545606  -0.032128  -0.000125  -0.000297
    40  H   -0.000088  -0.026456  -0.032128   0.563157   0.000335   0.004788
    41  H    0.000728   0.002041  -0.000125   0.000335   0.589196  -0.033225
    42  H   -0.000120   0.000170  -0.000297   0.004788  -0.033225   0.567318
    43  H   -0.000497  -0.000013   0.000002   0.000004  -0.008521   0.005359
              43
     1  C    0.000131
     2  C   -0.000386
     3  C    0.000661
     4  C    0.002998
     5  C   -0.000013
     6  C    0.000001
     7  C   -0.000003
     8  C   -0.000028
     9  C    0.000171
    10  C   -0.000953
    11  O    0.000000
    12  C   -0.000004
    13  C    0.000191
    14  O    0.027519
    15  C   -0.002553
    16  O    0.000015
    17  C   -0.000107
    18  C   -0.024631
    19  O    0.226635
    20  H    0.000035
    21  H    0.000483
    22  H    0.000704
    23  H    0.000002
    24  H   -0.000002
    25  H    0.000000
    26  H    0.000000
    27  H    0.000000
    28  H    0.000021
    29  H   -0.000002
    30  H    0.000000
    31  H    0.000007
    32  H    0.000000
    33  H    0.000019
    34  H   -0.000005
    35  H   -0.000005
    36  H   -0.000944
    37  H   -0.000497
    38  H   -0.000013
    39  H    0.000002
    40  H    0.000004
    41  H   -0.008521
    42  H    0.005359
    43  H    0.338965
 Mulliken charges:
               1
     1  C    0.089633
     2  C    0.093566
     3  C   -0.376730
     4  C   -0.106319
     5  C   -0.277562
     6  C   -0.289524
     7  C   -0.144969
     8  C    0.396771
     9  C   -0.395427
    10  C    0.247562
    11  O   -0.584959
    12  C   -0.473261
    13  C   -0.491203
    14  O   -0.689580
    15  C    0.303579
    16  O   -0.714037
    17  C   -0.494274
    18  C   -0.086198
    19  O   -0.696214
    20  H    0.182647
    21  H    0.172587
    22  H    0.142376
    23  H    0.142327
    24  H    0.138470
    25  H    0.142613
    26  H    0.143092
    27  H    0.149357
    28  H    0.200079
    29  H    0.196721
    30  H    0.154559
    31  H    0.163134
    32  H    0.153287
    33  H    0.164839
    34  H    0.165924
    35  H    0.165377
    36  H    0.440744
    37  H    0.425267
    38  H    0.167403
    39  H    0.166295
    40  H    0.156232
    41  H    0.159687
    42  H    0.161386
    43  H    0.434745
 Sum of Mulliken charges =   0.00000
 Mulliken charges with hydrogens summed into heavy atoms:
               1
     1  C    0.089633
     2  C    0.093566
     3  C   -0.021497
     4  C    0.036057
     5  C    0.003235
     6  C   -0.003818
     7  C    0.004387
     8  C    0.396771
     9  C    0.001373
    10  C    0.247562
    11  O   -0.584959
    12  C   -0.002281
    13  C    0.004938
    14  O   -0.248835
    15  C    0.303579
    16  O   -0.288770
    17  C   -0.004344
    18  C    0.234874
    19  O   -0.261469
 Electronic spatial extent (au):  <R**2>=           5034.1251
 Charge=              0.0000 electrons
 Dipole moment (field-independent basis, Debye):
    X=              0.3231    Y=             -5.2144    Z=              3.7595  Tot=              6.4365
 Quadrupole moment (field-independent basis, Debye-Ang):
   XX=           -138.2588   YY=           -105.4067   ZZ=           -114.3997
   XY=            -13.0028   XZ=             -0.5230   YZ=             -0.1076
 Traceless Quadrupole moment (field-independent basis, Debye-Ang):
   XX=            -18.9037   YY=             13.9484   ZZ=              4.9553
   XY=            -13.0028   XZ=             -0.5230   YZ=             -0.1076
 Octapole moment (field-independent basis, Debye-Ang**2):
  XXX=            -41.2972  YYY=            -46.1056  ZZZ=             -7.6896  XYY=             20.1390
  XXY=            -83.5971  XXZ=             28.9106  XZZ=              1.3106  YZZ=              0.4897
  YYZ=             -2.3406  XYZ=             17.9615
 Hexadecapole moment (field-independent basis, Debye-Ang**3):
 XXXX=          -4195.2682 YYYY=          -1865.2357 ZZZZ=           -786.3732 XXXY=           -114.4850
 XXXZ=             72.2916 YYYX=            -86.2759 YYYZ=             43.8529 ZZZX=              6.0069
 ZZZY=             -4.9976 XXYY=           -948.6727 XXZZ=           -739.5425 YYZZ=           -470.6570
 XXYZ=             35.1963 YYXZ=            -20.0720 ZZXY=            -43.2127
 N-N= 1.633973429700D+03 E-N=-5.333612041283D+03  KE= 8.789750085269D+02
 D1PCM: PCM CHGder 1st derivatives, ID1Alg=3 FixD1E=F DoIter=F DoCFld=F I1PDM=0.
 Calling FoFJK, ICntrl=      2127 FMM=F ISym2X=0 I1Cent= 0 IOpClX= 0 NMat=1 NMatS=1 NMatT=0.
 ***** Axes restored to original set *****
 -------------------------------------------------------------------
 Center     Atomic                   Forces (Hartrees/Bohr)
 Number     Number              X              Y              Z
 -------------------------------------------------------------------
      1        6           0.014769122   -0.014252069   -0.002240452
      2        6          -0.023657347    0.003263448    0.006449158
      3        6           0.002068948   -0.007823234    0.000061476
      4        6          -0.001283724    0.004600824   -0.001644387
      5        6          -0.005192715    0.003212814   -0.002335052
      6        6          -0.000359258   -0.004094075    0.005871143
      7        6          -0.004175874    0.006453851    0.004443259
      8        6           0.000368918    0.019031328   -0.003240801
      9        6          -0.002546315    0.005200856    0.006600161
     10        6           0.009684567   -0.013871623    0.002109083
     11        8           0.016023357    0.010042262   -0.006237453
     12        6           0.002991499    0.001612052   -0.007257058
     13        6          -0.003473982   -0.004202876    0.006370551
     14        8          -0.010139894   -0.005354010   -0.007334798
     15        6          -0.001382833   -0.001550899    0.003343783
     16        8          -0.003901372    0.000217509   -0.004858890
     17        6          -0.005025159    0.001619705   -0.001895964
     18        6           0.008846550    0.001635294    0.000619828
     19        8           0.004929976   -0.003223481   -0.004125766
     20        1          -0.001082767    0.001998892    0.000781374
     21        1           0.000304329   -0.000786209    0.000505930
     22        1          -0.000423016   -0.005390637    0.002299859
     23        1          -0.001380333   -0.000226774    0.001291972
     24        1          -0.000797133   -0.001987563    0.000412420
     25        1           0.001667068   -0.000936054   -0.000518172
     26        1           0.000936926   -0.000254853   -0.001279754
     27        1           0.002306161   -0.000734464   -0.001484717
     28        1           0.001006054   -0.002268256    0.001145223
     29        1           0.002001392   -0.002487854   -0.003088820
     30        1          -0.000421162    0.000859189    0.000810456
     31        1          -0.000975245   -0.000345807    0.000173039
     32        1           0.000318490   -0.000596561    0.000092615
     33        1          -0.001193782    0.002611748    0.000222092
     34        1           0.002237723    0.000769618   -0.001430314
     35        1           0.000897776    0.000219147   -0.000279891
     36        1          -0.002121319    0.000351748    0.000262992
     37        1          -0.000473379    0.002244029    0.002884013
     38        1           0.000980365    0.000347015   -0.000163566
     39        1           0.002912567    0.001089460    0.000385761
     40        1           0.000631635   -0.002399897   -0.001257724
     41        1          -0.001634790    0.000931582    0.004152337
     42        1          -0.000661342    0.003570784    0.001847485
     43        1          -0.003580681    0.000904040   -0.002462428
 -------------------------------------------------------------------
 Cartesian Forces:  Max     0.023657347 RMS     0.004967617

 GradGradGradGradGradGradGradGradGradGradGradGradGradGradGradGradGradGrad
 Berny optimization.
 FormGI is forming the generalized inverse of G from B-inverse, IUseBI=4.
 Internal  Forces:  Max     0.019743245 RMS     0.003305238
 Search for a local minimum.
 Step number   1 out of a maximum of  258
 All quantities printed in internal units (Hartrees-Bohrs-Radians)
 Mixed Optimization -- RFO/linear search
 Second derivative matrix not updated -- first step.
 ITU=  0
     Eigenvalues ---    0.00230   0.00230   0.00306   0.00338   0.00357
     Eigenvalues ---    0.00409   0.00550   0.00611   0.00857   0.00901
     Eigenvalues ---    0.01150   0.01169   0.01217   0.01303   0.01313
     Eigenvalues ---    0.01377   0.02448   0.02524   0.03067   0.03913
     Eigenvalues ---    0.04091   0.04289   0.04383   0.04578   0.04665
     Eigenvalues ---    0.04766   0.04833   0.04877   0.05071   0.05286
     Eigenvalues ---    0.05352   0.05389   0.05457   0.05525   0.05545
     Eigenvalues ---    0.05584   0.05594   0.05617   0.05740   0.05799
     Eigenvalues ---    0.06051   0.06240   0.06781   0.07685   0.08149
     Eigenvalues ---    0.08475   0.08939   0.09104   0.09154   0.09303
     Eigenvalues ---    0.10061   0.11677   0.11967   0.13535   0.13885
     Eigenvalues ---    0.14599   0.15976   0.16000   0.16000   0.16000
     Eigenvalues ---    0.16000   0.16000   0.16000   0.16000   0.16000
     Eigenvalues ---    0.16000   0.16000   0.16000   0.16000   0.16189
     Eigenvalues ---    0.16769   0.17178   0.18404   0.19610   0.20872
     Eigenvalues ---    0.21991   0.23189   0.24629   0.24998   0.26658
     Eigenvalues ---    0.26878   0.27194   0.27290   0.27710   0.28480
     Eigenvalues ---    0.28560   0.29209   0.29340   0.29702   0.30326
     Eigenvalues ---    0.31295   0.31907   0.32170   0.33745   0.33777
     Eigenvalues ---    0.33851   0.33855   0.33963   0.34019   0.34052
     Eigenvalues ---    0.34075   0.34113   0.34151   0.34154   0.34192
     Eigenvalues ---    0.34203   0.34204   0.34229   0.34287   0.34303
     Eigenvalues ---    0.34326   0.34337   0.34339   0.34350   0.34507
     Eigenvalues ---    0.39650   0.41073   0.41186   0.51366   0.51535
     Eigenvalues ---    0.51790   0.52502   0.94268
 RFO step:  Lambda=-1.20833402D-02 EMin= 2.30000000D-03
 Linear search not attempted -- first point.
 Iteration  1 RMS(Cart)=  0.04205975 RMS(Int)=  0.00081955
 Iteration  2 RMS(Cart)=  0.00143189 RMS(Int)=  0.00022205
 Iteration  3 RMS(Cart)=  0.00000193 RMS(Int)=  0.00022204
 Iteration  4 RMS(Cart)=  0.00000000 RMS(Int)=  0.00022204
 Variable       Old X    -DE/DX   Delta X   Delta X   Delta X     New X
                                 (Linear)    (Quad)   (Total)
    R1        2.53651   0.01369   0.00000   0.02769   0.02775   2.56426
    R2        2.83104   0.00453   0.00000   0.01391   0.01401   2.84505
    R3        2.78982   0.00316   0.00000   0.00713   0.00738   2.79720
    R4        2.84214   0.00017   0.00000   0.00490   0.00484   2.84699
    R5        2.84443   0.00659   0.00000   0.02375   0.02352   2.86794
    R6        2.90839   0.00301   0.00000   0.01000   0.00995   2.91834
    R7        2.07204   0.00132   0.00000   0.00375   0.00375   2.07579
    R8        2.06483   0.00064   0.00000   0.00181   0.00181   2.06664
    R9        2.92764  -0.00051   0.00000  -0.00267  -0.00276   2.92488
   R10        2.95169  -0.00336   0.00000  -0.01207  -0.01207   2.93962
   R11        2.07763  -0.00233   0.00000  -0.00668  -0.00668   2.07095
   R12        2.90601   0.00541   0.00000   0.01467   0.01467   2.92068
   R13        2.06945   0.00183   0.00000   0.00515   0.00515   2.07460
   R14        2.07392  -0.00117   0.00000  -0.00331  -0.00331   2.07061
   R15        2.91188   0.00430   0.00000   0.00994   0.01002   2.92190
   R16        2.07576   0.00014   0.00000   0.00041   0.00041   2.07617
   R17        2.07582  -0.00044   0.00000  -0.00125  -0.00125   2.07457
   R18        2.89569   0.00604   0.00000   0.01984   0.01984   2.91553
   R19        2.07708   0.00082   0.00000   0.00233   0.00233   2.07941
   R20        2.83182   0.01405   0.00000   0.03752   0.03767   2.86948
   R21        2.31026   0.01974   0.00000   0.02068   0.02068   2.33094
   R22        2.89106   0.01294   0.00000   0.04137   0.04120   2.93226
   R23        2.06743  -0.00013   0.00000  -0.00036  -0.00036   2.06707
   R24        2.06848   0.00037   0.00000   0.00104   0.00104   2.06951
   R25        2.88561   0.00415   0.00000   0.01342   0.01342   2.89903
   R26        2.70120   0.01388   0.00000   0.03283   0.03283   2.73403
   R27        2.07007   0.00097   0.00000   0.00273   0.00273   2.07280
   R28        2.06822   0.00079   0.00000   0.00223   0.00223   2.07044
   R29        2.06986   0.00025   0.00000   0.00071   0.00071   2.07058
   R30        2.07071   0.00029   0.00000   0.00083   0.00083   2.07154
   R31        2.07140   0.00084   0.00000   0.00238   0.00238   2.07379
   R32        2.06990   0.00033   0.00000   0.00095   0.00095   2.07084
   R33        1.84121  -0.00146   0.00000  -0.00271  -0.00271   1.83851
   R34        2.72032   0.00490   0.00000   0.01198   0.01198   2.73230
   R35        2.89298  -0.00226   0.00000  -0.00738  -0.00738   2.88560
   R36        2.93718  -0.00367   0.00000  -0.01288  -0.01288   2.92430
   R37        1.84801  -0.00331   0.00000  -0.00624  -0.00624   1.84177
   R38        2.06765   0.00018   0.00000   0.00049   0.00049   2.06814
   R39        2.06761   0.00070   0.00000   0.00197   0.00197   2.06958
   R40        2.07243   0.00052   0.00000   0.00147   0.00147   2.07389
   R41        2.69974   0.00630   0.00000   0.01485   0.01485   2.71459
   R42        2.06783   0.00140   0.00000   0.00394   0.00394   2.07177
   R43        2.07077  -0.00069   0.00000  -0.00195  -0.00195   2.06881
   R44        1.85047  -0.00422   0.00000  -0.00801  -0.00801   1.84247
    A1        2.30337  -0.00791   0.00000  -0.03140  -0.03142   2.27195
    A2        1.84204   0.01438   0.00000   0.05774   0.05790   1.89994
    A3        2.13770  -0.00647   0.00000  -0.02627  -0.02643   2.11128
    A4        2.19081   0.00580   0.00000   0.02340   0.02346   2.21427
    A5        1.99796  -0.00661   0.00000  -0.01951  -0.01969   1.97826
    A6        2.08947   0.00084   0.00000  -0.00390  -0.00376   2.08571
    A7        1.93923  -0.00075   0.00000  -0.01042  -0.01042   1.92881
    A8        1.92174   0.00067   0.00000   0.00689   0.00667   1.92840
    A9        1.89019   0.00037   0.00000   0.00271   0.00281   1.89300
   A10        1.94921  -0.00109   0.00000  -0.01221  -0.01216   1.93705
   A11        1.92493   0.00071   0.00000   0.00962   0.00959   1.93451
   A12        1.83499   0.00020   0.00000   0.00481   0.00483   1.83982
   A13        1.94960   0.00047   0.00000   0.00185   0.00186   1.95146
   A14        1.97382   0.00016   0.00000   0.00395   0.00381   1.97763
   A15        1.88922  -0.00142   0.00000  -0.02946  -0.02955   1.85967
   A16        1.98020  -0.00055   0.00000   0.00202   0.00210   1.98231
   A17        1.82596   0.00228   0.00000   0.03680   0.03685   1.86281
   A18        1.83238  -0.00093   0.00000  -0.01586  -0.01612   1.81626
   A19        2.03285  -0.00148   0.00000  -0.01878  -0.01892   2.01393
   A20        1.92397  -0.00081   0.00000  -0.00456  -0.00454   1.91943
   A21        1.89616   0.00018   0.00000  -0.00078  -0.00064   1.89553
   A22        1.85968   0.00170   0.00000   0.00560   0.00553   1.86521
   A23        1.89668   0.00077   0.00000   0.01895   0.01891   1.91559
   A24        1.84537  -0.00023   0.00000   0.00170   0.00158   1.84695
   A25        2.04734   0.00301   0.00000   0.00806   0.00788   2.05522
   A26        1.89989   0.00053   0.00000   0.01215   0.01225   1.91214
   A27        1.87744  -0.00086   0.00000  -0.00292  -0.00290   1.87454
   A28        1.90017  -0.00129   0.00000  -0.00775  -0.00782   1.89235
   A29        1.89471  -0.00259   0.00000  -0.01757  -0.01752   1.87719
   A30        1.83238   0.00103   0.00000   0.00820   0.00809   1.84048
   A31        1.98450   0.00010   0.00000  -0.00592  -0.00585   1.97865
   A32        1.94860  -0.00068   0.00000  -0.00137  -0.00140   1.94720
   A33        1.86513  -0.00100   0.00000  -0.01687  -0.01697   1.84816
   A34        1.94293   0.00144   0.00000   0.01879   0.01868   1.96161
   A35        1.84545   0.00102   0.00000   0.01568   0.01572   1.86117
   A36        1.86859  -0.00097   0.00000  -0.01164  -0.01186   1.85674
   A37        1.96058  -0.01448   0.00000  -0.06131  -0.06098   1.89960
   A38        2.15606   0.01025   0.00000   0.04210   0.04193   2.19799
   A39        2.16650   0.00423   0.00000   0.01917   0.01900   2.18550
   A40        1.78995   0.00966   0.00000   0.04512   0.04467   1.83463
   A41        1.91266  -0.00243   0.00000   0.00017   0.00046   1.91312
   A42        1.89190  -0.00188   0.00000   0.00861   0.00811   1.90001
   A43        1.96893  -0.00318   0.00000  -0.02142  -0.02165   1.94728
   A44        1.96663  -0.00105   0.00000   0.00575   0.00499   1.97162
   A45        1.92725  -0.00056   0.00000  -0.03141  -0.03161   1.89564
   A46        1.83284  -0.00296   0.00000  -0.02191  -0.02177   1.81107
   A47        1.97937   0.00065   0.00000  -0.01083  -0.01075   1.96862
   A48        1.85914  -0.00193   0.00000  -0.02999  -0.02955   1.82959
   A49        1.95320   0.00122   0.00000   0.01485   0.01437   1.96757
   A50        1.92742   0.00379   0.00000   0.04004   0.03954   1.96696
   A51        1.90872  -0.00079   0.00000   0.00651   0.00541   1.91413
   A52        1.93095  -0.00093   0.00000  -0.00581  -0.00582   1.92513
   A53        1.95878  -0.00049   0.00000  -0.00358  -0.00359   1.95519
   A54        1.94082  -0.00024   0.00000  -0.00027  -0.00026   1.94056
   A55        1.88339   0.00047   0.00000   0.00060   0.00057   1.88397
   A56        1.87207   0.00081   0.00000   0.00610   0.00610   1.87818
   A57        1.87429   0.00050   0.00000   0.00366   0.00366   1.87795
   A58        1.94506  -0.00149   0.00000  -0.00566  -0.00567   1.93939
   A59        1.92857  -0.00192   0.00000  -0.00990  -0.00994   1.91862
   A60        1.95169  -0.00030   0.00000  -0.00603  -0.00610   1.94559
   A61        1.85296   0.00294   0.00000   0.02555   0.02557   1.87853
   A62        1.89117   0.00065   0.00000   0.00146   0.00142   1.89259
   A63        1.89080   0.00036   0.00000  -0.00365  -0.00375   1.88706
   A64        1.87507   0.00235   0.00000   0.01366   0.01366   1.88873
   A65        1.86957   0.00215   0.00000   0.02222   0.02235   1.89192
   A66        1.98520   0.00179   0.00000   0.00571   0.00550   1.99070
   A67        1.96973  -0.00404   0.00000  -0.02681  -0.02684   1.94289
   A68        1.86887  -0.00253   0.00000  -0.01084  -0.01091   1.85796
   A69        1.86261   0.00170   0.00000   0.01481   0.01497   1.87758
   A70        1.90085   0.00101   0.00000  -0.00308  -0.00316   1.89769
   A71        1.84695   0.00139   0.00000   0.00807   0.00807   1.85502
   A72        1.95306  -0.00094   0.00000  -0.01096  -0.01107   1.94199
   A73        1.95348  -0.00146   0.00000  -0.00719  -0.00726   1.94622
   A74        1.92779  -0.00138   0.00000  -0.00394  -0.00396   1.92383
   A75        1.89906   0.00033   0.00000  -0.00535  -0.00550   1.89356
   A76        1.88505   0.00082   0.00000   0.00211   0.00207   1.88712
   A77        1.84079   0.00294   0.00000   0.02779   0.02780   1.86860
   A78        1.93871   0.00811   0.00000   0.04043   0.04043   1.97914
   A79        1.97210  -0.00450   0.00000  -0.02208  -0.02334   1.94875
   A80        1.91643  -0.00574   0.00000  -0.04786  -0.04823   1.86820
   A81        1.89901   0.00087   0.00000   0.03381   0.03369   1.93270
   A82        1.85634  -0.00118   0.00000  -0.00377  -0.00305   1.85328
   A83        1.87666   0.00247   0.00000  -0.00044  -0.00170   1.87496
   A84        1.87284   0.00254   0.00000   0.01475   0.01475   1.88759
    D1        0.07505  -0.00072   0.00000  -0.00711  -0.00715   0.06791
    D2        3.10903  -0.00029   0.00000  -0.00770  -0.00765   3.10138
    D3       -3.07917  -0.00080   0.00000  -0.00049  -0.00050  -3.07968
    D4       -0.04520  -0.00038   0.00000  -0.00107  -0.00101  -0.04621
    D5        0.27417  -0.00023   0.00000   0.00341   0.00317   0.27734
    D6       -1.94197  -0.00170   0.00000  -0.01628  -0.01640  -1.95837
    D7        2.30346   0.00043   0.00000   0.00854   0.00841   2.31188
    D8       -2.85299  -0.00025   0.00000  -0.00463  -0.00464  -2.85764
    D9        1.21405  -0.00172   0.00000  -0.02431  -0.02422   1.18983
   D10       -0.82370   0.00042   0.00000   0.00051   0.00060  -0.82310
   D11        0.05180  -0.00009   0.00000  -0.00334  -0.00333   0.04847
   D12       -3.08005  -0.00014   0.00000   0.00111   0.00113  -3.07892
   D13       -3.10093  -0.00021   0.00000   0.00237   0.00246  -3.09846
   D14        0.05041  -0.00025   0.00000   0.00682   0.00692   0.05734
   D15        0.76573   0.00000   0.00000   0.00795   0.00806   0.77379
   D16       -1.40315   0.00145   0.00000   0.02605   0.02618  -1.37697
   D17        2.88244   0.00065   0.00000   0.01517   0.01527   2.89770
   D18       -2.26306  -0.00005   0.00000   0.00932   0.00934  -2.25372
   D19        1.85125   0.00140   0.00000   0.02741   0.02746   1.87871
   D20       -0.14635   0.00060   0.00000   0.01654   0.01655  -0.12980
   D21        0.02308   0.00005   0.00000   0.00215   0.00214   0.02522
   D22        2.16090  -0.00008   0.00000  -0.00083  -0.00091   2.15998
   D23       -2.02185  -0.00199   0.00000  -0.01946  -0.01965  -2.04150
   D24        3.06385   0.00082   0.00000   0.00352   0.00361   3.06746
   D25       -1.08152   0.00069   0.00000   0.00054   0.00056  -1.08097
   D26        1.01892  -0.00122   0.00000  -0.01809  -0.01818   1.00074
   D27       -1.47022  -0.00014   0.00000  -0.00704  -0.00688  -1.47710
   D28        2.55356   0.00007   0.00000  -0.01490  -0.01480   2.53876
   D29        0.53099   0.00202   0.00000   0.02101   0.02099   0.55198
   D30        0.68300  -0.00061   0.00000  -0.01455  -0.01437   0.66863
   D31       -1.57640  -0.00040   0.00000  -0.02241  -0.02229  -1.59869
   D32        2.68422   0.00156   0.00000   0.01350   0.01350   2.69772
   D33        2.71675  -0.00059   0.00000  -0.01001  -0.00989   2.70686
   D34        0.45735  -0.00038   0.00000  -0.01787  -0.01781   0.43954
   D35       -1.56522   0.00158   0.00000   0.01804   0.01798  -1.54724
   D36        0.66150   0.00097   0.00000  -0.00582  -0.00568   0.65582
   D37       -1.45940   0.00045   0.00000   0.00424   0.00425  -1.45515
   D38        2.80924   0.00107   0.00000   0.00515   0.00520   2.81444
   D39        2.91755   0.00113   0.00000   0.00309   0.00316   2.92071
   D40        0.79665   0.00061   0.00000   0.01314   0.01309   0.80974
   D41       -1.21789   0.00123   0.00000   0.01405   0.01404  -1.20386
   D42       -1.37837   0.00110   0.00000   0.00688   0.00701  -1.37136
   D43        2.78392   0.00058   0.00000   0.01694   0.01694   2.80086
   D44        0.76937   0.00120   0.00000   0.01784   0.01789   0.78726
   D45       -3.08983   0.00058   0.00000   0.03673   0.03682  -3.05301
   D46        1.13192   0.00123   0.00000   0.03209   0.03204   1.16396
   D47       -1.04497   0.00174   0.00000   0.05379   0.05370  -0.99127
   D48        0.94967   0.00027   0.00000   0.02879   0.02885   0.97852
   D49       -1.11176   0.00092   0.00000   0.02415   0.02408  -1.08769
   D50        2.99453   0.00143   0.00000   0.04585   0.04574   3.04027
   D51       -1.03374  -0.00164   0.00000  -0.00668  -0.00651  -1.04025
   D52       -3.09517  -0.00098   0.00000  -0.01132  -0.01129  -3.10646
   D53        1.01112  -0.00047   0.00000   0.01039   0.01037   1.02149
   D54        0.81204   0.00198   0.00000   0.03303   0.03299   0.84503
   D55       -1.35428   0.00098   0.00000   0.02704   0.02694  -1.32735
   D56        2.95227  -0.00004   0.00000   0.01300   0.01290   2.96517
   D57        2.96653   0.00124   0.00000   0.01862   0.01862   2.98514
   D58        0.80021   0.00025   0.00000   0.01264   0.01257   0.81277
   D59       -1.17642  -0.00077   0.00000  -0.00141  -0.00147  -1.17790
   D60       -1.33543   0.00218   0.00000   0.03231   0.03243  -1.30300
   D61        2.78143   0.00119   0.00000   0.02632   0.02638   2.80782
   D62        0.80480   0.00017   0.00000   0.01228   0.01234   0.81715
   D63       -1.18340  -0.00173   0.00000  -0.03024  -0.03034  -1.21374
   D64        1.03570  -0.00136   0.00000  -0.02108  -0.02120   1.01450
   D65        3.05900  -0.00121   0.00000  -0.01647  -0.01643   3.04257
   D66        0.98278   0.00019   0.00000  -0.01422  -0.01433   0.96845
   D67       -3.08131   0.00055   0.00000  -0.00505  -0.00519  -3.08650
   D68       -1.05800   0.00070   0.00000  -0.00044  -0.00042  -1.05843
   D69        2.96843  -0.00062   0.00000  -0.01774  -0.01777   2.95067
   D70       -1.09566  -0.00026   0.00000  -0.00857  -0.00862  -1.10428
   D71        0.92765  -0.00011   0.00000  -0.00397  -0.00386   0.92379
   D72        3.13955   0.00091   0.00000   0.01802   0.01805  -3.12558
   D73        1.03484   0.00129   0.00000   0.02374   0.02375   1.05859
   D74       -1.06513   0.00116   0.00000   0.02170   0.02172  -1.04341
   D75        0.90105   0.00016   0.00000   0.01183   0.01175   0.91280
   D76       -1.20366   0.00054   0.00000   0.01754   0.01745  -1.18621
   D77        2.97955   0.00041   0.00000   0.01550   0.01542   2.99497
   D78       -1.10798  -0.00125   0.00000  -0.01001  -0.00994  -1.11792
   D79        3.07049  -0.00087   0.00000  -0.00429  -0.00424   3.06625
   D80        0.97052  -0.00100   0.00000  -0.00633  -0.00627   0.96425
   D81       -0.03700   0.00035   0.00000   0.00534   0.00542  -0.03159
   D82        2.05838   0.00075   0.00000   0.00498   0.00506   2.06345
   D83       -2.12034  -0.00253   0.00000  -0.02791  -0.02818  -2.14852
   D84        3.09478   0.00043   0.00000   0.00100   0.00115   3.09593
   D85       -1.09302   0.00084   0.00000   0.00064   0.00080  -1.09222
   D86        1.01144  -0.00244   0.00000  -0.03225  -0.03244   0.97900
   D87        0.00967  -0.00018   0.00000  -0.00388  -0.00408   0.00559
   D88       -2.14498   0.00027   0.00000   0.01513   0.01511  -2.12986
   D89        2.00743  -0.00224   0.00000  -0.03183  -0.03248   1.97495
   D90       -2.04621  -0.00152   0.00000  -0.02069  -0.02043  -2.06665
   D91        2.08232  -0.00108   0.00000  -0.00168  -0.00124   2.08108
   D92       -0.04845  -0.00359   0.00000  -0.04864  -0.04884  -0.09729
   D93        2.04000   0.00271   0.00000   0.03487   0.03498   2.07498
   D94       -0.11465   0.00316   0.00000   0.05388   0.05417  -0.06048
   D95       -2.24543   0.00065   0.00000   0.00691   0.00657  -2.23885
   D96        1.12489  -0.00092   0.00000  -0.03012  -0.02999   1.09490
   D97       -3.10250   0.00058   0.00000  -0.00822  -0.00814  -3.11064
   D98       -0.99480  -0.00048   0.00000  -0.02373  -0.02359  -1.01839
   D99       -3.08866  -0.00343   0.00000  -0.05537  -0.05539   3.13914
   D100      -1.03287  -0.00193   0.00000  -0.03346  -0.03353  -1.06640
   D101       1.07483  -0.00299   0.00000  -0.04897  -0.04899   1.02584
   D102      -0.94722   0.00165   0.00000   0.01018   0.01011  -0.93710
   D103       1.10858   0.00315   0.00000   0.03208   0.03197   1.14055
   D104      -3.06691   0.00209   0.00000   0.01658   0.01651  -3.05040
   D105       3.05983  -0.00004   0.00000   0.02436   0.02403   3.08386
   D106       1.07876   0.00263   0.00000   0.04666   0.04714   1.12589
   D107      -1.07799  -0.00089   0.00000  -0.00326  -0.00341  -1.08140
   D108       1.31901  -0.00240   0.00000  -0.04494  -0.04474   1.27427
   D109      -2.82844  -0.00049   0.00000  -0.03181  -0.03184  -2.86028
   D110      -0.79501   0.00027   0.00000  -0.03336  -0.03355  -0.82856
   D111      -1.02613   0.00208   0.00000   0.02746   0.02746  -0.99867
   D112       1.11084   0.00075   0.00000   0.00719   0.00727   1.11811
   D113      -3.12692   0.00261   0.00000   0.03479   0.03481  -3.09211
   D114      -3.08796   0.00004   0.00000   0.00379   0.00380  -3.08416
   D115      -0.95099  -0.00129   0.00000  -0.01647  -0.01639  -0.96738
   D116       1.09444   0.00057   0.00000   0.01113   0.01115   1.10559
   D117       1.18725  -0.00113   0.00000  -0.00633  -0.00643   1.18082
   D118      -2.95897  -0.00246   0.00000  -0.02659  -0.02662  -2.98559
   D119      -0.91354  -0.00060   0.00000   0.00101   0.00092  -0.91262
   D120      -0.84551  -0.00206   0.00000  -0.05385  -0.05384  -0.89935
   D121       1.29435   0.00188   0.00000   0.00461   0.00426   1.29861
   D122      -2.89391  -0.00196   0.00000  -0.04397  -0.04331  -2.93721
   D123       1.20346  -0.00061   0.00000  -0.03233  -0.03244   1.17101
   D124      -2.93987   0.00333   0.00000   0.02613   0.02565  -2.91421
   D125      -0.84494  -0.00051   0.00000  -0.02246  -0.02191  -0.86685
   D126      -3.06771  -0.00218   0.00000  -0.03879  -0.03898  -3.10669
   D127      -0.92784   0.00176   0.00000   0.01967   0.01912  -0.90873
   D128       1.16708  -0.00208   0.00000  -0.02892  -0.02845   1.13863
   D129       1.49648   0.00116   0.00000   0.01905   0.01964   1.51612
   D130      -0.68509   0.00071   0.00000  -0.00454  -0.00527  -0.69035
   D131      -2.70202  -0.00198   0.00000  -0.01858  -0.01845  -2.72047
         Item               Value     Threshold  Converged?
 Maximum Force            0.019743     0.000450     NO 
 RMS     Force            0.003305     0.000300     NO 
 Maximum Displacement     0.224320     0.001800     NO 
 RMS     Displacement     0.042312     0.001200     NO 
 Predicted change in Energy=-6.698306D-03
 GradGradGradGradGradGradGradGradGradGradGradGradGradGradGradGradGradGrad

                          Input orientation:                          
 ---------------------------------------------------------------------
 Center     Atomic      Atomic             Coordinates (Angstroms)
 Number     Number       Type             X           Y           Z
 ---------------------------------------------------------------------
      1          6           0        1.631057    0.732569    0.150755
      2          6           0        0.944215   -0.368372    0.547603
      3          6           0       -0.470563   -0.413904    1.063409
      4          6           0       -1.392601    0.467446    0.192786
      5          6           0       -1.358730    1.949630    0.637319
      6          6           0        0.022553    2.474022    1.090998
      7          6           0        1.237353    2.185440    0.179010
      8          6           0        2.954476    0.311910   -0.361738
      9          6           0        3.036662   -1.203798   -0.321605
     10          6           0        1.689448   -1.665931    0.294163
     11          8           0        3.854502    1.063227   -0.745079
     12          6           0        1.050879    2.750262   -1.244553
     13          6           0        1.875198   -2.502876    1.566362
     14          8           0        0.863719   -2.389143   -0.648349
     15          6           0       -2.831404   -0.105131    0.045057
     16          8           0       -3.562733    0.731441   -0.880064
     17          6           0       -3.633286   -0.116639    1.344503
     18          6           0       -2.809437   -1.538392   -0.537997
     19          8           0       -2.038647   -1.651473   -1.744902
     20          1           0       -0.506393   -0.101111    2.115785
     21          1           0       -0.807925   -1.454170    1.057719
     22          1           0       -0.986851    0.433873   -0.824679
     23          1           0       -2.049827    2.105536    1.475958
     24          1           0       -1.739119    2.569241   -0.182426
     25          1           0        0.246798    2.096135    2.097958
     26          1           0       -0.059089    3.563465    1.198903
     27          1           0        2.093523    2.721183    0.615799
     28          1           0        3.169191   -1.591318   -1.335886
     29          1           0        3.903921   -1.495543    0.280123
     30          1           0        0.780676    3.812414   -1.200196
     31          1           0        0.263211    2.224314   -1.795341
     32          1           0        1.974822    2.667299   -1.827655
     33          1           0        0.908444   -2.812717    1.979960
     34          1           0        2.444987   -3.412056    1.336104
     35          1           0        2.419400   -1.945671    2.337230
     36          1           0        1.324295   -3.212152   -0.887200
     37          1           0       -3.206629    0.535498   -1.765890
     38          1           0       -3.117087   -0.684855    2.124509
     39          1           0       -3.812262    0.898329    1.714931
     40          1           0       -4.615704   -0.577320    1.180065
     41          1           0       -2.476754   -2.272458    0.205250
     42          1           0       -3.839751   -1.790235   -0.809195
     43          1           0       -1.110238   -1.817770   -1.497905
 ---------------------------------------------------------------------
                    Distance matrix (angstroms):
                    1          2          3          4          5
     1  C    0.000000
     2  C    1.356949   0.000000
     3  C    2.562059   1.506561   0.000000
     4  C    3.035549   2.507029   1.544317   0.000000
     5  C    3.264476   3.268752   2.560603   1.547781   0.000000
     6  C    2.550294   3.037095   2.929854   2.614535   1.545559
     7  C    1.505534   2.596872   3.233532   3.141393   2.646753
     8  C    1.480217   2.308860   3.780046   4.385061   4.720592
     9  C    2.438928   2.414911   3.852639   4.761935   5.493917
    10  C    2.403493   1.517650   2.612462   3.749746   4.741458
    11  O    2.419827   3.491457   4.915154   5.363453   5.465759
    12  C    2.520829   3.598483   4.201598   3.639751   3.160486
    13  C    3.540008   2.541792   3.181094   4.624719   5.580880
    14  O    3.312470   2.349530   2.934620   3.736119   5.041544
    15  C    4.541638   3.818004   2.589586   1.555579   2.596457
    16  O    5.295096   4.853906   3.827587   2.435196   2.940079
    17  C    5.464384   4.653164   3.189075   2.586171   3.153281
    18  C    5.034841   4.078894   3.049476   2.562197   3.956288
    19  O    4.769056   3.974845   3.446314   2.943098   4.370951
    20  H    3.020771   2.152879   1.098462   2.192383   2.667935
    21  H    3.398977   2.123480   1.093617   2.186907   3.473612
    22  H    2.809649   2.501154   2.133110   1.095899   2.138516
    23  H    4.146095   3.993288   3.001974   2.182158   1.097832
    24  H    3.852591   4.045096   3.472823   2.162962   1.095718
    25  H    2.750833   2.993958   2.808059   2.994985   2.175465
    26  H    3.459650   4.109763   4.000891   3.517934   2.146836
    27  H    2.093974   3.297106   4.074759   4.172688   3.537486
    28  H    3.158545   3.161273   4.515610   5.233096   6.077328
    29  H    3.185456   3.178351   4.573794   5.649256   6.300182
    30  H    3.468957   4.534371   4.954924   4.225204   3.379865
    31  H    2.807773   3.560221   3.958670   3.127451   2.936661
    32  H    2.788451   3.989899   4.881800   4.501230   4.207578
    33  H    4.054283   2.833328   2.914795   4.387284   5.442675
    34  H    4.386964   3.483972   4.190908   5.575373   6.610918
    35  H    3.546142   2.804783   3.510102   4.995309   5.686592
    36  H    4.090511   3.207835   3.854424   4.699716   6.013882
    37  H    5.207260   4.837224   4.048747   2.670532   3.345133
    38  H    5.333822   4.368176   2.864164   2.834290   3.499152
    39  H    5.666025   5.058780   3.648751   2.890907   2.878593
    40  H    6.465084   5.599676   4.150001   3.529115   4.157875
    41  H    5.089918   3.930112   2.866263   2.946628   4.388928
    42  H    6.100474   5.171936   4.092965   3.477015   4.715343
    43  H    4.091088   3.241239   2.990042   2.856637   4.337537
                    6          7          8          9         10
     6  C    0.000000
     7  C    1.546202   0.000000
     8  C    3.921905   2.598275   0.000000
     9  C    4.960511   3.869763   1.518465   0.000000
    10  C    4.533508   3.879524   2.437695   1.551685   0.000000
    11  O    4.477204   2.993789   1.233480   2.446956   3.635352
    12  C    2.566819   1.542832   3.216925   4.519929   4.719977
    13  C    5.331771   4.930709   3.578468   2.569246   1.534102
    14  O    5.232901   4.663789   3.427696   2.496695   1.446787
    15  C    3.986364   4.671129   5.815137   5.981281   4.789181
    16  O    4.447016   5.126068   6.551235   6.899931   5.891656
    17  C    4.487867   5.511902   6.818616   6.960319   5.642253
    18  C    5.174288   5.545947   6.056185   5.859664   4.576977
    19  O    5.413925   5.399585   5.540695   5.290081   4.249316
    20  H    2.821575   3.466996   4.276251   4.439599   3.254026
    21  H    4.015158   4.266386   4.391988   4.092196   2.620062
    22  H    2.975050   3.003741   3.970296   4.373066   3.581000
    23  H    2.139798   3.534687   5.624701   6.328926   5.440843
    24  H    2.175813   3.022801   5.211289   6.087963   5.469816
    25  H    1.098659   2.161373   4.070022   4.952493   4.414527
    26  H    1.097813   2.149395   4.699977   5.884082   5.587711
    27  H    2.139117   1.100378   2.738870   4.144118   4.417408
    28  H    5.684900   4.504532   2.148801   1.093847   2.202787
    29  H    5.610702   4.546475   2.140168   1.095139   2.221063
    30  H    2.759640   2.181240   4.204990   5.569899   5.750760
    31  H    2.907098   2.201937   3.599363   4.649288   4.640494
    32  H    3.516709   2.191518   2.942191   4.287316   4.833263
    33  H    5.433661   5.322891   4.408298   3.523512   2.183345
    34  H    6.369786   5.842020   4.124339   2.823913   2.169201
    35  H    5.179928   4.808453   3.559130   2.828567   2.187511
    36  H    6.159576   5.502578   3.918242   2.699182   1.979837
    37  H    4.727293   5.123858   6.323041   6.640014   5.749928
    38  H    4.572088   5.566390   6.636176   6.642394   5.235976
    39  H    4.192601   5.432708   7.102477   7.448099   6.234004
    40  H    5.552661   6.549292   7.776600   7.823439   6.459476
    41  H    5.436926   5.802425   6.041415   5.640689   4.211059
    42  H    6.059044   6.523766   7.126061   6.918577   5.639582
    43  H    5.138590   4.934461   4.727400   4.354012   3.327582
                   11         12         13         14         15
    11  O    0.000000
    12  C    3.309965   0.000000
    13  C    4.688016   6.014666   0.000000
    14  O    4.568697   5.177255   2.437411   0.000000
    15  C    6.833061   4.988836   5.496877   4.399029   0.000000
    16  O    7.425879   5.049149   6.783576   5.420813   1.445871
    17  C    7.862913   6.071551   6.007225   5.418375   1.526993
    18  C    7.156772   5.813245   5.225358   3.772006   1.547472
    19  O    6.564941   5.400999   5.196878   3.189093   2.494712
    20  H    5.343935   4.674110   3.426707   3.840929   3.113456
    21  H    5.596927   5.141290   2.925346   2.565001   2.634362
    22  H    4.882737   3.113566   4.746883   3.380107   2.109347
    23  H    6.393787   4.175072   6.054044   5.762253   2.746888
    24  H    5.820074   2.990815   6.468997   5.619379   2.897776
    25  H    4.708002   3.499544   4.907665   5.295328   4.305265
    26  H    5.034526   2.804248   6.377851   6.300591   4.740853
    27  H    2.775221   2.132806   5.314323   5.406099   5.706900
    28  H    2.804516   4.831657   3.305813   2.534647   6.334264
    29  H    2.756952   5.337729   2.604774   3.302031   6.881359
    30  H    4.148924   1.096879   6.981025   6.226615   5.472197
    31  H    3.917722   1.095631   6.020454   4.791678   4.288359
    32  H    2.697816   1.095702   6.185465   5.309700   5.856042
    33  H    5.579250   6.431525   1.096211   2.662597   5.006130
    34  H    5.132856   6.824771   1.097400   2.735839   6.359470
    35  H    4.540221   6.062492   1.095842   3.395657   6.017690
    36  H    4.970011   5.979368   2.612764   0.972895   5.271861
    37  H    7.154028   4.827353   6.794158   5.135187   1.957224
    38  H    7.739081   6.365732   5.342250   5.141999   2.177571
    39  H    8.053453   5.986513   6.628534   6.185253   2.181168
    40  H    8.839794   7.004408   6.781504   6.053914   2.166779
    41  H    7.219053   6.306650   4.565655   3.449783   2.201986
    42  H    8.206575   6.687594   6.229910   4.744174   2.141514
    43  H    5.789260   5.059795   4.332658   2.223672   2.876851
                   16         17         18         19         20
    16  O    0.000000
    17  C    2.381788   0.000000
    18  C    2.415908   2.498783   0.000000
    19  O    2.957882   3.800396   1.436497   0.000000
    20  H    4.359985   3.220648   3.796360   4.433546   0.000000
    21  H    4.015081   3.139093   2.561143   3.067294   1.743902
    22  H    2.593604   3.465838   2.700711   2.510330   3.027107
    23  H    3.118952   2.731792   4.232167   4.948654   2.767825
    24  H    2.681376   3.623994   4.259655   4.510596   3.732582
    25  H    5.024294   4.529803   5.431263   5.833986   2.322822
    26  H    4.961651   5.132177   6.050634   6.307156   3.803928
    27  H    6.179799   6.432774   6.596533   6.462806   4.120057
    28  H    7.135951   7.458744   6.031867   5.224222   5.257820
    29  H    7.877590   7.735876   6.763160   6.280061   4.976441
    30  H    5.334799   6.433974   6.477542   6.172467   5.288474
    31  H    4.207642   5.524615   5.017972   4.508084   4.614845
    32  H    5.942221   7.018816   6.499245   5.896319   5.419524
    33  H    6.382180   5.319770   4.667617   4.889625   3.061539
    34  H    7.627101   6.914134   5.884882   5.717974   4.503433
    35  H    7.300947   6.400459   5.981098   6.051821   3.465791
    36  H    6.279732   6.256222   4.473383   3.805359   4.695521
    37  H    0.974624   3.206534   2.442643   2.479408   4.771158
    38  H    3.351411   1.094414   2.812848   4.131552   2.675173
    39  H    2.612300   1.095175   3.466835   4.649477   3.476827
    40  H    2.658145   1.097457   2.671703   4.043570   4.241318
    41  H    3.373525   2.698707   1.096333   2.093001   3.499602
    42  H    2.537836   2.735318   1.094769   2.034398   4.745516
    43  H    3.590952   4.164000   1.971485   0.974991   4.046023
                   21         22         23         24         25
    21  H    0.000000
    22  H    2.672105   0.000000
    23  H    3.793251   3.036001   0.000000
    24  H    4.311952   2.353336   1.749800   0.000000
    25  H    3.846973   3.581453   2.379382   3.060694   0.000000
    26  H    5.075170   3.840569   2.483012   2.391454   1.747834
    27  H    5.103652   4.098227   4.276242   3.917831   2.449055
    28  H    4.643878   4.651389   6.986511   6.536990   5.824858
    29  H    4.775757   5.372419   7.060092   6.969959   5.438677
    30  H    5.946322   3.831410   4.252879   2.988428   3.756123
    31  H    4.776874   2.389669   4.008198   2.594185   3.895442
    32  H    5.749397   3.842611   5.237102   4.063220   4.326977
    33  H    2.375310   4.690255   5.761475   6.375812   4.954647
    34  H    3.806868   5.589067   7.118057   7.455776   5.979349
    35  H    3.506329   5.221345   6.093279   6.635238   4.594958
    36  H    3.379285   4.317269   6.726591   6.580709   6.184665
    37  H    4.205393   2.413218   3.783224   2.965983   5.412122
    38  H    2.657464   3.806201   3.057114   4.220176   4.364669
    39  H    3.871979   3.827307   2.149566   3.269531   4.249402
    40  H    3.909350   4.267327   3.724110   4.475709   5.624395
    41  H    2.044821   3.256500   4.578624   4.912886   5.484951
    42  H    3.576350   3.617449   4.858270   4.879603   6.344706
    43  H    2.599002   2.353371   5.011887   4.622969   5.485474
                   26         27         28         29         30
    26  H    0.000000
    27  H    2.383944   0.000000
    28  H    6.589289   4.854255   0.000000
    29  H    6.491776   4.601194   1.777776   0.000000
    30  H    2.553989   2.492427   5.909630   6.334067   0.000000
    31  H    3.295861   3.067656   4.818180   5.603539   1.773141
    32  H    3.754992   2.446928   4.450187   5.049099   1.769457
    33  H    6.496296   5.821460   4.194952   3.687448   7.349971
    34  H    7.412632   6.185385   3.313471   2.629944   7.835542
    35  H    6.147298   4.984881   3.765572   2.576452   6.953728
    36  H    7.223196   6.168888   2.496411   3.311172   7.052519
    37  H    5.278786   6.208161   6.734933   7.672758   5.191993
    38  H    5.315667   6.405291   7.232793   7.304349   6.817012
    39  H    4.632012   6.277673   8.015392   8.205411   6.171299
    40  H    6.157044   7.497482   8.243955   8.616092   7.352301
    41  H    6.394564   6.781772   5.892007   6.428236   7.043564
    42  H    6.854776   7.588626   7.031518   7.825466   7.272613
    43  H    6.110267   5.944234   4.288478   5.329822   5.946693
                   31         32         33         34         35
    31  H    0.000000
    32  H    1.768302   0.000000
    33  H    6.327788   6.757637   0.000000
    34  H    6.806964   6.869423   1.770515   0.000000
    35  H    6.254283   6.230843   1.778313   1.775723   0.000000
    36  H    5.613001   5.989623   2.924566   2.497797   3.633205
    37  H    3.859113   5.603197   6.494287   7.559518   7.392157
    38  H    5.937584   7.265265   4.555611   6.244667   5.682217
    39  H    5.539830   7.012097   6.010588   7.607634   6.878168
    40  H    6.364433   7.937819   6.012740   7.610088   7.259759
    41  H    5.633004   6.953447   3.860187   5.176973   5.350182
    42  H    5.824378   7.397035   5.600912   6.835974   7.007219
    43  H    4.279401   5.453638   4.142528   4.817985   5.213728
                   36         37         38         39         40
    36  H    0.000000
    37  H    5.945271   0.000000
    38  H    5.931567   4.078294   0.000000
    39  H    7.074698   3.551697   1.776934   0.000000
    40  H    6.819055   3.450001   1.774653   1.763275   0.000000
    41  H    4.065027   3.507524   2.571783   3.757207   2.898080
    42  H    5.356800   2.593288   3.217255   3.687864   2.455692
    43  H    2.871274   3.162995   4.293346   5.000043   4.582415
                   41         42         43
    41  H    0.000000
    42  H    1.766182   0.000000
    43  H    2.230435   2.815194   0.000000
 Stoichiometry    C15H24O4
 Framework group  C1[X(C15H24O4)]
 Deg. of freedom   123
 Full point group                 C1      NOp   1
 Largest Abelian subgroup         C1      NOp   1
 Largest concise Abelian subgroup C1      NOp   1
                         Standard orientation:                         
 ---------------------------------------------------------------------
 Center     Atomic      Atomic             Coordinates (Angstroms)
 Number     Number       Type             X           Y           Z
 ---------------------------------------------------------------------
      1          6           0        1.661860    0.719806    0.159981
      2          6           0        0.964668   -0.383992    0.529932
      3          6           0       -0.456363   -0.430653    1.028150
      4          6           0       -1.363412    0.470241    0.161798
      5          6           0       -1.327176    1.944486    0.631813
      6          6           0        0.051302    2.453704    1.110613
      7          6           0        1.275359    2.174083    0.208262
      8          6           0        2.989093    0.300785   -0.343921
      9          6           0        3.062965   -1.215805   -0.328575
     10          6           0        1.706150   -1.681056    0.263305
     11          8           0        3.897485    1.053641   -0.703791
     12          6           0        1.108754    2.763910   -1.207604
     13          6           0        1.872426   -2.540397    1.523207
     14          8           0        0.887968   -2.383770   -0.701041
     15          6           0       -2.803295   -0.092024   -0.012616
     16          8           0       -3.519235    0.763999   -0.931963
     17          6           0       -3.620629   -0.121219    1.276888
     18          6           0       -2.781797   -1.515309   -0.619632
     19          8           0       -1.997298   -1.612082   -1.819099
     20          1           0       -0.503094   -0.135528    2.085191
     21          1           0       -0.799002   -1.468849    1.000806
     22          1           0       -0.945765    0.451717   -0.851229
     23          1           0       -2.027387    2.089883    1.464761
     24          1           0       -1.694580    2.579915   -0.181723
     25          1           0        0.261597    2.057630    2.113585
     26          1           0       -0.025989    3.541587    1.236037
     27          1           0        2.129028    2.697754    0.664167
     28          1           0        3.205547   -1.586808   -1.347656
     29          1           0        3.921484   -1.522342    0.278310
     30          1           0        0.843534    3.826594   -1.148404
     31          1           0        0.324989    2.251594   -1.776509
     32          1           0        2.039129    2.685870   -1.781081
     33          1           0        0.899232   -2.852002    1.920038
     34          1           0        2.440210   -3.448595    1.284281
     35          1           0        2.410289   -1.999248    2.309801
     36          1           0        1.347095   -3.205080   -0.948383
     37          1           0       -3.153634    0.581168   -1.816723
     38          1           0       -3.116687   -0.705317    2.053171
     39          1           0       -3.798753    0.888280    1.662365
     40          1           0       -4.603387   -0.573772    1.093060
     41          1           0       -2.461777   -2.263623    0.114914
     42          1           0       -3.810099   -1.756992   -0.907217
     43          1           0       -1.072764   -1.787515   -1.564017
 ---------------------------------------------------------------------
 Rotational constants (GHZ):      0.5279368      0.3039523      0.2368240
 Standard basis: 6-31G(d) (6D, 7F)
 There are   333 symmetry adapted cartesian basis functions of A   symmetry.
 There are   333 symmetry adapted basis functions of A   symmetry.
   333 basis functions,   628 primitive gaussians,   333 cartesian basis functions
    73 alpha electrons       73 beta electrons
       nuclear repulsion energy      1629.7993750249 Hartrees.
 NAtoms=   43 NActive=   43 NUniq=   43 SFac= 1.00D+00 NAtFMM=   60 NAOKFM=F Big=F
 Integral buffers will be    131072 words long.
 Raffenetti 2 integral format.
 Two-electron integral symmetry is turned on.
 ------------------------------------------------------------------------------
 Polarizable Continuum Model (PCM)
 =================================
 Model                : PCM (using non-symmetric T matrix).
 Atomic radii         : SMD-Coulomb.
 Polarization charges : Total charges.
 Charge compensation  : None.
 Solution method      : On-the-fly selection.
 Cavity type          : VdW (van der Waals Surface) (Alpha=1.000).
 Cavity algorithm     : GePol (No added spheres)
                        Default sphere list used, NSphG=   43.
                        Lebedev-Laikov grids with approx.  5.0 points / Ang**2.
                        Smoothing algorithm: Karplus/York (Gamma=1.0000).
                        Polarization charges: spherical gaussians, with
                                              point-specific exponents (IZeta= 3).
                        Self-potential: point-specific (ISelfS= 7).
                        Self-field    : sphere-specific E.n sum rule (ISelfD= 2).
 1st derivatives      : Analytical E(r).r(x)/FMM algorithm (CHGder, D1EAlg=3).
                        Cavity 1st derivative terms included.
 Solvent              : Methanol, Eps=  32.613000 Eps(inf)=   1.765709
 ------------------------------------------------------------------------------
 ------------------------------------------------------------------------------
 Atomic radii for non-electrostatic terms: SMD-CDS.
 ------------------------------------------------------------------------------
 Nuclear repulsion after PCM non-electrostatic terms =     1629.8005283023 Hartrees.
 One-electron integrals computed using PRISM.
 NBasis=   333 RedAO= T EigKep=  9.68D-04  NBF=   333
 NBsUse=   333 1.00D-06 EigRej= -1.00D+00 NBFU=   333
 Initial guess from the checkpoint file:  "DY-202A-11R_8.chk"
 B after Tr=     0.000000    0.000000    0.000000
         Rot=    0.999961    0.002408    0.002638    0.008040 Ang=   1.01 deg.
 ExpMin= 1.61D-01 ExpMax= 5.48D+03 ExpMxC= 8.25D+02 IAcc=1 IRadAn=         1 AccDes= 0.00D+00
 Harris functional with IExCor=  402 and IRadAn=       1 diagonalized for initial guess.
 HarFok:  IExCor=  402 AccDes= 0.00D+00 IRadAn=         1 IDoV= 1 UseB2=F ITyADJ=14
 ICtDFT=  3500011 ScaDFX=  1.000000  1.000000  1.000000  1.000000
 FoFCou: FMM=F IPFlag=           0 FMFlag=      100000 FMFlg1=           0
         NFxFlg=           0 DoJE=T BraDBF=F KetDBF=T FulRan=T
         wScrn=  0.000000 ICntrl=     500 IOpCl=  0 I1Cent=   200000004 NGrid=           0
         NMat0=    1 NMatS0=      1 NMatT0=    0 NMatD0=    1 NMtDS0=    0 NMtDT0=    0
 Petite list used in FoFCou.
 Keep R1 ints in memory in canonical form, NReq=1565304907.
 Requested convergence on RMS density matrix=1.00D-08 within 128 cycles.
 Requested convergence on MAX density matrix=1.00D-06.
 Requested convergence on             energy=1.00D-06.
 No special actions if energy rises.
 Inv3:  Mode=1 IEnd=    21611568.
 Iteration    1 A*A^-1 deviation from unit magnitude is 5.66D-15 for   2682.
 Iteration    1 A*A^-1 deviation from orthogonality  is 4.15D-15 for   2494   1246.
 Iteration    1 A^-1*A deviation from unit magnitude is 5.77D-15 for   2682.
 Iteration    1 A^-1*A deviation from orthogonality  is 5.91D-09 for   2612   2552.
 Iteration    2 A*A^-1 deviation from unit magnitude is 6.00D-15 for    671.
 Iteration    2 A*A^-1 deviation from orthogonality  is 7.33D-15 for   2135   1339.
 Iteration    2 A^-1*A deviation from unit magnitude is 8.88D-16 for     24.
 Iteration    2 A^-1*A deviation from orthogonality  is 3.29D-16 for   1737   1474.
 Error on total polarization charges =  0.05207
 SCF Done:  E(RB3LYP) =  -886.951640832     A.U. after   11 cycles
            NFock= 11  Conv=0.49D-08     -V/T= 2.0094
 SMD-CDS (non-electrostatic) energy       (kcal/mol) =       0.72
 (included in total energy above)
 D1PCM: PCM CHGder 1st derivatives, ID1Alg=3 FixD1E=F DoIter=F DoCFld=F I1PDM=0.
 Calling FoFJK, ICntrl=      2127 FMM=F ISym2X=0 I1Cent= 0 IOpClX= 0 NMat=1 NMatS=1 NMatT=0.
 ***** Axes restored to original set *****
 -------------------------------------------------------------------
 Center     Atomic                   Forces (Hartrees/Bohr)
 Number     Number              X              Y              Z
 -------------------------------------------------------------------
      1        6           0.004377525   -0.006529623   -0.000485474
      2        6          -0.004044510    0.006394025   -0.000015990
      3        6           0.002344013   -0.002577499    0.000999613
      4        6          -0.001844452    0.003481088   -0.001214974
      5        6           0.000986934   -0.000063126   -0.000274553
      6        6          -0.000092872    0.000523095    0.000395065
      7        6          -0.003279301    0.002678173    0.001406016
      8        6          -0.002871820    0.003736301    0.000460997
      9        6          -0.002600056   -0.000053380    0.001951585
     10        6           0.005431901   -0.000889375    0.000786785
     11        8          -0.002505352   -0.002826565    0.001423179
     12        6           0.000382435    0.000158992   -0.001596244
     13        6          -0.000715172   -0.001921223   -0.000463057
     14        8           0.000576818    0.000977448   -0.001669559
     15        6           0.001947445   -0.001362313    0.000169766
     16        8          -0.000298060   -0.000606783   -0.000171037
     17        6          -0.002856060    0.000276369   -0.000585970
     18        6          -0.000039012   -0.000555053   -0.002604370
     19        8          -0.002314098    0.000697215    0.002722582
     20        1           0.000066227    0.000767217   -0.000282566
     21        1           0.001349106    0.001022329    0.000309340
     22        1           0.000126318   -0.000634072   -0.000249163
     23        1           0.000496114   -0.000198608    0.000114868
     24        1           0.000242475   -0.000307878   -0.000126116
     25        1           0.000050530   -0.000565412   -0.001026552
     26        1           0.000085531    0.000310365    0.000278256
     27        1           0.000024400    0.000381228   -0.000199973
     28        1           0.000737959   -0.001437497   -0.000542603
     29        1           0.000615171   -0.001944243   -0.001080186
     30        1           0.000015395    0.000063500    0.000298031
     31        1          -0.000394037   -0.000108658    0.000325540
     32        1          -0.000127900   -0.000369704    0.000718744
     33        1           0.000267694    0.001177049   -0.000436126
     34        1           0.000310604    0.000280414   -0.000011924
     35        1           0.000469383    0.000259676   -0.000685909
     36        1          -0.000041778   -0.000593375    0.000733187
     37        1           0.000578215    0.000898895    0.000361987
     38        1           0.000285758    0.000143724    0.000361677
     39        1           0.000821176   -0.000269924   -0.000162025
     40        1           0.000697518   -0.000430954   -0.000009697
     41        1           0.000086992    0.000504156   -0.000593154
     42        1          -0.000483504   -0.000395629   -0.000456647
     43        1           0.001134348   -0.000090365    0.001126654
 -------------------------------------------------------------------
 Cartesian Forces:  Max     0.006529623 RMS     0.001582596

 GradGradGradGradGradGradGradGradGradGradGradGradGradGradGradGradGradGrad
 Berny optimization.
 Using GEDIIS/GDIIS optimizer.
 FormGI is forming the generalized inverse of G from B-inverse, IUseBI=4.
 Internal  Forces:  Max     0.004066862 RMS     0.000861680
 Search for a local minimum.
 Step number   2 out of a maximum of  258
 All quantities printed in internal units (Hartrees-Bohrs-Radians)
 Mixed Optimization -- En-DIIS/RFO-DIIS
 Update second derivatives using D2CorX and points    1    2
 DE= -5.83D-03 DEPred=-6.70D-03 R= 8.71D-01
 TightC=F SS=  1.41D+00  RLast= 3.28D-01 DXNew= 5.0454D-01 9.8379D-01
 Trust test= 8.71D-01 RLast= 3.28D-01 DXMaxT set to 5.05D-01
 ITU=  1  0
 Use linear search instead of GDIIS.
     Eigenvalues ---    0.00229   0.00235   0.00308   0.00338   0.00357
     Eigenvalues ---    0.00409   0.00544   0.00611   0.00858   0.00903
     Eigenvalues ---    0.01161   0.01165   0.01236   0.01299   0.01313
     Eigenvalues ---    0.01372   0.02449   0.02545   0.03068   0.03999
     Eigenvalues ---    0.04081   0.04099   0.04428   0.04534   0.04618
     Eigenvalues ---    0.04757   0.04787   0.05006   0.05063   0.05387
     Eigenvalues ---    0.05407   0.05479   0.05499   0.05540   0.05557
     Eigenvalues ---    0.05587   0.05655   0.05710   0.05862   0.05894
     Eigenvalues ---    0.05931   0.06313   0.06757   0.07641   0.08503
     Eigenvalues ---    0.08697   0.08761   0.09147   0.09206   0.09430
     Eigenvalues ---    0.09991   0.11716   0.11976   0.13374   0.14048
     Eigenvalues ---    0.14527   0.15691   0.16000   0.16000   0.16000
     Eigenvalues ---    0.16000   0.16000   0.16000   0.16000   0.16000
     Eigenvalues ---    0.16000   0.16000   0.16017   0.16041   0.16105
     Eigenvalues ---    0.16784   0.17245   0.18448   0.19876   0.20883
     Eigenvalues ---    0.22208   0.22861   0.24798   0.25126   0.26679
     Eigenvalues ---    0.26788   0.27256   0.27312   0.27678   0.28388
     Eigenvalues ---    0.28768   0.29144   0.29340   0.29734   0.30651
     Eigenvalues ---    0.31402   0.31764   0.31966   0.33746   0.33776
     Eigenvalues ---    0.33852   0.33857   0.33961   0.34051   0.34073
     Eigenvalues ---    0.34112   0.34139   0.34152   0.34190   0.34200
     Eigenvalues ---    0.34203   0.34221   0.34279   0.34296   0.34302
     Eigenvalues ---    0.34333   0.34337   0.34342   0.34459   0.34928
     Eigenvalues ---    0.39646   0.40838   0.42007   0.51518   0.51768
     Eigenvalues ---    0.52472   0.52798   0.95414
 RFO step:  Lambda=-1.67504844D-03 EMin= 2.29403790D-03
 Quartic linear search produced a step of -0.02898.
 Iteration  1 RMS(Cart)=  0.07021263 RMS(Int)=  0.00264778
 Iteration  2 RMS(Cart)=  0.00351623 RMS(Int)=  0.00003232
 Iteration  3 RMS(Cart)=  0.00000782 RMS(Int)=  0.00003184
 Iteration  4 RMS(Cart)=  0.00000000 RMS(Int)=  0.00003184
 Variable       Old X    -DE/DX   Delta X   Delta X   Delta X     New X
                                 (Linear)    (Quad)   (Total)
    R1        2.56426  -0.00384  -0.00080  -0.00251  -0.00327   2.56099
    R2        2.84505   0.00354  -0.00041   0.01331   0.01291   2.85796
    R3        2.79720  -0.00314  -0.00021  -0.00740  -0.00762   2.78958
    R4        2.84699  -0.00208  -0.00014  -0.00609  -0.00620   2.84079
    R5        2.86794   0.00404  -0.00068   0.01530   0.01464   2.88258
    R6        2.91834   0.00219  -0.00029   0.00811   0.00781   2.92615
    R7        2.07579  -0.00005  -0.00011   0.00042   0.00031   2.07610
    R8        2.06664  -0.00139  -0.00005  -0.00360  -0.00366   2.06298
    R9        2.92488  -0.00051   0.00008  -0.00285  -0.00278   2.92211
   R10        2.93962   0.00083   0.00035   0.00116   0.00151   2.94113
   R11        2.07095   0.00029   0.00019  -0.00019   0.00000   2.07095
   R12        2.92068  -0.00095  -0.00043  -0.00058  -0.00102   2.91967
   R13        2.07460  -0.00025  -0.00015   0.00009  -0.00006   2.07455
   R14        2.07061  -0.00017   0.00010  -0.00099  -0.00089   2.06971
   R15        2.92190  -0.00127  -0.00029  -0.00207  -0.00239   2.91950
   R16        2.07617  -0.00073  -0.00001  -0.00202  -0.00204   2.07413
   R17        2.07457   0.00033   0.00004   0.00074   0.00078   2.07535
   R18        2.91553   0.00018  -0.00058   0.00362   0.00304   2.91857
   R19        2.07941   0.00012  -0.00007   0.00070   0.00063   2.08005
   R20        2.86948   0.00130  -0.00109   0.01020   0.00910   2.87858
   R21        2.33094  -0.00399  -0.00060  -0.00093  -0.00153   2.32941
   R22        2.93226  -0.00407  -0.00119  -0.00673  -0.00792   2.92434
   R23        2.06707   0.00112   0.00001   0.00307   0.00308   2.07016
   R24        2.06951   0.00040  -0.00003   0.00128   0.00125   2.07076
   R25        2.89903  -0.00122  -0.00039  -0.00189  -0.00228   2.89676
   R26        2.73403   0.00012  -0.00095   0.00530   0.00434   2.73838
   R27        2.07280   0.00008  -0.00008   0.00063   0.00055   2.07335
   R28        2.07044   0.00018  -0.00006   0.00085   0.00078   2.07122
   R29        2.07058  -0.00047  -0.00002  -0.00121  -0.00124   2.06934
   R30        2.07154  -0.00075  -0.00002  -0.00198  -0.00201   2.06953
   R31        2.07379  -0.00006  -0.00007   0.00019   0.00012   2.07391
   R32        2.07084  -0.00012  -0.00003  -0.00020  -0.00022   2.07062
   R33        1.83851   0.00030   0.00008   0.00014   0.00022   1.83873
   R34        2.73230  -0.00011  -0.00035   0.00156   0.00121   2.73351
   R35        2.88560   0.00027   0.00021  -0.00025  -0.00004   2.88556
   R36        2.92430  -0.00025   0.00037  -0.00286  -0.00249   2.92181
   R37        1.84177  -0.00032   0.00018  -0.00154  -0.00136   1.84041
   R38        2.06814   0.00034  -0.00001   0.00102   0.00101   2.06915
   R39        2.06958  -0.00044  -0.00006  -0.00093  -0.00099   2.06859
   R40        2.07389  -0.00045  -0.00004  -0.00104  -0.00108   2.07281
   R41        2.71459  -0.00393  -0.00043  -0.00693  -0.00736   2.70723
   R42        2.07177  -0.00070  -0.00011  -0.00137  -0.00149   2.07028
   R43        2.06881   0.00066   0.00006   0.00156   0.00161   2.07043
   R44        1.84247   0.00138   0.00023   0.00135   0.00158   1.84405
    A1        2.27195  -0.00107   0.00091  -0.01143  -0.01058   2.26137
    A2        1.89994  -0.00003  -0.00168   0.00800   0.00631   1.90625
    A3        2.11128   0.00111   0.00077   0.00350   0.00425   2.11553
    A4        2.21427   0.00117  -0.00068   0.00335   0.00260   2.21687
    A5        1.97826  -0.00077   0.00057  -0.00706  -0.00650   1.97177
    A6        2.08571  -0.00041   0.00011   0.00201   0.00205   2.08777
    A7        1.92881  -0.00079   0.00030  -0.01304  -0.01279   1.91602
    A8        1.92840   0.00067  -0.00019   0.00334   0.00312   1.93153
    A9        1.89300  -0.00071  -0.00008  -0.00383  -0.00386   1.88914
   A10        1.93705   0.00005   0.00035  -0.00236  -0.00202   1.93503
   A11        1.93451   0.00078  -0.00028   0.01122   0.01092   1.94544
   A12        1.83982   0.00003  -0.00014   0.00568   0.00552   1.84534
   A13        1.95146  -0.00068  -0.00005  -0.00491  -0.00517   1.94629
   A14        1.97763   0.00079  -0.00011   0.01284   0.01270   1.99033
   A15        1.85967  -0.00025   0.00086  -0.01512  -0.01423   1.84544
   A16        1.98231   0.00045  -0.00006   0.01289   0.01276   1.99507
   A17        1.86281   0.00045  -0.00107   0.00528   0.00421   1.86702
   A18        1.81626  -0.00084   0.00047  -0.01434  -0.01380   1.80245
   A19        2.01393   0.00064   0.00055  -0.00922  -0.00872   2.00521
   A20        1.91943  -0.00024   0.00013  -0.00017  -0.00001   1.91942
   A21        1.89553  -0.00023   0.00002   0.00067   0.00067   1.89620
   A22        1.86521  -0.00020  -0.00016   0.00048   0.00030   1.86551
   A23        1.91559  -0.00030  -0.00055   0.00422   0.00370   1.91929
   A24        1.84695   0.00031  -0.00005   0.00526   0.00521   1.85216
   A25        2.05522  -0.00129  -0.00023  -0.00765  -0.00796   2.04726
   A26        1.91214   0.00057  -0.00035   0.00010  -0.00030   1.91184
   A27        1.87454   0.00030   0.00008   0.00601   0.00611   1.88064
   A28        1.89235   0.00010   0.00023  -0.00578  -0.00560   1.88675
   A29        1.87719   0.00045   0.00051   0.00312   0.00370   1.88089
   A30        1.84048  -0.00002  -0.00023   0.00597   0.00573   1.84621
   A31        1.97865   0.00047   0.00017  -0.00068  -0.00059   1.97806
   A32        1.94720  -0.00034   0.00004  -0.00426  -0.00417   1.94303
   A33        1.84816  -0.00010   0.00049  -0.00002   0.00047   1.84863
   A34        1.96161  -0.00013  -0.00054   0.00175   0.00123   1.96284
   A35        1.86117   0.00002  -0.00046   0.00567   0.00524   1.86640
   A36        1.85674   0.00008   0.00034  -0.00214  -0.00182   1.85492
   A37        1.89960   0.00187   0.00177  -0.00321  -0.00149   1.89812
   A38        2.19799  -0.00034  -0.00122   0.00569   0.00448   2.20246
   A39        2.18550  -0.00153  -0.00055  -0.00236  -0.00291   2.18259
   A40        1.83463  -0.00180  -0.00129   0.00084  -0.00047   1.83416
   A41        1.91312   0.00094  -0.00001   0.00672   0.00670   1.91983
   A42        1.90001   0.00151  -0.00023   0.01690   0.01667   1.91668
   A43        1.94728   0.00033   0.00063  -0.00621  -0.00559   1.94170
   A44        1.97162   0.00024  -0.00014   0.00174   0.00155   1.97317
   A45        1.89564  -0.00112   0.00092  -0.01813  -0.01727   1.87837
   A46        1.81107   0.00073   0.00063   0.00082   0.00143   1.81251
   A47        1.96862   0.00024   0.00031   0.00517   0.00546   1.97408
   A48        1.82959  -0.00047   0.00086  -0.00789  -0.00705   1.82255
   A49        1.96757  -0.00035  -0.00042   0.00256   0.00215   1.96972
   A50        1.96696  -0.00068  -0.00115  -0.00303  -0.00417   1.96279
   A51        1.91413   0.00052  -0.00016   0.00166   0.00155   1.91568
   A52        1.92513  -0.00020   0.00017  -0.00213  -0.00197   1.92316
   A53        1.95519  -0.00034   0.00010  -0.00272  -0.00262   1.95258
   A54        1.94056  -0.00075   0.00001  -0.00436  -0.00435   1.93620
   A55        1.88397   0.00026  -0.00002   0.00135   0.00133   1.88529
   A56        1.87818   0.00052  -0.00018   0.00424   0.00406   1.88224
   A57        1.87795   0.00060  -0.00011   0.00418   0.00407   1.88202
   A58        1.93939  -0.00079   0.00016  -0.00459  -0.00444   1.93495
   A59        1.91862   0.00019   0.00029   0.00050   0.00079   1.91941
   A60        1.94559  -0.00092   0.00018  -0.00838  -0.00823   1.93736
   A61        1.87853   0.00075  -0.00074   0.01217   0.01143   1.88995
   A62        1.89259   0.00073  -0.00004   0.00297   0.00290   1.89549
   A63        1.88706   0.00013   0.00011  -0.00187  -0.00177   1.88529
   A64        1.88873  -0.00047  -0.00040  -0.00075  -0.00114   1.88759
   A65        1.89192  -0.00107  -0.00065  -0.00743  -0.00807   1.88385
   A66        1.99070   0.00159  -0.00016   0.01403   0.01388   2.00458
   A67        1.94289  -0.00013   0.00078  -0.00276  -0.00202   1.94087
   A68        1.85796  -0.00022   0.00032  -0.00504  -0.00469   1.85327
   A69        1.87758   0.00060  -0.00043   0.00151   0.00105   1.87863
   A70        1.89769  -0.00081   0.00009  -0.00103  -0.00096   1.89673
   A71        1.85502   0.00015  -0.00023   0.00214   0.00190   1.85692
   A72        1.94199   0.00005   0.00032  -0.00303  -0.00272   1.93927
   A73        1.94622  -0.00055   0.00021  -0.00440  -0.00420   1.94202
   A74        1.92383  -0.00008   0.00011   0.00048   0.00060   1.92443
   A75        1.89356  -0.00006   0.00016  -0.00416  -0.00402   1.88954
   A76        1.88712   0.00000  -0.00006   0.00016   0.00010   1.88722
   A77        1.86860   0.00069  -0.00081   0.01155   0.01075   1.87934
   A78        1.97914  -0.00129  -0.00117  -0.00082  -0.00203   1.97711
   A79        1.94875   0.00015   0.00068  -0.00753  -0.00685   1.94190
   A80        1.86820   0.00088   0.00140   0.00321   0.00462   1.87282
   A81        1.93270  -0.00014  -0.00098  -0.00455  -0.00557   1.92713
   A82        1.85328   0.00063   0.00009   0.00833   0.00840   1.86168
   A83        1.87496  -0.00011   0.00005   0.00281   0.00291   1.87787
   A84        1.88759  -0.00148  -0.00043  -0.00662  -0.00705   1.88054
    D1        0.06791   0.00019   0.00021  -0.00435  -0.00412   0.06379
    D2        3.10138  -0.00006   0.00022  -0.02285  -0.02257   3.07881
    D3       -3.07968   0.00033   0.00001   0.01147   0.01145  -3.06823
    D4       -0.04621   0.00009   0.00003  -0.00704  -0.00700  -0.05321
    D5        0.27734  -0.00008  -0.00009   0.00216   0.00205   0.27939
    D6       -1.95837  -0.00001   0.00048   0.00398   0.00442  -1.95395
    D7        2.31188   0.00013  -0.00024   0.00867   0.00839   2.32027
    D8       -2.85764  -0.00023   0.00013  -0.01529  -0.01513  -2.87277
    D9        1.18983  -0.00016   0.00070  -0.01348  -0.01276   1.17707
   D10       -0.82310  -0.00002  -0.00002  -0.00878  -0.00879  -0.83190
   D11        0.04847   0.00013   0.00010   0.01355   0.01363   0.06210
   D12       -3.07892   0.00001  -0.00003   0.00448   0.00439  -3.07453
   D13       -3.09846   0.00025  -0.00007   0.02758   0.02760  -3.07086
   D14        0.05734   0.00013  -0.00020   0.01851   0.01836   0.07570
   D15        0.77379   0.00033  -0.00023   0.01355   0.01329   0.78708
   D16       -1.37697   0.00034  -0.00076   0.02326   0.02249  -1.35448
   D17        2.89770   0.00034  -0.00044   0.01682   0.01638   2.91408
   D18       -2.25372   0.00059  -0.00027   0.03356   0.03329  -2.22042
   D19        1.87871   0.00061  -0.00080   0.04327   0.04249   1.92121
   D20       -0.12980   0.00061  -0.00048   0.03683   0.03639  -0.09342
   D21        0.02522  -0.00018  -0.00006  -0.00214  -0.00223   0.02299
   D22        2.15998  -0.00001   0.00003   0.00439   0.00440   2.16438
   D23       -2.04150   0.00046   0.00057   0.00422   0.00476  -2.03674
   D24        3.06746  -0.00030  -0.00010  -0.01899  -0.01908   3.04838
   D25       -1.08097  -0.00012  -0.00002  -0.01246  -0.01245  -1.09341
   D26        1.00074   0.00035   0.00053  -0.01263  -0.01209   0.98865
   D27       -1.47710  -0.00048   0.00020  -0.02251  -0.02237  -1.49947
   D28        2.53876  -0.00120   0.00043  -0.04749  -0.04710   2.49166
   D29        0.55198  -0.00044  -0.00061  -0.02773  -0.02833   0.52365
   D30        0.66863  -0.00014   0.00042  -0.02900  -0.02862   0.64001
   D31       -1.59869  -0.00086   0.00065  -0.05399  -0.05335  -1.65204
   D32        2.69772  -0.00011  -0.00039  -0.03423  -0.03458   2.66313
   D33        2.70686   0.00042   0.00029  -0.01646  -0.01618   2.69068
   D34        0.43954  -0.00030   0.00052  -0.04144  -0.04090   0.39864
   D35       -1.54724   0.00045  -0.00052  -0.02168  -0.02214  -1.56938
   D36        0.65582  -0.00021   0.00016   0.00564   0.00578   0.66159
   D37       -1.45515  -0.00022  -0.00012   0.01168   0.01153  -1.44362
   D38        2.81444  -0.00033  -0.00015   0.00510   0.00492   2.81936
   D39        2.92071   0.00068  -0.00009   0.03064   0.03051   2.95122
   D40        0.80974   0.00068  -0.00038   0.03668   0.03626   0.84600
   D41       -1.20386   0.00057  -0.00041   0.03010   0.02966  -1.17420
   D42       -1.37136   0.00018  -0.00020   0.02328   0.02308  -1.34827
   D43        2.80086   0.00018  -0.00049   0.02931   0.02884   2.82970
   D44        0.78726   0.00007  -0.00052   0.02273   0.02223   0.80949
   D45       -3.05301   0.00027  -0.00107   0.03734   0.03633  -3.01668
   D46        1.16396   0.00029  -0.00093   0.04010   0.03926   1.20323
   D47       -0.99127   0.00027  -0.00156   0.03296   0.03148  -0.95979
   D48        0.97852   0.00011  -0.00084   0.02091   0.01996   0.99848
   D49       -1.08769   0.00013  -0.00070   0.02367   0.02289  -1.06480
   D50        3.04027   0.00010  -0.00133   0.01653   0.01511   3.05538
   D51       -1.04025  -0.00015   0.00019   0.01698   0.01717  -1.02308
   D52       -3.10646  -0.00012   0.00033   0.01974   0.02010  -3.08636
   D53        1.02149  -0.00015  -0.00030   0.01260   0.01232   1.03381
   D54        0.84503  -0.00003  -0.00096   0.01261   0.01159   0.85662
   D55       -1.32735   0.00035  -0.00078   0.02656   0.02575  -1.30159
   D56        2.96517  -0.00008  -0.00037   0.01633   0.01591   2.98108
   D57        2.98514  -0.00007  -0.00054   0.00663   0.00606   2.99120
   D58        0.81277   0.00032  -0.00036   0.02058   0.02021   0.83299
   D59       -1.17790  -0.00011   0.00004   0.01035   0.01037  -1.16753
   D60       -1.30300   0.00004  -0.00094   0.01514   0.01418  -1.28882
   D61        2.80782   0.00042  -0.00076   0.02909   0.02833   2.83615
   D62        0.81715   0.00000  -0.00036   0.01886   0.01849   0.83564
   D63       -1.21374  -0.00015   0.00088  -0.01653  -0.01568  -1.22942
   D64        1.01450  -0.00033   0.00061  -0.02149  -0.02089   0.99361
   D65        3.04257  -0.00030   0.00048  -0.01970  -0.01923   3.02334
   D66        0.96845  -0.00028   0.00042  -0.02740  -0.02699   0.94146
   D67       -3.08650  -0.00046   0.00015  -0.03235  -0.03220  -3.11869
   D68       -1.05843  -0.00043   0.00001  -0.03056  -0.03054  -1.08897
   D69        2.95067  -0.00002   0.00051  -0.02173  -0.02123   2.92943
   D70       -1.10428  -0.00020   0.00025  -0.02668  -0.02644  -1.13072
   D71        0.92379  -0.00017   0.00011  -0.02489  -0.02478   0.89901
   D72       -3.12558   0.00024  -0.00052   0.02019   0.01964  -3.10594
   D73        1.05859   0.00028  -0.00069   0.02174   0.02103   1.07962
   D74       -1.04341   0.00027  -0.00063   0.02130   0.02064  -1.02277
   D75        0.91280  -0.00001  -0.00034   0.02324   0.02292   0.93573
   D76       -1.18621   0.00003  -0.00051   0.02480   0.02432  -1.16189
   D77        2.99497   0.00003  -0.00045   0.02435   0.02393   3.01890
   D78       -1.11792  -0.00001   0.00029   0.01677   0.01705  -1.10087
   D79        3.06625   0.00003   0.00012   0.01832   0.01845   3.08470
   D80        0.96425   0.00003   0.00018   0.01788   0.01806   0.98231
   D81       -0.03159  -0.00020  -0.00016  -0.01409  -0.01422  -0.04581
   D82        2.06345  -0.00034  -0.00015  -0.01746  -0.01762   2.04583
   D83       -2.14852  -0.00025   0.00082  -0.02548  -0.02467  -2.17318
   D84        3.09593  -0.00006  -0.00003  -0.00502  -0.00504   3.09089
   D85       -1.09222  -0.00020  -0.00002  -0.00839  -0.00843  -1.10066
   D86        0.97900  -0.00012   0.00094  -0.01641  -0.01548   0.96352
   D87        0.00559   0.00020   0.00012   0.00971   0.00981   0.01541
   D88       -2.12986  -0.00037  -0.00044   0.00145   0.00100  -2.12886
   D89        1.97495  -0.00024   0.00094  -0.00041   0.00054   1.97549
   D90       -2.06665  -0.00002   0.00059   0.00442   0.00501  -2.06164
   D91        2.08108  -0.00059   0.00004  -0.00384  -0.00380   2.07728
   D92       -0.09729  -0.00046   0.00142  -0.00570  -0.00426  -0.10156
   D93        2.07498   0.00102  -0.00101   0.03167   0.03063   2.10561
   D94       -0.06048   0.00046  -0.00157   0.02341   0.02182  -0.03866
   D95       -2.23885   0.00058  -0.00019   0.02155   0.02136  -2.21750
   D96        1.09490  -0.00078   0.00087  -0.04471  -0.04384   1.05106
   D97       -3.11064  -0.00022   0.00024  -0.03215  -0.03192   3.14063
   D98       -1.01839  -0.00053   0.00068  -0.03955  -0.03888  -1.05728
   D99        3.13914   0.00008   0.00161  -0.03835  -0.03673   3.10241
   D100      -1.06640   0.00064   0.00097  -0.02579  -0.02481  -1.09121
   D101       1.02584   0.00033   0.00142  -0.03319  -0.03177   0.99407
   D102      -0.93710  -0.00068  -0.00029  -0.03911  -0.03940  -0.97650
   D103       1.14055  -0.00012  -0.00093  -0.02655  -0.02748   1.11306
   D104      -3.05040  -0.00043  -0.00048  -0.03396  -0.03444  -3.08484
   D105       3.08386   0.00049  -0.00070   0.03352   0.03285   3.11671
   D106       1.12589   0.00021  -0.00137   0.03835   0.03695   1.16285
   D107      -1.08140   0.00078   0.00010   0.03595   0.03605  -1.04535
   D108       1.27427  -0.00116   0.00130  -0.05723  -0.05596   1.21831
   D109      -2.86028   0.00001   0.00092  -0.04763  -0.04669  -2.90696
   D110      -0.82856  -0.00075   0.00097  -0.05061  -0.04963  -0.87819
   D111      -0.99867  -0.00008  -0.00080   0.01593   0.01511  -0.98356
   D112       1.11811  -0.00051  -0.00021   0.00543   0.00522   1.12333
   D113      -3.09211  -0.00005  -0.00101   0.01738   0.01635  -3.07575
   D114      -3.08416   0.00046  -0.00011   0.02030   0.02019  -3.06397
   D115      -0.96738   0.00003   0.00048   0.00981   0.01029  -0.95709
   D116       1.10559   0.00049  -0.00032   0.02175   0.02143   1.12702
   D117       1.18082   0.00027   0.00019   0.02166   0.02185   1.20267
   D118      -2.98559  -0.00016   0.00077   0.01117   0.01196  -2.97363
   D119      -0.91262   0.00030  -0.00003   0.02311   0.02309  -0.88952
   D120      -0.89935   0.00174   0.00156   0.10679   0.10833  -0.79102
   D121       1.29861   0.00064  -0.00012   0.09378   0.09368   1.39229
   D122      -2.93721   0.00113   0.00126   0.09498   0.09620  -2.84101
   D123       1.17101   0.00074   0.00094   0.09709   0.09802   1.26904
   D124      -2.91421  -0.00036  -0.00074   0.08409   0.08337  -2.83085
   D125      -0.86685   0.00012   0.00063   0.08528   0.08589  -0.78096
   D126      -3.10669   0.00039   0.00113   0.09145   0.09259  -3.01410
   D127      -0.90873  -0.00071  -0.00055   0.07845   0.07794  -0.83079
   D128       1.13863  -0.00023   0.00082   0.07964   0.08046   1.21909
   D129       1.51612  -0.00064  -0.00057  -0.01273  -0.01331   1.50281
   D130      -0.69035   0.00029   0.00015   0.00176   0.00192  -0.68844
   D131      -2.72047   0.00013   0.00053  -0.00396  -0.00342  -2.72389
         Item               Value     Threshold  Converged?
 Maximum Force            0.004067     0.000450     NO 
 RMS     Force            0.000862     0.000300     NO 
 Maximum Displacement     0.511282     0.001800     NO 
 RMS     Displacement     0.070519     0.001200     NO 
 Predicted change in Energy=-9.709263D-04
 GradGradGradGradGradGradGradGradGradGradGradGradGradGradGradGradGradGrad

                          Input orientation:                          
 ---------------------------------------------------------------------
 Center     Atomic      Atomic             Coordinates (Angstroms)
 Number     Number       Type             X           Y           Z
 ---------------------------------------------------------------------
      1          6           0        1.626435    0.735276    0.157320
      2          6           0        0.939744   -0.357763    0.570034
      3          6           0       -0.463279   -0.395152    1.108536
      4          6           0       -1.387106    0.478766    0.225070
      5          6           0       -1.359103    1.960225    0.667311
      6          6           0        0.025035    2.478361    1.117631
      7          6           0        1.225291    2.193155    0.187649
      8          6           0        2.930478    0.311944   -0.389833
      9          6           0        2.997337   -1.209789   -0.374413
     10          6           0        1.671781   -1.664643    0.281895
     11          8           0        3.827694    1.055991   -0.790921
     12          6           0        1.011569    2.746713   -1.238253
     13          6           0        1.890619   -2.520437    1.534692
     14          8           0        0.806946   -2.365914   -0.645536
     15          6           0       -2.816739   -0.105108    0.031289
     16          8           0       -3.505153    0.715641   -0.940745
     17          6           0       -3.687521   -0.100055    1.285625
     18          6           0       -2.761436   -1.545815   -0.527191
     19          8           0       -1.836254   -1.698064   -1.610338
     20          1           0       -0.486684   -0.056918    2.153538
     21          1           0       -0.794746   -1.435141    1.126578
     22          1           0       -0.959777    0.437780   -0.783250
     23          1           0       -2.046345    2.113204    1.509609
     24          1           0       -1.740933    2.577708   -0.152738
     25          1           0        0.261253    2.077894    2.111871
     26          1           0       -0.049733    3.566718    1.244077
     27          1           0        2.088590    2.735240    0.602897
     28          1           0        3.085225   -1.591315   -1.397540
     29          1           0        3.884648   -1.537081    0.179065
     30          1           0        0.757092    3.813136   -1.196240
     31          1           0        0.201922    2.225304   -1.761625
     32          1           0        1.921146    2.642199   -1.838984
     33          1           0        0.934085   -2.790639    1.994458
     34          1           0        2.418603   -3.445256    1.269417
     35          1           0        2.495546   -1.985254    2.275133
     36          1           0        1.236794   -3.205250   -0.885321
     37          1           0       -3.076780    0.543733   -1.798319
     38          1           0       -3.200600   -0.637550    2.105938
     39          1           0       -3.895660    0.921147    1.620419
     40          1           0       -4.649386   -0.586481    1.082263
     41          1           0       -2.545093   -2.270974    0.264998
     42          1           0       -3.754528   -1.778656   -0.927122
     43          1           0       -0.956678   -1.876682   -1.227346
 ---------------------------------------------------------------------
                    Distance matrix (angstroms):
                    1          2          3          4          5
     1  C    0.000000
     2  C    1.355216   0.000000
     3  C    2.559216   1.503281   0.000000
     4  C    3.025197   2.496600   1.548451   0.000000
     5  C    3.267113   3.266072   2.558317   1.546313   0.000000
     6  C    2.554413   3.029877   2.914724   2.605607   1.545021
     7  C    1.512365   2.595175   3.224692   3.124924   2.638830
     8  C    1.476182   2.309301   3.776596   4.364340   4.715388
     9  C    2.438317   2.419012   3.852095   4.736448   5.487509
    10  C    2.403578   1.525398   2.617904   3.735534   4.740725
    11  O    2.418173   3.491583   4.911843   5.344115   5.463236
    12  C    2.524196   3.593443   4.189740   3.610893   3.141628
    13  C    3.544942   2.551840   3.199887   4.631826   5.602623
    14  O    3.306588   2.351153   2.928164   3.696488   5.013065
    15  C    4.523707   3.803320   2.604489   1.556377   2.606689
    16  O    5.247793   4.815783   3.832286   2.429271   2.956411
    17  C    5.496270   4.689356   3.242558   2.598407   3.169952
    18  C    4.992529   4.039073   3.046499   2.560001   3.960516
    19  O    4.586499   3.775791   3.312841   2.882541   4.335716
    20  H    3.012927   2.152368   1.098627   2.194700   2.653084
    21  H    3.392977   2.116351   1.091683   2.196962   3.472454
    22  H    2.767972   2.464233   2.125827   1.095902   2.140427
    23  H    4.149300   3.988133   2.993127   2.180831   1.097802
    24  H    3.850956   4.040473   3.472912   2.161827   1.095244
    25  H    2.736168   2.961424   2.765427   2.972258   2.173972
    26  H    3.465205   4.103042   3.985701   3.516019   2.151262
    27  H    2.100472   3.299635   4.070266   4.161117   3.534315
    28  H    3.155738   3.161659   4.505896   5.188434   6.052198
    29  H    3.203686   3.196264   4.590466   5.644213   6.321903
    30  H    3.472910   4.533154   4.950857   4.211382   3.374075
    31  H    2.816340   3.557141   3.942982   3.085833   2.899448
    32  H    2.776407   3.970678   4.857865   4.459293   4.184093
    33  H    4.035653   2.819202   2.911329   4.382655   5.439737
    34  H    4.397856   3.494106   4.199316   5.565252   6.622147
    35  H    3.555527   2.824290   3.555843   5.034793   5.745452
    36  H    4.094712   3.211617   3.842182   4.657230   5.985941
    37  H    5.097200   4.749132   4.020161   2.636915   3.322076
    38  H    5.383497   4.424899   2.923439   2.841230   3.494166
    39  H    5.715658   5.110778   3.711591   2.904400   2.902106
    40  H    6.479853   5.617212   4.190560   3.537231   4.181371
    41  H    5.143032   3.987168   2.926468   2.983889   4.412649
    42  H    6.037436   5.128022   4.109782   3.468167   4.717998
    43  H    3.925824   3.022268   2.809753   2.800520   4.298084
                    6          7          8          9         10
     6  C    0.000000
     7  C    1.544935   0.000000
     8  C    3.925228   2.603863   0.000000
     9  C    4.966209   3.877639   1.523278   0.000000
    10  C    4.535936   3.884693   2.437710   1.547493   0.000000
    11  O    4.486193   3.003871   1.232670   2.448822   3.633283
    12  C    2.568162   1.544443   3.214052   4.510366   4.712409
    13  C    5.351853   4.947235   3.578755   2.566575   1.532897
    14  O    5.214130   4.653420   3.427199   2.491575   1.449086
    15  C    3.991257   4.652362   5.777696   5.931981   4.758336
    16  O    4.450430   5.082660   6.471771   6.805174   5.827628
    17  C    4.523220   5.531734   6.839211   6.976716   5.672523
    18  C    5.163706   5.512249   5.988991   5.770592   4.508010
    19  O    5.324353   5.267580   5.315213   5.012936   3.985972
    20  H    2.786145   3.443604   4.275721   4.456238   3.278231
    21  H    3.998452   4.257542   4.385100   4.084563   2.617234
    22  H    2.957563   2.966228   3.912121   4.305854   3.532677
    23  H    2.139533   3.529529   5.623272   6.326970   5.440944
    24  H    2.177694   3.010355   5.197306   6.070048   5.461966
    25  H    1.097582   2.155292   4.062249   4.947386   4.398293
    26  H    1.098226   2.151373   4.705835   5.892298   5.590755
    27  H    2.142241   1.100714   2.750755   4.164638   4.431224
    28  H    5.679183   4.504930   2.159123   1.095479   2.196293
    29  H    5.648123   4.581147   2.157076   1.095800   2.218925
    30  H    2.769753   2.181444   4.199077   5.560924   5.746965
    31  H    2.895763   2.201815   3.603855   4.640966   4.633373
    32  H    3.516198   2.189314   2.923846   4.259221   4.807202
    33  H    5.418262   5.309195   4.392772   3.516767   2.178286
    34  H    6.390732   5.863949   4.139043   2.834507   2.168762
    35  H    5.231358   4.840479   3.545184   2.805929   2.180454
    36  H    6.146838   5.504014   3.935064   2.709687   1.981181
    37  H    4.676195   5.017218   6.174520   6.480528   5.634984
    38  H    4.592426   5.592963   6.687341   6.700301   5.303032
    39  H    4.248477   5.467630   7.142016   7.485563   6.282862
    40  H    5.589698   6.560377   7.773582   7.809149   6.462211
    41  H    5.467058   5.843819   6.089511   5.679216   4.260275
    42  H    6.048827   6.466575   7.024855   6.798293   5.560535
    43  H    5.042725   4.829780   4.538886   4.099570   3.038348
                   11         12         13         14         15
    11  O    0.000000
    12  C    3.314998   0.000000
    13  C    4.685250   6.017045   0.000000
    14  O    4.566781   5.150936   2.439594   0.000000
    15  C    6.795048   4.939693   5.500296   4.324400   0.000000
    16  O    7.342271   4.961305   6.761239   5.308232   1.446511
    17  C    7.882064   6.046114   6.085715   5.391079   1.526972
    18  C    7.089118   5.759078   5.181011   3.663321   1.546155
    19  O    6.351108   5.291936   4.945411   2.891950   2.488734
    20  H    5.340624   4.648587   3.479004   3.852241   3.152050
    21  H    5.590125   5.132554   2.924998   2.563620   2.656520
    22  H    4.827227   3.069920   4.716848   3.316772   2.099169
    23  H    6.396443   4.159678   6.080374   5.731354   2.774859
    24  H    5.807970   2.963643   6.482799   5.583363   2.896330
    25  H    4.710625   3.497660   4.912496   5.258185   4.309101
    26  H    5.047714   2.821478   6.395536   6.284956   4.754943
    27  H    2.790536   2.133059   5.341309   5.405828   5.697066
    28  H    2.815577   4.810812   3.299748   2.521125   6.251684
    29  H    2.769140   5.349230   2.604009   3.292291   6.854266
    30  H    4.146654   1.097170   6.989780   6.203743   5.443504
    31  H    3.931384   1.096045   6.019922   4.763506   4.213986
    32  H    2.692475   1.095048   6.167287   5.267537   5.787328
    33  H    5.561283   6.412386   1.095149   2.676962   5.013461
    34  H    5.147014   6.827053   1.097464   2.725704   6.332326
    35  H    4.519345   6.077631   1.095724   3.395082   6.065489
    36  H    4.987970   5.966671   2.598638   0.973011   5.184804
    37  H    6.996358   4.677755   6.721098   4.987813   1.958592
    38  H    7.788247   6.354465   5.458214   5.159291   2.176008
    39  H    8.092153   5.965366   6.732969   6.168779   2.177752
    40  H    8.835577   6.967166   6.834950   5.993600   2.166763
    41  H    7.266091   6.331413   4.620595   3.474802   2.195310
    42  H    8.095917   6.579624   6.203100   4.607734   2.144473
    43  H    5.628610   5.024928   4.018752   1.920474   2.860501
                   16         17         18         19         20
    16  O    0.000000
    17  C    2.378095   0.000000
    18  C    2.416262   2.496829   0.000000
    19  O    3.009909   3.790438   1.432602   0.000000
    20  H    4.391195   3.316699   3.818065   4.322206   0.000000
    21  H    4.030632   3.189968   2.571978   2.940166   1.746152
    22  H    2.565337   3.465559   2.691875   2.452369   3.015505
    23  H    3.175773   2.764442   4.248332   4.929906   2.748931
    24  H    2.683416   3.609502   4.264397   4.518397   3.719316
    25  H    5.035873   4.584644   5.406715   5.701950   2.262425
    26  H    4.984177   5.165312   6.052166   6.249582   3.761487
    27  H    6.144231   6.470585   6.567137   6.321154   4.102764
    28  H    6.997414   7.435948   5.911263   4.927235   5.265270
    29  H    7.806272   7.786351   6.683510   5.996382   5.019758
    30  H    5.275082   6.420849   6.445620   6.104937   5.267382
    31  H    4.085993   5.460842   4.952440   4.423784   4.583800
    32  H    5.827794   6.981423   6.417697   5.745277   5.387310
    33  H    6.373088   5.394527   4.643832   4.675794   3.084983
    34  H    7.568935   6.962427   5.802455   5.426737   4.550077
    35  H    7.324282   6.539375   5.973441   5.826136   3.553444
    36  H    6.153253   6.213222   4.343712   3.498698   4.702876
    37  H    0.973904   3.209077   2.466053   2.569026   4.763040
    38  H    3.347559   1.094946   2.819784   4.098395   2.775742
    39  H    2.598901   1.094652   3.461877   4.641035   3.586356
    40  H    2.664085   1.096883   2.659891   4.049621   4.330838
    41  H    3.360862   2.657011   1.095547   2.085080   3.564502
    42  H    2.506769   2.778208   1.095623   2.037904   4.809746
    43  H    3.646506   4.114478   1.963885   0.975829   3.868179
                   21         22         23         24         25
    21  H    0.000000
    22  H    2.680021   0.000000
    23  H    3.782058   3.040539   0.000000
    24  H    4.316813   2.363693   1.752837   0.000000
    25  H    3.798335   3.544378   2.385158   3.063824   0.000000
    26  H    5.058403   3.837772   2.483882   2.406115   1.751107
    27  H    5.097053   4.061067   4.278638   3.906539   2.459322
    28  H    4.631386   4.566905   6.964768   6.497853   5.809809
    29  H    4.775448   5.319264   7.090247   6.977732   5.471085
    30  H    5.945426   3.809361   4.250958   2.975787   3.768357
    31  H    4.768010   2.345635   3.970925   2.547037   3.876754
    32  H    5.726720   3.778062   5.218610   4.032172   4.322376
    33  H    2.362085   4.661015   5.758968   6.370661   4.916208
    34  H    3.792965   5.541197   7.133718   7.456566   5.989080
    35  H    3.528148   5.211915   6.165401   6.683034   4.639816
    36  H    3.362764   4.255233   6.693329   6.545697   6.151947
    37  H    4.204598   2.350169   3.803606   2.937597   5.365230
    38  H    2.717247   3.811172   3.042131   4.191674   4.399784
    39  H    3.925766   3.825007   2.203008   3.245170   4.342754
    40  H    3.947206   4.259398   3.774486   4.471736   5.680965
    41  H    2.122416   3.308987   4.584629   4.932636   5.495377
    42  H    3.618839   3.569863   4.899196   4.861290   6.343103
    43  H    2.400445   2.356685   4.959585   4.648810   5.317179
                   26         27         28         29         30
    26  H    0.000000
    27  H    2.382204   0.000000
    28  H    6.588734   4.869714   0.000000
    29  H    6.531644   4.653836   1.768530   0.000000
    30  H    2.582022   2.484278   5.888024   6.348062   0.000000
    31  H    3.301056   3.067656   4.797142   5.611085   1.774567
    32  H    3.774171   2.449383   4.412776   5.039269   1.771789
    33  H    6.476647   5.814178   4.191829   3.684139   7.336329
    34  H    7.433782   6.225086   3.315742   2.641835   7.843746
    35  H    6.194023   5.024446   3.740513   2.554206   6.978108
    36  H    7.214503   6.183023   2.506761   3.305576   7.041629
    37  H    5.249535   6.103243   6.533710   7.530027   5.074452
    38  H    5.324156   6.450611   7.259176   7.397482   6.810016
    39  H    4.683143   6.335419   8.009576   8.285745   6.159973
    40  H    6.199359   7.527546   8.184335   8.634185   7.333363
    41  H    6.423711   6.829888   5.909861   6.472059   7.075029
    42  H    6.856576   7.540440   6.858470   7.722630   7.189943
    43  H    6.046576   5.821792   4.055537   5.052895   5.942391
                   31         32         33         34         35
    31  H    0.000000
    32  H    1.770738   0.000000
    33  H    6.309033   6.722000   0.000000
    34  H    6.801187   6.853228   1.777077   0.000000
    35  H    6.267769   6.218458   1.779209   1.774540   0.000000
    36  H    5.597301   5.964098   2.925177   2.469245   3.614045
    37  H    3.684958   5.420744   6.449049   7.451327   7.351164
    38  H    5.893313   7.249237   4.663030   6.337068   5.855854
    39  H    5.470761   6.983173   6.102761   7.684959   7.051478
    40  H    6.287212   7.882255   6.071702   7.626539   7.377640
    41  H    5.645335   6.965148   3.919919   5.198661   5.434181
    42  H    5.690482   7.251808   5.616300   6.760909   7.025706
    43  H    4.295823   5.392240   3.845818   4.481827   4.919044
                   36         37         38         39         40
    36  H    0.000000
    37  H    5.787518   0.000000
    38  H    5.935587   4.080929   0.000000
    39  H    7.046132   3.535643   1.774365   0.000000
    40  H    6.736205   3.471056   1.774683   1.769367   0.000000
    41  H    4.061869   3.530232   2.546925   3.721671   2.816645
    42  H    5.191360   2.571346   3.287615   3.714676   2.501935
    43  H    2.587159   3.267913   4.204928   4.957341   4.542577
                   41         42         43
    41  H    0.000000
    42  H    1.768123   0.000000
    43  H    2.214863   2.815619   0.000000
 Stoichiometry    C15H24O4
 Framework group  C1[X(C15H24O4)]
 Deg. of freedom   123
 Full point group                 C1      NOp   1
 Largest Abelian subgroup         C1      NOp   1
 Largest concise Abelian subgroup C1      NOp   1
                         Standard orientation:                         
 ---------------------------------------------------------------------
 Center     Atomic      Atomic             Coordinates (Angstroms)
 Number     Number       Type             X           Y           Z
 ---------------------------------------------------------------------
      1          6           0        1.644757    0.736707    0.178999
      2          6           0        0.952682   -0.363913    0.561466
      3          6           0       -0.461403   -0.412702    1.069244
      4          6           0       -1.368763    0.471157    0.178630
      5          6           0       -1.354644    1.946272    0.642224
      6          6           0        0.018005    2.461698    1.129320
      7          6           0        1.238696    2.192925    0.221301
      8          6           0        2.961447    0.324678   -0.346046
      9          6           0        3.032515   -1.196935   -0.350667
     10          6           0        1.694612   -1.664606    0.270648
     11          8           0        3.864794    1.076744   -0.717309
     12          6           0        1.053818    2.766053   -1.200897
     13          6           0        1.889206   -2.537471    1.515643
     14          8           0        0.851883   -2.354991   -0.684876
     15          6           0       -2.792178   -0.113756   -0.053912
     16          8           0       -3.462130    0.718827   -1.028778
     17          6           0       -3.689560   -0.128817    1.181452
     18          6           0       -2.720651   -1.546252   -0.631349
     19          8           0       -1.772097   -1.680652   -1.696493
     20          1           0       -0.508132   -0.089371    2.118174
     21          1           0       -0.790067   -1.453729    1.065517
     22          1           0       -0.919877    0.445610   -0.820794
     23          1           0       -2.060172    2.085453    1.471699
     24          1           0       -1.720721    2.574282   -0.177015
     25          1           0        0.234134    2.047822    2.122638
     26          1           0       -0.062703    3.547949    1.269478
     27          1           0        2.091304    2.731393    0.662530
     28          1           0        3.143374   -1.563690   -1.376959
     29          1           0        3.908779   -1.529647    0.216997
     30          1           0        0.795312    3.831085   -1.149299
     31          1           0        0.257097    2.249934   -1.748776
     32          1           0        1.976325    2.672506   -1.783444
     33          1           0        0.923884   -2.816731    1.950980
     34          1           0        2.425499   -3.457016    1.248706
     35          1           0        2.476578   -2.011207    2.276334
     36          1           0        1.289263   -3.189686   -0.927225
     37          1           0       -3.015028    0.560239   -1.879330
     38          1           0       -3.218663   -0.676568    2.004332
     39          1           0       -3.907856    0.886976    1.526088
     40          1           0       -4.645404   -0.614899    0.950715
     41          1           0       -2.519106   -2.281977    0.154978
     42          1           0       -3.704274   -1.776074   -1.055682
     43          1           0       -0.900370   -1.862311   -1.297327
 ---------------------------------------------------------------------
 Rotational constants (GHZ):      0.5292911      0.3106823      0.2399359
 Standard basis: 6-31G(d) (6D, 7F)
 There are   333 symmetry adapted cartesian basis functions of A   symmetry.
 There are   333 symmetry adapted basis functions of A   symmetry.
   333 basis functions,   628 primitive gaussians,   333 cartesian basis functions
    73 alpha electrons       73 beta electrons
       nuclear repulsion energy      1636.3959673471 Hartrees.
 NAtoms=   43 NActive=   43 NUniq=   43 SFac= 1.00D+00 NAtFMM=   60 NAOKFM=F Big=F
 Integral buffers will be    131072 words long.
 Raffenetti 2 integral format.
 Two-electron integral symmetry is turned on.
 ------------------------------------------------------------------------------
 Polarizable Continuum Model (PCM)
 =================================
 Model                : PCM (using non-symmetric T matrix).
 Atomic radii         : SMD-Coulomb.
 Polarization charges : Total charges.
 Charge compensation  : None.
 Solution method      : On-the-fly selection.
 Cavity type          : VdW (van der Waals Surface) (Alpha=1.000).
 Cavity algorithm     : GePol (No added spheres)
                        Default sphere list used, NSphG=   43.
                        Lebedev-Laikov grids with approx.  5.0 points / Ang**2.
                        Smoothing algorithm: Karplus/York (Gamma=1.0000).
                        Polarization charges: spherical gaussians, with
                                              point-specific exponents (IZeta= 3).
                        Self-potential: point-specific (ISelfS= 7).
                        Self-field    : sphere-specific E.n sum rule (ISelfD= 2).
 1st derivatives      : Analytical E(r).r(x)/FMM algorithm (CHGder, D1EAlg=3).
                        Cavity 1st derivative terms included.
 Solvent              : Methanol, Eps=  32.613000 Eps(inf)=   1.765709
 ------------------------------------------------------------------------------
 ------------------------------------------------------------------------------
 Atomic radii for non-electrostatic terms: SMD-CDS.
 ------------------------------------------------------------------------------
 Nuclear repulsion after PCM non-electrostatic terms =     1636.3971112889 Hartrees.
 One-electron integrals computed using PRISM.
 NBasis=   333 RedAO= T EigKep=  9.77D-04  NBF=   333
 NBsUse=   333 1.00D-06 EigRej= -1.00D+00 NBFU=   333
 Initial guess from the checkpoint file:  "DY-202A-11R_8.chk"
 B after Tr=     0.000000    0.000000    0.000000
         Rot=    0.999971    0.002900    0.004834   -0.005096 Ang=   0.87 deg.
 ExpMin= 1.61D-01 ExpMax= 5.48D+03 ExpMxC= 8.25D+02 IAcc=1 IRadAn=         1 AccDes= 0.00D+00
 Harris functional with IExCor=  402 and IRadAn=       1 diagonalized for initial guess.
 HarFok:  IExCor=  402 AccDes= 0.00D+00 IRadAn=         1 IDoV= 1 UseB2=F ITyADJ=14
 ICtDFT=  3500011 ScaDFX=  1.000000  1.000000  1.000000  1.000000
 FoFCou: FMM=F IPFlag=           0 FMFlag=      100000 FMFlg1=           0
         NFxFlg=           0 DoJE=T BraDBF=F KetDBF=T FulRan=T
         wScrn=  0.000000 ICntrl=     500 IOpCl=  0 I1Cent=   200000004 NGrid=           0
         NMat0=    1 NMatS0=      1 NMatT0=    0 NMatD0=    1 NMtDS0=    0 NMtDT0=    0
 Petite list used in FoFCou.
 Keep R1 ints in memory in canonical form, NReq=1565304907.
 Requested convergence on RMS density matrix=1.00D-08 within 128 cycles.
 Requested convergence on MAX density matrix=1.00D-06.
 Requested convergence on             energy=1.00D-06.
 No special actions if energy rises.
 Inv3:  Mode=1 IEnd=    21402723.
 Iteration    1 A*A^-1 deviation from unit magnitude is 5.11D-15 for   2647.
 Iteration    1 A*A^-1 deviation from orthogonality  is 4.27D-15 for   2663   2522.
 Iteration    1 A^-1*A deviation from unit magnitude is 5.44D-15 for   2647.
 Iteration    1 A^-1*A deviation from orthogonality  is 3.41D-12 for   2609   2598.
 Error on total polarization charges =  0.05217
 SCF Done:  E(RB3LYP) =  -886.952080173     A.U. after   11 cycles
            NFock= 11  Conv=0.54D-08     -V/T= 2.0094
 SMD-CDS (non-electrostatic) energy       (kcal/mol) =       0.72
 (included in total energy above)
 D1PCM: PCM CHGder 1st derivatives, ID1Alg=3 FixD1E=F DoIter=F DoCFld=F I1PDM=0.
 Calling FoFJK, ICntrl=      2127 FMM=F ISym2X=0 I1Cent= 0 IOpClX= 0 NMat=1 NMatS=1 NMatT=0.
 ***** Axes restored to original set *****
 -------------------------------------------------------------------
 Center     Atomic                   Forces (Hartrees/Bohr)
 Number     Number              X              Y              Z
 -------------------------------------------------------------------
      1        6           0.001323005   -0.000940877    0.000153749
      2        6           0.000332747    0.001903706   -0.000703642
      3        6           0.000721591   -0.001062348    0.001339496
      4        6          -0.001034653    0.001305861   -0.001867457
      5        6           0.000387468   -0.000782361    0.000625335
      6        6           0.000293775    0.000291920   -0.000433481
      7        6          -0.000733181    0.000625907   -0.000005663
      8        6          -0.000857081   -0.000191723   -0.000720835
      9        6          -0.001158809   -0.000357745    0.000791542
     10        6           0.002679103    0.001675762    0.001492508
     11        8          -0.002137789   -0.001857105    0.001518015
     12        6           0.000012291   -0.000285825   -0.000157590
     13        6          -0.000575448   -0.000165536   -0.000940646
     14        8           0.002845727    0.000197588    0.000026205
     15        6           0.000523249   -0.000306598    0.000858477
     16        8          -0.000464680    0.000569537    0.000012746
     17        6          -0.000102662    0.000782089   -0.000097196
     18        6           0.002167319   -0.000383263   -0.002581030
     19        8          -0.006075871   -0.000208849    0.000377421
     20        1          -0.000062319   -0.000016233   -0.000507342
     21        1          -0.000419370   -0.000010387    0.000779472
     22        1          -0.000342338    0.000468266   -0.000009237
     23        1           0.000027642   -0.000017108    0.000115817
     24        1           0.000048099    0.000045874   -0.000075627
     25        1          -0.000283164    0.000211552   -0.000119843
     26        1          -0.000057861   -0.000146608    0.000209312
     27        1          -0.000293471    0.000114568    0.000032306
     28        1           0.000027493    0.000249644   -0.000285691
     29        1           0.000045255   -0.000268180   -0.000378109
     30        1           0.000130338   -0.000128952    0.000022628
     31        1           0.000152405    0.000226456    0.000149013
     32        1          -0.000079127   -0.000006046    0.000178151
     33        1           0.000249182   -0.000002132    0.000150721
     34        1          -0.000280460    0.000089743    0.000072437
     35        1           0.000121411    0.000065199   -0.000284410
     36        1          -0.000894063   -0.000825597    0.000112724
     37        1           0.000193868    0.000932170   -0.000034529
     38        1           0.000249073   -0.000038210    0.000140354
     39        1          -0.000183938   -0.000053254   -0.000090234
     40        1           0.000194193   -0.000051435    0.000026396
     41        1          -0.000084866   -0.000362937    0.000669918
     42        1          -0.000173531   -0.000084809    0.000410086
     43        1           0.003569446   -0.001201725   -0.000972267
 -------------------------------------------------------------------
 Cartesian Forces:  Max     0.006075871 RMS     0.000989682

 GradGradGradGradGradGradGradGradGradGradGradGradGradGradGradGradGradGrad
 Berny optimization.
 Using GEDIIS/GDIIS optimizer.
 FormGI is forming the generalized inverse of G from B-inverse, IUseBI=4.
 Internal  Forces:  Max     0.004478319 RMS     0.000936720
 Search for a local minimum.
 Step number   3 out of a maximum of  258
 All quantities printed in internal units (Hartrees-Bohrs-Radians)
 Mixed Optimization -- En-DIIS/RFO-DIIS
 Swapping is turned off.
 Update second derivatives using D2CorX and points    1    2    3
 DE= -4.39D-04 DEPred=-9.71D-04 R= 4.52D-01
 Trust test= 4.52D-01 RLast= 3.88D-01 DXMaxT set to 5.05D-01
 ITU=  0  1  0
     Eigenvalues ---    0.00222   0.00304   0.00313   0.00349   0.00371
     Eigenvalues ---    0.00448   0.00536   0.00605   0.00877   0.00986
     Eigenvalues ---    0.01076   0.01184   0.01264   0.01291   0.01348
     Eigenvalues ---    0.01370   0.02498   0.02671   0.03152   0.03761
     Eigenvalues ---    0.04019   0.04083   0.04443   0.04512   0.04640
     Eigenvalues ---    0.04731   0.04895   0.04998   0.05159   0.05293
     Eigenvalues ---    0.05421   0.05489   0.05540   0.05560   0.05580
     Eigenvalues ---    0.05590   0.05654   0.05717   0.05856   0.05917
     Eigenvalues ---    0.06233   0.06676   0.07210   0.07658   0.08493
     Eigenvalues ---    0.08648   0.08682   0.09044   0.09111   0.09456
     Eigenvalues ---    0.09764   0.11601   0.11955   0.13385   0.14005
     Eigenvalues ---    0.14392   0.15138   0.16000   0.16000   0.16000
     Eigenvalues ---    0.16000   0.16000   0.16000   0.16000   0.16000
     Eigenvalues ---    0.16000   0.16008   0.16025   0.16057   0.16711
     Eigenvalues ---    0.17087   0.18404   0.18636   0.19767   0.20895
     Eigenvalues ---    0.21542   0.24102   0.24646   0.25067   0.26521
     Eigenvalues ---    0.26705   0.27242   0.27574   0.28044   0.28212
     Eigenvalues ---    0.29075   0.29113   0.29342   0.29742   0.30539
     Eigenvalues ---    0.31285   0.31703   0.32247   0.33748   0.33779
     Eigenvalues ---    0.33853   0.33858   0.33960   0.34051   0.34076
     Eigenvalues ---    0.34111   0.34151   0.34153   0.34188   0.34201
     Eigenvalues ---    0.34203   0.34226   0.34286   0.34299   0.34324
     Eigenvalues ---    0.34337   0.34342   0.34410   0.34581   0.34777
     Eigenvalues ---    0.39634   0.40804   0.41938   0.51718   0.51778
     Eigenvalues ---    0.52469   0.52882   0.95780
 En-DIIS/RFO-DIIS IScMMF=        0 using points:     3    2
 RFO step:  Lambda=-5.44930718D-04.
 DidBck=T Rises=F RFO-DIIS coefs:    0.54986    0.45014
 Iteration  1 RMS(Cart)=  0.11110625 RMS(Int)=  0.00416165
 Iteration  2 RMS(Cart)=  0.00686305 RMS(Int)=  0.00004738
 Iteration  3 RMS(Cart)=  0.00003274 RMS(Int)=  0.00004336
 Iteration  4 RMS(Cart)=  0.00000000 RMS(Int)=  0.00004336
 Variable       Old X    -DE/DX   Delta X   Delta X   Delta X     New X
                                 (Linear)    (Quad)   (Total)
    R1        2.56099  -0.00126   0.00147  -0.00224  -0.00072   2.56027
    R2        2.85796   0.00115  -0.00581   0.02372   0.01792   2.87588
    R3        2.78958  -0.00170   0.00343  -0.01356  -0.01010   2.77948
    R4        2.84079   0.00092   0.00279  -0.00714  -0.00431   2.83648
    R5        2.88258   0.00129  -0.00659   0.03000   0.02339   2.90597
    R6        2.92615   0.00268  -0.00352   0.02111   0.01756   2.94371
    R7        2.07610  -0.00049  -0.00014   0.00041   0.00027   2.07638
    R8        2.06298   0.00015   0.00165  -0.00547  -0.00382   2.05916
    R9        2.92211  -0.00074   0.00125  -0.00479  -0.00354   2.91857
   R10        2.94113   0.00050  -0.00068   0.00137   0.00069   2.94182
   R11        2.07095  -0.00014   0.00000  -0.00135  -0.00136   2.06960
   R12        2.91967  -0.00056   0.00046  -0.00056  -0.00010   2.91956
   R13        2.07455   0.00007   0.00003   0.00090   0.00092   2.07547
   R14        2.06971   0.00006   0.00040  -0.00194  -0.00154   2.06818
   R15        2.91950  -0.00036   0.00108  -0.00382  -0.00279   2.91672
   R16        2.07413  -0.00024   0.00092  -0.00365  -0.00273   2.07140
   R17        2.07535  -0.00012  -0.00035   0.00089   0.00053   2.07588
   R18        2.91857  -0.00028  -0.00137   0.00790   0.00653   2.92510
   R19        2.08005  -0.00016  -0.00029   0.00119   0.00091   2.08095
   R20        2.87858  -0.00123  -0.00409   0.01948   0.01541   2.89399
   R21        2.32941  -0.00317   0.00069  -0.00073  -0.00004   2.32937
   R22        2.92434  -0.00246   0.00357  -0.01048  -0.00694   2.91740
   R23        2.07016   0.00018  -0.00139   0.00528   0.00389   2.07405
   R24        2.07076  -0.00008  -0.00056   0.00211   0.00155   2.07231
   R25        2.89676  -0.00090   0.00103  -0.00301  -0.00198   2.89477
   R26        2.73838  -0.00095  -0.00196   0.01154   0.00958   2.74796
   R27        2.07335  -0.00015  -0.00025   0.00114   0.00090   2.07425
   R28        2.07122  -0.00029  -0.00035   0.00122   0.00087   2.07210
   R29        2.06934  -0.00017   0.00056  -0.00216  -0.00161   2.06773
   R30        2.06953  -0.00016   0.00090  -0.00340  -0.00249   2.06704
   R31        2.07391  -0.00023  -0.00005   0.00026   0.00021   2.07412
   R32        2.07062  -0.00009   0.00010  -0.00034  -0.00024   2.07037
   R33        1.83873   0.00029  -0.00010   0.00018   0.00008   1.83881
   R34        2.73351   0.00099  -0.00054   0.00532   0.00478   2.73829
   R35        2.88556  -0.00010   0.00002  -0.00151  -0.00149   2.88407
   R36        2.92181   0.00284   0.00112  -0.00090   0.00022   2.92203
   R37        1.84041  -0.00005   0.00061  -0.00335  -0.00274   1.83768
   R38        2.06915   0.00024  -0.00045   0.00210   0.00165   2.07079
   R39        2.06859  -0.00005   0.00044  -0.00136  -0.00092   2.06767
   R40        2.07281  -0.00015   0.00049  -0.00176  -0.00127   2.07154
   R41        2.70723  -0.00101   0.00331  -0.01082  -0.00751   2.69972
   R42        2.07028   0.00071   0.00067  -0.00069  -0.00003   2.07026
   R43        2.07043   0.00002  -0.00073   0.00235   0.00163   2.07205
   R44        1.84405   0.00306  -0.00071   0.00431   0.00359   1.84764
    A1        2.26137   0.00044   0.00476  -0.02322  -0.01853   2.24284
    A2        1.90625  -0.00082  -0.00284   0.01925   0.01639   1.92264
    A3        2.11553   0.00038  -0.00191   0.00378   0.00186   2.11739
    A4        2.21687  -0.00072  -0.00117   0.00986   0.00872   2.22559
    A5        1.97177  -0.00029   0.00293  -0.01525  -0.01236   1.95941
    A6        2.08777   0.00107  -0.00092   0.00476   0.00391   2.09167
    A7        1.91602   0.00161   0.00576  -0.01222  -0.00654   1.90948
    A8        1.93153  -0.00117  -0.00141  -0.00067  -0.00220   1.92933
    A9        1.88914   0.00046   0.00174  -0.00107   0.00067   1.88981
   A10        1.93503  -0.00101   0.00091  -0.01374  -0.01287   1.92216
   A11        1.94544   0.00003  -0.00492   0.02257   0.01770   1.96313
   A12        1.84534   0.00002  -0.00248   0.00628   0.00386   1.84920
   A13        1.94629  -0.00114   0.00233  -0.01346  -0.01108   1.93521
   A14        1.99033   0.00146  -0.00572   0.01893   0.01327   2.00360
   A15        1.84544   0.00069   0.00641  -0.01392  -0.00747   1.83797
   A16        1.99507  -0.00125  -0.00574   0.00772   0.00204   1.99711
   A17        1.86702  -0.00001  -0.00189   0.01499   0.01306   1.88008
   A18        1.80245   0.00048   0.00621  -0.01639  -0.01018   1.79228
   A19        2.00521   0.00076   0.00393  -0.01161  -0.00777   1.99744
   A20        1.91942   0.00023   0.00001  -0.00190  -0.00185   1.91757
   A21        1.89620  -0.00065  -0.00030  -0.00071  -0.00102   1.89518
   A22        1.86551  -0.00058  -0.00013  -0.00066  -0.00081   1.86471
   A23        1.91929   0.00006  -0.00167   0.00822   0.00660   1.92589
   A24        1.85216   0.00016  -0.00234   0.00824   0.00588   1.85804
   A25        2.04726   0.00083   0.00358  -0.00995  -0.00653   2.04073
   A26        1.91184  -0.00017   0.00013  -0.00033  -0.00018   1.91166
   A27        1.88064  -0.00051  -0.00275   0.00975   0.00702   1.88766
   A28        1.88675  -0.00050   0.00252  -0.01114  -0.00863   1.87811
   A29        1.88089   0.00027  -0.00167   0.00442   0.00286   1.88375
   A30        1.84621   0.00002  -0.00258   0.00958   0.00698   1.85318
   A31        1.97806  -0.00038   0.00027  -0.00403  -0.00384   1.97421
   A32        1.94303   0.00016   0.00188  -0.00586  -0.00391   1.93912
   A33        1.84863  -0.00001  -0.00021  -0.00219  -0.00241   1.84623
   A34        1.96284   0.00059  -0.00055   0.00827   0.00770   1.97055
   A35        1.86640  -0.00030  -0.00236   0.00882   0.00651   1.87291
   A36        1.85492  -0.00010   0.00082  -0.00506  -0.00430   1.85061
   A37        1.89812   0.00158   0.00067  -0.00963  -0.00896   1.88915
   A38        2.20246  -0.00087  -0.00202   0.01269   0.01067   2.21314
   A39        2.18259  -0.00072   0.00131  -0.00307  -0.00176   2.18083
   A40        1.83416  -0.00077   0.00021   0.00448   0.00455   1.83871
   A41        1.91983   0.00017  -0.00302   0.00990   0.00697   1.92679
   A42        1.91668   0.00023  -0.00750   0.03038   0.02279   1.93947
   A43        1.94170   0.00039   0.00251  -0.01178  -0.00927   1.93242
   A44        1.97317   0.00021  -0.00070   0.00425   0.00334   1.97651
   A45        1.87837  -0.00022   0.00778  -0.03462  -0.02690   1.85146
   A46        1.81251   0.00032  -0.00064   0.00059  -0.00013   1.81237
   A47        1.97408  -0.00018  -0.00246   0.00777   0.00534   1.97942
   A48        1.82255   0.00036   0.00317  -0.01405  -0.01088   1.81167
   A49        1.96972   0.00031  -0.00097   0.00693   0.00594   1.97566
   A50        1.96279  -0.00066   0.00188  -0.00418  -0.00228   1.96051
   A51        1.91568  -0.00014  -0.00070   0.00140   0.00070   1.91638
   A52        1.92316  -0.00006   0.00089  -0.00457  -0.00370   1.91946
   A53        1.95258   0.00010   0.00118  -0.00444  -0.00327   1.94931
   A54        1.93620  -0.00015   0.00196  -0.00771  -0.00576   1.93044
   A55        1.88529  -0.00001  -0.00060   0.00230   0.00170   1.88699
   A56        1.88224   0.00004  -0.00183   0.00756   0.00572   1.88796
   A57        1.88202   0.00007  -0.00183   0.00779   0.00595   1.88797
   A58        1.93495   0.00040   0.00200  -0.00678  -0.00480   1.93015
   A59        1.91941   0.00005  -0.00035  -0.00033  -0.00071   1.91870
   A60        1.93736  -0.00042   0.00370  -0.01617  -0.01251   1.92485
   A61        1.88995  -0.00018  -0.00514   0.02293   0.01778   1.90774
   A62        1.89549   0.00003  -0.00130   0.00515   0.00380   1.89929
   A63        1.88529   0.00011   0.00080  -0.00371  -0.00296   1.88232
   A64        1.88759   0.00149   0.00051   0.00527   0.00579   1.89338
   A65        1.88385  -0.00026   0.00363  -0.01033  -0.00670   1.87715
   A66        2.00458  -0.00255  -0.00625   0.01394   0.00765   2.01223
   A67        1.94087   0.00373   0.00091   0.00924   0.01015   1.95102
   A68        1.85327   0.00069   0.00211  -0.01491  -0.01279   1.84047
   A69        1.87863  -0.00089  -0.00047   0.00429   0.00381   1.88245
   A70        1.89673  -0.00079   0.00043  -0.00384  -0.00347   1.89326
   A71        1.85692   0.00091  -0.00086   0.00744   0.00659   1.86350
   A72        1.93927  -0.00018   0.00122  -0.00707  -0.00588   1.93339
   A73        1.94202   0.00013   0.00189  -0.00763  -0.00576   1.93626
   A74        1.92443  -0.00006  -0.00027   0.00004  -0.00023   1.92420
   A75        1.88954   0.00006   0.00181  -0.00734  -0.00559   1.88395
   A76        1.88722   0.00008  -0.00005   0.00051   0.00045   1.88767
   A77        1.87934  -0.00003  -0.00484   0.02249   0.01765   1.89700
   A78        1.97711   0.00448   0.00091   0.01571   0.01664   1.99375
   A79        1.94190  -0.00097   0.00308  -0.01246  -0.00948   1.93242
   A80        1.87282  -0.00155  -0.00208  -0.01079  -0.01290   1.85992
   A81        1.92713  -0.00029   0.00251   0.00611   0.00863   1.93576
   A82        1.86168  -0.00227  -0.00378   0.00052  -0.00317   1.85851
   A83        1.87787   0.00031  -0.00131   0.00020  -0.00124   1.87664
   A84        1.88054   0.00434   0.00317   0.00497   0.00814   1.88868
    D1        0.06379   0.00018   0.00185  -0.01073  -0.00888   0.05491
    D2        3.07881   0.00080   0.01016  -0.01647  -0.00633   3.07248
    D3       -3.06823   0.00001  -0.00515   0.01358   0.00843  -3.05980
    D4       -0.05321   0.00062   0.00315   0.00783   0.01097  -0.04224
    D5        0.27939   0.00046  -0.00092   0.02157   0.02055   0.29994
    D6       -1.95395  -0.00016  -0.00199   0.01859   0.01652  -1.93743
    D7        2.32027  -0.00012  -0.00378   0.02874   0.02488   2.34514
    D8       -2.87277   0.00065   0.00681  -0.00522   0.00159  -2.87119
    D9        1.17707   0.00002   0.00575  -0.00820  -0.00244   1.17462
   D10       -0.83190   0.00006   0.00396   0.00195   0.00591  -0.82598
   D11        0.06210  -0.00041  -0.00614   0.01102   0.00474   0.06684
   D12       -3.07453   0.00008  -0.00198   0.01332   0.01125  -3.06327
   D13       -3.07086  -0.00057  -0.01242   0.03311   0.02073  -3.05013
   D14        0.07570  -0.00008  -0.00826   0.03541   0.02724   0.10294
   D15        0.78708  -0.00073  -0.00598   0.01072   0.00477   0.79185
   D16       -1.35448   0.00023  -0.01012   0.03681   0.02670  -1.32778
   D17        2.91408   0.00058  -0.00737   0.03025   0.02289   2.93697
   D18       -2.22042  -0.00129  -0.01499   0.01805   0.00305  -2.21737
   D19        1.92121  -0.00033  -0.01913   0.04413   0.02499   1.94619
   D20       -0.09342   0.00002  -0.01638   0.03758   0.02117  -0.07225
   D21        0.02299  -0.00049   0.00100  -0.02317  -0.02208   0.00091
   D22        2.16438   0.00000  -0.00198  -0.00987  -0.01181   2.15258
   D23       -2.03674  -0.00004  -0.00214  -0.01292  -0.01502  -2.05176
   D24        3.04838  -0.00006   0.00859  -0.02789  -0.01925   3.02913
   D25       -1.09341   0.00043   0.00560  -0.01459  -0.00897  -1.10239
   D26        0.98865   0.00039   0.00544  -0.01764  -0.01219   0.97646
   D27       -1.49947   0.00088   0.01007  -0.02560  -0.01553  -1.51500
   D28        2.49166   0.00240   0.02120  -0.04133  -0.02013   2.47153
   D29        0.52365   0.00070   0.01275  -0.02260  -0.00984   0.51381
   D30        0.64001  -0.00017   0.01288  -0.04400  -0.03106   0.60895
   D31       -1.65204   0.00135   0.02401  -0.05973  -0.03567  -1.68770
   D32        2.66313  -0.00036   0.01557  -0.04100  -0.02538   2.63775
   D33        2.69068  -0.00077   0.00728  -0.03066  -0.02340   2.66729
   D34        0.39864   0.00075   0.01841  -0.04639  -0.02800   0.37064
   D35       -1.56938  -0.00096   0.00997  -0.02766  -0.01771  -1.58709
   D36        0.66159  -0.00018  -0.00260   0.01211   0.00947   0.67107
   D37       -1.44362  -0.00012  -0.00519   0.02249   0.01726  -1.42637
   D38        2.81936  -0.00007  -0.00222   0.01407   0.01180   2.83116
   D39        2.95122  -0.00032  -0.01373   0.03357   0.01984   2.97106
   D40        0.84600  -0.00026  -0.01632   0.04395   0.02762   0.87363
   D41       -1.17420  -0.00021  -0.01335   0.03553   0.02217  -1.15203
   D42       -1.34827  -0.00040  -0.01039   0.02710   0.01673  -1.33154
   D43        2.82970  -0.00034  -0.01298   0.03748   0.02451   2.85421
   D44        0.80949  -0.00029  -0.01001   0.02905   0.01906   0.82855
   D45       -3.01668  -0.00247  -0.01635  -0.12501  -0.14135   3.12515
   D46        1.20323  -0.00159  -0.01767  -0.10755  -0.12521   1.07802
   D47       -0.95979  -0.00159  -0.01417  -0.12081  -0.13503  -1.09482
   D48        0.99848  -0.00101  -0.00898  -0.13102  -0.13997   0.85851
   D49       -1.06480  -0.00013  -0.01030  -0.11356  -0.12383  -1.18863
   D50        3.05538  -0.00013  -0.00680  -0.12682  -0.13365   2.92173
   D51       -1.02308  -0.00070  -0.00773  -0.14259  -0.15031  -1.17339
   D52       -3.08636   0.00018  -0.00905  -0.12514  -0.13417   3.06266
   D53        1.03381   0.00018  -0.00555  -0.13839  -0.14399   0.88983
   D54        0.85662  -0.00080  -0.00522   0.01525   0.00994   0.86656
   D55       -1.30159  -0.00060  -0.01159   0.03839   0.02675  -1.27484
   D56        2.98108  -0.00027  -0.00716   0.02203   0.01479   2.99587
   D57        2.99120  -0.00044  -0.00273   0.00475   0.00198   2.99318
   D58        0.83299  -0.00025  -0.00910   0.02789   0.01879   0.85178
   D59       -1.16753   0.00009  -0.00467   0.01153   0.00683  -1.16070
   D60       -1.28882  -0.00054  -0.00638   0.01822   0.01182  -1.27701
   D61        2.83615  -0.00034  -0.01275   0.04136   0.02863   2.86478
   D62        0.83564  -0.00001  -0.00832   0.02500   0.01667   0.85230
   D63       -1.22942  -0.00042   0.00706  -0.03914  -0.03212  -1.26154
   D64        0.99361  -0.00001   0.00940  -0.04356  -0.03420   0.95941
   D65        3.02334   0.00001   0.00866  -0.03980  -0.03115   2.99218
   D66        0.94146  -0.00045   0.01215  -0.05650  -0.04438   0.89708
   D67       -3.11869  -0.00005   0.01449  -0.06092  -0.04645   3.11804
   D68       -1.08897  -0.00003   0.01375  -0.05717  -0.04341  -1.13238
   D69        2.92943  -0.00054   0.00956  -0.04867  -0.03914   2.89029
   D70       -1.13072  -0.00014   0.01190  -0.05310  -0.04122  -1.17194
   D71        0.89901  -0.00012   0.01116  -0.04934  -0.03817   0.86083
   D72       -3.10594   0.00010  -0.00884   0.04645   0.03757  -3.06837
   D73        1.07962   0.00008  -0.00947   0.04957   0.04006   1.11969
   D74       -1.02277   0.00002  -0.00929   0.04799   0.03866  -0.98410
   D75        0.93573   0.00000  -0.01032   0.05002   0.03973   0.97546
   D76       -1.16189  -0.00002  -0.01095   0.05314   0.04223  -1.11966
   D77        3.01890  -0.00008  -0.01077   0.05156   0.04082   3.05973
   D78       -1.10087   0.00011  -0.00768   0.03804   0.03037  -1.07050
   D79        3.08470   0.00009  -0.00830   0.04116   0.03286   3.11756
   D80        0.98231   0.00003  -0.00813   0.03958   0.03146   1.01377
   D81       -0.04581   0.00010   0.00640  -0.02396  -0.01755  -0.06335
   D82        2.04583   0.00020   0.00793  -0.03019  -0.02227   2.02356
   D83       -2.17318   0.00017   0.01110  -0.04814  -0.03712  -2.21031
   D84        3.09089  -0.00039   0.00227  -0.02618  -0.02387   3.06703
   D85       -1.10066  -0.00028   0.00380  -0.03241  -0.02859  -1.12925
   D86        0.96352  -0.00031   0.00697  -0.05035  -0.04344   0.92007
   D87        0.01541   0.00018  -0.00442   0.02709   0.02270   0.03811
   D88       -2.12886   0.00002  -0.00045   0.01327   0.01283  -2.11603
   D89        1.97549   0.00048  -0.00024   0.00921   0.00898   1.98446
   D90       -2.06164   0.00024  -0.00225   0.01878   0.01657  -2.04507
   D91        2.07728   0.00007   0.00171   0.00495   0.00670   2.08398
   D92       -0.10156   0.00054   0.00192   0.00089   0.00285  -0.09871
   D93        2.10561   0.00008  -0.01379   0.06938   0.05559   2.16119
   D94       -0.03866  -0.00008  -0.00982   0.05556   0.04572   0.00706
   D95       -2.21750   0.00039  -0.00961   0.05150   0.04186  -2.17563
   D96        1.05106  -0.00020   0.01973  -0.09774  -0.07798   0.97308
   D97        3.14063  -0.00013   0.01437  -0.07372  -0.05935   3.08127
   D98       -1.05728  -0.00023   0.01750  -0.08881  -0.07130  -1.12857
   D99        3.10241   0.00030   0.01653  -0.08669  -0.07017   3.03224
   D100      -1.09121   0.00037   0.01117  -0.06267  -0.05154  -1.14275
   D101       0.99407   0.00027   0.01430  -0.07776  -0.06348   0.93059
   D102      -0.97650  -0.00044   0.01773  -0.08588  -0.06813  -1.04463
   D103       1.11306  -0.00037   0.01237  -0.06186  -0.04950   1.06357
   D104      -3.08484  -0.00048   0.01550  -0.07696  -0.06144   3.13690
   D105       3.11671   0.00062  -0.01479   0.08042   0.06561  -3.10087
   D106       1.16285   0.00034  -0.01663   0.08930   0.07267   1.23552
   D107      -1.04535   0.00054  -0.01623   0.08222   0.06601  -0.97934
   D108       1.21831   0.00171   0.02519  -0.11281  -0.08766   1.13065
   D109      -2.90696  -0.00107   0.02102  -0.11067  -0.08961  -2.99657
   D110      -0.87819  -0.00207   0.02234  -0.12046  -0.09812  -0.97632
   D111      -0.98356  -0.00120  -0.00680   0.03837   0.03156  -0.95200
   D112       1.12333  -0.00115  -0.00235   0.01903   0.01670   1.14003
   D113      -3.07575  -0.00114  -0.00736   0.04229   0.03493  -3.04082
   D114      -3.06397   0.00016  -0.00909   0.05337   0.04430  -3.01967
   D115      -0.95709   0.00020  -0.00463   0.03403   0.02944  -0.92765
   D116       1.12702   0.00022  -0.00965   0.05729   0.04767   1.17469
   D117       1.20267   0.00123  -0.00984   0.05789   0.04801   1.25068
   D118      -2.97363   0.00127  -0.00538   0.03855   0.03316  -2.94047
   D119      -0.88952   0.00128  -0.01040   0.06181   0.05138  -0.83814
   D120      -0.79102  -0.00297  -0.04876  -0.03779  -0.08658  -0.87760
   D121       1.39229  -0.00064  -0.04217  -0.02736  -0.06960   1.32269
   D122      -2.84101  -0.00174  -0.04330  -0.04049  -0.08375  -2.92476
   D123       1.26904  -0.00171  -0.04412  -0.04247  -0.08658   1.18246
   D124      -2.83085   0.00061  -0.03753  -0.03203  -0.06960  -2.90044
   D125      -0.78096  -0.00049  -0.03866  -0.04516  -0.08374  -0.86470
   D126      -3.01410  -0.00177  -0.04168  -0.05962  -0.10131  -3.11541
   D127      -0.83079   0.00055  -0.03508  -0.04919  -0.08433  -0.91512
   D128       1.21909  -0.00055  -0.03622  -0.06232  -0.09847   1.12062
   D129       1.50281   0.00122   0.00599   0.00491   0.01097   1.51377
   D130      -0.68844  -0.00068  -0.00086   0.00461   0.00367  -0.68476
   D131      -2.72389   0.00039   0.00154   0.00089   0.00245  -2.72144
         Item               Value     Threshold  Converged?
 Maximum Force            0.004478     0.000450     NO 
 RMS     Force            0.000937     0.000300     NO 
 Maximum Displacement     0.731881     0.001800     NO 
 RMS     Displacement     0.111430     0.001200     NO 
 Predicted change in Energy=-1.216561D-03
 GradGradGradGradGradGradGradGradGradGradGradGradGradGradGradGradGradGrad

                          Input orientation:                          
 ---------------------------------------------------------------------
 Center     Atomic      Atomic             Coordinates (Angstroms)
 Number     Number       Type             X           Y           Z
 ---------------------------------------------------------------------
      1          6           0        1.636585    0.725622    0.168729
      2          6           0        0.943009   -0.348293    0.617322
      3          6           0       -0.455056   -0.370589    1.163140
      4          6           0       -1.382578    0.480322    0.245416
      5          6           0       -1.357679    1.966716    0.664108
      6          6           0        0.030708    2.484626    1.101227
      7          6           0        1.215976    2.188155    0.158087
      8          6           0        2.930869    0.298302   -0.384077
      9          6           0        2.989313   -1.231385   -0.340187
     10          6           0        1.685095   -1.670283    0.359645
     11          8           0        3.831804    1.027684   -0.803292
     12          6           0        0.975804    2.688492   -1.286893
     13          6           0        1.928700   -2.489376    1.630984
     14          8           0        0.797248   -2.398232   -0.532762
     15          6           0       -2.809539   -0.105664    0.036001
     16          8           0       -3.538541    0.812808   -0.815281
     17          6           0       -3.650899   -0.241510    1.302056
     18          6           0       -2.767583   -1.478578   -0.674136
     19          8           0       -1.978570   -1.498950   -1.864945
     20          1           0       -0.474712    0.022203    2.189116
     21          1           0       -0.777827   -1.408948    1.233781
     22          1           0       -0.943751    0.408527   -0.755435
     23          1           0       -2.038305    2.127420    1.510965
     24          1           0       -1.745091    2.568817   -0.163640
     25          1           0        0.280826    2.075357    2.086852
     26          1           0       -0.035076    3.573612    1.229693
     27          1           0        2.083541    2.752027    0.534924
     28          1           0        3.041428   -1.641522   -1.356878
     29          1           0        3.893986   -1.577718    0.173815
     30          1           0        0.746824    3.761957   -1.278852
     31          1           0        0.138378    2.164785   -1.763101
     32          1           0        1.868192    2.534512   -1.901059
     33          1           0        0.985789   -2.682645    2.150627
     34          1           0        2.404467   -3.444809    1.375125
     35          1           0        2.600930   -1.949991    2.307370
     36          1           0        1.188243   -3.270957   -0.712517
     37          1           0       -3.090738    0.810855   -1.678496
     38          1           0       -3.118187   -0.824035    2.062119
     39          1           0       -3.878003    0.740479    1.727874
     40          1           0       -4.593778   -0.753747    1.077843
     41          1           0       -2.448785   -2.264222    0.019639
     42          1           0       -3.796395   -1.704598   -0.978667
     43          1           0       -1.052324   -1.687024   -1.614640
 ---------------------------------------------------------------------
                    Distance matrix (angstroms):
                    1          2          3          4          5
     1  C    0.000000
     2  C    1.354834   0.000000
     3  C    2.562321   1.500999   0.000000
     4  C    3.030082   2.496652   1.557743   0.000000
     5  C    3.278922   3.264142   2.554752   1.544439   0.000000
     6  C    2.557829   3.015275   2.896904   2.597504   1.544967
     7  C    1.521850   2.592098   3.217087   3.110756   2.632260
     8  C    1.470839   2.317859   3.782298   4.362937   4.719528
     9  C    2.432847   2.425703   3.855469   4.731417   5.489335
    10  C    2.403989   1.537774   2.629649   3.748169   4.751730
    11  O    2.419722   3.500942   4.919267   5.346884   5.474100
    12  C    2.531467   3.584574   4.172289   3.575745   3.126101
    13  C    3.543971   2.565801   3.223418   4.658697   5.620666
    14  O    3.309840   2.355035   2.925010   3.693681   5.012882
    15  C    4.525115   3.805052   2.623779   1.556744   2.607139
    16  O    5.268567   4.846111   3.849994   2.425654   2.876848
    17  C    5.493383   4.645885   3.201464   2.604383   3.246860
    18  C    4.996560   4.088264   3.154521   2.569261   3.955854
    19  O    4.706792   4.002660   3.572617   2.954040   4.335027
    20  H    3.005717   2.148892   1.098771   2.193641   2.624197
    21  H    3.394128   2.113359   1.089661   2.216288   3.472156
    22  H    2.759124   2.452978   2.127622   1.095184   2.148114
    23  H    4.155894   3.976931   2.977870   2.178192   1.098292
    24  H    3.865691   4.042933   3.473419   2.158831   1.094431
    25  H    2.709070   2.910684   2.716140   2.949904   2.172718
    26  H    3.468594   4.088152   3.967056   3.514684   2.156682
    27  H    2.107175   3.304480   4.073065   4.154328   3.532053
    28  H    3.147131   3.158049   4.493458   5.161531   6.037873
    29  H    3.225099   3.227453   4.620616   5.664167   6.354793
    30  H    3.479439   4.530796   4.948310   4.198437   3.380372
    31  H    2.836861   3.553787   3.917035   3.030653   2.858104
    32  H    2.758577   3.938118   4.819378   4.403925   4.160374
    33  H    3.995964   2.793215   2.897718   4.386724   5.414623
    34  H    4.408801   3.506928   4.203884   5.569974   6.629020
    35  H    3.558462   2.858392   3.625303   5.101609   5.806160
    36  H    4.117068   3.220339   3.825004   4.647457   5.984149
    37  H    5.076129   4.783881   4.051854   2.593935   3.134853
    38  H    5.347356   4.336713   2.847112   2.830918   3.583590
    39  H    5.730780   5.065660   3.642796   2.914191   2.997881
    40  H    6.467800   5.570680   4.157295   3.539444   4.247874
    41  H    5.064745   3.941101   2.977985   2.953015   4.416638
    42  H    6.061333   5.181572   4.187059   3.478328   4.703679
    43  H    4.028833   3.279514   3.131421   2.875112   4.316915
                    6          7          8          9         10
     6  C    0.000000
     7  C    1.543460   0.000000
     8  C    3.923911   2.608897   0.000000
     9  C    4.963845   3.884102   1.531432   0.000000
    10  C    4.533234   3.892074   2.445486   1.543821   0.000000
    11  O    4.494241   3.018857   1.232649   2.455127   3.638655
    12  C    2.576409   1.547898   3.217198   4.507316   4.713077
    13  C    5.350113   4.955471   3.582731   2.567675   1.531848
    14  O    5.205748   4.656989   3.441764   2.490736   1.454156
    15  C    3.988898   4.634790   5.769916   5.919075   4.770169
    16  O    4.382638   5.044250   6.504146   6.856917   5.901911
    17  C    4.585453   5.558634   6.815725   6.911529   5.603781
    18  C    5.166172   5.477798   5.976102   5.771870   4.575128
    19  O    5.357635   5.281338   5.433753   5.203493   4.289591
    20  H    2.739065   3.416848   4.277328   4.468593   3.297914
    21  H    3.978846   4.251060   4.391650   4.086594   2.626479
    22  H    2.950755   2.943811   3.893936   4.281441   3.532094
    23  H    2.139228   3.524814   5.624015   6.323391   5.441672
    24  H    2.181843   3.002721   5.202733   6.073490   5.478136
    25  H    1.096136   2.146476   4.035609   4.915380   4.357182
    26  H    1.098509   2.152432   4.704120   5.890624   5.586986
    27  H    2.146235   1.101193   2.753778   4.177776   4.443682
    28  H    5.668493   4.504866   2.172897   1.097538   2.187903
    29  H    5.682223   4.621015   2.181350   1.096621   2.218626
    30  H    2.794490   2.182144   4.191370   5.553676   5.751022
    31  H    2.884140   2.202891   3.630905   4.656875   4.648239
    32  H    3.520307   2.187563   2.903645   4.227909   4.777511
    33  H    5.358554   5.267626   4.369679   3.510614   2.172905
    34  H    6.392805   5.884214   4.169265   2.860697   2.167404
    35  H    5.265610   4.864335   3.522437   2.770702   2.170397
    36  H    6.144615   5.528166   3.985502   2.746332   1.989611
    37  H    4.502421   4.880346   6.180451   6.552010   5.754880
    38  H    4.667558   5.611025   6.620770   6.575604   5.165856
    39  H    4.325825   5.523461   7.142590   7.438088   6.215455
    40  H    5.645660   6.576776   7.737204   7.729309   6.385929
    41  H    5.465279   5.768301   5.972453   5.546994   4.190147
    42  H    6.043366   6.447449   7.044233   6.832088   5.642605
    43  H    5.094268   4.827501   4.617535   4.262238   3.375136
                   11         12         13         14         15
    11  O    0.000000
    12  C    3.338995   0.000000
    13  C    4.681582   6.019329   0.000000
    14  O    4.584606   5.145421   2.443416   0.000000
    15  C    6.789427   4.887349   5.538678   4.311412   0.000000
    16  O    7.373486   4.911203   6.839542   5.402745   1.449039
    17  C    7.876178   6.057553   6.024368   5.272952   1.526183
    18  C    7.060449   5.634970   5.328261   3.684261   1.546269
    19  O    6.424285   5.157242   5.335655   3.207583   2.499071
    20  H    5.339623   4.614729   3.520785   3.858109   3.178627
    21  H    5.597815   5.120354   2.941153   2.565194   2.694639
    22  H    4.815763   3.027438   4.726924   3.310372   2.090916
    23  H    6.404950   4.150622   6.088213   5.718278   2.785136
    24  H    5.821169   2.946064   6.504054   5.592076   2.885438
    25  H    4.696806   3.498725   4.874432   5.209805   4.302696
    26  H    5.056436   2.852809   6.385708   6.281873   4.760211
    27  H    2.796534   2.133104   5.357017   5.414764   5.688370
    28  H    2.838277   4.797991   3.299142   2.507612   6.207479
    29  H    2.783294   5.371220   2.610902   3.280591   6.864633
    30  H    4.149640   1.097645   6.995937   6.205411   5.416183
    31  H    3.981913   1.096506   6.032103   4.771684   4.133028
    32  H    2.707655   1.094197   6.141534   5.229830   5.709982
    33  H    5.531001   6.376970   1.093829   2.704997   5.051434
    34  H    5.175518   6.837017   1.097575   2.705274   6.334746
    35  H    4.478595   6.088947   1.095595   3.394192   6.150921
    36  H    5.047274   5.990832   2.578980   0.973056   5.153797
    37  H    6.981016   4.496180   6.858493   5.169853   1.964327
    38  H    7.742210   6.349369   5.332007   4.954002   2.171744
    39  H    8.119755   6.036806   6.645235   6.067945   2.172558
    40  H    8.814907   6.961410   6.772081   5.861872   2.165399
    41  H    7.138603   6.161510   4.670064   3.295427   2.188558
    42  H    8.104662   6.493699   6.340572   4.667067   2.135422
    43  H    5.646471   4.833825   4.479324   2.257697   2.883249
                   16         17         18         19         20
    16  O    0.000000
    17  C    2.367979   0.000000
    18  C    2.421723   2.493174   0.000000
    19  O    2.979854   3.795752   1.428630   0.000000
    20  H    4.363313   3.308260   3.963308   4.583765   0.000000
    21  H    4.093457   3.101953   2.757558   3.324453   1.747208
    22  H    2.626777   3.461859   2.625669   2.437279   3.006597
    23  H    3.064364   2.873313   4.278987   4.954886   2.708625
    24  H    2.593196   3.698419   4.205650   4.415391   3.692501
    25  H    4.960238   4.630577   5.435651   5.787680   2.190146
    26  H    4.906956   5.256859   6.051097   6.251787   3.704899
    27  H    6.098477   6.514105   6.549294   6.350663   4.090593
    28  H    7.043653   7.336021   5.851265   5.047657   5.263582
    29  H    7.869903   7.744912   6.716052   6.216885   5.070178
    30  H    5.222712   6.482962   6.338765   5.953857   5.244493
    31  H    4.030624   5.435444   4.785869   4.232587   4.537240
    32  H    5.777191   6.958923   6.253051   5.573841   5.341388
    33  H    6.440835   5.308304   4.849419   5.129656   3.074207
    34  H    7.631810   6.850834   5.900479   5.787524   4.579567
    35  H    7.421395   6.558577   6.158941   6.211560   3.655559
    36  H    6.247414   6.054201   4.343117   3.807467   4.693591
    37  H    0.972457   3.210131   2.520847   2.570385   4.735397
    38  H    3.336972   1.095816   2.835214   4.144402   2.778526
    39  H    2.566730   1.094166   3.453534   4.640177   3.508711
    40  H    2.674235   1.096211   2.632450   4.006824   4.336327
    41  H    3.369387   2.679745   1.095533   2.087678   3.719050
    42  H    2.535846   2.713575   1.096484   2.032798   4.904107
    43  H    3.615164   4.165239   1.967260   0.977730   4.209947
                   21         22         23         24         25
    21  H    0.000000
    22  H    2.699579   0.000000
    23  H    3.764510   3.047821   0.000000
    24  H    4.325621   2.378911   1.756447   0.000000
    25  H    3.740168   3.515182   2.390131   3.067989   0.000000
    26  H    5.037618   3.845021   2.486667   2.423869   1.754788
    27  H    5.097994   4.039990   4.281636   3.896150   2.473084
    28  H    4.620856   4.521735   6.945008   6.485487   5.770216
    29  H    4.793521   5.311533   7.120962   7.007626   5.482663
    30  H    5.947785   3.791767   4.267521   2.979416   3.793380
    31  H    4.753135   2.295830   3.931774   2.503792   3.853624
    32  H    5.690300   3.706655   5.202725   4.009441   4.316710
    33  H    2.360773   4.660865   5.717608   6.355422   4.810366
    34  H    3.780437   5.531551   7.127862   7.466615   5.957235
    35  H    3.586268   5.244821   6.227523   6.738948   4.651337
    36  H    3.334754   4.252746   6.670604   6.558100   6.102700
    37  H    4.331101   2.371383   3.607439   2.682533   5.210014
    38  H    2.550599   3.766430   3.190769   4.283788   4.467704
    39  H    3.804636   3.858349   2.314119   3.386733   4.382537
    40  H    3.874930   4.246703   3.875456   4.549255   5.725705
    41  H    2.235562   3.163772   4.656078   4.887437   5.527757
    42  H    3.754209   3.557064   4.896275   4.809801   6.348953
    43  H    2.875097   2.267456   5.029071   4.549452   5.443698
                   26         27         28         29         30
    26  H    0.000000
    27  H    2.376183   0.000000
    28  H    6.584289   4.878498   0.000000
    29  H    6.564192   4.706889   1.753267   0.000000
    30  H    2.634320   2.469121   5.871021   6.366082   0.000000
    31  H    3.312355   3.067480   4.804237   5.644693   1.776418
    32  H    3.808381   2.455138   4.371714   5.031837   1.775170
    33  H    6.405547   5.775051   4.196686   3.685954   7.304198
    34  H    7.431740   6.261766   3.334877   2.673545   7.856771
    35  H    6.214508   5.051557   3.703499   2.522427   6.994644
    36  H    7.219198   6.215626   2.550403   3.312656   7.069474
    37  H    5.042564   5.953196   6.612189   7.610697   4.857529
    38  H    5.434869   6.494500   7.092157   7.300980   6.865255
    39  H    4.800304   6.403864   7.941546   8.257903   6.289575
    40  H    6.287356   7.561204   8.063025   8.575449   7.380218
    41  H    6.431992   6.780137   5.694295   6.381677   6.943545
    42  H    6.847180   7.531674   6.848565   7.777292   7.114363
    43  H    6.066244   5.844609   4.102112   5.260846   5.748137
                   31         32         33         34         35
    31  H    0.000000
    32  H    1.774257   0.000000
    33  H    6.287522   6.664347   0.000000
    34  H    6.815509   6.839098   1.787441   0.000000
    35  H    6.290014   6.193428   1.780458   1.772614   0.000000
    36  H    5.635001   5.964767   2.929964   2.422328   3.586133
    37  H    3.502495   5.254666   6.594300   7.591611   7.476930
    38  H    5.845559   7.200736   4.506094   6.151433   5.834058
    39  H    5.508799   7.028974   5.962631   7.557149   7.039249
    40  H    6.243563   7.838594   6.000257   7.503707   7.396388
    41  H    5.430255   6.734480   4.063556   5.175441   5.552664
    42  H    5.574038   7.135013   5.798132   6.857067   7.196112
    43  H    4.034383   5.141286   4.395725   4.896725   5.366338
                   36         37         38         39         40
    36  H    0.000000
    37  H    5.991993   0.000000
    38  H    5.677268   4.082379   0.000000
    39  H    6.907531   3.496870   1.771085   0.000000
    40  H    6.555418   3.507779   1.775136   1.779771   0.000000
    41  H    3.844157   3.570975   2.587269   3.740181   2.828838
    42  H    5.231724   2.704666   3.237550   3.648345   2.401909
    43  H    2.888393   3.224687   4.304776   5.004961   4.545587
                   41         42         43
    41  H    0.000000
    42  H    1.768006   0.000000
    43  H    2.225787   2.816859   0.000000
 Stoichiometry    C15H24O4
 Framework group  C1[X(C15H24O4)]
 Deg. of freedom   123
 Full point group                 C1      NOp   1
 Largest Abelian subgroup         C1      NOp   1
 Largest concise Abelian subgroup C1      NOp   1
                         Standard orientation:                         
 ---------------------------------------------------------------------
 Center     Atomic      Atomic             Coordinates (Angstroms)
 Number     Number       Type             X           Y           Z
 ---------------------------------------------------------------------
      1          6           0        1.653212    0.739787    0.177645
      2          6           0        0.976602   -0.362436    0.581225
      3          6           0       -0.423204   -0.429918    1.118801
      4          6           0       -1.361499    0.439467    0.229793
      5          6           0       -1.364423    1.908867    0.705340
      6          6           0        0.012787    2.433550    1.168937
      7          6           0        1.207126    2.194143    0.221041
      8          6           0        2.957152    0.356524   -0.384688
      9          6           0        3.042164   -1.172477   -0.399245
     10          6           0        1.742814   -1.660488    0.276709
     11          8           0        3.846990    1.116983   -0.771100
     12          6           0        0.964483    2.745448   -1.204853
     13          6           0        1.995217   -2.523527    1.516876
     14          8           0        0.871706   -2.368845   -0.647397
     15          6           0       -2.777070   -0.162658   -0.009075
     16          8           0       -3.518346    0.775110   -0.828109
     17          6           0       -3.621387   -0.361646    1.246618
     18          6           0       -2.708028   -1.506312   -0.771161
     19          8           0       -1.913640   -1.467204   -1.957923
     20          1           0       -0.454164   -0.077274    2.158985
     21          1           0       -0.728058   -1.475660    1.147929
     22          1           0       -0.917162    0.413828   -0.770874
     23          1           0       -2.051410    2.025070    1.554333
     24          1           0       -1.758731    2.535556   -0.100614
     25          1           0        0.265767    1.991071    2.139364
     26          1           0       -0.072597    3.515487    1.338772
     27          1           0        2.063055    2.758046    0.623565
     28          1           0        3.105841   -1.542246   -1.430655
     29          1           0        3.950529   -1.522602    0.105594
     30          1           0        0.716721    3.813683   -1.156764
     31          1           0        0.138414    2.226018   -1.704982
     32          1           0        1.862074    2.630681   -1.820015
     33          1           0        1.053597   -2.752940    2.024007
     34          1           0        2.488732   -3.460031    1.226916
     35          1           0        2.654978   -1.998993    2.216811
     36          1           0        1.278685   -3.227109   -0.858560
     37          1           0       -3.066851    0.814113   -1.688517
     38          1           0       -3.081853   -0.963659    1.986414
     39          1           0       -3.867478    0.599158    1.708671
     40          1           0       -4.554180   -0.881135    0.998209
     41          1           0       -2.378533   -2.312418   -0.106467
     42          1           0       -3.731402   -1.738238   -1.089272
     43          1           0       -0.985336   -1.648695   -1.710401
 ---------------------------------------------------------------------
 Rotational constants (GHZ):      0.5257955      0.3051390      0.2405954
 Standard basis: 6-31G(d) (6D, 7F)
 There are   333 symmetry adapted cartesian basis functions of A   symmetry.
 There are   333 symmetry adapted basis functions of A   symmetry.
   333 basis functions,   628 primitive gaussians,   333 cartesian basis functions
    73 alpha electrons       73 beta electrons
       nuclear repulsion energy      1631.1720145482 Hartrees.
 NAtoms=   43 NActive=   43 NUniq=   43 SFac= 1.00D+00 NAtFMM=   60 NAOKFM=F Big=F
 Integral buffers will be    131072 words long.
 Raffenetti 2 integral format.
 Two-electron integral symmetry is turned on.
 ------------------------------------------------------------------------------
 Polarizable Continuum Model (PCM)
 =================================
 Model                : PCM (using non-symmetric T matrix).
 Atomic radii         : SMD-Coulomb.
 Polarization charges : Total charges.
 Charge compensation  : None.
 Solution method      : On-the-fly selection.
 Cavity type          : VdW (van der Waals Surface) (Alpha=1.000).
 Cavity algorithm     : GePol (No added spheres)
                        Default sphere list used, NSphG=   43.
                        Lebedev-Laikov grids with approx.  5.0 points / Ang**2.
                        Smoothing algorithm: Karplus/York (Gamma=1.0000).
                        Polarization charges: spherical gaussians, with
                                              point-specific exponents (IZeta= 3).
                        Self-potential: point-specific (ISelfS= 7).
                        Self-field    : sphere-specific E.n sum rule (ISelfD= 2).
 1st derivatives      : Analytical E(r).r(x)/FMM algorithm (CHGder, D1EAlg=3).
                        Cavity 1st derivative terms included.
 Solvent              : Methanol, Eps=  32.613000 Eps(inf)=   1.765709
 ------------------------------------------------------------------------------
 ------------------------------------------------------------------------------
 Atomic radii for non-electrostatic terms: SMD-CDS.
 ------------------------------------------------------------------------------
 Nuclear repulsion after PCM non-electrostatic terms =     1631.1733110271 Hartrees.
 One-electron integrals computed using PRISM.
 NBasis=   333 RedAO= T EigKep=  9.90D-04  NBF=   333
 NBsUse=   333 1.00D-06 EigRej= -1.00D+00 NBFU=   333
 Initial guess from the checkpoint file:  "DY-202A-11R_8.chk"
 B after Tr=     0.000000    0.000000    0.000000
         Rot=    0.999858   -0.014112   -0.007747   -0.005076 Ang=  -1.93 deg.
 ExpMin= 1.61D-01 ExpMax= 5.48D+03 ExpMxC= 8.25D+02 IAcc=1 IRadAn=         1 AccDes= 0.00D+00
 Harris functional with IExCor=  402 and IRadAn=       1 diagonalized for initial guess.
 HarFok:  IExCor=  402 AccDes= 0.00D+00 IRadAn=         1 IDoV= 1 UseB2=F ITyADJ=14
 ICtDFT=  3500011 ScaDFX=  1.000000  1.000000  1.000000  1.000000
 FoFCou: FMM=F IPFlag=           0 FMFlag=      100000 FMFlg1=           0
         NFxFlg=           0 DoJE=T BraDBF=F KetDBF=T FulRan=T
         wScrn=  0.000000 ICntrl=     500 IOpCl=  0 I1Cent=   200000004 NGrid=           0
         NMat0=    1 NMatS0=      1 NMatT0=    0 NMatD0=    1 NMtDS0=    0 NMtDT0=    0
 Petite list used in FoFCou.
 Keep R1 ints in memory in canonical form, NReq=1565304907.
 Requested convergence on RMS density matrix=1.00D-08 within 128 cycles.
 Requested convergence on MAX density matrix=1.00D-06.
 Requested convergence on             energy=1.00D-06.
 No special actions if energy rises.
 Inv3:  Mode=1 IEnd=    21805248.
 Iteration    1 A*A^-1 deviation from unit magnitude is 6.00D-15 for   2683.
 Iteration    1 A*A^-1 deviation from orthogonality  is 4.86D-15 for   2685   1520.
 Iteration    1 A^-1*A deviation from unit magnitude is 6.22D-15 for   2683.
 Iteration    1 A^-1*A deviation from orthogonality  is 3.84D-11 for   2201   2200.
 Error on total polarization charges =  0.05208
 SCF Done:  E(RB3LYP) =  -886.950698832     A.U. after   11 cycles
            NFock= 11  Conv=0.56D-08     -V/T= 2.0095
 SMD-CDS (non-electrostatic) energy       (kcal/mol) =       0.81
 (included in total energy above)
 D1PCM: PCM CHGder 1st derivatives, ID1Alg=3 FixD1E=F DoIter=F DoCFld=F I1PDM=0.
 Calling FoFJK, ICntrl=      2127 FMM=F ISym2X=0 I1Cent= 0 IOpClX= 0 NMat=1 NMatS=1 NMatT=0.
 ***** Axes restored to original set *****
 -------------------------------------------------------------------
 Center     Atomic                   Forces (Hartrees/Bohr)
 Number     Number              X              Y              Z
 -------------------------------------------------------------------
      1        6          -0.004773784    0.007288554    0.000275576
      2        6           0.006950577   -0.004905732   -0.001781610
      3        6          -0.001229107    0.002024329   -0.000451496
      4        6           0.000776271   -0.004522464   -0.000004608
      5        6           0.000899578   -0.001106949    0.001329849
      6        6           0.000658799    0.000557534   -0.002007899
      7        6           0.002608644   -0.002611550   -0.002457699
      8        6           0.002074510   -0.007487145    0.000798330
      9        6           0.001157288   -0.001047060   -0.001409584
     10        6          -0.003943217    0.002688068   -0.001935494
     11        8          -0.003338915   -0.001111289    0.001293772
     12        6          -0.000801792   -0.000607794    0.002916846
     13        6           0.000808161    0.002964945   -0.002047558
     14        8           0.001013866    0.001706226    0.000761313
     15        6          -0.000072460    0.003480506   -0.000504017
     16        8          -0.001213436   -0.001418171    0.000265002
     17        6           0.003851845   -0.000317484    0.001761193
     18        6          -0.001161672    0.000278815    0.001356076
     19        8           0.002547999   -0.000138179    0.000161084
     20        1          -0.000082425   -0.000851893   -0.000528423
     21        1          -0.002533312   -0.001256980   -0.001061309
     22        1           0.000511931    0.002785478   -0.000630806
     23        1          -0.000831363   -0.000163444   -0.000299858
     24        1           0.000481002    0.000894260    0.000492414
     25        1          -0.000611926    0.001213022    0.001066043
     26        1          -0.000493021   -0.000486037    0.000216232
     27        1          -0.000788618   -0.000124822    0.000392177
     28        1          -0.001150542    0.002278978   -0.000071702
     29        1          -0.000250323    0.002231835    0.000931021
     30        1           0.000238117   -0.000396912   -0.000488296
     31        1           0.001012534    0.000656714   -0.000215752
     32        1          -0.000034210    0.000384686   -0.000531028
     33        1           0.000186293   -0.001662151    0.000799326
     34        1          -0.001106468   -0.000127251    0.000418088
     35        1          -0.000343646   -0.000274855    0.000727356
     36        1           0.000797589   -0.000057906    0.000765755
     37        1           0.000735864   -0.000343938   -0.001278048
     38        1          -0.000790603   -0.000235908   -0.000087473
     39        1          -0.000959184    0.000235620   -0.000268062
     40        1          -0.000635407    0.001041357    0.000512630
     41        1           0.001250269   -0.000803598    0.000173261
     42        1           0.000685879   -0.000555566   -0.000333420
     43        1          -0.002101588   -0.000095850    0.000980796
 -------------------------------------------------------------------
 Cartesian Forces:  Max     0.007487145 RMS     0.001857206

 GradGradGradGradGradGradGradGradGradGradGradGradGradGradGradGradGradGrad
 Berny optimization.
 Using GEDIIS/GDIIS optimizer.
 FormGI is forming the generalized inverse of G from B-inverse, IUseBI=4.
 Internal  Forces:  Max     0.005425350 RMS     0.001126061
 Search for a local minimum.
 Step number   4 out of a maximum of  258
 All quantities printed in internal units (Hartrees-Bohrs-Radians)
 Mixed Optimization -- RFO/linear search
 Update second derivatives using D2CorX and points    1    2    4    3
 DE=  1.38D-03 DEPred=-1.22D-03 R=-1.14D+00
 Trust test=-1.14D+00 RLast= 6.25D-01 DXMaxT set to 2.52D-01
 ITU= -1  0  1  0
 Use linear search instead of GDIIS.
 Energy rises -- skip Quadratic/GDIIS search.
 Quartic linear search produced a step of -0.72803.
 Iteration  1 RMS(Cart)=  0.08072353 RMS(Int)=  0.00218660
 Iteration  2 RMS(Cart)=  0.00364339 RMS(Int)=  0.00001117
 Iteration  3 RMS(Cart)=  0.00000871 RMS(Int)=  0.00000985
 Iteration  4 RMS(Cart)=  0.00000000 RMS(Int)=  0.00000985
 Variable       Old X    -DE/DX   Delta X   Delta X   Delta X     New X
                                 (Linear)    (Quad)   (Total)
    R1        2.56027  -0.00027   0.00053   0.00000   0.00051   2.56078
    R2        2.87588  -0.00283  -0.01305   0.00000  -0.01305   2.86283
    R3        2.77948  -0.00024   0.00735   0.00000   0.00735   2.78683
    R4        2.83648   0.00106   0.00314   0.00000   0.00313   2.83961
    R5        2.90597  -0.00439  -0.01703   0.00000  -0.01702   2.88895
    R6        2.94371  -0.00411  -0.01278   0.00000  -0.01278   2.93093
    R7        2.07638  -0.00080  -0.00020   0.00000  -0.00020   2.07618
    R8        2.05916   0.00188   0.00278   0.00000   0.00278   2.06194
    R9        2.91857   0.00082   0.00258   0.00000   0.00258   2.92115
   R10        2.94182  -0.00274  -0.00050   0.00000  -0.00050   2.94131
   R11        2.06960   0.00060   0.00099   0.00000   0.00099   2.07058
   R12        2.91956  -0.00040   0.00007   0.00000   0.00008   2.91964
   R13        2.07547   0.00027  -0.00067   0.00000  -0.00067   2.07480
   R14        2.06818  -0.00006   0.00112   0.00000   0.00112   2.06929
   R15        2.91672  -0.00044   0.00203   0.00000   0.00204   2.91876
   R16        2.07140   0.00037   0.00199   0.00000   0.00199   2.07339
   R17        2.07588  -0.00043  -0.00039   0.00000  -0.00039   2.07549
   R18        2.92510  -0.00163  -0.00475   0.00000  -0.00475   2.92035
   R19        2.08095  -0.00055  -0.00066   0.00000  -0.00066   2.08029
   R20        2.89399  -0.00543  -0.01122   0.00000  -0.01122   2.88277
   R21        2.32937  -0.00353   0.00003   0.00000   0.00003   2.32940
   R22        2.91740  -0.00132   0.00505   0.00000   0.00506   2.92245
   R23        2.07405  -0.00084  -0.00283   0.00000  -0.00283   2.07121
   R24        2.07231  -0.00048  -0.00113   0.00000  -0.00113   2.07118
   R25        2.89477  -0.00066   0.00144   0.00000   0.00144   2.89622
   R26        2.74796  -0.00287  -0.00698   0.00000  -0.00698   2.74098
   R27        2.07425  -0.00043  -0.00065   0.00000  -0.00065   2.07359
   R28        2.07210  -0.00099  -0.00064   0.00000  -0.00064   2.07146
   R29        2.06773   0.00020   0.00117   0.00000   0.00117   2.06890
   R30        2.06704   0.00050   0.00182   0.00000   0.00182   2.06885
   R31        2.07412  -0.00046  -0.00015   0.00000  -0.00015   2.07396
   R32        2.07037   0.00010   0.00018   0.00000   0.00018   2.07055
   R33        1.83881   0.00023  -0.00006   0.00000  -0.00006   1.83875
   R34        2.73829  -0.00029  -0.00348   0.00000  -0.00348   2.73481
   R35        2.88407   0.00072   0.00109   0.00000   0.00109   2.88515
   R36        2.92203   0.00015  -0.00016   0.00000  -0.00016   2.92187
   R37        1.83768   0.00147   0.00199   0.00000   0.00199   1.83967
   R38        2.07079  -0.00031  -0.00120   0.00000  -0.00120   2.06960
   R39        2.06767   0.00029   0.00067   0.00000   0.00067   2.06834
   R40        2.07154  -0.00004   0.00092   0.00000   0.00092   2.07246
   R41        2.69972  -0.00069   0.00546   0.00000   0.00546   2.70518
   R42        2.07026   0.00105   0.00002   0.00000   0.00002   2.07028
   R43        2.07205  -0.00044  -0.00118   0.00000  -0.00118   2.07087
   R44        1.84764  -0.00172  -0.00261   0.00000  -0.00261   1.84503
    A1        2.24284   0.00285   0.01349   0.00000   0.01351   2.25635
    A2        1.92264  -0.00347  -0.01194   0.00000  -0.01193   1.91071
    A3        2.11739   0.00061  -0.00135   0.00000  -0.00135   2.11604
    A4        2.22559  -0.00145  -0.00635   0.00000  -0.00635   2.21925
    A5        1.95941   0.00158   0.00900   0.00000   0.00901   1.96841
    A6        2.09167  -0.00015  -0.00284   0.00000  -0.00285   2.08882
    A7        1.90948  -0.00107   0.00476   0.00000   0.00478   1.91426
    A8        1.92933   0.00027   0.00160   0.00000   0.00163   1.93096
    A9        1.88981   0.00163  -0.00049   0.00000  -0.00049   1.88932
   A10        1.92216   0.00069   0.00937   0.00000   0.00938   1.93154
   A11        1.96313  -0.00151  -0.01288   0.00000  -0.01289   1.95024
   A12        1.84920   0.00007  -0.00281   0.00000  -0.00282   1.84638
   A13        1.93521   0.00208   0.00806   0.00000   0.00807   1.94328
   A14        2.00360  -0.00403  -0.00966   0.00000  -0.00967   1.99393
   A15        1.83797   0.00006   0.00544   0.00000   0.00543   1.84340
   A16        1.99711   0.00115  -0.00148   0.00000  -0.00149   1.99562
   A17        1.88008  -0.00111  -0.00951   0.00000  -0.00950   1.87058
   A18        1.79228   0.00186   0.00741   0.00000   0.00741   1.79968
   A19        1.99744  -0.00050   0.00566   0.00000   0.00568   2.00312
   A20        1.91757  -0.00025   0.00135   0.00000   0.00133   1.91890
   A21        1.89518   0.00089   0.00074   0.00000   0.00074   1.89592
   A22        1.86471   0.00020   0.00059   0.00000   0.00059   1.86530
   A23        1.92589  -0.00008  -0.00480   0.00000  -0.00481   1.92107
   A24        1.85804  -0.00027  -0.00428   0.00000  -0.00428   1.85376
   A25        2.04073  -0.00025   0.00476   0.00000   0.00480   2.04553
   A26        1.91166  -0.00083   0.00013   0.00000   0.00013   1.91179
   A27        1.88766   0.00036  -0.00511   0.00000  -0.00512   1.88255
   A28        1.87811   0.00082   0.00629   0.00000   0.00629   1.88441
   A29        1.88375   0.00036  -0.00208   0.00000  -0.00210   1.88164
   A30        1.85318  -0.00048  -0.00508   0.00000  -0.00507   1.84811
   A31        1.97421  -0.00046   0.00280   0.00000   0.00282   1.97703
   A32        1.93912  -0.00001   0.00285   0.00000   0.00283   1.94195
   A33        1.84623   0.00074   0.00175   0.00000   0.00175   1.84798
   A34        1.97055   0.00016  -0.00561   0.00000  -0.00561   1.96494
   A35        1.87291  -0.00014  -0.00474   0.00000  -0.00475   1.86816
   A36        1.85061  -0.00024   0.00313   0.00000   0.00315   1.85376
   A37        1.88915   0.00254   0.00652   0.00000   0.00653   1.89568
   A38        2.21314  -0.00272  -0.00777   0.00000  -0.00777   2.20537
   A39        2.18083   0.00018   0.00128   0.00000   0.00128   2.18212
   A40        1.83871  -0.00090  -0.00332   0.00000  -0.00329   1.83543
   A41        1.92679  -0.00064  -0.00507   0.00000  -0.00509   1.92171
   A42        1.93947  -0.00079  -0.01659   0.00000  -0.01657   1.92290
   A43        1.93242   0.00058   0.00675   0.00000   0.00675   1.93918
   A44        1.97651   0.00077  -0.00243   0.00000  -0.00238   1.97413
   A45        1.85146   0.00094   0.01959   0.00000   0.01960   1.87107
   A46        1.81237   0.00022   0.00010   0.00000   0.00011   1.81249
   A47        1.97942  -0.00041  -0.00389   0.00000  -0.00389   1.97553
   A48        1.81167   0.00042   0.00792   0.00000   0.00792   1.81959
   A49        1.97566  -0.00009  -0.00432   0.00000  -0.00432   1.97134
   A50        1.96051  -0.00016   0.00166   0.00000   0.00166   1.96216
   A51        1.91638   0.00006  -0.00051   0.00000  -0.00051   1.91587
   A52        1.91946   0.00038   0.00269   0.00000   0.00269   1.92216
   A53        1.94931   0.00079   0.00238   0.00000   0.00238   1.95169
   A54        1.93044   0.00053   0.00419   0.00000   0.00420   1.93464
   A55        1.88699  -0.00047  -0.00124   0.00000  -0.00123   1.88576
   A56        1.88796  -0.00064  -0.00416   0.00000  -0.00416   1.88380
   A57        1.88797  -0.00068  -0.00433   0.00000  -0.00433   1.88364
   A58        1.93015   0.00177   0.00350   0.00000   0.00350   1.93365
   A59        1.91870  -0.00001   0.00052   0.00000   0.00052   1.91922
   A60        1.92485   0.00084   0.00911   0.00000   0.00912   1.93397
   A61        1.90774  -0.00153  -0.01295   0.00000  -0.01295   1.89479
   A62        1.89929  -0.00102  -0.00277   0.00000  -0.00276   1.89653
   A63        1.88232  -0.00014   0.00216   0.00000   0.00217   1.88449
   A64        1.89338  -0.00195  -0.00421   0.00000  -0.00421   1.88916
   A65        1.87715   0.00172   0.00488   0.00000   0.00487   1.88203
   A66        2.01223  -0.00132  -0.00557   0.00000  -0.00556   2.00667
   A67        1.95102  -0.00168  -0.00739   0.00000  -0.00739   1.94363
   A68        1.84047  -0.00003   0.00931   0.00000   0.00931   1.84978
   A69        1.88245   0.00012  -0.00278   0.00000  -0.00277   1.87968
   A70        1.89326   0.00137   0.00252   0.00000   0.00254   1.89580
   A71        1.86350  -0.00051  -0.00479   0.00000  -0.00479   1.85871
   A72        1.93339   0.00085   0.00428   0.00000   0.00429   1.93768
   A73        1.93626  -0.00011   0.00420   0.00000   0.00420   1.94046
   A74        1.92420   0.00072   0.00017   0.00000   0.00017   1.92437
   A75        1.88395   0.00004   0.00407   0.00000   0.00408   1.88803
   A76        1.88767  -0.00052  -0.00033   0.00000  -0.00033   1.88734
   A77        1.89700  -0.00104  -0.01285   0.00000  -0.01285   1.88414
   A78        1.99375  -0.00056  -0.01212   0.00000  -0.01212   1.98163
   A79        1.93242   0.00030   0.00691   0.00000   0.00693   1.93935
   A80        1.85992   0.00116   0.00939   0.00000   0.00940   1.86932
   A81        1.93576  -0.00103  -0.00629   0.00000  -0.00628   1.92948
   A82        1.85851   0.00034   0.00231   0.00000   0.00229   1.86080
   A83        1.87664  -0.00009   0.00090   0.00000   0.00092   1.87756
   A84        1.88868  -0.00279  -0.00593   0.00000  -0.00593   1.88276
    D1        0.05491  -0.00078   0.00646   0.00000   0.00646   0.06137
    D2        3.07248  -0.00097   0.00461   0.00000   0.00461   3.07709
    D3       -3.05980  -0.00041  -0.00614   0.00000  -0.00613  -3.06594
    D4       -0.04224  -0.00060  -0.00799   0.00000  -0.00798  -0.05022
    D5        0.29994  -0.00002  -0.01496   0.00000  -0.01494   0.28500
    D6       -1.93743   0.00015  -0.01203   0.00000  -0.01201  -1.94944
    D7        2.34514   0.00003  -0.01811   0.00000  -0.01809   2.32705
    D8       -2.87119  -0.00047  -0.00115   0.00000  -0.00116  -2.87234
    D9        1.17462  -0.00030   0.00178   0.00000   0.00178   1.17640
   D10       -0.82598  -0.00042  -0.00430   0.00000  -0.00431  -0.83029
   D11        0.06684   0.00051  -0.00345   0.00000  -0.00342   0.06342
   D12       -3.06327   0.00000  -0.00819   0.00000  -0.00817  -3.07144
   D13       -3.05013   0.00081  -0.01509   0.00000  -0.01511  -3.06524
   D14        0.10294   0.00030  -0.01983   0.00000  -0.01986   0.08308
   D15        0.79185   0.00009  -0.00347   0.00000  -0.00348   0.78837
   D16       -1.32778  -0.00024  -0.01944   0.00000  -0.01944  -1.34722
   D17        2.93697  -0.00140  -0.01666   0.00000  -0.01666   2.92030
   D18       -2.21737   0.00020  -0.00222   0.00000  -0.00222  -2.21959
   D19        1.94619  -0.00013  -0.01819   0.00000  -0.01819   1.92800
   D20       -0.07225  -0.00129  -0.01541   0.00000  -0.01541  -0.08766
   D21        0.00091   0.00058   0.01608   0.00000   0.01606   0.01697
   D22        2.15258   0.00038   0.00860   0.00000   0.00859   2.16116
   D23       -2.05176   0.00050   0.01094   0.00000   0.01093  -2.04083
   D24        3.02913   0.00028   0.01401   0.00000   0.01400   3.04313
   D25       -1.10239   0.00008   0.00653   0.00000   0.00653  -1.09586
   D26        0.97646   0.00020   0.00887   0.00000   0.00887   0.98533
   D27       -1.51500   0.00017   0.01130   0.00000   0.01131  -1.50369
   D28        2.47153   0.00023   0.01465   0.00000   0.01466   2.48619
   D29        0.51381  -0.00009   0.00717   0.00000   0.00717   0.52097
   D30        0.60895   0.00025   0.02262   0.00000   0.02261   0.63156
   D31       -1.68770   0.00032   0.02597   0.00000   0.02596  -1.66175
   D32        2.63775  -0.00001   0.01848   0.00000   0.01847   2.65622
   D33        2.66729  -0.00017   0.01703   0.00000   0.01704   2.68432
   D34        0.37064  -0.00010   0.02038   0.00000   0.02039   0.39102
   D35       -1.58709  -0.00043   0.01290   0.00000   0.01289  -1.57420
   D36        0.67107   0.00032  -0.00690   0.00000  -0.00689   0.66418
   D37       -1.42637   0.00059  -0.01256   0.00000  -0.01255  -1.43892
   D38        2.83116   0.00055  -0.00859   0.00000  -0.00858   2.82258
   D39        2.97106  -0.00241  -0.01445   0.00000  -0.01444   2.95662
   D40        0.87363  -0.00214  -0.02011   0.00000  -0.02011   0.85352
   D41       -1.15203  -0.00219  -0.01614   0.00000  -0.01614  -1.16816
   D42       -1.33154  -0.00021  -0.01218   0.00000  -0.01219  -1.34373
   D43        2.85421   0.00006  -0.01784   0.00000  -0.01785   2.83636
   D44        0.82855   0.00002  -0.01387   0.00000  -0.01388   0.81467
   D45        3.12515   0.00191   0.10291   0.00000   0.10290  -3.05513
   D46        1.07802   0.00154   0.09116   0.00000   0.09114   1.16916
   D47       -1.09482   0.00216   0.09830   0.00000   0.09831  -0.99651
   D48        0.85851   0.00166   0.10190   0.00000   0.10191   0.96042
   D49       -1.18863   0.00129   0.09015   0.00000   0.09015  -1.09847
   D50        2.92173   0.00191   0.09730   0.00000   0.09732   3.01904
   D51       -1.17339   0.00129   0.10943   0.00000   0.10943  -1.06396
   D52        3.06266   0.00092   0.09768   0.00000   0.09767  -3.12285
   D53        0.88983   0.00154   0.10483   0.00000   0.10483   0.99466
   D54        0.86656   0.00017  -0.00724   0.00000  -0.00721   0.85934
   D55       -1.27484  -0.00006  -0.01948   0.00000  -0.01947  -1.29431
   D56        2.99587   0.00076  -0.01077   0.00000  -0.01075   2.98512
   D57        2.99318  -0.00033  -0.00144   0.00000  -0.00143   2.99175
   D58        0.85178  -0.00055  -0.01368   0.00000  -0.01368   0.83810
   D59       -1.16070   0.00026  -0.00497   0.00000  -0.00496  -1.16566
   D60       -1.27701  -0.00057  -0.00860   0.00000  -0.00859  -1.28560
   D61        2.86478  -0.00080  -0.02084   0.00000  -0.02085   2.84393
   D62        0.85230   0.00002  -0.01213   0.00000  -0.01213   0.84017
   D63       -1.26154   0.00137   0.02339   0.00000   0.02340  -1.23815
   D64        0.95941   0.00110   0.02490   0.00000   0.02491   0.98432
   D65        2.99218   0.00081   0.02268   0.00000   0.02268   3.01487
   D66        0.89708   0.00076   0.03231   0.00000   0.03231   0.92940
   D67        3.11804   0.00049   0.03382   0.00000   0.03382  -3.13132
   D68       -1.13238   0.00020   0.03160   0.00000   0.03160  -1.10078
   D69        2.89029   0.00079   0.02850   0.00000   0.02850   2.91880
   D70       -1.17194   0.00051   0.03001   0.00000   0.03001  -1.14192
   D71        0.86083   0.00022   0.02779   0.00000   0.02779   0.88862
   D72       -3.06837  -0.00034  -0.02735   0.00000  -0.02734  -3.09571
   D73        1.11969  -0.00052  -0.02917   0.00000  -0.02916   1.09053
   D74       -0.98410  -0.00055  -0.02815   0.00000  -0.02814  -1.01224
   D75        0.97546   0.00016  -0.02893   0.00000  -0.02894   0.94653
   D76       -1.11966  -0.00001  -0.03074   0.00000  -0.03075  -1.15041
   D77        3.05973  -0.00005  -0.02972   0.00000  -0.02973   3.03000
   D78       -1.07050   0.00039  -0.02211   0.00000  -0.02211  -1.09261
   D79        3.11756   0.00022  -0.02392   0.00000  -0.02393   3.09363
   D80        1.01377   0.00018  -0.02290   0.00000  -0.02291   0.99086
   D81       -0.06335  -0.00022   0.01277   0.00000   0.01277  -0.05058
   D82        2.02356  -0.00040   0.01621   0.00000   0.01622   2.03977
   D83       -2.21031  -0.00013   0.02703   0.00000   0.02705  -2.18326
   D84        3.06703   0.00025   0.01737   0.00000   0.01736   3.08439
   D85       -1.12925   0.00007   0.02082   0.00000   0.02081  -1.10843
   D86        0.92007   0.00034   0.03163   0.00000   0.03164   0.95172
   D87        0.03811  -0.00021  -0.01653   0.00000  -0.01653   0.02158
   D88       -2.11603   0.00020  -0.00934   0.00000  -0.00935  -2.12537
   D89        1.98446   0.00033  -0.00654   0.00000  -0.00654   1.97793
   D90       -2.04507   0.00078  -0.01206   0.00000  -0.01207  -2.05714
   D91        2.08398   0.00119  -0.00488   0.00000  -0.00489   2.07910
   D92       -0.09871   0.00132  -0.00207   0.00000  -0.00208  -0.10079
   D93        2.16119  -0.00134  -0.04047   0.00000  -0.04046   2.12073
   D94        0.00706  -0.00093  -0.03328   0.00000  -0.03328  -0.02622
   D95       -2.17563  -0.00080  -0.03048   0.00000  -0.03047  -2.20611
   D96        0.97308   0.00062   0.05677   0.00000   0.05677   1.02985
   D97        3.08127  -0.00015   0.04321   0.00000   0.04321   3.12449
   D98       -1.12857   0.00019   0.05191   0.00000   0.05191  -1.07667
   D99        3.03224   0.00054   0.05108   0.00000   0.05108   3.08333
   D100      -1.14275  -0.00022   0.03752   0.00000   0.03753  -1.10522
   D101       0.93059   0.00012   0.04622   0.00000   0.04622   0.97681
   D102      -1.04463   0.00030   0.04960   0.00000   0.04959  -0.99503
   D103       1.06357  -0.00046   0.03603   0.00000   0.03604   1.09960
   D104       3.13690  -0.00012   0.04473   0.00000   0.04473  -3.10155
   D105      -3.10087   0.00034  -0.04777   0.00000  -0.04776   3.13455
   D106       1.23552  -0.00007  -0.05291   0.00000  -0.05291   1.18261
   D107      -0.97934   0.00013  -0.04806   0.00000  -0.04806  -1.02740
   D108       1.13065   0.00002   0.06382   0.00000   0.06383   1.19448
   D109      -2.99657  -0.00062   0.06524   0.00000   0.06522  -2.93135
   D110      -0.97632   0.00099   0.07144   0.00000   0.07144  -0.90488
   D111      -0.95200   0.00095  -0.02298   0.00000  -0.02297  -0.97497
   D112       1.14003   0.00149  -0.01216   0.00000  -0.01216   1.12786
   D113      -3.04082   0.00060  -0.02543   0.00000  -0.02543  -3.06625
   D114      -3.01967  -0.00041  -0.03225   0.00000  -0.03225  -3.05193
   D115      -0.92765   0.00013  -0.02143   0.00000  -0.02144  -0.94909
   D116       1.17469  -0.00077  -0.03470   0.00000  -0.03471   1.13998
   D117       1.25068  -0.00117  -0.03496   0.00000  -0.03495   1.21574
   D118      -2.94047  -0.00063  -0.02414   0.00000  -0.02414  -2.96461
   D119      -0.83814  -0.00152  -0.03741   0.00000  -0.03740  -0.87554
   D120      -0.87760   0.00019   0.06303   0.00000   0.06304  -0.81456
   D121       1.32269  -0.00140   0.05067   0.00000   0.05069   1.37337
   D122      -2.92476  -0.00068   0.06097   0.00000   0.06096  -2.86380
   D123       1.18246   0.00139   0.06303   0.00000   0.06303   1.24549
   D124      -2.90044  -0.00020   0.05067   0.00000   0.05068  -2.84977
   D125      -0.86470   0.00052   0.06097   0.00000   0.06095  -0.80375
   D126      -3.11541   0.00210   0.07375   0.00000   0.07376  -3.04165
   D127      -0.91512   0.00051   0.06139   0.00000   0.06140  -0.85372
   D128       1.12062   0.00123   0.07169   0.00000   0.07168   1.19230
   D129       1.51377  -0.00053  -0.00798   0.00000  -0.00800   1.50577
   D130      -0.68476   0.00036  -0.00267   0.00000  -0.00266  -0.68742
   D131      -2.72144   0.00080  -0.00178   0.00000  -0.00178  -2.72323
         Item               Value     Threshold  Converged?
 Maximum Force            0.005425     0.000450     NO 
 RMS     Force            0.001126     0.000300     NO 
 Maximum Displacement     0.527281     0.001800     NO 
 RMS     Displacement     0.081166     0.001200     NO 
 Predicted change in Energy=-9.832742D-05
 GradGradGradGradGradGradGradGradGradGradGradGradGradGradGradGradGradGrad

                          Input orientation:                          
 ---------------------------------------------------------------------
 Center     Atomic      Atomic             Coordinates (Angstroms)
 Number     Number       Type             X           Y           Z
 ---------------------------------------------------------------------
      1          6           0        1.629139    0.732817    0.160492
      2          6           0        0.940541   -0.355103    0.583073
      3          6           0       -0.461121   -0.388366    1.123637
      4          6           0       -1.385967    0.479434    0.230816
      5          6           0       -1.358728    1.962286    0.666613
      6          6           0        0.026597    2.480374    1.113277
      7          6           0        1.222800    2.192123    0.179675
      8          6           0        2.930519    0.308407   -0.388235
      9          6           0        2.995073   -1.215546   -0.365107
     10          6           0        1.675248   -1.666207    0.303186
     11          8           0        3.828761    1.048495   -0.794305
     12          6           0        1.001872    2.731283   -1.251654
     13          6           0        1.900828   -2.512043    1.561190
     14          8           0        0.804083   -2.374858   -0.614820
     15          6           0       -2.814952   -0.104884    0.032845
     16          8           0       -3.514470    0.743958   -0.907646
     17          6           0       -3.677966   -0.137951    1.291854
     18          6           0       -2.762993   -1.528749   -0.567653
     19          8           0       -1.873549   -1.646692   -1.683105
     20          1           0       -0.483470   -0.035174    2.163745
     21          1           0       -0.790274   -1.428164    1.156034
     22          1           0       -0.955534    0.429988   -0.775591
     23          1           0       -2.044146    2.117385    1.510181
     24          1           0       -1.742084    2.575590   -0.155562
     25          1           0        0.266651    2.077530    2.105202
     26          1           0       -0.045736    3.568909    1.240270
     27          1           0        2.087363    2.740264    0.584558
     28          1           0        3.073218   -1.604887   -1.386678
     29          1           0        3.887410   -1.547878    0.177625
     30          1           0        0.754387    3.799802   -1.218716
     31          1           0        0.184481    2.208982   -1.762204
     32          1           0        1.906842    2.613342   -1.856420
     33          1           0        0.947338   -2.761614    2.037779
     34          1           0        2.414738   -3.445380    1.297993
     35          1           0        2.524453   -1.975093    2.284592
     36          1           0        1.223424   -3.223890   -0.838589
     37          1           0       -3.080077    0.618067   -1.769723
     38          1           0       -3.178498   -0.688438    2.096168
     39          1           0       -3.891354    0.873460    1.651697
     40          1           0       -4.634889   -0.631521    1.083436
     41          1           0       -2.518632   -2.271888    0.199321
     42          1           0       -3.767192   -1.757493   -0.942036
     43          1           0       -0.979835   -1.830480   -1.335615
 ---------------------------------------------------------------------
                    Distance matrix (angstroms):
                    1          2          3          4          5
     1  C    0.000000
     2  C    1.355106   0.000000
     3  C    2.560056   1.502656   0.000000
     4  C    3.026551   2.496633   1.550982   0.000000
     5  C    3.270336   3.265564   2.557368   1.545804   0.000000
     6  C    2.555365   3.025944   2.909921   2.603427   1.545008
     7  C    1.514943   2.594371   3.222666   3.121151   2.637085
     8  C    1.474726   2.311644   3.778158   4.364004   4.716530
     9  C    2.436832   2.420849   3.853033   4.735145   5.488045
    10  C    2.403707   1.528766   2.621086   3.738991   4.743738
    11  O    2.418601   3.494148   4.913874   5.344913   5.466199
    12  C    2.526160   3.591068   4.185041   3.601433   3.137441
    13  C    3.544699   2.555632   3.206285   4.639165   5.607548
    14  O    3.307487   2.352228   2.927307   3.695728   5.013046
    15  C    4.524156   3.803826   2.609734   1.556477   2.606807
    16  O    5.253356   4.824656   3.838126   2.428291   2.934253
    17  C    5.495778   4.677620   3.230958   2.600043   3.190734
    18  C    4.993566   4.051886   3.075638   2.562529   3.960139
    19  O    4.618413   3.837039   3.384692   2.901938   4.337157
    20  H    3.010971   2.151438   1.098666   2.194433   2.645246
    21  H    3.393302   2.115529   1.091133   2.202228   3.472438
    22  H    2.765590   2.461186   2.126315   1.095706   2.142534
    23  H    4.151109   3.985108   2.989008   2.180105   1.097935
    24  H    3.854976   4.041166   3.473075   2.161013   1.095023
    25  H    2.728832   2.947662   2.752047   2.966206   2.173632
    26  H    3.466200   4.099088   3.980725   3.515689   2.152735
    27  H    2.102295   3.300985   4.071081   4.159388   3.533769
    28  H    3.153405   3.160726   4.502573   5.181217   6.048377
    29  H    3.209619   3.204861   4.598819   5.649896   6.331060
    30  H    3.474737   4.532586   4.950235   4.207980   3.375823
    31  H    2.821854   3.556190   3.935873   3.070793   2.888166
    32  H    2.771539   3.961885   4.847498   4.444402   4.177740
    33  H    4.024936   2.812030   2.907184   4.383357   5.432611
    34  H    4.400956   3.497739   4.200751   5.566722   6.624239
    35  H    3.556145   2.833427   3.574797   5.053126   5.761935
    36  H    4.101012   3.214200   3.837737   4.654799   5.985780
    37  H    5.090738   4.759000   4.030306   2.625145   3.271957
    38  H    5.374028   4.400801   2.901722   2.838420   3.518739
    39  H    5.720080   5.098876   3.692905   2.907082   2.927478
    40  H    6.476981   5.604658   4.181037   3.537891   4.199381
    41  H    5.121891   3.973312   2.938600   2.975516   4.414971
    42  H    6.044634   5.143482   4.131782   3.471262   4.714362
    43  H    3.951654   3.089651   2.897703   2.820346   4.305525
                    6          7          8          9         10
     6  C    0.000000
     7  C    1.544540   0.000000
     8  C    3.924888   2.605228   0.000000
     9  C    4.965611   3.879426   1.525495   0.000000
    10  C    4.535243   3.886731   2.439851   1.546496   0.000000
    11  O    4.488385   3.007915   1.232664   2.450536   3.634793
    12  C    2.570412   1.545382   3.214887   4.509576   4.712631
    13  C    5.351410   4.949493   3.579869   2.566885   1.532612
    14  O    5.211917   4.654445   3.431178   2.491345   1.450465
    15  C    3.990651   4.647714   5.775687   5.928603   4.761587
    16  O    4.431526   5.071605   6.480538   6.819689   5.848776
    17  C    4.539966   5.539286   6.833301   6.959610   5.654195
    18  C    5.165308   5.503629   5.985266   5.770134   4.524956
    19  O    5.335071   5.271985   5.345855   5.062261   4.066901
    20  H    2.773379   3.436385   4.276210   4.459667   3.283597
    21  H    3.993216   4.255845   4.386883   4.085086   2.619696
    22  H    2.955754   2.960201   3.907203   4.299253   3.532535
    23  H    2.139455   3.528281   5.623494   6.326046   5.441167
    24  H    2.178819   3.008316   5.198795   6.071019   5.466393
    25  H    1.097189   2.152907   4.055024   4.938731   4.387138
    26  H    1.098303   2.151647   4.705422   5.891923   5.589844
    27  H    2.143326   1.100844   2.751575   4.168241   4.434636
    28  H    5.676357   4.504974   2.162856   1.096039   2.194020
    29  H    5.657573   4.592141   2.163708   1.096023   2.218881
    30  H    2.776466   2.181637   4.197033   5.559050   5.748167
    31  H    2.892572   2.202110   3.611192   4.645288   4.637383
    32  H    3.517400   2.188841   2.918254   4.250723   4.799175
    33  H    5.401935   5.297918   4.386751   3.515310   2.176828
    34  H    6.391549   5.869650   4.147327   2.841629   2.168397
    35  H    5.240462   4.846716   3.538823   2.796301   2.177735
    36  H    6.146609   5.510903   3.948939   2.719627   1.983474
    37  H    4.629395   4.979212   6.175084   6.499425   5.668154
    38  H    4.613033   5.598392   6.669786   6.666985   5.265896
    39  H    4.268771   5.482727   7.142728   7.473575   6.265417
    40  H    5.604839   6.565231   7.764321   7.788176   6.441831
    41  H    5.467861   5.824611   6.057755   5.642286   4.238663
    42  H    6.047864   6.462022   7.030930   6.808435   5.583822
    43  H    5.058996   4.830014   4.556669   4.137623   3.124439
                   11         12         13         14         15
    11  O    0.000000
    12  C    3.321482   0.000000
    13  C    4.684306   6.017698   0.000000
    14  O    4.571678   5.149501   2.440633   0.000000
    15  C    6.793628   4.925640   5.510793   4.320841   0.000000
    16  O    7.350417   4.946226   6.783963   5.335041   1.447198
    17  C    7.881031   6.050026   6.068920   5.359843   1.526757
    18  C    7.081298   5.726251   5.220159   3.666354   1.546186
    19  O    6.369485   5.255556   5.051752   2.973410   2.491565
    20  H    5.340387   4.639448   3.490391   3.853873   3.159336
    21  H    5.592239   5.129303   2.929329   2.564005   2.666823
    22  H    4.824145   3.058436   4.719629   3.315005   2.096925
    23  H    6.398767   4.157262   6.082518   5.727852   2.777615
    24  H    5.811568   2.958877   6.488610   5.585769   2.893352
    25  H    4.706876   3.498060   4.902109   5.245104   4.307421
    26  H    5.050119   2.829979   6.392971   6.284259   4.756384
    27  H    2.792098   2.133083   5.345590   5.408307   5.694906
    28  H    2.821734   4.807398   3.299600   2.517458   6.239840
    29  H    2.772948   5.355407   2.605836   3.289190   6.857467
    30  H    4.147480   1.097299   6.991537   6.204320   5.436282
    31  H    3.945166   1.096170   6.023195   4.765710   4.191990
    32  H    2.696406   1.094816   6.160330   5.257356   5.766578
    33  H    5.553398   6.402754   1.094790   2.684470   5.023226
    34  H    5.154812   6.829939   1.097495   2.720126   6.333181
    35  H    4.508094   6.080564   1.095689   3.395007   6.089113
    36  H    5.004300   5.973592   2.593172   0.973024   5.176493
    37  H    6.990618   4.625623   6.760324   5.037667   1.960153
    38  H    7.776467   6.354360   5.423217   5.104352   2.174856
    39  H    8.100231   5.985367   6.709635   6.142947   2.176345
    40  H    8.830726   6.966647   6.817639   5.958667   2.166392
    41  H    7.231987   6.287369   4.630765   3.422552   2.193496
    42  H    8.099006   6.556596   6.241950   4.624366   2.142025
    43  H    5.630640   4.974324   4.141766   1.999564   2.866709
                   16         17         18         19         20
    16  O    0.000000
    17  C    2.375352   0.000000
    18  C    2.417750   2.495849   0.000000
    19  O    3.001528   3.792440   1.431522   0.000000
    20  H    4.384912   3.312938   3.858435   4.396312   0.000000
    21  H    4.049461   3.165733   2.621609   3.046629   1.746434
    22  H    2.581505   3.465331   2.673350   2.445186   3.013124
    23  H    3.145480   2.793488   4.257750   4.939075   2.737949
    24  H    2.657416   3.634000   4.249432   4.492030   3.712059
    25  H    5.015231   4.596726   5.415547   5.727264   2.242684
    26  H    4.962460   5.190045   6.052949   6.252161   3.746176
    27  H    6.131268   6.482546   6.563385   6.330600   4.099521
    28  H    7.010291   7.409785   5.893892   4.955817   5.264934
    29  H    7.824203   7.775880   6.692060   6.054810   5.033641
    30  H    5.259095   6.438525   6.417889   6.065146   5.261214
    31  H    4.069250   5.454710   4.907667   4.371266   4.571157
    32  H    5.812520   6.976483   6.373790   5.698183   5.374938
    33  H    6.393145   5.369678   4.698381   4.800565   3.081648
    34  H    7.587550   6.932544   5.827778   5.523733   4.558359
    35  H    7.352021   6.544510   6.024251   5.932359   3.581269
    36  H    6.180310   6.171339   4.340325   3.576591   4.700575
    37  H    0.973511   3.209718   2.480793   2.567556   4.758284
    38  H    3.344778   1.095183   2.823952   4.111453   2.773895
    39  H    2.590184   1.094520   3.459671   4.641509   3.563914
    40  H    2.666776   1.096700   2.652378   4.038480   4.330932
    41  H    3.363391   2.662963   1.095543   2.085792   3.606069
    42  H    2.514420   2.760642   1.095858   2.036503   4.836847
    43  H    3.638030   4.128941   1.964805   0.976346   3.964217
                   21         22         23         24         25
    21  H    0.000000
    22  H    2.685370   0.000000
    23  H    3.777372   3.042555   0.000000
    24  H    4.319291   2.367848   1.753823   0.000000
    25  H    3.782579   3.536537   2.386508   3.064985   0.000000
    26  H    5.052937   3.839824   2.484636   2.410939   1.752114
    27  H    5.097369   4.055441   4.279501   3.903788   2.463041
    28  H    4.628519   4.554666   6.959491   6.494549   5.799159
    29  H    4.780412   5.317394   7.098818   6.986072   5.474399
    30  H    5.946179   3.804712   4.255490   2.976803   3.775254
    31  H    4.763937   2.331922   3.960262   2.535222   3.870512
    32  H    5.716912   3.758779   5.214430   4.026040   4.321084
    33  H    2.361114   4.660718   5.747345   6.366277   4.887249
    34  H    3.789645   5.538679   7.132393   7.459496   5.980669
    35  H    3.544035   5.221057   6.182247   6.698239   4.642586
    36  H    3.355313   4.254721   6.687522   6.549407   6.138923
    37  H    4.241499   2.353159   3.752184   2.868386   5.324065
    38  H    2.671078   3.799927   3.082657   4.217517   4.418111
    39  H    3.893566   3.835027   2.231492   3.283717   4.352523
    40  H    3.926955   4.256810   3.801387   4.493217   5.692807
    41  H    2.148114   3.270148   4.605346   4.922094   5.505236
    42  H    3.656829   3.566259   4.898667   4.847186   6.345467
    43  H    2.531029   2.328934   4.981662   4.624608   5.354016
                   26         27         28         29         30
    26  H    0.000000
    27  H    2.380488   0.000000
    28  H    6.587632   4.872167   0.000000
    29  H    6.540670   4.668396   1.764427   0.000000
    30  H    2.596174   2.480170   5.883523   6.353210   0.000000
    31  H    3.304126   3.067656   4.799106   5.620375   1.775071
    32  H    3.783537   2.450932   4.401652   5.037433   1.772711
    33  H    6.457379   5.803634   4.193363   3.684746   7.327631
    34  H    7.433540   6.235251   3.320915   2.650379   7.847500
    35  H    6.199390   5.031476   3.730472   2.545482   6.982529
    36  H    7.216269   6.192162   2.518594   3.307345   7.049591
    37  H    5.193723   6.062079   6.553723   7.551778   5.012999
    38  H    5.354602   6.462991   7.214849   7.372008   6.826444
    39  H    4.714181   6.353645   7.992446   8.279187   6.195616
    40  H    6.223225   7.537007   8.152534   8.619152   7.347164
    41  H    6.427574   6.818011   5.850562   6.446863   7.041939
    42  H    6.854360   7.538974   6.856545   7.738897   7.169711
    43  H    6.054843   5.829791   4.059648   5.104883   5.892475
                   31         32         33         34         35
    31  H    0.000000
    32  H    1.771698   0.000000
    33  H    6.303067   6.706384   0.000000
    34  H    6.805195   6.849554   1.779910   0.000000
    35  H    6.273636   6.211534   1.779557   1.774023   0.000000
    36  H    5.607902   5.964589   2.926331   2.456272   3.606443
    37  H    3.631584   5.371964   6.491485   7.491026   7.387334
    38  H    5.881471   7.237774   4.617790   6.286660   5.849327
    39  H    5.481858   6.996653   6.064303   7.651424   7.048219
    40  H    6.276340   7.871857   6.050564   7.593489   7.382691
    41  H    5.588613   6.904808   3.953822   5.188671   5.465268
    42  H    5.658738   7.220454   5.666953   6.788443   7.074127
    43  H    4.225501   5.324631   3.995096   4.589872   5.040520
                   36         37         38         39         40
    36  H    0.000000
    37  H    5.843608   0.000000
    38  H    5.866705   4.081881   0.000000
    39  H    7.010760   3.525552   1.773484   0.000000
    40  H    6.688377   3.481297   1.774807   1.772211   0.000000
    41  H    3.998318   3.541778   2.557492   3.726524   2.819753
    42  H    5.202621   2.607772   3.274160   3.696591   2.474520
    43  H    2.653861   3.254972   4.232672   4.971144   4.544087
                   41         42         43
    41  H    0.000000
    42  H    1.768106   0.000000
    43  H    2.217829   2.815953   0.000000
 Stoichiometry    C15H24O4
 Framework group  C1[X(C15H24O4)]
 Deg. of freedom   123
 Full point group                 C1      NOp   1
 Largest Abelian subgroup         C1      NOp   1
 Largest concise Abelian subgroup C1      NOp   1
                         Standard orientation:                         
 ---------------------------------------------------------------------
 Center     Atomic      Atomic             Coordinates (Angstroms)
 Number     Number       Type             X           Y           Z
 ---------------------------------------------------------------------
      1          6           0        1.647025    0.737618    0.178471
      2          6           0        0.958871   -0.362985    0.567610
      3          6           0       -0.451458   -0.416167    1.083477
      4          6           0       -1.367029    0.463218    0.192434
      5          6           0       -1.357326    1.937227    0.657956
      6          6           0        0.016672    2.455328    1.138320
      7          6           0        1.230418    2.193568    0.219677
      8          6           0        2.960367    0.332737   -0.356340
      9          6           0        3.034975   -1.190921   -0.362348
     10          6           0        1.707177   -1.663425    0.274317
     11          8           0        3.860238    1.086621   -0.732306
     12          6           0        1.029996    2.759721   -1.204229
     13          6           0        1.917281   -2.532697    1.518954
     14          8           0        0.856519   -2.359290   -0.672256
     15          6           0       -2.788425   -0.126345   -0.041378
     16          8           0       -3.477770    0.736508   -0.976617
     17          6           0       -3.672326   -0.190149    1.201858
     18          6           0       -2.716565   -1.537579   -0.669028
     19          8           0       -1.807626   -1.627442   -1.771302
     20          1           0       -0.493789   -0.083948    2.129854
     21          1           0       -0.773969   -1.458530    1.089636
     22          1           0       -0.919334    0.436667   -0.807285
     23          1           0       -2.057938    2.070994    1.492649
     24          1           0       -1.730944    2.564296   -0.158297
     25          1           0        0.242701    2.034353    2.126001
     26          1           0       -0.065261    3.540619    1.285629
     27          1           0        2.084240    2.739152    0.650006
     28          1           0        3.133028   -1.559288   -1.389963
     29          1           0        3.920280   -1.528185    0.188793
     30          1           0        0.774664    3.825732   -1.154321
     31          1           0        0.224944    2.242387   -1.738875
     32          1           0        1.945836    2.659773   -1.795727
     33          1           0        0.957615   -2.797940    1.974203
     34          1           0        2.441953   -3.457226    1.246081
     35          1           0        2.524904   -2.006227    2.263372
     36          1           0        1.285394   -3.200936   -0.905653
     37          1           0       -3.028029    0.630674   -1.833504
     38          1           0       -3.182745   -0.753301    2.003478
     39          1           0       -3.898695    0.812469    1.578007
     40          1           0       -4.622185   -0.685695    0.967437
     41          1           0       -2.480098   -2.294259    0.087102
     42          1           0       -3.712707   -1.765355   -1.064911
     43          1           0       -0.918667   -1.812291   -1.412367
 ---------------------------------------------------------------------
 Rotational constants (GHZ):      0.5282841      0.3091947      0.2401289
 Standard basis: 6-31G(d) (6D, 7F)
 There are   333 symmetry adapted cartesian basis functions of A   symmetry.
 There are   333 symmetry adapted basis functions of A   symmetry.
   333 basis functions,   628 primitive gaussians,   333 cartesian basis functions
    73 alpha electrons       73 beta electrons
       nuclear repulsion energy      1634.9097078242 Hartrees.
 NAtoms=   43 NActive=   43 NUniq=   43 SFac= 1.00D+00 NAtFMM=   60 NAOKFM=F Big=F
 Integral buffers will be    131072 words long.
 Raffenetti 2 integral format.
 Two-electron integral symmetry is turned on.
 ------------------------------------------------------------------------------
 Polarizable Continuum Model (PCM)
 =================================
 Model                : PCM (using non-symmetric T matrix).
 Atomic radii         : SMD-Coulomb.
 Polarization charges : Total charges.
 Charge compensation  : None.
 Solution method      : On-the-fly selection.
 Cavity type          : VdW (van der Waals Surface) (Alpha=1.000).
 Cavity algorithm     : GePol (No added spheres)
                        Default sphere list used, NSphG=   43.
                        Lebedev-Laikov grids with approx.  5.0 points / Ang**2.
                        Smoothing algorithm: Karplus/York (Gamma=1.0000).
                        Polarization charges: spherical gaussians, with
                                              point-specific exponents (IZeta= 3).
                        Self-potential: point-specific (ISelfS= 7).
                        Self-field    : sphere-specific E.n sum rule (ISelfD= 2).
 1st derivatives      : Analytical E(r).r(x)/FMM algorithm (CHGder, D1EAlg=3).
                        Cavity 1st derivative terms included.
 Solvent              : Methanol, Eps=  32.613000 Eps(inf)=   1.765709
 ------------------------------------------------------------------------------
 ------------------------------------------------------------------------------
 Atomic radii for non-electrostatic terms: SMD-CDS.
 ------------------------------------------------------------------------------
 Nuclear repulsion after PCM non-electrostatic terms =     1634.9108970795 Hartrees.
 One-electron integrals computed using PRISM.
 NBasis=   333 RedAO= T EigKep=  9.80D-04  NBF=   333
 NBsUse=   333 1.00D-06 EigRej= -1.00D+00 NBFU=   333
 Lowest energy guess from the checkpoint file:  "DY-202A-11R_8.chk"
 B after Tr=     0.000000    0.000000    0.000000
         Rot=    0.999991   -0.003423   -0.002001   -0.001328 Ang=  -0.48 deg.
 B after Tr=     0.000000    0.000000    0.000000
         Rot=    0.999919    0.010705    0.005754    0.003747 Ang=   1.46 deg.
 Keep R1 ints in memory in canonical form, NReq=1565304907.
 Requested convergence on RMS density matrix=1.00D-08 within 128 cycles.
 Requested convergence on MAX density matrix=1.00D-06.
 Requested convergence on             energy=1.00D-06.
 No special actions if energy rises.
 Inv3:  Mode=1 IEnd=    21740592.
 Iteration    1 A*A^-1 deviation from unit magnitude is 6.22D-15 for   2687.
 Iteration    1 A*A^-1 deviation from orthogonality  is 5.37D-15 for   2644   2590.
 Iteration    1 A^-1*A deviation from unit magnitude is 7.55D-15 for    663.
 Iteration    1 A^-1*A deviation from orthogonality  is 1.99D-09 for   2661   2579.
 Iteration    2 A*A^-1 deviation from unit magnitude is 6.77D-15 for    663.
 Iteration    2 A*A^-1 deviation from orthogonality  is 1.23D-14 for   1808    663.
 Iteration    2 A^-1*A deviation from unit magnitude is 1.33D-15 for    183.
 Iteration    2 A^-1*A deviation from orthogonality  is 4.41D-16 for   2067   1046.
 Error on total polarization charges =  0.05215
 SCF Done:  E(RB3LYP) =  -886.952395197     A.U. after    8 cycles
            NFock=  8  Conv=0.48D-08     -V/T= 2.0094
 SMD-CDS (non-electrostatic) energy       (kcal/mol) =       0.75
 (included in total energy above)
 D1PCM: PCM CHGder 1st derivatives, ID1Alg=3 FixD1E=F DoIter=F DoCFld=F I1PDM=0.
 Calling FoFJK, ICntrl=      2127 FMM=F ISym2X=0 I1Cent= 0 IOpClX= 0 NMat=1 NMatS=1 NMatT=0.
 ***** Axes restored to original set *****
 -------------------------------------------------------------------
 Center     Atomic                   Forces (Hartrees/Bohr)
 Number     Number              X              Y              Z
 -------------------------------------------------------------------
      1        6          -0.000290083    0.001318664    0.000205745
      2        6           0.002031499   -0.000031616   -0.001016362
      3        6           0.000156570   -0.000188450    0.001010782
      4        6          -0.000541044   -0.000326016   -0.001393525
      5        6           0.000528298   -0.000845534    0.000799393
      6        6           0.000399375    0.000352346   -0.000856324
      7        6           0.000170565   -0.000267106   -0.000691616
      8        6          -0.000102639   -0.002209415   -0.000295181
      9        6          -0.000494965   -0.000510067    0.000230883
     10        6           0.000795921    0.002057198    0.000425652
     11        8          -0.002433578   -0.001642509    0.001449593
     12        6          -0.000225808   -0.000400864    0.000681729
     13        6          -0.000253031    0.000691128   -0.001207356
     14        8           0.001773123    0.000488699   -0.000001371
     15        6           0.000545851    0.000703967    0.000443519
     16        8          -0.000634150    0.000020767    0.000025508
     17        6           0.000966816    0.000486649    0.000455124
     18        6           0.001292982   -0.000148234   -0.001315551
     19        8          -0.003418826   -0.000203441    0.000307619
     20        1          -0.000049470   -0.000195223   -0.000506945
     21        1          -0.001028257   -0.000408564    0.000086909
     22        1          -0.000153329    0.001029233   -0.000239417
     23        1          -0.000231623   -0.000065200    0.000021282
     24        1           0.000167268    0.000279015    0.000109399
     25        1          -0.000373935    0.000472036    0.000197292
     26        1          -0.000174367   -0.000241383    0.000222605
     27        1          -0.000433463    0.000049429    0.000131308
     28        1          -0.000291584    0.000789484   -0.000215226
     29        1          -0.000054578    0.000415769   -0.000032465
     30        1           0.000163071   -0.000193383   -0.000125111
     31        1           0.000373172    0.000344919    0.000048495
     32        1          -0.000069310    0.000113859   -0.000006594
     33        1           0.000254322   -0.000455798    0.000313242
     34        1          -0.000503907    0.000015390    0.000153111
     35        1          -0.000001573   -0.000038010   -0.000029041
     36        1          -0.000355116   -0.000550447    0.000257483
     37        1           0.000319480    0.000430188   -0.000389038
     38        1          -0.000022174   -0.000081028    0.000060485
     39        1          -0.000395884    0.000005707   -0.000146883
     40        1          -0.000039863    0.000261855    0.000142325
     41        1           0.000355446   -0.000535122    0.000478293
     42        1           0.000110178   -0.000176369    0.000209814
     43        1           0.002168622   -0.000612525    0.000000414
 -------------------------------------------------------------------
 Cartesian Forces:  Max     0.003418826 RMS     0.000745094

 GradGradGradGradGradGradGradGradGradGradGradGradGradGradGradGradGradGrad
 Berny optimization.
 Using GEDIIS/GDIIS optimizer.
 FormGI is forming the generalized inverse of G from B-inverse, IUseBI=4.
 Internal  Forces:  Max     0.003233541 RMS     0.000566601
 Search for a local minimum.
 Step number   5 out of a maximum of  258
 All quantities printed in internal units (Hartrees-Bohrs-Radians)
 Mixed Optimization -- En-DIIS/RFO-DIIS
 Update second derivatives using D2CorX and points    2    4    3    5
 ITU=  0 -1  0  1  0
 Use linear search instead of GDIIS.
     Eigenvalues ---    0.00247   0.00308   0.00341   0.00355   0.00393
     Eigenvalues ---    0.00531   0.00587   0.00758   0.00845   0.00965
     Eigenvalues ---    0.01087   0.01189   0.01260   0.01301   0.01363
     Eigenvalues ---    0.01445   0.02500   0.02671   0.03154   0.03901
     Eigenvalues ---    0.04066   0.04291   0.04449   0.04560   0.04666
     Eigenvalues ---    0.04724   0.04976   0.05006   0.05231   0.05419
     Eigenvalues ---    0.05432   0.05507   0.05569   0.05584   0.05598
     Eigenvalues ---    0.05605   0.05658   0.05735   0.05871   0.05934
     Eigenvalues ---    0.06257   0.06706   0.07255   0.08012   0.08509
     Eigenvalues ---    0.08637   0.08677   0.09055   0.09177   0.09496
     Eigenvalues ---    0.10214   0.11651   0.11938   0.13387   0.14038
     Eigenvalues ---    0.14511   0.15321   0.16000   0.16000   0.16000
     Eigenvalues ---    0.16000   0.16000   0.16000   0.16000   0.16000
     Eigenvalues ---    0.16004   0.16014   0.16033   0.16108   0.16872
     Eigenvalues ---    0.17193   0.18555   0.19656   0.20036   0.20932
     Eigenvalues ---    0.22404   0.24569   0.24984   0.25420   0.26417
     Eigenvalues ---    0.27009   0.27434   0.27672   0.28192   0.28769
     Eigenvalues ---    0.29061   0.29322   0.29750   0.29853   0.30657
     Eigenvalues ---    0.31430   0.32006   0.33545   0.33778   0.33825
     Eigenvalues ---    0.33852   0.33859   0.34030   0.34051   0.34095
     Eigenvalues ---    0.34108   0.34151   0.34158   0.34175   0.34202
     Eigenvalues ---    0.34206   0.34216   0.34269   0.34287   0.34325
     Eigenvalues ---    0.34341   0.34343   0.34367   0.34426   0.34858
     Eigenvalues ---    0.39627   0.40900   0.41593   0.51783   0.51839
     Eigenvalues ---    0.52073   0.52515   0.94945
 RFO step:  Lambda=-7.67402536D-04 EMin= 2.46843987D-03
 Quartic linear search produced a step of  0.01313.
 Iteration  1 RMS(Cart)=  0.04749020 RMS(Int)=  0.00096483
 Iteration  2 RMS(Cart)=  0.00148333 RMS(Int)=  0.00001358
 Iteration  3 RMS(Cart)=  0.00000245 RMS(Int)=  0.00001349
 Iteration  4 RMS(Cart)=  0.00000000 RMS(Int)=  0.00001349
 Variable       Old X    -DE/DX   Delta X   Delta X   Delta X     New X
                                 (Linear)    (Quad)   (Total)
    R1        2.56078  -0.00111   0.00000  -0.00404  -0.00405   2.55673
    R2        2.86283  -0.00001   0.00006   0.00284   0.00289   2.86572
    R3        2.78683  -0.00129  -0.00004  -0.00543  -0.00546   2.78137
    R4        2.83961   0.00042  -0.00002  -0.00160  -0.00161   2.83800
    R5        2.88895  -0.00057   0.00008   0.00230   0.00238   2.89133
    R6        2.93093   0.00014   0.00006   0.00336   0.00344   2.93437
    R7        2.07618  -0.00054   0.00000  -0.00130  -0.00130   2.07488
    R8        2.06194   0.00070  -0.00001   0.00051   0.00050   2.06244
    R9        2.92115  -0.00019  -0.00001  -0.00046  -0.00046   2.92069
   R10        2.94131  -0.00123   0.00000  -0.00311  -0.00311   2.93821
   R11        2.07058   0.00011   0.00000   0.00045   0.00045   2.07103
   R12        2.91964  -0.00039   0.00000  -0.00134  -0.00134   2.91830
   R13        2.07480   0.00016   0.00000   0.00025   0.00026   2.07505
   R14        2.06929   0.00001  -0.00001  -0.00020  -0.00021   2.06909
   R15        2.91876  -0.00041  -0.00001  -0.00159  -0.00161   2.91715
   R16        2.07339  -0.00007  -0.00001  -0.00083  -0.00084   2.07255
   R17        2.07549  -0.00020   0.00000  -0.00022  -0.00022   2.07527
   R18        2.92035  -0.00064   0.00002  -0.00129  -0.00127   2.91908
   R19        2.08029  -0.00027   0.00000  -0.00051  -0.00051   2.07978
   R20        2.88277  -0.00230   0.00005  -0.00359  -0.00353   2.87923
   R21        2.32940  -0.00323   0.00000  -0.00379  -0.00379   2.32560
   R22        2.92245  -0.00213  -0.00002  -0.00933  -0.00936   2.91309
   R23        2.07121  -0.00010   0.00001   0.00073   0.00074   2.07195
   R24        2.07118  -0.00019   0.00001  -0.00008  -0.00007   2.07111
   R25        2.89622  -0.00084  -0.00001  -0.00332  -0.00332   2.89289
   R26        2.74098  -0.00099   0.00003  -0.00140  -0.00136   2.73962
   R27        2.07359  -0.00022   0.00000  -0.00043  -0.00042   2.07317
   R28        2.07146  -0.00046   0.00000  -0.00094  -0.00094   2.07052
   R29        2.06890  -0.00007  -0.00001  -0.00057  -0.00058   2.06832
   R30        2.06885   0.00001  -0.00001  -0.00061  -0.00062   2.06823
   R31        2.07396  -0.00028   0.00000  -0.00071  -0.00071   2.07326
   R32        2.07055  -0.00004   0.00000  -0.00017  -0.00017   2.07038
   R33        1.83875   0.00027   0.00000   0.00055   0.00055   1.83930
   R34        2.73481   0.00065   0.00002   0.00141   0.00143   2.73624
   R35        2.88515   0.00012  -0.00001   0.00053   0.00052   2.88568
   R36        2.92187   0.00170   0.00000   0.00440   0.00440   2.92627
   R37        1.83967   0.00043  -0.00001   0.00042   0.00041   1.84008
   R38        2.06960   0.00008   0.00001   0.00048   0.00048   2.07008
   R39        2.06834   0.00003   0.00000  -0.00028  -0.00029   2.06806
   R40        2.07246  -0.00011   0.00000  -0.00064  -0.00065   2.07182
   R41        2.70518  -0.00094  -0.00003  -0.00462  -0.00465   2.70054
   R42        2.07028   0.00078   0.00000   0.00131   0.00131   2.07158
   R43        2.07087  -0.00014   0.00001   0.00023   0.00023   2.07110
   R44        1.84503   0.00210   0.00001   0.00380   0.00381   1.84883
    A1        2.25635   0.00095  -0.00007   0.00056   0.00047   2.25682
    A2        1.91071  -0.00162   0.00006  -0.00476  -0.00470   1.90601
    A3        2.11604   0.00066   0.00001   0.00417   0.00419   2.12023
    A4        2.21925  -0.00054   0.00003  -0.00015  -0.00012   2.21913
    A5        1.96841   0.00039  -0.00004  -0.00070  -0.00076   1.96765
    A6        2.08882   0.00016   0.00001   0.00160   0.00162   2.09044
    A7        1.91426   0.00020  -0.00002   0.00090   0.00088   1.91514
    A8        1.93096  -0.00027  -0.00001  -0.00174  -0.00175   1.92921
    A9        1.88932   0.00070   0.00000   0.00507   0.00507   1.89438
   A10        1.93154  -0.00022  -0.00005  -0.00295  -0.00300   1.92854
   A11        1.95024  -0.00042   0.00006  -0.00129  -0.00124   1.94900
   A12        1.84638   0.00001   0.00001   0.00010   0.00012   1.84649
   A13        1.94328   0.00010  -0.00004  -0.00300  -0.00311   1.94017
   A14        1.99393  -0.00115   0.00005  -0.01073  -0.01074   1.98319
   A15        1.84340   0.00054  -0.00003   0.00808   0.00808   1.85148
   A16        1.99562   0.00031   0.00001  -0.00322  -0.00333   1.99229
   A17        1.87058  -0.00038   0.00005   0.00386   0.00391   1.87449
   A18        1.79968   0.00070  -0.00004   0.00832   0.00833   1.80802
   A19        2.00312   0.00015  -0.00003   0.00471   0.00471   2.00782
   A20        1.91890   0.00007  -0.00001  -0.00266  -0.00267   1.91623
   A21        1.89592  -0.00005   0.00000   0.00070   0.00069   1.89661
   A22        1.86530  -0.00025   0.00000  -0.00157  -0.00158   1.86372
   A23        1.92107   0.00007   0.00002  -0.00158  -0.00157   1.91950
   A24        1.85376   0.00000   0.00002   0.00001   0.00004   1.85380
   A25        2.04553   0.00023  -0.00002   0.00109   0.00107   2.04659
   A26        1.91179  -0.00033   0.00000  -0.00242  -0.00243   1.90936
   A27        1.88255  -0.00011   0.00002   0.00016   0.00018   1.88272
   A28        1.88441   0.00003  -0.00003   0.00064   0.00061   1.88502
   A29        1.88164   0.00031   0.00001   0.00235   0.00235   1.88399
   A30        1.84811  -0.00016   0.00002  -0.00209  -0.00206   1.84604
   A31        1.97703  -0.00033  -0.00001   0.00097   0.00093   1.97796
   A32        1.94195   0.00004  -0.00001  -0.00019  -0.00020   1.94175
   A33        1.84798   0.00024  -0.00001   0.00110   0.00110   1.84908
   A34        1.96494   0.00035   0.00003   0.00151   0.00155   1.96649
   A35        1.86816  -0.00017   0.00002  -0.00207  -0.00205   1.86612
   A36        1.85376  -0.00013  -0.00002  -0.00164  -0.00166   1.85210
   A37        1.89568   0.00180  -0.00003   0.00711   0.00706   1.90274
   A38        2.20537  -0.00134   0.00004  -0.00411  -0.00406   2.20130
   A39        2.18212  -0.00046  -0.00001  -0.00302  -0.00301   2.17910
   A40        1.83543  -0.00083   0.00002  -0.00517  -0.00519   1.83024
   A41        1.92171  -0.00010   0.00002  -0.00244  -0.00242   1.91929
   A42        1.92290   0.00002   0.00008   0.00404   0.00415   1.92705
   A43        1.93918   0.00045  -0.00003   0.00131   0.00128   1.94046
   A44        1.97413   0.00036   0.00001   0.00342   0.00343   1.97756
   A45        1.87107   0.00009  -0.00010  -0.00120  -0.00130   1.86977
   A46        1.81249   0.00025   0.00000   0.00306   0.00304   1.81553
   A47        1.97553  -0.00017   0.00002   0.00219   0.00219   1.97772
   A48        1.81959   0.00026  -0.00004   0.00100   0.00098   1.82057
   A49        1.97134   0.00013   0.00002   0.00148   0.00151   1.97285
   A50        1.96216  -0.00041  -0.00001  -0.00636  -0.00638   1.95578
   A51        1.91587  -0.00006   0.00000  -0.00126  -0.00127   1.91461
   A52        1.92216   0.00007  -0.00001  -0.00031  -0.00032   1.92183
   A53        1.95169   0.00029  -0.00001   0.00114   0.00113   1.95282
   A54        1.93464   0.00003  -0.00002  -0.00138  -0.00140   1.93324
   A55        1.88576  -0.00014   0.00001   0.00004   0.00005   1.88580
   A56        1.88380  -0.00015   0.00002  -0.00033  -0.00031   1.88348
   A57        1.88364  -0.00013   0.00002   0.00084   0.00086   1.88450
   A58        1.93365   0.00078  -0.00002   0.00278   0.00276   1.93641
   A59        1.91922   0.00004   0.00000   0.00018   0.00018   1.91940
   A60        1.93397  -0.00010  -0.00004  -0.00247  -0.00252   1.93145
   A61        1.89479  -0.00055   0.00006  -0.00054  -0.00048   1.89431
   A62        1.89653  -0.00025   0.00001   0.00033   0.00035   1.89688
   A63        1.88449   0.00004  -0.00001  -0.00032  -0.00033   1.88416
   A64        1.88916   0.00045   0.00002   0.00121   0.00123   1.89040
   A65        1.88203   0.00045  -0.00002   0.00246   0.00240   1.88443
   A66        2.00667  -0.00147   0.00003  -0.00738  -0.00735   1.99932
   A67        1.94363   0.00087   0.00004   0.00435   0.00436   1.94800
   A68        1.84978   0.00017  -0.00005  -0.00182  -0.00186   1.84792
   A69        1.87968  -0.00015   0.00001   0.00501   0.00501   1.88468
   A70        1.89580   0.00016  -0.00001  -0.00206  -0.00206   1.89374
   A71        1.85871   0.00043   0.00002   0.00254   0.00256   1.86127
   A72        1.93768   0.00007  -0.00002   0.00051   0.00049   1.93817
   A73        1.94046   0.00008  -0.00002  -0.00107  -0.00109   1.93937
   A74        1.92437   0.00017   0.00000   0.00071   0.00071   1.92508
   A75        1.88803   0.00006  -0.00002   0.00000  -0.00001   1.88802
   A76        1.88734  -0.00008   0.00000  -0.00014  -0.00013   1.88721
   A77        1.88414  -0.00031   0.00006  -0.00003   0.00003   1.88418
   A78        1.98163   0.00213   0.00006   0.00699   0.00705   1.98868
   A79        1.93935  -0.00043  -0.00003  -0.00075  -0.00080   1.93855
   A80        1.86932  -0.00047  -0.00005  -0.00117  -0.00122   1.86810
   A81        1.92948  -0.00049   0.00003  -0.00040  -0.00038   1.92910
   A82        1.86080  -0.00099  -0.00001  -0.00390  -0.00391   1.85690
   A83        1.87756   0.00013   0.00000  -0.00138  -0.00139   1.87618
   A84        1.88276   0.00147   0.00003   0.00418   0.00421   1.88696
    D1        0.06137  -0.00018  -0.00003  -0.00819  -0.00822   0.05316
    D2        3.07709  -0.00003  -0.00002  -0.00106  -0.00107   3.07602
    D3       -3.06594  -0.00008   0.00003  -0.00566  -0.00563  -3.07156
    D4       -0.05022   0.00007   0.00004   0.00148   0.00152  -0.04870
    D5        0.28500   0.00017   0.00007  -0.00128  -0.00120   0.28381
    D6       -1.94944  -0.00006   0.00006  -0.00399  -0.00393  -1.95337
    D7        2.32705  -0.00006   0.00009  -0.00258  -0.00249   2.32456
    D8       -2.87234   0.00005   0.00001  -0.00414  -0.00413  -2.87647
    D9        1.17640  -0.00018  -0.00001  -0.00685  -0.00686   1.16954
   D10       -0.83029  -0.00018   0.00002  -0.00544  -0.00542  -0.83571
   D11        0.06342   0.00001   0.00002   0.00687   0.00690   0.07032
   D12       -3.07144   0.00009   0.00004   0.00981   0.00985  -3.06159
   D13       -3.06524   0.00009   0.00007   0.00920   0.00928  -3.05596
   D14        0.08308   0.00017   0.00010   0.01214   0.01223   0.09531
   D15        0.78837  -0.00025   0.00002   0.01116   0.01119   0.79956
   D16       -1.34722   0.00006   0.00010   0.01542   0.01552  -1.33170
   D17        2.92030  -0.00021   0.00008   0.01333   0.01342   2.93372
   D18       -2.21959  -0.00042   0.00001   0.00374   0.00375  -2.21584
   D19        1.92800  -0.00011   0.00009   0.00800   0.00808   1.93608
   D20       -0.08766  -0.00038   0.00008   0.00591   0.00598  -0.08168
   D21        0.01697  -0.00003  -0.00008  -0.00857  -0.00867   0.00830
   D22        2.16116   0.00020  -0.00004  -0.00346  -0.00351   2.15765
   D23       -2.04083   0.00020  -0.00005  -0.00319  -0.00326  -2.04408
   D24        3.04313   0.00005  -0.00007  -0.00215  -0.00223   3.04090
   D25       -1.09586   0.00028  -0.00003   0.00296   0.00293  -1.09293
   D26        0.98533   0.00029  -0.00004   0.00323   0.00318   0.98852
   D27       -1.50369   0.00031  -0.00006   0.00142   0.00137  -1.50232
   D28        2.48619   0.00083  -0.00007   0.01872   0.01862   2.50481
   D29        0.52097   0.00022  -0.00004   0.00910   0.00907   0.53004
   D30        0.63156  -0.00004  -0.00011  -0.00211  -0.00221   0.62934
   D31       -1.66175   0.00048  -0.00013   0.01519   0.01504  -1.64671
   D32        2.65622  -0.00013  -0.00009   0.00557   0.00549   2.66170
   D33        2.68432  -0.00042  -0.00008  -0.00471  -0.00478   2.67954
   D34        0.39102   0.00009  -0.00010   0.01259   0.01247   0.40349
   D35       -1.57420  -0.00051  -0.00006   0.00297   0.00292  -1.57128
   D36        0.66418   0.00015   0.00003  -0.00693  -0.00689   0.65729
   D37       -1.43892   0.00032   0.00006  -0.00615  -0.00608  -1.44499
   D38        2.82258   0.00030   0.00004  -0.00510  -0.00504   2.81754
   D39        2.95662  -0.00112   0.00007  -0.02809  -0.02803   2.92859
   D40        0.85352  -0.00095   0.00010  -0.02731  -0.02722   0.82630
   D41       -1.16816  -0.00096   0.00008  -0.02626  -0.02619  -1.19435
   D42       -1.34373  -0.00033   0.00006  -0.01722  -0.01717  -1.36090
   D43        2.83636  -0.00016   0.00009  -0.01644  -0.01636   2.82000
   D44        0.81467  -0.00017   0.00007  -0.01540  -0.01533   0.79934
   D45       -3.05513  -0.00060  -0.00050   0.04568   0.04520  -3.00993
   D46        1.16916  -0.00023  -0.00045   0.05077   0.05035   1.21951
   D47       -0.99651  -0.00001  -0.00048   0.05577   0.05532  -0.94118
   D48        0.96042   0.00007  -0.00050   0.06356   0.06303   1.02345
   D49       -1.09847   0.00043  -0.00044   0.06865   0.06818  -1.03029
   D50        3.01904   0.00066  -0.00048   0.07365   0.07315   3.09220
   D51       -1.06396  -0.00006  -0.00054   0.05535   0.05480  -1.00917
   D52       -3.12285   0.00030  -0.00048   0.06043   0.05995  -3.06291
   D53        0.99466   0.00053  -0.00051   0.06544   0.06492   1.05958
   D54        0.85934  -0.00038   0.00004   0.00056   0.00060   0.85994
   D55       -1.29431  -0.00031   0.00010   0.00092   0.00101  -1.29330
   D56        2.98512   0.00011   0.00005   0.00455   0.00461   2.98972
   D57        2.99175  -0.00037   0.00001  -0.00095  -0.00094   2.99081
   D58        0.83810  -0.00030   0.00007  -0.00059  -0.00052   0.83757
   D59       -1.16566   0.00011   0.00002   0.00305   0.00307  -1.16259
   D60       -1.28560  -0.00047   0.00004  -0.00258  -0.00254  -1.28814
   D61        2.84393  -0.00040   0.00010  -0.00223  -0.00213   2.84181
   D62        0.84017   0.00001   0.00006   0.00141   0.00147   0.84164
   D63       -1.23815   0.00025  -0.00011   0.00589   0.00577  -1.23237
   D64        0.98432   0.00032  -0.00012   0.00775   0.00763   0.99195
   D65        3.01487   0.00024  -0.00011   0.00532   0.00521   3.02008
   D66        0.92940   0.00000  -0.00016   0.00397   0.00381   0.93321
   D67       -3.13132   0.00007  -0.00017   0.00584   0.00567  -3.12565
   D68       -1.10078   0.00000  -0.00016   0.00340   0.00325  -1.09753
   D69        2.91880  -0.00001  -0.00014   0.00304   0.00289   2.92169
   D70       -1.14192   0.00006  -0.00015   0.00490   0.00475  -1.13717
   D71        0.88862  -0.00002  -0.00014   0.00246   0.00233   0.89095
   D72       -3.09571  -0.00005   0.00013   0.01259   0.01272  -3.08299
   D73        1.09053  -0.00012   0.00014   0.01200   0.01214   1.10267
   D74       -1.01224  -0.00017   0.00014   0.01111   0.01124  -1.00100
   D75        0.94653   0.00008   0.00014   0.01018   0.01033   0.95686
   D76       -1.15041   0.00002   0.00015   0.00959   0.00975  -1.14067
   D77        3.03000  -0.00004   0.00015   0.00870   0.00885   3.03885
   D78       -1.09261   0.00018   0.00011   0.01288   0.01299  -1.07962
   D79        3.09363   0.00012   0.00012   0.01229   0.01241   3.10604
   D80        0.99086   0.00006   0.00011   0.01139   0.01151   1.00237
   D81       -0.05058  -0.00007  -0.00006  -0.01184  -0.01192  -0.06251
   D82        2.03977  -0.00006  -0.00008  -0.01454  -0.01462   2.02515
   D83       -2.18326   0.00000  -0.00013  -0.01504  -0.01518  -2.19844
   D84        3.08439  -0.00015  -0.00009  -0.01474  -0.01483   3.06956
   D85       -1.10843  -0.00014  -0.00010  -0.01743  -0.01753  -1.12597
   D86        0.95172  -0.00008  -0.00015  -0.01793  -0.01809   0.93363
   D87        0.02158   0.00003   0.00008   0.01175   0.01181   0.03338
   D88       -2.12537   0.00000   0.00005   0.00619   0.00622  -2.11915
   D89        1.97793   0.00030   0.00003   0.01182   0.01183   1.98976
   D90       -2.05714   0.00040   0.00006   0.01703   0.01708  -2.04006
   D91        2.07910   0.00037   0.00002   0.01147   0.01150   2.09059
   D92       -0.10079   0.00067   0.00001   0.01710   0.01711  -0.08368
   D93        2.12073  -0.00029   0.00020   0.01524   0.01542   2.13615
   D94       -0.02622  -0.00032   0.00016   0.00968   0.00984  -0.01638
   D95       -2.20611  -0.00002   0.00015   0.01531   0.01545  -2.19066
   D96        1.02985   0.00001  -0.00028  -0.02529  -0.02557   1.00429
   D97        3.12449  -0.00015  -0.00021  -0.02408  -0.02428   3.10020
   D98       -1.07667  -0.00013  -0.00025  -0.02592  -0.02616  -1.10283
   D99        3.08333   0.00031  -0.00025  -0.01875  -0.01900   3.06432
   D100      -1.10522   0.00015  -0.00018  -0.01754  -0.01772  -1.12294
   D101       0.97681   0.00017  -0.00023  -0.01938  -0.01960   0.95720
   D102      -0.99503  -0.00018  -0.00024  -0.02705  -0.02730  -1.02233
   D103       1.09960  -0.00033  -0.00018  -0.02583  -0.02601   1.07359
   D104      -3.10155  -0.00032  -0.00022  -0.02767  -0.02790  -3.12945
   D105       3.13455   0.00046   0.00023   0.03295   0.03318  -3.11545
   D106       1.18261   0.00020   0.00026   0.03163   0.03190   1.21452
   D107      -1.02740   0.00038   0.00024   0.03546   0.03568  -0.99172
   D108       1.19448   0.00061  -0.00031  -0.02965  -0.02996   1.16452
   D109      -2.93135  -0.00079  -0.00032  -0.03811  -0.03843  -2.96978
   D110      -0.90488  -0.00060  -0.00035  -0.03900  -0.03935  -0.94423
   D111      -0.97497  -0.00013   0.00011   0.01137   0.01148  -0.96349
   D112       1.12786   0.00004   0.00006   0.01100   0.01106   1.13893
   D113      -3.06625  -0.00019   0.00012   0.01075   0.01087  -3.05538
   D114      -3.05193   0.00004   0.00016   0.01388   0.01403  -3.03789
   D115      -0.94909   0.00022   0.00010   0.01351   0.01361  -0.93548
   D116       1.13998  -0.00002   0.00017   0.01325   0.01342   1.15340
   D117       1.21574   0.00006   0.00017   0.00999   0.01017   1.22590
   D118      -2.96461   0.00024   0.00012   0.00962   0.00975  -2.95487
   D119      -0.87554   0.00000   0.00018   0.00936   0.00955  -0.86599
   D120      -0.81456  -0.00140  -0.00031  -0.06924  -0.06956  -0.88412
   D121       1.37337  -0.00074  -0.00025  -0.06491  -0.06517   1.30820
   D122      -2.86380  -0.00110  -0.00030  -0.06768  -0.06798  -2.93178
   D123       1.24549  -0.00045  -0.00031  -0.06070  -0.06100   1.18448
   D124      -2.84977   0.00022  -0.00025  -0.05637  -0.05661  -2.90638
   D125      -0.80375  -0.00014  -0.00030  -0.05914  -0.05943  -0.86318
   D126      -3.04165  -0.00025  -0.00036  -0.06128  -0.06164  -3.10329
   D127      -0.85372   0.00042  -0.00030  -0.05696  -0.05726  -0.91097
   D128       1.19230   0.00006  -0.00035  -0.05972  -0.06007   1.13223
   D129       1.50577   0.00035   0.00004   0.00699   0.00703   1.51281
   D130      -0.68742  -0.00033   0.00001   0.00291   0.00292  -0.68450
   D131      -2.72323   0.00033   0.00001   0.00697   0.00698  -2.71625
         Item               Value     Threshold  Converged?
 Maximum Force            0.003234     0.000450     NO 
 RMS     Force            0.000567     0.000300     NO 
 Maximum Displacement     0.264803     0.001800     NO 
 RMS     Displacement     0.047641     0.001200     NO 
 Predicted change in Energy=-4.185595D-04
 GradGradGradGradGradGradGradGradGradGradGradGradGradGradGradGradGradGrad

                          Input orientation:                          
 ---------------------------------------------------------------------
 Center     Atomic      Atomic             Coordinates (Angstroms)
 Number     Number       Type             X           Y           Z
 ---------------------------------------------------------------------
      1          6           0        1.632062    0.739353    0.171349
      2          6           0        0.941079   -0.353984    0.568415
      3          6           0       -0.463903   -0.396209    1.097239
      4          6           0       -1.386892    0.475684    0.203322
      5          6           0       -1.364268    1.954262    0.652824
      6          6           0        0.012117    2.473614    1.122601
      7          6           0        1.222398    2.199068    0.204549
      8          6           0        2.936499    0.319162   -0.365483
      9          6           0        3.002494   -1.203004   -0.374988
     10          6           0        1.683513   -1.660123    0.278987
     11          8           0        3.841323    1.064694   -0.739636
     12          6           0        1.026577    2.758299   -1.222003
     13          6           0        1.900142   -2.522817    1.524916
     14          8           0        0.825723   -2.360090   -0.656962
     15          6           0       -2.814799   -0.112204    0.021748
     16          8           0       -3.506443    0.690928   -0.964752
     17          6           0       -3.682649   -0.070343    1.277502
     18          6           0       -2.769441   -1.570936   -0.495880
     19          8           0       -1.942705   -1.752287   -1.647332
     20          1           0       -0.494513   -0.046652    2.137637
     21          1           0       -0.793734   -1.436244    1.123433
     22          1           0       -0.960704    0.433257   -0.805468
     23          1           0       -2.060312    2.099162    1.489656
     24          1           0       -1.738575    2.575655   -0.167298
     25          1           0        0.238029    2.061646    2.113609
     26          1           0       -0.067257    3.560020    1.262004
     27          1           0        2.078266    2.743644    0.631387
     28          1           0        3.080791   -1.567938   -1.405936
     29          1           0        3.894379   -1.550275    0.158984
     30          1           0        0.789428    3.828547   -1.178397
     31          1           0        0.212024    2.251396   -1.751202
     32          1           0        1.939435    2.639567   -1.814068
     33          1           0        0.946506   -2.762657    2.005440
     34          1           0        2.397482   -3.461076    1.249245
     35          1           0        2.537113   -2.003045    2.249100
     36          1           0        1.235325   -3.218365   -0.864155
     37          1           0       -3.050374    0.545037   -1.812611
     38          1           0       -3.184644   -0.568053    2.116705
     39          1           0       -3.899913    0.960894    1.572441
     40          1           0       -4.637223   -0.578573    1.097252
     41          1           0       -2.475109   -2.263141    0.301584
     42          1           0       -3.788200   -1.834844   -0.801909
     43          1           0       -1.026747   -1.910829   -1.342249
 ---------------------------------------------------------------------
                    Distance matrix (angstroms):
                    1          2          3          4          5
     1  C    0.000000
     2  C    1.352962   0.000000
     3  C    2.557313   1.501804   0.000000
     4  C    3.030615   2.498218   1.552801   0.000000
     5  C    3.268917   3.263396   2.555949   1.545560   0.000000
     6  C    2.556709   3.027442   2.909145   2.606535   1.544297
     7  C    1.516475   2.594150   3.221175   3.127051   2.636612
     8  C    1.471837   2.303691   3.770152   4.363456   4.712441
     9  C    2.439123   2.420800   3.851530   4.734886   5.485739
    10  C    2.402440   1.530024   2.622672   3.740960   4.742626
    11  O    2.411757   3.483541   4.903399   5.345123   5.461543
    12  C    2.526694   3.591547   4.189431   3.614791   3.142864
    13  C    3.542001   2.557056   3.208439   4.641358   5.609024
    14  O    3.307995   2.353575   2.932096   3.698292   5.012508
    15  C    4.530133   3.803147   2.600779   1.554831   2.602418
    16  O    5.262823   4.819014   3.832847   2.429655   2.966729
    17  C    5.488656   4.686376   3.240217   2.592780   3.140722
    18  C    5.015562   4.047425   3.038670   2.566900   3.964978
    19  O    4.721741   3.896280   3.399775   2.949187   4.400433
    20  H    3.001069   2.148915   1.097977   2.193342   2.639090
    21  H    3.394727   2.118704   1.091397   2.203158   3.470232
    22  H    2.787527   2.474688   2.134273   1.095944   2.145446
    23  H    4.149776   3.984339   2.988208   2.178034   1.098071
    24  H    3.853295   4.037896   3.472149   2.161231   1.094914
    25  H    2.732062   2.952486   2.750775   2.967295   2.170893
    26  H    3.468916   4.100882   3.979475   3.517865   2.152161
    27  H    2.104261   3.300373   4.066734   4.163437   3.531944
    28  H    3.148052   3.154380   4.494852   5.169748   6.033485
    29  H    3.218793   3.212588   4.605086   5.656704   6.338693
    30  H    3.474905   4.535187   4.959630   4.229328   3.391862
    31  H    2.828247   3.563726   3.947190   3.087046   2.890040
    32  H    2.765352   3.954022   4.844346   4.451596   4.179672
    33  H    4.012226   2.804778   2.900717   4.379409   5.423889
    34  H    4.403559   3.498380   4.195717   5.559993   6.620602
    35  H    3.557655   2.844543   3.593717   5.072190   5.781794
    36  H    4.110135   3.216134   3.833929   4.654195   5.984579
    37  H    5.089112   4.733838   4.005372   2.614569   3.302611
    38  H    5.356714   4.411873   2.910545   2.825302   3.437846
    39  H    5.710945   5.115875   3.724743   2.902618   2.874364
    40  H    6.472880   5.607813   4.177303   3.532028   4.162331
    41  H    5.089282   3.922553   2.857175   2.948734   4.375366
    42  H    6.078896   5.141674   4.089912   3.480705   4.727475
    43  H    4.047680   3.153846   2.926084   2.865997   4.362702
                    6          7          8          9         10
     6  C    0.000000
     7  C    1.543688   0.000000
     8  C    3.925311   2.607131   0.000000
     9  C    4.970176   3.883131   1.523626   0.000000
    10  C    4.537954   3.887355   2.429585   1.541542   0.000000
    11  O    4.485064   3.006171   1.230656   2.445211   3.621928
    12  C    2.570474   1.544712   3.214160   4.507062   4.712429
    13  C    5.356381   4.949637   3.567140   2.562562   1.530853
    14  O    5.214738   4.656767   3.423262   2.481267   1.449744
    15  C    3.986200   4.655572   5.780437   5.931959   4.764140
    16  O    4.462654   5.099381   6.481422   6.804488   5.831806
    17  C    4.488542   5.510076   6.831123   6.978881   5.685079
    18  C    5.168648   5.535188   6.012256   5.784913   4.520748
    19  O    5.417757   5.390783   5.453501   5.135714   4.107146
    20  H    2.763822   3.424598   4.262777   4.458642   3.286588
    21  H    3.992040   4.257303   4.383258   4.087910   2.626778
    22  H    2.971008   2.983984   3.923621   4.309246   3.542621
    23  H    2.137734   3.526707   5.619436   6.325599   5.441890
    24  H    2.176965   3.007897   5.194936   6.066229   5.463668
    25  H    1.096746   2.152296   4.057572   4.949073   4.393953
    26  H    1.098185   2.152582   4.708973   5.898263   5.592978
    27  H    2.140836   1.100574   2.758338   4.176484   4.435446
    28  H    5.669603   4.498625   2.159747   1.096431   2.190856
    29  H    5.673817   4.604252   2.165039   1.095985   2.216844
    30  H    2.781124   2.180643   4.193630   5.555145   5.748813
    31  H    2.889306   2.201943   3.616146   4.649039   4.646173
    32  H    3.516550   2.187007   2.911497   4.238679   4.788915
    33  H    5.391755   5.285645   4.367946   3.510846   2.177017
    34  H    6.397386   5.874474   4.145851   2.846587   2.166699
    35  H    5.261661   4.854526   3.519687   2.782531   2.174299
    36  H    6.151591   5.521855   3.956863   2.724675   1.983876
    37  H    4.659799   5.006129   6.163428   6.462168   5.625584
    38  H    4.523191   5.543944   6.664593   6.700177   5.316839
    39  H    4.218371   5.444471   7.134697   7.491205   6.302174
    40  H    5.561731   6.545790   7.765745   7.805298   6.464597
    41  H    5.412690   5.795885   6.033139   5.620122   4.202175
    42  H    6.058792   6.510875   7.074729   6.833375   5.580188
    43  H    5.135958   4.933811   4.651264   4.203735   3.168086
                   11         12         13         14         15
    11  O    0.000000
    12  C    3.320207   0.000000
    13  C    4.665471   6.016550   0.000000
    14  O    4.563970   5.153399   2.437509   0.000000
    15  C    6.802114   4.954076   5.504656   4.332094   0.000000
    16  O    7.360709   4.988834   6.764448   5.307646   1.447954
    17  C    7.871932   6.035358   6.102737   5.413919   1.527035
    18  C    7.120966   5.803385   5.176359   3.684280   1.548513
    19  O    6.497251   5.416911   5.042256   3.002408   2.497248
    20  H    5.321021   4.633427   3.498741   3.860673   3.140862
    21  H    5.586543   5.138948   2.932370   2.577972   2.655466
    22  H    4.843812   3.086844   4.727949   3.319060   2.102256
    23  H    6.392899   4.161302   6.086799   5.729057   2.759374
    24  H    5.809117   2.965101   6.488318   5.583634   2.901480
    25  H    4.703047   3.497633   4.911871   5.251018   4.292000
    26  H    5.050764   2.830109   6.398491   6.287093   4.751047
    27  H    2.794091   2.131037   5.344693   5.410804   5.698211
    28  H    2.820126   4.792698   3.300852   2.504755   6.238223
    29  H    2.765573   5.356793   2.605492   3.276922   6.862940
    30  H    4.140708   1.097074   6.991525   6.210672   5.473602
    31  H    3.950106   1.095672   6.031235   4.779099   4.229848
    32  H    2.692918   1.094509   6.148217   5.251268   5.791823
    33  H    5.528474   6.395604   1.094462   2.695373   5.010724
    34  H    5.150040   6.831330   1.097120   2.704851   6.315819
    35  H    4.477111   6.082817   1.095599   3.391391   6.097486
    36  H    5.015110   5.991006   2.575545   0.973314   5.180402
    37  H    6.994055   4.676416   6.712557   4.979901   1.962736
    38  H    7.758141   6.320282   5.479632   5.194966   2.175645
    39  H    8.079802   5.942212   6.766028   6.191188   2.175698
    40  H    8.829509   6.970817   6.833749   6.007899   2.166896
    41  H    7.214980   6.308564   4.550471   3.438561   2.195502
    42  H    8.162158   6.667497   6.184226   4.645985   2.143224
    43  H    5.737158   5.102094   4.142685   2.025611   2.879700
                   16         17         18         19         20
    16  O    0.000000
    17  C    2.374507   0.000000
    18  C    2.424673   2.496119   0.000000
    19  O    2.980015   3.796181   1.429063   0.000000
    20  H    4.386406   3.302212   3.799230   4.396867   0.000000
    21  H    4.030405   3.199259   2.558072   3.016149   1.746169
    22  H    2.563699   3.464298   2.717381   2.539618   3.018197
    23  H    3.177820   2.717304   4.232592   4.968720   2.734250
    24  H    2.704346   3.587225   4.285425   4.578564   3.706334
    25  H    5.037483   4.540503   5.389801   5.783283   2.232065
    26  H    5.001813   5.123557   6.059592   6.340516   3.735955
    27  H    6.160380   6.443922   6.586850   6.447803   4.083349
    28  H    6.977734   7.428846   5.920593   5.032670   5.258709
    29  H    7.813958   7.800810   6.695952   6.113521   5.043641
    30  H    5.323985   6.421235   6.502753   6.231385   5.259445
    31  H    4.108596   5.452706   5.007513   4.547870   4.572011
    32  H    5.846035   6.964859   6.452865   5.864060   5.362448
    33  H    6.370090   5.404399   4.635198   4.765620   3.077449
    34  H    7.549652   6.961743   5.771931   5.490659   4.561926
    35  H    7.356010   6.585194   5.990087   5.942544   3.609799
    36  H    6.146304   6.219583   4.346010   3.586450   4.697112
    37  H    0.973729   3.213606   2.507996   2.555767   4.742044
    38  H    3.344243   1.095439   2.829093   4.136761   2.740274
    39  H    2.581675   1.094369   3.459202   4.643162   3.596018
    40  H    2.672481   1.096357   2.647917   4.021290   4.304345
    41  H    3.375467   2.686808   1.096234   2.083914   3.493805
    42  H    2.546650   2.729204   1.095980   2.031602   4.763080
    43  H    3.613936   4.159844   1.966939   0.978361   3.983470
                   21         22         23         24         25
    21  H    0.000000
    22  H    2.691388   0.000000
    23  H    3.773252   3.041705   0.000000
    24  H    4.319033   2.366900   1.753869   0.000000
    25  H    3.778917   3.551003   2.381825   3.061651   0.000000
    26  H    5.050705   3.853484   2.481572   2.409395   1.750301
    27  H    5.095287   4.078944   4.275489   3.903126   2.459386
    28  H    4.628930   4.549618   6.947158   6.475328   5.800204
    29  H    4.787647   5.332579   7.109671   6.989988   5.498675
    30  H    5.960105   3.837973   4.269695   2.997142   3.776677
    31  H    4.782652   2.361215   3.961041   2.533522   3.869554
    32  H    5.719384   3.780991   5.215804   4.030347   4.319193
    33  H    2.359183   4.663960   5.739710   6.358304   4.877247
    34  H    3.781485   5.537607   7.130636   7.453569   5.992564
    35  H    3.561310   5.244108   6.208153   6.714535   4.671815
    36  H    3.353139   4.261494   6.684141   6.549837   6.143305
    37  H    4.199792   2.322402   3.781600   2.924257   5.341245
    38  H    2.730714   3.806261   2.961646   4.146165   4.316249
    39  H    3.949206   3.817303   2.164865   3.210223   4.315910
    40  H    3.938108   4.261565   3.736940   4.466588   5.636650
    41  H    2.046025   3.284745   4.540183   4.916939   5.417410
    42  H    3.582269   3.624780   4.869628   4.904712   6.316122
    43  H    2.521728   2.405667   5.016769   4.692095   5.415087
                   26         27         28         29         30
    26  H    0.000000
    27  H    2.380634   0.000000
    28  H    6.582102   4.872933   0.000000
    29  H    6.559446   4.686061   1.763863   0.000000
    30  H    2.600303   2.472536   5.867211   6.353034   0.000000
    31  H    3.296954   3.066251   4.789190   5.626833   1.774516
    32  H    3.786327   2.451603   4.378625   5.026879   1.772081
    33  H    6.446445   5.786904   4.197620   3.683643   7.321576
    34  H    7.441162   6.243573   3.331797   2.660926   7.849707
    35  H    6.221317   5.035731   3.720778   2.532934   6.986387
    36  H    7.222450   6.204253   2.534400   3.301501   7.067995
    37  H    5.238546   6.091793   6.497787   7.517121   5.091929
    38  H    5.243052   6.393100   7.257027   7.410128   6.780932
    39  H    4.641236   6.308915   7.999747   8.309923   6.146582
    40  H    6.167632   7.506794   8.173894   8.637869   7.351859
    41  H    6.374117   6.775684   5.853799   6.410841   7.067971
    42  H    6.870933   7.578411   6.900662   7.747665   7.291806
    43  H    6.134570   5.932998   4.122317   5.157633   6.022108
                   31         32         33         34         35
    31  H    0.000000
    32  H    1.771603   0.000000
    33  H    6.308134   6.690185   0.000000
    34  H    6.812580   6.841896   1.779031   0.000000
    35  H    6.285596   6.198419   1.779441   1.773432   0.000000
    36  H    5.634917   5.976075   2.919874   2.424042   3.586644
    37  H    3.682210   5.411585   6.441538   7.423142   7.362759
    38  H    5.869186   7.210825   4.679217   6.346826   5.900443
    39  H    5.442428   6.955888   6.126998   7.701653   7.118855
    40  H    6.295841   7.879381   6.064080   7.603881   7.404524
    41  H    5.640537   6.928256   3.854879   5.106393   5.383570
    42  H    5.796578   7.338299   5.582068   6.716735   7.024708
    43  H    4.361871   5.452243   3.978236   4.565572   5.060374
                   36         37         38         39         40
    36  H    0.000000
    37  H    5.781867   0.000000
    38  H    5.953638   4.086138   0.000000
    39  H    7.055061   3.514717   1.773559   0.000000
    40  H    6.730709   3.499699   1.774650   1.771833   0.000000
    41  H    4.004837   3.561828   2.582911   3.746939   2.854049
    42  H    5.210932   2.688818   3.238417   3.669628   2.430199
    43  H    2.656162   3.216766   4.292311   4.999730   4.556491
                   41         42         43
    41  H    0.000000
    42  H    1.767864   0.000000
    43  H    2.219023   2.814847   0.000000
 Stoichiometry    C15H24O4
 Framework group  C1[X(C15H24O4)]
 Deg. of freedom   123
 Full point group                 C1      NOp   1
 Largest Abelian subgroup         C1      NOp   1
 Largest concise Abelian subgroup C1      NOp   1
                         Standard orientation:                         
 ---------------------------------------------------------------------
 Center     Atomic      Atomic             Coordinates (Angstroms)
 Number     Number       Type             X           Y           Z
 ---------------------------------------------------------------------
      1          6           0        1.660162    0.730683    0.173880
      2          6           0        0.957605   -0.360376    0.556646
      3          6           0       -0.454912   -0.396889    1.065445
      4          6           0       -1.360356    0.483771    0.162229
      5          6           0       -1.335895    1.960363    0.618117
      6          6           0        0.036577    2.470100    1.109382
      7          6           0        1.258153    2.192519    0.207344
      8          6           0        2.969698    0.305386   -0.346255
      9          6           0        3.027396   -1.217074   -0.361126
     10          6           0        1.696809   -1.669460    0.272305
     11          8           0        3.883824    1.047359   -0.704536
     12          6           0        1.085579    2.758621   -1.219499
     13          6           0        1.891058   -2.538402    1.517583
     14          8           0        0.848451   -2.360816   -0.678523
     15          6           0       -2.788790   -0.095381   -0.041875
     16          8           0       -3.461990    0.715602   -1.034689
     17          6           0       -3.674029   -0.053764    1.201691
     18          6           0       -2.744206   -1.552231   -0.564842
     19          8           0       -1.902321   -1.733528   -1.705273
     20          1           0       -0.498265   -0.051392    2.106745
     21          1           0       -0.790830   -1.435161    1.082687
     22          1           0       -0.920217    0.443056   -0.840624
     23          1           0       -2.042865    2.105756    1.445652
     24          1           0       -1.695148    2.587163   -0.204620
     25          1           0        0.246199    2.052857    2.101762
     26          1           0       -0.038743    3.556358    1.252146
     27          1           0        2.110914    2.730564    0.648445
     28          1           0        3.118212   -1.578252   -1.392370
     29          1           0        3.909722   -1.571491    0.183917
     30          1           0        0.853766    3.829993   -1.174812
     31          1           0        0.275783    2.258432   -1.762214
     32          1           0        2.006031    2.637190   -1.799132
     33          1           0        0.929424   -2.774853    1.983629
     34          1           0        2.387038   -3.478300    1.245067
     35          1           0        2.520613   -2.025142    2.252813
     36          1           0        1.256180   -3.220520   -0.883474
     37          1           0       -2.994817    0.570606   -1.876636
     38          1           0       -3.190677   -0.557653    2.045761
     39          1           0       -3.889723    0.977466    1.497804
     40          1           0       -4.628762   -0.555913    1.005910
     41          1           0       -2.464991   -2.249302    0.233819
     42          1           0       -3.759990   -1.809195   -0.886282
     43          1           0       -0.991650   -1.898426   -1.387975
 ---------------------------------------------------------------------
 Rotational constants (GHZ):      0.5274946      0.3086878      0.2382396
 Standard basis: 6-31G(d) (6D, 7F)
 There are   333 symmetry adapted cartesian basis functions of A   symmetry.
 There are   333 symmetry adapted basis functions of A   symmetry.
   333 basis functions,   628 primitive gaussians,   333 cartesian basis functions
    73 alpha electrons       73 beta electrons
       nuclear repulsion energy      1633.6171955138 Hartrees.
 NAtoms=   43 NActive=   43 NUniq=   43 SFac= 1.00D+00 NAtFMM=   60 NAOKFM=F Big=F
 Integral buffers will be    131072 words long.
 Raffenetti 2 integral format.
 Two-electron integral symmetry is turned on.
 ------------------------------------------------------------------------------
 Polarizable Continuum Model (PCM)
 =================================
 Model                : PCM (using non-symmetric T matrix).
 Atomic radii         : SMD-Coulomb.
 Polarization charges : Total charges.
 Charge compensation  : None.
 Solution method      : On-the-fly selection.
 Cavity type          : VdW (van der Waals Surface) (Alpha=1.000).
 Cavity algorithm     : GePol (No added spheres)
                        Default sphere list used, NSphG=   43.
                        Lebedev-Laikov grids with approx.  5.0 points / Ang**2.
                        Smoothing algorithm: Karplus/York (Gamma=1.0000).
                        Polarization charges: spherical gaussians, with
                                              point-specific exponents (IZeta= 3).
                        Self-potential: point-specific (ISelfS= 7).
                        Self-field    : sphere-specific E.n sum rule (ISelfD= 2).
 1st derivatives      : Analytical E(r).r(x)/FMM algorithm (CHGder, D1EAlg=3).
                        Cavity 1st derivative terms included.
 Solvent              : Methanol, Eps=  32.613000 Eps(inf)=   1.765709
 ------------------------------------------------------------------------------
 ------------------------------------------------------------------------------
 Atomic radii for non-electrostatic terms: SMD-CDS.
 ------------------------------------------------------------------------------
 Nuclear repulsion after PCM non-electrostatic terms =     1633.6184076423 Hartrees.
 One-electron integrals computed using PRISM.
 NBasis=   333 RedAO= T EigKep=  9.71D-04  NBF=   333
 NBsUse=   333 1.00D-06 EigRej= -1.00D+00 NBFU=   333
 Initial guess from the checkpoint file:  "DY-202A-11R_8.chk"
 B after Tr=     0.000000    0.000000    0.000000
         Rot=    0.999954    0.008142   -0.000572    0.005081 Ang=   1.10 deg.
 ExpMin= 1.61D-01 ExpMax= 5.48D+03 ExpMxC= 8.25D+02 IAcc=1 IRadAn=         1 AccDes= 0.00D+00
 Harris functional with IExCor=  402 and IRadAn=       1 diagonalized for initial guess.
 HarFok:  IExCor=  402 AccDes= 0.00D+00 IRadAn=         1 IDoV= 1 UseB2=F ITyADJ=14
 ICtDFT=  3500011 ScaDFX=  1.000000  1.000000  1.000000  1.000000
 FoFCou: FMM=F IPFlag=           0 FMFlag=      100000 FMFlg1=           0
         NFxFlg=           0 DoJE=T BraDBF=F KetDBF=T FulRan=T
         wScrn=  0.000000 ICntrl=     500 IOpCl=  0 I1Cent=   200000004 NGrid=           0
         NMat0=    1 NMatS0=      1 NMatT0=    0 NMatD0=    1 NMtDS0=    0 NMtDT0=    0
 Petite list used in FoFCou.
 Keep R1 ints in memory in canonical form, NReq=1565304907.
 Requested convergence on RMS density matrix=1.00D-08 within 128 cycles.
 Requested convergence on MAX density matrix=1.00D-06.
 Requested convergence on             energy=1.00D-06.
 No special actions if energy rises.
 Inv3:  Mode=1 IEnd=    21386700.
 Iteration    1 A*A^-1 deviation from unit magnitude is 4.44D-15 for   2653.
 Iteration    1 A*A^-1 deviation from orthogonality  is 3.32D-15 for   2660   1506.
 Iteration    1 A^-1*A deviation from unit magnitude is 4.66D-15 for   2653.
 Iteration    1 A^-1*A deviation from orthogonality  is 2.19D-12 for   1876   1824.
 Error on total polarization charges =  0.05211
 SCF Done:  E(RB3LYP) =  -886.952507520     A.U. after   10 cycles
            NFock= 10  Conv=0.87D-08     -V/T= 2.0094
 SMD-CDS (non-electrostatic) energy       (kcal/mol) =       0.76
 (included in total energy above)
 D1PCM: PCM CHGder 1st derivatives, ID1Alg=3 FixD1E=F DoIter=F DoCFld=F I1PDM=0.
 Calling FoFJK, ICntrl=      2127 FMM=F ISym2X=0 I1Cent= 0 IOpClX= 0 NMat=1 NMatS=1 NMatT=0.
 ***** Axes restored to original set *****
 -------------------------------------------------------------------
 Center     Atomic                   Forces (Hartrees/Bohr)
 Number     Number              X              Y              Z
 -------------------------------------------------------------------
      1        6          -0.001294074    0.002413407   -0.000085240
      2        6           0.000920576   -0.002084735   -0.000110739
      3        6           0.000443676    0.000369228    0.000430540
      4        6          -0.000221351   -0.001445030    0.000355920
      5        6           0.000218474   -0.000094361    0.000351315
      6        6           0.000274720   -0.000081024   -0.000646452
      7        6           0.001054480   -0.000661206   -0.000570966
      8        6           0.000973196   -0.001837007   -0.000217107
      9        6           0.000478861    0.000063039    0.000022951
     10        6          -0.001225784    0.000333006   -0.000105064
     11        8           0.000326967    0.000620759   -0.000040665
     12        6          -0.000198816   -0.000360598    0.000793850
     13        6           0.000126399    0.001106733   -0.000223292
     14        8          -0.000045942   -0.000141086   -0.000610248
     15        6           0.000084866   -0.000177831   -0.000582343
     16        8          -0.000189971   -0.000444562    0.000671595
     17        6           0.000664335   -0.000220510    0.000539292
     18        6          -0.001352231    0.000056865   -0.000890075
     19        8           0.000670278    0.001207471    0.000567239
     20        1          -0.000070387   -0.000079965   -0.000127327
     21        1           0.000017511    0.000226631    0.000121561
     22        1           0.000181412    0.000186118   -0.000257047
     23        1           0.000320810    0.000128037   -0.000390658
     24        1          -0.000169788    0.000326451   -0.000181919
     25        1          -0.000124269    0.000312192    0.000420104
     26        1          -0.000089341   -0.000136520   -0.000068961
     27        1          -0.000095525   -0.000087917    0.000160984
     28        1          -0.000560325    0.000826831    0.000093651
     29        1          -0.000051934    0.000715134    0.000105260
     30        1           0.000057949   -0.000067301   -0.000113571
     31        1           0.000113329   -0.000012715   -0.000100440
     32        1           0.000068938    0.000157763   -0.000251706
     33        1          -0.000018331   -0.000464258    0.000314417
     34        1          -0.000255187   -0.000113116    0.000005813
     35        1          -0.000101636   -0.000140481    0.000277316
     36        1          -0.000236822   -0.000172539    0.000450477
     37        1           0.000336158   -0.000257373   -0.000109689
     38        1          -0.000069932   -0.000111361    0.000004096
     39        1          -0.000551692   -0.000197259   -0.000158594
     40        1          -0.000182805    0.000230331    0.000107189
     41        1          -0.000573854   -0.000057678    0.000041288
     42        1           0.000003172   -0.000057413    0.000042702
     43        1           0.000343889    0.000223847   -0.000035453
 -------------------------------------------------------------------
 Cartesian Forces:  Max     0.002413407 RMS     0.000547189

 GradGradGradGradGradGradGradGradGradGradGradGradGradGradGradGradGradGrad
 Berny optimization.
 Using GEDIIS/GDIIS optimizer.
 FormGI is forming the generalized inverse of G from B-inverse, IUseBI=4.
 Internal  Forces:  Max     0.003194657 RMS     0.000397290
 Search for a local minimum.
 Step number   6 out of a maximum of  258
 All quantities printed in internal units (Hartrees-Bohrs-Radians)
 Mixed Optimization -- En-DIIS/RFO-DIIS
 Swapping is turned off.
 Update second derivatives using D2CorX and points    2    4    3    5    6
 DE= -1.12D-04 DEPred=-4.19D-04 R= 2.68D-01
 Trust test= 2.68D-01 RLast= 3.04D-01 DXMaxT set to 2.52D-01
 ITU=  0  0 -1  0  1  0
     Eigenvalues ---    0.00302   0.00311   0.00344   0.00375   0.00467
     Eigenvalues ---    0.00508   0.00614   0.00785   0.00887   0.00960
     Eigenvalues ---    0.01063   0.01195   0.01247   0.01318   0.01343
     Eigenvalues ---    0.01447   0.02510   0.02708   0.03203   0.03924
     Eigenvalues ---    0.04068   0.04327   0.04491   0.04566   0.04710
     Eigenvalues ---    0.04859   0.04936   0.05027   0.05299   0.05427
     Eigenvalues ---    0.05474   0.05512   0.05561   0.05580   0.05602
     Eigenvalues ---    0.05609   0.05680   0.05793   0.05909   0.05963
     Eigenvalues ---    0.06407   0.06718   0.07074   0.07734   0.08507
     Eigenvalues ---    0.08631   0.08684   0.09062   0.09145   0.09505
     Eigenvalues ---    0.10168   0.11707   0.11964   0.13406   0.14066
     Eigenvalues ---    0.14420   0.15716   0.15966   0.16000   0.16000
     Eigenvalues ---    0.16000   0.16000   0.16000   0.16000   0.16001
     Eigenvalues ---    0.16004   0.16018   0.16094   0.16132   0.16902
     Eigenvalues ---    0.17145   0.18200   0.19329   0.20028   0.21225
     Eigenvalues ---    0.22400   0.23848   0.24805   0.25118   0.26586
     Eigenvalues ---    0.26923   0.27577   0.27811   0.28006   0.28337
     Eigenvalues ---    0.29082   0.29183   0.29330   0.29724   0.30966
     Eigenvalues ---    0.31010   0.31967   0.32126   0.33677   0.33778
     Eigenvalues ---    0.33831   0.33859   0.33901   0.33981   0.34053
     Eigenvalues ---    0.34085   0.34113   0.34155   0.34165   0.34191
     Eigenvalues ---    0.34203   0.34211   0.34266   0.34297   0.34306
     Eigenvalues ---    0.34335   0.34338   0.34376   0.34445   0.34712
     Eigenvalues ---    0.39717   0.40698   0.41311   0.51685   0.51983
     Eigenvalues ---    0.52067   0.52504   0.94027
 En-DIIS/RFO-DIIS IScMMF=        0 using points:     6    5
 RFO step:  Lambda=-1.01494755D-04.
 DidBck=T Rises=F RFO-DIIS coefs:    0.59845    0.40155
 Iteration  1 RMS(Cart)=  0.02839436 RMS(Int)=  0.00030729
 Iteration  2 RMS(Cart)=  0.00054976 RMS(Int)=  0.00000599
 Iteration  3 RMS(Cart)=  0.00000024 RMS(Int)=  0.00000599
 Variable       Old X    -DE/DX   Delta X   Delta X   Delta X     New X
                                 (Linear)    (Quad)   (Total)
    R1        2.55673   0.00088   0.00163  -0.00134   0.00029   2.55701
    R2        2.86572  -0.00136  -0.00116  -0.00067  -0.00182   2.86390
    R3        2.78137   0.00064   0.00219  -0.00217   0.00002   2.78139
    R4        2.83800  -0.00007   0.00065  -0.00126  -0.00061   2.83739
    R5        2.89133  -0.00152  -0.00096  -0.00204  -0.00300   2.88833
    R6        2.93437   0.00007  -0.00138   0.00075  -0.00064   2.93373
    R7        2.07488  -0.00014   0.00052  -0.00113  -0.00061   2.07427
    R8        2.06244  -0.00022  -0.00020   0.00046   0.00026   2.06270
    R9        2.92069   0.00040   0.00018   0.00023   0.00041   2.92110
   R10        2.93821   0.00066   0.00125  -0.00169  -0.00044   2.93777
   R11        2.07103   0.00030  -0.00018   0.00074   0.00056   2.07160
   R12        2.91830   0.00013   0.00054  -0.00007   0.00047   2.91877
   R13        2.07505  -0.00048  -0.00010  -0.00047  -0.00057   2.07449
   R14        2.06909   0.00038   0.00008   0.00046   0.00054   2.06963
   R15        2.91715   0.00018   0.00065   0.00003   0.00067   2.91782
   R16        2.07255   0.00024   0.00034  -0.00002   0.00032   2.07286
   R17        2.07527  -0.00014   0.00009  -0.00046  -0.00038   2.07489
   R18        2.91908  -0.00040   0.00051  -0.00170  -0.00119   2.91789
   R19        2.07978  -0.00006   0.00020  -0.00049  -0.00029   2.07950
   R20        2.87923  -0.00098   0.00142  -0.00464  -0.00322   2.87601
   R21        2.32560   0.00063   0.00152  -0.00196  -0.00044   2.32516
   R22        2.91309   0.00068   0.00376  -0.00414  -0.00038   2.91271
   R23        2.07195  -0.00040  -0.00030  -0.00040  -0.00070   2.07126
   R24        2.07111  -0.00022   0.00003  -0.00050  -0.00047   2.07064
   R25        2.89289   0.00003   0.00133  -0.00192  -0.00059   2.89231
   R26        2.73962   0.00042   0.00055  -0.00037   0.00018   2.73980
   R27        2.07317  -0.00008   0.00017  -0.00045  -0.00028   2.07289
   R28        2.07052  -0.00003   0.00038  -0.00077  -0.00039   2.07013
   R29        2.06832   0.00017   0.00023  -0.00002   0.00021   2.06854
   R30        2.06823   0.00025   0.00025   0.00015   0.00040   2.06863
   R31        2.07326  -0.00002   0.00028  -0.00052  -0.00024   2.07302
   R32        2.07038   0.00006   0.00007   0.00001   0.00008   2.07046
   R33        1.83930  -0.00004  -0.00022   0.00029   0.00007   1.83937
   R34        2.73624  -0.00085  -0.00057  -0.00011  -0.00068   2.73556
   R35        2.88568   0.00049  -0.00021   0.00119   0.00098   2.88666
   R36        2.92627  -0.00122  -0.00177   0.00055  -0.00121   2.92505
   R37        1.84008   0.00029  -0.00017   0.00068   0.00051   1.84059
   R38        2.07008   0.00003  -0.00019   0.00028   0.00008   2.07016
   R39        2.06806  -0.00012   0.00011  -0.00027  -0.00015   2.06790
   R40        2.07182   0.00003   0.00026  -0.00029  -0.00003   2.07179
   R41        2.70054  -0.00003   0.00187  -0.00250  -0.00063   2.69990
   R42        2.07158  -0.00008  -0.00052   0.00099   0.00046   2.07204
   R43        2.07110   0.00000  -0.00009  -0.00003  -0.00013   2.07098
   R44        1.84883   0.00027  -0.00153   0.00267   0.00114   1.84997
    A1        2.25682   0.00031  -0.00019   0.00280   0.00261   2.25944
    A2        1.90601  -0.00033   0.00189  -0.00442  -0.00253   1.90347
    A3        2.12023   0.00002  -0.00168   0.00163  -0.00006   2.12018
    A4        2.21913  -0.00005   0.00005  -0.00045  -0.00040   2.21872
    A5        1.96765   0.00040   0.00031   0.00129   0.00160   1.96925
    A6        2.09044  -0.00035  -0.00065  -0.00030  -0.00095   2.08949
    A7        1.91514   0.00006  -0.00035  -0.00056  -0.00092   1.91423
    A8        1.92921   0.00006   0.00070   0.00000   0.00070   1.92992
    A9        1.89438  -0.00003  -0.00203   0.00420   0.00216   1.89655
   A10        1.92854  -0.00002   0.00120  -0.00135  -0.00015   1.92839
   A11        1.94900  -0.00003   0.00050  -0.00190  -0.00139   1.94761
   A12        1.84649  -0.00004  -0.00005  -0.00028  -0.00033   1.84617
   A13        1.94017  -0.00034   0.00125  -0.00149  -0.00021   1.93996
   A14        1.98319   0.00036   0.00431  -0.00530  -0.00096   1.98223
   A15        1.85148   0.00024  -0.00325   0.00569   0.00243   1.85391
   A16        1.99229   0.00040   0.00134   0.00113   0.00251   1.99480
   A17        1.87449  -0.00039  -0.00157  -0.00268  -0.00425   1.87024
   A18        1.80802  -0.00032  -0.00335   0.00363   0.00026   1.80828
   A19        2.00782   0.00022  -0.00189   0.00418   0.00226   2.01008
   A20        1.91623   0.00012   0.00107  -0.00039   0.00069   1.91692
   A21        1.89661  -0.00006  -0.00028  -0.00005  -0.00032   1.89630
   A22        1.86372  -0.00002   0.00064  -0.00037   0.00027   1.86398
   A23        1.91950  -0.00023   0.00063  -0.00260  -0.00196   1.91754
   A24        1.85380  -0.00004  -0.00002  -0.00118  -0.00120   1.85260
   A25        2.04659   0.00016  -0.00043   0.00356   0.00311   2.04970
   A26        1.90936  -0.00012   0.00097  -0.00117  -0.00020   1.90917
   A27        1.88272  -0.00010  -0.00007  -0.00229  -0.00236   1.88036
   A28        1.88502   0.00013  -0.00025   0.00241   0.00217   1.88718
   A29        1.88399  -0.00002  -0.00095   0.00013  -0.00080   1.88319
   A30        1.84604  -0.00008   0.00083  -0.00338  -0.00255   1.84349
   A31        1.97796  -0.00016  -0.00037   0.00187   0.00149   1.97946
   A32        1.94175  -0.00009   0.00008  -0.00056  -0.00048   1.94127
   A33        1.84908   0.00014  -0.00044   0.00069   0.00025   1.84933
   A34        1.96649   0.00013  -0.00062   0.00070   0.00007   1.96656
   A35        1.86612  -0.00008   0.00082  -0.00251  -0.00168   1.86443
   A36        1.85210   0.00007   0.00067  -0.00046   0.00020   1.85230
   A37        1.90274  -0.00031  -0.00283   0.00394   0.00111   1.90384
   A38        2.20130  -0.00020   0.00163  -0.00333  -0.00170   2.19961
   A39        2.17910   0.00051   0.00121  -0.00060   0.00061   2.17971
   A40        1.83024   0.00052   0.00208  -0.00224  -0.00015   1.83009
   A41        1.91929  -0.00041   0.00097  -0.00569  -0.00471   1.91457
   A42        1.92705  -0.00059  -0.00167  -0.00114  -0.00282   1.92423
   A43        1.94046  -0.00013  -0.00051   0.00100   0.00048   1.94094
   A44        1.97756   0.00015  -0.00138   0.00419   0.00281   1.98037
   A45        1.86977   0.00041   0.00052   0.00338   0.00389   1.87366
   A46        1.81553  -0.00028  -0.00122   0.00060  -0.00061   1.81491
   A47        1.97772  -0.00018  -0.00088  -0.00110  -0.00197   1.97575
   A48        1.82057   0.00022  -0.00039   0.00164   0.00124   1.82181
   A49        1.97285   0.00024  -0.00061   0.00164   0.00104   1.97388
   A50        1.95578   0.00016   0.00256  -0.00209   0.00048   1.95626
   A51        1.91461  -0.00017   0.00051  -0.00071  -0.00020   1.91440
   A52        1.92183   0.00008   0.00013   0.00018   0.00031   1.92214
   A53        1.95282   0.00006  -0.00045   0.00131   0.00086   1.95368
   A54        1.93324   0.00029   0.00056   0.00032   0.00089   1.93413
   A55        1.88580  -0.00006  -0.00002  -0.00021  -0.00023   1.88558
   A56        1.88348  -0.00021   0.00013  -0.00139  -0.00126   1.88222
   A57        1.88450  -0.00018  -0.00035  -0.00034  -0.00068   1.88382
   A58        1.93641   0.00055  -0.00111   0.00401   0.00290   1.93931
   A59        1.91940  -0.00015  -0.00007  -0.00083  -0.00090   1.91850
   A60        1.93145   0.00036   0.00101   0.00061   0.00161   1.93307
   A61        1.89431  -0.00038   0.00019  -0.00325  -0.00305   1.89126
   A62        1.89688  -0.00038  -0.00014  -0.00077  -0.00091   1.89597
   A63        1.88416  -0.00004   0.00013   0.00005   0.00018   1.88434
   A64        1.89040  -0.00010  -0.00049   0.00043  -0.00006   1.89033
   A65        1.88443   0.00003  -0.00097   0.00168   0.00072   1.88515
   A66        1.99932   0.00052   0.00295  -0.00176   0.00119   2.00051
   A67        1.94800  -0.00066  -0.00175  -0.00170  -0.00344   1.94455
   A68        1.84792  -0.00001   0.00075   0.00078   0.00153   1.84945
   A69        1.88468  -0.00041  -0.00201  -0.00050  -0.00250   1.88218
   A70        1.89374   0.00050   0.00083   0.00167   0.00250   1.89624
   A71        1.86127  -0.00060  -0.00103  -0.00038  -0.00141   1.85986
   A72        1.93817   0.00004  -0.00020   0.00124   0.00104   1.93921
   A73        1.93937   0.00029   0.00044   0.00041   0.00085   1.94022
   A74        1.92508   0.00014  -0.00029   0.00038   0.00010   1.92517
   A75        1.88802   0.00004   0.00001   0.00143   0.00144   1.88945
   A76        1.88721  -0.00009   0.00005  -0.00037  -0.00032   1.88689
   A77        1.88418  -0.00044  -0.00001  -0.00322  -0.00323   1.88094
   A78        1.98868  -0.00319  -0.00283  -0.00307  -0.00590   1.98278
   A79        1.93855   0.00076   0.00032   0.00009   0.00041   1.93896
   A80        1.86810   0.00082   0.00049   0.00204   0.00253   1.87064
   A81        1.92910   0.00105   0.00015   0.00044   0.00059   1.92968
   A82        1.85690   0.00118   0.00157   0.00178   0.00335   1.86025
   A83        1.87618  -0.00048   0.00056  -0.00105  -0.00049   1.87568
   A84        1.88696   0.00022  -0.00169   0.00328   0.00159   1.88856
    D1        0.05316  -0.00001   0.00330  -0.00678  -0.00349   0.04967
    D2        3.07602  -0.00002   0.00043  -0.00140  -0.00097   3.07504
    D3       -3.07156  -0.00004   0.00226  -0.00729  -0.00503  -3.07659
    D4       -0.04870  -0.00005  -0.00061  -0.00191  -0.00252  -0.05122
    D5        0.28381   0.00003   0.00048  -0.00243  -0.00196   0.28185
    D6       -1.95337   0.00006   0.00158  -0.00447  -0.00289  -1.95626
    D7        2.32456  -0.00006   0.00100  -0.00403  -0.00303   2.32153
    D8       -2.87647   0.00006   0.00166  -0.00191  -0.00026  -2.87673
    D9        1.16954   0.00009   0.00275  -0.00395  -0.00120   1.16834
   D10       -0.83571  -0.00003   0.00218  -0.00352  -0.00134  -0.83705
   D11        0.07032  -0.00001  -0.00277   0.00954   0.00676   0.07709
   D12       -3.06159   0.00000  -0.00396   0.00839   0.00443  -3.05716
   D13       -3.05596  -0.00004  -0.00373   0.00906   0.00533  -3.05063
   D14        0.09531  -0.00003  -0.00491   0.00791   0.00300   0.09831
   D15        0.79956   0.00008  -0.00449   0.00792   0.00342   0.80298
   D16       -1.33170   0.00002  -0.00623   0.00999   0.00376  -1.32795
   D17        2.93372   0.00006  -0.00539   0.00791   0.00251   2.93623
   D18       -2.21584   0.00005  -0.00151   0.00211   0.00060  -2.21524
   D19        1.93608  -0.00001  -0.00324   0.00418   0.00094   1.93702
   D20       -0.08168   0.00003  -0.00240   0.00209  -0.00031  -0.08199
   D21        0.00830   0.00008   0.00348  -0.00600  -0.00251   0.00579
   D22        2.15765   0.00008   0.00141  -0.00420  -0.00279   2.15486
   D23       -2.04408  -0.00007   0.00131  -0.00461  -0.00330  -2.04738
   D24        3.04090   0.00009   0.00090  -0.00109  -0.00018   3.04072
   D25       -1.09293   0.00009  -0.00118   0.00071  -0.00046  -1.09339
   D26        0.98852  -0.00007  -0.00128   0.00030  -0.00097   0.98755
   D27       -1.50232   0.00027  -0.00055  -0.00074  -0.00129  -1.50361
   D28        2.50481  -0.00029  -0.00748   0.00370  -0.00376   2.50105
   D29        0.53004  -0.00023  -0.00364  -0.00141  -0.00505   0.52499
   D30        0.62934   0.00038   0.00089  -0.00200  -0.00111   0.62823
   D31       -1.64671  -0.00018  -0.00604   0.00244  -0.00359  -1.65030
   D32        2.66170  -0.00012  -0.00220  -0.00267  -0.00488   2.65682
   D33        2.67954   0.00029   0.00192  -0.00440  -0.00249   2.67705
   D34        0.40349  -0.00027  -0.00501   0.00003  -0.00496   0.39852
   D35       -1.57128  -0.00021  -0.00117  -0.00508  -0.00625  -1.57754
   D36        0.65729   0.00002   0.00277   0.00199   0.00475   0.66205
   D37       -1.44499  -0.00019   0.00244  -0.00012   0.00231  -1.44268
   D38        2.81754  -0.00018   0.00203   0.00153   0.00355   2.82109
   D39        2.92859   0.00056   0.01126  -0.00584   0.00542   2.93401
   D40        0.82630   0.00035   0.01093  -0.00795   0.00298   0.82928
   D41       -1.19435   0.00036   0.01052  -0.00630   0.00422  -1.19013
   D42       -1.36090   0.00014   0.00689  -0.00248   0.00442  -1.35648
   D43        2.82000  -0.00007   0.00657  -0.00459   0.00198   2.82197
   D44        0.79934  -0.00005   0.00615  -0.00294   0.00321   0.80255
   D45       -3.00993  -0.00003  -0.01815  -0.01838  -0.03655  -3.04648
   D46        1.21951  -0.00035  -0.02022  -0.01945  -0.03968   1.17983
   D47       -0.94118  -0.00090  -0.02222  -0.01893  -0.04116  -0.98235
   D48        1.02345  -0.00023  -0.02531  -0.01237  -0.03766   0.98579
   D49       -1.03029  -0.00056  -0.02738  -0.01343  -0.04079  -1.07109
   D50        3.09220  -0.00111  -0.02938  -0.01291  -0.04228   3.04992
   D51       -1.00917   0.00024  -0.02200  -0.01195  -0.03395  -1.04312
   D52       -3.06291  -0.00009  -0.02407  -0.01301  -0.03708  -3.09999
   D53        1.05958  -0.00064  -0.02607  -0.01250  -0.03857   1.02101
   D54        0.85994  -0.00012  -0.00024  -0.00898  -0.00922   0.85072
   D55       -1.29330  -0.00032  -0.00041  -0.01398  -0.01438  -1.30768
   D56        2.98972  -0.00012  -0.00185  -0.00816  -0.01002   2.97971
   D57        2.99081   0.00016   0.00038  -0.00704  -0.00667   2.98414
   D58        0.83757  -0.00004   0.00021  -0.01204  -0.01183   0.82574
   D59       -1.16259   0.00016  -0.00123  -0.00623  -0.00746  -1.17006
   D60       -1.28814  -0.00002   0.00102  -0.00993  -0.00891  -1.29706
   D61        2.84181  -0.00022   0.00085  -0.01493  -0.01407   2.82773
   D62        0.84164  -0.00001  -0.00059  -0.00912  -0.00971   0.83193
   D63       -1.23237   0.00009  -0.00232   0.01190   0.00958  -1.22279
   D64        0.99195  -0.00005  -0.00307   0.01332   0.01026   1.00221
   D65        3.02008   0.00006  -0.00209   0.01160   0.00951   3.02958
   D66        0.93321   0.00017  -0.00153   0.01499   0.01347   0.94668
   D67       -3.12565   0.00002  -0.00228   0.01642   0.01414  -3.11151
   D68       -1.09753   0.00013  -0.00130   0.01470   0.01339  -1.08413
   D69        2.92169   0.00013  -0.00116   0.01233   0.01117   2.93286
   D70       -1.13717  -0.00001  -0.00191   0.01376   0.01185  -1.12532
   D71        0.89095   0.00010  -0.00093   0.01203   0.01110   0.90205
   D72       -3.08299  -0.00013  -0.00511   0.00314  -0.00197  -3.08496
   D73        1.10267  -0.00015  -0.00487   0.00242  -0.00246   1.10021
   D74       -1.00100  -0.00016  -0.00451   0.00173  -0.00278  -1.00378
   D75        0.95686   0.00005  -0.00415   0.00048  -0.00366   0.95319
   D76       -1.14067   0.00003  -0.00391  -0.00024  -0.00415  -1.14482
   D77        3.03885   0.00002  -0.00355  -0.00093  -0.00448   3.03437
   D78       -1.07962   0.00003  -0.00522   0.00342  -0.00180  -1.08142
   D79        3.10604   0.00001  -0.00498   0.00270  -0.00228   3.10376
   D80        1.00237   0.00000  -0.00462   0.00201  -0.00261   0.99976
   D81       -0.06251   0.00003   0.00479  -0.01291  -0.00812  -0.07062
   D82        2.02515  -0.00004   0.00587  -0.01591  -0.01004   2.01511
   D83       -2.19844  -0.00015   0.00609  -0.01595  -0.00985  -2.20829
   D84        3.06956   0.00002   0.00596  -0.01179  -0.00584   3.06372
   D85       -1.12597  -0.00005   0.00704  -0.01480  -0.00775  -1.13372
   D86        0.93363  -0.00016   0.00726  -0.01484  -0.00757   0.92606
   D87        0.03338  -0.00005  -0.00474   0.01100   0.00627   0.03965
   D88       -2.11915   0.00022  -0.00250   0.01100   0.00851  -2.11064
   D89        1.98976   0.00013  -0.00475   0.01233   0.00759   1.99734
   D90       -2.04006   0.00021  -0.00686   0.01857   0.01172  -2.02834
   D91        2.09059   0.00047  -0.00462   0.01857   0.01396   2.10455
   D92       -0.08368   0.00038  -0.00687   0.01990   0.01303  -0.07065
   D93        2.13615  -0.00034  -0.00619   0.01049   0.00430   2.14045
   D94       -0.01638  -0.00008  -0.00395   0.01049   0.00654  -0.00984
   D95       -2.19066  -0.00016  -0.00620   0.01182   0.00561  -2.18504
   D96        1.00429   0.00026   0.01027  -0.01168  -0.00141   1.00288
   D97        3.10020   0.00004   0.00975  -0.01370  -0.00395   3.09625
   D98       -1.10283   0.00012   0.01051  -0.01379  -0.00328  -1.10612
   D99        3.06432  -0.00006   0.00763  -0.01050  -0.00287   3.06145
   D100      -1.12294  -0.00028   0.00712  -0.01252  -0.00541  -1.12835
   D101       0.95720  -0.00019   0.00787  -0.01261  -0.00474   0.95246
   D102      -1.02233   0.00020   0.01096  -0.01259  -0.00162  -1.02395
   D103       1.07359  -0.00002   0.01045  -0.01461  -0.00416   1.06943
   D104      -3.12945   0.00007   0.01120  -0.01470  -0.00350  -3.13294
   D105      -3.11545   0.00032  -0.01333   0.03378   0.02046  -3.09499
   D106       1.21452   0.00045  -0.01281   0.03311   0.02029   1.23481
   D107      -0.99172   0.00015  -0.01433   0.03306   0.01873  -0.97298
   D108       1.16452  -0.00054   0.01203  -0.02117  -0.00914   1.15538
   D109      -2.96978   0.00009   0.01543  -0.02189  -0.00646  -2.97623
   D110      -0.94423   0.00048   0.01580  -0.01981  -0.00401  -0.94824
   D111      -0.96349   0.00009  -0.00461   0.01263   0.00801  -0.95547
   D112       1.13893   0.00036  -0.00444   0.01555   0.01111   1.15004
   D113      -3.05538   0.00008  -0.00436   0.01204   0.00768  -3.04771
   D114      -3.03789  -0.00024  -0.00564   0.01103   0.00540  -3.03249
   D115      -0.93548   0.00003  -0.00547   0.01396   0.00850  -0.92698
   D116       1.15340  -0.00024  -0.00539   0.01045   0.00506   1.15846
   D117       1.22590   0.00000  -0.00408   0.01041   0.00633   1.23223
   D118      -2.95487   0.00027  -0.00391   0.01334   0.00943  -2.94544
   D119      -0.86599   0.00000  -0.00384   0.00983   0.00599  -0.86000
   D120      -0.88412   0.00091   0.02793   0.01622   0.04415  -0.83997
   D121       1.30820   0.00042   0.02617   0.01445   0.04062   1.34883
   D122      -2.93178   0.00074   0.02730   0.01445   0.04175  -2.89003
   D123       1.18448   0.00030   0.02450   0.01697   0.04146   1.22595
   D124      -2.90638  -0.00019   0.02273   0.01520   0.03794  -2.86844
   D125      -0.86318   0.00013   0.02386   0.01519   0.03906  -0.82412
   D126      -3.10329   0.00033   0.02475   0.01848   0.04323  -3.06007
   D127      -0.91097  -0.00016   0.02299   0.01671   0.03970  -0.87128
   D128       1.13223   0.00016   0.02412   0.01670   0.04082   1.17305
   D129       1.51281  -0.00037  -0.00282  -0.00457  -0.00739   1.50542
   D130      -0.68450   0.00025  -0.00117  -0.00264  -0.00381  -0.68831
   D131      -2.71625  -0.00038  -0.00280  -0.00262  -0.00543  -2.72168
         Item               Value     Threshold  Converged?
 Maximum Force            0.003195     0.000450     NO 
 RMS     Force            0.000397     0.000300     NO 
 Maximum Displacement     0.140617     0.001800     NO 
 RMS     Displacement     0.028319     0.001200     NO 
 Predicted change in Energy=-2.034733D-04
 GradGradGradGradGradGradGradGradGradGradGradGradGradGradGradGradGradGrad

                          Input orientation:                          
 ---------------------------------------------------------------------
 Center     Atomic      Atomic             Coordinates (Angstroms)
 Number     Number       Type             X           Y           Z
 ---------------------------------------------------------------------
      1          6           0        1.629037    0.737650    0.168890
      2          6           0        0.937380   -0.353351    0.571687
      3          6           0       -0.465717   -0.390866    1.104940
      4          6           0       -1.389361    0.476130    0.207529
      5          6           0       -1.364827    1.957468    0.648505
      6          6           0        0.012954    2.483485    1.107472
      7          6           0        1.224132    2.197862    0.193393
      8          6           0        2.932981    0.310520   -0.363675
      9          6           0        2.992886   -1.210197   -0.372437
     10          6           0        1.675585   -1.661400    0.288520
     11          8           0        3.840430    1.052749   -0.737269
     12          6           0        1.034087    2.749373   -1.236262
     13          6           0        1.893468   -2.514104    1.540711
     14          8           0        0.814015   -2.367542   -0.639433
     15          6           0       -2.816271   -0.114731    0.029785
     16          8           0       -3.527385    0.711461   -0.922713
     17          6           0       -3.666019   -0.118872    1.299168
     18          6           0       -2.765310   -1.554455   -0.536347
     19          8           0       -1.907824   -1.693121   -1.670699
     20          1           0       -0.493655   -0.034395    2.142725
     21          1           0       -0.798834   -1.429773    1.138917
     22          1           0       -0.964428    0.432183   -0.802048
     23          1           0       -2.057250    2.107959    1.486958
     24          1           0       -1.743551    2.573956   -0.173671
     25          1           0        0.238742    2.089888    2.106131
     26          1           0       -0.068261    3.571601    1.229876
     27          1           0        2.080262    2.742121    0.619715
     28          1           0        3.062394   -1.571225   -1.404998
     29          1           0        3.887635   -1.557553    0.156148
     30          1           0        0.798205    3.820012   -1.199627
     31          1           0        0.221352    2.240958   -1.766370
     32          1           0        1.948767    2.627398   -1.825059
     33          1           0        0.942016   -2.748340    2.028751
     34          1           0        2.384350   -3.457064    1.270045
     35          1           0        2.536057   -1.992538    2.258677
     36          1           0        1.212898   -3.235343   -0.827124
     37          1           0       -3.077071    0.598399   -1.778932
     38          1           0       -3.150048   -0.632614    2.117658
     39          1           0       -3.895168    0.900473    1.624582
     40          1           0       -4.616736   -0.634237    1.118874
     41          1           0       -2.492350   -2.275600    0.243208
     42          1           0       -3.776686   -1.804583   -0.876320
     43          1           0       -0.998583   -1.859542   -1.348281
 ---------------------------------------------------------------------
                    Distance matrix (angstroms):
                    1          2          3          4          5
     1  C    0.000000
     2  C    1.353114   0.000000
     3  C    2.556900   1.501482   0.000000
     4  C    3.029953   2.496872   1.552465   0.000000
     5  C    3.268213   3.262812   2.555662   1.545777   0.000000
     6  C    2.557460   3.031380   2.913937   2.608804   1.544547
     7  C    1.515509   2.594999   3.223045   3.129681   2.639626
     8  C    1.471847   2.301750   3.768279   4.363066   4.712548
     9  C    2.438693   2.418814   3.849140   4.731188   5.483255
    10  C    2.402481   1.528438   2.620300   3.737577   4.740243
    11  O    2.410534   3.481119   4.901089   5.345639   5.462014
    12  C    2.524965   3.592343   4.194252   3.622882   3.151865
    13  C    3.539170   2.553815   3.203715   4.636360   5.604238
    14  O    3.310569   2.353508   2.930495   3.695765   5.011173
    15  C    4.528429   3.800065   2.599483   1.554600   2.604518
    16  O    5.270766   4.827130   3.834099   2.429810   2.949223
    17  C    5.481677   4.666421   3.217707   2.594007   3.167023
    18  C    5.006135   4.047259   3.055469   2.563174   3.962175
    19  O    4.669274   3.862443   3.388173   2.915852   4.358940
    20  H    2.999650   2.148896   1.097656   2.192694   2.638021
    21  H    3.396061   2.120111   1.091534   2.201969   3.469042
    22  H    2.786053   2.474083   2.136055   1.096242   2.142643
    23  H    4.147742   3.982910   2.987146   2.178504   1.097770
    24  H    3.855350   4.038821   3.472446   2.161398   1.095200
    25  H    2.741236   2.968506   2.766368   2.976512   2.171093
    26  H    3.469552   4.104847   3.984310   3.517448   2.150465
    27  H    2.103510   3.300065   4.066087   4.164481   3.533433
    28  H    3.140468   3.147410   4.487829   5.158491   6.022362
    29  H    3.220153   3.213532   4.605762   5.655546   6.339255
    30  H    3.473338   4.535844   4.963872   4.236400   3.400496
    31  H    2.826084   3.565059   3.955122   3.099241   2.903094
    32  H    2.765720   3.956281   4.850211   4.461218   4.188942
    33  H    4.010388   2.803397   2.897037   4.375999   5.419524
    34  H    4.402120   3.494919   4.189476   5.553363   6.615119
    35  H    3.555815   2.844053   3.592646   5.070545   5.780320
    36  H    4.117024   3.215348   3.826443   4.649439   5.982260
    37  H    5.095180   4.748374   4.014291   2.609472   3.266696
    38  H    5.339941   4.378936   2.879179   2.824522   3.471880
    39  H    5.715102   5.102369   3.701177   2.909841   2.910771
    40  H    6.464845   5.588068   4.158170   3.532621   4.184864
    41  H    5.105980   3.945376   2.898628   2.964772   4.399368
    42  H    6.064425   5.140546   4.109318   3.475010   4.721777
    43  H    3.993946   3.114939   2.908479   2.833481   4.323293
                    6          7          8          9         10
     6  C    0.000000
     7  C    1.544044   0.000000
     8  C    3.925890   2.606252   0.000000
     9  C    4.971258   3.881175   1.521921   0.000000
    10  C    4.540384   3.886741   2.427935   1.541340   0.000000
    11  O    4.483264   3.003737   1.230423   2.443841   3.620138
    12  C    2.570311   1.544083   3.211730   4.501253   4.710774
    13  C    5.357231   4.946302   3.561710   2.563013   1.530543
    14  O    5.217839   4.658831   3.426087   2.481574   1.449840
    15  C    3.989567   4.658294   5.778369   5.925211   4.757720
    16  O    4.449238   5.102155   6.496892   6.819787   5.845378
    17  C    4.510416   5.523003   6.818814   6.951710   5.650977
    18  C    5.169705   5.525219   5.998206   5.770806   4.518118
    19  O    5.371374   5.331392   5.399656   5.092706   4.084160
    20  H    2.769137   3.425443   4.259442   4.456963   3.284939
    21  H    3.996695   4.259828   4.383245   4.087730   2.626704
    22  H    2.968060   2.983005   3.923872   4.306078   3.541482
    23  H    2.137937   3.528294   5.617654   6.322292   5.438601
    24  H    2.175965   3.013855   5.198961   6.065736   5.462815
    25  H    1.096913   2.154349   4.065098   4.961771   4.409126
    26  H    1.097987   2.152146   4.709725   5.899459   5.595663
    27  H    2.139758   1.100422   2.758055   4.175891   4.434462
    28  H    5.661471   4.487770   2.154545   1.096063   2.190747
    29  H    5.678746   4.604213   2.161314   1.095736   2.218440
    30  H    2.779502   2.180204   4.191971   5.550123   5.747195
    31  H    2.891577   2.201839   3.612074   4.640573   4.643895
    32  H    3.516791   2.187177   2.910712   4.234079   4.789115
    33  H    5.392949   5.283280   4.363974   3.512501   2.178984
    34  H    6.398442   5.872263   4.143033   2.848943   2.165675
    35  H    5.265558   4.852422   3.512599   2.782717   2.175220
    36  H    6.155283   5.528227   3.968200   2.734284   1.983945
    37  H    4.629593   4.994867   6.181145   6.487959   5.654094
    38  H    4.553584   5.554083   6.636999   6.653556   5.262212
    39  H    4.248146   5.471631   7.136163   7.475847   6.275471
    40  H    5.581608   6.556907   7.751693   7.775736   6.429452
    41  H    5.447237   5.816062   6.040740   5.621558   4.213191
    42  H    6.056758   6.493999   7.053800   6.814271   5.577150
    43  H    5.090758   4.876448   4.597371   4.160017   3.141584
                   11         12         13         14         15
    11  O    0.000000
    12  C    3.317091   0.000000
    13  C    4.658573   6.012846   0.000000
    14  O    4.568058   5.156303   2.437155   0.000000
    15  C    6.801695   4.962985   5.497411   4.324580   0.000000
    16  O    7.378047   5.005839   6.771881   5.329941   1.447594
    17  C    7.865530   6.061867   6.058331   5.374514   1.527555
    18  C    7.104484   5.783445   5.190309   3.671963   1.547872
    19  O    6.438441   5.345965   5.043509   2.987769   2.491633
    20  H    5.316065   4.636908   3.494243   3.859272   3.140942
    21  H    5.586211   5.144544   2.930137   2.577444   2.651332
    22  H    4.845200   3.090627   4.726172   3.320808   2.102471
    23  H    6.390876   4.169377   6.080669   5.726763   2.764021
    24  H    5.814857   2.979118   6.485012   5.583591   2.901924
    25  H    4.704545   3.498440   4.924892   5.266664   4.301705
    26  H    5.048975   2.823662   6.401625   6.288573   4.751928
    27  H    2.791698   2.130536   5.339572   5.412716   5.699619
    28  H    2.817169   4.775989   3.306450   2.505079   6.224040
    29  H    2.759366   5.350809   2.609351   3.276610   6.858576
    30  H    4.138436   1.096927   6.987853   6.212882   5.482526
    31  H    3.945709   1.095464   6.028547   4.781163   4.242946
    32  H    2.690947   1.094623   6.145446   5.257642   5.802181
    33  H    5.522677   6.394814   1.094674   2.698258   5.005645
    34  H    5.146639   6.828224   1.096995   2.701687   6.305227
    35  H    4.466638   6.079164   1.095640   3.391916   6.094385
    36  H    5.029883   6.001349   2.567100   0.973351   5.167854
    37  H    7.010230   4.671489   6.738988   5.023526   1.961639
    38  H    7.736785   6.339843   5.413864   5.130821   2.176884
    39  H    8.089562   5.991695   6.721210   6.162961   2.176703
    40  H    8.821272   6.994804   6.789300   5.965656   2.167412
    41  H    7.221036   6.314662   4.579934   3.423385   2.195411
    42  H    8.136592   6.634125   6.204522   4.631153   2.144533
    43  H    5.680742   5.038492   4.139890   2.011478   2.871832
                   16         17         18         19         20
    16  O    0.000000
    17  C    2.376011   0.000000
    18  C    2.421655   2.498258   0.000000
    19  O    2.994074   3.793365   1.428728   0.000000
    20  H    4.376840   3.283690   3.827327   4.392431   0.000000
    21  H    4.034872   3.156722   2.586327   3.032021   1.745808
    22  H    2.580951   3.466608   2.694533   2.482231   3.018446
    23  H    3.149288   2.753575   4.243629   4.943818   2.732131
    24  H    2.685520   3.621666   4.268408   4.525045   3.705595
    25  H    5.025701   4.558176   5.411863   5.760499   2.247293
    26  H    4.977909   5.154440   6.055581   6.286066   3.743990
    27  H    6.160225   6.454974   6.578497   6.389226   4.080889
    28  H    6.990596   7.395498   5.892111   4.978807   5.252968
    29  H    7.829106   7.773931   6.688890   6.078084   5.046009
    30  H    5.333901   6.456631   6.482552   6.159476   5.262763
    31  H    4.135716   5.484339   4.983800   4.474319   4.579246
    32  H    5.871396   6.987747   6.432045   5.793446   5.365993
    33  H    6.376277   5.355407   4.663621   4.787588   3.072399
    34  H    7.558664   6.910234   5.779444   5.493835   4.556220
    35  H    7.361941   6.549582   6.009041   5.939505   3.609283
    36  H    6.169010   6.167442   4.328519   3.581756   4.688112
    37  H    0.974001   3.214971   2.505193   2.574862   4.738551
    38  H    3.345561   1.095483   2.835764   4.125462   2.723034
    39  H    2.580640   1.094288   3.460182   4.640597   3.565493
    40  H    2.676876   1.096344   2.648459   4.030031   4.290440
    41  H    3.369451   2.672831   1.096478   2.084224   3.553301
    42  H    2.528790   2.754381   1.095913   2.033741   4.798592
    43  H    3.631254   4.141755   1.968156   0.978963   3.971554
                   21         22         23         24         25
    21  H    0.000000
    22  H    2.694744   0.000000
    23  H    3.770980   3.040072   0.000000
    24  H    4.318012   2.364124   1.753069   0.000000
    25  H    3.794744   3.557121   2.378084   3.059625   0.000000
    26  H    5.055269   3.845487   2.482824   2.402465   1.748584
    27  H    5.095435   4.077666   4.274726   3.908873   2.454799
    28  H    4.626077   4.537894   6.936178   6.464967   5.805582
    29  H    4.790110   5.331014   7.109761   6.992025   5.515495
    30  H    5.964860   3.839574   4.278141   3.010941   3.772846
    31  H    4.791214   2.368049   3.974149   2.551160   3.875486
    32  H    5.726700   3.788433   5.223739   4.045139   4.320573
    33  H    2.358173   4.665156   5.733479   6.355295   4.889687
    34  H    3.776210   5.534810   7.123506   7.449636   6.005943
    35  H    3.562592   5.244112   6.205489   6.714479   4.686910
    36  H    3.342524   4.265223   6.678302   6.550996   6.157195
    37  H    4.221100   2.333493   3.739632   2.873668   5.320984
    38  H    2.668633   3.799397   3.017073   4.184557   4.346959
    39  H    3.905534   3.833675   2.203384   3.265535   4.328488
    40  H    3.899956   4.262223   3.769097   4.496484   5.654308
    41  H    2.094210   3.280122   4.577315   4.924702   5.476024
    42  H    3.615144   3.594083   4.883597   4.878418   6.339210
    43  H    2.531947   2.356171   4.990032   4.646568   5.390913
                   26         27         28         29         30
    26  H    0.000000
    27  H    2.382538   0.000000
    28  H    6.572078   4.865079   0.000000
    29  H    6.565838   4.687077   1.765896   0.000000
    30  H    2.591324   2.472959   5.850997   6.348300   0.000000
    31  H    3.291197   3.065961   4.768108   5.618399   1.774083
    32  H    3.780549   2.450994   4.364063   5.019781   1.771239
    33  H    6.449846   5.781536   4.203836   3.687993   7.320270
    34  H    7.444396   6.240616   3.342452   2.666228   7.846717
    35  H    6.229008   5.030998   3.725191   2.537046   6.983247
    36  H    7.225448   6.210937   2.554185   3.306965   7.077341
    37  H    5.190934   6.078416   6.522279   7.543195   5.072687
    38  H    5.287815   6.402251   7.203091   7.364239   6.813147
    39  H    4.683581   6.333024   7.980934   8.292781   6.207062
    40  H    6.195968   7.516564   8.137377   8.608350   7.384942
    41  H    6.406206   6.799123   5.836772   6.420856   7.075734
    42  H    6.862348   7.564025   6.863451   7.737495   7.257425
    43  H    6.083560   5.876019   4.071594   5.121488   5.958849
                   31         32         33         34         35
    31  H    0.000000
    32  H    1.771086   0.000000
    33  H    6.309945   6.690587   0.000000
    34  H    6.809246   6.840327   1.777147   0.000000
    35  H    6.283419   6.193998   1.779064   1.773483   0.000000
    36  H    5.644043   5.992420   2.909738   2.412380   3.580151
    37  H    3.684800   5.420149   6.469325   7.454539   7.383931
    38  H    5.891471   7.222922   4.607514   6.271006   5.848168
    39  H    5.499199   7.002419   6.072522   7.651546   7.080412
    40  H    6.324434   7.900053   6.016396   7.550258   7.369299
    41  H    5.639316   6.931136   3.899553   5.121763   5.424677
    42  H    5.756987   7.302285   5.621055   6.730225   7.050833
    43  H    4.298505   5.389510   3.995026   4.566393   5.051882
                   36         37         38         39         40
    36  H    0.000000
    37  H    5.831582   0.000000
    38  H    5.872073   4.087069   0.000000
    39  H    7.014853   3.513466   1.774453   0.000000
    40  H    6.673627   3.505316   1.774471   1.769671   0.000000
    41  H    3.974366   3.562417   2.577893   3.736780   2.823805
    42  H    5.190900   2.660543   3.275681   3.685902   2.460933
    43  H    2.656141   3.247621   4.259916   4.984556   4.547445
                   41         42         43
    41  H    0.000000
    42  H    1.767687   0.000000
    43  H    2.222000   2.818443   0.000000
 Stoichiometry    C15H24O4
 Framework group  C1[X(C15H24O4)]
 Deg. of freedom   123
 Full point group                 C1      NOp   1
 Largest Abelian subgroup         C1      NOp   1
 Largest concise Abelian subgroup C1      NOp   1
                         Standard orientation:                         
 ---------------------------------------------------------------------
 Center     Atomic      Atomic             Coordinates (Angstroms)
 Number     Number       Type             X           Y           Z
 ---------------------------------------------------------------------
      1          6           0        1.655452    0.730272    0.176671
      2          6           0        0.954560   -0.362986    0.556743
      3          6           0       -0.456480   -0.402041    1.068491
      4          6           0       -1.363958    0.477908    0.167203
      5          6           0       -1.341590    1.954114    0.625181
      6          6           0        0.030728    2.470568    1.110611
      7          6           0        1.254611    2.191394    0.211587
      8          6           0        2.965946    0.305020   -0.341115
      9          6           0        3.021408   -1.215684   -0.366136
     10          6           0        1.692997   -1.670105    0.269910
     11          8           0        3.881119    1.048518   -0.692696
     12          6           0        1.087680    2.759534   -1.214437
     13          6           0        1.889520   -2.537512    1.515521
     14          8           0        0.843321   -2.363041   -0.678734
     15          6           0       -2.789810   -0.106389   -0.038520
     16          8           0       -3.484079    0.732704   -0.992167
     17          6           0       -3.658503   -0.122097    1.217883
     18          6           0       -2.734691   -1.539816   -0.620033
     19          8           0       -1.860714   -1.668447   -1.742924
     20          1           0       -0.498904   -0.057165    2.109698
     21          1           0       -0.793187   -1.440201    1.085758
     22          1           0       -0.924070    0.443961   -0.836337
     23          1           0       -2.046051    2.097369    1.454827
     24          1           0       -1.706092    2.580999   -0.195561
     25          1           0        0.240335    2.065062    2.108031
     26          1           0       -0.049045    3.557492    1.244055
     27          1           0        2.105884    2.728111    0.656780
     28          1           0        3.105305   -1.565307   -1.401549
     29          1           0        3.907085   -1.571794    0.171821
     30          1           0        0.854491    3.830436   -1.169259
     31          1           0        0.281461    2.259687   -1.762346
     32          1           0        2.010715    2.641281   -1.790825
     33          1           0        0.930158   -2.774198    1.986600
     34          1           0        2.381571   -3.478923    1.241606
     35          1           0        2.522836   -2.026086    2.248857
     36          1           0        1.242365   -3.229938   -0.870216
     37          1           0       -3.021320    0.627841   -1.842775
     38          1           0       -3.156406   -0.646638    2.038151
     39          1           0       -3.889443    0.894248    1.551312
     40          1           0       -4.607953   -0.632387    1.017585
     41          1           0       -2.475616   -2.270536    0.155332
     42          1           0       -3.741602   -1.782900   -0.977897
     43          1           0       -0.956913   -1.841363   -1.408840
 ---------------------------------------------------------------------
 Rotational constants (GHZ):      0.5284031      0.3090546      0.2390828
 Standard basis: 6-31G(d) (6D, 7F)
 There are   333 symmetry adapted cartesian basis functions of A   symmetry.
 There are   333 symmetry adapted basis functions of A   symmetry.
   333 basis functions,   628 primitive gaussians,   333 cartesian basis functions
    73 alpha electrons       73 beta electrons
       nuclear repulsion energy      1634.6450756533 Hartrees.
 NAtoms=   43 NActive=   43 NUniq=   43 SFac= 1.00D+00 NAtFMM=   60 NAOKFM=F Big=F
 Integral buffers will be    131072 words long.
 Raffenetti 2 integral format.
 Two-electron integral symmetry is turned on.
 ------------------------------------------------------------------------------
 Polarizable Continuum Model (PCM)
 =================================
 Model                : PCM (using non-symmetric T matrix).
 Atomic radii         : SMD-Coulomb.
 Polarization charges : Total charges.
 Charge compensation  : None.
 Solution method      : On-the-fly selection.
 Cavity type          : VdW (van der Waals Surface) (Alpha=1.000).
 Cavity algorithm     : GePol (No added spheres)
                        Default sphere list used, NSphG=   43.
                        Lebedev-Laikov grids with approx.  5.0 points / Ang**2.
                        Smoothing algorithm: Karplus/York (Gamma=1.0000).
                        Polarization charges: spherical gaussians, with
                                              point-specific exponents (IZeta= 3).
                        Self-potential: point-specific (ISelfS= 7).
                        Self-field    : sphere-specific E.n sum rule (ISelfD= 2).
 1st derivatives      : Analytical E(r).r(x)/FMM algorithm (CHGder, D1EAlg=3).
                        Cavity 1st derivative terms included.
 Solvent              : Methanol, Eps=  32.613000 Eps(inf)=   1.765709
 ------------------------------------------------------------------------------
 ------------------------------------------------------------------------------
 Atomic radii for non-electrostatic terms: SMD-CDS.
 ------------------------------------------------------------------------------
 Nuclear repulsion after PCM non-electrostatic terms =     1634.6462383699 Hartrees.
 One-electron integrals computed using PRISM.
 NBasis=   333 RedAO= T EigKep=  9.67D-04  NBF=   333
 NBsUse=   333 1.00D-06 EigRej= -1.00D+00 NBFU=   333
 Initial guess from the checkpoint file:  "DY-202A-11R_8.chk"
 B after Tr=     0.000000    0.000000    0.000000
         Rot=    0.999992   -0.004034    0.000362   -0.000771 Ang=  -0.47 deg.
 ExpMin= 1.61D-01 ExpMax= 5.48D+03 ExpMxC= 8.25D+02 IAcc=1 IRadAn=         1 AccDes= 0.00D+00
 Harris functional with IExCor=  402 and IRadAn=       1 diagonalized for initial guess.
 HarFok:  IExCor=  402 AccDes= 0.00D+00 IRadAn=         1 IDoV= 1 UseB2=F ITyADJ=14
 ICtDFT=  3500011 ScaDFX=  1.000000  1.000000  1.000000  1.000000
 FoFCou: FMM=F IPFlag=           0 FMFlag=      100000 FMFlg1=           0
         NFxFlg=           0 DoJE=T BraDBF=F KetDBF=T FulRan=T
         wScrn=  0.000000 ICntrl=     500 IOpCl=  0 I1Cent=   200000004 NGrid=           0
         NMat0=    1 NMatS0=      1 NMatT0=    0 NMatD0=    1 NMtDS0=    0 NMtDT0=    0
 Petite list used in FoFCou.
 Keep R1 ints in memory in canonical form, NReq=1565304907.
 Requested convergence on RMS density matrix=1.00D-08 within 128 cycles.
 Requested convergence on MAX density matrix=1.00D-06.
 Requested convergence on             energy=1.00D-06.
 No special actions if energy rises.
 Inv3:  Mode=1 IEnd=    21466875.
 Iteration    1 A*A^-1 deviation from unit magnitude is 5.11D-15 for   2668.
 Iteration    1 A*A^-1 deviation from orthogonality  is 4.63D-15 for   2665   1504.
 Iteration    1 A^-1*A deviation from unit magnitude is 5.33D-15 for   2668.
 Iteration    1 A^-1*A deviation from orthogonality  is 3.49D-12 for   2670   2565.
 Error on total polarization charges =  0.05212
 SCF Done:  E(RB3LYP) =  -886.952741925     A.U. after   10 cycles
            NFock= 10  Conv=0.32D-08     -V/T= 2.0094
 SMD-CDS (non-electrostatic) energy       (kcal/mol) =       0.73
 (included in total energy above)
 D1PCM: PCM CHGder 1st derivatives, ID1Alg=3 FixD1E=F DoIter=F DoCFld=F I1PDM=0.
 Calling FoFJK, ICntrl=      2127 FMM=F ISym2X=0 I1Cent= 0 IOpClX= 0 NMat=1 NMatS=1 NMatT=0.
 ***** Axes restored to original set *****
 -------------------------------------------------------------------
 Center     Atomic                   Forces (Hartrees/Bohr)
 Number     Number              X              Y              Z
 -------------------------------------------------------------------
      1        6          -0.001042579    0.001454872    0.000072736
      2        6           0.000327524   -0.001399159    0.000188240
      3        6          -0.000092529    0.000126152   -0.000178875
      4        6           0.000015588   -0.000522038    0.000220656
      5        6          -0.000161737    0.000009361   -0.000029223
      6        6           0.000095987   -0.000206828   -0.000244137
      7        6           0.000647492   -0.000512896   -0.000053184
      8        6           0.000347531   -0.000814546   -0.000391865
      9        6           0.000709829    0.000045894    0.000189546
     10        6          -0.001076873    0.000101701   -0.000085064
     11        8           0.000923667    0.000759287   -0.000169292
     12        6          -0.000127767   -0.000171359    0.000419438
     13        6           0.000256304    0.000533381    0.000013706
     14        8           0.000198652   -0.000010452   -0.000356271
     15        6          -0.000113802    0.000373197    0.000057907
     16        8          -0.000137928   -0.000149898    0.000109667
     17        6           0.000582458    0.000089994    0.000110786
     18        6           0.000266170   -0.000071652   -0.000118036
     19        8           0.000223155   -0.000045681   -0.000180247
     20        1          -0.000030856    0.000049900    0.000030228
     21        1          -0.000038193   -0.000018991    0.000075395
     22        1           0.000071549    0.000120303    0.000132502
     23        1          -0.000053567    0.000068296   -0.000042074
     24        1          -0.000083387    0.000118343   -0.000069707
     25        1           0.000088073   -0.000023559    0.000203798
     26        1           0.000003571    0.000050467   -0.000097433
     27        1           0.000020954   -0.000023172    0.000129987
     28        1          -0.000434555    0.000346803    0.000040582
     29        1          -0.000027540    0.000216919    0.000003269
     30        1          -0.000008017    0.000020932   -0.000042648
     31        1          -0.000066940   -0.000127198   -0.000089176
     32        1           0.000058308    0.000060628   -0.000151886
     33        1          -0.000060094   -0.000158591    0.000088469
     34        1          -0.000003319   -0.000171338    0.000019667
     35        1          -0.000083083   -0.000078340    0.000119652
     36        1          -0.000276444   -0.000118138    0.000289458
     37        1          -0.000019344    0.000020596   -0.000022611
     38        1          -0.000133100   -0.000014481   -0.000192809
     39        1          -0.000185252    0.000071605   -0.000025195
     40        1          -0.000218461    0.000002719    0.000039714
     41        1          -0.000166610   -0.000050162    0.000062741
     42        1           0.000055948    0.000090966    0.000031773
     43        1          -0.000250783   -0.000043839   -0.000110181
 -------------------------------------------------------------------
 Cartesian Forces:  Max     0.001454872 RMS     0.000320230

 GradGradGradGradGradGradGradGradGradGradGradGradGradGradGradGradGradGrad
 Berny optimization.
 Using GEDIIS/GDIIS optimizer.
 FormGI is forming the generalized inverse of G from B-inverse, IUseBI=4.
 Internal  Forces:  Max     0.001193853 RMS     0.000173900
 Search for a local minimum.
 Step number   7 out of a maximum of  258
 All quantities printed in internal units (Hartrees-Bohrs-Radians)
 Mixed Optimization -- En-DIIS/RFO-DIIS
 Swapping is turned off.
 Update second derivatives using D2CorX and points    2    4    3    5    6
                                                      7
 DE= -2.34D-04 DEPred=-2.03D-04 R= 1.15D+00
 TightC=F SS=  1.41D+00  RLast= 1.87D-01 DXNew= 4.2426D-01 5.6164D-01
 Trust test= 1.15D+00 RLast= 1.87D-01 DXMaxT set to 4.24D-01
 ITU=  1  0  0 -1  0  1  0
     Eigenvalues ---    0.00300   0.00309   0.00341   0.00370   0.00436
     Eigenvalues ---    0.00492   0.00631   0.00756   0.00889   0.00968
     Eigenvalues ---    0.01063   0.01189   0.01219   0.01335   0.01344
     Eigenvalues ---    0.01457   0.02493   0.02705   0.03200   0.03923
     Eigenvalues ---    0.04078   0.04331   0.04475   0.04577   0.04711
     Eigenvalues ---    0.04804   0.04977   0.05024   0.05250   0.05381
     Eigenvalues ---    0.05419   0.05501   0.05552   0.05558   0.05600
     Eigenvalues ---    0.05607   0.05682   0.05750   0.05875   0.05950
     Eigenvalues ---    0.06367   0.06694   0.07210   0.07844   0.08510
     Eigenvalues ---    0.08655   0.08713   0.09106   0.09152   0.09499
     Eigenvalues ---    0.10199   0.11674   0.11970   0.13407   0.14046
     Eigenvalues ---    0.14451   0.15543   0.15957   0.16000   0.16000
     Eigenvalues ---    0.16000   0.16000   0.16000   0.16000   0.16004
     Eigenvalues ---    0.16008   0.16032   0.16093   0.16191   0.16835
     Eigenvalues ---    0.17196   0.18606   0.19594   0.20043   0.21300
     Eigenvalues ---    0.22495   0.24474   0.25050   0.25370   0.26597
     Eigenvalues ---    0.26905   0.27565   0.27902   0.28293   0.28592
     Eigenvalues ---    0.29102   0.29249   0.29687   0.30234   0.30835
     Eigenvalues ---    0.31335   0.32015   0.32252   0.33778   0.33798
     Eigenvalues ---    0.33856   0.33873   0.33967   0.34051   0.34074
     Eigenvalues ---    0.34106   0.34154   0.34162   0.34188   0.34201
     Eigenvalues ---    0.34208   0.34249   0.34270   0.34294   0.34332
     Eigenvalues ---    0.34336   0.34361   0.34403   0.34642   0.35102
     Eigenvalues ---    0.39745   0.40771   0.41517   0.51777   0.51987
     Eigenvalues ---    0.52476   0.52763   0.95821
 En-DIIS/RFO-DIIS IScMMF=        0 using points:     7    6    5
 RFO step:  Lambda=-1.65446773D-05.
 DidBck=F Rises=F RFO-DIIS coefs:    1.12761   -0.13131    0.00370
 Iteration  1 RMS(Cart)=  0.00818124 RMS(Int)=  0.00004855
 Iteration  2 RMS(Cart)=  0.00005328 RMS(Int)=  0.00000190
 Iteration  3 RMS(Cart)=  0.00000000 RMS(Int)=  0.00000190
 Variable       Old X    -DE/DX   Delta X   Delta X   Delta X     New X
                                 (Linear)    (Quad)   (Total)
    R1        2.55701   0.00078   0.00005   0.00088   0.00093   2.55795
    R2        2.86390  -0.00091  -0.00024  -0.00244  -0.00268   2.86122
    R3        2.78139   0.00085   0.00002   0.00170   0.00173   2.78311
    R4        2.83739   0.00024  -0.00007   0.00047   0.00040   2.83779
    R5        2.88833  -0.00070  -0.00039  -0.00176  -0.00215   2.88618
    R6        2.93373   0.00000  -0.00009   0.00032   0.00022   2.93395
    R7        2.07427   0.00005  -0.00007  -0.00002  -0.00009   2.07418
    R8        2.06270   0.00003   0.00003   0.00010   0.00013   2.06283
    R9        2.92110   0.00004   0.00005   0.00009   0.00015   2.92124
   R10        2.93777   0.00002  -0.00004  -0.00046  -0.00051   2.93726
   R11        2.07160  -0.00010   0.00007  -0.00024  -0.00017   2.07143
   R12        2.91877   0.00013   0.00007   0.00020   0.00026   2.91903
   R13        2.07449   0.00001  -0.00007   0.00009   0.00002   2.07450
   R14        2.06963   0.00015   0.00007   0.00040   0.00047   2.07010
   R15        2.91782  -0.00008   0.00009  -0.00082  -0.00073   2.91709
   R16        2.07286   0.00021   0.00004   0.00053   0.00057   2.07343
   R17        2.07489   0.00004  -0.00005   0.00013   0.00009   2.07498
   R18        2.91789  -0.00017  -0.00015  -0.00082  -0.00097   2.91693
   R19        2.07950   0.00005  -0.00003   0.00012   0.00008   2.07958
   R20        2.87601  -0.00014  -0.00040  -0.00093  -0.00133   2.87468
   R21        2.32516   0.00119  -0.00004   0.00079   0.00075   2.32592
   R22        2.91271   0.00073  -0.00001   0.00113   0.00111   2.91383
   R23        2.07126  -0.00018  -0.00009  -0.00038  -0.00047   2.07079
   R24        2.07064  -0.00009  -0.00006  -0.00027  -0.00033   2.07031
   R25        2.89231   0.00013  -0.00006  -0.00006  -0.00012   2.89219
   R26        2.73980   0.00015   0.00003   0.00021   0.00024   2.74004
   R27        2.07289   0.00002  -0.00003   0.00003   0.00000   2.07289
   R28        2.07013   0.00016  -0.00005   0.00039   0.00034   2.07047
   R29        2.06854   0.00012   0.00003   0.00027   0.00030   2.06884
   R30        2.06863   0.00012   0.00005   0.00024   0.00029   2.06893
   R31        2.07302   0.00014  -0.00003   0.00037   0.00034   2.07336
   R32        2.07046  -0.00001   0.00001  -0.00005  -0.00004   2.07042
   R33        1.83937  -0.00006   0.00001  -0.00005  -0.00004   1.83932
   R34        2.73556  -0.00006  -0.00009   0.00000  -0.00010   2.73546
   R35        2.88666  -0.00007   0.00012  -0.00016  -0.00003   2.88663
   R36        2.92505   0.00024  -0.00017   0.00139   0.00122   2.92627
   R37        1.84059   0.00000   0.00006   0.00006   0.00012   1.84072
   R38        2.07016  -0.00019   0.00001  -0.00056  -0.00055   2.06962
   R39        2.06790   0.00009  -0.00002   0.00025   0.00023   2.06813
   R40        2.07179   0.00018   0.00000   0.00047   0.00047   2.07226
   R41        2.69990   0.00022  -0.00006  -0.00032  -0.00039   2.69952
   R42        2.07204   0.00004   0.00005   0.00024   0.00029   2.07233
   R43        2.07098  -0.00008  -0.00002  -0.00019  -0.00021   2.07077
   R44        1.84997  -0.00026   0.00013  -0.00016  -0.00003   1.84994
    A1        2.25944   0.00014   0.00033   0.00073   0.00107   2.26050
    A2        1.90347   0.00007  -0.00031  -0.00022  -0.00053   1.90294
    A3        2.12018  -0.00021  -0.00002  -0.00050  -0.00052   2.11965
    A4        2.21872  -0.00026  -0.00005  -0.00074  -0.00079   2.21793
    A5        1.96925   0.00007   0.00021   0.00031   0.00051   1.96977
    A6        2.08949   0.00019  -0.00013   0.00064   0.00052   2.09001
    A7        1.91423   0.00010  -0.00012   0.00055   0.00043   1.91465
    A8        1.92992  -0.00006   0.00010  -0.00062  -0.00052   1.92939
    A9        1.89655   0.00004   0.00026   0.00126   0.00152   1.89807
   A10        1.92839  -0.00007  -0.00001  -0.00152  -0.00152   1.92686
   A11        1.94761  -0.00001  -0.00017   0.00046   0.00029   1.94790
   A12        1.84617   0.00000  -0.00004  -0.00013  -0.00017   1.84599
   A13        1.93996   0.00005  -0.00002  -0.00025  -0.00027   1.93969
   A14        1.98223   0.00024  -0.00008   0.00063   0.00055   1.98278
   A15        1.85391  -0.00005   0.00028   0.00065   0.00093   1.85485
   A16        1.99480  -0.00026   0.00033  -0.00155  -0.00122   1.99358
   A17        1.87024  -0.00006  -0.00056  -0.00135  -0.00190   1.86834
   A18        1.80828   0.00009   0.00000   0.00207   0.00207   1.81035
   A19        2.01008  -0.00008   0.00027  -0.00002   0.00025   2.01034
   A20        1.91692   0.00006   0.00010   0.00029   0.00039   1.91730
   A21        1.89630   0.00003  -0.00004   0.00032   0.00028   1.89658
   A22        1.86398   0.00005   0.00004   0.00044   0.00048   1.86446
   A23        1.91754   0.00000  -0.00024  -0.00042  -0.00067   1.91688
   A24        1.85260  -0.00005  -0.00015  -0.00067  -0.00082   1.85178
   A25        2.04970   0.00015   0.00039   0.00023   0.00062   2.05032
   A26        1.90917   0.00004  -0.00002   0.00104   0.00103   1.91019
   A27        1.88036  -0.00009  -0.00030  -0.00098  -0.00128   1.87909
   A28        1.88718  -0.00007   0.00027   0.00054   0.00081   1.88799
   A29        1.88319  -0.00007  -0.00011  -0.00095  -0.00106   1.88213
   A30        1.84349   0.00003  -0.00032   0.00006  -0.00026   1.84323
   A31        1.97946   0.00011   0.00019  -0.00025  -0.00007   1.97939
[truncated: 841,462 more chars]
