# Supplementary material for: New patchoulol- and guaiane-type sesquiterpenoids from Sanguisorba officinalis with anti-melanogenic activity
Source: Nat Prod Bioprospect. 2026 May 12;16(1):63. doi: 10.1007/s13659-026-00616-0 (PMC13161421; doi:10.1007/s13659-026-00616-0)
Supplement: Supplementary file 2 — Additional file 2. It includes the calculated NMR data of compound 11. [file 13659_2026_616_MOESM2_ESM.zip › New folder/11R-opt_freq-conf-9.log]

 Entering Gaussian System, Link 0=/gpfs/home/zhengshan/software/Gaussian/g09/g09
 Input=DY-202A-11R_9.gjf
 Output=DY-202A-11R_9.log
 Initial command:
 /gpfs/home/zhengshan/software/Gaussian/g09/l1.exe "/gpfs/home/zhengshan/software/Gaussian/g09/scratch/zhengshan/%J/Gau-10722.inp" -scrdir="/gpfs/home/zhengshan/software/Gaussian/g09/scratch/zhengshan/%J/"
 Entering Link 1 = /gpfs/home/zhengshan/software/Gaussian/g09/l1.exe PID=     10723.
  
 Copyright (c) 1988,1990,1992,1993,1995,1998,2003,2009,2013,
            Gaussian, Inc.  All Rights Reserved.
  
 This is part of the Gaussian(R) 09 program.  It is based on
 the Gaussian(R) 03 system (copyright 2003, Gaussian, Inc.),
 the Gaussian(R) 98 system (copyright 1998, Gaussian, Inc.),
 the Gaussian(R) 94 system (copyright 1995, Gaussian, Inc.),
 the Gaussian 92(TM) system (copyright 1992, Gaussian, Inc.),
 the Gaussian 90(TM) system (copyright 1990, Gaussian, Inc.),
 the Gaussian 88(TM) system (copyright 1988, Gaussian, Inc.),
 the Gaussian 86(TM) system (copyright 1986, Carnegie Mellon
 University), and the Gaussian 82(TM) system (copyright 1983,
 Carnegie Mellon University). Gaussian is a federally registered
 trademark of Gaussian, Inc.
  
 This software contains proprietary and confidential information,
 including trade secrets, belonging to Gaussian, Inc.
  
 This software is provided under written license and may be
 used, copied, transmitted, or stored only in accord with that
 written license.
  
 The following legend is applicable only to US Government
 contracts under FAR:
  
                    RESTRICTED RIGHTS LEGEND
  
 Use, reproduction and disclosure by the US Government is
 subject to restrictions as set forth in subparagraphs (a)
 and (c) of the Commercial Computer Software - Restricted
 Rights clause in FAR 52.227-19.
  
 Gaussian, Inc.
 340 Quinnipiac St., Bldg. 40, Wallingford CT 06492
  
  
 ---------------------------------------------------------------
 Warning -- This program may not be used in any manner that
 competes with the business of Gaussian, Inc. or will provide
 assistance to any competitor of Gaussian, Inc.  The licensee
 of this program is prohibited from giving any competitor of
 Gaussian, Inc. access to this program.  By using this program,
 the user acknowledges that Gaussian, Inc. is engaged in the
 business of creating and licensing software in the field of
 computational chemistry and represents and warrants to the
 licensee that it is not a competitor of Gaussian, Inc. and that
 it will not use this program in any manner prohibited above.
 ---------------------------------------------------------------
  

 Cite this work as:
 Gaussian 09, Revision D.01,
 M. J. Frisch, G. W. Trucks, H. B. Schlegel, G. E. Scuseria, 
 M. A. Robb, J. R. Cheeseman, G. Scalmani, V. Barone, B. Mennucci, 
 G. A. Petersson, H. Nakatsuji, M. Caricato, X. Li, H. P. Hratchian, 
 A. F. Izmaylov, J. Bloino, G. Zheng, J. L. Sonnenberg, M. Hada, 
 M. Ehara, K. Toyota, R. Fukuda, J. Hasegawa, M. Ishida, T. Nakajima, 
 Y. Honda, O. Kitao, H. Nakai, T. Vreven, J. A. Montgomery, Jr., 
 J. E. Peralta, F. Ogliaro, M. Bearpark, J. J. Heyd, E. Brothers, 
 K. N. Kudin, V. N. Staroverov, T. Keith, R. Kobayashi, J. Normand, 
 K. Raghavachari, A. Rendell, J. C. Burant, S. S. Iyengar, J. Tomasi, 
 M. Cossi, N. Rega, J. M. Millam, M. Klene, J. E. Knox, J. B. Cross, 
 V. Bakken, C. Adamo, J. Jaramillo, R. Gomperts, R. E. Stratmann, 
 O. Yazyev, A. J. Austin, R. Cammi, C. Pomelli, J. W. Ochterski, 
 R. L. Martin, K. Morokuma, V. G. Zakrzewski, G. A. Voth, 
 P. Salvador, J. J. Dannenberg, S. Dapprich, A. D. Daniels, 
 O. Farkas, J. B. Foresman, J. V. Ortiz, J. Cioslowski, 
 and D. J. Fox, Gaussian, Inc., Wallingford CT, 2013.
 
 ******************************************
 Gaussian 09:  ES64L-G09RevD.01 24-Apr-2013
                10-Mar-2024 
 ******************************************
 %nprocshared=4
 Will use up to    4 processors via shared memory.
 %mem=12GB
 %chk=DY-202A-11R_9.chk
 ----------------------------------------------------------
 # opt freq b3lyp/6-31g(d) scrf=(smd,solvent=methanol,read)
 ----------------------------------------------------------
 1/14=-1,18=20,19=15,26=3,38=1,40=2/1,3;
 2/9=110,12=2,17=6,18=5,40=1/2;
 3/5=1,6=6,7=1,11=2,16=1,25=1,30=1,70=32203,71=1,72=3,74=-5/1,2,3;
 4//1;
 5/5=2,38=5,53=3/2;
 6/7=2,8=2,9=2,10=2,28=1/1;
 7//1,2,3,16;
 1/14=-1,18=20,19=15,26=3/3(2);
 2/9=110/2;
 99//99;
 2/9=110/2;
 3/5=1,6=6,7=1,11=2,16=1,25=1,30=1,70=32205,71=1,72=3,74=-5/1,2,3;
 4/5=5,16=3,69=1/1;
 5/5=2,38=5,53=3/2;
 7//1,2,3,16;
 1/14=-1,18=20,19=15,26=3/3(-5);
 2/9=110/2;
 6/7=2,8=2,9=2,10=2,19=2,28=1/1;
 99/9=1/99;
 --------
 opt+freq
 --------
 Symbolic Z-matrix:
 Charge =  0 Multiplicity = 1
 C                    -1.6783    0.6665   -0.1812 
 C                    -0.9767   -0.4764   -0.2152 
 C                     0.5077   -0.6129   -0.4495 
 C                     1.359     0.5179    0.1725 
 C                     1.3014    1.837    -0.6325 
 C                    -0.0241    2.2      -1.3078 
 C                    -1.2967    2.0845   -0.4548 
 C                    -3.0729    0.276     0.1059 
 C                    -3.2308   -1.2045    0.2581 
 C                    -1.8017   -1.7114    0.0563 
 O                    -3.9929    1.0777    0.1884 
 C                    -1.2179    2.9123    0.8295 
 C                    -1.7196   -2.7467   -1.0646 
 O                    -1.3228   -2.2852    1.2701 
 C                     2.8351    0.0775    0.4847 
 O                     2.7966   -1.0745    1.3555 
 C                     3.5965    1.1736    1.2437 
 C                     3.6652   -0.3533   -0.7468 
 O                     3.1511   -1.5569   -1.313 
 H                     0.6919   -0.6947   -1.5272 
 H                     0.8183   -1.5664   -0.0088 
 H                     0.9088    0.7221    1.1552 
 H                     2.0607    1.8291   -1.4219 
 H                     1.5798    2.6625    0.0349 
 H                    -0.1398    1.5903   -2.2144 
 H                     0.0601    3.2345   -1.6676 
 H                    -2.0989    2.5202   -1.0672 
 H                    -3.6258   -1.432     1.2526 
 H                    -3.9183   -1.5589   -0.5165 
 H                    -0.9366    3.9468    0.6048 
 H                    -0.4883    2.5112    1.5394 
 H                    -2.1878    2.9394    1.3385 
 H                    -0.7064   -3.1536   -1.1584 
 H                    -2.3729   -3.6002   -0.8492 
 H                    -2.0132   -2.324    -2.0315 
 H                    -1.8103   -3.1131    1.4216 
 H                     2.2079   -0.8632    2.103 
 H                     3.7943    2.0483    0.6169 
 H                     3.0361    1.4961    2.1285 
 H                     4.5573    0.7952    1.6122 
 H                     3.6975    0.4138   -1.5242 
 H                     4.6982   -0.5708   -0.4518 
 H                     3.0389   -2.1541   -0.5453 
 

 GradGradGradGradGradGradGradGradGradGradGradGradGradGradGradGradGradGrad
 Berny optimization.
 Initialization pass.
                           ----------------------------
                           !    Initial Parameters    !
                           ! (Angstroms and Degrees)  !
 --------------------------                            --------------------------
 ! Name  Definition              Value          Derivative Info.                !
 --------------------------------------------------------------------------------
 ! R1    R(1,2)                  1.3415         estimate D2E/DX2                !
 ! R2    R(1,7)                  1.4937         estimate D2E/DX2                !
 ! R3    R(1,8)                  1.4764         estimate D2E/DX2                !
 ! R4    R(2,3)                  1.509          estimate D2E/DX2                !
 ! R5    R(2,10)                 1.5098         estimate D2E/DX2                !
 ! R6    R(3,4)                  1.5461         estimate D2E/DX2                !
 ! R7    R(3,20)                 1.0964         estimate D2E/DX2                !
 ! R8    R(3,21)                 1.0954         estimate D2E/DX2                !
 ! R9    R(4,5)                  1.5464         estimate D2E/DX2                !
 ! R10   R(4,15)                 1.5717         estimate D2E/DX2                !
 ! R11   R(4,22)                 1.1            estimate D2E/DX2                !
 ! R12   R(5,6)                  1.5313         estimate D2E/DX2                !
 ! R13   R(5,23)                 1.0953         estimate D2E/DX2                !
 ! R14   R(5,24)                 1.0974         estimate D2E/DX2                !
 ! R15   R(6,7)                  1.5364         estimate D2E/DX2                !
 ! R16   R(6,25)                 1.0987         estimate D2E/DX2                !
 ! R17   R(6,26)                 1.0985         estimate D2E/DX2                !
 ! R18   R(7,12)                 1.53           estimate D2E/DX2                !
 ! R19   R(7,27)                 1.0993         estimate D2E/DX2                !
 ! R20   R(8,9)                  1.4967         estimate D2E/DX2                !
 ! R21   R(8,11)                 1.2231         estimate D2E/DX2                !
 ! R22   R(9,10)                 1.5297         estimate D2E/DX2                !
 ! R23   R(9,28)                 1.094          estimate D2E/DX2                !
 ! R24   R(9,29)                 1.0947         estimate D2E/DX2                !
 ! R25   R(10,13)                1.5281         estimate D2E/DX2                !
 ! R26   R(10,14)                1.4254         estimate D2E/DX2                !
 ! R27   R(12,30)                1.0954         estimate D2E/DX2                !
 ! R28   R(12,31)                1.0941         estimate D2E/DX2                !
 ! R29   R(12,32)                1.0957         estimate D2E/DX2                !
 ! R30   R(13,33)                1.0959         estimate D2E/DX2                !
 ! R31   R(13,34)                1.0962         estimate D2E/DX2                !
 ! R32   R(13,35)                1.0953         estimate D2E/DX2                !
 ! R33   R(14,36)                0.9726         estimate D2E/DX2                !
 ! R34   R(15,16)                1.4446         estimate D2E/DX2                !
 ! R35   R(15,17)                1.5353         estimate D2E/DX2                !
 ! R36   R(15,18)                1.5464         estimate D2E/DX2                !
 ! R37   R(16,37)                0.9747         estimate D2E/DX2                !
 ! R38   R(17,38)                1.0941         estimate D2E/DX2                !
 ! R39   R(17,39)                1.0959         estimate D2E/DX2                !
 ! R40   R(17,40)                1.0964         estimate D2E/DX2                !
 ! R41   R(18,19)                1.426          estimate D2E/DX2                !
 ! R42   R(18,41)                1.0926         estimate D2E/DX2                !
 ! R43   R(18,42)                1.0961         estimate D2E/DX2                !
 ! R44   R(19,43)                0.9791         estimate D2E/DX2                !
 ! A1    A(2,1,7)              132.107          estimate D2E/DX2                !
 ! A2    A(2,1,8)              105.879          estimate D2E/DX2                !
 ! A3    A(7,1,8)              121.8713         estimate D2E/DX2                !
 ! A4    A(1,2,3)              126.5473         estimate D2E/DX2                !
 ! A5    A(1,2,10)             113.9881         estimate D2E/DX2                !
 ! A6    A(3,2,10)             119.4362         estimate D2E/DX2                !
 ! A7    A(2,3,4)              114.3954         estimate D2E/DX2                !
 ! A8    A(2,3,20)             108.9442         estimate D2E/DX2                !
 ! A9    A(2,3,21)             107.1703         estimate D2E/DX2                !
 ! A10   A(4,3,20)             110.9478         estimate D2E/DX2                !
 ! A11   A(4,3,21)             108.583          estimate D2E/DX2                !
 ! A12   A(20,3,21)            106.4325         estimate D2E/DX2                !
 ! A13   A(3,4,5)              113.2011         estimate D2E/DX2                !
 ! A14   A(3,4,15)             113.0852         estimate D2E/DX2                !
 ! A15   A(3,4,22)             105.6537         estimate D2E/DX2                !
 ! A16   A(5,4,15)             112.1728         estimate D2E/DX2                !
 ! A17   A(5,4,22)             106.9447         estimate D2E/DX2                !
 ! A18   A(15,4,22)            105.0064         estimate D2E/DX2                !
 ! A19   A(4,5,6)              117.6475         estimate D2E/DX2                !
 ! A20   A(4,5,23)             110.0716         estimate D2E/DX2                !
 ! A21   A(4,5,24)             108.3978         estimate D2E/DX2                !
 ! A22   A(6,5,23)             106.4956         estimate D2E/DX2                !
 ! A23   A(6,5,24)             108.0274         estimate D2E/DX2                !
 ! A24   A(23,5,24)            105.5366         estimate D2E/DX2                !
 ! A25   A(5,6,7)              117.0224         estimate D2E/DX2                !
 ! A26   A(5,6,25)             108.876          estimate D2E/DX2                !
 ! A27   A(5,6,26)             107.5382         estimate D2E/DX2                !
 ! A28   A(7,6,25)             109.2201         estimate D2E/DX2                !
 ! A29   A(7,6,26)             108.4292         estimate D2E/DX2                !
 ! A30   A(25,6,26)            105.0942         estimate D2E/DX2                !
 ! A31   A(1,7,6)              112.6232         estimate D2E/DX2                !
 ! A32   A(1,7,12)             111.9023         estimate D2E/DX2                !
 ! A33   A(1,7,27)             106.9701         estimate D2E/DX2                !
 ! A34   A(6,7,12)             112.5016         estimate D2E/DX2                !
 ! A35   A(6,7,27)             105.3888         estimate D2E/DX2                !
 ! A36   A(12,7,27)            106.9043         estimate D2E/DX2                !
 ! A37   A(1,8,9)              112.3997         estimate D2E/DX2                !
 ! A38   A(1,8,11)             123.3849         estimate D2E/DX2                !
 ! A39   A(9,8,11)             124.2068         estimate D2E/DX2                !
 ! A40   A(8,9,10)             102.4634         estimate D2E/DX2                !
 ! A41   A(8,9,28)             109.6485         estimate D2E/DX2                !
 ! A42   A(8,9,29)             108.3344         estimate D2E/DX2                !
 ! A43   A(10,9,28)            112.8507         estimate D2E/DX2                !
 ! A44   A(10,9,29)            112.713          estimate D2E/DX2                !
 ! A45   A(28,9,29)            110.4369         estimate D2E/DX2                !
 ! A46   A(2,10,9)             105.2573         estimate D2E/DX2                !
 ! A47   A(2,10,13)            113.137          estimate D2E/DX2                !
 ! A48   A(2,10,14)            107.3863         estimate D2E/DX2                !
 ! A49   A(9,10,13)            111.8066         estimate D2E/DX2                !
 ! A50   A(9,10,14)            109.568          estimate D2E/DX2                !
 ! A51   A(13,10,14)           109.5023         estimate D2E/DX2                !
 ! A52   A(7,12,30)            110.6107         estimate D2E/DX2                !
 ! A53   A(7,12,31)            112.3726         estimate D2E/DX2                !
 ! A54   A(7,12,32)            110.9615         estimate D2E/DX2                !
 ! A55   A(30,12,31)           107.9429         estimate D2E/DX2                !
 ! A56   A(30,12,32)           107.4136         estimate D2E/DX2                !
 ! A57   A(31,12,32)           107.3333         estimate D2E/DX2                !
 ! A58   A(10,13,33)           111.3476         estimate D2E/DX2                !
 ! A59   A(10,13,34)           110.5704         estimate D2E/DX2                !
 ! A60   A(10,13,35)           111.8181         estimate D2E/DX2                !
 ! A61   A(33,13,34)           106.1844         estimate D2E/DX2                !
 ! A62   A(33,13,35)           108.3943         estimate D2E/DX2                !
 ! A63   A(34,13,35)           108.3111         estimate D2E/DX2                !
 ! A64   A(10,14,36)           107.8714         estimate D2E/DX2                !
 ! A65   A(4,15,16)            108.5514         estimate D2E/DX2                !
 ! A66   A(4,15,17)            111.3402         estimate D2E/DX2                !
 ! A67   A(4,15,18)            115.0887         estimate D2E/DX2                !
 ! A68   A(16,15,17)           106.5311         estimate D2E/DX2                !
 ! A69   A(16,15,18)           105.7953         estimate D2E/DX2                !
 ! A70   A(17,15,18)           109.0488         estimate D2E/DX2                !
 ! A71   A(15,16,37)           107.7893         estimate D2E/DX2                !
 ! A72   A(15,17,38)           112.1598         estimate D2E/DX2                !
 ! A73   A(15,17,39)           110.8325         estimate D2E/DX2                !
 ! A74   A(15,17,40)           110.753          estimate D2E/DX2                !
 ! A75   A(38,17,39)           108.646          estimate D2E/DX2                !
 ! A76   A(38,17,40)           108.0611         estimate D2E/DX2                !
 ! A77   A(39,17,40)           106.1605         estimate D2E/DX2                !
 ! A78   A(15,18,19)           110.966          estimate D2E/DX2                !
 ! A79   A(15,18,41)           112.762          estimate D2E/DX2                !
 ! A80   A(15,18,42)           110.2949         estimate D2E/DX2                !
 ! A81   A(19,18,41)           108.7067         estimate D2E/DX2                !
 ! A82   A(19,18,42)           106.2089         estimate D2E/DX2                !
 ! A83   A(41,18,42)           107.6345         estimate D2E/DX2                !
 ! A84   A(18,19,43)           104.1706         estimate D2E/DX2                !
 ! D1    D(7,1,2,3)              5.6051         estimate D2E/DX2                !
 ! D2    D(7,1,2,10)          -176.3576         estimate D2E/DX2                !
 ! D3    D(8,1,2,3)           -178.8061         estimate D2E/DX2                !
 ! D4    D(8,1,2,10)            -0.7688         estimate D2E/DX2                !
 ! D5    D(2,1,7,6)             20.568          estimate D2E/DX2                !
 ! D6    D(2,1,7,12)          -107.3411         estimate D2E/DX2                !
 ! D7    D(2,1,7,27)           135.8928         estimate D2E/DX2                !
 ! D8    D(8,1,7,6)           -154.4344         estimate D2E/DX2                !
 ! D9    D(8,1,7,12)            77.6564         estimate D2E/DX2                !
 ! D10   D(8,1,7,27)           -39.1097         estimate D2E/DX2                !
 ! D11   D(2,1,8,9)              0.0514         estimate D2E/DX2                !
 ! D12   D(2,1,8,11)          -178.9244         estimate D2E/DX2                !
 ! D13   D(7,1,8,9)            176.1986         estimate D2E/DX2                !
 ! D14   D(7,1,8,11)            -2.7772         estimate D2E/DX2                !
 ! D15   D(1,2,3,4)             36.0805         estimate D2E/DX2                !
 ! D16   D(1,2,3,20)           -88.7196         estimate D2E/DX2                !
 ! D17   D(1,2,3,21)           156.5031         estimate D2E/DX2                !
 ! D18   D(10,2,3,4)          -141.8605         estimate D2E/DX2                !
 ! D19   D(10,2,3,20)           93.3394         estimate D2E/DX2                !
 ! D20   D(10,2,3,21)          -21.4379         estimate D2E/DX2                !
 ! D21   D(1,2,10,9)             1.1747         estimate D2E/DX2                !
 ! D22   D(1,2,10,13)          123.5374         estimate D2E/DX2                !
 ! D23   D(1,2,10,14)         -115.5171         estimate D2E/DX2                !
 ! D24   D(3,2,10,9)           179.3643         estimate D2E/DX2                !
 ! D25   D(3,2,10,13)          -58.273          estimate D2E/DX2                !
 ! D26   D(3,2,10,14)           62.6725         estimate D2E/DX2                !
 ! D27   D(2,3,4,5)            -76.48           estimate D2E/DX2                !
 ! D28   D(2,3,4,15)           154.5405         estimate D2E/DX2                !
 ! D29   D(2,3,4,22)            40.226          estimate D2E/DX2                !
 ! D30   D(20,3,4,5)            47.2527         estimate D2E/DX2                !
 ! D31   D(20,3,4,15)          -81.7268         estimate D2E/DX2                !
 ! D32   D(20,3,4,22)          163.9588         estimate D2E/DX2                !
 ! D33   D(21,3,4,5)           163.8858         estimate D2E/DX2                !
 ! D34   D(21,3,4,15)           34.9063         estimate D2E/DX2                !
 ! D35   D(21,3,4,22)          -79.4082         estimate D2E/DX2                !
 ! D36   D(3,4,5,6)             35.4217         estimate D2E/DX2                !
 ! D37   D(3,4,5,23)           -86.7646         estimate D2E/DX2                !
 ! D38   D(3,4,5,24)           158.2702         estimate D2E/DX2                !
 ! D39   D(15,4,5,6)           164.8673         estimate D2E/DX2                !
 ! D40   D(15,4,5,23)           42.681          estimate D2E/DX2                !
 ! D41   D(15,4,5,24)          -72.2842         estimate D2E/DX2                !
 ! D42   D(22,4,5,6)           -80.5214         estimate D2E/DX2                !
 ! D43   D(22,4,5,23)          157.2923         estimate D2E/DX2                !
 ! D44   D(22,4,5,24)           42.3271         estimate D2E/DX2                !
 ! D45   D(3,4,15,16)          -56.5933         estimate D2E/DX2                !
 ! D46   D(3,4,15,17)         -173.5512         estimate D2E/DX2                !
 ! D47   D(3,4,15,18)           61.7111         estimate D2E/DX2                !
 ! D48   D(5,4,15,16)          173.9009         estimate D2E/DX2                !
 ! D49   D(5,4,15,17)           56.943          estimate D2E/DX2                !
 ! D50   D(5,4,15,18)          -67.7947         estimate D2E/DX2                !
 ! D51   D(22,4,15,16)          58.1104         estimate D2E/DX2                !
 ! D52   D(22,4,15,17)         -58.8476         estimate D2E/DX2                !
 ! D53   D(22,4,15,18)         176.4148         estimate D2E/DX2                !
 ! D54   D(4,5,6,7)             47.4999         estimate D2E/DX2                !
 ! D55   D(4,5,6,25)           -76.897          estimate D2E/DX2                !
 ! D56   D(4,5,6,26)           169.7324         estimate D2E/DX2                !
 ! D57   D(23,5,6,7)           171.4996         estimate D2E/DX2                !
 ! D58   D(23,5,6,25)           47.1026         estimate D2E/DX2                !
 ! D59   D(23,5,6,26)          -66.268          estimate D2E/DX2                !
 ! D60   D(24,5,6,7)           -75.5366         estimate D2E/DX2                !
 ! D61   D(24,5,6,25)          160.0664         estimate D2E/DX2                !
 ! D62   D(24,5,6,26)           46.6958         estimate D2E/DX2                !
 ! D63   D(5,6,7,1)            -71.6076         estimate D2E/DX2                !
 ! D64   D(5,6,7,12)            55.9857         estimate D2E/DX2                !
 ! D65   D(5,6,7,27)           172.1185         estimate D2E/DX2                !
 ! D66   D(25,6,7,1)            52.6152         estimate D2E/DX2                !
 ! D67   D(25,6,7,12)         -179.7915         estimate D2E/DX2                !
 ! D68   D(25,6,7,27)          -63.6586         estimate D2E/DX2                !
 ! D69   D(26,6,7,1)           166.6228         estimate D2E/DX2                !
 ! D70   D(26,6,7,12)          -65.784          estimate D2E/DX2                !
 ! D71   D(26,6,7,27)           50.3489         estimate D2E/DX2                !
 ! D72   D(1,7,12,30)          179.9783         estimate D2E/DX2                !
 ! D73   D(1,7,12,31)           59.2658         estimate D2E/DX2                !
 ! D74   D(1,7,12,32)          -60.913          estimate D2E/DX2                !
 ! D75   D(6,7,12,30)           52.0044         estimate D2E/DX2                !
 ! D76   D(6,7,12,31)          -68.7081         estimate D2E/DX2                !
 ! D77   D(6,7,12,32)          171.1131         estimate D2E/DX2                !
 ! D78   D(27,7,12,30)         -63.2159         estimate D2E/DX2                !
 ! D79   D(27,7,12,31)         176.0716         estimate D2E/DX2                !
 ! D80   D(27,7,12,32)          55.8929         estimate D2E/DX2                !
 ! D81   D(1,8,9,10)             0.6323         estimate D2E/DX2                !
 ! D82   D(1,8,9,28)           120.7121         estimate D2E/DX2                !
 ! D83   D(1,8,9,29)          -118.6967         estimate D2E/DX2                !
 ! D84   D(11,8,9,10)          179.5983         estimate D2E/DX2                !
 ! D85   D(11,8,9,28)          -60.3219         estimate D2E/DX2                !
 ! D86   D(11,8,9,29)           60.2692         estimate D2E/DX2                !
 ! D87   D(8,9,10,2)            -0.9989         estimate D2E/DX2                !
 ! D88   D(8,9,10,13)         -124.2159         estimate D2E/DX2                !
 ! D89   D(8,9,10,14)          114.1943         estimate D2E/DX2                !
 ! D90   D(28,9,10,2)         -118.8276         estimate D2E/DX2                !
 ! D91   D(28,9,10,13)         117.9553         estimate D2E/DX2                !
 ! D92   D(28,9,10,14)          -3.6345         estimate D2E/DX2                !
 ! D93   D(29,9,10,2)          115.2168         estimate D2E/DX2                !
 ! D94   D(29,9,10,13)          -8.0002         estimate D2E/DX2                !
 ! D95   D(29,9,10,14)        -129.59           estimate D2E/DX2                !
 ! D96   D(2,10,13,33)          65.1513         estimate D2E/DX2                !
 ! D97   D(2,10,13,34)        -177.053          estimate D2E/DX2                !
 ! D98   D(2,10,13,35)         -56.2756         estimate D2E/DX2                !
 ! D99   D(9,10,13,33)        -176.2162         estimate D2E/DX2                !
 ! D100  D(9,10,13,34)         -58.4205         estimate D2E/DX2                !
 ! D101  D(9,10,13,35)          62.357          estimate D2E/DX2                !
 ! D102  D(14,10,13,33)        -54.5885         estimate D2E/DX2                !
 ! D103  D(14,10,13,34)         63.2072         estimate D2E/DX2                !
 ! D104  D(14,10,13,35)       -176.0153         estimate D2E/DX2                !
 ! D105  D(2,10,14,36)        -176.3652         estimate D2E/DX2                !
 ! D106  D(9,10,14,36)          69.8092         estimate D2E/DX2                !
 ! D107  D(13,10,14,36)        -53.1559         estimate D2E/DX2                !
 ! D108  D(4,15,16,37)         -50.6092         estimate D2E/DX2                !
 ! D109  D(17,15,16,37)         69.3912         estimate D2E/DX2                !
 ! D110  D(18,15,16,37)       -174.6474         estimate D2E/DX2                !
 ! D111  D(4,15,17,38)         -69.2745         estimate D2E/DX2                !
 ! D112  D(4,15,17,39)          52.3495         estimate D2E/DX2                !
 ! D113  D(4,15,17,40)         169.9075         estimate D2E/DX2                !
 ! D114  D(16,15,17,38)        172.5443         estimate D2E/DX2                !
 ! D115  D(16,15,17,39)        -65.8317         estimate D2E/DX2                !
 ! D116  D(16,15,17,40)         51.7263         estimate D2E/DX2                !
 ! D117  D(18,15,17,38)         58.7868         estimate D2E/DX2                !
 ! D118  D(18,15,17,39)       -179.5893         estimate D2E/DX2                !
 ! D119  D(18,15,17,40)        -62.0312         estimate D2E/DX2                !
 ! D120  D(4,15,18,19)         -66.8355         estimate D2E/DX2                !
 ! D121  D(4,15,18,41)          55.3896         estimate D2E/DX2                !
 ! D122  D(4,15,18,42)         175.7501         estimate D2E/DX2                !
 ! D123  D(16,15,18,19)         53.0012         estimate D2E/DX2                !
 ! D124  D(16,15,18,41)        175.2263         estimate D2E/DX2                !
 ! D125  D(16,15,18,42)        -64.4132         estimate D2E/DX2                !
 ! D126  D(17,15,18,19)        167.2377         estimate D2E/DX2                !
 ! D127  D(17,15,18,41)        -70.5371         estimate D2E/DX2                !
 ! D128  D(17,15,18,42)         49.8234         estimate D2E/DX2                !
 ! D129  D(15,18,19,43)        -48.1859         estimate D2E/DX2                !
 ! D130  D(41,18,19,43)       -172.7407         estimate D2E/DX2                !
 ! D131  D(42,18,19,43)         71.6957         estimate D2E/DX2                !
 --------------------------------------------------------------------------------
 Trust Radius=3.00D-01 FncErr=1.00D-07 GrdErr=1.00D-06
 Number of steps in this run=    258 maximum allowed number of steps=    258.
 GradGradGradGradGradGradGradGradGradGradGradGradGradGradGradGradGradGrad

                          Input orientation:                          
 ---------------------------------------------------------------------
 Center     Atomic      Atomic             Coordinates (Angstroms)
 Number     Number       Type             X           Y           Z
 ---------------------------------------------------------------------
      1          6           0       -1.678300    0.666500   -0.181200
      2          6           0       -0.976700   -0.476400   -0.215200
      3          6           0        0.507700   -0.612900   -0.449500
      4          6           0        1.359000    0.517900    0.172500
      5          6           0        1.301400    1.837000   -0.632500
      6          6           0       -0.024100    2.200000   -1.307800
      7          6           0       -1.296700    2.084500   -0.454800
      8          6           0       -3.072900    0.276000    0.105900
      9          6           0       -3.230800   -1.204500    0.258100
     10          6           0       -1.801700   -1.711400    0.056300
     11          8           0       -3.992900    1.077700    0.188400
     12          6           0       -1.217900    2.912300    0.829500
     13          6           0       -1.719600   -2.746700   -1.064600
     14          8           0       -1.322800   -2.285200    1.270100
     15          6           0        2.835100    0.077500    0.484700
     16          8           0        2.796600   -1.074500    1.355500
     17          6           0        3.596500    1.173600    1.243700
     18          6           0        3.665200   -0.353300   -0.746800
     19          8           0        3.151100   -1.556900   -1.313000
     20          1           0        0.691900   -0.694700   -1.527200
     21          1           0        0.818300   -1.566400   -0.008800
     22          1           0        0.908800    0.722100    1.155200
     23          1           0        2.060700    1.829100   -1.421900
     24          1           0        1.579800    2.662500    0.034900
     25          1           0       -0.139800    1.590300   -2.214400
     26          1           0        0.060100    3.234500   -1.667600
     27          1           0       -2.098900    2.520200   -1.067200
     28          1           0       -3.625800   -1.432000    1.252600
     29          1           0       -3.918300   -1.558900   -0.516500
     30          1           0       -0.936600    3.946800    0.604800
     31          1           0       -0.488300    2.511200    1.539400
     32          1           0       -2.187800    2.939400    1.338500
     33          1           0       -0.706400   -3.153600   -1.158400
     34          1           0       -2.372900   -3.600200   -0.849200
     35          1           0       -2.013200   -2.324000   -2.031500
     36          1           0       -1.810300   -3.113100    1.421600
     37          1           0        2.207900   -0.863200    2.103000
     38          1           0        3.794300    2.048300    0.616900
     39          1           0        3.036100    1.496100    2.128500
     40          1           0        4.557300    0.795200    1.612200
     41          1           0        3.697500    0.413800   -1.524200
     42          1           0        4.698200   -0.570800   -0.451800
     43          1           0        3.038900   -2.154100   -0.545300
 ---------------------------------------------------------------------
                    Distance matrix (angstroms):
                    1          2          3          4          5
     1  C    0.000000
     2  C    1.341499   0.000000
     3  C    2.547046   1.508964   0.000000
     4  C    3.061434   2.567964   1.546061   0.000000
     5  C    3.233010   3.273484   2.581755   1.546405   0.000000
     6  C    2.521354   3.043738   2.988628   2.633195   1.531257
     7  C    1.493720   2.591914   3.245282   3.146503   2.615905
     8  C    1.476423   2.250170   3.730859   4.438996   4.702814
     9  C    2.470604   2.415597   3.850594   4.903086   5.530346
    10  C    2.392915   1.509822   2.606888   3.869536   4.763908
    11  O    2.379719   3.416955   4.849788   5.381121   5.411102
    12  C    2.505414   3.554274   4.128023   3.578437   3.104929
    13  C    3.525909   2.535280   3.145205   4.654654   5.506674
    14  O    3.308351   2.365937   3.017340   4.031643   5.243934
    15  C    4.600122   3.914905   2.601187   1.571716   2.587704
    16  O    5.041553   4.130692   2.951298   2.449882   3.829439
    17  C    5.487350   5.075928   3.949581   2.565895   3.037715
    18  C    5.469268   4.673862   3.182073   2.631095   3.224597
    19  O    5.435769   4.405835   2.936721   3.118193   3.924669
    20  H    3.046708   2.133829   1.096384   2.191894   2.753449
    21  H    3.353890   2.110148   1.095377   2.160910   3.493640
    22  H    2.912412   2.620975   2.125598   1.100035   2.143130
    23  H    4.107444   3.999657   3.052988   2.180307   1.095332
    24  H    3.827000   4.055975   3.480271   2.160323   1.097442
    25  H    2.711880   2.994737   2.896242   3.015582   2.154142
    26  H    3.438901   4.117669   4.060369   3.528884   2.136648
    27  H    2.097166   3.311321   4.122164   4.183675   3.495392
    28  H    3.201912   3.175742   4.544655   5.460491   6.206228
    29  H    3.175284   3.148904   4.526465   5.712943   6.228231
    30  H    3.453735   4.498745   4.897797   4.148978   3.315239
    31  H    2.789172   3.498987   3.835067   3.042068   2.893911
    32  H    2.781214   3.943151   4.804321   4.450057   4.156278
    33  H    4.061117   2.851331   2.903745   4.417814   5.404990
    34  H    4.374177   3.479864   4.169122   5.650637   6.565865
    35  H    3.532543   2.790502   3.433005   4.930086   5.500700
    36  H    4.107526   3.213439   3.889105   4.978843   6.197217
    37  H    4.760263   3.957947   3.077107   2.520892   3.949150
    38  H    5.700499   5.461588   4.361300   2.910378   2.796462
    39  H    5.314933   5.048391   4.181719   2.755989   3.278493
    40  H    6.489650   5.965024   4.757375   3.518345   4.089610
    41  H    5.546777   4.934986   3.519079   2.891057   2.926076
    42  H    6.501068   5.680614   4.190712   3.567250   4.167542
    43  H    5.508206   4.364480   2.965038   3.236802   4.353779
                    6          7          8          9         10
     6  C    0.000000
     7  C    1.536379   0.000000
     8  C    3.872403   2.596140   0.000000
     9  C    4.932098   3.881558   1.496655   0.000000
    10  C    4.507736   3.863302   2.359697   1.529705   0.000000
    11  O    4.387430   2.949042   1.223082   2.407092   3.549350
    12  C    2.549624   1.529996   3.303740   4.618041   4.724115
    13  C    5.234855   4.887862   3.512578   2.532122   1.528072
    14  O    5.333780   4.697897   3.313300   2.415061   1.425448
    15  C    3.986613   4.688548   5.923458   6.204032   4.988347
    16  O    5.076600   5.478282   6.151128   6.127866   4.820573
    17  C    4.546690   5.259092   6.825040   7.296492   6.234878
    18  C    4.521614   5.536116   6.820932   7.020625   5.690026
    19  O    4.918965   5.811990   6.641609   6.581883   5.140922
    20  H    2.989997   3.581693   4.216989   4.339904   3.123971
    21  H    4.072199   4.242783   4.306859   4.073993   2.624817
    22  H    3.020076   3.051633   4.141735   4.653264   3.804775
    23  H    2.120608   3.503234   5.576750   6.326539   5.444111
    24  H    2.142252   2.974583   5.229535   6.176195   5.528653
    25  H    1.098656   2.163063   3.964121   4.845456   4.338112
    26  H    1.098515   2.152740   4.659798   5.851757   5.558782
    27  H    2.113105   1.099269   2.713167   4.112300   4.388282
    28  H    5.720080   4.550351   2.130231   1.093989   2.199213
    29  H    5.469943   4.488982   2.113987   1.094651   2.198034
    30  H    2.746271   2.172691   4.276383   5.649730   5.750172
    31  H    2.901530   2.193722   3.705563   4.792647   4.664221
    32  H    3.497315   2.177347   3.065355   4.407609   4.839737
    33  H    5.398971   5.318007   4.354415   3.489707   2.180624
    34  H    6.274512   5.799101   4.053041   2.775155   2.171121
    35  H    4.994681   4.736478   3.528660   2.824553   2.186074
    36  H    6.234514   5.549748   3.848535   2.648454   1.956753
    37  H    5.098880   5.245331   5.759604   5.753225   4.580973
    38  H    4.278745   5.202704   7.110598   7.749934   6.764971
    39  H    4.654939   5.078662   6.549766   7.075710   6.163309
    40  H    5.611514   6.340670   7.794771   8.153949   7.010046
    41  H    4.133721   5.373722   6.965237   7.334632   6.103741
    42  H    5.541677   6.556634   7.836970   7.985898   6.618749
    43  H    5.377877   6.063938   6.609353   6.391896   4.897889
                   11         12         13         14         15
    11  O    0.000000
    12  C    3.387830   0.000000
    13  C    4.622114   5.988622   0.000000
    14  O    4.428160   5.217196   2.412728   0.000000
    15  C    6.907226   4.958002   5.578685   4.846374   0.000000
    16  O    7.217437   5.682206   5.389731   4.294478   1.444603
    17  C    7.663018   5.135473   6.996994   6.013610   1.535333
    18  C    7.846582   6.082231   5.901308   5.716666   1.546366
    19  O    7.760931   6.606982   5.020064   5.217146   2.450070
    20  H    5.294529   4.712942   3.200005   3.796524   3.039299
    21  H    5.493432   4.990753   2.991447   2.595490   2.648288
    22  H    5.008774   3.070164   4.885547   3.746611   2.139091
    23  H    6.309021   4.122056   5.946114   5.968450   2.702392
    24  H    5.795700   2.919061   6.430738   5.867754   2.908663
    25  H    4.569747   3.489314   4.756824   5.344224   4.292288
    26  H    4.952104   2.823580   6.269425   6.403872   4.722253
    27  H    2.691575   2.127763   5.280541   5.399738   5.720099
    28  H    2.750614   4.984971   3.275889   2.456026   6.679183
    29  H    2.730221   5.394025   2.558430   3.233585   7.020585
    30  H    4.212611   1.095358   6.942833   6.279299   5.404778
    31  H    4.020242   1.094146   5.995200   4.875896   4.252091
    32  H    2.836731   1.095683   6.190786   5.296164   5.843712
    33  H    5.524387   6.403790   1.095874   2.651731   5.067742
    34  H    5.058039   6.823834   1.096203   2.706172   6.513680
    35  H    4.518709   6.019689   1.095341   3.373236   5.966949
    36  H    4.883373   6.083335   2.514690   0.972639   5.712920
    37  H    6.773677   5.254741   5.385770   3.896364   1.974130
    38  H    7.859145   5.090564   7.498170   6.737255   2.195813
    39  H    7.303827   4.667927   7.128388   5.833960   2.180575
    40  H    8.672539   6.200618   7.688289   6.646915   2.179982
    41  H    7.906707   5.995295   6.288479   6.347923   2.211902
    42  H    8.869195   6.983835   6.804280   6.492807   2.183682
    43  H    7.773613   6.758612   4.823294   4.726234   2.466267
                   16         17         18         19         20
    16  O    0.000000
    17  C    2.388785   0.000000
    18  C    2.386265   2.509628   0.000000
    19  O    2.734826   3.767058   1.426020   0.000000
    20  H    3.589425   4.427768   3.092910   2.614753   0.000000
    21  H    2.452947   4.098140   3.181367   2.672636   1.755385
    22  H    2.613748   2.726796   3.517361   4.039030   3.041322
    23  H    4.084898   3.145439   2.791603   3.558908   2.873024
    24  H    4.146053   2.783002   3.749000   4.699910   3.807797
    25  H    5.335522   5.108036   4.517683   4.641919   2.526894
    26  H    5.932541   5.022858   5.168842   5.712927   3.982147
    27  H    6.538904   6.292152   6.448605   6.651741   4.282026
    28  H    6.433165   7.677946   7.636745   7.247363   5.187816
    29  H    6.987769   8.187617   7.682186   7.114129   4.798156
    30  H    6.301888   5.352366   6.441603   7.118846   5.361059
    31  H    4.866378   4.308388   5.539281   6.158803   4.590719
    32  H    6.399682   6.048567   7.031924   7.466661   5.450834
    33  H    4.786790   6.558178   5.207877   4.177758   2.852621
    34  H    6.161460   7.924843   6.856493   5.908025   4.277220
    35  H    6.013917   7.377593   6.146409   5.270169   3.197890
    36  H    5.038233   6.902241   6.503811   5.874971   4.561259
    37  H    0.974665   2.610586   3.241154   3.611080   3.937639
    38  H    3.360478   1.094122   2.764783   4.139527   4.663271
    39  H    2.694972   1.095867   3.476118   4.601951   4.864054
    40  H    2.581034   1.096410   2.771241   4.008312   5.197783
    41  H    3.364421   2.872067   1.092628   2.055922   3.203500
    42  H    2.671354   2.670467   1.096093   2.026716   4.149973
    43  H    2.199383   3.819035   1.917221   0.979081   2.932982
                   21         22         23         24         25
    21  H    0.000000
    22  H    2.569109   0.000000
    23  H    3.881988   3.032123   0.000000
    24  H    4.297137   2.338903   1.745877   0.000000
    25  H    3.968297   3.634218   2.351017   3.027538   0.000000
    26  H    5.135672   3.873067   2.457218   2.352696   1.744232
    27  H    5.131332   4.149516   4.231513   3.842877   2.453335
    28  H    4.621603   5.021178   7.079831   6.733943   5.771186
    29  H    4.763738   5.594501   6.931575   6.953658   5.203594
    30  H    5.818209   3.755946   4.192371   2.882097   3.759770
    31  H    4.553125   2.302255   3.966353   2.561923   3.880789
    32  H    5.581585   3.812997   5.186745   3.996355   4.317114
    33  H    2.483041   4.794024   5.705574   6.362208   4.892929
    34  H    3.876386   5.785279   7.032929   7.458343   5.813071
    35  H    3.561273   5.288844   5.849488   6.484199   4.343366
    36  H    3.368659   4.708846   6.891696   6.839099   6.175195
    37  H    2.623962   2.258132   4.437912   4.135469   5.492841
    38  H    4.723784   3.220976   2.685167   2.370649   4.868590
    39  H    4.343454   2.464101   3.696976   2.804364   5.381077
    40  H    4.710087   3.677736   4.062970   3.852297   6.110466
    41  H    3.808861   3.879572   2.166253   3.460072   4.072518
    42  H    4.030024   4.314347   3.695541   4.518354   5.584206
    43  H    2.358874   3.962518   4.194185   5.066087   5.187539
                   26         27         28         29         30
    26  H    0.000000
    27  H    2.352017   0.000000
    28  H    6.624926   4.830402   0.000000
    29  H    6.334776   4.500283   1.797602   0.000000
    30  H    2.581586   2.486305   6.048383   6.360863   0.000000
    31  H    3.332980   3.064062   5.047275   5.705904   1.770705
    32  H    3.765206   2.443568   4.602647   5.164335   1.765976
    33  H    6.454040   5.842891   4.159294   3.642994   7.319668
    34  H    7.300849   6.130408   3.269314   2.581832   7.818842
    35  H    5.943729   4.939989   3.765827   2.551472   6.887095
    36  H    7.302984   6.165345   2.480060   3.258133   7.160496
    37  H    5.968385   6.328198   5.922733   6.698963   5.938736
    38  H    4.535445   6.147250   8.220370   8.589568   5.097633
    39  H    5.127279   6.134289   7.329521   8.043179   4.910187
    40  H    6.077177   7.379689   8.488395   9.050356   6.413297
    41  H    4.605170   6.184175   8.046634   7.931419   6.204000
    42  H    6.121311   7.492234   8.540235   8.673212   7.299047
    43  H    6.258579   6.965519   6.940612   6.982673   7.372131
                   31         32         33         34         35
    31  H    0.000000
    32  H    1.764091   0.000000
    33  H    6.278189   6.749348   0.000000
    34  H    6.826883   6.898309   1.752792   0.000000
    35  H    6.201275   6.252261   1.777151   1.776486   0.000000
    36  H    5.778781   6.064830   2.806534   2.389627   3.547921
    37  H    4.355883   5.862287   4.937186   6.098392   6.086519
    38  H    4.405218   6.091000   7.104066   8.490545   7.736801
    39  H    3.714682   5.476892   6.813936   8.006013   7.575896
    40  H    5.329919   7.082999   7.139733   8.567713   8.134951
    41  H    5.595146   7.015017   5.679303   7.308733   6.353345
    42  H    6.353218   7.933705   6.031570   7.702963   7.114215
    43  H    6.209037   7.537296   3.924559   5.609914   5.268906
                   36         37         38         39         40
    36  H    0.000000
    37  H    4.655350   0.000000
    38  H    7.661536   3.633454   0.000000
    39  H    6.725476   2.500572   1.778968   0.000000
    40  H    7.473785   2.917337   1.772865   1.752677   0.000000
    41  H    7.173048   4.123859   2.695416   3.866658   3.274405
    42  H    7.234189   3.579678   2.969653   3.700351   2.479094
    43  H    5.320067   3.061123   4.425099   4.524729   3.957109
                   41         42         43
    41  H    0.000000
    42  H    1.766601   0.000000
    43  H    2.825971   2.295399   0.000000
 Stoichiometry    C15H24O4
 Framework group  C1[X(C15H24O4)]
 Deg. of freedom   123
 Full point group                 C1      NOp   1
 Largest Abelian subgroup         C1      NOp   1
 Largest concise Abelian subgroup C1      NOp   1
                         Standard orientation:                         
 ---------------------------------------------------------------------
 Center     Atomic      Atomic             Coordinates (Angstroms)
 Number     Number       Type             X           Y           Z
 ---------------------------------------------------------------------
      1          6           0       -1.694976    0.698419   -0.177436
      2          6           0       -1.029913   -0.466430   -0.198350
      3          6           0        0.448042   -0.653121   -0.438698
      4          6           0        1.338181    0.459218    0.161852
      5          6           0        1.317369    1.767572   -0.662248
      6          6           0       -0.000021    2.162317   -1.335605
      7          6           0       -1.270556    2.099519   -0.474061
      8          6           0       -3.099453    0.356366    0.123012
      9          6           0       -3.302974   -1.116030    0.297958
     10          6           0       -1.891757   -1.670677    0.095887
     11          8           0       -3.993258    1.187823    0.198659
     12          6           0       -1.158139    2.943101    0.797403
     13          6           0       -1.848922   -2.724323   -1.010005
     14          8           0       -1.423982   -2.241505    1.315413
     15          6           0        2.801509   -0.022940    0.472478
     16          8           0        2.731920   -1.160302    1.360423
     17          6           0        3.601512    1.059559    1.211015
     18          6           0        3.610335   -0.497677   -0.757023
     19          8           0        3.055261   -1.692598   -1.302542
     20          1           0        0.623195   -0.756435   -1.516058
     21          1           0        0.731077   -1.609406    0.014360
     22          1           0        0.900455    0.691865    1.143865
     23          1           0        2.071359    1.724176   -1.455575
     24          1           0        1.625560    2.593540   -0.008663
     25          1           0       -0.140219    1.543388   -2.232441
     26          1           0        0.114570    3.188276   -1.711124
     27          1           0       -2.062254    2.551323   -1.088456
     28          1           0       -3.699047   -1.316391    1.297854
     29          1           0       -4.005861   -1.459838   -0.467553
     30          1           0       -0.845750    3.964813    0.555892
     31          1           0       -0.437338    2.529592    1.509169
     32          1           0       -2.123676    3.008234    1.311228
     33          1           0       -0.849605   -3.164326   -1.103300
     34          1           0       -2.527478   -3.553540   -0.778441
     35          1           0       -2.134787   -2.306744   -1.981437
     36          1           0       -1.936395   -3.051303    1.481801
     37          1           0        2.154597   -0.919625    2.107915
     38          1           0        3.823035    1.918326    0.570273
     39          1           0        3.056787    1.412482    2.093990
     40          1           0        4.552089    0.656449    1.579827
     41          1           0        3.662164    0.256578   -1.545851
     42          1           0        4.637704   -0.743337   -0.464476
     43          1           0        2.928864   -2.274676   -0.525491
 ---------------------------------------------------------------------
 Rotational constants (GHZ):      0.5494449      0.2826458      0.2208916
 Standard basis: 6-31G(d) (6D, 7F)
 There are   333 symmetry adapted cartesian basis functions of A   symmetry.
 There are   333 symmetry adapted basis functions of A   symmetry.
   333 basis functions,   628 primitive gaussians,   333 cartesian basis functions
    73 alpha electrons       73 beta electrons
       nuclear repulsion energy      1617.4915511044 Hartrees.
 NAtoms=   43 NActive=   43 NUniq=   43 SFac= 1.00D+00 NAtFMM=   60 NAOKFM=F Big=F
 Integral buffers will be    131072 words long.
 Raffenetti 2 integral format.
 Two-electron integral symmetry is turned on.
 Using the following non-standard input for PCM:
 --- end of non-standard input.
 ------------------------------------------------------------------------------
 Polarizable Continuum Model (PCM)
 =================================
 Model                : PCM (using non-symmetric T matrix).
 Atomic radii         : SMD-Coulomb.
 Polarization charges : Total charges.
 Charge compensation  : None.
 Solution method      : On-the-fly selection.
 Cavity type          : VdW (van der Waals Surface) (Alpha=1.000).
 Cavity algorithm     : GePol (No added spheres)
                        Default sphere list used, NSphG=   43.
                        Lebedev-Laikov grids with approx.  5.0 points / Ang**2.
                        Smoothing algorithm: Karplus/York (Gamma=1.0000).
                        Polarization charges: spherical gaussians, with
                                              point-specific exponents (IZeta= 3).
                        Self-potential: point-specific (ISelfS= 7).
                        Self-field    : sphere-specific E.n sum rule (ISelfD= 2).
 1st derivatives      : Analytical E(r).r(x)/FMM algorithm (CHGder, D1EAlg=3).
                        Cavity 1st derivative terms included.
 Solvent              : Methanol, Eps=  32.613000 Eps(inf)=   1.765709
 ------------------------------------------------------------------------------
 ------------------------------------------------------------------------------
 Atomic radii for non-electrostatic terms: SMD-CDS.
 ------------------------------------------------------------------------------
 Nuclear repulsion after PCM non-electrostatic terms =     1617.4926252631 Hartrees.
 One-electron integrals computed using PRISM.
 NBasis=   333 RedAO= T EigKep=  8.63D-04  NBF=   333
 NBsUse=   333 1.00D-06 EigRej= -1.00D+00 NBFU=   333
 ExpMin= 1.61D-01 ExpMax= 5.48D+03 ExpMxC= 8.25D+02 IAcc=1 IRadAn=         1 AccDes= 0.00D+00
 Harris functional with IExCor=  402 and IRadAn=       1 diagonalized for initial guess.
 HarFok:  IExCor=  402 AccDes= 0.00D+00 IRadAn=         1 IDoV= 1 UseB2=F ITyADJ=14
 ICtDFT=  3500011 ScaDFX=  1.000000  1.000000  1.000000  1.000000
 FoFCou: FMM=F IPFlag=           0 FMFlag=      100000 FMFlg1=           0
         NFxFlg=           0 DoJE=T BraDBF=F KetDBF=T FulRan=T
         wScrn=  0.000000 ICntrl=     500 IOpCl=  0 I1Cent=   200000004 NGrid=           0
         NMat0=    1 NMatS0=      1 NMatT0=    0 NMatD0=    1 NMtDS0=    0 NMtDT0=    0
 Petite list used in FoFCou.
 Keep R1 ints in memory in canonical form, NReq=1565304907.
 Requested convergence on RMS density matrix=1.00D-08 within 128 cycles.
 Requested convergence on MAX density matrix=1.00D-06.
 Requested convergence on             energy=1.00D-06.
 No special actions if energy rises.
 Inv3:  Mode=1 IEnd=    21659907.
 Iteration    1 A*A^-1 deviation from unit magnitude is 3.89D-15 for   2673.
 Iteration    1 A*A^-1 deviation from orthogonality  is 7.55D-15 for   2654   2518.
 Iteration    1 A^-1*A deviation from unit magnitude is 4.00D-15 for   2681.
 Iteration    1 A^-1*A deviation from orthogonality  is 1.52D-11 for   1532   1524.
 Error on total polarization charges =  0.05202
 SCF Done:  E(RB3LYP) =  -886.943224643     A.U. after   12 cycles
            NFock= 12  Conv=0.66D-08     -V/T= 2.0090
 SMD-CDS (non-electrostatic) energy       (kcal/mol) =       0.67
 (included in total energy above)

 **********************************************************************

            Population analysis using the SCF density.

 **********************************************************************

 Orbital symmetries:
       Occupied  (A) (A) (A) (A) (A) (A) (A) (A) (A) (A) (A) (A)
                 (A) (A) (A) (A) (A) (A) (A) (A) (A) (A) (A) (A)
                 (A) (A) (A) (A) (A) (A) (A) (A) (A) (A) (A) (A)
                 (A) (A) (A) (A) (A) (A) (A) (A) (A) (A) (A) (A)
                 (A) (A) (A) (A) (A) (A) (A) (A) (A) (A) (A) (A)
                 (A) (A) (A) (A) (A) (A) (A) (A) (A) (A) (A) (A)
                 (A)
       Virtual   (A) (A) (A) (A) (A) (A) (A) (A) (A) (A) (A) (A)
                 (A) (A) (A) (A) (A) (A) (A) (A) (A) (A) (A) (A)
                 (A) (A) (A) (A) (A) (A) (A) (A) (A) (A) (A) (A)
                 (A) (A) (A) (A) (A) (A) (A) (A) (A) (A) (A) (A)
                 (A) (A) (A) (A) (A) (A) (A) (A) (A) (A) (A) (A)
                 (A) (A) (A) (A) (A) (A) (A) (A) (A) (A) (A) (A)
                 (A) (A) (A) (A) (A) (A) (A) (A) (A) (A) (A) (A)
                 (A) (A) (A) (A) (A) (A) (A) (A) (A) (A) (A) (A)
                 (A) (A) (A) (A) (A) (A) (A) (A) (A) (A) (A) (A)
                 (A) (A) (A) (A) (A) (A) (A) (A) (A) (A) (A) (A)
                 (A) (A) (A) (A) (A) (A) (A) (A) (A) (A) (A) (A)
                 (A) (A) (A) (A) (A) (A) (A) (A) (A) (A) (A) (A)
                 (A) (A) (A) (A) (A) (A) (A) (A) (A) (A) (A) (A)
                 (A) (A) (A) (A) (A) (A) (A) (A) (A) (A) (A) (A)
                 (A) (A) (A) (A) (A) (A) (A) (A) (A) (A) (A) (A)
                 (A) (A) (A) (A) (A) (A) (A) (A) (A) (A) (A) (A)
                 (A) (A) (A) (A) (A) (A) (A) (A) (A) (A) (A) (A)
                 (A) (A) (A) (A) (A) (A) (A) (A) (A) (A) (A) (A)
                 (A) (A) (A) (A) (A) (A) (A) (A) (A) (A) (A) (A)
                 (A) (A) (A) (A) (A) (A) (A) (A) (A) (A) (A) (A)
                 (A) (A) (A) (A) (A) (A) (A) (A) (A) (A) (A) (A)
                 (A) (A) (A) (A) (A) (A) (A) (A)
 The electronic state is 1-A.
 Alpha  occ. eigenvalues --  -19.14512 -19.14313 -19.13878 -19.12954 -10.26298
 Alpha  occ. eigenvalues --  -10.24290 -10.23901 -10.22143 -10.20159 -10.18673
 Alpha  occ. eigenvalues --  -10.18460 -10.18359 -10.17557 -10.17536 -10.17136
 Alpha  occ. eigenvalues --  -10.17001 -10.16988 -10.16596 -10.16580  -1.03239
 Alpha  occ. eigenvalues --   -1.02596  -1.02139  -0.99994  -0.85766  -0.80930
 Alpha  occ. eigenvalues --   -0.78579  -0.74919  -0.73747  -0.71788  -0.68781
 Alpha  occ. eigenvalues --   -0.66837  -0.65280  -0.63720  -0.60145  -0.57850
 Alpha  occ. eigenvalues --   -0.55142  -0.54685  -0.50307  -0.50206  -0.48713
 Alpha  occ. eigenvalues --   -0.48093  -0.46382  -0.45891  -0.44794  -0.44370
 Alpha  occ. eigenvalues --   -0.43708  -0.43273  -0.42133  -0.41499  -0.41139
 Alpha  occ. eigenvalues --   -0.40638  -0.39867  -0.38712  -0.38414  -0.38109
 Alpha  occ. eigenvalues --   -0.37354  -0.37195  -0.36851  -0.36075  -0.34620
 Alpha  occ. eigenvalues --   -0.34242  -0.34141  -0.33658  -0.32463  -0.31807
 Alpha  occ. eigenvalues --   -0.31306  -0.30140  -0.30041  -0.27657  -0.26662
 Alpha  occ. eigenvalues --   -0.25874  -0.25053  -0.23693
 Alpha virt. eigenvalues --   -0.03765   0.05594   0.07163   0.09140   0.09998
 Alpha virt. eigenvalues --    0.10461   0.12182   0.12587   0.13498   0.13797
 Alpha virt. eigenvalues --    0.14820   0.14992   0.15763   0.16230   0.16323
 Alpha virt. eigenvalues --    0.17281   0.17590   0.18186   0.18408   0.18839
 Alpha virt. eigenvalues --    0.19128   0.20297   0.20612   0.21006   0.21368
 Alpha virt. eigenvalues --    0.21757   0.22327   0.23057   0.23592   0.24032
 Alpha virt. eigenvalues --    0.24424   0.25405   0.25612   0.26195   0.27268
 Alpha virt. eigenvalues --    0.27703   0.28520   0.30299   0.31086   0.32015
 Alpha virt. eigenvalues --    0.33681   0.34418   0.35852   0.36788   0.45475
 Alpha virt. eigenvalues --    0.47364   0.49493   0.51769   0.52422   0.53107
 Alpha virt. eigenvalues --    0.53933   0.54527   0.56199   0.56747   0.57319
 Alpha virt. eigenvalues --    0.58126   0.59136   0.59411   0.60569   0.60968
 Alpha virt. eigenvalues --    0.62225   0.62795   0.63293   0.64155   0.65684
 Alpha virt. eigenvalues --    0.66764   0.68044   0.68166   0.69359   0.70496
 Alpha virt. eigenvalues --    0.71818   0.73577   0.74347   0.74659   0.75513
 Alpha virt. eigenvalues --    0.76450   0.77438   0.78121   0.79124   0.80334
 Alpha virt. eigenvalues --    0.81666   0.82188   0.83348   0.83606   0.84013
 Alpha virt. eigenvalues --    0.84134   0.84878   0.86154   0.87212   0.87288
 Alpha virt. eigenvalues --    0.88111   0.88700   0.89120   0.89822   0.90922
 Alpha virt. eigenvalues --    0.90945   0.91602   0.92169   0.93236   0.93935
 Alpha virt. eigenvalues --    0.94386   0.94702   0.95217   0.95698   0.96501
 Alpha virt. eigenvalues --    0.97294   0.98226   0.99089   0.99766   1.00653
 Alpha virt. eigenvalues --    1.02240   1.03301   1.03881   1.04363   1.05925
 Alpha virt. eigenvalues --    1.06362   1.07938   1.09021   1.10162   1.11131
 Alpha virt. eigenvalues --    1.11531   1.12516   1.12839   1.14901   1.16464
 Alpha virt. eigenvalues --    1.17576   1.18564   1.24321   1.26293   1.28258
 Alpha virt. eigenvalues --    1.30520   1.34369   1.36013   1.36449   1.40647
 Alpha virt. eigenvalues --    1.40954   1.41369   1.44600   1.45565   1.47332
 Alpha virt. eigenvalues --    1.50184   1.52843   1.57712   1.57967   1.59928
 Alpha virt. eigenvalues --    1.61779   1.62349   1.64086   1.65980   1.67517
 Alpha virt. eigenvalues --    1.69289   1.70595   1.72088   1.73559   1.74482
 Alpha virt. eigenvalues --    1.76238   1.76594   1.78433   1.79459   1.79900
 Alpha virt. eigenvalues --    1.81758   1.83225   1.83733   1.84772   1.85598
 Alpha virt. eigenvalues --    1.86352   1.88193   1.88983   1.89939   1.90711
 Alpha virt. eigenvalues --    1.91300   1.92721   1.93374   1.94026   1.95092
 Alpha virt. eigenvalues --    1.97670   1.99094   2.00631   2.01183   2.02910
 Alpha virt. eigenvalues --    2.04146   2.04549   2.06804   2.08339   2.08967
 Alpha virt. eigenvalues --    2.10457   2.11538   2.12452   2.14825   2.16711
 Alpha virt. eigenvalues --    2.18151   2.19645   2.21252   2.23460   2.24453
 Alpha virt. eigenvalues --    2.24845   2.26299   2.27032   2.27506   2.29710
 Alpha virt. eigenvalues --    2.30619   2.31887   2.35050   2.35689   2.36512
 Alpha virt. eigenvalues --    2.36741   2.38003   2.40532   2.40869   2.41726
 Alpha virt. eigenvalues --    2.43565   2.44839   2.45729   2.46687   2.48742
 Alpha virt. eigenvalues --    2.50103   2.53075   2.54016   2.54677   2.57801
 Alpha virt. eigenvalues --    2.60383   2.62855   2.66016   2.66763   2.68386
 Alpha virt. eigenvalues --    2.69633   2.73892   2.74876   2.76468   2.77014
 Alpha virt. eigenvalues --    2.79973   2.83175   2.85088   2.87081   2.89809
 Alpha virt. eigenvalues --    2.93222   2.96283   2.99400   3.02911   3.18428
 Alpha virt. eigenvalues --    3.21339   3.81144   3.85637   3.88111   4.01259
 Alpha virt. eigenvalues --    4.13273   4.21872   4.24830   4.27302   4.28734
 Alpha virt. eigenvalues --    4.32275   4.35000   4.40879   4.48512   4.54671
 Alpha virt. eigenvalues --    4.61917   4.66773   4.73844   4.77136   4.78058
          Condensed to atoms (all electrons):
               1          2          3          4          5          6
     1  C    5.094853   0.539905  -0.048555  -0.003876  -0.004746  -0.028403
     2  C    0.539905   4.998078   0.283950  -0.016793  -0.007440  -0.005841
     3  C   -0.048555   0.283950   5.273930   0.343422  -0.036737  -0.002562
     4  C   -0.003876  -0.016793   0.343422   5.049690   0.341216  -0.035834
     5  C   -0.004746  -0.007440  -0.036737   0.341216   5.075545   0.360055
     6  C   -0.028403  -0.005841  -0.002562  -0.035834   0.360055   5.071247
     7  C    0.345374  -0.070311  -0.011293  -0.000798  -0.039971   0.356890
     8  C    0.340395   0.016812   0.005064  -0.000090  -0.000057   0.004373
     9  C   -0.140928  -0.082425   0.007778  -0.000163  -0.000004  -0.000106
    10  C   -0.003005   0.406673  -0.060678   0.002318  -0.000051  -0.000165
    11  O   -0.086242   0.004883  -0.000111   0.000002  -0.000005   0.000273
    12  C   -0.036440  -0.002007   0.001359  -0.003310  -0.003802  -0.049403
    13  C    0.001975  -0.058447  -0.006766   0.000225  -0.000003   0.000014
    14  O   -0.000327  -0.050742  -0.003862  -0.000313  -0.000002   0.000000
    15  C    0.000293   0.002956  -0.028176   0.366816  -0.028937   0.003078
    16  O    0.000024   0.000026  -0.011139  -0.048349   0.002809  -0.000040
    17  C   -0.000006  -0.000064   0.005279  -0.057534  -0.002330   0.000117
    18  C   -0.000013  -0.000164  -0.008205  -0.041504  -0.006531   0.000055
    19  O   -0.000009   0.001022   0.002094  -0.003597  -0.000174   0.000008
    20  H   -0.005565  -0.022035   0.347050  -0.028263  -0.005641  -0.000330
    21  H    0.004559  -0.040778   0.353185  -0.042210   0.005111  -0.000049
    22  H   -0.001446  -0.001465  -0.059651   0.365686  -0.038463  -0.003401
    23  H   -0.000018  -0.000090  -0.003658  -0.041264   0.370539  -0.033860
    24  H   -0.000347  -0.000009   0.005201  -0.031215   0.370163  -0.037376
    25  H   -0.004313  -0.000590   0.004543  -0.005607  -0.037448   0.370781
    26  H    0.005361   0.000317  -0.000076   0.004516  -0.033095   0.364789
    27  H   -0.050932   0.004309  -0.000199  -0.000062   0.004929  -0.042266
    28  H    0.004566   0.000289  -0.000099   0.000004   0.000000   0.000001
    29  H    0.003848   0.001141  -0.000147   0.000001   0.000000   0.000003
    30  H    0.004585  -0.000008  -0.000033   0.000201  -0.001097  -0.003376
    31  H   -0.005774   0.001418  -0.000361  -0.000677   0.003418  -0.006470
    32  H   -0.007786  -0.000057  -0.000012   0.000051   0.000002   0.005275
    33  H   -0.000106  -0.009019   0.003490   0.000028   0.000001   0.000000
    34  H   -0.000060   0.004948  -0.000013  -0.000003   0.000000   0.000000
    35  H    0.000250   0.001067   0.000215  -0.000010   0.000000  -0.000001
    36  H   -0.000131   0.006236  -0.000074   0.000015   0.000000   0.000000
    37  H   -0.000007  -0.000185  -0.000477  -0.003506   0.000035  -0.000003
    38  H   -0.000001   0.000001  -0.000100  -0.002692   0.001253   0.000079
    39  H   -0.000004  -0.000004  -0.000010  -0.005222  -0.000933  -0.000039
    40  H    0.000000   0.000002  -0.000106   0.005161   0.000084  -0.000001
    41  H    0.000003  -0.000055   0.000140  -0.005487   0.000706  -0.000132
    42  H    0.000000   0.000014   0.000228   0.004752   0.000062   0.000003
    43  H    0.000002  -0.000098  -0.000187  -0.000562  -0.000001   0.000001
               7          8          9         10         11         12
     1  C    0.345374   0.340395  -0.140928  -0.003005  -0.086242  -0.036440
     2  C   -0.070311   0.016812  -0.082425   0.406673   0.004883  -0.002007
     3  C   -0.011293   0.005064   0.007778  -0.060678  -0.000111   0.001359
     4  C   -0.000798  -0.000090  -0.000163   0.002318   0.000002  -0.003310
     5  C   -0.039971  -0.000057  -0.000004  -0.000051  -0.000005  -0.003802
     6  C    0.356890   0.004373  -0.000106  -0.000165   0.000273  -0.049403
     7  C    5.029121  -0.054752   0.008190   0.006651   0.000921   0.354679
     8  C   -0.054752   4.537123   0.328755  -0.061655   0.526040  -0.001093
     9  C    0.008190   0.328755   5.488835   0.288702  -0.078750  -0.000241
    10  C    0.006651  -0.061655   0.288702   4.754259   0.004358  -0.000199
    11  O    0.000921   0.526040  -0.078750   0.004358   8.204175  -0.003873
    12  C    0.354679  -0.001093  -0.000241  -0.000199  -0.003873   5.150620
    13  C   -0.000156  -0.000394  -0.054851   0.353374  -0.000082  -0.000003
    14  O   -0.000052   0.001135  -0.050911   0.200467  -0.000022   0.000007
    15  C   -0.000088   0.000000   0.000002  -0.000090   0.000000   0.000018
    16  O   -0.000001   0.000000   0.000000  -0.000052   0.000000   0.000000
    17  C   -0.000010   0.000000   0.000000   0.000000   0.000000  -0.000003
    18  C    0.000004   0.000000   0.000000   0.000002   0.000000  -0.000002
    19  O    0.000000   0.000000   0.000000   0.000005   0.000000   0.000000
    20  H    0.001149  -0.000116  -0.000208   0.000868   0.000002  -0.000068
    21  H   -0.000025  -0.000154   0.000614  -0.006711   0.000001   0.000004
    22  H    0.003548  -0.000087  -0.000039   0.000208   0.000000  -0.001389
    23  H    0.005196   0.000003   0.000000   0.000000   0.000000  -0.000017
    24  H   -0.006449  -0.000003   0.000000   0.000005   0.000000   0.004971
    25  H   -0.037519   0.000073  -0.000008  -0.000069  -0.000002   0.005718
    26  H   -0.031501  -0.000108   0.000004   0.000003   0.000003  -0.004650
    27  H    0.374949  -0.006597   0.000569  -0.000217   0.009432  -0.044136
    28  H   -0.000100  -0.016256   0.343016  -0.024030  -0.000487   0.000021
    29  H   -0.000080  -0.017489   0.339633  -0.025124  -0.000364  -0.000004
    30  H   -0.031139  -0.000038   0.000004   0.000004   0.000027   0.368195
    31  H   -0.030868  -0.000195   0.000020  -0.000023   0.000054   0.372795
    32  H   -0.027168   0.003150   0.000114  -0.000007   0.007085   0.365292
    33  H   -0.000001  -0.000098   0.005448  -0.023391   0.000001   0.000000
    34  H    0.000003   0.000238  -0.008133  -0.021947   0.000000   0.000000
    35  H   -0.000030   0.000207  -0.000849  -0.021888  -0.000005   0.000000
    36  H    0.000006   0.000080  -0.003633  -0.017173   0.000001   0.000000
    37  H    0.000001   0.000000   0.000000  -0.000002   0.000000  -0.000003
    38  H    0.000006   0.000000   0.000000   0.000000   0.000000  -0.000003
    39  H    0.000006   0.000000   0.000000   0.000000   0.000000  -0.000018
    40  H    0.000000   0.000000   0.000000   0.000000   0.000000   0.000000
    41  H    0.000001   0.000000   0.000000   0.000000   0.000000   0.000000
    42  H    0.000000   0.000000   0.000000   0.000000   0.000000   0.000000
    43  H    0.000000   0.000000   0.000000  -0.000013   0.000000   0.000000
              13         14         15         16         17         18
     1  C    0.001975  -0.000327   0.000293   0.000024  -0.000006  -0.000013
     2  C   -0.058447  -0.050742   0.002956   0.000026  -0.000064  -0.000164
     3  C   -0.006766  -0.003862  -0.028176  -0.011139   0.005279  -0.008205
     4  C    0.000225  -0.000313   0.366816  -0.048349  -0.057534  -0.041504
     5  C   -0.000003  -0.000002  -0.028937   0.002809  -0.002330  -0.006531
     6  C    0.000014   0.000000   0.003078  -0.000040   0.000117   0.000055
     7  C   -0.000156  -0.000052  -0.000088  -0.000001  -0.000010   0.000004
     8  C   -0.000394   0.001135   0.000000   0.000000   0.000000   0.000000
     9  C   -0.054851  -0.050911   0.000002   0.000000   0.000000   0.000000
    10  C    0.353374   0.200467  -0.000090  -0.000052   0.000000   0.000002
    11  O   -0.000082  -0.000022   0.000000   0.000000   0.000000   0.000000
    12  C   -0.000003   0.000007   0.000018   0.000000  -0.000003  -0.000002
    13  C    5.245068  -0.054195   0.000003   0.000004   0.000000   0.000000
    14  O   -0.054195   8.404783  -0.000024  -0.000017   0.000000   0.000000
    15  C    0.000003  -0.000024   4.746207   0.209570   0.358077   0.355509
    16  O    0.000004  -0.000017   0.209570   8.383515  -0.054234  -0.052179
    17  C    0.000000   0.000000   0.358077  -0.054234   5.234011  -0.060408
    18  C    0.000000   0.000000   0.355509  -0.052179  -0.060408   4.906715
    19  O   -0.000007   0.000000  -0.037630  -0.006592   0.003005   0.248746
    20  H    0.001552   0.000193  -0.003696   0.000242  -0.000056   0.001511
    21  H   -0.001806   0.011981  -0.007310   0.018215   0.000658  -0.002543
    22  H    0.000020   0.000244  -0.034894  -0.001327  -0.009447   0.005349
    23  H    0.000000   0.000000  -0.006505   0.000070  -0.001734   0.002669
    24  H    0.000000   0.000000  -0.004421  -0.000014   0.003092  -0.000010
    25  H   -0.000006   0.000000  -0.000077   0.000000   0.000004   0.000013
    26  H    0.000000   0.000000  -0.000066   0.000000   0.000003  -0.000003
    27  H    0.000022  -0.000001   0.000002   0.000000   0.000000   0.000000
    28  H    0.002878   0.003821   0.000000   0.000000   0.000000   0.000000
    29  H   -0.001486   0.002460   0.000000   0.000000   0.000000   0.000000
    30  H    0.000000   0.000000  -0.000001   0.000000  -0.000001   0.000000
    31  H    0.000001  -0.000001  -0.000007  -0.000003   0.000006   0.000000
    32  H    0.000000   0.000001   0.000000   0.000000   0.000000   0.000000
    33  H    0.361675   0.000266  -0.000002  -0.000011   0.000000   0.000001
    34  H    0.362338  -0.001570   0.000000   0.000000   0.000000   0.000000
    35  H    0.347698   0.003860   0.000000   0.000000   0.000000   0.000000
    36  H   -0.004410   0.237531   0.000000   0.000001   0.000000   0.000000
    37  H    0.000000   0.000157  -0.021885   0.239067  -0.003123   0.006788
    38  H    0.000000   0.000000  -0.024474   0.004051   0.349171  -0.000687
    39  H    0.000000   0.000000  -0.023266  -0.001062   0.361771   0.004317
    40  H    0.000000   0.000000  -0.024509   0.001229   0.361743  -0.006416
    41  H    0.000000   0.000000  -0.027965   0.002688   0.000305   0.369735
    42  H    0.000000   0.000000  -0.038129  -0.001175  -0.004024   0.363248
    43  H    0.000010  -0.000009  -0.011306   0.024220   0.000790  -0.035789
              19         20         21         22         23         24
     1  C   -0.000009  -0.005565   0.004559  -0.001446  -0.000018  -0.000347
     2  C    0.001022  -0.022035  -0.040778  -0.001465  -0.000090  -0.000009
     3  C    0.002094   0.347050   0.353185  -0.059651  -0.003658   0.005201
     4  C   -0.003597  -0.028263  -0.042210   0.365686  -0.041264  -0.031215
     5  C   -0.000174  -0.005641   0.005111  -0.038463   0.370539   0.370163
     6  C    0.000008  -0.000330  -0.000049  -0.003401  -0.033860  -0.037376
     7  C    0.000000   0.001149  -0.000025   0.003548   0.005196  -0.006449
     8  C    0.000000  -0.000116  -0.000154  -0.000087   0.000003  -0.000003
     9  C    0.000000  -0.000208   0.000614  -0.000039   0.000000   0.000000
    10  C    0.000005   0.000868  -0.006711   0.000208   0.000000   0.000005
    11  O    0.000000   0.000002   0.000001   0.000000   0.000000   0.000000
    12  C    0.000000  -0.000068   0.000004  -0.001389  -0.000017   0.004971
    13  C   -0.000007   0.001552  -0.001806   0.000020   0.000000   0.000000
    14  O    0.000000   0.000193   0.011981   0.000244   0.000000   0.000000
    15  C   -0.037630  -0.003696  -0.007310  -0.034894  -0.006505  -0.004421
    16  O   -0.006592   0.000242   0.018215  -0.001327   0.000070  -0.000014
    17  C    0.003005  -0.000056   0.000658  -0.009447  -0.001734   0.003092
    18  C    0.248746   0.001511  -0.002543   0.005349   0.002669  -0.000010
    19  O    8.309391   0.006690   0.002402  -0.000113  -0.000130  -0.000003
    20  H    0.006690   0.552208  -0.029325   0.005549   0.002404   0.000051
    21  H    0.002402  -0.029325   0.574243  -0.001442  -0.000097  -0.000152
    22  H   -0.000113   0.005549  -0.001442   0.613385   0.005973  -0.008930
    23  H   -0.000130   0.002404  -0.000097   0.005973   0.590073  -0.037632
    24  H   -0.000003   0.000051  -0.000152  -0.008930  -0.037632   0.594055
    25  H   -0.000013   0.000876  -0.000010  -0.000161  -0.006460   0.005848
    26  H    0.000000  -0.000074   0.000002  -0.000086  -0.000866  -0.006466
    27  H    0.000000   0.000048   0.000003   0.000034  -0.000162  -0.000075
    28  H    0.000000  -0.000003   0.000004   0.000000   0.000000   0.000000
    29  H    0.000000   0.000015  -0.000029   0.000001   0.000000   0.000000
    30  H    0.000000   0.000002   0.000000   0.000019  -0.000018   0.000636
    31  H    0.000000   0.000013   0.000004   0.005507  -0.000013  -0.000294
    32  H    0.000000   0.000000   0.000000  -0.000037   0.000000  -0.000057
    33  H    0.000024   0.000087   0.002937   0.000000   0.000000   0.000000
    34  H    0.000000   0.000008  -0.000107   0.000000   0.000000   0.000000
    35  H    0.000000   0.000110   0.000159  -0.000001   0.000000   0.000000
    36  H    0.000000  -0.000004  -0.000465  -0.000002   0.000000   0.000000
    37  H    0.000091   0.000025   0.000162   0.006980   0.000029  -0.000015
    38  H    0.000009  -0.000007  -0.000031   0.000239   0.000988   0.000914
    39  H   -0.000069   0.000004  -0.000018   0.004980   0.000180   0.000580
    40  H   -0.000019   0.000002  -0.000013  -0.000095  -0.000063   0.000031
    41  H   -0.031917  -0.000329   0.000021   0.000048   0.006414  -0.000039
    42  H   -0.042482   0.000074  -0.000056  -0.000161  -0.000247  -0.000016
    43  H    0.239178  -0.000557   0.002776  -0.000054  -0.000004   0.000000
              25         26         27         28         29         30
     1  C   -0.004313   0.005361  -0.050932   0.004566   0.003848   0.004585
     2  C   -0.000590   0.000317   0.004309   0.000289   0.001141  -0.000008
     3  C    0.004543  -0.000076  -0.000199  -0.000099  -0.000147  -0.000033
     4  C   -0.005607   0.004516  -0.000062   0.000004   0.000001   0.000201
     5  C   -0.037448  -0.033095   0.004929   0.000000   0.000000  -0.001097
     6  C    0.370781   0.364789  -0.042266   0.000001   0.000003  -0.003376
     7  C   -0.037519  -0.031501   0.374949  -0.000100  -0.000080  -0.031139
     8  C    0.000073  -0.000108  -0.006597  -0.016256  -0.017489  -0.000038
     9  C   -0.000008   0.000004   0.000569   0.343016   0.339633   0.000004
    10  C   -0.000069   0.000003  -0.000217  -0.024030  -0.025124   0.000004
    11  O   -0.000002   0.000003   0.009432  -0.000487  -0.000364   0.000027
    12  C    0.005718  -0.004650  -0.044136   0.000021  -0.000004   0.368195
    13  C   -0.000006   0.000000   0.000022   0.002878  -0.001486   0.000000
    14  O    0.000000   0.000000  -0.000001   0.003821   0.002460   0.000000
    15  C   -0.000077  -0.000066   0.000002   0.000000   0.000000  -0.000001
    16  O    0.000000   0.000000   0.000000   0.000000   0.000000   0.000000
    17  C    0.000004   0.000003   0.000000   0.000000   0.000000  -0.000001
    18  C    0.000013  -0.000003   0.000000   0.000000   0.000000   0.000000
    19  O   -0.000013   0.000000   0.000000   0.000000   0.000000   0.000000
    20  H    0.000876  -0.000074   0.000048  -0.000003   0.000015   0.000002
    21  H   -0.000010   0.000002   0.000003   0.000004  -0.000029   0.000000
    22  H   -0.000161  -0.000086   0.000034   0.000000   0.000001   0.000019
    23  H   -0.006460  -0.000866  -0.000162   0.000000   0.000000  -0.000018
    24  H    0.005848  -0.006466  -0.000075   0.000000   0.000000   0.000636
    25  H    0.600473  -0.036462  -0.002767   0.000000   0.000000  -0.000010
    26  H   -0.036462   0.597618  -0.004994   0.000000   0.000000   0.003936
    27  H   -0.002767  -0.004994   0.611892  -0.000014  -0.000003  -0.002765
    28  H    0.000000   0.000000  -0.000014   0.506944  -0.017203   0.000000
    29  H    0.000000   0.000000  -0.000003  -0.017203   0.516877   0.000000
    30  H   -0.000010   0.003936  -0.002765   0.000000   0.000000   0.564366
    31  H   -0.000057  -0.000155   0.005532  -0.000002   0.000000  -0.029018
    32  H   -0.000161  -0.000032  -0.004318  -0.000002   0.000001  -0.028413
    33  H   -0.000002   0.000000   0.000000  -0.000178   0.000113   0.000000
    34  H    0.000000   0.000000   0.000000   0.000384   0.001538   0.000000
    35  H    0.000014   0.000000  -0.000002  -0.000054   0.000464   0.000000
    36  H    0.000000   0.000000   0.000000   0.000904   0.000188   0.000000
    37  H    0.000000   0.000000   0.000000   0.000000   0.000000   0.000000
    38  H    0.000000  -0.000005   0.000000   0.000000   0.000000  -0.000001
    39  H    0.000000   0.000001   0.000000   0.000000   0.000000   0.000000
    40  H    0.000000   0.000000   0.000000   0.000000   0.000000   0.000000
    41  H    0.000005   0.000003   0.000000   0.000000   0.000000   0.000000
    42  H   -0.000001   0.000000   0.000000   0.000000   0.000000   0.000000
    43  H    0.000001   0.000000   0.000000   0.000000   0.000000   0.000000
              31         32         33         34         35         36
     1  C   -0.005774  -0.007786  -0.000106  -0.000060   0.000250  -0.000131
     2  C    0.001418  -0.000057  -0.009019   0.004948   0.001067   0.006236
     3  C   -0.000361  -0.000012   0.003490  -0.000013   0.000215  -0.000074
     4  C   -0.000677   0.000051   0.000028  -0.000003  -0.000010   0.000015
     5  C    0.003418   0.000002   0.000001   0.000000   0.000000   0.000000
     6  C   -0.006470   0.005275   0.000000   0.000000  -0.000001   0.000000
     7  C   -0.030868  -0.027168  -0.000001   0.000003  -0.000030   0.000006
     8  C   -0.000195   0.003150  -0.000098   0.000238   0.000207   0.000080
     9  C    0.000020   0.000114   0.005448  -0.008133  -0.000849  -0.003633
    10  C   -0.000023  -0.000007  -0.023391  -0.021947  -0.021888  -0.017173
    11  O    0.000054   0.007085   0.000001   0.000000  -0.000005   0.000001
    12  C    0.372795   0.365292   0.000000   0.000000   0.000000   0.000000
    13  C    0.000001   0.000000   0.361675   0.362338   0.347698  -0.004410
    14  O   -0.000001   0.000001   0.000266  -0.001570   0.003860   0.237531
    15  C   -0.000007   0.000000  -0.000002   0.000000   0.000000   0.000000
    16  O   -0.000003   0.000000  -0.000011   0.000000   0.000000   0.000001
    17  C    0.000006   0.000000   0.000000   0.000000   0.000000   0.000000
    18  C    0.000000   0.000000   0.000001   0.000000   0.000000   0.000000
    19  O    0.000000   0.000000   0.000024   0.000000   0.000000   0.000000
    20  H    0.000013   0.000000   0.000087   0.000008   0.000110  -0.000004
    21  H    0.000004   0.000000   0.002937  -0.000107   0.000159  -0.000465
    22  H    0.005507  -0.000037   0.000000   0.000000  -0.000001  -0.000002
    23  H   -0.000013   0.000000   0.000000   0.000000   0.000000   0.000000
    24  H   -0.000294  -0.000057   0.000000   0.000000   0.000000   0.000000
    25  H   -0.000057  -0.000161  -0.000002   0.000000   0.000014   0.000000
    26  H   -0.000155  -0.000032   0.000000   0.000000   0.000000   0.000000
    27  H    0.005532  -0.004318   0.000000   0.000000  -0.000002   0.000000
    28  H   -0.000002  -0.000002  -0.000178   0.000384  -0.000054   0.000904
    29  H    0.000000   0.000001   0.000113   0.001538   0.000464   0.000188
    30  H   -0.029018  -0.028413   0.000000   0.000000   0.000000   0.000000
    31  H    0.552879  -0.030184   0.000000   0.000000   0.000000   0.000000
    32  H   -0.030184   0.563379   0.000000   0.000000   0.000000   0.000000
    33  H    0.000000   0.000000   0.550713  -0.031610  -0.025093  -0.000230
    34  H    0.000000   0.000000  -0.031610   0.549680  -0.025405   0.004460
    35  H    0.000000   0.000000  -0.025093  -0.025405   0.554823  -0.000085
    36  H    0.000000   0.000000  -0.000230   0.004460  -0.000085   0.340825
    37  H   -0.000008   0.000000   0.000000   0.000000   0.000000  -0.000003
    38  H   -0.000007   0.000000   0.000000   0.000000   0.000000   0.000000
    39  H    0.000119   0.000000   0.000000   0.000000   0.000000   0.000000
    40  H    0.000000   0.000000   0.000000   0.000000   0.000000   0.000000
    41  H    0.000000   0.000000   0.000000   0.000000   0.000000   0.000000
    42  H    0.000000   0.000000   0.000000   0.000000   0.000000   0.000000
    43  H    0.000000   0.000000   0.000000   0.000000   0.000000   0.000000
              37         38         39         40         41         42
     1  C   -0.000007  -0.000001  -0.000004   0.000000   0.000003   0.000000
     2  C   -0.000185   0.000001  -0.000004   0.000002  -0.000055   0.000014
     3  C   -0.000477  -0.000100  -0.000010  -0.000106   0.000140   0.000228
     4  C   -0.003506  -0.002692  -0.005222   0.005161  -0.005487   0.004752
     5  C    0.000035   0.001253  -0.000933   0.000084   0.000706   0.000062
     6  C   -0.000003   0.000079  -0.000039  -0.000001  -0.000132   0.000003
     7  C    0.000001   0.000006   0.000006   0.000000   0.000001   0.000000
     8  C    0.000000   0.000000   0.000000   0.000000   0.000000   0.000000
     9  C    0.000000   0.000000   0.000000   0.000000   0.000000   0.000000
    10  C   -0.000002   0.000000   0.000000   0.000000   0.000000   0.000000
    11  O    0.000000   0.000000   0.000000   0.000000   0.000000   0.000000
    12  C   -0.000003  -0.000003  -0.000018   0.000000   0.000000   0.000000
    13  C    0.000000   0.000000   0.000000   0.000000   0.000000   0.000000
    14  O    0.000157   0.000000   0.000000   0.000000   0.000000   0.000000
    15  C   -0.021885  -0.024474  -0.023266  -0.024509  -0.027965  -0.038129
    16  O    0.239067   0.004051  -0.001062   0.001229   0.002688  -0.001175
    17  C   -0.003123   0.349171   0.361771   0.361743   0.000305  -0.004024
    18  C    0.006788  -0.000687   0.004317  -0.006416   0.369735   0.363248
    19  O    0.000091   0.000009  -0.000069  -0.000019  -0.031917  -0.042482
    20  H    0.000025  -0.000007   0.000004   0.000002  -0.000329   0.000074
    21  H    0.000162  -0.000031  -0.000018  -0.000013   0.000021  -0.000056
    22  H    0.006980   0.000239   0.004980  -0.000095   0.000048  -0.000161
    23  H    0.000029   0.000988   0.000180  -0.000063   0.006414  -0.000247
    24  H   -0.000015   0.000914   0.000580   0.000031  -0.000039  -0.000016
    25  H    0.000000   0.000000   0.000000   0.000000   0.000005  -0.000001
    26  H    0.000000  -0.000005   0.000001   0.000000   0.000003   0.000000
    27  H    0.000000   0.000000   0.000000   0.000000   0.000000   0.000000
    28  H    0.000000   0.000000   0.000000   0.000000   0.000000   0.000000
    29  H    0.000000   0.000000   0.000000   0.000000   0.000000   0.000000
    30  H    0.000000  -0.000001   0.000000   0.000000   0.000000   0.000000
    31  H   -0.000008  -0.000007   0.000119   0.000000   0.000000   0.000000
    32  H    0.000000   0.000000   0.000000   0.000000   0.000000   0.000000
    33  H    0.000000   0.000000   0.000000   0.000000   0.000000   0.000000
    34  H    0.000000   0.000000   0.000000   0.000000   0.000000   0.000000
    35  H    0.000000   0.000000   0.000000   0.000000   0.000000   0.000000
    36  H   -0.000003   0.000000   0.000000   0.000000   0.000000   0.000000
    37  H    0.336435  -0.000135   0.003490  -0.000414  -0.000175  -0.000252
    38  H   -0.000135   0.559978  -0.025693  -0.025998   0.001592   0.000144
    39  H    0.003490  -0.025693   0.557532  -0.032103  -0.000175  -0.000082
    40  H   -0.000414  -0.025998  -0.032103   0.560022   0.000006   0.005396
    41  H   -0.000175   0.001592  -0.000175   0.000006   0.543864  -0.040528
    42  H   -0.000252   0.000144  -0.000082   0.005396  -0.040528   0.613658
    43  H   -0.000950  -0.000034  -0.000013   0.000026   0.006099  -0.003446
              43
     1  C    0.000002
     2  C   -0.000098
     3  C   -0.000187
     4  C   -0.000562
     5  C   -0.000001
     6  C    0.000001
     7  C    0.000000
     8  C    0.000000
     9  C    0.000000
    10  C   -0.000013
    11  O    0.000000
    12  C    0.000000
    13  C    0.000010
    14  O   -0.000009
    15  C   -0.011306
    16  O    0.024220
    17  C    0.000790
    18  C   -0.035789
    19  O    0.239178
    20  H   -0.000557
    21  H    0.002776
    22  H   -0.000054
    23  H   -0.000004
    24  H    0.000000
    25  H    0.000001
    26  H    0.000000
    27  H    0.000000
    28  H    0.000000
    29  H    0.000000
    30  H    0.000000
    31  H    0.000000
    32  H    0.000000
    33  H    0.000000
    34  H    0.000000
    35  H    0.000000
    36  H    0.000000
    37  H   -0.000950
    38  H   -0.000034
    39  H   -0.000013
    40  H    0.000026
    41  H    0.006099
    42  H   -0.003446
    43  H    0.346918
 Mulliken charges:
               1
     1  C    0.083048
     2  C    0.094577
     3  C   -0.353640
     4  C   -0.105164
     5  C   -0.288458
     6  C   -0.287385
     7  C   -0.144387
     8  C    0.395732
     9  C   -0.390434
    10  C    0.248593
    11  O   -0.587315
    12  C   -0.473015
    13  C   -0.494246
    14  O   -0.704858
    15  C    0.280926
    16  O   -0.709537
    17  C   -0.485058
    18  C   -0.050208
    19  O   -0.689910
    20  H    0.175548
    21  H    0.156290
    22  H    0.144923
    23  H    0.148301
    24  H    0.147978
    25  H    0.143395
    26  H    0.142083
    27  H    0.147787
    28  H    0.195596
    29  H    0.195645
    30  H    0.153944
    31  H    0.162352
    32  H    0.153887
    33  H    0.164955
    34  H    0.165249
    35  H    0.164556
    36  H    0.435961
    37  H    0.437882
    38  H    0.161443
    39  H    0.155733
    40  H    0.156034
    41  H    0.175171
    42  H    0.143021
    43  H    0.433004
 Sum of Mulliken charges =   0.00000
 Mulliken charges with hydrogens summed into heavy atoms:
               1
     1  C    0.083048
     2  C    0.094577
     3  C   -0.021802
     4  C    0.039759
     5  C    0.007821
     6  C   -0.001908
     7  C    0.003400
     8  C    0.395732
     9  C    0.000807
    10  C    0.248593
    11  O   -0.587315
    12  C   -0.002833
    13  C    0.000514
    14  O   -0.268897
    15  C    0.280926
    16  O   -0.271655
    17  C   -0.011848
    18  C    0.267985
    19  O   -0.256906
 Electronic spatial extent (au):  <R**2>=           5285.4070
 Charge=              0.0000 electrons
 Dipole moment (field-independent basis, Debye):
    X=              2.2518    Y=             -1.6067    Z=              0.8440  Tot=              2.8921
 Quadrupole moment (field-independent basis, Debye-Ang):
   XX=           -131.0604   YY=           -107.7115   ZZ=           -113.6155
   XY=             25.5946   XZ=              5.4385   YZ=             -4.4277
 Traceless Quadrupole moment (field-independent basis, Debye-Ang):
   XX=            -13.5979   YY=              9.7510   ZZ=              3.8470
   XY=             25.5946   XZ=              5.4385   YZ=             -4.4277
 Octapole moment (field-independent basis, Debye-Ang**2):
  XXX=             90.1530  YYY=            -51.4806  ZZZ=             22.1814  XYY=            -17.7976
  XXY=            -53.6122  XXZ=              7.0974  XZZ=             -8.6243  YZZ=              0.1514
  YYZ=             10.5444  XYZ=             -0.3339
 Hexadecapole moment (field-independent basis, Debye-Ang**3):
 XXXX=          -4480.8993 YYYY=          -1869.2591 ZZZZ=           -649.8732 XXXY=            297.5779
 XXXZ=             14.0874 YYYX=             72.3419 YYYZ=            -68.7209 ZZZX=             21.9895
 ZZZY=            -37.6795 XXYY=          -1026.2962 XXZZ=           -803.7462 YYZZ=           -453.4480
 XXYZ=            -56.7338 YYXZ=            -13.4628 ZZXY=             34.3084
 N-N= 1.617492625263D+03 E-N=-5.301104165717D+03  KE= 8.789910384398D+02
 D1PCM: PCM CHGder 1st derivatives, ID1Alg=3 FixD1E=F DoIter=F DoCFld=F I1PDM=0.
 Calling FoFJK, ICntrl=      2127 FMM=F ISym2X=0 I1Cent= 0 IOpClX= 0 NMat=1 NMatS=1 NMatT=0.
 ***** Axes restored to original set *****
 -------------------------------------------------------------------
 Center     Atomic                   Forces (Hartrees/Bohr)
 Number     Number              X              Y              Z
 -------------------------------------------------------------------
      1        6          -0.017785974   -0.014091722    0.000377230
      2        6           0.026977986    0.002603562   -0.001546436
      3        6          -0.001768771   -0.006155575    0.002517144
      4        6           0.000896885    0.001338552   -0.003143353
      5        6           0.004410722    0.004854735    0.003426908
      6        6           0.001076430   -0.002800960   -0.005176354
      7        6           0.003842200    0.004653852   -0.005193897
      8        6          -0.001396216    0.018903593   -0.000586735
      9        6           0.003993516    0.005399323   -0.006149387
     10        6          -0.010363276   -0.016425343   -0.000297307
     11        8          -0.016155460    0.011183682    0.001366927
     12        6          -0.002447780    0.003989016    0.005956370
     13        6           0.005328988   -0.004242219   -0.004641231
     14        8           0.011452380   -0.003425683    0.010395313
     15        6           0.000308307    0.009909586    0.005868979
     16        8           0.001325432   -0.005924863   -0.004496759
     17        6           0.000978737    0.003315120   -0.000315018
     18        6          -0.002316999   -0.012164848    0.007781469
     19        8          -0.002165515   -0.005150719   -0.002361743
     20        1           0.001011472   -0.000460968   -0.000669453
     21        1           0.000018054    0.001156004   -0.001836896
     22        1           0.002478850   -0.000781579    0.000792017
     23        1           0.001579670   -0.001008322   -0.000666113
     24        1           0.001022118   -0.001193899    0.000395227
     25        1          -0.002446147   -0.000887069    0.000889936
     26        1          -0.000390852    0.000180529    0.000911810
     27        1          -0.002886656   -0.001424431    0.001871955
     28        1          -0.000505942   -0.002909823   -0.001282931
     29        1          -0.002962399   -0.001600585    0.002513848
     30        1           0.000205334    0.001118910   -0.000590685
     31        1           0.000998214   -0.000368736    0.000050449
     32        1          -0.000338878   -0.000347522   -0.000003679
     33        1           0.001178025    0.002438058   -0.000522154
     34        1          -0.002525854    0.001083458    0.000880692
     35        1          -0.000848381    0.000046582   -0.000058632
     36        1           0.000159822    0.000047911   -0.001106422
     37        1           0.000908738   -0.000244665   -0.002366085
     38        1           0.000082678    0.001325504    0.000413358
     39        1          -0.002437520    0.001302683   -0.000892786
     40        1          -0.000002772   -0.001785825   -0.002927462
     41        1          -0.003462461   -0.000193592    0.000423646
     42        1           0.003146656    0.007113683    0.005513706
     43        1          -0.000173360    0.001624603   -0.005515465
 -------------------------------------------------------------------
 Cartesian Forces:  Max     0.026977986 RMS     0.005398123

 GradGradGradGradGradGradGradGradGradGradGradGradGradGradGradGradGradGrad
 Berny optimization.
 FormGI is forming the generalized inverse of G from B-inverse, IUseBI=4.
 Internal  Forces:  Max     0.019576475 RMS     0.003567542
 Search for a local minimum.
 Step number   1 out of a maximum of  258
 All quantities printed in internal units (Hartrees-Bohrs-Radians)
 Mixed Optimization -- RFO/linear search
 Second derivative matrix not updated -- first step.
 ITU=  0
     Eigenvalues ---    0.00230   0.00230   0.00299   0.00336   0.00369
     Eigenvalues ---    0.00395   0.00544   0.00678   0.00761   0.00915
     Eigenvalues ---    0.01102   0.01109   0.01212   0.01348   0.01355
     Eigenvalues ---    0.01394   0.02453   0.02494   0.03072   0.03879
     Eigenvalues ---    0.03907   0.04288   0.04438   0.04600   0.04732
     Eigenvalues ---    0.04801   0.04848   0.04866   0.05062   0.05294
     Eigenvalues ---    0.05370   0.05384   0.05488   0.05509   0.05563
     Eigenvalues ---    0.05564   0.05607   0.05611   0.05771   0.05837
     Eigenvalues ---    0.05892   0.06019   0.06942   0.07807   0.08137
     Eigenvalues ---    0.08476   0.09086   0.09116   0.09161   0.09682
     Eigenvalues ---    0.10347   0.11689   0.12093   0.13599   0.13877
     Eigenvalues ---    0.14699   0.15983   0.16000   0.16000   0.16000
     Eigenvalues ---    0.16000   0.16000   0.16000   0.16000   0.16000
     Eigenvalues ---    0.16000   0.16000   0.16000   0.16000   0.16157
     Eigenvalues ---    0.16755   0.17312   0.18541   0.19581   0.20778
     Eigenvalues ---    0.21991   0.23396   0.24661   0.24993   0.25884
     Eigenvalues ---    0.26965   0.27130   0.27957   0.27962   0.28541
     Eigenvalues ---    0.28848   0.28936   0.29424   0.29602   0.30134
     Eigenvalues ---    0.30923   0.32172   0.32350   0.33678   0.33763
     Eigenvalues ---    0.33831   0.33847   0.33967   0.33987   0.34082
     Eigenvalues ---    0.34085   0.34106   0.34118   0.34143   0.34143
     Eigenvalues ---    0.34164   0.34199   0.34201   0.34203   0.34204
     Eigenvalues ---    0.34281   0.34338   0.34341   0.34356   0.34511
     Eigenvalues ---    0.38961   0.41566   0.41650   0.51549   0.51564
     Eigenvalues ---    0.52435   0.52841   0.94031
 RFO step:  Lambda=-1.45479629D-02 EMin= 2.30000000D-03
 Linear search not attempted -- first point.
 Iteration  1 RMS(Cart)=  0.04742992 RMS(Int)=  0.00136679
 Iteration  2 RMS(Cart)=  0.00190172 RMS(Int)=  0.00031804
 Iteration  3 RMS(Cart)=  0.00000455 RMS(Int)=  0.00031803
 Iteration  4 RMS(Cart)=  0.00000001 RMS(Int)=  0.00031803
 Variable       Old X    -DE/DX   Delta X   Delta X   Delta X     New X
                                 (Linear)    (Quad)   (Total)
    R1        2.53507   0.01528   0.00000   0.03067   0.03076   2.56582
    R2        2.82272   0.00535   0.00000   0.01723   0.01732   2.84004
    R3        2.79004   0.00294   0.00000   0.00669   0.00693   2.79696
    R4        2.85153  -0.00075   0.00000   0.00133   0.00130   2.85283
    R5        2.85315   0.00659   0.00000   0.02392   0.02371   2.87686
    R6        2.92163   0.00126   0.00000   0.00263   0.00257   2.92420
    R7        2.07187   0.00086   0.00000   0.00243   0.00243   2.07429
    R8        2.06996  -0.00174   0.00000  -0.00488  -0.00488   2.06508
    R9        2.92228   0.00124   0.00000   0.00232   0.00224   2.92452
   R10        2.97011  -0.00310   0.00000  -0.01133  -0.01133   2.95878
   R11        2.07876  -0.00045   0.00000  -0.00128  -0.00128   2.07748
   R12        2.89366   0.00670   0.00000   0.01918   0.01918   2.91284
   R13        2.06988   0.00158   0.00000   0.00444   0.00444   2.07432
   R14        2.07387  -0.00040   0.00000  -0.00112  -0.00112   2.07274
   R15        2.90334   0.00488   0.00000   0.01234   0.01239   2.91573
   R16        2.07616   0.00002   0.00000   0.00004   0.00004   2.07620
   R17        2.07589  -0.00016   0.00000  -0.00045  -0.00045   2.07545
   R18        2.89127   0.00683   0.00000   0.02213   0.02213   2.91341
   R19        2.07732   0.00050   0.00000   0.00142   0.00142   2.07874
   R20        2.82827   0.01389   0.00000   0.03635   0.03646   2.86473
   R21        2.31129   0.01958   0.00000   0.02050   0.02050   2.33179
   R22        2.89072   0.01390   0.00000   0.04379   0.04361   2.93434
   R23        2.06734  -0.00038   0.00000  -0.00107  -0.00107   2.06627
   R24        2.06859   0.00060   0.00000   0.00169   0.00169   2.07028
   R25        2.88764   0.00381   0.00000   0.01227   0.01227   2.89991
   R26        2.69371   0.01316   0.00000   0.03054   0.03054   2.72424
   R27        2.06993   0.00123   0.00000   0.00346   0.00346   2.07338
   R28        2.06764   0.00083   0.00000   0.00233   0.00233   2.06996
   R29        2.07054   0.00029   0.00000   0.00081   0.00081   2.07135
   R30        2.07090   0.00023   0.00000   0.00064   0.00064   2.07154
   R31        2.07152   0.00083   0.00000   0.00234   0.00234   2.07387
   R32        2.06989   0.00030   0.00000   0.00084   0.00084   2.07074
   R33        1.83802  -0.00029   0.00000  -0.00054  -0.00054   1.83748
   R34        2.72990   0.00073   0.00000   0.00181   0.00181   2.73171
   R35        2.90136   0.00044   0.00000   0.00146   0.00146   2.90282
   R36        2.92221  -0.00489   0.00000  -0.01662  -0.01662   2.90559
   R37        1.84185  -0.00241   0.00000  -0.00448  -0.00448   1.83737
   R38        2.06759   0.00083   0.00000   0.00233   0.00233   2.06992
   R39        2.07089   0.00091   0.00000   0.00256   0.00256   2.07345
   R40        2.07192  -0.00037   0.00000  -0.00104  -0.00104   2.07088
   R41        2.69479   0.00695   0.00000   0.01615   0.01615   2.71094
   R42        2.06477  -0.00054   0.00000  -0.00151  -0.00151   2.06325
   R43        2.07132   0.00304   0.00000   0.00855   0.00855   2.07986
   R44        1.85020  -0.00529   0.00000  -0.00998  -0.00998   1.84021
    A1        2.30570  -0.00841   0.00000  -0.03002  -0.03002   2.27568
    A2        1.84794   0.01461   0.00000   0.05775   0.05789   1.90582
    A3        2.12705  -0.00618   0.00000  -0.02692  -0.02711   2.09994
    A4        2.20867   0.00700   0.00000   0.02811   0.02822   2.23689
    A5        1.98947  -0.00676   0.00000  -0.01924  -0.01946   1.97000
    A6        2.08456  -0.00022   0.00000  -0.00858  -0.00851   2.07605
    A7        1.99658  -0.00122   0.00000  -0.01037  -0.01039   1.98618
    A8        1.90143   0.00056   0.00000   0.00738   0.00732   1.90875
    A9        1.87047   0.00097   0.00000   0.00665   0.00673   1.87720
   A10        1.93640   0.00001   0.00000  -0.00120  -0.00112   1.93528
   A11        1.89513   0.00046   0.00000   0.00475   0.00472   1.89985
   A12        1.85760  -0.00072   0.00000  -0.00686  -0.00688   1.85072
   A13        1.97573   0.00030   0.00000   0.00500   0.00492   1.98066
   A14        1.97371   0.00104   0.00000   0.01496   0.01493   1.98864
   A15        1.84401   0.00037   0.00000  -0.00113  -0.00104   1.84297
   A16        1.95778  -0.00088   0.00000  -0.00254  -0.00264   1.95515
   A17        1.86654   0.00075   0.00000   0.00683   0.00669   1.87322
   A18        1.83271  -0.00167   0.00000  -0.02618  -0.02613   1.80657
   A19        2.05334  -0.00072   0.00000  -0.01196  -0.01201   2.04132
   A20        1.92111  -0.00179   0.00000  -0.01074  -0.01071   1.91041
   A21        1.89190   0.00048   0.00000   0.00056   0.00061   1.89251
   A22        1.85870   0.00191   0.00000   0.00694   0.00683   1.86553
   A23        1.88543   0.00030   0.00000   0.01573   0.01572   1.90115
   A24        1.84196  -0.00009   0.00000   0.00112   0.00102   1.84299
   A25        2.04243   0.00238   0.00000   0.00629   0.00625   2.04868
   A26        1.90024   0.00077   0.00000   0.01265   0.01276   1.91300
   A27        1.87690  -0.00065   0.00000  -0.00226  -0.00228   1.87461
   A28        1.90625  -0.00167   0.00000  -0.01537  -0.01544   1.89081
   A29        1.89245  -0.00190   0.00000  -0.00910  -0.00907   1.88338
   A30        1.83424   0.00095   0.00000   0.00829   0.00818   1.84242
   A31        1.96565  -0.00018   0.00000  -0.00466  -0.00468   1.96097
   A32        1.95306   0.00074   0.00000   0.00771   0.00770   1.96077
   A33        1.86698  -0.00156   0.00000  -0.02434  -0.02437   1.84261
   A34        1.96352   0.00020   0.00000   0.01132   0.01120   1.97473
   A35        1.83938   0.00176   0.00000   0.01993   0.01995   1.85933
   A36        1.86583  -0.00107   0.00000  -0.01193  -0.01206   1.85378
   A37        1.96174  -0.01472   0.00000  -0.06141  -0.06113   1.90062
   A38        2.15347   0.00986   0.00000   0.04008   0.03993   2.19340
   A39        2.16782   0.00486   0.00000   0.02125   0.02111   2.18892
   A40        1.78832   0.01021   0.00000   0.04627   0.04584   1.83416
   A41        1.91373  -0.00208   0.00000   0.00680   0.00718   1.92091
   A42        1.89079  -0.00251   0.00000   0.00082   0.00034   1.89113
   A43        1.96962  -0.00358   0.00000  -0.02251  -0.02291   1.94670
   A44        1.96721  -0.00102   0.00000   0.00511   0.00459   1.97180
   A45        1.92749  -0.00042   0.00000  -0.02971  -0.02994   1.89754
   A46        1.83709  -0.00334   0.00000  -0.02322  -0.02304   1.81404
   A47        1.97461   0.00025   0.00000  -0.01501  -0.01490   1.95972
   A48        1.87424  -0.00151   0.00000  -0.02644  -0.02610   1.84814
   A49        1.95139   0.00152   0.00000   0.01470   0.01400   1.96539
   A50        1.91232   0.00451   0.00000   0.04739   0.04712   1.95944
   A51        1.91118  -0.00137   0.00000   0.00254   0.00129   1.91247
   A52        1.93052  -0.00033   0.00000  -0.00223  -0.00223   1.92829
   A53        1.96127  -0.00051   0.00000  -0.00313  -0.00313   1.95814
   A54        1.93664  -0.00024   0.00000  -0.00091  -0.00091   1.93574
   A55        1.88396   0.00032   0.00000   0.00094   0.00093   1.88489
   A56        1.87472   0.00035   0.00000   0.00239   0.00239   1.87711
   A57        1.87332   0.00049   0.00000   0.00336   0.00336   1.87668
   A58        1.94338  -0.00118   0.00000  -0.00380  -0.00380   1.93958
   A59        1.92982  -0.00230   0.00000  -0.01232  -0.01236   1.91746
   A60        1.95159   0.00006   0.00000  -0.00355  -0.00361   1.94798
   A61        1.85327   0.00293   0.00000   0.02446   0.02448   1.87774
   A62        1.89184   0.00036   0.00000   0.00041   0.00039   1.89223
   A63        1.89038   0.00036   0.00000  -0.00362  -0.00372   1.88666
   A64        1.88271  -0.00159   0.00000  -0.00910  -0.00910   1.87362
   A65        1.89458   0.00163   0.00000   0.01663   0.01670   1.91128
   A66        1.94325  -0.00480   0.00000  -0.01836  -0.01857   1.92468
   A67        2.00868   0.00440   0.00000   0.01626   0.01623   2.02490
   A68        1.85932   0.00502   0.00000   0.04100   0.04089   1.90020
   A69        1.84648  -0.00613   0.00000  -0.04753  -0.04735   1.79912
   A70        1.90326   0.00001   0.00000  -0.00639  -0.00610   1.89716
   A71        1.88128  -0.00100   0.00000  -0.00571  -0.00571   1.87557
   A72        1.95756   0.00185   0.00000   0.00763   0.00764   1.96520
   A73        1.93439  -0.00109   0.00000  -0.00478  -0.00477   1.92962
   A74        1.93300  -0.00373   0.00000  -0.01995  -0.01994   1.91307
   A75        1.89623  -0.00081   0.00000  -0.00734  -0.00733   1.88890
   A76        1.88602   0.00062   0.00000   0.00073   0.00073   1.88675
   A77        1.85285   0.00331   0.00000   0.02487   0.02488   1.87773
   A78        1.93672   0.01215   0.00000   0.05788   0.05788   1.99461
   A79        1.96807  -0.00459   0.00000  -0.04026  -0.04070   1.92737
   A80        1.92501  -0.00823   0.00000  -0.04253  -0.04479   1.88022
   A81        1.89729  -0.00547   0.00000  -0.03086  -0.02987   1.86742
   A82        1.85370   0.00337   0.00000   0.06160   0.06183   1.91553
   A83        1.87858   0.00299   0.00000  -0.00143  -0.00303   1.87555
   A84        1.81812   0.00416   0.00000   0.02381   0.02381   1.84193
    D1        0.09783  -0.00075   0.00000  -0.01125  -0.01122   0.08660
    D2       -3.07802  -0.00017   0.00000  -0.00163  -0.00150  -3.07952
    D3       -3.12076  -0.00062   0.00000   0.00098   0.00114  -3.11961
    D4       -0.01342  -0.00005   0.00000   0.01060   0.01087  -0.00255
    D5        0.35898   0.00009   0.00000   0.00717   0.00695   0.36593
    D6       -1.87346  -0.00066   0.00000  -0.01090  -0.01104  -1.88450
    D7        2.37178   0.00117   0.00000   0.01402   0.01390   2.38568
    D8       -2.69539  -0.00075   0.00000  -0.00959  -0.00956  -2.70495
    D9        1.35536  -0.00150   0.00000  -0.02766  -0.02755   1.32781
   D10       -0.68259   0.00033   0.00000  -0.00274  -0.00261  -0.68520
   D11        0.00090  -0.00008   0.00000  -0.00850  -0.00857  -0.00767
   D12       -3.12282  -0.00020   0.00000  -0.00355  -0.00359  -3.12641
   D13        3.07525  -0.00022   0.00000   0.00148   0.00166   3.07691
   D14       -0.04847  -0.00035   0.00000   0.00643   0.00664  -0.04183
   D15        0.62972   0.00015   0.00000   0.00598   0.00613   0.63585
   D16       -1.54845   0.00060   0.00000   0.00933   0.00948  -1.53897
   D17        2.73149   0.00065   0.00000   0.01020   0.01031   2.74180
   D18       -2.47593  -0.00035   0.00000  -0.00398  -0.00398  -2.47991
   D19        1.62908   0.00009   0.00000  -0.00063  -0.00063   1.62845
   D20       -0.37416   0.00015   0.00000   0.00024   0.00020  -0.37396
   D21        0.02050   0.00002   0.00000  -0.00948  -0.00925   0.01125
   D22        2.15613  -0.00022   0.00000  -0.01594  -0.01577   2.14037
   D23       -2.01615  -0.00281   0.00000  -0.04021  -0.04016  -2.05631
   D24        3.13050   0.00072   0.00000   0.00021   0.00031   3.13080
   D25       -1.01706   0.00049   0.00000  -0.00625  -0.00621  -1.02327
   D26        1.09384  -0.00211   0.00000  -0.03053  -0.03060   1.06324
   D27       -1.33483   0.00014   0.00000  -0.00047  -0.00033  -1.33515
   D28        2.69724   0.00017   0.00000  -0.01477  -0.01476   2.68248
   D29        0.70208   0.00143   0.00000   0.00974   0.00976   0.71184
   D30        0.82472  -0.00004   0.00000   0.00052   0.00065   0.82536
   D31       -1.42640  -0.00001   0.00000  -0.01378  -0.01379  -1.44019
   D32        2.86162   0.00125   0.00000   0.01073   0.01074   2.87236
   D33        2.86035  -0.00064   0.00000  -0.00564  -0.00552   2.85483
   D34        0.60923  -0.00060   0.00000  -0.01994  -0.01995   0.58928
   D35       -1.38593   0.00066   0.00000   0.00457   0.00457  -1.38136
   D36        0.61823   0.00106   0.00000  -0.00443  -0.00433   0.61390
   D37       -1.51433   0.00053   0.00000   0.00433   0.00432  -1.51001
   D38        2.76234   0.00133   0.00000   0.00845   0.00848   2.77081
   D39        2.87748   0.00199   0.00000   0.01865   0.01873   2.89621
   D40        0.74492   0.00146   0.00000   0.02741   0.02738   0.77230
   D41       -1.26160   0.00227   0.00000   0.03153   0.03153  -1.23006
   D42       -1.40536  -0.00003   0.00000  -0.01006  -0.01001  -1.41538
   D43        2.74527  -0.00056   0.00000  -0.00130  -0.00137   2.74390
   D44        0.73875   0.00024   0.00000   0.00282   0.00279   0.74154
   D45       -0.98774   0.00333   0.00000   0.06237   0.06232  -0.92542
   D46       -3.02904  -0.00101   0.00000   0.01287   0.01299  -3.01605
   D47        1.07706  -0.00052   0.00000   0.02401   0.02409   1.10115
   D48        3.03514   0.00278   0.00000   0.04447   0.04440   3.07954
   D49        0.99384  -0.00157   0.00000  -0.00503  -0.00494   0.98890
   D50       -1.18324  -0.00107   0.00000   0.00611   0.00616  -1.17708
   D51        1.01422   0.00330   0.00000   0.05286   0.05270   1.06692
   D52       -1.02708  -0.00105   0.00000   0.00336   0.00336  -1.02372
   D53        3.07902  -0.00055   0.00000   0.01450   0.01446   3.09348
   D54        0.82903   0.00203   0.00000   0.02420   0.02415   0.85318
   D55       -1.34211   0.00182   0.00000   0.02948   0.02941  -1.31270
   D56        2.96239   0.00067   0.00000   0.01474   0.01467   2.97706
   D57        2.99323   0.00072   0.00000   0.00715   0.00711   3.00034
   D58        0.82210   0.00051   0.00000   0.01243   0.01237   0.83446
   D59       -1.15659  -0.00065   0.00000  -0.00230  -0.00237  -1.15897
   D60       -1.31836   0.00167   0.00000   0.01899   0.01905  -1.29931
   D61        2.79369   0.00146   0.00000   0.02428   0.02431   2.81800
   D62        0.81500   0.00030   0.00000   0.00954   0.00957   0.82457
   D63       -1.24979  -0.00133   0.00000  -0.02032  -0.02043  -1.27022
   D64        0.97713  -0.00030   0.00000  -0.00411  -0.00422   0.97291
   D65        3.00404  -0.00042   0.00000  -0.00073  -0.00069   3.00334
   D66        0.91831   0.00012   0.00000  -0.01140  -0.01152   0.90679
   D67       -3.13795   0.00115   0.00000   0.00481   0.00469  -3.13327
   D68       -1.11105   0.00103   0.00000   0.00820   0.00822  -1.10284
   D69        2.90812  -0.00063   0.00000  -0.01444  -0.01449   2.89363
   D70       -1.14815   0.00040   0.00000   0.00177   0.00172  -1.14643
   D71        0.87875   0.00028   0.00000   0.00515   0.00525   0.88400
   D72        3.14121   0.00098   0.00000   0.02225   0.02230  -3.11967
   D73        1.03438   0.00115   0.00000   0.02474   0.02479   1.05918
   D74       -1.06313   0.00105   0.00000   0.02321   0.02326  -1.03987
   D75        0.90765   0.00044   0.00000   0.01272   0.01263   0.92028
   D76       -1.19918   0.00061   0.00000   0.01521   0.01512  -1.18406
   D77        2.98649   0.00051   0.00000   0.01368   0.01359   3.00008
   D78       -1.10333  -0.00115   0.00000  -0.01015  -0.01011  -1.11343
   D79        3.07303  -0.00097   0.00000  -0.00765  -0.00762   3.06541
   D80        0.97551  -0.00108   0.00000  -0.00919  -0.00915   0.96637
   D81        0.01104   0.00019   0.00000   0.00318   0.00313   0.01417
   D82        2.10682   0.00060   0.00000   0.00528   0.00548   2.11231
   D83       -2.07165  -0.00268   0.00000  -0.02634  -0.02646  -2.09811
   D84        3.13458   0.00038   0.00000  -0.00160  -0.00160   3.13298
   D85       -1.05282   0.00079   0.00000   0.00050   0.00075  -1.05207
   D86        1.05190  -0.00250   0.00000  -0.03113  -0.03120   1.02070
   D87       -0.01743  -0.00028   0.00000   0.00265   0.00263  -0.01480
   D88       -2.16798   0.00072   0.00000   0.02768   0.02783  -2.14015
   D89        1.99307  -0.00166   0.00000  -0.01791  -0.01850   1.97456
   D90       -2.07393  -0.00217   0.00000  -0.02221  -0.02185  -2.09578
   D91        2.05871  -0.00118   0.00000   0.00281   0.00335   2.06206
   D92       -0.06343  -0.00355   0.00000  -0.04277  -0.04298  -0.10641
   D93        2.01091   0.00219   0.00000   0.03255   0.03273   2.04364
   D94       -0.13963   0.00318   0.00000   0.05758   0.05793  -0.08170
   D95       -2.26177   0.00081   0.00000   0.01199   0.01160  -2.25018
   D96        1.13710  -0.00072   0.00000  -0.02566  -0.02552   1.11158
   D97       -3.09016   0.00071   0.00000  -0.00550  -0.00539  -3.09555
   D98       -0.98219  -0.00038   0.00000  -0.02100  -0.02084  -1.00303
   D99       -3.07555  -0.00378   0.00000  -0.05553  -0.05556  -3.13111
   D100      -1.01963  -0.00235   0.00000  -0.03536  -0.03543  -1.05506
   D101       1.08834  -0.00344   0.00000  -0.05086  -0.05087   1.03746
   D102      -0.95275   0.00198   0.00000   0.01588   0.01578  -0.93697
   D103       1.10317   0.00341   0.00000   0.03605   0.03591   1.13909
   D104      -3.07205   0.00232   0.00000   0.02055   0.02046  -3.05158
   D105      -3.07815   0.00005   0.00000   0.01882   0.01847  -3.05968
   D106       1.21840   0.00251   0.00000   0.03632   0.03674   1.25514
   D107      -0.92775  -0.00142   0.00000  -0.01459  -0.01466  -0.94241
   D108      -0.88330   0.00186   0.00000   0.01039   0.00998  -0.87332
   D109       1.21110  -0.00014   0.00000   0.02050   0.02116   1.23227
   D110      -3.04817  -0.00069   0.00000   0.00980   0.00955  -3.03863
   D111      -1.20907   0.00006   0.00000   0.01101   0.01094  -1.19812
   D112       0.91367  -0.00047   0.00000   0.00349   0.00342   0.91709
   D113       2.96545   0.00061   0.00000   0.01883   0.01876   2.98421
   D114       3.01147  -0.00231   0.00000  -0.02369  -0.02373   2.98774
   D115      -1.14898  -0.00283   0.00000  -0.03120  -0.03125  -1.18023
   D116       0.90279  -0.00176   0.00000  -0.01587  -0.01591   0.88689
   D117       1.02602   0.00225   0.00000   0.01368   0.01379   1.03982
   D118      -3.13442   0.00172   0.00000   0.00617   0.00627  -3.12815
   D119      -1.08265   0.00280   0.00000   0.02150   0.02161  -1.06104
   D120      -1.16650   0.00098   0.00000   0.00122   0.00111  -1.16539
   D121       0.96673  -0.00046   0.00000  -0.02510  -0.02587   0.94086
   D122       3.06742  -0.00552   0.00000  -0.08396  -0.08311   2.98431
   D123       0.92504   0.00134   0.00000  -0.00162  -0.00188   0.92317
   D124       3.05828  -0.00010   0.00000  -0.02794  -0.02885   3.02943
   D125      -1.12422  -0.00516   0.00000  -0.08681  -0.08609  -1.21031
   D126       2.91885   0.00405   0.00000   0.01874   0.01879   2.93764
   D127      -1.23111   0.00261   0.00000  -0.00758  -0.00818  -1.23929
   D128       0.86958  -0.00245   0.00000  -0.06645  -0.06542   0.80416
   D129      -0.84100  -0.00009   0.00000  -0.01702  -0.01855  -0.85955
   D130      -3.01489   0.00134   0.00000   0.01642   0.01610  -2.99879
   D131       1.25133  -0.00122   0.00000   0.00134   0.00320   1.25452
         Item               Value     Threshold  Converged?
 Maximum Force            0.019576     0.000450     NO 
 RMS     Force            0.003568     0.000300     NO 
 Maximum Displacement     0.242839     0.001800     NO 
 RMS     Displacement     0.047729     0.001200     NO 
 Predicted change in Energy=-8.151253D-03
 GradGradGradGradGradGradGradGradGradGradGradGradGradGradGradGradGradGrad

                          Input orientation:                          
 ---------------------------------------------------------------------
 Center     Atomic      Atomic             Coordinates (Angstroms)
 Number     Number       Type             X           Y           Z
 ---------------------------------------------------------------------
      1          6           0       -1.702963    0.666292   -0.173702
      2          6           0       -0.974995   -0.479233   -0.210963
      3          6           0        0.506004   -0.635709   -0.458351
      4          6           0        1.364891    0.494278    0.158046
      5          6           0        1.314761    1.815560   -0.646152
      6          6           0       -0.024222    2.172360   -1.321246
      7          6           0       -1.299687    2.086012   -0.457308
      8          6           0       -3.113403    0.336877    0.130944
      9          6           0       -3.244977   -1.165745    0.282343
     10          6           0       -1.810585   -1.720702    0.068602
     11          8           0       -4.038492    1.148419    0.221472
     12          6           0       -1.222913    2.940517    0.823626
     13          6           0       -1.737200   -2.741204   -1.075115
     14          8           0       -1.264912   -2.301479    1.269923
     15          6           0        2.833272    0.065856    0.492398
     16          8           0        2.814000   -1.124394    1.312504
     17          6           0        3.553125    1.185729    1.258761
     18          6           0        3.703595   -0.350466   -0.704821
     19          8           0        3.279605   -1.559423   -1.350297
     20          1           0        0.687711   -0.720979   -1.537511
     21          1           0        0.813715   -1.590109   -0.024028
     22          1           0        0.924812    0.694952    1.145286
     23          1           0        2.074462    1.790669   -1.438073
     24          1           0        1.608301    2.637359    0.018345
     25          1           0       -0.166843    1.544904   -2.211781
     26          1           0        0.060723    3.201155   -1.696186
     27          1           0       -2.115835    2.509908   -1.060845
     28          1           0       -3.625904   -1.410486    1.277617
     29          1           0       -3.959061   -1.526653   -0.466019
     30          1           0       -0.948375    3.974389    0.579580
     31          1           0       -0.485744    2.553659    1.535507
     32          1           0       -2.192357    2.967743    1.334406
     33          1           0       -0.717575   -3.124596   -1.197812
     34          1           0       -2.388650   -3.596307   -0.854223
     35          1           0       -2.059729   -2.304508   -2.026965
     36          1           0       -1.734899   -3.138104    1.426905
     37          1           0        2.199059   -0.962058    2.047931
     38          1           0        3.739368    2.068460    0.637552
     39          1           0        2.963197    1.497367    2.129832
     40          1           0        4.517894    0.818430    1.626491
     41          1           0        3.706064    0.433233   -1.465016
     42          1           0        4.737263   -0.464106   -0.344305
     43          1           0        3.157202   -2.208166   -0.634451
 ---------------------------------------------------------------------
                    Distance matrix (angstroms):
                    1          2          3          4          5
     1  C    0.000000
     2  C    1.357776   0.000000
     3  C    2.579878   1.509650   0.000000
     4  C    3.090530   2.561047   1.547418   0.000000
     5  C    3.263539   3.270849   2.588065   1.547590   0.000000
     6  C    2.530468   3.027812   2.985127   2.633231   1.541407
     7  C    1.502887   2.597421   3.266234   3.164215   2.635175
     8  C    1.480089   2.314244   3.793850   4.481142   4.732761
     9  C    2.437651   2.422285   3.859977   4.901225   5.526436
    10  C    2.401673   1.522370   2.611795   3.872697   4.773239
    11  O    2.417293   3.495893   4.929272   5.443205   5.463989
    12  C    2.529271   3.581414   4.173968   3.622680   3.140950
    13  C    3.524875   2.538547   3.137749   4.648870   5.501143
    14  O    3.329205   2.365936   2.982928   3.996047   5.222650
    15  C    4.624029   3.910849   2.610037   1.565720   2.581402
    16  O    5.081173   4.134449   2.949845   2.460241   3.837627
    17  C    5.472498   5.043418   3.943483   2.545201   3.005936
    18  C    5.526912   4.706345   3.219736   2.632046   3.225157
    19  O    5.582487   4.535032   3.056415   3.187305   3.968241
    20  H    3.082178   2.140739   1.097668   2.193248   2.760751
    21  H    3.383403   2.113876   1.092795   2.163703   3.498094
    22  H    2.940366   2.612927   2.125491   1.099356   2.148738
    23  H    4.139057   3.994677   3.050775   2.175251   1.097681
    24  H    3.858297   4.054522   3.486442   2.161380   1.096848
    25  H    2.699147   2.958634   2.877901   3.010997   2.172463
    26  H    3.442976   4.101690   4.056112   3.530753   2.143608
    27  H    2.087200   3.310405   4.139076   4.202846   3.524639
    28  H    3.180729   3.179689   4.548245   5.457985   6.206322
    29  H    3.159816   3.172821   4.553092   5.728707   6.246282
    30  H    3.475678   4.523319   4.944242   4.200008   3.359278
    31  H    2.822263   3.533831   3.889872   3.092459   2.923396
    32  H    2.794739   3.968851   4.845616   4.489528   4.189273
    33  H    4.048534   2.835151   2.870280   4.389905   5.370276
    34  H    4.370701   3.482578   4.159432   5.643283   6.561010
    35  H    3.519591   2.793947   3.439247   4.933102   5.501707
    36  H    4.127516   3.213978   3.851988   4.940941   6.175498
    37  H    4.776290   3.925600   3.042102   2.527531   3.969285
    38  H    5.678307   5.425490   4.355247   2.888964   2.755099
    39  H    5.269725   4.989551   4.157704   2.729232   3.244175
    40  H    6.477878   5.935655   4.749353   3.493255   4.052066
    41  H    5.565912   4.931283   3.520851   2.849411   2.880919
    42  H    6.540903   5.713834   4.236273   3.541715   4.123288
    43  H    5.665333   4.499289   3.087472   3.338208   4.425505
                    6          7          8          9         10
     6  C    0.000000
     7  C    1.542937   0.000000
     8  C    3.875680   2.587485   0.000000
     9  C    4.907922   3.860720   1.515951   0.000000
    10  C    4.503188   3.876683   2.436155   1.552785   0.000000
    11  O    4.420723   2.973361   1.233931   2.447188   3.635766
    12  C    2.574374   1.541709   3.291307   4.609026   4.758401
    13  C    5.209413   4.886216   3.580934   2.568686   1.534567
    14  O    5.316832   4.715359   3.416887   2.487139   1.441607
    15  C    3.986469   4.697268   5.963812   6.205326   4.993676
    16  O    5.085345   5.510115   6.218160   6.146067   4.825937
    17  C    4.519656   5.225437   6.814332   7.259271   6.215562
    18  C    4.543265   5.570504   6.902348   7.065538   5.734276
    19  O    4.984207   5.920856   6.830855   6.737259   5.286711
    20  H    2.987480   3.604967   4.283838   4.356112   3.133772
    21  H    4.067073   4.262401   4.377162   4.092301   2.629180
    22  H    3.027736   3.074370   4.179030   4.646935   3.804869
    23  H    2.136308   3.526188   5.611530   6.324289   5.449163
    24  H    2.162374   2.997770   5.253512   6.171515   5.539315
    25  H    1.098679   2.157385   3.953468   4.800331   4.308853
    26  H    1.098278   2.151530   4.649470   5.823405   5.553463
    27  H    2.134618   1.100019   2.671622   4.073026   4.389406
    28  H    5.706399   4.543869   2.151928   1.093424   2.203029
    29  H    5.467821   4.485944   2.131723   1.095544   2.222482
    30  H    2.777500   2.182779   4.256773   5.637704   5.782609
    31  H    2.918806   2.202842   3.713693   4.797682   4.709265
    32  H    3.519364   2.187361   3.036133   4.393241   4.871296
    33  H    5.343568   5.295058   4.414452   3.523594   2.183895
    34  H    6.251892   5.799322   4.118951   2.816506   2.168792
    35  H    4.968266   4.724209   3.569834   2.834518   2.189590
    36  H    6.219306   5.570552   3.956675   2.735060   1.964623
    37  H    5.110666   5.273346   5.795198   5.726806   4.535474
    38  H    4.244089   5.156656   7.086290   7.705019   6.744140
    39  H    4.614133   5.021153   6.501335   7.003342   6.115033
    40  H    5.581496   6.308188   7.791358   8.124398   6.994559
    41  H    4.118284   5.367000   7.004391   7.343497   6.117584
    42  H    5.529657   6.554436   7.905719   8.037483   6.680108
    43  H    5.457303   6.191543   6.810548   6.550957   5.040914
                   11         12         13         14         15
    11  O    0.000000
    12  C    3.391414   0.000000
    13  C    4.701728   6.012625   0.000000
    14  O    4.549043   5.261127   2.432203   0.000000
    15  C    6.961788   4.982572   5.588013   4.796242   0.000000
    16  O    7.301553   5.749710   5.387784   4.245570   1.445559
    17  C    7.662246   5.106776   6.989658   5.947624   1.536104
    18  C    7.940063   6.118595   5.954410   5.691409   1.537569
    19  O    7.959737   6.726668   5.161459   5.298003   2.497252
    20  H    5.378259   4.757311   3.189876   3.767280   3.056644
    21  H    5.577071   5.039140   2.989477   2.549715   2.662241
    22  H    5.068871   3.123899   4.880948   3.713357   2.112876
    23  H    6.366693   4.160542   5.932821   5.935514   2.697682
    24  H    5.843328   2.959080   6.427828   5.849267   2.887544
    25  H    4.589945   3.503815   4.704120   5.303082   4.301262
    26  H    4.969377   2.839913   6.239382   6.390156   4.723032
    27  H    2.682275   2.129311   5.264764   5.413501   5.734075
    28  H    2.798869   4.991162   3.297478   2.523531   6.672115
    29  H    2.763144   5.394933   2.604381   3.297315   7.042048
    30  H    4.202757   1.097187   6.961281   6.321652   5.439217
    31  H    4.040223   1.095377   6.034655   4.924429   4.277044
    32  H    2.820775   1.096111   6.213294   5.350608   5.864032
    33  H    5.594777   6.413047   1.096212   2.658349   5.064021
    34  H    5.137269   6.848663   1.097443   2.729718   6.518688
    35  H    4.570961   6.027969   1.095786   3.391344   5.992268
    36  H    5.013371   6.129902   2.533305   0.972354   5.657460
    37  H    6.833528   5.332813   5.330375   3.794528   1.969395
    38  H    7.843131   5.041759   7.487248   6.673760   2.202839
    39  H    7.265483   4.616532   7.094427   5.748702   2.178828
    40  H    8.677253   6.172901   7.687383   6.580412   2.165753
    41  H    7.958258   5.984911   6.313334   6.298344   2.174442
    42  H    8.940594   6.962701   6.902023   6.481341   2.146185
    43  H    7.986068   6.915224   4.943023   4.815645   2.558495
                   16         17         18         19         20
    16  O    0.000000
    17  C    2.426080   0.000000
    18  C    2.336653   2.497637   0.000000
    19  O    2.737982   3.797085   1.434567   0.000000
    20  H    3.578608   4.434554   3.150589   2.730558   0.000000
    21  H    2.450377   4.105507   3.217390   2.800097   1.749827
    22  H    2.628120   2.676148   3.498204   4.105507   3.042775
    23  H    4.075559   3.134535   2.788582   3.561346   2.870774
    24  H    4.156843   2.725473   3.720259   4.720107   3.814002
    25  H    5.332087   5.100179   4.565484   4.717732   2.513788
    26  H    5.945009   4.999052   5.183371   5.757077   3.975102
    27  H    6.568426   6.266669   6.494172   6.764171   4.304151
    28  H    6.446350   7.634078   7.666503   7.390140   5.196888
    29  H    7.014223   8.170975   7.756078   7.292552   4.836290
    30  H    6.378890   5.338672   6.480346   7.226570   5.404196
    31  H    4.946324   4.273206   5.568086   6.278786   4.641518
    32  H    6.466040   6.015967   7.066202   7.592445   5.490844
    33  H    4.772265   6.546185   5.242669   4.295400   2.804924
    34  H    6.154074   7.914371   6.904582   6.043517   4.265957
    35  H    6.024778   7.381184   6.227539   5.433370   3.208668
    36  H    4.976002   6.832789   6.472434   5.945614   4.527614
    37  H    0.972296   2.658811   3.196141   3.615574   3.898420
    38  H    3.392076   1.095354   2.766667   4.162266   4.671667
    39  H    2.750257   1.097223   3.463803   4.642776   4.852659
    40  H    2.603153   1.095862   2.732109   4.006097   5.201057
    41  H    3.307052   2.829946   1.091827   2.041006   3.232323
    42  H    2.622963   2.587268   1.100616   2.082428   4.229491
    43  H    2.254547   3.906345   1.937666   0.973800   3.020865
                   21         22         23         24         25
    21  H    0.000000
    22  H    2.569268   0.000000
    23  H    3.875392   3.032496   0.000000
    24  H    4.301703   2.347360   1.747954   0.000000
    25  H    3.946652   3.630981   2.383793   3.052549   0.000000
    26  H    5.130236   3.886087   2.472092   2.377494   1.749513
    27  H    5.144647   4.172124   4.268278   3.879444   2.460581
    28  H    4.629985   5.015914   7.079303   6.735556   5.733702
    29  H    4.793618   5.602147   6.953626   6.969155   5.182959
    30  H    5.867958   3.818843   4.239941   2.939256   3.782180
    31  H    4.614277   2.365741   3.997372   2.587240   3.893771
    32  H    5.626350   3.862394   5.222823   4.035613   4.324652
    33  H    2.465212   4.772472   5.658005   6.331577   4.809955
    34  H    3.869005   5.778578   7.019954   7.456245   5.762937
    35  H    3.574745   5.288423   5.848828   6.485352   4.293617
    36  H    3.316162   4.673937   6.856539   6.820337   6.134280
    37  H    2.570338   2.276874   4.443563   4.174209   5.479734
    38  H    4.730989   3.172703   2.675313   2.290962   4.863259
    39  H    4.334961   2.401710   3.688607   2.755667   5.352477
    40  H    4.716589   3.627264   4.038213   3.789508   6.099742
    41  H    3.812616   3.823288   2.122612   3.385135   4.097911
    42  H    4.094470   4.254066   3.656617   4.420521   5.619060
    43  H    2.499308   4.071747   4.220049   5.128777   5.255737
                   26         27         28         29         30
    26  H    0.000000
    27  H    2.370420   0.000000
    28  H    6.610746   4.808139   0.000000
    29  H    6.326464   4.477178   1.778976   0.000000
    30  H    2.606776   2.489711   6.054196   6.357591   0.000000
    31  H    3.340916   3.065968   5.063749   5.720051   1.773781
    32  H    3.783561   2.439814   4.607295   5.153869   1.769347
    33  H    6.392907   5.807024   4.186204   3.687300   7.321747
    34  H    7.274189   6.115798   3.294443   2.626855   7.838726
    35  H    5.909150   4.910716   3.764631   2.578580   6.888666
    36  H    7.291376   6.183368   2.565707   3.335691   7.205840
    37  H    5.993599   6.351169   5.892764   6.675414   6.035802
    38  H    4.501306   6.112515   8.170678   8.567877   5.060718
    39  H    5.095651   6.082946   7.252457   7.987540   4.882552
    40  H    6.048466   7.354539   8.450516   9.040840   6.398140
    41  H    4.582940   6.194388   8.042331   7.974540   6.195479
    42  H    6.093582   7.504875   8.571396   8.761842   7.271883
    43  H    6.322675   7.088509   7.092448   7.150806   7.520214
                   31         32         33         34         35
    31  H    0.000000
    32  H    1.767607   0.000000
    33  H    6.306137   6.760451   0.000000
    34  H    6.866873   6.922093   1.770044   0.000000
    35  H    6.226590   6.254041   1.778038   1.775460   0.000000
    36  H    5.828237   6.123658   2.815008   2.416792   3.567858
    37  H    4.453202   5.936074   4.870130   6.033973   6.045181
    38  H    4.346644   6.039840   7.085247   8.477475   7.736408
    39  H    3.655703   5.419819   6.781138   7.968209   7.547383
    40  H    5.296762   7.052115   7.136825   8.564122   8.146509
    41  H    5.574100   7.003703   5.683144   7.331834   6.407447
    42  H    6.318259   7.912982   6.128779   7.800598   7.239994
    43  H    6.376108   7.699624   4.021332   5.721163   5.400439
                   36         37         38         39         40
    36  H    0.000000
    37  H    4.538377   0.000000
    38  H    7.595984   3.680457   0.000000
    39  H    6.637303   2.576700   1.776370   0.000000
    40  H    7.402122   2.953768   1.773888   1.769573   0.000000
    41  H    7.121919   4.069237   2.663806   3.821931   3.219450
    42  H    7.223318   3.523241   2.893739   3.621607   2.361580
    43  H    5.389492   3.109018   4.499604   4.627080   4.015424
                   41         42         43
    41  H    0.000000
    42  H    1.767649   0.000000
    43  H    2.822778   2.371186   0.000000
 Stoichiometry    C15H24O4
 Framework group  C1[X(C15H24O4)]
 Deg. of freedom   123
 Full point group                 C1      NOp   1
 Largest Abelian subgroup         C1      NOp   1
 Largest concise Abelian subgroup C1      NOp   1
                         Standard orientation:                         
 ---------------------------------------------------------------------
 Center     Atomic      Atomic             Coordinates (Angstroms)
 Number     Number       Type             X           Y           Z
 ---------------------------------------------------------------------
      1          6           0       -1.737404    0.660509   -0.180517
      2          6           0       -1.021106   -0.492820   -0.197944
      3          6           0        0.458101   -0.668624   -0.443060
      4          6           0        1.328721    0.463219    0.153140
      5          6           0        1.291569    1.770646   -0.674078
      6          6           0       -0.044081    2.129127   -1.354862
      7          6           0       -1.319904    2.070876   -0.489105
      8          6           0       -3.150952    0.350809    0.130340
      9          6           0       -3.297673   -1.147517    0.308100
     10          6           0       -1.869093   -1.720658    0.103626
     11          8           0       -4.067719    1.173157    0.206948
     12          6           0       -1.233803    2.946874    0.776628
     13          6           0       -1.806653   -2.761737   -1.022052
     14          8           0       -1.328709   -2.285799    1.314755
     15          6           0        2.792858    0.025848    0.494445
     16          8           0        2.761948   -1.149591    1.335295
     17          6           0        3.524426    1.151618    1.240813
     18          6           0        3.658291   -0.420199   -0.695592
     19          8           0        3.221730   -1.635918   -1.319631
     20          1           0        0.638372   -0.774632   -1.520622
     21          1           0        0.756348   -1.618338    0.007820
     22          1           0        0.891214    0.685618    1.136862
     23          1           0        2.050565    1.724175   -1.465702
     24          1           0        1.593772    2.600944   -0.024189
     25          1           0       -0.193519    1.487640   -2.234212
     26          1           0        0.051095    3.150279   -1.747807
     27          1           0       -2.132028    2.492389   -1.099698
     28          1           0       -3.680543   -1.370901    1.307642
     29          1           0       -4.015770   -1.514220   -0.433575
     30          1           0       -0.948926    3.973472    0.514403
     31          1           0       -0.500223    2.565092    1.494928
     32          1           0       -2.202655    2.992881    1.287185
     33          1           0       -0.791031   -3.157546   -1.138361
     34          1           0       -2.466623   -3.606186   -0.785981
     35          1           0       -2.125235   -2.338539   -1.981300
     36          1           0       -1.807071   -3.114734    1.486539
     37          1           0        2.149068   -0.968162    2.067975
     38          1           0        3.719284    2.021392    0.604162
     39          1           0        2.938142    1.484441    2.106490
     40          1           0        4.485613    0.781050    1.614594
     41          1           0        3.668308    0.349993   -1.469407
     42          1           0        4.690941   -0.537985   -0.333494
     43          1           0        3.093130   -2.270742   -0.592482
 ---------------------------------------------------------------------
 Rotational constants (GHZ):      0.5462276      0.2785310      0.2179825
 Standard basis: 6-31G(d) (6D, 7F)
 There are   333 symmetry adapted cartesian basis functions of A   symmetry.
 There are   333 symmetry adapted basis functions of A   symmetry.
   333 basis functions,   628 primitive gaussians,   333 cartesian basis functions
    73 alpha electrons       73 beta electrons
       nuclear repulsion energy      1609.4154421907 Hartrees.
 NAtoms=   43 NActive=   43 NUniq=   43 SFac= 1.00D+00 NAtFMM=   60 NAOKFM=F Big=F
 Integral buffers will be    131072 words long.
 Raffenetti 2 integral format.
 Two-electron integral symmetry is turned on.
 ------------------------------------------------------------------------------
 Polarizable Continuum Model (PCM)
 =================================
 Model                : PCM (using non-symmetric T matrix).
 Atomic radii         : SMD-Coulomb.
 Polarization charges : Total charges.
 Charge compensation  : None.
 Solution method      : On-the-fly selection.
 Cavity type          : VdW (van der Waals Surface) (Alpha=1.000).
 Cavity algorithm     : GePol (No added spheres)
                        Default sphere list used, NSphG=   43.
                        Lebedev-Laikov grids with approx.  5.0 points / Ang**2.
                        Smoothing algorithm: Karplus/York (Gamma=1.0000).
                        Polarization charges: spherical gaussians, with
                                              point-specific exponents (IZeta= 3).
                        Self-potential: point-specific (ISelfS= 7).
                        Self-field    : sphere-specific E.n sum rule (ISelfD= 2).
 1st derivatives      : Analytical E(r).r(x)/FMM algorithm (CHGder, D1EAlg=3).
                        Cavity 1st derivative terms included.
 Solvent              : Methanol, Eps=  32.613000 Eps(inf)=   1.765709
 ------------------------------------------------------------------------------
 ------------------------------------------------------------------------------
 Atomic radii for non-electrostatic terms: SMD-CDS.
 ------------------------------------------------------------------------------
 Nuclear repulsion after PCM non-electrostatic terms =     1609.4167034494 Hartrees.
 One-electron integrals computed using PRISM.
 NBasis=   333 RedAO= T EigKep=  9.47D-04  NBF=   333
 NBsUse=   333 1.00D-06 EigRej= -1.00D+00 NBFU=   333
 Initial guess from the checkpoint file:  "DY-202A-11R_9.chk"
 B after Tr=     0.000000    0.000000    0.000000
         Rot=    0.999949    0.000877    0.001785   -0.009939 Ang=   1.16 deg.
 ExpMin= 1.61D-01 ExpMax= 5.48D+03 ExpMxC= 8.25D+02 IAcc=1 IRadAn=         1 AccDes= 0.00D+00
 Harris functional with IExCor=  402 and IRadAn=       1 diagonalized for initial guess.
 HarFok:  IExCor=  402 AccDes= 0.00D+00 IRadAn=         1 IDoV= 1 UseB2=F ITyADJ=14
 ICtDFT=  3500011 ScaDFX=  1.000000  1.000000  1.000000  1.000000
 FoFCou: FMM=F IPFlag=           0 FMFlag=      100000 FMFlg1=           0
         NFxFlg=           0 DoJE=T BraDBF=F KetDBF=T FulRan=T
         wScrn=  0.000000 ICntrl=     500 IOpCl=  0 I1Cent=   200000004 NGrid=           0
         NMat0=    1 NMatS0=      1 NMatT0=    0 NMatD0=    1 NMtDS0=    0 NMtDT0=    0
 Petite list used in FoFCou.
 Keep R1 ints in memory in canonical form, NReq=1565304907.
 Requested convergence on RMS density matrix=1.00D-08 within 128 cycles.
 Requested convergence on MAX density matrix=1.00D-06.
 Requested convergence on             energy=1.00D-06.
 No special actions if energy rises.
 Inv3:  Mode=1 IEnd=    21756747.
 Iteration    1 A*A^-1 deviation from unit magnitude is 6.22D-15 for   2693.
 Iteration    1 A*A^-1 deviation from orthogonality  is 4.09D-15 for   2564   1011.
 Iteration    1 A^-1*A deviation from unit magnitude is 5.66D-15 for   2693.
 Iteration    1 A^-1*A deviation from orthogonality  is 9.85D-08 for   2044   2041.
 Iteration    2 A*A^-1 deviation from unit magnitude is 3.55D-15 for    497.
 Iteration    2 A*A^-1 deviation from orthogonality  is 3.79D-15 for   2297    124.
 Iteration    2 A^-1*A deviation from unit magnitude is 1.44D-15 for    196.
 Iteration    2 A^-1*A deviation from orthogonality  is 4.58D-16 for   2667   1032.
 Error on total polarization charges =  0.05203
 SCF Done:  E(RB3LYP) =  -886.949876220     A.U. after   11 cycles
            NFock= 11  Conv=0.50D-08     -V/T= 2.0094
 SMD-CDS (non-electrostatic) energy       (kcal/mol) =       0.79
 (included in total energy above)
 D1PCM: PCM CHGder 1st derivatives, ID1Alg=3 FixD1E=F DoIter=F DoCFld=F I1PDM=0.
 Calling FoFJK, ICntrl=      2127 FMM=F ISym2X=0 I1Cent= 0 IOpClX= 0 NMat=1 NMatS=1 NMatT=0.
 ***** Axes restored to original set *****
 -------------------------------------------------------------------
 Center     Atomic                   Forces (Hartrees/Bohr)
 Number     Number              X              Y              Z
 -------------------------------------------------------------------
      1        6          -0.004646623   -0.006698615    0.000452860
      2        6           0.004572123    0.006625943   -0.000536815
      3        6          -0.001026433   -0.000084849    0.001247560
      4        6           0.000016508    0.000396215    0.000225684
      5        6          -0.000149232    0.001449727    0.000342451
      6        6           0.000246110   -0.000064208   -0.000749932
      7        6           0.003569378    0.002605290   -0.001175484
      8        6           0.002885886    0.003539839   -0.000205050
      9        6           0.003122790    0.000186442   -0.000938426
     10        6          -0.004974632   -0.001267954   -0.000911209
     11        8           0.002838524   -0.002959766   -0.000631942
     12        6          -0.000506663    0.000549366    0.001274015
     13        6           0.000519896   -0.001404357    0.000127609
     14        8          -0.000930115    0.000910491    0.000619950
     15        6          -0.001668004   -0.000839233   -0.001390308
     16        8          -0.000496568    0.000978326    0.000801453
     17        6           0.001149261   -0.000870978    0.001720423
     18        6           0.000427351   -0.002161816   -0.001889141
     19        8           0.000544763    0.004320297    0.002790966
     20        1           0.000094695    0.000127001   -0.000565109
     21        1          -0.000004217    0.000084765   -0.000348908
     22        1          -0.000299393    0.000389025    0.000333491
     23        1          -0.000437040   -0.000114788   -0.000413764
     24        1          -0.000788901   -0.000426428   -0.000327882
     25        1          -0.000252341   -0.000429026    0.000955543
     26        1           0.000257479    0.000064890    0.000014079
     27        1          -0.000203551    0.000122922    0.000142807
     28        1          -0.000912454   -0.001532567    0.000499208
     29        1          -0.000985576   -0.001892264    0.001247762
     30        1          -0.000056147   -0.000093582   -0.000355477
     31        1           0.000588934   -0.000247422   -0.000258720
     32        1           0.000112067   -0.000414009   -0.000390683
     33        1          -0.000313778    0.001282481    0.000230894
     34        1          -0.000419295    0.000241639   -0.000050869
     35        1          -0.000624274    0.000218018    0.000423532
     36        1          -0.000308686   -0.000941713   -0.000253122
     37        1          -0.000339855   -0.000812053    0.000863639
     38        1          -0.000114350   -0.000713725    0.000016743
     39        1          -0.000373818    0.000276390   -0.000674582
     40        1           0.000096841    0.000100162   -0.000315676
     41        1          -0.000162667   -0.000319354   -0.001366695
     42        1          -0.000095634   -0.000548123   -0.000248306
     43        1           0.000047640    0.000367599   -0.000332564
 -------------------------------------------------------------------
 Cartesian Forces:  Max     0.006698615 RMS     0.001553671

 GradGradGradGradGradGradGradGradGradGradGradGradGradGradGradGradGradGrad
 Berny optimization.
 Using GEDIIS/GDIIS optimizer.
 FormGI is forming the generalized inverse of G from B-inverse, IUseBI=4.
 Internal  Forces:  Max     0.005230284 RMS     0.000899340
 Search for a local minimum.
 Step number   2 out of a maximum of  258
 All quantities printed in internal units (Hartrees-Bohrs-Radians)
 Mixed Optimization -- En-DIIS/RFO-DIIS
 Update second derivatives using D2CorX and points    1    2
 DE= -6.65D-03 DEPred=-8.15D-03 R= 8.16D-01
 TightC=F SS=  1.41D+00  RLast= 3.49D-01 DXNew= 5.0454D-01 1.0458D+00
 Trust test= 8.16D-01 RLast= 3.49D-01 DXMaxT set to 5.05D-01
 ITU=  1  0
 Use linear search instead of GDIIS.
     Eigenvalues ---    0.00230   0.00236   0.00299   0.00337   0.00369
     Eigenvalues ---    0.00395   0.00538   0.00679   0.00764   0.00917
     Eigenvalues ---    0.01102   0.01116   0.01237   0.01348   0.01355
     Eigenvalues ---    0.01387   0.02472   0.02479   0.03057   0.03888
     Eigenvalues ---    0.03927   0.04060   0.04422   0.04577   0.04588
     Eigenvalues ---    0.04712   0.04883   0.05044   0.05049   0.05322
     Eigenvalues ---    0.05396   0.05457   0.05501   0.05528   0.05579
     Eigenvalues ---    0.05611   0.05661   0.05689   0.05771   0.05918
     Eigenvalues ---    0.05995   0.06069   0.06999   0.07841   0.08471
     Eigenvalues ---    0.08704   0.09061   0.09135   0.09363   0.09604
     Eigenvalues ---    0.10331   0.11835   0.12084   0.13432   0.13972
     Eigenvalues ---    0.14769   0.15795   0.15909   0.16000   0.16000
     Eigenvalues ---    0.16000   0.16000   0.16000   0.16000   0.16000
     Eigenvalues ---    0.16000   0.16000   0.16000   0.16028   0.16182
     Eigenvalues ---    0.17218   0.17454   0.18739   0.19888   0.20758
     Eigenvalues ---    0.22391   0.23125   0.24656   0.24997   0.25866
     Eigenvalues ---    0.26955   0.27149   0.27953   0.27982   0.28484
     Eigenvalues ---    0.28861   0.28937   0.29351   0.29604   0.30541
     Eigenvalues ---    0.31382   0.31623   0.32285   0.33681   0.33763
     Eigenvalues ---    0.33832   0.33847   0.33964   0.34079   0.34082
     Eigenvalues ---    0.34098   0.34107   0.34134   0.34142   0.34163
     Eigenvalues ---    0.34190   0.34199   0.34202   0.34203   0.34274
     Eigenvalues ---    0.34300   0.34336   0.34346   0.34479   0.34669
     Eigenvalues ---    0.38958   0.41403   0.42513   0.51513   0.52323
     Eigenvalues ---    0.52603   0.52936   0.94839
 RFO step:  Lambda=-1.08266156D-03 EMin= 2.29939688D-03
 Quartic linear search produced a step of -0.06667.
 Iteration  1 RMS(Cart)=  0.03468415 RMS(Int)=  0.00046442
 Iteration  2 RMS(Cart)=  0.00067083 RMS(Int)=  0.00003774
 Iteration  3 RMS(Cart)=  0.00000024 RMS(Int)=  0.00003774
 Variable       Old X    -DE/DX   Delta X   Delta X   Delta X     New X
                                 (Linear)    (Quad)   (Total)
    R1        2.56582  -0.00387  -0.00205  -0.00343  -0.00545   2.56037
    R2        2.84004   0.00352  -0.00115   0.01190   0.01074   2.85078
    R3        2.79696  -0.00330  -0.00046  -0.00803  -0.00844   2.78852
    R4        2.85283  -0.00209  -0.00009  -0.00688  -0.00694   2.84589
    R5        2.87686   0.00475  -0.00158   0.01662   0.01500   2.89186
    R6        2.92420  -0.00030  -0.00017  -0.00019  -0.00037   2.92382
    R7        2.07429   0.00056  -0.00016   0.00183   0.00167   2.07596
    R8        2.06508  -0.00021   0.00033  -0.00119  -0.00086   2.06422
    R9        2.92452   0.00033  -0.00015   0.00133   0.00120   2.92572
   R10        2.95878  -0.00086   0.00076  -0.00450  -0.00374   2.95504
   R11        2.07748   0.00049   0.00009   0.00119   0.00128   2.07876
   R12        2.91284  -0.00143  -0.00128  -0.00185  -0.00312   2.90971
   R13        2.07432   0.00000  -0.00030   0.00055   0.00025   2.07457
   R14        2.07274  -0.00073   0.00007  -0.00213  -0.00206   2.07068
   R15        2.91573  -0.00133  -0.00083  -0.00157  -0.00244   2.91329
   R16        2.07620  -0.00050   0.00000  -0.00136  -0.00136   2.07484
   R17        2.07545   0.00008   0.00003   0.00015   0.00018   2.07563
   R18        2.91341   0.00012  -0.00148   0.00313   0.00165   2.91506
   R19        2.07874   0.00012  -0.00009   0.00051   0.00041   2.07915
   R20        2.86473   0.00110  -0.00243   0.00833   0.00592   2.87065
   R21        2.33179  -0.00412  -0.00137  -0.00154  -0.00291   2.32888
   R22        2.93434  -0.00404  -0.00291  -0.00668  -0.00962   2.92472
   R23        2.06627   0.00111   0.00007   0.00288   0.00295   2.06922
   R24        2.07028   0.00042  -0.00011   0.00134   0.00122   2.07150
   R25        2.89991  -0.00081  -0.00082  -0.00100  -0.00182   2.89809
   R26        2.72424  -0.00016  -0.00204   0.00344   0.00141   2.72565
   R27        2.07338  -0.00002  -0.00023   0.00037   0.00014   2.07352
   R28        2.06996   0.00032  -0.00016   0.00114   0.00099   2.07095
   R29        2.07135  -0.00029  -0.00005  -0.00070  -0.00075   2.07060
   R30        2.07154  -0.00077  -0.00004  -0.00201  -0.00205   2.06949
   R31        2.07387   0.00005  -0.00016   0.00043   0.00027   2.07414
   R32        2.07074  -0.00009  -0.00006  -0.00015  -0.00021   2.07053
   R33        1.83748   0.00092   0.00004   0.00155   0.00159   1.83907
   R34        2.73171   0.00082  -0.00012   0.00219   0.00207   2.73378
   R35        2.90282  -0.00016  -0.00010  -0.00032  -0.00041   2.90240
   R36        2.90559   0.00079   0.00111   0.00055   0.00166   2.90724
   R37        1.83737   0.00073   0.00030   0.00075   0.00105   1.83842
   R38        2.06992  -0.00061  -0.00016  -0.00135  -0.00151   2.06841
   R39        2.07345  -0.00025  -0.00017  -0.00037  -0.00054   2.07291
   R40        2.07088  -0.00005   0.00007  -0.00027  -0.00020   2.07067
   R41        2.71094  -0.00523  -0.00108  -0.00969  -0.01077   2.70017
   R42        2.06325   0.00072   0.00010   0.00175   0.00185   2.06510
   R43        2.07986  -0.00011  -0.00057   0.00075   0.00019   2.08005
   R44        1.84021  -0.00049   0.00067  -0.00213  -0.00146   1.83875
    A1        2.27568  -0.00088   0.00200  -0.01094  -0.00901   2.26667
    A2        1.90582   0.00024  -0.00386   0.00788   0.00394   1.90976
    A3        2.09994   0.00065   0.00181   0.00397   0.00583   2.10577
    A4        2.23689   0.00075  -0.00188   0.00144  -0.00041   2.23648
    A5        1.97000  -0.00113   0.00130  -0.00685  -0.00569   1.96431
    A6        2.07605   0.00037   0.00057   0.00552   0.00619   2.08224
    A7        1.98618  -0.00017   0.00069  -0.00401  -0.00339   1.98279
    A8        1.90875   0.00052  -0.00049   0.00093   0.00048   1.90923
    A9        1.87720  -0.00038  -0.00045   0.00265   0.00221   1.87941
   A10        1.93528  -0.00020   0.00007  -0.00151  -0.00145   1.93383
   A11        1.89985   0.00028  -0.00031   0.00327   0.00301   1.90286
   A12        1.85072  -0.00006   0.00046  -0.00098  -0.00053   1.85019
   A13        1.98066   0.00013  -0.00033  -0.00325  -0.00361   1.97705
   A14        1.98864  -0.00195  -0.00100  -0.01119  -0.01212   1.97652
   A15        1.84297   0.00045   0.00007   0.00342   0.00348   1.84644
   A16        1.95515   0.00151   0.00018   0.00931   0.00945   1.96460
   A17        1.87322  -0.00026  -0.00045   0.00238   0.00194   1.87516
   A18        1.80657   0.00015   0.00174   0.00022   0.00193   1.80851
   A19        2.04132  -0.00031   0.00080  -0.01011  -0.00937   2.03195
   A20        1.91041   0.00034   0.00071   0.00176   0.00249   1.91289
   A21        1.89251   0.00018  -0.00004   0.00359   0.00352   1.89603
   A22        1.86553  -0.00044  -0.00046  -0.00068  -0.00115   1.86438
   A23        1.90115   0.00006  -0.00105   0.00065  -0.00035   1.90081
   A24        1.84299   0.00022  -0.00007   0.00639   0.00631   1.84929
   A25        2.04868  -0.00067  -0.00042  -0.00837  -0.00886   2.03982
   A26        1.91300   0.00051  -0.00085   0.00221   0.00132   1.91432
   A27        1.87461  -0.00019   0.00015   0.00163   0.00181   1.87642
   A28        1.89081  -0.00031   0.00103  -0.00560  -0.00460   1.88621
   A29        1.88338   0.00059   0.00060   0.00466   0.00531   1.88869
   A30        1.84242   0.00017  -0.00055   0.00734   0.00679   1.84921
   A31        1.96097   0.00033   0.00031  -0.00177  -0.00154   1.95943
   A32        1.96077  -0.00011  -0.00051  -0.00079  -0.00126   1.95950
   A33        1.84261  -0.00029   0.00162  -0.00424  -0.00260   1.84001
   A34        1.97473  -0.00013  -0.00075   0.00092   0.00019   1.97492
   A35        1.85933   0.00003  -0.00133   0.00624   0.00493   1.86426
   A36        1.85378   0.00015   0.00080  -0.00019   0.00060   1.85437
   A37        1.90062   0.00194   0.00408  -0.00198   0.00201   1.90263
   A38        2.19340  -0.00064  -0.00266   0.00341   0.00079   2.19419
   A39        2.18892  -0.00130  -0.00141  -0.00140  -0.00277   2.18616
   A40        1.83416  -0.00175  -0.00306   0.00103  -0.00216   1.83200
   A41        1.92091   0.00126  -0.00048   0.01101   0.01054   1.93145
   A42        1.89113   0.00133  -0.00002   0.01373   0.01381   1.90495
   A43        1.94670   0.00021   0.00153  -0.00499  -0.00339   1.94332
   A44        1.97180   0.00024  -0.00031  -0.00057  -0.00086   1.97095
   A45        1.89754  -0.00117   0.00200  -0.01817  -0.01626   1.88128
   A46        1.81404   0.00071   0.00154   0.00042   0.00183   1.81587
   A47        1.95972  -0.00010   0.00099   0.00110   0.00211   1.96183
   A48        1.84814   0.00000   0.00174  -0.00037   0.00140   1.84954
   A49        1.96539  -0.00027  -0.00093  -0.00019  -0.00103   1.96436
   A50        1.95944  -0.00088  -0.00314  -0.00285  -0.00595   1.95349
   A51        1.91247   0.00054  -0.00009   0.00178   0.00172   1.91419
   A52        1.92829  -0.00033   0.00015  -0.00245  -0.00230   1.92599
   A53        1.95814  -0.00050   0.00021  -0.00350  -0.00329   1.95485
   A54        1.93574  -0.00045   0.00006  -0.00227  -0.00221   1.93353
   A55        1.88489   0.00035  -0.00006   0.00134   0.00127   1.88616
   A56        1.87711   0.00045  -0.00016   0.00329   0.00313   1.88024
   A57        1.87668   0.00056  -0.00022   0.00411   0.00388   1.88057
   A58        1.93958  -0.00091   0.00025  -0.00474  -0.00449   1.93509
   A59        1.91746   0.00009   0.00082  -0.00029   0.00053   1.91799
   A60        1.94798  -0.00063   0.00024  -0.00588  -0.00565   1.94234
   A61        1.87774   0.00082  -0.00163   0.01133   0.00970   1.88744
   A62        1.89223   0.00068  -0.00003   0.00260   0.00255   1.89478
   A63        1.88666   0.00003   0.00025  -0.00230  -0.00205   1.88461
   A64        1.87362  -0.00043   0.00061  -0.00366  -0.00305   1.87056
   A65        1.91128  -0.00060  -0.00111  -0.00360  -0.00471   1.90657
   A66        1.92468   0.00157   0.00124   0.00704   0.00829   1.93297
   A67        2.02490  -0.00102  -0.00108  -0.00254  -0.00363   2.02128
   A68        1.90020  -0.00085  -0.00273  -0.00113  -0.00384   1.89637
   A69        1.79912   0.00115   0.00316  -0.00003   0.00311   1.80223
   A70        1.89716  -0.00035   0.00041  -0.00031   0.00008   1.89725
   A71        1.87557   0.00182   0.00038   0.00981   0.01019   1.88575
   A72        1.96520  -0.00062  -0.00051  -0.00443  -0.00495   1.96025
   A73        1.92962  -0.00018   0.00032  -0.00107  -0.00077   1.92886
   A74        1.91307   0.00020   0.00133  -0.00020   0.00113   1.91419
   A75        1.88890   0.00018   0.00049  -0.00210  -0.00163   1.88727
   A76        1.88675   0.00006  -0.00005  -0.00080  -0.00085   1.88591
   A77        1.87773   0.00042  -0.00166   0.00925   0.00758   1.88531
   A78        1.99461  -0.00212  -0.00386  -0.00350  -0.00737   1.98724
   A79        1.92737   0.00142   0.00271   0.00257   0.00526   1.93262
   A80        1.88022   0.00083   0.00299   0.00135   0.00448   1.88470
   A81        1.86742  -0.00033   0.00199  -0.01256  -0.01065   1.85677
   A82        1.91553   0.00047  -0.00412   0.00842   0.00430   1.91983
   A83        1.87555  -0.00018   0.00020   0.00436   0.00464   1.88019
   A84        1.84193  -0.00008  -0.00159   0.00254   0.00096   1.84288
    D1        0.08660   0.00021   0.00075  -0.00299  -0.00225   0.08435
    D2       -3.07952   0.00004   0.00010   0.00295   0.00302  -3.07649
    D3       -3.11961   0.00051  -0.00008   0.01412   0.01399  -3.10563
    D4       -0.00255   0.00034  -0.00072   0.02006   0.01926   0.01671
    D5        0.36593   0.00032  -0.00046   0.01474   0.01427   0.38020
    D6       -1.88450   0.00031   0.00074   0.01568   0.01640  -1.86809
    D7        2.38568   0.00035  -0.00093   0.01879   0.01785   2.40352
    D8       -2.70495   0.00002   0.00064  -0.00401  -0.00339  -2.70834
    D9        1.32781   0.00000   0.00184  -0.00308  -0.00126   1.32655
   D10       -0.68520   0.00005   0.00017   0.00003   0.00018  -0.68502
   D11       -0.00767  -0.00016   0.00057   0.00108   0.00159  -0.00608
   D12       -3.12641  -0.00004   0.00024  -0.00042  -0.00027  -3.12667
   D13        3.07691   0.00004  -0.00011   0.01550   0.01544   3.09235
   D14       -0.04183   0.00015  -0.00044   0.01400   0.01358  -0.02825
   D15        0.63585  -0.00019  -0.00041   0.00258   0.00213   0.63798
   D16       -1.53897  -0.00022  -0.00063   0.00678   0.00613  -1.53284
   D17        2.74180  -0.00021  -0.00069   0.00604   0.00533   2.74713
   D18       -2.47991   0.00000   0.00027  -0.00352  -0.00331  -2.48322
   D19        1.62845  -0.00003   0.00004   0.00067   0.00069   1.62915
   D20       -0.37396  -0.00002  -0.00001  -0.00007  -0.00011  -0.37407
   D21        0.01125  -0.00036   0.00062  -0.03203  -0.03143  -0.02018
   D22        2.14037  -0.00029   0.00105  -0.03139  -0.03035   2.11002
   D23       -2.05631   0.00031   0.00268  -0.02884  -0.02617  -2.08248
   D24        3.13080  -0.00050  -0.00002  -0.02673  -0.02676   3.10404
   D25       -1.02327  -0.00043   0.00041  -0.02609  -0.02567  -1.04894
   D26        1.06324   0.00017   0.00204  -0.02354  -0.02150   1.04175
   D27       -1.33515  -0.00053   0.00002  -0.01741  -0.01737  -1.35253
   D28        2.68248  -0.00100   0.00098  -0.01728  -0.01633   2.66615
   D29        0.71184  -0.00050  -0.00065  -0.01410  -0.01477   0.69707
   D30        0.82536  -0.00012  -0.00004  -0.02038  -0.02042   0.80495
   D31       -1.44019  -0.00059   0.00092  -0.02025  -0.01937  -1.45956
   D32        2.87236  -0.00009  -0.00072  -0.01708  -0.01781   2.85454
   D33        2.85483  -0.00014   0.00037  -0.02049  -0.02010   2.83473
   D34        0.58928  -0.00061   0.00133  -0.02036  -0.01906   0.57022
   D35       -1.38136  -0.00010  -0.00030  -0.01718  -0.01750  -1.39886
   D36        0.61390   0.00019   0.00029   0.00966   0.00989   0.62379
   D37       -1.51001   0.00073  -0.00029   0.01651   0.01620  -1.49380
   D38        2.77081   0.00020  -0.00057   0.00606   0.00545   2.77626
   D39        2.89621  -0.00107  -0.00125  -0.00059  -0.00189   2.89432
   D40        0.77230  -0.00053  -0.00183   0.00626   0.00442   0.77672
   D41       -1.23006  -0.00106  -0.00210  -0.00420  -0.00633  -1.23640
   D42       -1.41538  -0.00027   0.00067   0.00578   0.00643  -1.40895
   D43        2.74390   0.00028   0.00009   0.01263   0.01274   2.75664
   D44        0.74154  -0.00026  -0.00019   0.00218   0.00198   0.74352
   D45       -0.92542  -0.00019  -0.00415   0.02492   0.02074  -0.90468
   D46       -3.01605   0.00026  -0.00087   0.02421   0.02332  -2.99273
   D47        1.10115   0.00021  -0.00161   0.02069   0.01907   1.12021
   D48        3.07954   0.00000  -0.00296   0.03110   0.02817   3.10771
   D49        0.98890   0.00045   0.00033   0.03039   0.03075   1.01965
   D50       -1.17708   0.00041  -0.00041   0.02687   0.02649  -1.15059
   D51        1.06692  -0.00047  -0.00351   0.02393   0.02041   1.08733
   D52       -1.02372  -0.00001  -0.00022   0.02323   0.02299  -1.00073
   D53        3.09348  -0.00006  -0.00096   0.01970   0.01874   3.11222
   D54        0.85318  -0.00019  -0.00161   0.00734   0.00568   0.85886
   D55       -1.31270   0.00032  -0.00196   0.01963   0.01767  -1.29503
   D56        2.97706  -0.00003  -0.00098   0.00903   0.00803   2.98509
   D57        3.00034  -0.00032  -0.00047   0.00211   0.00160   3.00194
   D58        0.83446   0.00020  -0.00082   0.01440   0.01359   0.84805
   D59       -1.15897  -0.00015   0.00016   0.00380   0.00396  -1.15501
   D60       -1.29931  -0.00026  -0.00127   0.00949   0.00818  -1.29113
   D61        2.81800   0.00025  -0.00162   0.02179   0.02016   2.83816
   D62        0.82457  -0.00010  -0.00064   0.01119   0.01053   0.83510
   D63       -1.27022  -0.00035   0.00136  -0.02428  -0.02291  -1.29313
   D64        0.97291  -0.00032   0.00028  -0.02612  -0.02584   0.94707
   D65        3.00334  -0.00019   0.00005  -0.02196  -0.02192   2.98142
   D66        0.90679  -0.00044   0.00077  -0.03247  -0.03169   0.87510
   D67       -3.13327  -0.00041  -0.00031  -0.03431  -0.03461   3.11531
   D68       -1.10284  -0.00028  -0.00055  -0.03015  -0.03069  -1.13353
   D69        2.89363  -0.00010   0.00097  -0.02436  -0.02339   2.87023
   D70       -1.14643  -0.00008  -0.00011  -0.02620  -0.02632  -1.17274
   D71        0.88400   0.00006  -0.00035  -0.02205  -0.02240   0.86160
   D72       -3.11967   0.00026  -0.00149   0.02739   0.02587  -3.09380
   D73        1.05918   0.00038  -0.00165   0.02975   0.02806   1.08724
   D74       -1.03987   0.00032  -0.00155   0.02846   0.02688  -1.01299
   D75        0.92028   0.00001  -0.00084   0.02974   0.02894   0.94922
   D76       -1.18406   0.00013  -0.00101   0.03210   0.03113  -1.15293
   D77        3.00008   0.00006  -0.00091   0.03081   0.02994   3.03002
   D78       -1.11343  -0.00005   0.00067   0.02180   0.02247  -1.09096
   D79        3.06541   0.00007   0.00051   0.02416   0.02466   3.09007
   D80        0.96637   0.00000   0.00061   0.02287   0.02347   0.98984
   D81        0.01417  -0.00006  -0.00021  -0.02036  -0.02060  -0.00644
   D82        2.11231  -0.00017  -0.00037  -0.01991  -0.02035   2.09196
   D83       -2.09811  -0.00007   0.00176  -0.02732  -0.02556  -2.12367
   D84        3.13298  -0.00017   0.00011  -0.01878  -0.01870   3.11428
   D85       -1.05207  -0.00028  -0.00005  -0.01833  -0.01844  -1.07051
   D86        1.02070  -0.00017   0.00208  -0.02575  -0.02365   0.99705
   D87       -0.01480   0.00026  -0.00018   0.02994   0.02974   0.01493
   D88       -2.14015   0.00007  -0.00186   0.02844   0.02656  -2.11359
   D89        1.97456   0.00026   0.00123   0.02845   0.02969   2.00425
   D90       -2.09578  -0.00030   0.00146   0.01876   0.02021  -2.07557
   D91        2.06206  -0.00049  -0.00022   0.01726   0.01703   2.07909
   D92       -0.10641  -0.00030   0.00287   0.01727   0.02016  -0.08625
   D93        2.04364   0.00090  -0.00218   0.04688   0.04464   2.08828
   D94       -0.08170   0.00072  -0.00386   0.04538   0.04146  -0.04024
   D95       -2.25018   0.00090  -0.00077   0.04539   0.04459  -2.20558
   D96        1.11158  -0.00055   0.00170  -0.04279  -0.04104   1.07054
   D97       -3.09555  -0.00004   0.00036  -0.03189  -0.03148  -3.12703
   D98       -1.00303  -0.00034   0.00139  -0.03875  -0.03732  -1.04035
   D99       -3.13111   0.00010   0.00370  -0.04164  -0.03798   3.11410
   D100      -1.05506   0.00062   0.00236  -0.03073  -0.02842  -1.08347
   D101       1.03746   0.00031   0.00339  -0.03760  -0.03426   1.00320
   D102      -0.93697  -0.00084  -0.00105  -0.04415  -0.04520  -0.98217
   D103       1.13909  -0.00033  -0.00239  -0.03325  -0.03564   1.10344
   D104      -3.05158  -0.00063  -0.00136  -0.04011  -0.04148  -3.09306
   D105      -3.05968   0.00031  -0.00123   0.01532   0.01406  -3.04563
   D106       1.25514  -0.00011  -0.00245   0.01640   0.01398   1.26912
   D107      -0.94241   0.00048   0.00098   0.01739   0.01837  -0.92404
   D108      -0.87332  -0.00058  -0.00067   0.00229   0.00164  -0.87167
   D109       1.23227   0.00046  -0.00141   0.00801   0.00657   1.23883
   D110      -3.03863   0.00026  -0.00064   0.00718   0.00656  -3.03206
   D111      -1.19812  -0.00003  -0.00073  -0.02781  -0.02855  -1.22667
   D112       0.91709  -0.00037  -0.00023  -0.03435  -0.03457   0.88252
   D113       2.98421   0.00016  -0.00125  -0.02375  -0.02501   2.95920
   D114       2.98774   0.00027   0.00158  -0.02698  -0.02540   2.96234
   D115      -1.18023  -0.00006   0.00208  -0.03351  -0.03142  -1.21165
   D116       0.88689   0.00047   0.00106  -0.02292  -0.02185   0.86503
   D117       1.03982  -0.00047  -0.00092  -0.02623  -0.02715   1.01267
   D118      -3.12815  -0.00080  -0.00042  -0.03276  -0.03318   3.12186
   D119      -1.06104  -0.00027  -0.00144  -0.02217  -0.02361  -1.08465
   D120      -1.16539   0.00083  -0.00007   0.03208   0.03201  -1.13338
   D121       0.94086  -0.00002   0.00172   0.01518   0.01694   0.95781
   D122       2.98431   0.00103   0.00554   0.02261   0.02811   3.01241
   D123       0.92317   0.00034   0.00013   0.02621   0.02635   0.94952
   D124       3.02943  -0.00052   0.00192   0.00932   0.01128   3.04071
   D125      -1.21031   0.00053   0.00574   0.01674   0.02245  -1.18787
   D126       2.93764  -0.00021  -0.00125   0.02479   0.02353   2.96118
   D127      -1.23929  -0.00107   0.00055   0.00789   0.00847  -1.23082
   D128       0.80416  -0.00002   0.00436   0.01532   0.01963   0.82379
   D129      -0.85955   0.00009   0.00124  -0.00348  -0.00211  -0.86166
   D130      -2.99879  -0.00010  -0.00107   0.00470   0.00360  -2.99520
   D131       1.25452   0.00006  -0.00021   0.00211   0.00179   1.25631
         Item               Value     Threshold  Converged?
 Maximum Force            0.005230     0.000450     NO 
 RMS     Force            0.000899     0.000300     NO 
 Maximum Displacement     0.145783     0.001800     NO 
 RMS     Displacement     0.034737     0.001200     NO 
 Predicted change in Energy=-6.203666D-04
 GradGradGradGradGradGradGradGradGradGradGradGradGradGradGradGradGradGrad

                          Input orientation:                          
 ---------------------------------------------------------------------
 Center     Atomic      Atomic             Coordinates (Angstroms)
 Number     Number       Type             X           Y           Z
 ---------------------------------------------------------------------
      1          6           0       -1.697630    0.659092   -0.181141
      2          6           0       -0.963627   -0.479297   -0.213308
      3          6           0        0.514697   -0.626110   -0.460240
      4          6           0        1.361723    0.513320    0.154687
      5          6           0        1.316160    1.822941   -0.669825
      6          6           0       -0.023833    2.157892   -1.350319
      7          6           0       -1.289170    2.081691   -0.472945
      8          6           0       -3.099015    0.330318    0.143642
      9          6           0       -3.226659   -1.173160    0.319353
     10          6           0       -1.803610   -1.727212    0.067726
     11          8           0       -4.024999    1.138397    0.235004
     12          6           0       -1.191775    2.936339    0.807544
     13          6           0       -1.760286   -2.733599   -1.088668
     14          8           0       -1.241090   -2.325477    1.253488
     15          6           0        2.821333    0.076379    0.506679
     16          8           0        2.778252   -1.124161    1.312691
     17          6           0        3.541889    1.175799    1.301047
     18          6           0        3.704650   -0.330437   -0.685406
     19          8           0        3.253330   -1.503221   -1.365523
     20          1           0        0.697624   -0.708937   -1.540283
     21          1           0        0.830467   -1.578005   -0.027356
     22          1           0        0.911172    0.725447    1.135543
     23          1           0        2.074514    1.785504   -1.462728
     24          1           0        1.601958    2.656690   -0.018772
     25          1           0       -0.171556    1.502523   -2.218755
     26          1           0        0.054935    3.177373   -1.751421
     27          1           0       -2.113132    2.507129   -1.065070
     28          1           0       -3.576253   -1.415986    1.328218
     29          1           0       -3.966401   -1.556834   -0.392833
     30          1           0       -0.940859    3.974331    0.555363
     31          1           0       -0.426735    2.559272    1.495680
     32          1           0       -2.147710    2.944773    1.342993
     33          1           0       -0.737939   -3.086439   -1.260753
     34          1           0       -2.386414   -3.603099   -0.850700
     35          1           0       -2.136874   -2.289493   -2.016814
     36          1           0       -1.705655   -3.168294    1.398209
     37          1           0        2.151252   -0.975486    2.041527
     38          1           0        3.768152    2.052473    0.685985
     39          1           0        2.927504    1.502945    2.148852
     40          1           0        4.486240    0.786017    1.697214
     41          1           0        3.736701    0.466218   -1.432757
     42          1           0        4.729305   -0.482062   -0.313034
     43          1           0        3.099064   -2.165854   -0.669893
 ---------------------------------------------------------------------
                    Distance matrix (angstroms):
                    1          2          3          4          5
     1  C    0.000000
     2  C    1.354890   0.000000
     3  C    2.573720   1.505979   0.000000
     4  C    3.081180   2.554988   1.547220   0.000000
     5  C    3.267458   3.272024   2.585367   1.548226   0.000000
     6  C    2.532779   3.021717   2.972023   2.624771   1.539754
     7  C    1.508568   2.594620   3.253658   3.143397   2.625539
     8  C    1.475621   2.311444   3.786600   4.464503   4.731112
     9  C    2.438355   2.426208   3.860670   4.891276   5.531031
    10  C    2.401586   1.530308   2.620252   3.879031   4.783360
    11  O    2.412376   3.491407   4.919928   5.423463   5.460339
    12  C    2.533621   3.572220   4.148538   3.580166   3.116410
    13  C    3.512533   2.546133   3.164171   4.672831   5.513801
    14  O    3.342790   2.374206   2.984543   4.005093   5.239087
    15  C    4.608001   3.892695   2.597882   1.563738   2.588473
    16  O    5.044308   4.092210   2.918051   2.455376   3.841028
    17  C    5.469591   5.033119   3.938642   2.550714   3.042532
    18  C    5.515258   4.694448   3.211529   2.628115   3.215924
    19  O    5.530855   4.489849   3.014792   3.155258   3.911519
    20  H    3.075063   2.138539   1.098551   2.192684   2.747852
    21  H    3.379279   2.111991   1.092338   2.165414   3.495011
    22  H    2.922996   2.604934   2.128479   1.100033   2.151247
    23  H    4.140089   3.990072   3.042021   2.177740   1.097815
    24  H    3.860575   4.056413   3.486231   2.163755   1.095759
    25  H    2.681818   2.928619   2.845065   2.993776   2.171439
    26  H    3.446592   4.095668   4.042896   3.526771   2.143600
    27  H    2.090266   3.311435   4.133823   4.187803   3.519144
    28  H    3.180148   3.174823   4.534133   5.429826   6.198268
    29  H    3.178438   3.195305   4.577230   5.742319   6.277345
    30  H    3.479360   4.519533   4.930938   4.176245   3.350179
    31  H    2.835063   3.527293   3.854682   3.030307   2.875635
    32  H    2.783863   3.943144   4.805337   4.431721   4.160329
    33  H    4.014421   2.818734   2.874567   4.401172   5.354487
    34  H    4.369097   3.491236   4.175089   5.657229   6.571429
    35  H    3.500969   2.811752   3.495797   4.981100   5.536238
    36  H    4.140446   3.221536   3.853115   4.950700   6.190360
    37  H    4.735608   3.877235   3.009852   2.529835   3.984972
    38  H    5.706854   5.441353   4.367334   2.905541   2.811259
    39  H    5.247172   4.964875   4.142689   2.721713   3.262479
    40  H    6.464098   5.912035   4.735172   3.495190   4.089926
    41  H    5.579937   4.947134   3.538401   2.857047   2.877809
    42  H    6.528792   5.693806   4.219637   3.542621   4.133994
    43  H    5.588154   4.422487   3.015578   3.297917   4.369123
                    6          7          8          9         10
     6  C    0.000000
     7  C    1.541645   0.000000
     8  C    3.876685   2.592879   0.000000
     9  C    4.913431   3.869840   1.519084   0.000000
    10  C    4.502498   3.881329   2.432543   1.547694   0.000000
    11  O    4.422890   2.979221   1.232390   2.446990   3.629637
    12  C    2.574187   1.542582   3.296919   4.611623   4.761342
    13  C    5.197154   4.877303   3.563477   2.562761   1.533603
    14  O    5.325610   4.733499   3.425915   2.478492   1.442353
    15  C    3.984483   4.677305   5.936901   6.178563   4.983544
    16  O    5.071013   5.478130   6.166397   6.086713   4.786133
    17  C    4.550672   5.225593   6.793823   7.231499   6.206683
    18  C    4.531608   5.549932   6.885765   7.054273   5.732287
    19  O    4.913631   5.855135   6.781720   6.703581   5.260895
    20  H    2.962312   3.588059   4.281368   4.367350   3.143047
    21  H    4.054255   4.252621   4.371700   4.091989   2.640012
    22  H    3.017556   3.044362   4.149891   4.625205   3.811274
    23  H    2.134096   3.518774   5.609223   6.327080   5.451725
    24  H    2.159864   2.982536   5.247621   6.172327   5.551934
    25  H    1.097957   2.152289   3.940177   4.789042   4.280512
    26  H    1.098376   2.154446   4.652352   5.829588   5.551435
    27  H    2.137406   1.100237   2.677957   4.086698   4.394163
    28  H    5.706737   4.550679   2.163459   1.094983   2.197263
    29  H    5.500892   4.518059   2.145113   1.096191   2.217839
    30  H    2.787833   2.181931   4.255113   5.637131   5.787031
    31  H    2.902266   2.201673   3.733272   4.811898   4.723217
    32  H    3.519086   2.186237   3.029653   4.378281   4.855116
    33  H    5.293484   5.256811   4.384202   3.514413   2.178993
    34  H    6.246633   5.802024   4.119258   2.824825   2.168437
    35  H    4.968741   4.712683   3.529404   2.809183   2.184612
    36  H    6.225045   5.589009   3.969342   2.730923   1.963797
    37  H    5.104279   5.244559   5.733445   5.650387   4.483516
    38  H    4.305438   5.188495   7.100559   7.711453   6.761124
    39  H    4.624234   4.998911   6.458704   6.955741   6.094952
    40  H    5.613399   6.304262   7.756116   8.076241   6.966617
    41  H    4.124339   5.365666   7.016446   7.365177   6.144724
    42  H    5.535128   6.543734   7.883597   8.010923   6.661408
    43  H    5.376824   6.110403   6.731187   6.479106   4.977218
                   11         12         13         14         15
    11  O    0.000000
    12  C    3.404051   0.000000
    13  C    4.676899   6.005582   0.000000
    14  O    4.559154   5.280909   2.433479   0.000000
    15  C    6.933538   4.937096   5.606455   4.778066   0.000000
    16  O    7.250159   5.701223   5.380998   4.195447   1.446653
    17  C    7.641705   5.074506   7.007652   5.927738   1.535886
    18  C    7.921622   6.072536   5.983588   5.674490   1.538445
    19  O    7.906574   6.647621   5.169799   5.266415   2.487347
    20  H    5.372844   4.729710   3.216291   3.765231   3.052362
    21  H    5.569849   5.016554   3.028824   2.547670   2.643053
    22  H    5.034609   3.068878   4.903958   3.735543   2.113167
    23  H    6.364362   4.140918   5.938678   5.938958   2.712455
    24  H    5.833718   2.926763   6.442404   5.875675   2.901893
    25  H    4.582854   3.500737   4.663249   5.277685   4.291767
    26  H    4.974854   2.856691   6.218831   6.402383   4.729496
    27  H    2.686793   2.130682   5.252645   5.430492   5.720829
    28  H    2.814491   4.989946   3.297754   2.507140   6.620512
    29  H    2.768011   5.415539   2.595363   3.275440   7.039165
    30  H    4.202033   1.097262   6.954899   6.345479   5.417609
    31  H    4.068869   1.095900   6.039179   4.958084   4.206283
    32  H    2.831051   1.095714   6.189263   5.348412   5.798146
    33  H    5.557993   6.384173   1.095127   2.674627   5.078942
    34  H    5.132786   6.851363   1.097587   2.715086   6.519330
    35  H    4.515100   6.014942   1.095676   3.390958   6.045592
    36  H    5.027921   6.154632   2.525173   0.973193   5.640598
    37  H    6.773337   5.291588   5.309350   3.735166   1.977672
    38  H    7.859525   5.039531   7.524593   6.676901   2.198537
    39  H    7.220320   4.563133   7.099663   5.730241   2.177864
    40  H    8.643114   6.136387   7.692068   6.533038   2.166304
    41  H    7.967261   5.950657   6.369779   6.307763   2.179745
    42  H    8.919870   6.928228   6.912728   6.441877   2.150383
    43  H    7.905010   6.828358   4.910293   4.749926   2.547364
                   16         17         18         19         20
    16  O    0.000000
    17  C    2.423447   0.000000
    18  C    2.341068   2.498245   0.000000
    19  O    2.746309   3.790911   1.428871   0.000000
    20  H    3.555402   4.440184   3.149013   2.681989   0.000000
    21  H    2.407399   4.086552   3.201622   2.768854   1.749821
    22  H    2.634088   2.674113   3.497751   4.087542   3.043535
    23  H    4.082199   3.188006   2.781866   3.494963   2.850276
    24  H    4.177475   2.774580   3.713306   4.673931   3.802665
    25  H    5.298296   5.126931   4.553666   4.635984   2.471104
    26  H    5.942090   5.048039   5.173155   5.682130   3.944748
    27  H    6.539545   6.272974   6.484019   6.706123   4.297587
    28  H    6.361222   7.575357   7.631818   7.342143   5.195598
    29  H    6.970392   8.167677   7.773974   7.285158   4.877366
    30  H    6.356096   5.336933   6.453781   7.161327   5.386034
    31  H    4.886011   4.207357   5.493258   6.183300   4.600265
    32  H    6.389229   5.958403   7.006534   7.502796   5.455163
    33  H    4.778781   6.560977   5.259578   4.295088   2.791324
    34  H    6.123657   7.912816   6.916553   6.039971   4.285206
    35  H    6.049964   7.434030   6.303487   5.486047   3.280185
    36  H    4.928612   6.813024   6.454942   5.916267   4.523153
    37  H    0.972849   2.666498   3.203950   3.619540   3.874718
    38  H    3.385803   1.094555   2.750091   4.137231   4.691460
    39  H    2.761001   1.096935   3.463850   4.636165   4.845049
    40  H    2.591111   1.095754   2.744854   4.017590   5.202872
    41  H    3.314426   2.831102   1.092804   2.029004   3.260145
    42  H    2.619519   2.600715   1.100714   2.080625   4.220435
    43  H    2.262451   3.904784   1.932804   0.973027   2.940595
                   21         22         23         24         25
    21  H    0.000000
    22  H    2.581616   0.000000
    23  H    3.862789   3.037778   0.000000
    24  H    4.304407   2.353578   1.751367   0.000000
    25  H    3.911001   3.609358   2.386731   3.052438   0.000000
    26  H    5.117369   3.883251   2.469685   2.380433   1.753517
    27  H    5.141006   4.142886   4.267933   3.862512   2.471829
    28  H    4.613352   4.975927   7.068952   6.724206   5.717576
    29  H    4.810817   5.597809   6.986312   6.992878   5.205239
    30  H    5.857098   3.784426   4.237467   2.920912   3.794389
    31  H    4.584458   2.298392   3.950587   2.533505   3.870253
    32  H    5.585957   3.784865   5.200303   3.999676   4.321032
    33  H    2.501307   4.795026   5.629077   6.324647   4.721983
    34  H    3.889373   5.792715   7.022214   7.468881   5.731016
    35  H    3.642701   5.321448   5.886289   6.514274   4.275820
    36  H    3.315594   4.698723   6.856730   6.846793   6.103476
    37  H    2.527406   2.291675   4.461923   4.211800   5.448483
    38  H    4.724323   3.182049   2.748937   2.356726   4.925572
    39  H    4.315751   2.386816   3.721685   2.790483   5.355386
    40  H    4.682672   3.619427   4.098857   3.842279   6.127255
    41  H    3.821021   3.827137   2.122328   3.369666   4.119004
    42  H    4.060006   4.258473   3.675809   4.440570   5.620391
    43  H    2.430011   4.050443   4.158307   5.091386   5.152952
                   26         27         28         29         30
    26  H    0.000000
    27  H    2.370826   0.000000
    28  H    6.615787   4.822798   0.000000
    29  H    6.358429   4.516891   1.770330   0.000000
    30  H    2.635905   2.480465   6.049638   6.375482   0.000000
    31  H    3.340317   3.066610   5.074464   5.747873   1.775082
    32  H    3.805410   2.447753   4.588809   5.156083   1.771113
    33  H    6.332830   5.763458   4.189178   3.676404   7.293417
    34  H    7.262664   6.120092   3.308605   2.625491   7.841179
    35  H    5.895853   4.890190   3.744872   2.553678   6.876193
    36  H    7.299817   6.200339   2.564103   3.303878   7.232731
    37  H    6.002269   6.321749   5.788537   6.609822   6.022501
    38  H    4.581957   6.153244   8.147574   8.603154   5.087768
    39  H    5.125182   6.061822   7.175825   7.959167   4.859135
    40  H    6.103124   7.358270   8.365929   9.016895   6.397075
    41  H    4.583373   6.206533   8.040210   8.031934   6.175682
    42  H    6.108204   7.504650   8.517525   8.762238   7.263905
    43  H    6.243916   7.011413   7.008181   7.097074   7.451449
                   31         32         33         34         35
    31  H    0.000000
    32  H    1.770221   0.000000
    33  H    6.290375   6.718814   0.000000
    34  H    6.879001   6.909695   1.775543   0.000000
    35  H    6.226773   6.219803   1.778699   1.774163   0.000000
    36  H    5.869424   6.129278   2.830769   2.389577   3.552552
    37  H    4.408908   5.859817   4.869148   5.988300   6.048534
    38  H    4.302270   6.018745   7.106550   8.498563   7.811986
    39  H    3.576783   5.337235   6.791415   7.956552   7.575176
    40  H    5.227080   6.985341   7.144055   8.543393   8.192582
    41  H    5.503709   6.962350   5.716061   7.375003   6.514135
    42  H    6.253472   7.859960   6.129576   7.788672   7.301650
    43  H    6.280746   7.595976   3.989885   5.673520   5.407821
                   36         37         38         39         40
    36  H    0.000000
    37  H    4.483078   0.000000
    38  H    7.597778   3.690582   0.000000
    39  H    6.621941   2.599366   1.774443   0.000000
    40  H    7.352927   2.945100   1.772609   1.774153   0.000000
    41  H    7.130448   4.082011   2.646935   3.815433   3.234316
    42  H    7.180035   3.526157   2.888897   3.639728   2.389184
    43  H    5.326091   3.109199   4.481112   4.629777   4.030011
                   41         42         43
    41  H    0.000000
    42  H    1.771519   0.000000
    43  H    2.813600   2.370694   0.000000
 Stoichiometry    C15H24O4
 Framework group  C1[X(C15H24O4)]
 Deg. of freedom   123
 Full point group                 C1      NOp   1
 Largest Abelian subgroup         C1      NOp   1
 Largest concise Abelian subgroup C1      NOp   1
                         Standard orientation:                         
 ---------------------------------------------------------------------
 Center     Atomic      Atomic             Coordinates (Angstroms)
 Number     Number       Type             X           Y           Z
 ---------------------------------------------------------------------
      1          6           0       -1.726071    0.671346   -0.181888
      2          6           0       -1.016165   -0.482511   -0.201198
      3          6           0        0.458299   -0.663346   -0.448636
      4          6           0        1.330163    0.465513    0.150882
      5          6           0        1.310562    1.765583   -0.689616
      6          6           0       -0.023358    2.120214   -1.372066
      7          6           0       -1.288403    2.081368   -0.491825
      8          6           0       -3.133444    0.376075    0.149127
      9          6           0       -3.292269   -1.122123    0.343533
     10          6           0       -1.881618   -1.708973    0.096500
     11          8           0       -4.042109    1.204475    0.231997
     12          6           0       -1.170754    2.949434    0.777892
     13          6           0       -1.861532   -2.730165   -1.047485
     14          8           0       -1.329592   -2.304317    1.288647
     15          6           0        2.780932    0.002378    0.505922
     16          8           0        2.714162   -1.187009    1.326718
     17          6           0        3.525844    1.096096    1.285559
     18          6           0        3.653333   -0.437491   -0.682457
     19          8           0        3.176269   -1.608801   -1.347373
     20          1           0        0.637466   -0.763245   -1.527865
     21          1           0        0.754830   -1.616276   -0.004567
     22          1           0        0.885961    0.699074    1.129762
     23          1           0        2.066507    1.702505   -1.483193
     24          1           0        1.614978    2.601076   -0.049326
     25          1           0       -0.186387    1.457482   -2.232135
     26          1           0        0.076037    3.132817   -1.785810
     27          1           0       -2.104346    2.516710   -1.087842
     28          1           0       -3.645027   -1.345155    1.355861
     29          1           0       -4.041202   -1.498894   -0.362708
     30          1           0       -0.898588    3.978757    0.512557
     31          1           0       -0.412528    2.564863    1.469409
     32          1           0       -2.125318    2.984506    1.314703
     33          1           0       -0.847128   -3.106475   -1.216827
     34          1           0       -2.505320   -3.583343   -0.797845
     35          1           0       -2.230427   -2.289676   -1.980432
     36          1           0       -1.811465   -3.135356    1.444465
     37          1           0        2.091756   -1.016270    2.054656
     38          1           0        3.769314    1.960212    0.659397
     39          1           0        2.920012    1.446449    2.130241
     40          1           0        4.462538    0.691466    1.685003
     41          1           0        3.700712    0.349083   -1.439608
     42          1           0        4.675265   -0.606013   -0.309864
     43          1           0        3.009416   -2.259462   -0.643397
 ---------------------------------------------------------------------
 Rotational constants (GHZ):      0.5458481      0.2803003      0.2197065
 Standard basis: 6-31G(d) (6D, 7F)
 There are   333 symmetry adapted cartesian basis functions of A   symmetry.
 There are   333 symmetry adapted basis functions of A   symmetry.
   333 basis functions,   628 primitive gaussians,   333 cartesian basis functions
    73 alpha electrons       73 beta electrons
       nuclear repulsion energy      1611.8007404978 Hartrees.
 NAtoms=   43 NActive=   43 NUniq=   43 SFac= 1.00D+00 NAtFMM=   60 NAOKFM=F Big=F
 Integral buffers will be    131072 words long.
 Raffenetti 2 integral format.
 Two-electron integral symmetry is turned on.
 ------------------------------------------------------------------------------
 Polarizable Continuum Model (PCM)
 =================================
 Model                : PCM (using non-symmetric T matrix).
 Atomic radii         : SMD-Coulomb.
 Polarization charges : Total charges.
 Charge compensation  : None.
 Solution method      : On-the-fly selection.
 Cavity type          : VdW (van der Waals Surface) (Alpha=1.000).
 Cavity algorithm     : GePol (No added spheres)
                        Default sphere list used, NSphG=   43.
                        Lebedev-Laikov grids with approx.  5.0 points / Ang**2.
                        Smoothing algorithm: Karplus/York (Gamma=1.0000).
                        Polarization charges: spherical gaussians, with
                                              point-specific exponents (IZeta= 3).
                        Self-potential: point-specific (ISelfS= 7).
                        Self-field    : sphere-specific E.n sum rule (ISelfD= 2).
 1st derivatives      : Analytical E(r).r(x)/FMM algorithm (CHGder, D1EAlg=3).
                        Cavity 1st derivative terms included.
 Solvent              : Methanol, Eps=  32.613000 Eps(inf)=   1.765709
 ------------------------------------------------------------------------------
 ------------------------------------------------------------------------------
 Atomic radii for non-electrostatic terms: SMD-CDS.
 ------------------------------------------------------------------------------
 Nuclear repulsion after PCM non-electrostatic terms =     1611.8020231144 Hartrees.
 One-electron integrals computed using PRISM.
 NBasis=   333 RedAO= T EigKep=  9.44D-04  NBF=   333
 NBsUse=   333 1.00D-06 EigRej= -1.00D+00 NBFU=   333
 Initial guess from the checkpoint file:  "DY-202A-11R_9.chk"
 B after Tr=     0.000000    0.000000    0.000000
         Rot=    0.999983   -0.003236   -0.000641    0.004758 Ang=  -0.66 deg.
 ExpMin= 1.61D-01 ExpMax= 5.48D+03 ExpMxC= 8.25D+02 IAcc=1 IRadAn=         1 AccDes= 0.00D+00
 Harris functional with IExCor=  402 and IRadAn=       1 diagonalized for initial guess.
 HarFok:  IExCor=  402 AccDes= 0.00D+00 IRadAn=         1 IDoV= 1 UseB2=F ITyADJ=14
 ICtDFT=  3500011 ScaDFX=  1.000000  1.000000  1.000000  1.000000
 FoFCou: FMM=F IPFlag=           0 FMFlag=      100000 FMFlg1=           0
         NFxFlg=           0 DoJE=T BraDBF=F KetDBF=T FulRan=T
         wScrn=  0.000000 ICntrl=     500 IOpCl=  0 I1Cent=   200000004 NGrid=           0
         NMat0=    1 NMatS0=      1 NMatT0=    0 NMatD0=    1 NMtDS0=    0 NMtDT0=    0
 Petite list used in FoFCou.
 Keep R1 ints in memory in canonical form, NReq=1565304907.
 Requested convergence on RMS density matrix=1.00D-08 within 128 cycles.
 Requested convergence on MAX density matrix=1.00D-06.
 Requested convergence on             energy=1.00D-06.
 No special actions if energy rises.
 Inv3:  Mode=1 IEnd=    21692163.
 Iteration    1 A*A^-1 deviation from unit magnitude is 5.77D-15 for   2681.
 Iteration    1 A*A^-1 deviation from orthogonality  is 5.42D-15 for   2688   2601.
 Iteration    1 A^-1*A deviation from unit magnitude is 4.88D-15 for   2681.
 Iteration    1 A^-1*A deviation from orthogonality  is 4.26D-12 for   2509   2468.
 Error on total polarization charges =  0.05204
 SCF Done:  E(RB3LYP) =  -886.950487597     A.U. after   10 cycles
            NFock= 10  Conv=0.87D-08     -V/T= 2.0094
 SMD-CDS (non-electrostatic) energy       (kcal/mol) =       0.80
 (included in total energy above)
 D1PCM: PCM CHGder 1st derivatives, ID1Alg=3 FixD1E=F DoIter=F DoCFld=F I1PDM=0.
 Calling FoFJK, ICntrl=      2127 FMM=F ISym2X=0 I1Cent= 0 IOpClX= 0 NMat=1 NMatS=1 NMatT=0.
 ***** Axes restored to original set *****
 -------------------------------------------------------------------
 Center     Atomic                   Forces (Hartrees/Bohr)
 Number     Number              X              Y              Z
 -------------------------------------------------------------------
      1        6          -0.002091793   -0.001628585    0.000625085
      2        6           0.001438238    0.000949490   -0.000353274
      3        6          -0.001407996   -0.000405489   -0.000082977
      4        6           0.000567569    0.000074332   -0.000115174
      5        6           0.000261337   -0.000121839   -0.000048708
      6        6          -0.000357240   -0.000065458   -0.000041427
      7        6           0.000960820    0.000896488   -0.000041452
      8        6           0.000814996    0.000562200   -0.000194256
      9        6           0.001255309    0.000166424   -0.001194427
     10        6          -0.002004691    0.000064063    0.000606012
     11        8           0.000901085   -0.000944930   -0.000350599
     12        6          -0.000224216   -0.000005192    0.000281172
     13        6           0.000628576    0.000128403    0.000015195
     14        8          -0.000437752   -0.000074031   -0.000041021
     15        6          -0.000315988   -0.000201297    0.000070756
     16        8           0.000527210   -0.000089438    0.000460540
     17        6          -0.000161301   -0.000498991    0.000550896
     18        6          -0.000507551   -0.000437185   -0.001718050
     19        8           0.000767159    0.000817662    0.001245850
     20        1           0.000012781    0.000148578    0.000148990
     21        1          -0.000221859    0.000109251   -0.000235850
     22        1           0.000077084    0.000068267   -0.000290618
     23        1          -0.000117953   -0.000068640    0.000134688
     24        1           0.000148727    0.000000504    0.000130667
     25        1           0.000217230    0.000102176    0.000129564
     26        1          -0.000004949   -0.000143310   -0.000057352
     27        1           0.000044362    0.000095434    0.000120332
     28        1           0.000144123    0.000169976    0.000299293
     29        1          -0.000550670   -0.000282459    0.000678704
     30        1          -0.000096198   -0.000048230   -0.000021834
     31        1          -0.000366617    0.000307840   -0.000163062
     32        1           0.000071688   -0.000094268   -0.000077005
     33        1          -0.000043231    0.000089143   -0.000052729
     34        1           0.000053075    0.000140364    0.000038789
     35        1          -0.000157398    0.000093265    0.000109435
     36        1           0.000197970   -0.000173342   -0.000132172
     37        1          -0.000091367    0.000059358    0.000007806
     38        1          -0.000142378    0.000280803   -0.000345447
     39        1           0.000159639    0.000104364   -0.000122260
     40        1          -0.000124704    0.000083735   -0.000111449
     41        1           0.000324462    0.000336701    0.000317982
     42        1          -0.000084313   -0.000162096   -0.000069795
     43        1          -0.000063270   -0.000404043   -0.000110821
 -------------------------------------------------------------------
 Cartesian Forces:  Max     0.002091793 RMS     0.000529321

 GradGradGradGradGradGradGradGradGradGradGradGradGradGradGradGradGradGrad
 Berny optimization.
 Using GEDIIS/GDIIS optimizer.
 FormGI is forming the generalized inverse of G from B-inverse, IUseBI=4.
 Internal  Forces:  Max     0.001499106 RMS     0.000287100
 Search for a local minimum.
 Step number   3 out of a maximum of  258
 All quantities printed in internal units (Hartrees-Bohrs-Radians)
 Mixed Optimization -- En-DIIS/RFO-DIIS
 Swapping is turned off.
 Update second derivatives using D2CorX and points    1    2    3
 DE= -6.11D-04 DEPred=-6.20D-04 R= 9.86D-01
 TightC=F SS=  1.41D+00  RLast= 2.63D-01 DXNew= 8.4853D-01 7.9040D-01
 Trust test= 9.86D-01 RLast= 2.63D-01 DXMaxT set to 7.90D-01
 ITU=  1  1  0
     Eigenvalues ---    0.00236   0.00239   0.00306   0.00338   0.00364
     Eigenvalues ---    0.00385   0.00478   0.00711   0.00786   0.00910
     Eigenvalues ---    0.01102   0.01115   0.01249   0.01338   0.01348
     Eigenvalues ---    0.01384   0.02506   0.02553   0.03100   0.03896
     Eigenvalues ---    0.03938   0.03998   0.04426   0.04572   0.04695
     Eigenvalues ---    0.04781   0.04917   0.05042   0.05064   0.05344
     Eigenvalues ---    0.05422   0.05430   0.05519   0.05556   0.05590
     Eigenvalues ---    0.05609   0.05661   0.05712   0.05895   0.05959
     Eigenvalues ---    0.06003   0.06143   0.07040   0.07774   0.08425
     Eigenvalues ---    0.08676   0.08973   0.09039   0.09364   0.09585
     Eigenvalues ---    0.10397   0.11815   0.12201   0.13388   0.14079
     Eigenvalues ---    0.14877   0.15602   0.15942   0.16000   0.16000
     Eigenvalues ---    0.16000   0.16000   0.16000   0.16000   0.16000
     Eigenvalues ---    0.16000   0.16000   0.16001   0.16061   0.16339
     Eigenvalues ---    0.17202   0.18213   0.18712   0.19925   0.20752
     Eigenvalues ---    0.22521   0.23153   0.24502   0.24993   0.25943
     Eigenvalues ---    0.26840   0.27131   0.27752   0.27989   0.28496
     Eigenvalues ---    0.28759   0.28938   0.29303   0.29617   0.30177
     Eigenvalues ---    0.30668   0.31699   0.32325   0.33712   0.33763
     Eigenvalues ---    0.33819   0.33850   0.33883   0.33990   0.34082
     Eigenvalues ---    0.34099   0.34113   0.34129   0.34144   0.34150
     Eigenvalues ---    0.34164   0.34201   0.34202   0.34206   0.34213
     Eigenvalues ---    0.34280   0.34341   0.34347   0.34489   0.34641
     Eigenvalues ---    0.38931   0.41234   0.41927   0.51551   0.52058
     Eigenvalues ---    0.52472   0.52862   0.94272
 En-DIIS/RFO-DIIS IScMMF=        0 using points:     3    2
 RFO step:  Lambda=-5.99448087D-05.
 DidBck=F Rises=F RFO-DIIS coefs:    1.05554   -0.05554
 Iteration  1 RMS(Cart)=  0.02608996 RMS(Int)=  0.00028853
 Iteration  2 RMS(Cart)=  0.00040087 RMS(Int)=  0.00003629
 Iteration  3 RMS(Cart)=  0.00000006 RMS(Int)=  0.00003629
 Variable       Old X    -DE/DX   Delta X   Delta X   Delta X     New X
                                 (Linear)    (Quad)   (Total)
    R1        2.56037  -0.00053  -0.00030  -0.00160  -0.00188   2.55850
    R2        2.85078   0.00098   0.00060   0.00588   0.00646   2.85724
    R3        2.78852  -0.00150  -0.00047  -0.00630  -0.00671   2.78181
    R4        2.84589  -0.00069  -0.00039  -0.00385  -0.00425   2.84164
    R5        2.89186   0.00053   0.00083   0.00562   0.00642   2.89828
    R6        2.92382   0.00060  -0.00002   0.00208   0.00207   2.92589
    R7        2.07596  -0.00016   0.00009  -0.00006   0.00003   2.07599
    R8        2.06422  -0.00025  -0.00005  -0.00106  -0.00111   2.06311
    R9        2.92572  -0.00024   0.00007  -0.00057  -0.00050   2.92523
   R10        2.95504   0.00034  -0.00021   0.00035   0.00015   2.95518
   R11        2.07876  -0.00028   0.00007  -0.00061  -0.00053   2.07823
   R12        2.90971   0.00021  -0.00017   0.00045   0.00028   2.91000
   R13        2.07457  -0.00018   0.00001  -0.00042  -0.00040   2.07417
   R14        2.07068   0.00012  -0.00011  -0.00012  -0.00023   2.07045
   R15        2.91329   0.00025  -0.00014   0.00045   0.00033   2.91362
   R16        2.07484  -0.00019  -0.00008  -0.00091  -0.00099   2.07385
   R17        2.07563  -0.00011   0.00001  -0.00032  -0.00031   2.07532
   R18        2.91506   0.00007   0.00009   0.00100   0.00109   2.91615
   R19        2.07915  -0.00006   0.00002  -0.00008  -0.00006   2.07909
   R20        2.87065  -0.00044   0.00033   0.00039   0.00072   2.87137
   R21        2.32888  -0.00132  -0.00016  -0.00181  -0.00198   2.32691
   R22        2.92472  -0.00122  -0.00053  -0.00598  -0.00657   2.91814
   R23        2.06922   0.00019   0.00016   0.00124   0.00141   2.07063
   R24        2.07150   0.00003   0.00007   0.00039   0.00046   2.07196
   R25        2.89809  -0.00037  -0.00010  -0.00152  -0.00162   2.89647
   R26        2.72565  -0.00013   0.00008   0.00048   0.00055   2.72621
   R27        2.07352  -0.00006   0.00001  -0.00011  -0.00010   2.07342
   R28        2.07095  -0.00046   0.00005  -0.00116  -0.00111   2.06984
   R29        2.07060  -0.00010  -0.00004  -0.00047  -0.00051   2.07009
   R30        2.06949  -0.00006  -0.00011  -0.00064  -0.00076   2.06873
   R31        2.07414  -0.00013   0.00002  -0.00031  -0.00030   2.07384
   R32        2.07053   0.00000  -0.00001  -0.00003  -0.00004   2.07048
   R33        1.83907   0.00004   0.00009   0.00042   0.00051   1.83958
   R34        2.73378   0.00027   0.00011   0.00124   0.00135   2.73513
   R35        2.90240  -0.00017  -0.00002  -0.00068  -0.00070   2.90170
   R36        2.90724   0.00048   0.00009   0.00191   0.00201   2.90925
   R37        1.83842   0.00007   0.00006   0.00031   0.00037   1.83879
   R38        2.06841   0.00039  -0.00008   0.00090   0.00081   2.06922
   R39        2.07291  -0.00015  -0.00003  -0.00056  -0.00059   2.07232
   R40        2.07067  -0.00018  -0.00001  -0.00061  -0.00062   2.07005
   R41        2.70017  -0.00110  -0.00060  -0.00497  -0.00557   2.69461
   R42        2.06510   0.00004   0.00010   0.00051   0.00062   2.06572
   R43        2.08005  -0.00008   0.00001  -0.00007  -0.00006   2.07999
   R44        1.83875   0.00020  -0.00008  -0.00007  -0.00016   1.83860
    A1        2.26667  -0.00025  -0.00050  -0.00299  -0.00351   2.26316
    A2        1.90976   0.00009   0.00022   0.00187   0.00202   1.91178
    A3        2.10577   0.00017   0.00032   0.00112   0.00153   2.10730
    A4        2.23648   0.00043  -0.00002   0.00279   0.00277   2.23925
    A5        1.96431  -0.00043  -0.00032  -0.00359  -0.00408   1.96024
    A6        2.08224   0.00000   0.00034   0.00097   0.00143   2.08367
    A7        1.98279   0.00029  -0.00019  -0.00098  -0.00121   1.98158
    A8        1.90923  -0.00017   0.00003   0.00001   0.00004   1.90927
    A9        1.87941  -0.00008   0.00012   0.00003   0.00018   1.87959
   A10        1.93383  -0.00015  -0.00008  -0.00155  -0.00161   1.93221
   A11        1.90286   0.00007   0.00017   0.00284   0.00302   1.90588
   A12        1.85019   0.00003  -0.00003  -0.00023  -0.00027   1.84993
   A13        1.97705  -0.00021  -0.00020  -0.00052  -0.00073   1.97632
   A14        1.97652   0.00103  -0.00067   0.00674   0.00606   1.98258
   A15        1.84644  -0.00015   0.00019  -0.00072  -0.00053   1.84592
   A16        1.96460  -0.00065   0.00052  -0.00123  -0.00070   1.96390
   A17        1.87516   0.00006   0.00011  -0.00344  -0.00334   1.87182
   A18        1.80851  -0.00009   0.00011  -0.00158  -0.00148   1.80703
   A19        2.03195   0.00002  -0.00052  -0.00070  -0.00125   2.03071
   A20        1.91289  -0.00008   0.00014  -0.00168  -0.00154   1.91135
   A21        1.89603  -0.00006   0.00020   0.00055   0.00075   1.89678
   A22        1.86438   0.00009  -0.00006  -0.00135  -0.00141   1.86297
   A23        1.90081   0.00003  -0.00002   0.00219   0.00217   1.90298
   A24        1.84929   0.00001   0.00035   0.00116   0.00151   1.85080
   A25        2.03982   0.00031  -0.00049   0.00282   0.00233   2.04215
   A26        1.91432  -0.00028   0.00007  -0.00307  -0.00300   1.91132
   A27        1.87642  -0.00003   0.00010   0.00051   0.00061   1.87703
   A28        1.88621   0.00007  -0.00026  -0.00148  -0.00173   1.88449
   A29        1.88869  -0.00011   0.00030   0.00088   0.00117   1.88986
   A30        1.84921   0.00001   0.00038   0.00020   0.00058   1.84979
   A31        1.95943  -0.00030  -0.00009   0.00081   0.00068   1.96011
   A32        1.95950  -0.00006  -0.00007   0.00137   0.00128   1.96078
   A33        1.84001   0.00010  -0.00014  -0.00336  -0.00350   1.83651
   A34        1.97492   0.00061   0.00001   0.00620   0.00622   1.98114
   A35        1.86426   0.00001   0.00027  -0.00044  -0.00015   1.86411
   A36        1.85437  -0.00040   0.00003  -0.00591  -0.00588   1.84849
   A37        1.90263   0.00046   0.00011   0.00121   0.00113   1.90376
   A38        2.19419  -0.00015   0.00004   0.00043   0.00052   2.19471
   A39        2.18616  -0.00031  -0.00015  -0.00134  -0.00145   2.18470
   A40        1.83200  -0.00022  -0.00012  -0.00084  -0.00126   1.83074
   A41        1.93145   0.00008   0.00059  -0.00030   0.00035   1.93180
   A42        1.90495   0.00005   0.00077   0.00687   0.00774   1.91268
   A43        1.94332  -0.00001  -0.00019  -0.00273  -0.00282   1.94050
   A44        1.97095   0.00034  -0.00005   0.00454   0.00453   1.97547
   A45        1.88128  -0.00023  -0.00090  -0.00705  -0.00799   1.87329
   A46        1.81587   0.00010   0.00010   0.00078   0.00072   1.81659
   A47        1.96183  -0.00034   0.00012  -0.00391  -0.00375   1.95809
   A48        1.84954   0.00012   0.00008   0.00125   0.00139   1.85093
   A49        1.96436   0.00022  -0.00006   0.00266   0.00269   1.96705
   A50        1.95349  -0.00005  -0.00033  -0.00070  -0.00101   1.95248
   A51        1.91419  -0.00005   0.00010  -0.00023  -0.00018   1.91401
   A52        1.92599  -0.00007  -0.00013  -0.00100  -0.00113   1.92486
   A53        1.95485   0.00034  -0.00018   0.00177   0.00159   1.95643
   A54        1.93353  -0.00018  -0.00012  -0.00204  -0.00217   1.93136
   A55        1.88616  -0.00007   0.00007   0.00049   0.00056   1.88672
   A56        1.88024   0.00006   0.00017   0.00044   0.00061   1.88086
   A57        1.88057  -0.00008   0.00022   0.00039   0.00061   1.88117
   A58        1.93509   0.00009  -0.00025  -0.00010  -0.00035   1.93474
   A59        1.91799  -0.00009   0.00003  -0.00074  -0.00072   1.91727
   A60        1.94234  -0.00024  -0.00031  -0.00321  -0.00353   1.93881
   A61        1.88744   0.00006   0.00054   0.00361   0.00415   1.89159
   A62        1.89478   0.00009   0.00014   0.00137   0.00151   1.89628
   A63        1.88461   0.00009  -0.00011  -0.00072  -0.00084   1.88376
   A64        1.87056   0.00006  -0.00017  -0.00046  -0.00063   1.86993
   A65        1.90657   0.00040  -0.00026   0.00548   0.00521   1.91178
   A66        1.93297  -0.00053   0.00046  -0.00451  -0.00405   1.92893
   A67        2.02128   0.00031  -0.00020   0.00179   0.00156   2.02284
   A68        1.89637  -0.00004  -0.00021  -0.00164  -0.00185   1.89452
   A69        1.80223  -0.00009   0.00017   0.00271   0.00287   1.80510
   A70        1.89725  -0.00003   0.00000  -0.00346  -0.00346   1.89379
   A71        1.88575  -0.00012   0.00057   0.00139   0.00195   1.88771
   A72        1.96025  -0.00038  -0.00028  -0.00405  -0.00433   1.95592
   A73        1.92886   0.00027  -0.00004   0.00164   0.00159   1.93045
   A74        1.91419   0.00005   0.00006   0.00072   0.00078   1.91497
   A75        1.88727  -0.00003  -0.00009  -0.00150  -0.00159   1.88568
   A76        1.88591   0.00014  -0.00005   0.00048   0.00043   1.88634
   A77        1.88531  -0.00005   0.00042   0.00292   0.00333   1.88865
   A78        1.98724   0.00013  -0.00041   0.00035  -0.00006   1.98717
   A79        1.93262  -0.00021   0.00029   0.00103   0.00132   1.93394
   A80        1.88470   0.00002   0.00025  -0.00200  -0.00175   1.88295
   A81        1.85677   0.00045  -0.00059   0.00445   0.00386   1.86063
   A82        1.91983  -0.00034   0.00024  -0.00313  -0.00290   1.91694
   A83        1.88019  -0.00006   0.00026  -0.00075  -0.00049   1.87970
   A84        1.84288   0.00067   0.00005   0.00504   0.00509   1.84797
    D1        0.08435  -0.00014  -0.00013  -0.00585  -0.00599   0.07837
    D2       -3.07649  -0.00002   0.00017   0.00468   0.00482  -3.07167
    D3       -3.10563  -0.00016   0.00078  -0.00569  -0.00493  -3.11056
    D4        0.01671  -0.00004   0.00107   0.00483   0.00588   0.02259
    D5        0.38020  -0.00003   0.00079  -0.00785  -0.00706   0.37314
    D6       -1.86809  -0.00056   0.00091  -0.01826  -0.01735  -1.88544
    D7        2.40352  -0.00012   0.00099  -0.00995  -0.00896   2.39456
    D8       -2.70834  -0.00001  -0.00019  -0.00802  -0.00821  -2.71655
    D9        1.32655  -0.00054  -0.00007  -0.01843  -0.01849   1.30806
   D10       -0.68502  -0.00009   0.00001  -0.01012  -0.01011  -0.69513
   D11       -0.00608   0.00007   0.00009   0.02000   0.02006   0.01398
   D12       -3.12667   0.00002  -0.00001   0.00447   0.00441  -3.12226
   D13        3.09235   0.00004   0.00086   0.02000   0.02084   3.11318
   D14       -0.02825  -0.00001   0.00075   0.00447   0.00519  -0.02306
   D15        0.63798   0.00007   0.00012   0.01372   0.01385   0.65183
   D16       -1.53284   0.00018   0.00034   0.01645   0.01681  -1.51603
   D17        2.74713   0.00028   0.00030   0.01671   0.01701   2.76414
   D18       -2.48322  -0.00005  -0.00018   0.00261   0.00242  -2.48080
   D19        1.62915   0.00006   0.00004   0.00535   0.00539   1.63453
   D20       -0.37407   0.00016  -0.00001   0.00560   0.00559  -0.36848
   D21       -0.02018  -0.00001  -0.00175  -0.02669  -0.02845  -0.04863
   D22        2.11002   0.00013  -0.00169  -0.02512  -0.02680   2.08322
   D23       -2.08248  -0.00005  -0.00145  -0.02680  -0.02825  -2.11073
   D24        3.10404   0.00010  -0.00149  -0.01717  -0.01869   3.08535
   D25       -1.04894   0.00024  -0.00143  -0.01559  -0.01704  -1.06598
   D26        1.04175   0.00006  -0.00119  -0.01728  -0.01849   1.02325
   D27       -1.35253   0.00016  -0.00096  -0.00250  -0.00344  -1.35597
   D28        2.66615   0.00033  -0.00091  -0.00644  -0.00734   2.65881
   D29        0.69707   0.00003  -0.00082  -0.00742  -0.00823   0.68884
   D30        0.80495   0.00004  -0.00113  -0.00442  -0.00554   0.79940
   D31       -1.45956   0.00021  -0.00108  -0.00837  -0.00945  -1.46901
   D32        2.85454  -0.00009  -0.00099  -0.00934  -0.01033   2.84421
   D33        2.83473   0.00003  -0.00112  -0.00390  -0.00500   2.82973
   D34        0.57022   0.00020  -0.00106  -0.00785  -0.00890   0.56132
   D35       -1.39886  -0.00010  -0.00097  -0.00882  -0.00979  -1.40865
   D36        0.62379  -0.00021   0.00055  -0.00948  -0.00892   0.61488
   D37       -1.49380  -0.00028   0.00090  -0.00584  -0.00493  -1.49874
   D38        2.77626  -0.00021   0.00030  -0.00662  -0.00631   2.76995
   D39        2.89432   0.00046  -0.00010  -0.00154  -0.00164   2.89268
   D40        0.77672   0.00040   0.00025   0.00210   0.00235   0.77907
   D41       -1.23640   0.00047  -0.00035   0.00132   0.00097  -1.23543
   D42       -1.40895   0.00005   0.00036  -0.00611  -0.00574  -1.41469
   D43        2.75664  -0.00002   0.00071  -0.00247  -0.00175   2.75489
   D44        0.74352   0.00005   0.00011  -0.00325  -0.00314   0.74038
   D45       -0.90468  -0.00028   0.00115  -0.02120  -0.02006  -0.92473
   D46       -2.99273  -0.00015   0.00130  -0.01987  -0.01857  -3.01130
   D47        1.12021   0.00008   0.00106  -0.01275  -0.01169   1.10852
   D48        3.10771  -0.00032   0.00156  -0.02544  -0.02388   3.08383
   D49        1.01965  -0.00020   0.00171  -0.02410  -0.02239   0.99726
   D50       -1.15059   0.00004   0.00147  -0.01699  -0.01551  -1.16610
   D51        1.08733  -0.00004   0.00113  -0.01989  -0.01876   1.06857
   D52       -1.00073   0.00009   0.00128  -0.01855  -0.01727  -1.01800
   D53        3.11222   0.00032   0.00104  -0.01144  -0.01039   3.10183
   D54        0.85886   0.00003   0.00032   0.00765   0.00797   0.86682
   D55       -1.29503  -0.00006   0.00098   0.01008   0.01107  -1.28397
   D56        2.98509   0.00008   0.00045   0.01114   0.01159   2.99668
   D57        3.00194   0.00001   0.00009   0.00392   0.00401   3.00595
   D58        0.84805  -0.00008   0.00075   0.00635   0.00711   0.85516
   D59       -1.15501   0.00006   0.00022   0.00741   0.00763  -1.14738
   D60       -1.29113   0.00008   0.00045   0.00564   0.00610  -1.28504
   D61        2.83816  -0.00001   0.00112   0.00807   0.00920   2.84736
   D62        0.83510   0.00013   0.00058   0.00913   0.00972   0.84482
   D63       -1.29313   0.00001  -0.00127   0.00440   0.00313  -1.29000
   D64        0.94707   0.00019  -0.00144   0.01233   0.01091   0.95798
   D65        2.98142   0.00004  -0.00122   0.00827   0.00707   2.98849
   D66        0.87510  -0.00008  -0.00176   0.00113  -0.00062   0.87448
   D67        3.11531   0.00010  -0.00192   0.00907   0.00715   3.12246
   D68       -1.13353  -0.00004  -0.00170   0.00501   0.00331  -1.13022
   D69        2.87023  -0.00009  -0.00130   0.00107  -0.00023   2.87000
   D70       -1.17274   0.00009  -0.00146   0.00900   0.00755  -1.16520
   D71        0.86160  -0.00005  -0.00124   0.00494   0.00370   0.86531
   D72       -3.09380   0.00015   0.00144   0.02017   0.02160  -3.07219
   D73        1.08724   0.00007   0.00156   0.01906   0.02061   1.10785
   D74       -1.01299   0.00007   0.00149   0.01878   0.02027  -0.99273
   D75        0.94922   0.00010   0.00161   0.01253   0.01413   0.96335
   D76       -1.15293   0.00002   0.00173   0.01141   0.01314  -1.13980
   D77        3.03002   0.00002   0.00166   0.01113   0.01279   3.04281
   D78       -1.09096   0.00001   0.00125   0.01340   0.01465  -1.07631
   D79        3.09007  -0.00008   0.00137   0.01228   0.01366   3.10373
   D80        0.98984  -0.00008   0.00130   0.01200   0.01331   1.00315
   D81       -0.00644  -0.00008  -0.00114  -0.03541  -0.03658  -0.04302
   D82        2.09196  -0.00018  -0.00113  -0.03932  -0.04050   2.05146
   D83       -2.12367  -0.00039  -0.00142  -0.04390  -0.04531  -2.16898
   D84        3.11428  -0.00003  -0.00104  -0.01995  -0.02102   3.09326
   D85       -1.07051  -0.00013  -0.00102  -0.02386  -0.02493  -1.09544
   D86        0.99705  -0.00034  -0.00131  -0.02843  -0.02974   0.96730
   D87        0.01493   0.00005   0.00165   0.03612   0.03775   0.05269
   D88       -2.11359   0.00028   0.00148   0.03890   0.04036  -2.07323
   D89        2.00425   0.00022   0.00165   0.03771   0.03932   2.04358
   D90       -2.07557   0.00010   0.00112   0.03844   0.03958  -2.03599
   D91        2.07909   0.00033   0.00095   0.04122   0.04219   2.12128
   D92       -0.08625   0.00027   0.00112   0.04002   0.04115  -0.04510
   D93        2.08828   0.00016   0.00248   0.04636   0.04880   2.13709
   D94       -0.04024   0.00039   0.00230   0.04914   0.05141   0.01117
   D95       -2.20558   0.00033   0.00248   0.04794   0.05037  -2.15521
   D96        1.07054  -0.00012  -0.00228  -0.02316  -0.02537   1.04518
   D97       -3.12703  -0.00004  -0.00175  -0.01921  -0.02090   3.13526
   D98       -1.04035  -0.00014  -0.00207  -0.02265  -0.02465  -1.06501
   D99        3.11410  -0.00007  -0.00211  -0.02301  -0.02517   3.08893
   D100      -1.08347   0.00001  -0.00158  -0.01907  -0.02070  -1.10418
   D101       1.00320  -0.00009  -0.00190  -0.02250  -0.02446   0.97874
   D102      -0.98217  -0.00002  -0.00251  -0.02215  -0.02467  -1.00683
   D103       1.10344   0.00006  -0.00198  -0.01821  -0.02019   1.08325
   D104      -3.09306  -0.00004  -0.00230  -0.02164  -0.02395  -3.11701
   D105      -3.04563   0.00035   0.00078   0.01876   0.01947  -3.02615
   D106       1.26912   0.00019   0.00078   0.01747   0.01833   1.28745
   D107      -0.92404  -0.00002   0.00102   0.01469   0.01571  -0.90833
   D108      -0.87167   0.00034   0.00009   0.00694   0.00703  -0.86464
   D109       1.23883  -0.00009   0.00036   0.00374   0.00411   1.24294
   D110      -3.03206  -0.00018   0.00036   0.00043   0.00079  -3.03127
   D111      -1.22667   0.00010  -0.00159   0.00758   0.00599  -1.22068
   D112       0.88252  -0.00001  -0.00192   0.00406   0.00214   0.88466
   D113       2.95920   0.00013  -0.00139   0.00912   0.00773   2.96693
   D114       2.96234  -0.00004  -0.00141   0.00462   0.00321   2.96555
   D115      -1.21165  -0.00015  -0.00175   0.00111  -0.00064  -1.21229
   D116       0.86503   0.00000  -0.00121   0.00616   0.00495   0.86998
   D117       1.01267   0.00010  -0.00151   0.00400   0.00250   1.01517
   D118       3.12186  -0.00001  -0.00184   0.00049  -0.00135   3.12051
   D119      -1.08465   0.00014  -0.00131   0.00554   0.00424  -1.08041
   D120      -1.13338  -0.00069   0.00178  -0.02318  -0.02140  -1.15479
   D121       0.95781  -0.00017   0.00094  -0.01643  -0.01549   0.94232
   D122       3.01241  -0.00035   0.00156  -0.01794  -0.01638   2.99603
   D123       0.94952  -0.00009   0.00146  -0.01358  -0.01211   0.93741
   D124       3.04071   0.00043   0.00063  -0.00683  -0.00620   3.03451
   D125      -1.18787   0.00025   0.00125  -0.00834  -0.00709  -1.19496
   D126       2.96118  -0.00019   0.00131  -0.01558  -0.01428   2.94690
   D127      -1.23082   0.00033   0.00047  -0.00883  -0.00836  -1.23918
   D128       0.82379   0.00014   0.00109  -0.01035  -0.00925   0.81453
   D129      -0.86166   0.00005  -0.00012  -0.00016  -0.00028  -0.86194
   D130      -2.99520  -0.00009   0.00020  -0.00484  -0.00465  -2.99984
   D131       1.25631  -0.00009   0.00010  -0.00483  -0.00472   1.25158
         Item               Value     Threshold  Converged?
 Maximum Force            0.001499     0.000450     NO 
 RMS     Force            0.000287     0.000300     YES
 Maximum Displacement     0.132802     0.001800     NO 
 RMS     Displacement     0.026084     0.001200     NO 
 Predicted change in Energy=-1.591104D-04
 GradGradGradGradGradGradGradGradGradGradGradGradGradGradGradGradGradGrad

                          Input orientation:                          
 ---------------------------------------------------------------------
 Center     Atomic      Atomic             Coordinates (Angstroms)
 Number     Number       Type             X           Y           Z
 ---------------------------------------------------------------------
      1          6           0       -1.697264    0.656103   -0.182624
      2          6           0       -0.960538   -0.479349   -0.214571
      3          6           0        0.514377   -0.626512   -0.467905
      4          6           0        1.364972    0.506907    0.155898
      5          6           0        1.321429    1.822290   -0.659000
      6          6           0       -0.015688    2.157071   -1.345544
      7          6           0       -1.287089    2.081386   -0.476623
      8          6           0       -3.094684    0.327229    0.143025
      9          6           0       -3.216667   -1.173231    0.349193
     10          6           0       -1.805101   -1.729431    0.061576
     11          8           0       -4.021834    1.132865    0.229939
     12          6           0       -1.212819    2.945635    0.799658
     13          6           0       -1.784950   -2.712927   -1.113853
     14          8           0       -1.225625   -2.353000    1.226306
     15          6           0        2.823930    0.070959    0.512142
     16          8           0        2.786137   -1.117935    1.336752
     17          6           0        3.542972    1.182422    1.290238
     18          6           0        3.710178   -0.345939   -0.675648
     19          8           0        3.275910   -1.536495   -1.329288
     20          1           0        0.693535   -0.696328   -1.549513
     21          1           0        0.829163   -1.584052   -0.048441
     22          1           0        0.912055    0.715447    1.136116
     23          1           0        2.082884    1.789615   -1.448839
     24          1           0        1.602904    2.652035   -0.001190
     25          1           0       -0.157879    1.498525   -2.211834
     26          1           0        0.065341    3.175047   -1.749563
     27          1           0       -2.108234    2.500305   -1.077194
     28          1           0       -3.529721   -1.398794    1.374736
     29          1           0       -3.984259   -1.575380   -0.322557
     30          1           0       -0.982248    3.986743    0.541202
     31          1           0       -0.444633    2.589329    1.494387
     32          1           0       -2.172101    2.937128    1.328529
     33          1           0       -0.764013   -3.046801   -1.325134
     34          1           0       -2.394217   -3.593475   -0.873486
     35          1           0       -2.197835   -2.253906   -2.018994
     36          1           0       -1.681968   -3.203433    1.353370
     37          1           0        2.157593   -0.963212    2.063254
     38          1           0        3.761474    2.050678    0.659854
     39          1           0        2.930256    1.521116    2.134303
     40          1           0        4.491082    0.802541    1.686131
     41          1           0        3.732907    0.438007   -1.437124
     42          1           0        4.736692   -0.478655   -0.301275
     43          1           0        3.133277   -2.190828   -0.623508
 ---------------------------------------------------------------------
                    Distance matrix (angstroms):
                    1          2          3          4          5
     1  C    0.000000
     2  C    1.353898   0.000000
     3  C    2.572516   1.503731   0.000000
     4  C    3.084501   2.553027   1.548316   0.000000
     5  C    3.270998   3.271457   2.585436   1.547962   0.000000
     6  C    2.536332   3.020356   2.966404   2.623660   1.539903
     7  C    1.511989   2.594740   3.252394   3.148412   2.627690
     8  C    1.472070   2.309334   3.782615   4.463293   4.730804
     9  C    2.436777   2.426813   3.858398   4.883815   5.530272
    10  C    2.400424   1.533704   2.622357   3.880653   4.786350
    11  O    2.408555   3.488318   4.915242   5.423559   5.460401
    12  C    2.538016   3.580897   4.165352   3.606498   3.132411
    13  C    3.496461   2.545040   3.171321   4.679915   5.515856
    14  O    3.355925   2.378437   2.979718   4.004502   5.241651
    15  C    4.611539   3.892705   2.604034   1.563816   2.587711
    16  O    5.055353   4.105114   2.942648   2.460535   3.843607
    17  C    5.468675   5.030660   3.941535   2.546906   3.023941
    18  C    5.521556   4.695314   3.214813   2.630362   3.226084
    19  O    5.554708   4.506400   3.032510   3.167484   3.943440
    20  H    3.068122   2.136611   1.098566   2.192494   2.744212
    21  H    3.379221   2.109738   1.091753   2.168169   3.495465
    22  H    2.924233   2.599711   2.128822   1.099750   2.148285
    23  H    4.144595   3.991746   3.043044   2.176216   1.097601
    24  H    3.861058   4.052448   3.485912   2.163992   1.095636
    25  H    2.682736   2.923236   2.830017   2.984717   2.168979
    26  H    3.450674   4.094294   4.036846   3.526867   2.144069
    27  H    2.090510   3.307517   4.126294   4.190145   3.520962
    28  H    3.163206   3.157844   4.510706   5.392150   6.168072
    29  H    3.198350   3.218048   4.599913   5.760131   6.309332
    30  H    3.482575   4.529640   4.953817   4.215111   3.381163
    31  H    2.849353   3.550138   3.887405   3.066383   2.888666
    32  H    2.777072   3.939716   4.810807   4.448812   4.171077
    33  H    3.985948   2.804243   2.868261   4.399417   5.338618
    34  H    4.361416   3.491043   4.174600   5.657231   6.571342
    35  H    3.477208   2.817072   3.522837   5.004582   5.554293
    36  H    4.153978   3.224831   3.844671   4.948172   6.190955
    37  H    4.746164   3.891703   3.036493   2.535252   3.983574
    38  H    5.696703   5.427988   4.356928   2.894895   2.783048
    39  H    5.246936   4.965617   4.149731   2.718974   3.237526
    40  H    6.466012   5.914057   4.743021   3.493076   4.072620
    41  H    5.577463   4.936052   3.525837   2.854747   2.887377
    42  H    6.534336   5.697890   4.228188   3.542433   4.133563
    43  H    5.624368   4.455974   3.054494   3.318456   4.403313
                    6          7          8          9         10
     6  C    0.000000
     7  C    1.541821   0.000000
     8  C    3.878708   2.593922   0.000000
     9  C    4.920296   3.872696   1.519462   0.000000
    10  C    4.504096   3.883339   2.428890   1.544215   0.000000
    11  O    4.424969   2.979556   1.231345   2.445525   3.624223
    12  C    2.580087   1.543158   3.290689   4.602542   4.769886
    13  C    5.186602   4.862033   3.540860   2.561441   1.532743
    14  O    5.330957   4.750529   3.442456   2.474960   1.442646
    15  C    3.983252   4.681875   5.935648   6.169553   4.987218
    16  O    5.076475   5.487727   6.172320   6.083747   4.804109
    17  C    4.534463   5.221056   6.790135   7.219930   6.212116
    18  C    4.538270   5.559154   6.886910   7.050950   5.733747
    19  O    4.947455   5.885326   6.798944   6.715863   5.271470
    20  H    2.947285   3.576263   4.273518   4.372894   3.147394
    21  H    4.048735   4.254092   4.368779   4.086028   2.640565
    22  H    3.016226   3.050074   4.146191   4.607895   3.809856
    23  H    2.133003   3.519525   5.610688   6.332189   5.457240
    24  H    2.161508   2.983913   5.243363   6.163092   5.551188
    25  H    1.097433   2.150767   3.942349   4.801388   4.278017
    26  H    1.098213   2.155351   4.655933   5.838140   5.552719
    27  H    2.137421   1.100208   2.680350   4.093663   4.390826
    28  H    5.691443   4.535260   2.164607   1.095728   2.192721
    29  H    5.543216   4.546471   2.151285   1.096434   2.218111
    30  H    2.800312   2.181578   4.244169   5.626262   5.794978
    31  H    2.904487   2.202866   3.737118   4.811705   4.749264
    32  H    3.522679   2.184975   3.011337   4.352616   4.849395
    33  H    5.257441   5.224163   4.355639   3.511288   2.177680
    34  H    6.240915   5.795453   4.110458   2.833540   2.167039
    35  H    4.967093   4.690749   3.484382   2.795387   2.181303
    36  H    6.228614   5.606614   3.990774   2.735945   1.963817
    37  H    5.106781   5.252274   5.739244   5.644890   4.505191
    38  H    4.277838   5.174989   7.088321   7.693150   6.755288
    39  H    4.603516   4.991677   6.456815   6.944839   6.106215
    40  H    5.597927   6.300811   7.755704   8.068487   6.977965
    41  H    4.124989   5.368763   7.008933   7.354155   6.132978
    42  H    5.533775   6.547557   7.885259   8.010085   6.670169
    43  H    5.416783   6.149229   6.761337   6.504109   5.006975
                   11         12         13         14         15
    11  O    0.000000
    12  C    3.391355   0.000000
    13  C    4.647531   6.000682   0.000000
    14  O    4.578513   5.315800   2.432846   0.000000
    15  C    6.933381   4.964048   5.624558   4.773312   0.000000
    16  O    7.255315   5.726492   5.426260   4.199026   1.447369
    17  C    7.638913   5.095796   7.024254   5.936566   1.535515
    18  C    7.924075   6.103022   5.999257   5.657550   1.539507
    19  O    7.925512   6.691083   5.200260   5.240378   2.485771
    20  H    5.361633   4.734626   3.224803   3.759376   3.062308
    21  H    5.566984   5.040539   3.040237   2.537403   2.651870
    22  H    5.033751   3.098714   4.908150   3.740745   2.111866
    23  H    6.365313   4.153767   5.945186   5.938341   2.710788
    24  H    5.830865   2.942083   6.441924   5.878580   2.901098
    25  H    4.585424   3.503728   4.646423   5.272109   4.283594
    26  H    4.979351   2.860918   6.204509   6.409500   4.728687
    27  H    2.690791   2.126655   5.223375   5.444234   5.723107
    28  H    2.821707   4.957097   3.311231   2.498279   6.578232
    29  H    2.764281   5.420316   2.599447   3.257872   7.053977
    30  H    4.180979   1.097208   6.947597   6.381295   5.460879
    31  H    4.064048   1.095313   6.059148   5.010831   4.241521
    32  H    2.807807   1.095445   6.167514   5.375101   5.817366
    33  H    5.522794   6.373810   1.094725   2.684081   5.096012
    34  H    5.119079   6.852377   1.097428   2.704350   6.525113
    35  H    4.455882   5.995856   1.095652   3.389246   6.085209
    36  H    5.053766   6.191748   2.517617   0.973463   5.633155
    37  H    6.777898   5.313702   5.357159   3.752087   1.979764
    38  H    7.849019   5.056093   7.523349   6.677155   2.195471
    39  H    7.218650   4.579913   7.121152   5.753658   2.178456
    40  H    8.642879   6.157367   7.719262   6.545962   2.166301
    41  H    7.962283   5.979264   6.362361   6.282565   2.181879
    42  H    8.921377   6.952302   6.941474   6.433965   2.149972
    43  H    7.935422   6.877296   4.970108   4.737947   2.549720
                   16         17         18         19         20
    16  O    0.000000
    17  C    2.422108   0.000000
    18  C    2.345119   2.495707   0.000000
    19  O    2.742780   3.784937   1.425924   0.000000
    20  H    3.589882   4.439953   3.160149   2.724525   0.000000
    21  H    2.442493   4.100025   3.197899   2.762137   1.749190
    22  H    2.629397   2.676481   3.498360   4.091121   3.041950
    23  H    4.087532   3.162765   2.794011   3.535620   2.849621
    24  H    4.171666   2.755252   3.726036   4.701763   3.799446
    25  H    5.301467   5.104971   4.552338   4.667027   2.445599
    26  H    5.946239   5.030394   5.180296   5.716906   3.927110
    27  H    6.547798   6.267191   6.489704   6.734116   4.276852
    28  H    6.322214   7.529463   7.597941   7.324433   5.184649
    29  H    6.985758   8.177150   7.800035   7.329739   4.915273
    30  H    6.394635   5.376141   6.501670   7.220582   5.395414
    31  H    4.920012   4.233445   5.530578   6.232014   4.621287
    32  H    6.405289   5.978505   7.028261   7.533798   5.449495
    33  H    4.838359   6.578496   5.266390   4.313006   2.774800
    34  H    6.152196   7.920929   6.917316   6.048906   4.287737
    35  H    6.114853   7.464331   6.352128   5.563475   3.317602
    36  H    4.930876   6.822002   6.430974   5.878426   4.511687
    37  H    0.973043   2.668441   3.208291   3.617822   3.907272
    38  H    3.383723   1.094986   2.744079   4.130408   4.673285
    39  H    2.760697   1.096622   3.462657   4.633026   4.846698
    40  H    2.591743   1.095424   2.739858   4.005058   5.209354
    41  H    3.318390   2.833501   1.093130   2.029565   3.246095
    42  H    2.626114   2.591729   1.100682   2.075987   4.237050
    43  H    2.261465   3.899883   1.933688   0.972945   3.007217
                   21         22         23         24         25
    21  H    0.000000
    22  H    2.588000   0.000000
    23  H    3.861937   3.034249   0.000000
    24  H    4.306431   2.349705   1.752095   0.000000
    25  H    3.893174   3.600936   2.384935   3.052522   0.000000
    26  H    5.111386   3.885061   2.465834   2.386305   1.753353
    27  H    5.135037   4.148084   4.267163   3.866957   2.468776
    28  H    4.589076   4.925071   7.045556   6.681783   5.712027
    29  H    4.821228   5.599062   7.028650   7.013608   5.259224
    30  H    5.887499   3.826706   4.264115   2.959501   3.801318
    31  H    4.628173   2.341024   3.961119   2.536354   3.874036
    32  H    5.598634   3.805904   5.209171   4.012493   4.319819
    33  H    2.511530   4.798068   5.613469   6.311248   4.670505
    34  H    3.886985   5.791091   7.025178   7.466209   5.720214
    35  H    3.673486   5.333216   5.916054   6.525750   4.275435
    36  H    3.300492   4.704655   6.852519   6.849214   6.094419
    37  H    2.570881   2.286667   4.463007   4.199955   5.449581
    38  H    4.723494   3.182587   2.707841   2.336243   4.890071
    39  H    4.338322   2.391363   3.691753   2.757023   5.331604
    40  H    4.702577   3.622091   4.074527   3.822205   6.106666
    41  H    3.801170   3.828282   2.132969   3.391274   4.106470
    42  H    4.068736   4.256739   3.674867   4.439808   5.613938
    43  H    2.451085   4.059130   4.198621   5.116897   5.192861
                   26         27         28         29         30
    26  H    0.000000
    27  H    2.373138   0.000000
    28  H    6.603464   4.820328   0.000000
    29  H    6.403293   4.549742   1.765953   0.000000
    30  H    2.646488   2.469119   6.015679   6.379291   0.000000
    31  H    3.335618   3.064070   5.043531   5.759777   1.774924
    32  H    3.812795   2.445894   4.543730   5.135438   1.771249
    33  H    6.291212   5.713037   4.201710   3.679704   7.280217
    34  H    7.254642   6.103887   3.340733   2.627635   7.839305
    35  H    5.887961   4.847426   3.744668   2.555309   6.854046
    36  H    7.305224   6.214658   2.582900   3.280219   7.269653
    37  H    6.003355   6.328953   5.745374   6.617340   6.056178
    38  H    4.553119   6.137831   8.097619   8.608705   5.124971
    39  H    5.101729   6.054660   7.129805   7.964607   4.891317
    40  H    6.084403   7.353186   8.323228   9.028884   6.434854
    41  H    4.586943   6.204962   8.001635   8.052989   6.224146
    42  H    6.104801   7.505283   8.484648   8.789667   7.304507
    43  H    6.282741   7.048829   7.001131   7.150431   7.513752
                   31         32         33         34         35
    31  H    0.000000
    32  H    1.769921   0.000000
    33  H    6.310123   6.695673   0.000000
    34  H    6.901794   6.895431   1.777752   0.000000
    35  H    6.234941   6.176844   1.779317   1.773471   0.000000
    36  H    5.925114   6.160141   2.835764   2.370299   3.541266
    37  H    4.440240   5.873561   4.935412   6.021768   6.107405
    38  H    4.321796   6.036575   7.099612   8.491179   7.824259
    39  H    3.597283   5.356157   6.817711   7.972192   7.602499
    40  H    5.252681   7.005880   7.176432   8.560604   8.234770
    41  H    5.538391   6.983091   5.690230   7.356099   6.539012
    42  H    6.283554   7.877516   6.156412   7.802525   7.361368
    43  H    6.335362   7.632392   4.051399   5.708160   5.511090
                   36         37         38         39         40
    36  H    0.000000
    37  H    4.501639   0.000000
    38  H    7.597217   3.691273   0.000000
    39  H    6.648596   2.602679   1.773516   0.000000
    40  H    7.366486   2.950471   1.772969   1.775777   0.000000
    41  H    7.097029   4.086279   2.645532   3.817389   3.234569
    42  H    7.166691   3.532357   2.876169   3.632401   2.377304
    43  H    5.302829   3.110899   4.475715   4.628743   4.017254
                   41         42         43
    41  H    0.000000
    42  H    1.771441   0.000000
    43  H    2.816434   2.367765   0.000000
 Stoichiometry    C15H24O4
 Framework group  C1[X(C15H24O4)]
 Deg. of freedom   123
 Full point group                 C1      NOp   1
 Largest Abelian subgroup         C1      NOp   1
 Largest concise Abelian subgroup C1      NOp   1
                         Standard orientation:                         
 ---------------------------------------------------------------------
 Center     Atomic      Atomic             Coordinates (Angstroms)
 Number     Number       Type             X           Y           Z
 ---------------------------------------------------------------------
      1          6           0       -1.730594    0.665734   -0.180431
      2          6           0       -1.014320   -0.482993   -0.200853
      3          6           0        0.456614   -0.659662   -0.458436
      4          6           0        1.329968    0.466288    0.147180
      5          6           0        1.306226    1.771715   -0.684376
      6          6           0       -0.027741    2.121485   -1.369574
      7          6           0       -1.296444    2.079600   -0.494445
      8          6           0       -3.132191    0.366023    0.155258
      9          6           0       -3.279922   -1.129265    0.381212
     10          6           0       -1.879749   -1.714182    0.094874
     11          8           0       -4.044479    1.189110    0.235680
     12          6           0       -1.201194    2.958631    0.770296
     13          6           0       -1.882268   -2.712825   -1.067885
     14          8           0       -1.306323   -2.333046    1.265094
     15          6           0        2.782501    0.008979    0.502899
     16          8           0        2.727211   -1.168413    1.342879
     17          6           0        3.524613    1.117298    1.263626
     18          6           0        3.655952   -0.438807   -0.683126
     19          8           0        3.197709   -1.629686   -1.319582
     20          1           0        0.629734   -0.746483   -1.539796
     21          1           0        0.756173   -1.617224   -0.028013
     22          1           0        0.885155    0.695385    1.126519
     23          1           0        2.063492    1.715371   -1.476906
     24          1           0        1.605306    2.604648   -0.038473
     25          1           0       -0.185435    1.454560   -2.226722
     26          1           0        0.069593    3.132606   -1.786985
     27          1           0       -2.112650    2.505386   -1.096916
     28          1           0       -3.592413   -1.336081    1.410871
     29          1           0       -4.057496   -1.526214   -0.282097
     30          1           0       -0.953292    3.992072    0.497512
     31          1           0       -0.436409    2.597591    1.466332
     32          1           0       -2.158136    2.973994    1.303237
     33          1           0       -0.868370   -3.067527   -1.279120
     34          1           0       -2.506029   -3.579223   -0.813670
     35          1           0       -2.290913   -2.258122   -1.977120
     36          1           0       -1.777149   -3.173512    1.404990
     37          1           0        2.104726   -0.993231    2.069953
     38          1           0        3.755736    1.973390    0.621221
     39          1           0        2.921742    1.477626    2.105820
     40          1           0        4.467555    0.725660    1.660405
     41          1           0        3.689259    0.334812   -1.454707
     42          1           0        4.681585   -0.585012   -0.311371
     43          1           0        3.046577   -2.272296   -0.604856
 ---------------------------------------------------------------------
 Rotational constants (GHZ):      0.5451636      0.2798911      0.2190565
 Standard basis: 6-31G(d) (6D, 7F)
 There are   333 symmetry adapted cartesian basis functions of A   symmetry.
 There are   333 symmetry adapted basis functions of A   symmetry.
   333 basis functions,   628 primitive gaussians,   333 cartesian basis functions
    73 alpha electrons       73 beta electrons
       nuclear repulsion energy      1610.9697113949 Hartrees.
 NAtoms=   43 NActive=   43 NUniq=   43 SFac= 1.00D+00 NAtFMM=   60 NAOKFM=F Big=F
 Integral buffers will be    131072 words long.
 Raffenetti 2 integral format.
 Two-electron integral symmetry is turned on.
 ------------------------------------------------------------------------------
 Polarizable Continuum Model (PCM)
 =================================
 Model                : PCM (using non-symmetric T matrix).
 Atomic radii         : SMD-Coulomb.
 Polarization charges : Total charges.
 Charge compensation  : None.
 Solution method      : On-the-fly selection.
 Cavity type          : VdW (van der Waals Surface) (Alpha=1.000).
 Cavity algorithm     : GePol (No added spheres)
                        Default sphere list used, NSphG=   43.
                        Lebedev-Laikov grids with approx.  5.0 points / Ang**2.
                        Smoothing algorithm: Karplus/York (Gamma=1.0000).
                        Polarization charges: spherical gaussians, with
                                              point-specific exponents (IZeta= 3).
                        Self-potential: point-specific (ISelfS= 7).
                        Self-field    : sphere-specific E.n sum rule (ISelfD= 2).
 1st derivatives      : Analytical E(r).r(x)/FMM algorithm (CHGder, D1EAlg=3).
                        Cavity 1st derivative terms included.
 Solvent              : Methanol, Eps=  32.613000 Eps(inf)=   1.765709
 ------------------------------------------------------------------------------
 ------------------------------------------------------------------------------
 Atomic radii for non-electrostatic terms: SMD-CDS.
 ------------------------------------------------------------------------------
 Nuclear repulsion after PCM non-electrostatic terms =     1610.9709826646 Hartrees.
 One-electron integrals computed using PRISM.
 NBasis=   333 RedAO= T EigKep=  9.40D-04  NBF=   333
 NBsUse=   333 1.00D-06 EigRej= -1.00D+00 NBFU=   333
 Initial guess from the checkpoint file:  "DY-202A-11R_9.chk"
 B after Tr=     0.000000    0.000000    0.000000
         Rot=    0.999999    0.000411   -0.000456   -0.001482 Ang=   0.18 deg.
 ExpMin= 1.61D-01 ExpMax= 5.48D+03 ExpMxC= 8.25D+02 IAcc=1 IRadAn=         1 AccDes= 0.00D+00
 Harris functional with IExCor=  402 and IRadAn=       1 diagonalized for initial guess.
 HarFok:  IExCor=  402 AccDes= 0.00D+00 IRadAn=         1 IDoV= 1 UseB2=F ITyADJ=14
 ICtDFT=  3500011 ScaDFX=  1.000000  1.000000  1.000000  1.000000
 FoFCou: FMM=F IPFlag=           0 FMFlag=      100000 FMFlg1=           0
         NFxFlg=           0 DoJE=T BraDBF=F KetDBF=T FulRan=T
         wScrn=  0.000000 ICntrl=     500 IOpCl=  0 I1Cent=   200000004 NGrid=           0
         NMat0=    1 NMatS0=      1 NMatT0=    0 NMatD0=    1 NMtDS0=    0 NMtDT0=    0
 Petite list used in FoFCou.
 Keep R1 ints in memory in canonical form, NReq=1565304907.
 Requested convergence on RMS density matrix=1.00D-08 within 128 cycles.
 Requested convergence on MAX density matrix=1.00D-06.
 Requested convergence on             energy=1.00D-06.
 No special actions if energy rises.
 Inv3:  Mode=1 IEnd=    21886203.
 Iteration    1 A*A^-1 deviation from unit magnitude is 5.33D-15 for   2695.
 Iteration    1 A*A^-1 deviation from orthogonality  is 4.22D-15 for   1540    545.
 Iteration    1 A^-1*A deviation from unit magnitude is 5.55D-15 for   2695.
 Iteration    1 A^-1*A deviation from orthogonality  is 2.46D-10 for   1794   1511.
 Iteration    2 A*A^-1 deviation from unit magnitude is 2.55D-15 for    301.
 Iteration    2 A*A^-1 deviation from orthogonality  is 3.54D-15 for   1540    545.
 Iteration    2 A^-1*A deviation from unit magnitude is 8.88D-16 for    455.
 Iteration    2 A^-1*A deviation from orthogonality  is 3.66D-16 for   2431    314.
 Error on total polarization charges =  0.05204
 SCF Done:  E(RB3LYP) =  -886.950631428     A.U. after   10 cycles
            NFock= 10  Conv=0.56D-08     -V/T= 2.0094
 SMD-CDS (non-electrostatic) energy       (kcal/mol) =       0.80
 (included in total energy above)
 D1PCM: PCM CHGder 1st derivatives, ID1Alg=3 FixD1E=F DoIter=F DoCFld=F I1PDM=0.
 Calling FoFJK, ICntrl=      2127 FMM=F ISym2X=0 I1Cent= 0 IOpClX= 0 NMat=1 NMatS=1 NMatT=0.
 ***** Axes restored to original set *****
 -------------------------------------------------------------------
 Center     Atomic                   Forces (Hartrees/Bohr)
 Number     Number              X              Y              Z
 -------------------------------------------------------------------
      1        6           0.000488379    0.001283076   -0.000112349
      2        6          -0.000650947   -0.001187201   -0.000456821
      3        6           0.000318134   -0.000181653    0.000010630
      4        6           0.000168969   -0.000234036    0.000681470
      5        6          -0.000085478   -0.000252214   -0.000442367
      6        6          -0.000342800   -0.000167517    0.000503740
      7        6          -0.000515233   -0.000073335    0.000162541
      8        6           0.000114314   -0.000716441    0.001999552
      9        6          -0.000562081   -0.000238287   -0.001874149
     10        6           0.000544735    0.000349874    0.001349546
     11        8          -0.000559156    0.000289877   -0.000813387
     12        6           0.000112113   -0.000445718   -0.000393847
     13        6           0.000107608    0.000603723   -0.000243060
     14        8          -0.000289860   -0.000387421   -0.000235505
     15        6           0.000000634    0.000410308    0.000399163
     16        8          -0.000117835   -0.000063437   -0.000709452
     17        6          -0.000116680    0.000244882   -0.000037304
     18        6          -0.000124964   -0.000422454   -0.000037810
     19        8          -0.000357125   -0.000293555   -0.000441989
     20        1           0.000065469    0.000028400    0.000061302
     21        1           0.000123119   -0.000199225    0.000145731
     22        1          -0.000138382    0.000071581    0.000003546
     23        1           0.000112175    0.000101628    0.000016830
     24        1          -0.000010817    0.000056536    0.000009056
     25        1           0.000083809    0.000122771   -0.000239875
     26        1          -0.000032580   -0.000030898   -0.000013874
     27        1           0.000085773    0.000053322   -0.000260380
     28        1           0.000668426    0.000891708    0.000192121
     29        1          -0.000203034    0.000152789    0.000338553
     30        1           0.000067160   -0.000062037    0.000073584
     31        1           0.000126106   -0.000043565    0.000103205
     32        1           0.000005002    0.000002850    0.000000176
     33        1           0.000014464   -0.000288787   -0.000120738
     34        1           0.000151587   -0.000080855   -0.000002203
     35        1           0.000094311   -0.000044424   -0.000115370
     36        1           0.000328905    0.000142292   -0.000006127
     37        1          -0.000011568    0.000285160   -0.000325556
     38        1           0.000119999    0.000097043    0.000013681
     39        1           0.000155195   -0.000045889    0.000144784
     40        1          -0.000091781    0.000038286    0.000139062
     41        1           0.000005403    0.000147190    0.000318533
     42        1           0.000101877    0.000153882   -0.000019085
     43        1           0.000046653   -0.000068228    0.000234445
 -------------------------------------------------------------------
 Cartesian Forces:  Max     0.001999552 RMS     0.000417597

 GradGradGradGradGradGradGradGradGradGradGradGradGradGradGradGradGradGrad
 Berny optimization.
 Using GEDIIS/GDIIS optimizer.
 FormGI is forming the generalized inverse of G from B-inverse, IUseBI=4.
 Internal  Forces:  Max     0.000869344 RMS     0.000205130
 Search for a local minimum.
 Step number   4 out of a maximum of  258
 All quantities printed in internal units (Hartrees-Bohrs-Radians)
 Mixed Optimization -- En-DIIS/RFO-DIIS
 Swapping is turned off.
 Update second derivatives using D2CorX and points    1    2    3    4
 DE= -1.44D-04 DEPred=-1.59D-04 R= 9.04D-01
 TightC=F SS=  1.41D+00  RLast= 2.14D-01 DXNew= 1.3293D+00 6.4322D-01
 Trust test= 9.04D-01 RLast= 2.14D-01 DXMaxT set to 7.90D-01
 ITU=  1  1  1  0
     Eigenvalues ---    0.00233   0.00241   0.00266   0.00308   0.00340
     Eigenvalues ---    0.00375   0.00428   0.00721   0.00784   0.00945
     Eigenvalues ---    0.01101   0.01114   0.01248   0.01323   0.01349
     Eigenvalues ---    0.01389   0.02500   0.02638   0.03087   0.03830
     Eigenvalues ---    0.03911   0.04149   0.04457   0.04587   0.04726
     Eigenvalues ---    0.04778   0.04940   0.05034   0.05065   0.05404
     Eigenvalues ---    0.05425   0.05536   0.05541   0.05553   0.05621
     Eigenvalues ---    0.05625   0.05685   0.05810   0.05904   0.05968
     Eigenvalues ---    0.06139   0.06490   0.07307   0.07834   0.08447
     Eigenvalues ---    0.08651   0.08961   0.09059   0.09356   0.09596
     Eigenvalues ---    0.10440   0.11816   0.12186   0.13384   0.14108
     Eigenvalues ---    0.14926   0.15822   0.15934   0.16000   0.16000
     Eigenvalues ---    0.16000   0.16000   0.16000   0.16000   0.16000
     Eigenvalues ---    0.16000   0.16016   0.16046   0.16336   0.16472
     Eigenvalues ---    0.17213   0.18400   0.18778   0.20020   0.20880
     Eigenvalues ---    0.22608   0.23062   0.24647   0.25003   0.25933
     Eigenvalues ---    0.26970   0.27320   0.27987   0.28297   0.28596
     Eigenvalues ---    0.28831   0.29110   0.29538   0.29667   0.30569
     Eigenvalues ---    0.31044   0.32260   0.32489   0.33710   0.33748
     Eigenvalues ---    0.33835   0.33847   0.33908   0.33989   0.34084
     Eigenvalues ---    0.34099   0.34111   0.34132   0.34144   0.34163
     Eigenvalues ---    0.34167   0.34201   0.34203   0.34204   0.34253
     Eigenvalues ---    0.34288   0.34343   0.34465   0.34631   0.34635
     Eigenvalues ---    0.39363   0.41387   0.42247   0.51550   0.52325
     Eigenvalues ---    0.52658   0.53282   0.94862
 En-DIIS/RFO-DIIS IScMMF=        0 using points:     4    3    2
 RFO step:  Lambda=-2.97122867D-05.
 DidBck=F Rises=F RFO-DIIS coefs:    0.89208    0.22118   -0.11326
 Iteration  1 RMS(Cart)=  0.01636999 RMS(Int)=  0.00012496
 Iteration  2 RMS(Cart)=  0.00016689 RMS(Int)=  0.00001499
 Iteration  3 RMS(Cart)=  0.00000002 RMS(Int)=  0.00001499
 Variable       Old X    -DE/DX   Delta X   Delta X   Delta X     New X
                                 (Linear)    (Quad)   (Total)
    R1        2.55850   0.00064  -0.00042   0.00029  -0.00012   2.55837
    R2        2.85724  -0.00067   0.00052   0.00114   0.00166   2.85890
    R3        2.78181   0.00027  -0.00023  -0.00257  -0.00276   2.77905
    R4        2.84164   0.00016  -0.00033  -0.00133  -0.00166   2.83998
    R5        2.89828  -0.00087   0.00101   0.00064   0.00161   2.89989
    R6        2.92589  -0.00007  -0.00027   0.00109   0.00082   2.92671
    R7        2.07599  -0.00005   0.00019  -0.00017   0.00002   2.07601
    R8        2.06311   0.00027   0.00002   0.00008   0.00010   2.06321
    R9        2.92523   0.00010   0.00019   0.00009   0.00029   2.92551
   R10        2.95518  -0.00057  -0.00044  -0.00160  -0.00204   2.95314
   R11        2.07823   0.00007   0.00020  -0.00016   0.00004   2.07827
   R12        2.91000  -0.00003  -0.00038   0.00014  -0.00024   2.90976
   R13        2.07417   0.00006   0.00007  -0.00006   0.00001   2.07418
   R14        2.07045   0.00005  -0.00021   0.00007  -0.00013   2.07032
   R15        2.91362  -0.00039  -0.00031  -0.00093  -0.00124   2.91238
   R16        2.07385   0.00010  -0.00005  -0.00021  -0.00026   2.07359
   R17        2.07532  -0.00003   0.00005  -0.00023  -0.00018   2.07515
   R18        2.91615  -0.00046   0.00007  -0.00071  -0.00064   2.91550
   R19        2.07909   0.00010   0.00005   0.00019   0.00024   2.07934
   R20        2.87137  -0.00055   0.00059  -0.00125  -0.00064   2.87073
   R21        2.32691   0.00055  -0.00012  -0.00036  -0.00048   2.32643
   R22        2.91814   0.00036  -0.00038  -0.00183  -0.00224   2.91591
   R23        2.07063  -0.00019   0.00018   0.00014   0.00033   2.07095
   R24        2.07196  -0.00012   0.00009  -0.00010  -0.00001   2.07195
   R25        2.89647   0.00025  -0.00003  -0.00003  -0.00006   2.89640
   R26        2.72621  -0.00007   0.00010   0.00018   0.00028   2.72648
   R27        2.07342  -0.00006   0.00003  -0.00020  -0.00017   2.07325
   R28        2.06984   0.00017   0.00023  -0.00020   0.00003   2.06987
   R29        2.07009   0.00000  -0.00003  -0.00024  -0.00027   2.06982
   R30        2.06873   0.00012  -0.00015  -0.00001  -0.00016   2.06857
   R31        2.07384  -0.00002   0.00006  -0.00021  -0.00015   2.07369
   R32        2.07048   0.00004  -0.00002   0.00009   0.00007   2.07056
   R33        1.83958  -0.00028   0.00012  -0.00023  -0.00011   1.83947
   R34        2.73513  -0.00077   0.00009  -0.00098  -0.00090   2.73424
   R35        2.90170   0.00040   0.00003   0.00078   0.00081   2.90251
   R36        2.90925  -0.00009  -0.00003   0.00066   0.00063   2.90988
   R37        1.83879  -0.00019   0.00008  -0.00017  -0.00009   1.83870
   R38        2.06922   0.00009  -0.00026   0.00071   0.00045   2.06968
   R39        2.07232   0.00001   0.00000  -0.00026  -0.00025   2.07206
   R40        2.07005  -0.00004   0.00004  -0.00042  -0.00037   2.06968
   R41        2.69461   0.00050  -0.00062  -0.00141  -0.00203   2.69257
   R42        2.06572  -0.00011   0.00014  -0.00003   0.00011   2.06583
   R43        2.07999   0.00007   0.00003   0.00015   0.00018   2.08016
   R44        1.83860   0.00021  -0.00015   0.00028   0.00013   1.83873
    A1        2.26316   0.00013  -0.00064  -0.00096  -0.00162   2.26154
    A2        1.91178  -0.00015   0.00023   0.00067   0.00088   1.91266
    A3        2.10730   0.00003   0.00049   0.00037   0.00088   2.10818
    A4        2.23925  -0.00012  -0.00035   0.00157   0.00125   2.24050
    A5        1.96024   0.00017  -0.00020  -0.00129  -0.00158   1.95865
    A6        2.08367  -0.00005   0.00055  -0.00025   0.00035   2.08402
    A7        1.98158  -0.00027  -0.00025  -0.00048  -0.00075   1.98082
    A8        1.90927   0.00011   0.00005   0.00022   0.00028   1.90955
    A9        1.87959   0.00015   0.00023   0.00055   0.00079   1.88038
   A10        1.93221   0.00000   0.00001  -0.00159  -0.00158   1.93063
   A11        1.90588   0.00004   0.00001   0.00140   0.00142   1.90730
   A12        1.84993  -0.00002  -0.00003   0.00000  -0.00003   1.84990
   A13        1.97632   0.00013  -0.00033  -0.00069  -0.00103   1.97529
   A14        1.98258  -0.00038  -0.00203   0.00037  -0.00165   1.98093
   A15        1.84592   0.00002   0.00045   0.00056   0.00101   1.84693
   A16        1.96390   0.00012   0.00115  -0.00162  -0.00048   1.96342
   A17        1.87182  -0.00006   0.00058  -0.00011   0.00047   1.87229
   A18        1.80703   0.00019   0.00038   0.00189   0.00227   1.80929
   A19        2.03071   0.00007  -0.00093   0.00036  -0.00057   2.03013
   A20        1.91135   0.00006   0.00045   0.00013   0.00058   1.91193
   A21        1.89678  -0.00007   0.00032  -0.00070  -0.00038   1.89640
   A22        1.86297   0.00000   0.00002   0.00036   0.00038   1.86335
   A23        1.90298  -0.00005  -0.00027  -0.00003  -0.00030   1.90268
   A24        1.85080  -0.00003   0.00055  -0.00015   0.00040   1.85120
   A25        2.04215  -0.00013  -0.00125   0.00101  -0.00025   2.04190
   A26        1.91132   0.00007   0.00047  -0.00045   0.00002   1.91134
   A27        1.87703   0.00001   0.00014  -0.00047  -0.00033   1.87670
   A28        1.88449   0.00012  -0.00033   0.00116   0.00082   1.88530
   A29        1.88986   0.00003   0.00048  -0.00046   0.00002   1.88988
   A30        1.84979  -0.00009   0.00071  -0.00102  -0.00031   1.84949
   A31        1.96011   0.00018  -0.00025  -0.00027  -0.00053   1.95959
   A32        1.96078  -0.00028  -0.00028  -0.00190  -0.00217   1.95861
   A33        1.83651   0.00011   0.00008   0.00091   0.00100   1.83751
   A34        1.98114  -0.00010  -0.00065   0.00141   0.00076   1.98190
   A35        1.86411  -0.00014   0.00058  -0.00034   0.00024   1.86434
   A36        1.84849   0.00027   0.00070   0.00029   0.00099   1.84948
   A37        1.90376  -0.00018   0.00011  -0.00038  -0.00035   1.90341
   A38        2.19471   0.00004   0.00003   0.00045   0.00043   2.19515
   A39        2.18470   0.00014  -0.00016  -0.00016  -0.00037   2.18434
   A40        1.83074   0.00032  -0.00011   0.00037   0.00015   1.83088
   A41        1.93180  -0.00054   0.00116  -0.00832  -0.00715   1.92465
   A42        1.91268  -0.00013   0.00073   0.00546   0.00620   1.91888
   A43        1.94050  -0.00014  -0.00008  -0.00357  -0.00363   1.93687
   A44        1.97547   0.00023  -0.00059   0.00677   0.00617   1.98165
   A45        1.87329   0.00023  -0.00098  -0.00091  -0.00189   1.87140
   A46        1.81659  -0.00014   0.00013  -0.00068  -0.00062   1.81597
   A47        1.95809  -0.00024   0.00064  -0.00592  -0.00525   1.95284
   A48        1.85093   0.00014   0.00001   0.00192   0.00195   1.85287
   A49        1.96705   0.00017  -0.00041   0.00229   0.00190   1.96895
   A50        1.95248   0.00018  -0.00056   0.00229   0.00174   1.95422
   A51        1.91401  -0.00011   0.00021  -0.00005   0.00014   1.91415
   A52        1.92486   0.00008  -0.00014  -0.00004  -0.00018   1.92468
   A53        1.95643  -0.00002  -0.00054   0.00069   0.00015   1.95658
   A54        1.93136   0.00001  -0.00002  -0.00089  -0.00090   1.93045
   A55        1.88672  -0.00006   0.00008  -0.00027  -0.00019   1.88653
   A56        1.88086  -0.00001   0.00029   0.00042   0.00071   1.88156
   A57        1.88117   0.00000   0.00037   0.00009   0.00046   1.88163
   A58        1.93474   0.00030  -0.00047   0.00133   0.00086   1.93560
   A59        1.91727   0.00000   0.00014  -0.00057  -0.00044   1.91683
   A60        1.93881   0.00012  -0.00026  -0.00065  -0.00091   1.93790
   A61        1.89159  -0.00024   0.00065  -0.00009   0.00056   1.89214
   A62        1.89628  -0.00018   0.00013   0.00005   0.00017   1.89646
   A63        1.88376  -0.00002  -0.00014  -0.00009  -0.00023   1.88353
   A64        1.86993   0.00028  -0.00028   0.00121   0.00094   1.87087
   A65        1.91178  -0.00020  -0.00110  -0.00052  -0.00162   1.91016
   A66        1.92893   0.00019   0.00138   0.00019   0.00156   1.93049
   A67        2.02284  -0.00029  -0.00058  -0.00117  -0.00175   2.02109
   A68        1.89452   0.00015  -0.00024   0.00154   0.00131   1.89583
   A69        1.80510  -0.00009   0.00004  -0.00135  -0.00131   1.80378
   A70        1.89379   0.00025   0.00038   0.00142   0.00180   1.89559
   A71        1.88771  -0.00069   0.00094  -0.00296  -0.00202   1.88568
   A72        1.95592   0.00016  -0.00009  -0.00077  -0.00087   1.95505
   A73        1.93045   0.00012  -0.00026   0.00139   0.00113   1.93158
   A74        1.91497   0.00002   0.00004  -0.00001   0.00004   1.91500
   A75        1.88568  -0.00005  -0.00001  -0.00033  -0.00034   1.88534
   A76        1.88634  -0.00007  -0.00014   0.00005  -0.00009   1.88624
   A77        1.88865  -0.00019   0.00050  -0.00035   0.00015   1.88879
   A78        1.98717  -0.00021  -0.00083  -0.00007  -0.00090   1.98628
   A79        1.93394  -0.00028   0.00045  -0.00203  -0.00158   1.93237
   A80        1.88295   0.00012   0.00070  -0.00051   0.00019   1.88314
   A81        1.86063   0.00029  -0.00162   0.00372   0.00210   1.86273
   A82        1.91694   0.00013   0.00080   0.00011   0.00091   1.91785
   A83        1.87970  -0.00005   0.00058  -0.00130  -0.00072   1.87898
   A84        1.84797  -0.00023  -0.00044   0.00151   0.00107   1.84904
    D1        0.07837   0.00008   0.00039  -0.00097  -0.00058   0.07779
    D2       -3.07167  -0.00003  -0.00018   0.00331   0.00312  -3.06855
    D3       -3.11056   0.00013   0.00212   0.00084   0.00295  -3.10760
    D4        0.02259   0.00002   0.00155   0.00512   0.00665   0.02924
    D5        0.37314   0.00000   0.00238  -0.00070   0.00167   0.37481
    D6       -1.88544   0.00023   0.00373  -0.00077   0.00296  -1.88248
    D7        2.39456  -0.00001   0.00299  -0.00071   0.00227   2.39684
    D8       -2.71655  -0.00005   0.00050  -0.00269  -0.00219  -2.71874
    D9        1.30806   0.00018   0.00185  -0.00275  -0.00090   1.30716
   D10       -0.69513  -0.00006   0.00111  -0.00270  -0.00159  -0.69671
   D11        0.01398  -0.00018  -0.00198   0.00933   0.00732   0.02130
   D12       -3.12226   0.00024  -0.00051   0.02749   0.02696  -3.09531
   D13        3.11318  -0.00014  -0.00050   0.01091   0.01041   3.12359
   D14       -0.02306   0.00029   0.00098   0.02906   0.03005   0.00699
   D15        0.65183  -0.00011  -0.00125   0.00154   0.00028   0.65211
   D16       -1.51603   0.00000  -0.00112   0.00380   0.00269  -1.51334
   D17        2.76414  -0.00012  -0.00123   0.00339   0.00216   2.76630
   D18       -2.48080   0.00001  -0.00064  -0.00299  -0.00364  -2.48444
   D19        1.63453   0.00011  -0.00050  -0.00073  -0.00124   1.63330
   D20       -0.36848  -0.00001  -0.00062  -0.00114  -0.00177  -0.37025
   D21       -0.04863   0.00017  -0.00049  -0.01693  -0.01742  -0.06605
   D22        2.08322   0.00015  -0.00055  -0.01786  -0.01840   2.06482
   D23       -2.11073  -0.00003   0.00009  -0.02004  -0.01995  -2.13069
   D24        3.08535   0.00007  -0.00101  -0.01307  -0.01409   3.07126
   D25       -1.06598   0.00005  -0.00107  -0.01400  -0.01507  -1.08105
   D26        1.02325  -0.00013  -0.00044  -0.01618  -0.01662   1.00663
   D27       -1.35597   0.00004  -0.00160   0.00022  -0.00137  -1.35734
   D28        2.65881   0.00011  -0.00106   0.00284   0.00178   2.66059
   D29        0.68884   0.00005  -0.00078   0.00007  -0.00072   0.68812
   D30        0.79940  -0.00001  -0.00171  -0.00108  -0.00279   0.79662
   D31       -1.46901   0.00005  -0.00117   0.00154   0.00037  -1.46864
   D32        2.84421   0.00000  -0.00090  -0.00123  -0.00213   2.84208
   D33        2.82973   0.00000  -0.00174  -0.00116  -0.00289   2.82684
   D34        0.56132   0.00006  -0.00120   0.00146   0.00026   0.56158
   D35       -1.40865   0.00001  -0.00093  -0.00131  -0.00224  -1.41088
   D36        0.61488   0.00016   0.00208  -0.00037   0.00171   0.61659
   D37       -1.49874   0.00006   0.00237  -0.00120   0.00116  -1.49757
   D38        2.76995   0.00009   0.00130  -0.00071   0.00058   2.77053
   D39        2.89268  -0.00015  -0.00004  -0.00196  -0.00200   2.89069
   D40        0.77907  -0.00025   0.00025  -0.00280  -0.00255   0.77652
   D41       -1.23543  -0.00022  -0.00082  -0.00230  -0.00313  -1.23856
   D42       -1.41469   0.00010   0.00135  -0.00060   0.00075  -1.41394
   D43        2.75489   0.00000   0.00163  -0.00144   0.00020   2.75508
   D44        0.74038   0.00003   0.00056  -0.00094  -0.00038   0.74000
   D45       -0.92473   0.00026   0.00451   0.01287   0.01738  -0.90735
   D46       -3.01130   0.00009   0.00465   0.01118   0.01582  -2.99548
   D47        1.10852  -0.00018   0.00342   0.01001   0.01343   1.12195
   D48        3.08383   0.00032   0.00577   0.01502   0.02079   3.10461
   D49        0.99726   0.00015   0.00590   0.01332   0.01923   1.01648
   D50       -1.16610  -0.00013   0.00467   0.01216   0.01683  -1.14927
   D51        1.06857   0.00023   0.00434   0.01482   0.01915   1.08772
   D52       -1.01800   0.00006   0.00447   0.01312   0.01759  -1.00041
   D53        3.10183  -0.00022   0.00324   0.01196   0.01520   3.11703
   D54        0.86682  -0.00006  -0.00022   0.00035   0.00013   0.86695
   D55       -1.28397  -0.00018   0.00081  -0.00161  -0.00080  -1.28477
   D56        2.99668  -0.00011  -0.00034   0.00007  -0.00028   2.99640
   D57        3.00595   0.00007  -0.00025   0.00105   0.00079   3.00675
   D58        0.85516  -0.00004   0.00077  -0.00091  -0.00014   0.85502
   D59       -1.14738   0.00002  -0.00038   0.00076   0.00039  -1.14699
   D60       -1.28504   0.00002   0.00027   0.00104   0.00131  -1.28373
   D61        2.84736  -0.00010   0.00129  -0.00092   0.00037   2.84773
   D62        0.84482  -0.00003   0.00014   0.00076   0.00090   0.84572
   D63       -1.29000   0.00007  -0.00293   0.00072  -0.00222  -1.29222
   D64        0.95798  -0.00025  -0.00410  -0.00095  -0.00506   0.95293
   D65        2.98849  -0.00006  -0.00324  -0.00003  -0.00328   2.98521
   D66        0.87448   0.00017  -0.00352   0.00183  -0.00169   0.87279
   D67        3.12246  -0.00016  -0.00469   0.00016  -0.00453   3.11793
   D68       -1.13022   0.00003  -0.00383   0.00108  -0.00275  -1.13297
   D69        2.87000   0.00013  -0.00262   0.00100  -0.00162   2.86838
   D70       -1.16520  -0.00019  -0.00380  -0.00067  -0.00446  -1.16966
   D71        0.86531   0.00000  -0.00294   0.00025  -0.00269   0.86262
   D72       -3.07219  -0.00012   0.00060   0.00361   0.00420  -3.06799
   D73        1.10785  -0.00008   0.00095   0.00351   0.00446   1.11231
   D74       -0.99273  -0.00007   0.00086   0.00354   0.00439  -0.98833
   D75        0.96335  -0.00003   0.00175   0.00444   0.00620   0.96955
   D76       -1.13980   0.00000   0.00211   0.00435   0.00646  -1.13334
   D77        3.04281   0.00002   0.00201   0.00438   0.00639   3.04921
   D78       -1.07631   0.00002   0.00096   0.00392   0.00488  -1.07144
   D79        3.10373   0.00006   0.00132   0.00382   0.00514   3.10887
   D80        1.00315   0.00007   0.00122   0.00385   0.00507   1.00822
   D81       -0.04302   0.00028   0.00161  -0.01929  -0.01769  -0.06071
   D82        2.05146   0.00001   0.00207  -0.02769  -0.02563   2.02583
   D83       -2.16898  -0.00012   0.00200  -0.03047  -0.02848  -2.19746
   D84        3.09326  -0.00015   0.00015  -0.03732  -0.03717   3.05609
   D85       -1.09544  -0.00041   0.00060  -0.04571  -0.04512  -1.14056
   D86        0.96730  -0.00054   0.00053  -0.04849  -0.04796   0.91934
   D87        0.05269  -0.00025  -0.00071   0.02098   0.02027   0.07295
   D88       -2.07323   0.00004  -0.00135   0.02736   0.02601  -2.04723
   D89        2.04358  -0.00008  -0.00088   0.02388   0.02299   2.06656
   D90       -2.03599   0.00029  -0.00198   0.03257   0.03060  -2.00539
   D91        2.12128   0.00057  -0.00262   0.03895   0.03634   2.15761
   D92       -0.04510   0.00045  -0.00216   0.03548   0.03332  -0.01178
   D93        2.13709  -0.00007  -0.00021   0.03156   0.03135   2.16843
   D94        0.01117   0.00022  -0.00085   0.03794   0.03709   0.04825
   D95       -2.15521   0.00010  -0.00039   0.03447   0.03407  -2.12114
   D96        1.04518   0.00013  -0.00191  -0.00624  -0.00812   1.03706
   D97        3.13526   0.00002  -0.00131  -0.00588  -0.00716   3.12810
   D98       -1.06501   0.00008  -0.00157  -0.00677  -0.00830  -1.07331
   D99        3.08893  -0.00010  -0.00158  -0.00958  -0.01119   3.07773
   D100      -1.10418  -0.00021  -0.00098  -0.00922  -0.01024  -1.11442
   D101       0.97874  -0.00015  -0.00124  -0.01011  -0.01138   0.96736
   D102      -1.00683   0.00018  -0.00246  -0.00494  -0.00740  -1.01423
   D103       1.08325   0.00007  -0.00186  -0.00458  -0.00644   1.07681
   D104      -3.11701   0.00013  -0.00211  -0.00547  -0.00759  -3.12460
   D105      -3.02615   0.00019  -0.00051   0.01686   0.01632  -3.00983
   D106       1.28745   0.00019  -0.00040   0.01550   0.01513   1.30258
   D107      -0.90833  -0.00008   0.00039   0.01088   0.01127  -0.89706
   D108      -0.86464  -0.00018  -0.00057   0.00457   0.00400  -0.86064
   D109       1.24294   0.00002   0.00030   0.00543   0.00573   1.24868
   D110      -3.03127   0.00032   0.00066   0.00704   0.00770  -3.02358
   D111      -1.22068  -0.00004  -0.00388   0.00129  -0.00259  -1.22328
   D112       0.88466   0.00008  -0.00415   0.00131  -0.00284   0.88182
   D113       2.96693  -0.00006  -0.00367   0.00173  -0.00194   2.96499
   D114       2.96555   0.00001  -0.00322   0.00085  -0.00238   2.96318
   D115      -1.21229   0.00013  -0.00349   0.00087  -0.00262  -1.21491
   D116       0.86998  -0.00002  -0.00301   0.00129  -0.00172   0.86826
   D117       1.01517  -0.00008  -0.00334   0.00096  -0.00239   1.01278
   D118       3.12051   0.00004  -0.00361   0.00098  -0.00263   3.11788
   D119      -1.08041  -0.00011  -0.00313   0.00140  -0.00173  -1.08214
   D120      -1.15479   0.00029   0.00594  -0.00212   0.00381  -1.15097
   D121       0.94232   0.00031   0.00359   0.00117   0.00476   0.94707
   D122       2.99603   0.00017   0.00495  -0.00185   0.00311   2.99914
   D123       0.93741  -0.00019   0.00429  -0.00437  -0.00007   0.93734
   D124       3.03451  -0.00017   0.00195  -0.00107   0.00087   3.03538
   D125      -1.19496  -0.00031   0.00331  -0.00409  -0.00078  -1.19573
   D126       2.94690   0.00004   0.00421  -0.00267   0.00154   2.94844
   D127      -1.23918   0.00006   0.00186   0.00062   0.00248  -1.23670
   D128       0.81453  -0.00008   0.00322  -0.00239   0.00083   0.81537
   D129      -0.86194  -0.00016  -0.00021  -0.00306  -0.00327  -0.86521
   D130      -2.99984   0.00013   0.00091  -0.00311  -0.00220  -3.00205
   D131       1.25158  -0.00005   0.00071  -0.00369  -0.00298   1.24861
         Item               Value     Threshold  Converged?
 Maximum Force            0.000869     0.000450     NO 
 RMS     Force            0.000205     0.000300     YES
 Maximum Displacement     0.097364     0.001800     NO 
 RMS     Displacement     0.016369     0.001200     NO 
 Predicted change in Energy=-7.936646D-05
 GradGradGradGradGradGradGradGradGradGradGradGradGradGradGradGradGradGrad

                          Input orientation:                          
 ---------------------------------------------------------------------
 Center     Atomic      Atomic             Coordinates (Angstroms)
 Number     Number       Type             X           Y           Z
 ---------------------------------------------------------------------
      1          6           0       -1.696659    0.653619   -0.184719
      2          6           0       -0.958732   -0.481147   -0.209874
      3          6           0        0.515590   -0.629849   -0.460528
      4          6           0        1.364946    0.507468    0.158926
      5          6           0        1.322721    1.817437   -0.664999
      6          6           0       -0.013903    2.147432   -1.354533
      7          6           0       -1.285007    2.077922   -0.485830
      8          6           0       -3.092167    0.327009    0.144788
      9          6           0       -3.210819   -1.170361    0.371812
     10          6           0       -1.805657   -1.730460    0.067257
     11          8           0       -4.024840    1.128588    0.201208
     12          6           0       -1.209401    2.945084    0.787984
     13          6           0       -1.797105   -2.701239   -1.118793
     14          8           0       -1.216828   -2.367154    1.220317
     15          6           0        2.822799    0.072610    0.516293
     16          8           0        2.783158   -1.126253    1.325404
     17          6           0        3.537080    1.176648    1.310035
     18          6           0        3.712563   -0.330985   -0.673891
     19          8           0        3.279097   -1.512924   -1.341216
     20          1           0        0.696549   -0.702920   -1.541630
     21          1           0        0.830123   -1.586013   -0.037612
     22          1           0        0.910681    0.722191    1.137210
     23          1           0        2.085028    1.779844   -1.453806
     24          1           0        1.602960    2.651320   -0.012029
     25          1           0       -0.155246    1.483520   -2.216684
     26          1           0        0.067601    3.162618   -1.765172
     27          1           0       -2.105556    2.495771   -1.088196
     28          1           0       -3.498539   -1.375545    1.409171
     29          1           0       -3.996297   -1.585007   -0.271034
     30          1           0       -0.982331    3.986067    0.526335
     31          1           0       -0.438155    2.592661    1.481324
     32          1           0       -2.167344    2.934505    1.318950
     33          1           0       -0.778083   -3.028773   -1.348037
     34          1           0       -2.400108   -3.586331   -0.879669
     35          1           0       -2.224494   -2.233650   -2.012793
     36          1           0       -1.665513   -3.223087    1.336846
     37          1           0        2.147162   -0.981626    2.047425
     38          1           0        3.758161    2.051277    0.689014
     39          1           0        2.920376    1.507175    2.154259
     40          1           0        4.483387    0.793509    1.706555
     41          1           0        3.737557    0.463101   -1.424799
     42          1           0        4.738216   -0.467812   -0.298360
     43          1           0        3.136726   -2.176539   -0.644009
 ---------------------------------------------------------------------
                    Distance matrix (angstroms):
                    1          2          3          4          5
     1  C    0.000000
     2  C    1.353833   0.000000
     3  C    2.572432   1.502852   0.000000
     4  C    3.084296   2.552029   1.548748   0.000000
     5  C    3.271360   3.270421   2.585049   1.548114   0.000000
     6  C    2.536063   3.018671   2.965282   2.623217   1.539778
     7  C    1.512866   2.594502   3.251893   3.147108   2.626823
     8  C    1.470609   2.308776   3.781255   4.460787   4.729520
     9  C    2.435017   2.425958   3.856302   4.878325   5.527648
    10  C    2.399834   1.534557   2.622611   3.881939   4.786494
    11  O    2.407273   3.487299   4.913807   5.425622   5.460882
    12  C    2.536609   3.577376   4.161072   3.600688   3.129599
    13  C    3.483914   2.541223   3.173725   4.682621   5.509780
    14  O    3.365922   2.380984   2.974011   4.006939   5.245429
    15  C    4.610259   3.890237   2.602084   1.562737   2.586524
    16  O    5.051453   4.095727   2.928795   2.457853   3.841861
    17  C    5.468078   5.027000   3.940524   2.547748   3.035582
    18  C    5.519821   4.696686   3.217993   2.628287   3.213588
    19  O    5.548832   4.505962   3.031898   3.161706   3.921222
    20  H    3.067385   2.136051   1.098575   2.191731   2.740944
    21  H    3.379678   2.109599   1.091806   2.169637   3.495675
    22  H    2.924110   2.599493   2.129994   1.099774   2.148790
    23  H    4.144892   3.990479   3.042426   2.176779   1.097608
    24  H    3.861103   4.051389   3.485626   2.163788   1.095565
    25  H    2.682084   2.921095   2.828504   2.984491   2.168781
    26  H    3.450438   4.092595   4.035541   3.526341   2.143646
    27  H    2.092126   3.308881   4.127210   4.189635   3.520271
    28  H    3.147183   3.141954   4.490554   5.363053   6.143441
    29  H    3.210487   3.232499   4.615773   5.771156   6.326435
    30  H    3.481534   4.527534   4.952206   4.212524   3.381641
    31  H    2.849459   3.546752   3.881364   3.057440   2.882422
    32  H    2.772185   3.932522   4.803050   4.439959   4.167066
    33  H    3.969521   2.796148   2.866374   4.400967   5.325943
    34  H    4.353730   3.488317   4.173459   5.658048   6.565535
    35  H    3.457858   2.814949   3.534086   5.011404   5.550729
    36  H    4.164731   3.226472   3.835708   4.948557   6.192238
    37  H    4.736185   3.872009   3.012574   2.528970   3.983930
    38  H    5.698414   5.428651   4.361668   2.896864   2.796319
    39  H    5.245606   4.958833   4.145718   2.720317   3.255300
    40  H    6.464476   5.908816   4.739790   3.493086   4.081974
    41  H    5.577168   4.941941   3.536302   2.852970   2.871056
    42  H    6.532850   5.697650   4.228844   3.541077   4.125820
    43  H    5.619817   4.453717   3.048978   3.314785   4.386673
                    6          7          8          9         10
     6  C    0.000000
     7  C    1.541163   0.000000
     8  C    3.877836   2.594070   0.000000
     9  C    4.920193   3.872421   1.519124   0.000000
    10  C    4.502213   3.883395   2.427818   1.543031   0.000000
    11  O    4.421085   2.979923   1.231094   2.444770   3.621722
    12  C    2.579892   1.542818   3.288286   4.595189   4.768195
    13  C    5.171557   4.848017   3.527621   2.562046   1.532710
    14  O    5.334639   4.761753   3.454298   2.475535   1.442792
    15  C    3.981426   4.679700   5.932078   6.162012   4.987514
    16  O    5.071748   5.486098   6.166463   6.069518   4.796376
    17  C    4.544427   5.223978   6.784290   7.205751   6.208109
    18  C    4.526850   5.551028   6.885313   7.052040   5.740957
    19  O    4.923640   5.870000   6.796070   6.720924   5.280705
    20  H    2.943510   3.574123   4.273070   4.375761   3.147283
    21  H    4.047873   4.254303   4.367755   4.082843   2.641818
    22  H    3.015784   3.048493   4.142929   4.599385   3.812976
    23  H    2.133187   3.518944   5.609775   6.331081   5.456492
    24  H    2.161125   2.982218   5.241300   6.158331   5.552022
    25  H    1.097298   2.150705   3.942026   4.804157   4.274332
    26  H    1.098120   2.154723   4.655400   5.838616   5.550595
    27  H    2.137121   1.100337   2.682755   4.098018   4.391587
    28  H    5.673810   4.518538   2.159281   1.095900   2.189189
    29  H    5.564579   4.562266   2.155496   1.096430   2.221374
    30  H    2.802873   2.181080   4.240954   5.619501   5.793730
    31  H    2.901776   2.202682   3.736748   4.804063   4.749634
    32  H    3.521974   2.183914   3.005493   4.340028   4.843496
    33  H    5.232315   5.203720   4.341058   3.511379   2.178206
    34  H    6.228604   5.786391   4.103984   2.839078   2.166632
    35  H    4.951152   4.669465   3.459044   2.791014   2.180649
    36  H    6.230074   5.618508   4.007434   2.744621   1.964544
    37  H    5.102404   5.249571   5.725655   5.617051   4.484038
    38  H    4.291129   5.178273   7.084933   7.684156   6.756049
    39  H    4.618608   4.998106   6.448366   6.923717   6.096987
    40  H    5.606156   6.303224   7.748919   8.052275   6.972072
    41  H    4.112829   5.358681   7.009084   7.360431   6.145337
    42  H    5.526086   6.541798   7.883083   8.008112   6.674595
    43  H    5.397039   6.138174   6.759368   6.506582   5.013186
                   11         12         13         14         15
    11  O    0.000000
    12  C    3.401568   0.000000
    13  C    4.623071   5.988503   0.000000
    14  O    4.598231   5.329807   2.433057   0.000000
    15  C    6.935743   4.958181   5.631275   4.771445   0.000000
    16  O    7.259268   5.727577   5.425264   4.189363   1.446895
    17  C    7.642934   5.092051   7.027855   5.930112   1.535944
    18  C    7.922346   6.090603   6.014357   5.659762   1.539840
    19  O    7.918596   6.674874   5.218179   5.244474   2.484445
    20  H    5.355691   4.729448   3.223412   3.749539   3.058992
    21  H    5.567474   5.037074   3.052050   2.526376   2.651150
    22  H    5.039904   3.091596   4.913403   3.751967   2.112744
    23  H    6.363466   4.151708   5.938291   5.937237   2.709289
    24  H    5.834065   2.938655   6.437022   5.886847   2.901185
    25  H    4.576674   3.503633   4.627449   5.269500   4.281190
    26  H    4.975138   2.862981   6.187063   6.414147   4.726981
    27  H    2.686150   2.127211   5.206245   5.455924   5.721431
    28  H    2.829638   4.928881   3.323093   2.495027   6.546274
    29  H    2.754527   5.423101   2.607895   3.249820   7.061703
    30  H    4.186617   1.097118   6.934722   6.395313   5.458412
    31  H    4.080015   1.095328   6.052498   5.027348   4.232701
    32  H    2.821521   1.095303   6.151527   5.387096   5.808289
    33  H    5.497749   6.358899   1.094640   2.688248   5.104964
    34  H    5.102794   6.845307   1.097351   2.701201   6.528041
    35  H    4.409953   5.974450   1.095691   3.389132   6.098384
    36  H    5.078698   6.209318   2.513922   0.973406   5.628488
    37  H    6.779022   5.317120   5.342214   3.730982   1.977944
    38  H    7.852670   5.048303   7.530973   6.674979   2.195418
    39  H    7.224525   4.581413   7.118865   5.744487   2.179548
    40  H    8.646865   6.154745   7.722722   6.535952   2.166557
    41  H    7.958743   5.960625   6.382725   6.289111   2.181079
    42  H    8.921278   6.942777   6.954978   6.432451   2.150474
    43  H    7.932609   6.868074   4.984317   4.739776   2.550200
                   16         17         18         19         20
    16  O    0.000000
    17  C    2.423219   0.000000
    18  C    2.343806   2.497942   0.000000
    19  O    2.739768   3.785430   1.424849   0.000000
    20  H    3.571139   4.442227   3.160324   2.714006   0.000000
    21  H    2.425600   4.095859   3.207555   2.775284   1.749219
    22  H    2.637865   2.671024   3.498544   4.092399   3.041871
    23  H    4.081274   3.179798   2.777182   3.504397   2.845998
    24  H    4.177518   2.768272   3.712496   4.681570   3.796338
    25  H    5.290702   5.115192   4.542311   4.641103   2.441674
    26  H    5.943091   5.043635   5.165453   5.688070   3.922745
    27  H    6.545536   6.271437   6.481721   6.717748   4.276565
    28  H    6.287200   7.484882   7.578275   7.315727   5.172854
    29  H    6.979977   8.177914   7.820575   7.354036   4.941184
    30  H    6.399472   5.378856   6.489955   7.203223   5.392747
    31  H    4.922549   4.223378   5.515534   6.216150   4.613746
    32  H    6.402911   5.969136   7.014852   7.517967   5.442027
    33  H    4.842448   6.585707   5.281897   4.331115   2.760727
    34  H    6.146591   7.920289   6.928519   6.063449   4.282702
    35  H    6.119352   7.474427   6.376633   5.591063   3.331310
    36  H    4.918081   6.813616   6.428921   5.877572   4.496244
    37  H    0.972996   2.670911   3.206146   3.611985   3.881143
    38  H    3.384129   1.095226   2.744952   4.129753   4.683465
    39  H    2.764196   1.096488   3.464798   4.633360   4.846599
    40  H    2.592593   1.095227   2.743206   4.007350   5.208661
    41  H    3.316706   2.833488   1.093188   2.030233   3.258985
    42  H    2.625339   2.594978   1.100776   2.075773   4.235099
    43  H    2.259800   3.901593   1.933533   0.973012   2.988602
                   21         22         23         24         25
    21  H    0.000000
    22  H    2.591235   0.000000
    23  H    3.861268   3.034978   0.000000
    24  H    4.307310   2.349796   1.752307   0.000000
    25  H    3.891188   3.600615   2.385082   3.052138   0.000000
    26  H    5.110323   3.884622   2.465568   2.385846   1.752967
    27  H    5.136428   4.146770   4.266991   3.864637   2.470191
    28  H    4.568894   4.890366   7.023485   6.652875   5.700762
    29  H    4.832062   5.602209   7.050084   7.026039   5.287257
    30  H    5.886519   3.822245   4.265803   2.958905   3.804072
    31  H    4.623528   2.331616   3.955012   2.529762   3.871110
    32  H    5.591078   3.794944   5.206159   4.008352   4.319097
    33  H    2.526875   4.806049   5.597445   6.302201   4.637161
    34  H    3.891623   5.795902   7.017258   7.462281   5.703543
    35  H    3.694789   5.337493   5.915453   6.520383   4.259192
    36  H    3.285932   4.716126   6.847162   6.856460   6.087745
    37  H    2.539144   2.293549   4.459618   4.211390   5.436971
    38  H    4.725598   3.174192   2.732165   2.344441   4.907156
    39  H    4.329118   2.385259   3.713528   2.781628   5.344637
    40  H    4.695804   3.618490   4.088137   3.834300   6.114314
    41  H    3.817896   3.823905   2.113174   3.367599   4.101494
    42  H    4.073272   4.257580   3.664208   4.431794   5.606570
    43  H    2.457001   4.065790   4.173105   5.104905   5.167825
                   26         27         28         29         30
    26  H    0.000000
    27  H    2.371833   0.000000
    28  H    6.587012   4.812933   0.000000
    29  H    6.425546   4.571148   1.764859   0.000000
    30  H    2.651684   2.467656   5.988121   6.384094   0.000000
    31  H    3.334723   3.064644   5.011768   5.760559   1.774743
    32  H    3.815602   2.447581   4.511846   5.128266   1.771518
    33  H    6.262787   5.687731   4.211442   3.687994   7.263813
    34  H    7.240304   6.092799   3.366439   2.631264   7.831229
    35  H    5.868110   4.820419   3.750916   2.567829   6.831912
    36  H    7.307765   6.227343   2.603580   3.271260   7.286671
    37  H    6.002935   6.325347   5.695304   6.594043   6.065099
    38  H    4.569282   6.143226   8.057384   8.618345   5.122708
    39  H    5.122573   6.062245   7.075853   7.955124   4.901649
    40  H    6.096289   7.356799   8.276737   9.026252   6.438899
    41  H    4.568570   6.195726   7.985806   8.083218   6.204479
    42  H    6.094768   7.499591   8.460719   8.805713   7.296699
    43  H    6.259643   7.036284   6.991701   7.167219   7.504269
                   31         32         33         34         35
    31  H    0.000000
    32  H    1.770118   0.000000
    33  H    6.302488   6.678589   0.000000
    34  H    6.899528   6.885449   1.777978   0.000000
    35  H    6.220381   6.149277   1.779390   1.773289   0.000000
    36  H    5.945604   6.178034   2.834412   2.363158   3.537164
    37  H    4.447456   5.872114   4.927172   6.002502   6.096254
    38  H    4.304639   6.023995   7.108727   8.495156   7.839166
    39  H    3.593167   5.349757   6.820520   7.965932   7.604458
    40  H    5.244926   6.997594   7.184945   8.558859   8.245781
    41  H    5.515174   6.964471   5.708772   7.373331   6.569952
    42  H    6.271250   7.866270   6.171701   7.811450   7.384903
    43  H    6.327881   7.622934   4.067885   5.718355   5.533490
                   36         37         38         39         40
    36  H    0.000000
    37  H    4.479460   0.000000
    38  H    7.593079   3.693116   0.000000
    39  H    6.638820   2.608334   1.773380   0.000000
    40  H    7.353822   2.953852   1.772943   1.775602   0.000000
    41  H    7.099848   4.083250   2.644037   3.816744   3.235863
    42  H    7.160529   3.532742   2.877712   3.635995   2.382342
    43  H    5.299108   3.106584   4.476333   4.631075   4.019929
                   41         42         43
    41  H    0.000000
    42  H    1.771096   0.000000
    43  H    2.817504   2.367275   0.000000
 Stoichiometry    C15H24O4
 Framework group  C1[X(C15H24O4)]
 Deg. of freedom   123
 Full point group                 C1      NOp   1
 Largest Abelian subgroup         C1      NOp   1
 Largest concise Abelian subgroup C1      NOp   1
                         Standard orientation:                         
 ---------------------------------------------------------------------
 Center     Atomic      Atomic             Coordinates (Angstroms)
 Number     Number       Type             X           Y           Z
 ---------------------------------------------------------------------
      1          6           0       -1.729335    0.667451   -0.176328
      2          6           0       -1.014013   -0.481818   -0.195313
      3          6           0        0.455729   -0.661733   -0.452321
      4          6           0        1.330609    0.463977    0.152643
      5          6           0        1.309720    1.767291   -0.682577
      6          6           0       -0.023846    2.117546   -1.368024
      7          6           0       -1.291378    2.080683   -0.492133
      8          6           0       -3.129202    0.371299    0.163312
      9          6           0       -3.276056   -1.121405    0.404154
     10          6           0       -1.883840   -1.711729    0.097237
     11          8           0       -4.045615    1.191569    0.217515
     12          6           0       -1.191880    2.957259    0.773569
     13          6           0       -1.900764   -2.692792   -1.080229
     14          8           0       -1.301450   -2.349829    1.252788
     15          6           0        2.781530    0.003598    0.506235
     16          8           0        2.722674   -1.187151    1.326087
     17          6           0        3.521646    1.100220    1.286473
     18          6           0        3.656767   -0.427819   -0.684960
     19          8           0        3.196556   -1.606757   -1.339564
     20          1           0        0.629396   -0.747780   -1.533664
     21          1           0        0.753669   -1.620188   -0.022628
     22          1           0        0.885925    0.696134    1.131347
     23          1           0        2.066886    1.707802   -1.474982
     24          1           0        1.609815    2.601149   -0.038459
     25          1           0       -0.182855    1.449058   -2.223537
     26          1           0        0.075396    3.127309   -1.788023
     27          1           0       -2.106780    2.509358   -1.093880
     28          1           0       -3.562169   -1.311825    1.444767
     29          1           0       -4.072984   -1.526075   -0.230909
     30          1           0       -0.945792    3.991243    0.501566
     31          1           0       -0.423993    2.595759    1.465965
     32          1           0       -2.146974    2.970196    1.309590
     33          1           0       -0.889628   -3.042336   -1.311879
     34          1           0       -2.519762   -3.563706   -0.830169
     35          1           0       -2.323679   -2.224681   -1.976082
     36          1           0       -1.766248   -3.195703    1.379200
     37          1           0        2.093540   -1.023725    2.050106
     38          1           0        3.756540    1.964873    0.656616
     39          1           0        2.916113    1.450188    2.130949
     40          1           0        4.462355    0.701972    1.681425
     41          1           0        3.693332    0.359042   -1.442965
     42          1           0        4.681536   -0.581559   -0.313584
     43          1           0        3.044915   -2.261332   -0.635797
 ---------------------------------------------------------------------
 Rotational constants (GHZ):      0.5459209      0.2798578      0.2193385
 Standard basis: 6-31G(d) (6D, 7F)
 There are   333 symmetry adapted cartesian basis functions of A   symmetry.
 There are   333 symmetry adapted basis functions of A   symmetry.
   333 basis functions,   628 primitive gaussians,   333 cartesian basis functions
    73 alpha electrons       73 beta electrons
       nuclear repulsion energy      1611.5080203704 Hartrees.
 NAtoms=   43 NActive=   43 NUniq=   43 SFac= 1.00D+00 NAtFMM=   60 NAOKFM=F Big=F
 Integral buffers will be    131072 words long.
 Raffenetti 2 integral format.
 Two-electron integral symmetry is turned on.
 ------------------------------------------------------------------------------
 Polarizable Continuum Model (PCM)
 =================================
 Model                : PCM (using non-symmetric T matrix).
 Atomic radii         : SMD-Coulomb.
 Polarization charges : Total charges.
 Charge compensation  : None.
 Solution method      : On-the-fly selection.
 Cavity type          : VdW (van der Waals Surface) (Alpha=1.000).
 Cavity algorithm     : GePol (No added spheres)
                        Default sphere list used, NSphG=   43.
                        Lebedev-Laikov grids with approx.  5.0 points / Ang**2.
                        Smoothing algorithm: Karplus/York (Gamma=1.0000).
                        Polarization charges: spherical gaussians, with
                                              point-specific exponents (IZeta= 3).
                        Self-potential: point-specific (ISelfS= 7).
                        Self-field    : sphere-specific E.n sum rule (ISelfD= 2).
 1st derivatives      : Analytical E(r).r(x)/FMM algorithm (CHGder, D1EAlg=3).
                        Cavity 1st derivative terms included.
 Solvent              : Methanol, Eps=  32.613000 Eps(inf)=   1.765709
 ------------------------------------------------------------------------------
 ------------------------------------------------------------------------------
 Atomic radii for non-electrostatic terms: SMD-CDS.
 ------------------------------------------------------------------------------
 Nuclear repulsion after PCM non-electrostatic terms =     1611.5092917377 Hartrees.
 One-electron integrals computed using PRISM.
 NBasis=   333 RedAO= T EigKep=  9.40D-04  NBF=   333
 NBsUse=   333 1.00D-06 EigRej= -1.00D+00 NBFU=   333
 Initial guess from the checkpoint file:  "DY-202A-11R_9.chk"
 B after Tr=     0.000000    0.000000    0.000000
         Rot=    0.999997   -0.002126   -0.000222    0.000681 Ang=  -0.26 deg.
 ExpMin= 1.61D-01 ExpMax= 5.48D+03 ExpMxC= 8.25D+02 IAcc=1 IRadAn=         1 AccDes= 0.00D+00
 Harris functional with IExCor=  402 and IRadAn=       1 diagonalized for initial guess.
 HarFok:  IExCor=  402 AccDes= 0.00D+00 IRadAn=         1 IDoV= 1 UseB2=F ITyADJ=14
 ICtDFT=  3500011 ScaDFX=  1.000000  1.000000  1.000000  1.000000
 FoFCou: FMM=F IPFlag=           0 FMFlag=      100000 FMFlg1=           0
         NFxFlg=           0 DoJE=T BraDBF=F KetDBF=T FulRan=T
         wScrn=  0.000000 ICntrl=     500 IOpCl=  0 I1Cent=   200000004 NGrid=           0
         NMat0=    1 NMatS0=      1 NMatT0=    0 NMatD0=    1 NMtDS0=    0 NMtDT0=    0
 Petite list used in FoFCou.
 Keep R1 ints in memory in canonical form, NReq=1565304907.
 Requested convergence on RMS density matrix=1.00D-08 within 128 cycles.
 Requested convergence on MAX density matrix=1.00D-06.
 Requested convergence on             energy=1.00D-06.
 No special actions if energy rises.
 Inv3:  Mode=1 IEnd=    21934848.
 Iteration    1 A*A^-1 deviation from unit magnitude is 6.55D-15 for   2683.
 Iteration    1 A*A^-1 deviation from orthogonality  is 3.17D-15 for   2323    880.
 Iteration    1 A^-1*A deviation from unit magnitude is 6.88D-15 for   2683.
 Iteration    1 A^-1*A deviation from orthogonality  is 4.69D-10 for   1821   1786.
 Iteration    2 A*A^-1 deviation from unit magnitude is 2.78D-15 for   1165.
 Iteration    2 A*A^-1 deviation from orthogonality  is 3.08D-15 for   1804    678.
 Iteration    2 A^-1*A deviation from unit magnitude is 1.11D-15 for   1339.
 Iteration    2 A^-1*A deviation from orthogonality  is 3.17D-16 for   1929   1371.
 Error on total polarization charges =  0.05205
 SCF Done:  E(RB3LYP) =  -886.950703896     A.U. after   10 cycles
            NFock= 10  Conv=0.40D-08     -V/T= 2.0094
 SMD-CDS (non-electrostatic) energy       (kcal/mol) =       0.80
 (included in total energy above)
 D1PCM: PCM CHGder 1st derivatives, ID1Alg=3 FixD1E=F DoIter=F DoCFld=F I1PDM=0.
 Calling FoFJK, ICntrl=      2127 FMM=F ISym2X=0 I1Cent= 0 IOpClX= 0 NMat=1 NMatS=1 NMatT=0.
 ***** Axes restored to original set *****
 -------------------------------------------------------------------
 Center     Atomic                   Forces (Hartrees/Bohr)
 Number     Number              X              Y              Z
 -------------------------------------------------------------------
      1        6           0.001665704    0.002280314    0.000554907
      2        6          -0.001354753   -0.001691873    0.000003926
      3        6           0.000469661    0.000093384   -0.000406157
      4        6          -0.000059461   -0.000128045    0.000133154
      5        6          -0.000182477   -0.000279947   -0.000227962
      6        6          -0.000096753    0.000081422    0.000401109
      7        6          -0.000853813   -0.000737325    0.000266748
      8        6          -0.000739020   -0.001522998   -0.001093488
      9        6          -0.001177708   -0.000340923   -0.000591789
     10        6           0.001835950    0.000475647    0.001420356
     11        8          -0.000744913    0.000884733    0.000371717
     12        6           0.000164516   -0.000314491   -0.000523956
     13        6          -0.000433831    0.000548259   -0.000290516
     14        8          -0.000361369   -0.000298291   -0.000352073
     15        6           0.000276298    0.000023281    0.000235607
     16        8           0.000066314    0.000006180    0.000030429
     17        6          -0.000252066    0.000204865   -0.000565940
     18        6           0.000151329    0.000307255    0.000528485
     19        8          -0.000366989   -0.000678626   -0.000902170
     20        1           0.000035105    0.000000173    0.000078991
     21        1           0.000101811   -0.000052567    0.000081284
     22        1          -0.000084738   -0.000070940   -0.000043302
     23        1          -0.000028746    0.000150052    0.000085051
     24        1           0.000111901    0.000140717    0.000059099
     25        1           0.000031155    0.000064964   -0.000282992
     26        1          -0.000022082    0.000050277   -0.000053719
     27        1           0.000088410   -0.000052698   -0.000141560
     28        1           0.000714493    0.000552335    0.000224108
     29        1           0.000075359    0.000421214    0.000120921
     30        1           0.000046041    0.000036596    0.000127217
     31        1           0.000017477   -0.000033132    0.000106917
     32        1          -0.000069198    0.000106289    0.000108468
     33        1           0.000042516   -0.000276638   -0.000067231
     34        1           0.000129368   -0.000188218   -0.000041022
     35        1           0.000181186   -0.000069383   -0.000140256
     36        1           0.000217199    0.000218615    0.000024268
     37        1           0.000065877    0.000071807   -0.000115835
     38        1           0.000087746    0.000054771    0.000071454
     39        1           0.000059051   -0.000081182    0.000193235
     40        1           0.000025734   -0.000006443    0.000164133
     41        1           0.000063718   -0.000160841    0.000222753
     42        1           0.000077088    0.000127991    0.000009569
     43        1           0.000026909    0.000083423    0.000216063
 -------------------------------------------------------------------
 Cartesian Forces:  Max     0.002280314 RMS     0.000511124

 GradGradGradGradGradGradGradGradGradGradGradGradGradGradGradGradGradGrad
 Berny optimization.
 Using GEDIIS/GDIIS optimizer.
 FormGI is forming the generalized inverse of G from B-inverse, IUseBI=4.
 Internal  Forces:  Max     0.001157727 RMS     0.000209850
 Search for a local minimum.
 Step number   5 out of a maximum of  258
 All quantities printed in internal units (Hartrees-Bohrs-Radians)
 Mixed Optimization -- En-DIIS/RFO-DIIS
 Swapping is turned off.
 Update second derivatives using D2CorX and points    2    3    4    5
 DE= -7.25D-05 DEPred=-7.94D-05 R= 9.13D-01
 TightC=F SS=  1.41D+00  RLast= 1.57D-01 DXNew= 1.3293D+00 4.7095D-01
 Trust test= 9.13D-01 RLast= 1.57D-01 DXMaxT set to 7.90D-01
 ITU=  1  1  1  1  0
     Eigenvalues ---    0.00125   0.00246   0.00269   0.00307   0.00341
     Eigenvalues ---    0.00375   0.00423   0.00725   0.00793   0.01081
     Eigenvalues ---    0.01101   0.01115   0.01314   0.01348   0.01383
     Eigenvalues ---    0.01722   0.02525   0.02744   0.03103   0.03799
     Eigenvalues ---    0.03935   0.04173   0.04442   0.04609   0.04743
     Eigenvalues ---    0.04778   0.04941   0.05056   0.05074   0.05407
     Eigenvalues ---    0.05428   0.05536   0.05541   0.05569   0.05624
     Eigenvalues ---    0.05636   0.05710   0.05834   0.05952   0.06042
     Eigenvalues ---    0.06149   0.06315   0.07323   0.07825   0.08469
     Eigenvalues ---    0.08810   0.08964   0.09055   0.09439   0.09589
     Eigenvalues ---    0.10449   0.11832   0.12162   0.13441   0.14133
     Eigenvalues ---    0.14915   0.15930   0.15978   0.16000   0.16000
     Eigenvalues ---    0.16000   0.16000   0.16000   0.16000   0.16000
     Eigenvalues ---    0.16010   0.16013   0.16155   0.16253   0.16449
     Eigenvalues ---    0.17199   0.18427   0.18724   0.19869   0.20861
     Eigenvalues ---    0.22560   0.23264   0.24688   0.24996   0.26341
     Eigenvalues ---    0.27007   0.27324   0.27981   0.28299   0.28546
     Eigenvalues ---    0.28964   0.29121   0.29513   0.29627   0.30543
     Eigenvalues ---    0.31513   0.32200   0.32590   0.33715   0.33772
     Eigenvalues ---    0.33834   0.33850   0.33987   0.34082   0.34086
     Eigenvalues ---    0.34097   0.34113   0.34141   0.34150   0.34163
     Eigenvalues ---    0.34198   0.34200   0.34203   0.34238   0.34253
     Eigenvalues ---    0.34331   0.34395   0.34456   0.34625   0.36357
     Eigenvalues ---    0.39281   0.41588   0.42793   0.51551   0.52407
     Eigenvalues ---    0.52718   0.53835   0.96356
 En-DIIS/RFO-DIIS IScMMF=        0 using points:     5    4    3    2
 RFO step:  Lambda=-2.37559043D-05.
 DidBck=F Rises=F RFO-DIIS coefs:    1.04790    0.11018   -0.13038   -0.02770
 Iteration  1 RMS(Cart)=  0.02159033 RMS(Int)=  0.00030991
 Iteration  2 RMS(Cart)=  0.00040983 RMS(Int)=  0.00005468
 Iteration  3 RMS(Cart)=  0.00000006 RMS(Int)=  0.00005468
 Variable       Old X    -DE/DX   Delta X   Delta X   Delta X     New X
                                 (Linear)    (Quad)   (Total)
    R1        2.55837   0.00087  -0.00045   0.00111   0.00069   2.55907
    R2        2.85890  -0.00108   0.00140  -0.00051   0.00087   2.85977
    R3        2.77905   0.00095  -0.00143  -0.00041  -0.00177   2.77728
    R4        2.83998   0.00062  -0.00094  -0.00011  -0.00107   2.83891
    R5        2.89989  -0.00099   0.00151  -0.00016   0.00132   2.90121
    R6        2.92671  -0.00001   0.00036   0.00041   0.00077   2.92748
    R7        2.07601  -0.00007   0.00005  -0.00005   0.00000   2.07600
    R8        2.06321   0.00011  -0.00019   0.00022   0.00003   2.06324
    R9        2.92551   0.00018  -0.00003   0.00074   0.00073   2.92624
   R10        2.95314   0.00029  -0.00018  -0.00080  -0.00098   2.95216
   R11        2.07827  -0.00002  -0.00005   0.00004  -0.00001   2.07826
   R12        2.90976   0.00005  -0.00005  -0.00001  -0.00004   2.90972
   R13        2.07418  -0.00009  -0.00006  -0.00017  -0.00023   2.07395
   R14        2.07032   0.00017  -0.00010   0.00019   0.00009   2.07041
   R15        2.91238  -0.00005  -0.00007  -0.00113  -0.00118   2.91119
   R16        2.07359   0.00018  -0.00021   0.00014  -0.00007   2.07353
   R17        2.07515   0.00007  -0.00005   0.00003  -0.00002   2.07512
   R18        2.91550  -0.00025   0.00019  -0.00092  -0.00073   2.91477
   R19        2.07934  -0.00001   0.00001   0.00018   0.00020   2.07953
   R20        2.87073  -0.00034   0.00025  -0.00095  -0.00073   2.87000
   R21        2.32643   0.00116  -0.00042   0.00055   0.00014   2.32657
   R22        2.91591   0.00077  -0.00141  -0.00007  -0.00156   2.91434
   R23        2.07095  -0.00008   0.00032   0.00025   0.00057   2.07152
   R24        2.07195  -0.00029   0.00011  -0.00060  -0.00049   2.07146
   R25        2.89640   0.00041  -0.00031   0.00099   0.00068   2.89708
   R26        2.72648  -0.00029   0.00014  -0.00011   0.00003   2.72651
   R27        2.07325   0.00001  -0.00002  -0.00007  -0.00009   2.07316
   R28        2.06987   0.00009  -0.00015   0.00028   0.00013   2.07000
   R29        2.06982   0.00011  -0.00011   0.00002  -0.00009   2.06973
   R30        2.06857   0.00013  -0.00018   0.00008  -0.00011   2.06846
   R31        2.07369   0.00007  -0.00005   0.00009   0.00004   2.07373
   R32        2.07056   0.00002  -0.00001   0.00008   0.00007   2.07063
   R33        1.83947  -0.00029   0.00012  -0.00043  -0.00031   1.83916
   R34        2.73424  -0.00012   0.00023  -0.00073  -0.00051   2.73373
   R35        2.90251   0.00001  -0.00008   0.00058   0.00050   2.90301
   R36        2.90988   0.00001   0.00039   0.00055   0.00094   2.91082
   R37        1.83870  -0.00012   0.00008  -0.00021  -0.00013   1.83857
   R38        2.06968   0.00002   0.00011   0.00033   0.00044   2.07012
   R39        2.07206   0.00009  -0.00012  -0.00001  -0.00013   2.07194
   R40        2.06968   0.00008  -0.00012  -0.00010  -0.00022   2.06946
   R41        2.69257   0.00092  -0.00128  -0.00032  -0.00159   2.69098
   R42        2.06583  -0.00027   0.00015  -0.00044  -0.00029   2.06554
   R43        2.08016   0.00006   0.00000   0.00032   0.00032   2.08049
   R44        1.83873   0.00009  -0.00006   0.00010   0.00004   1.83877
    A1        2.26154   0.00036  -0.00088  -0.00013  -0.00101   2.26053
    A2        1.91266  -0.00028   0.00047   0.00007   0.00038   1.91303
    A3        2.10818  -0.00008   0.00045  -0.00010   0.00050   2.10868
    A4        2.24050  -0.00036   0.00049   0.00039   0.00091   2.24141
    A5        1.95865   0.00031  -0.00088  -0.00056  -0.00168   1.95697
    A6        2.08402   0.00005   0.00041   0.00017   0.00078   2.08480
    A7        1.98082  -0.00011  -0.00032  -0.00112  -0.00149   1.97934
    A8        1.90955   0.00002   0.00003   0.00081   0.00085   1.91039
    A9        1.88038   0.00013   0.00013   0.00105   0.00121   1.88159
   A10        1.93063   0.00007  -0.00037  -0.00111  -0.00147   1.92916
   A11        1.90730  -0.00010   0.00063   0.00052   0.00116   1.90846
   A12        1.84990   0.00000  -0.00006  -0.00002  -0.00008   1.84981
   A13        1.97529   0.00002  -0.00027  -0.00075  -0.00102   1.97427
   A14        1.98093  -0.00002   0.00054  -0.00121  -0.00067   1.98025
   A15        1.84693  -0.00001   0.00006   0.00034   0.00041   1.84734
   A16        1.96342   0.00005   0.00013   0.00052   0.00066   1.96408
   A17        1.87229  -0.00007  -0.00045  -0.00034  -0.00081   1.87148
   A18        1.80929   0.00003  -0.00007   0.00173   0.00165   1.81095
   A19        2.03013   0.00012  -0.00048   0.00030  -0.00018   2.02995
   A20        1.91193   0.00005  -0.00015   0.00129   0.00114   1.91307
   A21        1.89640  -0.00006   0.00020  -0.00078  -0.00058   1.89581
   A22        1.86335  -0.00004  -0.00024   0.00022  -0.00001   1.86334
   A23        1.90268  -0.00004   0.00032  -0.00062  -0.00031   1.90237
   A24        1.85120  -0.00004   0.00043  -0.00046  -0.00003   1.85117
   A25        2.04190   0.00000   0.00011   0.00020   0.00031   2.04221
   A26        1.91134  -0.00003  -0.00044   0.00052   0.00008   1.91141
   A27        1.87670   0.00005   0.00013  -0.00059  -0.00045   1.87625
   A28        1.88530   0.00008  -0.00036   0.00117   0.00081   1.88611
   A29        1.88988  -0.00004   0.00033  -0.00046  -0.00013   1.88974
   A30        1.84949  -0.00007   0.00027  -0.00101  -0.00075   1.84874
   A31        1.95959   0.00010   0.00004   0.00007   0.00009   1.95967
   A32        1.95861  -0.00013   0.00006  -0.00261  -0.00254   1.95607
   A33        1.83751   0.00007  -0.00058   0.00141   0.00084   1.83835
   A34        1.98190  -0.00008   0.00102  -0.00040   0.00064   1.98253
   A35        1.86434  -0.00011   0.00012  -0.00029  -0.00016   1.86418
   A36        1.84948   0.00016  -0.00087   0.00227   0.00139   1.85087
   A37        1.90341  -0.00024   0.00022  -0.00111  -0.00125   1.90216
   A38        2.19515   0.00000   0.00012   0.00085   0.00106   2.19620
   A39        2.18434   0.00025  -0.00032   0.00073   0.00048   2.18482
   A40        1.83088   0.00028  -0.00025   0.00009  -0.00068   1.83021
   A41        1.92465  -0.00023   0.00001  -0.00844  -0.00833   1.91632
   A42        1.91888  -0.00032   0.00190   0.00445   0.00647   1.92535
   A43        1.93687  -0.00032  -0.00071  -0.00578  -0.00639   1.93049
   A44        1.98165   0.00023   0.00099   0.00801   0.00907   1.99072
   A45        1.87140   0.00033  -0.00180   0.00121  -0.00062   1.87078
   A46        1.81597  -0.00006   0.00013  -0.00125  -0.00135   1.81462
   A47        1.95284  -0.00004  -0.00079  -0.00522  -0.00592   1.94692
   A48        1.85287   0.00007   0.00035   0.00258   0.00301   1.85588
   A49        1.96895  -0.00011   0.00049   0.00065   0.00121   1.97017
   A50        1.95422   0.00014  -0.00024   0.00233   0.00214   1.95636
   A51        1.91415   0.00001   0.00003   0.00080   0.00076   1.91491
   A52        1.92468   0.00016  -0.00025   0.00060   0.00035   1.92503
   A53        1.95658  -0.00001   0.00017  -0.00017   0.00000   1.95658
   A54        1.93045   0.00013  -0.00045  -0.00016  -0.00061   1.92985
   A55        1.88653  -0.00009   0.00011  -0.00053  -0.00042   1.88612
   A56        1.88156  -0.00013   0.00022   0.00021   0.00043   1.88199
   A57        1.88163  -0.00008   0.00023   0.00004   0.00026   1.88190
   A58        1.93560   0.00016  -0.00014   0.00079   0.00065   1.93625
   A59        1.91683   0.00012  -0.00012   0.00021   0.00009   1.91692
   A60        1.93790   0.00020  -0.00076   0.00035  -0.00041   1.93748
   A61        1.89214  -0.00026   0.00095  -0.00098  -0.00003   1.89212
   A62        1.89646  -0.00019   0.00032  -0.00061  -0.00030   1.89616
   A63        1.88353  -0.00005  -0.00020   0.00019  -0.00001   1.88352
   A64        1.87087   0.00019  -0.00014   0.00140   0.00126   1.87213
   A65        1.91016   0.00006   0.00062  -0.00107  -0.00045   1.90971
   A66        1.93049  -0.00012  -0.00033   0.00107   0.00073   1.93123
   A67        2.02109   0.00004   0.00006  -0.00109  -0.00103   2.02006
   A68        1.89583   0.00004  -0.00034   0.00107   0.00073   1.89656
   A69        1.80378  -0.00012   0.00048  -0.00185  -0.00137   1.80241
   A70        1.89559   0.00010  -0.00046   0.00181   0.00136   1.89695
   A71        1.88568  -0.00017   0.00049  -0.00175  -0.00126   1.88443
   A72        1.95505   0.00019  -0.00086   0.00048  -0.00039   1.95467
   A73        1.93158   0.00000   0.00028   0.00066   0.00095   1.93252
   A74        1.91500   0.00002   0.00016  -0.00020  -0.00005   1.91496
   A75        1.88534  -0.00002  -0.00031   0.00009  -0.00022   1.88512
   A76        1.88624  -0.00007   0.00004  -0.00019  -0.00015   1.88609
   A77        1.88879  -0.00014   0.00074  -0.00090  -0.00016   1.88863
   A78        1.98628   0.00010  -0.00026  -0.00017  -0.00043   1.98585
   A79        1.93237  -0.00004   0.00028  -0.00174  -0.00146   1.93090
   A80        1.88314  -0.00004  -0.00014   0.00024   0.00009   1.88323
   A81        1.86273  -0.00006   0.00042   0.00024   0.00065   1.86338
   A82        1.91785   0.00009  -0.00030   0.00261   0.00232   1.92016
   A83        1.87898  -0.00005   0.00002  -0.00122  -0.00120   1.87777
   A84        1.84904  -0.00039   0.00088  -0.00087   0.00001   1.84906
    D1        0.07779  -0.00004  -0.00104  -0.00091  -0.00196   0.07583
    D2       -3.06855  -0.00012   0.00100  -0.00113  -0.00016  -3.06871
    D3       -3.10760  -0.00015  -0.00025  -0.00518  -0.00543  -3.11303
    D4        0.02924  -0.00023   0.00178  -0.00540  -0.00363   0.02561
    D5        0.37481  -0.00004  -0.00064   0.00080   0.00016   0.37498
    D6       -1.88248   0.00010  -0.00215   0.00354   0.00140  -1.88108
    D7        2.39684  -0.00007  -0.00081   0.00132   0.00051   2.39735
    D8       -2.71874   0.00009  -0.00150   0.00548   0.00398  -2.71476
    D9        1.30716   0.00022  -0.00300   0.00822   0.00521   1.31237
   D10       -0.69671   0.00006  -0.00167   0.00599   0.00432  -0.69239
   D11        0.02130   0.00020   0.00357   0.02759   0.03113   0.05243
   D12       -3.09531  -0.00017   0.00198   0.00737   0.00932  -3.08599
   D13        3.12359   0.00011   0.00422   0.02377   0.02797  -3.13162
   D14        0.00699  -0.00025   0.00264   0.00354   0.00616   0.01315
   D15        0.65211   0.00005   0.00226   0.00078   0.00304   0.65515
   D16       -1.51334   0.00003   0.00296   0.00242   0.00538  -1.50796
   D17        2.76630  -0.00005   0.00294   0.00146   0.00440   2.77070
   D18       -2.48444   0.00013   0.00012   0.00102   0.00113  -2.48331
   D19        1.63330   0.00011   0.00081   0.00265   0.00347   1.63677
   D20       -0.37025   0.00003   0.00080   0.00169   0.00249  -0.36776
   D21       -0.06605   0.00018  -0.00620  -0.01802  -0.02423  -0.09028
   D22        2.06482  -0.00001  -0.00596  -0.02089  -0.02683   2.03799
   D23       -2.13069   0.00002  -0.00615  -0.02122  -0.02735  -2.15804
   D24        3.07126   0.00012  -0.00437  -0.01822  -0.02260   3.04866
   D25       -1.08105  -0.00008  -0.00413  -0.02108  -0.02520  -1.10625
   D26        1.00663  -0.00005  -0.00431  -0.02142  -0.02573   0.98091
   D27       -1.35734   0.00010  -0.00109  -0.00108  -0.00215  -1.35949
   D28        2.66059   0.00003  -0.00153  -0.00002  -0.00153   2.65906
   D29        0.68812   0.00002  -0.00174  -0.00169  -0.00342   0.68471
   D30        0.79662   0.00010  -0.00158  -0.00169  -0.00326   0.79336
   D31       -1.46864   0.00003  -0.00201  -0.00063  -0.00264  -1.47128
   D32        2.84208   0.00001  -0.00223  -0.00230  -0.00453   2.83755
   D33        2.82684   0.00007  -0.00149  -0.00205  -0.00352   2.82332
   D34        0.56158   0.00000  -0.00192  -0.00098  -0.00290   0.55868
   D35       -1.41088  -0.00001  -0.00214  -0.00266  -0.00479  -1.41568
   D36        0.61659   0.00002  -0.00105   0.00229   0.00125   0.61784
   D37       -1.49757  -0.00005  -0.00028   0.00076   0.00049  -1.49709
   D38        2.77053   0.00000  -0.00082   0.00104   0.00023   2.77076
   D39        2.89069   0.00006  -0.00041   0.00038  -0.00002   2.89066
   D40        0.77652  -0.00002   0.00037  -0.00116  -0.00079   0.77574
   D41       -1.23856   0.00004  -0.00017  -0.00088  -0.00105  -1.23960
   D42       -1.41394   0.00007  -0.00069   0.00251   0.00183  -1.41211
   D43        2.75508  -0.00001   0.00008   0.00098   0.00107   2.75615
   D44        0.74000   0.00005  -0.00046   0.00126   0.00081   0.74081
   D45       -0.90735  -0.00001  -0.00176  -0.00836  -0.01013  -0.91748
   D46       -2.99548  -0.00002  -0.00153  -0.00967  -0.01120  -3.00668
   D47        1.12195  -0.00010  -0.00068  -0.01218  -0.01285   1.10910
   D48        3.10461  -0.00007  -0.00200  -0.00667  -0.00868   3.09594
   D49        1.01648  -0.00008  -0.00177  -0.00798  -0.00975   1.00673
   D50       -1.14927  -0.00016  -0.00091  -0.01049  -0.01140  -1.16067
   D51        1.08772  -0.00002  -0.00148  -0.00750  -0.00899   1.07874
   D52       -1.00041  -0.00003  -0.00125  -0.00881  -0.01006  -1.01047
   D53        3.11703  -0.00011  -0.00040  -0.01132  -0.01171   3.10531
   D54        0.86695  -0.00003   0.00142  -0.00157  -0.00015   0.86681
   D55       -1.28477  -0.00011   0.00220  -0.00375  -0.00155  -1.28632
   D56        2.99640  -0.00004   0.00204  -0.00251  -0.00046   2.99594
   D57        3.00675   0.00009   0.00072   0.00049   0.00121   3.00796
   D58        0.85502   0.00001   0.00149  -0.00169  -0.00019   0.85483
   D59       -1.14699   0.00008   0.00133  -0.00044   0.00089  -1.14610
   D60       -1.28373   0.00000   0.00125  -0.00024   0.00102  -1.28271
   D61        2.84773  -0.00008   0.00203  -0.00241  -0.00038   2.84735
   D62        0.84572  -0.00001   0.00187  -0.00117   0.00070   0.84642
   D63       -1.29222   0.00012  -0.00025   0.00030   0.00007  -1.29215
   D64        0.95293  -0.00004   0.00077  -0.00362  -0.00285   0.95008
   D65        2.98521   0.00005   0.00035  -0.00126  -0.00090   2.98431
   D66        0.87279   0.00015  -0.00106   0.00213   0.00108   0.87386
   D67        3.11793  -0.00001  -0.00004  -0.00180  -0.00184   3.11609
   D68       -1.13297   0.00007  -0.00046   0.00057   0.00012  -1.13285
   D69        2.86838   0.00009  -0.00076   0.00131   0.00055   2.86893
   D70       -1.16966  -0.00007   0.00025  -0.00262  -0.00237  -1.17203
   D71        0.86262   0.00001  -0.00016  -0.00025  -0.00041   0.86221
   D72       -3.06799  -0.00009   0.00433  -0.00210   0.00222  -3.06577
   D73        1.11231  -0.00009   0.00425  -0.00173   0.00251   1.11482
   D74       -0.98833  -0.00007   0.00416  -0.00155   0.00260  -0.98574
   D75        0.96955  -0.00005   0.00333   0.00045   0.00379   0.97334
   D76       -1.13334  -0.00005   0.00325   0.00082   0.00408  -1.12926
   D77        3.04921  -0.00003   0.00316   0.00100   0.00417   3.05337
   D78       -1.07144   0.00002   0.00317  -0.00041   0.00276  -1.06868
   D79        3.10887   0.00002   0.00309  -0.00004   0.00305   3.11191
   D80        1.00822   0.00004   0.00300   0.00013   0.00313   1.01136
   D81       -0.06071  -0.00007  -0.00720  -0.03744  -0.04466  -0.10537
   D82        2.02583  -0.00041  -0.00819  -0.04858  -0.05681   1.96902
   D83       -2.19746  -0.00034  -0.00923  -0.04950  -0.05871  -2.25616
   D84        3.05609   0.00029  -0.00562  -0.01737  -0.02301   3.03307
   D85       -1.14056  -0.00005  -0.00661  -0.02851  -0.03517  -1.17573
   D86        0.91934   0.00002  -0.00765  -0.02943  -0.03707   0.88227
   D87        0.07295  -0.00003   0.00776   0.03260   0.04036   0.11332
   D88       -2.04723   0.00012   0.00836   0.03940   0.04776  -1.99947
   D89        2.06656   0.00007   0.00814   0.03600   0.04411   2.11068
   D90       -2.00539   0.00024   0.00828   0.04558   0.05389  -1.95150
   D91        2.15761   0.00039   0.00888   0.05238   0.06129   2.21890
   D92       -0.01178   0.00035   0.00866   0.04897   0.05764   0.04586
   D93        2.16843  -0.00012   0.01045   0.04259   0.05302   2.22146
   D94        0.04825   0.00004   0.01105   0.04939   0.06042   0.10867
   D95       -2.12114  -0.00001   0.01083   0.04599   0.05677  -2.06437
   D96        1.03706   0.00017  -0.00554  -0.00093  -0.00638   1.03069
   D97        3.12810   0.00002  -0.00452  -0.00151  -0.00594   3.12216
   D98       -1.07331   0.00016  -0.00533  -0.00092  -0.00616  -1.07947
   D99        3.07773  -0.00001  -0.00557  -0.00562  -0.01127   3.06646
   D100      -1.11442  -0.00015  -0.00455  -0.00620  -0.01083  -1.12525
   D101       0.96736  -0.00002  -0.00536  -0.00561  -0.01105   0.95631
   D102      -1.01423   0.00010  -0.00551  -0.00145  -0.00696  -1.02119
   D103       1.07681  -0.00004  -0.00449  -0.00203  -0.00652   1.07028
   D104      -3.12460   0.00010  -0.00530  -0.00144  -0.00675  -3.13135
   D105      -3.00983   0.00004   0.00425   0.01511   0.01925  -2.99058
   D106       1.30258   0.00000   0.00401   0.01400   0.01811   1.32069
   D107      -0.89706   0.00003   0.00353   0.01083   0.01436  -0.88270
   D108      -0.86064   0.00003   0.00135   0.00306   0.00441  -0.85623
   D109       1.24868  -0.00006   0.00111   0.00438   0.00548   1.25416
   D110      -3.02358   0.00002   0.00068   0.00599   0.00667  -3.01691
   D111      -1.22328  -0.00002   0.00003  -0.00291  -0.00288  -1.22615
   D112       0.88182   0.00009  -0.00076  -0.00201  -0.00276   0.87905
   D113       2.96499  -0.00007   0.00044  -0.00284  -0.00240   2.96259
   D114       2.96318  -0.00004  -0.00031  -0.00292  -0.00323   2.95995
   D115      -1.21491   0.00006  -0.00110  -0.00202  -0.00312  -1.21803
   D116       0.86826  -0.00009   0.00009  -0.00285  -0.00276   0.86551
   D117       1.01278   0.00003  -0.00047  -0.00220  -0.00267   1.01011
   D118       3.11788   0.00013  -0.00126  -0.00130  -0.00256   3.11532
   D119      -1.08214  -0.00002  -0.00007  -0.00213  -0.00219  -1.08433
   D120      -1.15097   0.00009  -0.00231   0.01961   0.01730  -1.13368
   D121       0.94707   0.00004  -0.00175   0.01852   0.01677   0.96384
   D122       2.99914  -0.00006  -0.00166   0.01621   0.01455   3.01369
   D123       0.93734   0.00010  -0.00119   0.01641   0.01522   0.95256
   D124       3.03538   0.00006  -0.00063   0.01532   0.01470   3.05008
   D125      -1.19573  -0.00005  -0.00054   0.01302   0.01248  -1.18325
   D126       2.94844   0.00013  -0.00153   0.01750   0.01596   2.96440
   D127      -1.23670   0.00008  -0.00097   0.01641   0.01544  -1.22126
   D128       0.81537  -0.00002  -0.00088   0.01410   0.01322   0.82859
   D129      -0.86521  -0.00003  -0.00026  -0.00280  -0.00305  -0.86826
   D130      -3.00205   0.00001  -0.00074  -0.00065  -0.00139  -3.00344
   D131       1.24861   0.00005  -0.00084  -0.00069  -0.00153   1.24708
         Item               Value     Threshold  Converged?
 Maximum Force            0.001158     0.000450     NO 
 RMS     Force            0.000210     0.000300     YES
 Maximum Displacement     0.143301     0.001800     NO 
 RMS     Displacement     0.021572     0.001200     NO 
 Predicted change in Energy=-6.632033D-05
 GradGradGradGradGradGradGradGradGradGradGradGradGradGradGradGradGradGrad

                          Input orientation:                          
 ---------------------------------------------------------------------
 Center     Atomic      Atomic             Coordinates (Angstroms)
 Number     Number       Type             X           Y           Z
 ---------------------------------------------------------------------
      1          6           0       -1.695208    0.649511   -0.190303
      2          6           0       -0.954119   -0.483701   -0.212032
      3          6           0        0.520266   -0.630428   -0.460069
      4          6           0        1.365476    0.508731    0.162684
      5          6           0        1.323641    1.817998   -0.663101
      6          6           0       -0.011628    2.145017   -1.356617
      7          6           0       -1.284721    2.074511   -0.492028
      8          6           0       -3.091077    0.319898    0.130386
      9          6           0       -3.197585   -1.171178    0.398557
     10          6           0       -1.801151   -1.733952    0.064413
     11          8           0       -4.028359    1.117046    0.173129
     12          6           0       -1.213701    2.939614    0.782982
     13          6           0       -1.813426   -2.683285   -1.139299
     14          8           0       -1.195996   -2.391783    1.196992
     15          6           0        2.822106    0.075703    0.524952
     16          8           0        2.779909   -1.115371    1.344887
     17          6           0        3.538638    1.186380    1.307836
     18          6           0        3.710161   -0.343292   -0.661826
     19          8           0        3.260955   -1.518854   -1.328202
     20          1           0        0.704369   -0.700177   -1.540858
     21          1           0        0.836144   -1.586933   -0.038888
     22          1           0        0.906330    0.724287    1.138496
     23          1           0        2.088282    1.782050   -1.449555
     24          1           0        1.599929    2.652813   -0.009560
     25          1           0       -0.148926    1.480944   -2.219254
     26          1           0        0.069656    3.160032   -1.767689
     27          1           0       -2.103884    2.491307   -1.097193
     28          1           0       -3.440133   -1.342221    1.453815
     29          1           0       -4.009100   -1.607617   -0.195203
     30          1           0       -0.989895    3.981849    0.523713
     31          1           0       -0.441872    2.588845    1.476622
     32          1           0       -2.172359    2.924170    1.312438
     33          1           0       -0.798523   -3.003511   -1.395307
     34          1           0       -2.409175   -3.574458   -0.904530
     35          1           0       -2.259963   -2.200576   -2.015779
     36          1           0       -1.634854   -3.254529    1.298349
     37          1           0        2.140280   -0.963535    2.062112
     38          1           0        3.763980    2.053131    0.676968
     39          1           0        2.922092    1.529170    2.147185
     40          1           0        4.482863    0.804620    1.710281
     41          1           0        3.748506    0.449773   -1.413029
     42          1           0        4.733060   -0.492411   -0.282978
     43          1           0        3.108715   -2.179887   -0.630595
 ---------------------------------------------------------------------
                    Distance matrix (angstroms):
                    1          2          3          4          5
     1  C    0.000000
     2  C    1.354199   0.000000
     3  C    2.572808   1.502285   0.000000
     4  C    3.084186   2.550657   1.549156   0.000000
     5  C    3.271444   3.269475   2.584844   1.548500   0.000000
     6  C    2.535994   3.018033   2.964760   2.623380   1.539756
     7  C    1.513328   2.594638   3.252029   3.147040   2.626522
     8  C    1.469673   2.308596   3.780682   4.460669   4.729023
     9  C    2.432859   2.424580   3.853838   4.868189   5.523022
    10  C    2.399375   1.535256   2.623323   3.881599   4.786434
    11  O    2.407128   3.487362   4.913715   5.428039   5.462098
    12  C    2.534502   3.574426   4.158968   3.598071   3.128463
    13  C    3.467290   2.537006   3.181461   4.689301   5.507222
    14  O    3.379833   2.384246   2.965431   4.005485   5.246977
    15  C    4.609443   3.887923   2.601414   1.562217   2.586979
    16  O    5.049583   4.094626   2.932409   2.456813   3.841534
    17  C    5.470447   5.028323   3.941681   2.548179   3.031460
    18  C    5.515977   4.688020   3.209140   2.627414   3.219729
    19  O    5.528126   4.481542   3.009042   3.150664   3.915371
    20  H    3.066533   2.136170   1.098573   2.191021   2.737729
    21  H    3.381176   2.110009   1.091822   2.170859   3.495833
    22  H    2.922208   2.597004   2.130659   1.099768   2.148512
    23  H    4.145257   3.990149   3.042664   2.177867   1.097487
    24  H    3.860545   4.049923   3.485441   2.163729   1.095613
    25  H    2.683078   2.921832   2.828504   2.985337   2.168794
    26  H    3.450450   4.092062   4.034910   3.526313   2.143279
    27  H    2.093246   3.310007   4.127629   4.189792   3.519901
    28  H    3.116871   3.113257   4.455824   5.309136   6.096053
    29  H    3.232453   3.255208   4.641143   5.787321   6.355461
    30  H    3.480195   4.525896   4.951920   4.211967   3.382784
    31  H    2.847895   3.543232   3.878170   3.052838   2.879176
    32  H    2.767666   3.927048   4.798664   4.435375   4.165139
    33  H    3.949765   2.788151   2.871480   4.409769   5.318519
    34  H    4.343016   3.485617   4.176899   5.662100   6.562834
    35  H    3.431372   2.811831   3.551799   5.022933   5.551657
    36  H    4.178667   3.228333   3.823935   4.945082   6.191163
    37  H    4.731412   3.870049   3.016091   2.525018   3.978770
    38  H    5.703073   5.430128   4.360736   2.898703   2.793981
    39  H    5.249487   4.964128   4.150953   2.720772   3.245948
    40  H    6.465666   5.908962   4.740460   3.492952   4.079285
    41  H    5.582918   4.942513   3.535038   2.857477   2.883470
    42  H    6.529564   5.687628   4.218773   3.541401   4.136016
    43  H    5.592586   4.422539   3.021584   3.301036   4.378427
                    6          7          8          9         10
     6  C    0.000000
     7  C    1.540536   0.000000
     8  C    3.876241   2.594029   0.000000
     9  C    4.922206   3.871264   1.518738   0.000000
    10  C    4.502013   3.883389   2.426223   1.542204   0.000000
    11  O    4.419386   2.981060   1.231166   2.444785   3.619456
    12  C    2.579583   1.542432   3.288363   4.580632   4.764835
    13  C    5.158120   4.830642   3.501942   2.562687   1.533071
    14  O    5.339120   4.775818   3.475944   2.476637   1.442806
    15  C    3.981509   4.679264   5.931361   6.148770   4.986126
    16  O    5.071581   5.483687   6.164697   6.052197   4.796704
    17  C    4.541221   5.224278   6.788984   7.194552   6.211907
    18  C    4.530578   5.551887   6.879263   7.037526   5.730263
    19  O    4.912694   5.854454   6.771765   6.694424   5.254576
    20  H    2.939682   3.571473   4.270717   4.382741   3.150114
    21  H    4.047540   4.255535   4.368950   4.078625   2.643409
    22  H    3.014417   3.046706   4.142352   4.580657   3.811436
    23  H    2.133074   3.518458   5.608910   6.330677   5.457294
    24  H    2.160911   2.981345   5.240956   6.148627   5.551263
    25  H    1.097263   2.150735   3.940189   4.814666   4.275574
    26  H    1.098109   2.154067   4.653954   5.841821   5.550459
    27  H    2.136527   1.100441   2.682634   4.104540   4.392470
    28  H    5.640390   4.483989   2.153123   1.096200   2.184068
    29  H    5.604545   4.590034   2.159650   1.096169   2.226746
    30  H    2.804746   2.180961   4.240231   5.607428   5.791327
    31  H    2.899886   2.202389   3.738819   4.784763   4.746425
    32  H    3.521319   2.183098   3.003918   4.319507   4.836678
    33  H    5.208458   5.180599   4.316084   3.511536   2.178951
    34  H    6.218120   5.774548   4.086814   2.845238   2.167028
    35  H    4.936971   4.642121   3.413146   2.787080   2.180699
    36  H    6.232078   5.632646   4.032523   2.755377   1.965301
    37  H    5.097207   5.242517   5.722400   5.594939   4.485446
    38  H    4.289421   5.182316   7.091873   7.677049   6.759283
    39  H    4.611141   4.996011   6.456627   6.913757   6.106958
    40  H    5.603837   6.303001   7.752135   8.038264   6.974387
    41  H    4.125002   5.368556   7.012766   7.359178   6.144117
    42  H    5.533606   6.545723   7.877045   7.988764   6.660181
    43  H    5.382234   6.117302   6.727959   6.468854   4.978823
                   11         12         13         14         15
    11  O    0.000000
    12  C    3.408221   0.000000
    13  C    4.590306   5.972589   0.000000
    14  O    4.624116   5.347476   2.434019   0.000000
    15  C    6.938086   4.955431   5.645343   4.762905   0.000000
    16  O    7.260111   5.719052   5.452363   4.178387   1.446627
    17  C    7.651916   5.092547   7.043250   5.935680   1.536206
    18  C    7.919244   6.091745   6.017770   5.632219   1.540338
    19  O    7.895319   6.660149   5.209696   5.196444   2.483824
    20  H    5.351520   4.725178   3.230055   3.737478   3.058491
    21  H    5.569546   5.036562   3.071337   2.510932   2.650720
    22  H    5.043545   3.086842   4.919041   3.759400   2.113597
    23  H    6.363068   4.150575   5.937912   5.933934   2.710866
    24  H    5.836915   2.937157   6.434380   5.892445   2.901881
    25  H    4.572299   3.503553   4.612772   5.269260   4.281634
    26  H    4.973359   2.863828   6.171323   6.419802   4.727078
    27  H    2.684384   2.128018   5.182908   5.471025   5.721177
    28  H    2.834459   4.872486   3.341986   2.490720   6.487598
    29  H    2.749514   5.426639   2.620947   3.235224   7.072309
    30  H    4.190735   1.097070   6.918657   6.412406   5.457960
    31  H    4.090009   1.095397   6.043142   5.045151   4.227897
    32  H    2.829922   1.095256   6.130529   5.406104   5.803324
    33  H    5.465420   6.343346   1.094583   2.692993   5.126198
    34  H    5.078712   6.834471   1.097371   2.699430   6.537079
    35  H    4.350306   5.945526   1.095728   3.389762   6.120799
    36  H    5.109369   6.229797   2.510047   0.973242   5.617213
    37  H    6.778582   5.302823   5.370136   3.730826   1.976806
    38  H    7.864519   5.057114   7.539225   6.680497   2.195554
    39  H    7.237093   4.577684   7.139390   5.765014   2.180414
    40  H    8.654557   6.153774   7.741373   6.536812   2.166666
    41  H    7.964972   5.970366   6.389527   6.271742   2.180347
    42  H    8.919689   6.948312   6.956270   6.399346   2.151105
    43  H    7.902756   6.847683   4.973898   4.681401   2.550513
                   16         17         18         19         20
    16  O    0.000000
    17  C    2.423860   0.000000
    18  C    2.342727   2.499777   0.000000
    19  O    2.745835   3.787360   1.424005   0.000000
    20  H    3.578795   4.439283   3.151960   2.692877   0.000000
    21  H    2.432165   4.099805   3.192909   2.747121   1.749175
    22  H    2.633864   2.677919   3.498907   4.081733   3.041188
    23  H    4.084397   3.171997   2.787129   3.505119   2.843414
    24  H    4.174456   2.764878   3.722254   4.679811   3.793342
    25  H    5.293583   5.111288   4.543784   4.628180   2.438365
    26  H    5.942446   5.038650   5.171991   5.680626   3.918613
    27  H    6.543952   6.270969   6.482871   6.701959   4.274189
    28  H    6.225131   7.424175   7.523330   7.257782   5.153366
    29  H    6.978884   8.187423   7.836022   7.358347   4.985080
    30  H    6.392761   5.379323   6.496374   7.194237   5.390209
    31  H    4.911053   4.223726   5.514505   6.200900   4.608332
    32  H    6.390923   5.969541   7.012707   7.498956   5.436244
    33  H    4.886605   6.608565   5.286113   4.322970   2.754127
    34  H    6.167137   7.933261   6.924277   6.046105   4.284923
    35  H    6.154028   7.492774   6.397271   5.605180   3.356190
    36  H    4.905945   6.818121   6.394276   5.820677   4.478590
    37  H    0.972929   2.673288   3.204538   3.613658   3.887491
    38  H    3.384363   1.095460   2.745561   4.127083   4.675540
    39  H    2.767218   1.096422   3.466657   4.635040   4.846643
    40  H    2.592284   1.095109   2.746209   4.015467   5.206855
    41  H    3.315713   2.826613   1.093036   2.029875   3.256607
    42  H    2.617789   2.603012   1.100947   2.076818   4.225610
    43  H    2.268002   3.908209   1.932820   0.973035   2.966310
                   21         22         23         24         25
    21  H    0.000000
    22  H    2.594783   0.000000
    23  H    3.861072   3.035437   0.000000
    24  H    4.308094   2.349111   1.752228   0.000000
    25  H    3.890530   3.600080   2.384995   3.051970   0.000000
    26  H    5.109788   3.883141   2.464730   2.385377   1.752434
    27  H    5.137686   4.145124   4.266317   3.863581   2.470165
    28  H    4.535923   4.823030   6.982406   6.595755   5.682758
    29  H    4.847809   5.601605   7.088110   7.046058   5.341997
    30  H    5.887467   3.819075   4.267093   2.959376   3.805998
    31  H    4.622469   2.325630   3.951596   2.526218   3.869465
    32  H    5.588132   3.787884   5.204431   4.006428   4.318568
    33  H    2.553175   4.819041   5.589112   6.298163   4.605561
    34  H    3.902780   5.800495   7.015437   7.460080   5.691600
    35  H    3.724317   5.341319   5.923610   6.517597   4.248702
    36  H    3.267248   4.723785   6.839579   6.860840   6.083273
    37  H    2.550215   2.285704   4.457886   4.202592   5.435626
    38  H    4.725964   3.185122   2.720946   2.348203   4.901666
    39  H    4.340530   2.393447   3.700774   2.768075   5.338471
    40  H    4.698690   3.622842   4.083375   3.832099   6.111639
    41  H    3.810286   3.829308   2.128999   3.382232   4.111360
    42  H    4.055060   4.259672   3.678169   4.447888   5.610444
    43  H    2.422042   4.051470   4.172400   5.100696   5.151479
                   26         27         28         29         30
    26  H    0.000000
    27  H    2.370872   0.000000
    28  H    6.554921   4.794700   0.000000
    29  H    6.468342   4.609188   1.764488   0.000000
    30  H    2.654912   2.467797   5.934178   6.393322   0.000000
    31  H    3.333687   3.065342   4.944024   5.755902   1.774492
    32  H    3.816994   2.449159   4.453013   5.117000   1.771719
    33  H    6.235516   5.655604   4.225575   3.700888   7.246689
    34  H    7.227933   6.076499   3.406985   2.632749   7.819975
    35  H    5.850196   4.783506   3.763995   2.593372   6.803269
    36  H    7.311124   6.242855   2.634411   3.252700   7.306243
    37  H    5.996554   6.319025   5.626228   6.582187   6.051569
    38  H    4.566137   6.145850   8.001947   8.636118   5.132521
    39  H    5.111002   6.059054   7.014525   7.960380   4.894379
    40  H    6.092671   7.356090   8.212708   9.031235   6.438463
    41  H    4.583145   6.206293   7.943964   8.117660   6.219242
    42  H    6.106721   7.503954   8.398792   8.813441   7.309034
    43  H    6.248487   7.014909   6.923428   7.154044   7.489861
                   31         32         33         34         35
    31  H    0.000000
    32  H    1.770306   0.000000
    33  H    6.296795   6.660083   0.000000
    34  H    6.893945   6.870458   1.777932   0.000000
    35  H    6.200071   6.111278   1.779184   1.773328   0.000000
    36  H    5.966574   6.202050   2.831650   2.356821   3.533415
    37  H    4.430544   5.854495   4.975119   6.026228   6.125488
    38  H    4.314584   6.033461   7.119015   8.501691   7.850656
    39  H    3.590101   5.347547   6.851090   7.986389   7.622006
    40  H    5.243193   6.995909   7.213847   8.574017   8.269247
    41  H    5.521320   6.971904   5.709724   7.373604   6.594646
    42  H    6.274572   7.867858   6.175865   7.803644   7.404242
    43  H    6.307760   7.597138   4.065667   5.697981   5.544535
                   36         37         38         39         40
    36  H    0.000000
    37  H    4.481476   0.000000
    38  H    7.596366   3.695308   0.000000
    39  H    6.661086   2.613819   1.773373   0.000000
    40  H    7.353424   2.955986   1.772937   1.775349   0.000000
    41  H    7.074884   4.081719   2.634213   3.810929   3.228043
    42  H    7.119004   3.527593   2.887974   3.643088   2.391228
    43  H    5.232316   3.109348   4.478563   4.637671   4.034262
                   41         42         43
    41  H    0.000000
    42  H    1.770331   0.000000
    43  H    2.817205   2.367891   0.000000
 Stoichiometry    C15H24O4
 Framework group  C1[X(C15H24O4)]
 Deg. of freedom   123
 Full point group                 C1      NOp   1
 Largest Abelian subgroup         C1      NOp   1
 Largest concise Abelian subgroup C1      NOp   1
                         Standard orientation:                         
 ---------------------------------------------------------------------
 Center     Atomic      Atomic             Coordinates (Angstroms)
 Number     Number       Type             X           Y           Z
 ---------------------------------------------------------------------
      1          6           0       -1.727753    0.668160   -0.173095
      2          6           0       -1.011211   -0.480770   -0.192672
      3          6           0        0.457302   -0.660903   -0.453217
      4          6           0        1.332439    0.464734    0.152555
      5          6           0        1.310695    1.768138   -0.683219
      6          6           0       -0.023804    2.118224   -1.366886
      7          6           0       -1.289876    2.081671   -0.489973
      8          6           0       -3.127232    0.370963    0.163166
      9          6           0       -3.262938   -1.115366    0.444194
     10          6           0       -1.882032   -1.710441    0.101590
     11          8           0       -4.046874    1.188273    0.208257
     12          6           0       -1.188387    2.954943    0.777384
     13          6           0       -1.925912   -2.668623   -1.094349
     14          8           0       -1.280344   -2.372234    1.233707
     15          6           0        2.782874    0.003497    0.504716
     16          8           0        2.723071   -1.179994    1.334479
     17          6           0        3.530277    1.104655    1.272030
     18          6           0        3.650539   -0.443598   -0.686881
     19          8           0        3.170110   -1.614434   -1.339662
     20          1           0        0.629647   -0.742971   -1.535079
     21          1           0        0.756701   -1.620639   -0.027376
     22          1           0        0.887238    0.697634    1.130840
     23          1           0        2.066925    1.709740   -1.476430
     24          1           0        1.610873    2.601911   -0.038949
     25          1           0       -0.183369    1.450552   -2.222888
     26          1           0        0.075193    3.128044   -1.786775
     27          1           0       -2.105660    2.511166   -1.090806
     28          1           0       -3.499084   -1.272977    1.502990
     29          1           0       -4.089146   -1.538960   -0.138503
     30          1           0       -0.944892    3.990108    0.507746
     31          1           0       -0.417680    2.593158    1.466599
     32          1           0       -2.142106    2.964111    1.315829
     33          1           0       -0.920527   -3.012451   -1.357212
     34          1           0       -2.538263   -3.545006   -0.846957
     35          1           0       -2.370334   -2.183307   -1.970464
     36          1           0       -1.736502   -3.224588    1.346012
     37          1           0        2.093634   -1.008949    2.056381
     38          1           0        3.768055    1.961461    0.632205
     39          1           0        2.929139    1.467060    2.114311
     40          1           0        4.469919    0.705938    1.668717
     41          1           0        3.698662    0.342602   -1.444707
     42          1           0        4.673566   -0.611600   -0.316375
     43          1           0        3.010427   -2.266618   -0.635422
 ---------------------------------------------------------------------
 Rotational constants (GHZ):      0.5460507      0.2803976      0.2196874
 Standard basis: 6-31G(d) (6D, 7F)
 There are   333 symmetry adapted cartesian basis functions of A   symmetry.
 There are   333 symmetry adapted basis functions of A   symmetry.
   333 basis functions,   628 primitive gaussians,   333 cartesian basis functions
    73 alpha electrons       73 beta electrons
       nuclear repulsion energy      1612.1044329829 Hartrees.
 NAtoms=   43 NActive=   43 NUniq=   43 SFac= 1.00D+00 NAtFMM=   60 NAOKFM=F Big=F
 Integral buffers will be    131072 words long.
 Raffenetti 2 integral format.
 Two-electron integral symmetry is turned on.
 ------------------------------------------------------------------------------
 Polarizable Continuum Model (PCM)
 =================================
 Model                : PCM (using non-symmetric T matrix).
 Atomic radii         : SMD-Coulomb.
 Polarization charges : Total charges.
 Charge compensation  : None.
 Solution method      : On-the-fly selection.
 Cavity type          : VdW (van der Waals Surface) (Alpha=1.000).
 Cavity algorithm     : GePol (No added spheres)
                        Default sphere list used, NSphG=   43.
                        Lebedev-Laikov grids with approx.  5.0 points / Ang**2.
                        Smoothing algorithm: Karplus/York (Gamma=1.0000).
                        Polarization charges: spherical gaussians, with
                                              point-specific exponents (IZeta= 3).
                        Self-potential: point-specific (ISelfS= 7).
                        Self-field    : sphere-specific E.n sum rule (ISelfD= 2).
 1st derivatives      : Analytical E(r).r(x)/FMM algorithm (CHGder, D1EAlg=3).
                        Cavity 1st derivative terms included.
 Solvent              : Methanol, Eps=  32.613000 Eps(inf)=   1.765709
 ------------------------------------------------------------------------------
 ------------------------------------------------------------------------------
 Atomic radii for non-electrostatic terms: SMD-CDS.
 ------------------------------------------------------------------------------
 Nuclear repulsion after PCM non-electrostatic terms =     1612.1057096894 Hartrees.
 One-electron integrals computed using PRISM.
 NBasis=   333 RedAO= T EigKep=  9.40D-04  NBF=   333
 NBsUse=   333 1.00D-06 EigRej= -1.00D+00 NBFU=   333
 Initial guess from the checkpoint file:  "DY-202A-11R_9.chk"
 B after Tr=     0.000000    0.000000    0.000000
         Rot=    0.999999   -0.000325   -0.001158    0.000518 Ang=  -0.15 deg.
 ExpMin= 1.61D-01 ExpMax= 5.48D+03 ExpMxC= 8.25D+02 IAcc=1 IRadAn=         1 AccDes= 0.00D+00
 Harris functional with IExCor=  402 and IRadAn=       1 diagonalized for initial guess.
 HarFok:  IExCor=  402 AccDes= 0.00D+00 IRadAn=         1 IDoV= 1 UseB2=F ITyADJ=14
 ICtDFT=  3500011 ScaDFX=  1.000000  1.000000  1.000000  1.000000
 FoFCou: FMM=F IPFlag=           0 FMFlag=      100000 FMFlg1=           0
         NFxFlg=           0 DoJE=T BraDBF=F KetDBF=T FulRan=T
         wScrn=  0.000000 ICntrl=     500 IOpCl=  0 I1Cent=   200000004 NGrid=           0
         NMat0=    1 NMatS0=      1 NMatT0=    0 NMatD0=    1 NMtDS0=    0 NMtDT0=    0
 Petite list used in FoFCou.
 Keep R1 ints in memory in canonical form, NReq=1565304907.
 Requested convergence on RMS density matrix=1.00D-08 within 128 cycles.
 Requested convergence on MAX density matrix=1.00D-06.
 Requested convergence on             energy=1.00D-06.
 No special actions if energy rises.
 Inv3:  Mode=1 IEnd=    21870000.
 Iteration    1 A*A^-1 deviation from unit magnitude is 3.89D-15 for   2686.
 Iteration    1 A*A^-1 deviation from orthogonality  is 3.33D-15 for   2700   2611.
 Iteration    1 A^-1*A deviation from unit magnitude is 4.22D-15 for    670.
 Iteration    1 A^-1*A deviation from orthogonality  is 1.91D-11 for   2255   2220.
 Error on total polarization charges =  0.05209
 SCF Done:  E(RB3LYP) =  -886.950752808     A.U. after   10 cycles
            NFock= 10  Conv=0.59D-08     -V/T= 2.0094
 SMD-CDS (non-electrostatic) energy       (kcal/mol) =       0.80
 (included in total energy above)
 D1PCM: PCM CHGder 1st derivatives, ID1Alg=3 FixD1E=F DoIter=F DoCFld=F I1PDM=0.
 Calling FoFJK, ICntrl=      2127 FMM=F ISym2X=0 I1Cent= 0 IOpClX= 0 NMat=1 NMatS=1 NMatT=0.
 ***** Axes restored to original set *****
 -------------------------------------------------------------------
 Center     Atomic                   Forces (Hartrees/Bohr)
 Number     Number              X              Y              Z
 -------------------------------------------------------------------
      1        6           0.002244462    0.002463107   -0.000645081
      2        6          -0.002070165   -0.001739601    0.000672983
      3        6           0.000599854    0.000309886   -0.000355756
      4        6          -0.000113955   -0.000096072   -0.000240011
      5        6          -0.000222455   -0.000310644   -0.000013608
      6        6           0.000181565    0.000263603    0.000197301
      7        6          -0.001131795   -0.001232060    0.000204556
      8        6          -0.000450385   -0.001263408    0.001507581
      9        6          -0.001939253   -0.000476166   -0.000888776
     10        6           0.002753797    0.000382443    0.000934028
     11        8          -0.000869002    0.000808576   -0.000434785
     12        6           0.000208051   -0.000134687   -0.000513991
     13        6          -0.000849848    0.000428601   -0.000143567
     14        8          -0.000482206   -0.000057254   -0.000661725
     15        6           0.000601987    0.000032143    0.000002942
     16        8          -0.000104106   -0.000060127    0.000200852
     17        6          -0.000148920    0.000184874   -0.000821848
     18        6          -0.000001370    0.001185162    0.000855527
     19        8           0.000010418   -0.001081221   -0.000873477
     20        1          -0.000068249    0.000006426    0.000164547
     21        1          -0.000065347    0.000047556    0.000084664
     22        1           0.000078705   -0.000102936    0.000032205
     23        1           0.000124161   -0.000013838    0.000058305
     24        1           0.000123960    0.000126889    0.000017205
     25        1          -0.000019975    0.000004583   -0.000254506
     26        1           0.000000502    0.000098724   -0.000053754
     27        1           0.000098542   -0.000080146   -0.000001796
     28        1           0.000702990    0.000593872    0.000188572
     29        1           0.000361018    0.000151321   -0.000165294
     30        1           0.000022335    0.000091714    0.000129470
     31        1          -0.000083461   -0.000027451    0.000089125
     32        1          -0.000095551    0.000168712    0.000166490
     33        1           0.000114384   -0.000247472   -0.000031159
     34        1           0.000119232   -0.000216779   -0.000082083
     35        1           0.000182244   -0.000059636   -0.000073972
     36        1           0.000019862    0.000183177    0.000036252
     37        1           0.000028849   -0.000029315    0.000001193
     38        1           0.000021741   -0.000062193    0.000171282
     39        1          -0.000007091   -0.000180828    0.000206844
     40        1           0.000114891   -0.000041101    0.000192977
     41        1          -0.000001795   -0.000067043   -0.000036990
     42        1          -0.000030400   -0.000006007    0.000046467
     43        1           0.000041777    0.000054618    0.000130813
 -------------------------------------------------------------------
 Cartesian Forces:  Max     0.002753797 RMS     0.000629150

 GradGradGradGradGradGradGradGradGradGradGradGradGradGradGradGradGradGrad
 Berny optimization.
 Using GEDIIS/GDIIS optimizer.
 FormGI is forming the generalized inverse of G from B-inverse, IUseBI=4.
 Internal  Forces:  Max     0.001347400 RMS     0.000251569
 Search for a local minimum.
 Step number   6 out of a maximum of  258
 All quantities printed in internal units (Hartrees-Bohrs-Radians)
 Mixed Optimization -- En-DIIS/RFO-DIIS
 Swapping is turned off.
 Update second derivatives using D2CorX and points    3    4    5    6
 DE= -4.89D-05 DEPred=-6.63D-05 R= 7.37D-01
 TightC=F SS=  1.41D+00  RLast= 2.21D-01 DXNew= 1.3293D+00 6.6154D-01
 Trust test= 7.37D-01 RLast= 2.21D-01 DXMaxT set to 7.90D-01
 ITU=  1  1  1  1  1  0
     Eigenvalues ---    0.00082   0.00248   0.00299   0.00308   0.00341
     Eigenvalues ---    0.00376   0.00418   0.00724   0.00796   0.01076
     Eigenvalues ---    0.01101   0.01146   0.01339   0.01348   0.01392
     Eigenvalues ---    0.02073   0.02532   0.02814   0.03117   0.03728
     Eigenvalues ---    0.03941   0.04168   0.04446   0.04609   0.04735
     Eigenvalues ---    0.04792   0.04928   0.05059   0.05124   0.05406
     Eigenvalues ---    0.05429   0.05540   0.05562   0.05587   0.05625
     Eigenvalues ---    0.05655   0.05712   0.05860   0.05915   0.06054
     Eigenvalues ---    0.06127   0.06483   0.07393   0.07807   0.08525
     Eigenvalues ---    0.08893   0.08954   0.09059   0.09478   0.09599
     Eigenvalues ---    0.10415   0.11845   0.12233   0.13520   0.14104
     Eigenvalues ---    0.14879   0.15924   0.15970   0.15993   0.16000
     Eigenvalues ---    0.16000   0.16000   0.16000   0.16000   0.16000
     Eigenvalues ---    0.16007   0.16023   0.16175   0.16355   0.16528
     Eigenvalues ---    0.17411   0.18267   0.18762   0.19794   0.20851
     Eigenvalues ---    0.22669   0.23925   0.24690   0.25025   0.26540
     Eigenvalues ---    0.27057   0.27327   0.27983   0.28252   0.28497
     Eigenvalues ---    0.28959   0.29147   0.29503   0.29653   0.30532
     Eigenvalues ---    0.31697   0.32046   0.32629   0.33710   0.33779
     Eigenvalues ---    0.33833   0.33851   0.33984   0.34084   0.34093
     Eigenvalues ---    0.34102   0.34117   0.34141   0.34146   0.34163
     Eigenvalues ---    0.34199   0.34203   0.34214   0.34243   0.34270
     Eigenvalues ---    0.34342   0.34406   0.34526   0.34587   0.37464
     Eigenvalues ---    0.39498   0.41934   0.44617   0.51545   0.52445
     Eigenvalues ---    0.52763   0.53999   0.96835
 En-DIIS/RFO-DIIS IScMMF=        0 using points:     6    5    4    3    2
 RFO step:  Lambda=-2.92380528D-05.
 DidBck=F Rises=F RFO-DIIS coefs:    0.89097    0.48552   -0.30976   -0.20355    0.13682
 Iteration  1 RMS(Cart)=  0.01424909 RMS(Int)=  0.00009670
 Iteration  2 RMS(Cart)=  0.00012941 RMS(Int)=  0.00001527
 Iteration  3 RMS(Cart)=  0.00000001 RMS(Int)=  0.00001527
 Variable       Old X    -DE/DX   Delta X   Delta X   Delta X     New X
                                 (Linear)    (Quad)   (Total)
    R1        2.55907   0.00068   0.00050   0.00024   0.00074   2.55981
    R2        2.85977  -0.00121  -0.00051  -0.00169  -0.00220   2.85757
    R3        2.77728   0.00135  -0.00014   0.00192   0.00177   2.77904
    R4        2.83891   0.00088   0.00016   0.00119   0.00134   2.84025
    R5        2.90121  -0.00102  -0.00116  -0.00062  -0.00176   2.89945
    R6        2.92748   0.00003   0.00041  -0.00025   0.00017   2.92765
    R7        2.07600  -0.00017  -0.00022  -0.00014  -0.00036   2.07564
    R8        2.06324  -0.00003   0.00008  -0.00007   0.00001   2.06326
    R9        2.92624   0.00000  -0.00017   0.00056   0.00040   2.92664
   R10        2.95216   0.00052  -0.00014   0.00122   0.00108   2.95325
   R11        2.07826  -0.00002  -0.00019   0.00019  -0.00001   2.07825
   R12        2.90972   0.00014   0.00036  -0.00026   0.00011   2.90982
   R13        2.07395   0.00004  -0.00003  -0.00006  -0.00009   2.07386
   R14        2.07041   0.00014   0.00021   0.00011   0.00032   2.07073
   R15        2.91119   0.00028   0.00002  -0.00018  -0.00015   2.91104
   R16        2.07353   0.00020   0.00003   0.00035   0.00038   2.07390
   R17        2.07512   0.00011  -0.00011   0.00036   0.00025   2.07537
   R18        2.91477  -0.00005  -0.00032  -0.00045  -0.00076   2.91401
   R19        2.07953  -0.00010   0.00001  -0.00014  -0.00013   2.07940
   R20        2.87000  -0.00020  -0.00092  -0.00021  -0.00115   2.86885
   R21        2.32657   0.00117   0.00007   0.00059   0.00066   2.32723
   R22        2.91434   0.00089   0.00021   0.00039   0.00059   2.91493
   R23        2.07152  -0.00006  -0.00025   0.00048   0.00023   2.07175
   R24        2.07146  -0.00024  -0.00009  -0.00069  -0.00077   2.07069
   R25        2.89708   0.00032   0.00004   0.00092   0.00096   2.89805
   R26        2.72651  -0.00074  -0.00006  -0.00161  -0.00167   2.72484
   R27        2.07316   0.00006  -0.00008   0.00012   0.00004   2.07320
   R28        2.07000   0.00001  -0.00021   0.00030   0.00009   2.07009
   R29        2.06973   0.00016  -0.00002   0.00031   0.00028   2.07002
   R30        2.06846   0.00019   0.00018   0.00011   0.00029   2.06875
   R31        2.07373   0.00009  -0.00012   0.00032   0.00021   2.07394
   R32        2.07063  -0.00004   0.00004  -0.00012  -0.00007   2.07056
   R33        1.83916  -0.00017  -0.00019  -0.00016  -0.00035   1.83881
   R34        2.73373   0.00019  -0.00048   0.00060   0.00013   2.73386
   R35        2.90301  -0.00021   0.00026  -0.00057  -0.00031   2.90270
   R36        2.91082  -0.00010   0.00004   0.00044   0.00048   2.91129
   R37        1.83857  -0.00002  -0.00014   0.00012  -0.00001   1.83855
   R38        2.07012  -0.00014   0.00038  -0.00054  -0.00015   2.06996
   R39        2.07194   0.00010  -0.00005   0.00017   0.00012   2.07206
   R40        2.06946   0.00018  -0.00013   0.00043   0.00030   2.06976
   R41        2.69098   0.00118   0.00051   0.00033   0.00084   2.69182
   R42        2.06554  -0.00002  -0.00014  -0.00001  -0.00015   2.06539
   R43        2.08049  -0.00001   0.00000   0.00003   0.00003   2.08052
   R44        1.83877   0.00005   0.00023  -0.00004   0.00019   1.83896
    A1        2.26053   0.00051   0.00050   0.00132   0.00183   2.26236
    A2        1.91303  -0.00045  -0.00012  -0.00174  -0.00191   1.91113
    A3        2.10868  -0.00007  -0.00042   0.00023  -0.00014   2.10854
    A4        2.24141  -0.00061   0.00061  -0.00181  -0.00122   2.24020
    A5        1.95697   0.00050   0.00009   0.00066   0.00072   1.95769
    A6        2.08480   0.00011  -0.00070   0.00117   0.00049   2.08529
    A7        1.97934   0.00012   0.00026  -0.00061  -0.00034   1.97899
    A8        1.91039  -0.00012  -0.00005   0.00023   0.00017   1.91057
    A9        1.88159  -0.00001  -0.00012   0.00017   0.00004   1.88163
   A10        1.92916   0.00004  -0.00035  -0.00020  -0.00055   1.92861
   A11        1.90846  -0.00008   0.00020   0.00013   0.00033   1.90879
   A12        1.84981   0.00005   0.00005   0.00036   0.00041   1.85022
   A13        1.97427  -0.00011   0.00017  -0.00051  -0.00033   1.97394
   A14        1.98025   0.00058   0.00152   0.00078   0.00228   1.98253
   A15        1.84734  -0.00017  -0.00017  -0.00103  -0.00120   1.84614
   A16        1.96408  -0.00035  -0.00159   0.00131  -0.00027   1.96380
   A17        1.87148   0.00015  -0.00022  -0.00019  -0.00041   1.87107
   A18        1.81095  -0.00011   0.00031  -0.00062  -0.00031   1.81063
   A19        2.02995   0.00016   0.00100   0.00053   0.00154   2.03149
   A20        1.91307  -0.00012  -0.00035   0.00022  -0.00013   1.91294
   A21        1.89581  -0.00001  -0.00051   0.00023  -0.00027   1.89554
   A22        1.86334   0.00006   0.00021  -0.00028  -0.00007   1.86328
   A23        1.90237  -0.00007   0.00011  -0.00052  -0.00042   1.90195
   A24        1.85117  -0.00003  -0.00061  -0.00027  -0.00087   1.85030
   A25        2.04221  -0.00002   0.00124  -0.00056   0.00068   2.04289
   A26        1.91141  -0.00002  -0.00038   0.00052   0.00014   1.91155
   A27        1.87625   0.00006  -0.00028  -0.00013  -0.00041   1.87584
   A28        1.88611   0.00004   0.00073   0.00006   0.00080   1.88692
   A29        1.88974  -0.00002  -0.00063   0.00033  -0.00031   1.88944
   A30        1.84874  -0.00005  -0.00093  -0.00019  -0.00112   1.84762
   A31        1.95967   0.00005   0.00005   0.00095   0.00100   1.96067
   A32        1.95607   0.00006  -0.00028  -0.00093  -0.00122   1.95485
   A33        1.83835   0.00003   0.00041   0.00062   0.00103   1.83938
   A34        1.98253  -0.00015   0.00060  -0.00154  -0.00094   1.98159
   A35        1.86418  -0.00001  -0.00058  -0.00016  -0.00074   1.86345
   A36        1.85087   0.00004  -0.00025   0.00132   0.00107   1.85194
   A37        1.90216  -0.00019  -0.00019   0.00024  -0.00001   1.90214
   A38        2.19620  -0.00010  -0.00003  -0.00056  -0.00051   2.19569
   A39        2.18482   0.00028   0.00009   0.00034   0.00050   2.18533
   A40        1.83021   0.00019   0.00034  -0.00130  -0.00110   1.82911
   A41        1.91632  -0.00033  -0.00320  -0.00489  -0.00809   1.90823
   A42        1.92535   0.00000   0.00025   0.00427   0.00451   1.92986
   A43        1.93049  -0.00022  -0.00039  -0.00468  -0.00513   1.92536
   A44        1.99072  -0.00010   0.00175   0.00303   0.00482   1.99554
   A45        1.87078   0.00042   0.00105   0.00313   0.00422   1.87500
   A46        1.81462  -0.00003  -0.00029  -0.00042  -0.00075   1.81387
   A47        1.94692   0.00011  -0.00187  -0.00087  -0.00272   1.94420
   A48        1.85588   0.00010   0.00031   0.00403   0.00433   1.86021
   A49        1.97017  -0.00030   0.00090  -0.00325  -0.00236   1.96781
   A50        1.95636   0.00011   0.00117  -0.00031   0.00087   1.95723
   A51        1.91491   0.00004  -0.00028   0.00115   0.00086   1.91578
   A52        1.92503   0.00017   0.00013   0.00088   0.00101   1.92605
   A53        1.95658   0.00000   0.00061  -0.00068  -0.00007   1.95651
   A54        1.92985   0.00021  -0.00012   0.00070   0.00058   1.93043
   A55        1.88612  -0.00008  -0.00016  -0.00030  -0.00046   1.88565
   A56        1.88199  -0.00019  -0.00017  -0.00041  -0.00058   1.88142
   A57        1.88190  -0.00013  -0.00035  -0.00022  -0.00057   1.88133
   A58        1.93625   0.00006   0.00084  -0.00073   0.00011   1.93637
   A59        1.91692   0.00021  -0.00029   0.00154   0.00124   1.91816
   A60        1.93748   0.00015   0.00024   0.00053   0.00077   1.93825
   A61        1.89212  -0.00024  -0.00084  -0.00111  -0.00195   1.89017
   A62        1.89616  -0.00012  -0.00015  -0.00062  -0.00077   1.89539
   A63        1.88352  -0.00006   0.00014   0.00038   0.00052   1.88403
   A64        1.87213   0.00001   0.00059   0.00016   0.00075   1.87288
   A65        1.90971  -0.00003   0.00043  -0.00035   0.00008   1.90978
   A66        1.93123  -0.00017  -0.00090   0.00018  -0.00072   1.93051
   A67        2.02006   0.00036   0.00006   0.00118   0.00123   2.02129
   A68        1.89656   0.00006   0.00081  -0.00161  -0.00079   1.89577
   A69        1.80241   0.00002  -0.00058   0.00164   0.00106   1.80347
   A70        1.89695  -0.00023   0.00029  -0.00116  -0.00087   1.89608
   A71        1.88443   0.00006  -0.00189   0.00188   0.00000   1.88442
   A72        1.95467   0.00022   0.00010   0.00105   0.00115   1.95582
   A73        1.93252  -0.00017   0.00053  -0.00103  -0.00049   1.93203
   A74        1.91496   0.00005  -0.00008   0.00032   0.00024   1.91520
   A75        1.88512   0.00004   0.00001   0.00063   0.00064   1.88576
   A76        1.88609  -0.00007   0.00013  -0.00007   0.00006   1.88615
   A77        1.88863  -0.00009  -0.00074  -0.00095  -0.00169   1.88694
   A78        1.98585   0.00073   0.00071   0.00065   0.00136   1.98721
   A79        1.93090  -0.00008  -0.00107   0.00143   0.00037   1.93127
   A80        1.88323  -0.00026  -0.00067   0.00003  -0.00063   1.88260
   A81        1.86338  -0.00022   0.00243  -0.00191   0.00052   1.86390
   A82        1.92016  -0.00029  -0.00069  -0.00029  -0.00099   1.91918
   A83        1.87777   0.00008  -0.00081   0.00007  -0.00074   1.87703
   A84        1.84906  -0.00025   0.00061  -0.00217  -0.00156   1.84750
    D1        0.07583   0.00004  -0.00009  -0.00070  -0.00079   0.07504
    D2       -3.06871   0.00014   0.00110   0.00647   0.00759  -3.06112
    D3       -3.11303  -0.00006  -0.00054  -0.00547  -0.00598  -3.11902
    D4        0.02561   0.00004   0.00066   0.00171   0.00239   0.02800
    D5        0.37498  -0.00012  -0.00181  -0.00183  -0.00364   0.37134
    D6       -1.88108   0.00001  -0.00244   0.00029  -0.00215  -1.88323
    D7        2.39735  -0.00008  -0.00224  -0.00118  -0.00341   2.39394
    D8       -2.71476   0.00000  -0.00134   0.00344   0.00210  -2.71266
    D9        1.31237   0.00013  -0.00197   0.00556   0.00359   1.31596
   D10       -0.69239   0.00004  -0.00177   0.00409   0.00233  -0.69006
   D11        0.05243  -0.00015   0.00048   0.01095   0.01145   0.06388
   D12       -3.08599   0.00017   0.00946   0.00645   0.01595  -3.07004
   D13       -3.13162  -0.00023   0.00015   0.00671   0.00686  -3.12477
   D14        0.01315   0.00010   0.00913   0.00221   0.01135   0.02450
   D15        0.65515   0.00011   0.00041   0.00331   0.00372   0.65887
   D16       -1.50796   0.00007   0.00071   0.00384   0.00454  -1.50341
   D17        2.77070   0.00008   0.00074   0.00321   0.00395   2.77464
   D18       -2.48331   0.00000  -0.00088  -0.00432  -0.00519  -2.48850
   D19        1.63677  -0.00004  -0.00058  -0.00379  -0.00437   1.63240
   D20       -0.36776  -0.00003  -0.00055  -0.00442  -0.00496  -0.37273
   D21       -0.09028   0.00011  -0.00152  -0.01316  -0.01467  -0.10495
   D22        2.03799  -0.00021  -0.00164  -0.01780  -0.01942   2.01858
   D23       -2.15804  -0.00004  -0.00283  -0.01439  -0.01722  -2.17525
   D24        3.04866   0.00020  -0.00043  -0.00671  -0.00712   3.04153
   D25       -1.10625  -0.00012  -0.00055  -0.01135  -0.01188  -1.11812
   D26        0.98091   0.00005  -0.00175  -0.00794  -0.00967   0.97123
   D27       -1.35949   0.00005   0.00186  -0.00176   0.00011  -1.35938
   D28        2.65906   0.00011   0.00258  -0.00388  -0.00129   2.65777
   D29        0.68471   0.00006   0.00157  -0.00290  -0.00132   0.68338
   D30        0.79336   0.00000   0.00173  -0.00206  -0.00033   0.79302
   D31       -1.47128   0.00007   0.00245  -0.00418  -0.00173  -1.47301
   D32        2.83755   0.00002   0.00144  -0.00320  -0.00176   2.83579
   D33        2.82332   0.00004   0.00171  -0.00166   0.00005   2.82336
   D34        0.55868   0.00010   0.00243  -0.00378  -0.00135   0.55733
   D35       -1.41568   0.00005   0.00142  -0.00280  -0.00138  -1.41706
   D36        0.61784  -0.00014  -0.00144  -0.00090  -0.00233   0.61551
   D37       -1.49709  -0.00024  -0.00216  -0.00108  -0.00324  -1.50033
   D38        2.77076  -0.00013  -0.00097  -0.00102  -0.00198   2.76878
   D39        2.89066   0.00026  -0.00060   0.00094   0.00035   2.89101
   D40        0.77574   0.00016  -0.00132   0.00075  -0.00057   0.77517
   D41       -1.23960   0.00027  -0.00013   0.00082   0.00069  -1.23891
   D42       -1.41211   0.00003  -0.00118   0.00076  -0.00041  -1.41252
   D43        2.75615  -0.00006  -0.00190   0.00057  -0.00133   2.75482
   D44        0.74081   0.00004  -0.00071   0.00064  -0.00007   0.74074
   D45       -0.91748  -0.00003   0.00347   0.00582   0.00929  -0.90819
   D46       -3.00668   0.00002   0.00275   0.00791   0.01066  -2.99602
   D47        1.10910   0.00020   0.00307   0.00841   0.01148   1.12058
   D48        3.09594  -0.00008   0.00332   0.00463   0.00795   3.10388
   D49        1.00673  -0.00003   0.00260   0.00672   0.00932   1.01605
   D50       -1.16067   0.00015   0.00292   0.00722   0.01013  -1.15054
   D51        1.07874  -0.00003   0.00415   0.00459   0.00874   1.08748
   D52       -1.01047   0.00002   0.00342   0.00669   0.01011  -1.00036
   D53        3.10531   0.00020   0.00374   0.00718   0.01093   3.11624
   D54        0.86681   0.00002  -0.00018   0.00028   0.00011   0.86692
   D55       -1.28632  -0.00001  -0.00181   0.00019  -0.00162  -1.28793
   D56        2.99594   0.00003  -0.00038   0.00022  -0.00015   2.99579
   D57        3.00796   0.00001   0.00022   0.00071   0.00093   3.00889
   D58        0.85483  -0.00001  -0.00142   0.00062  -0.00079   0.85404
   D59       -1.14610   0.00002   0.00002   0.00065   0.00067  -1.14543
   D60       -1.28271  -0.00002  -0.00033   0.00000  -0.00032  -1.28303
   D61        2.84735  -0.00005  -0.00196  -0.00009  -0.00205   2.84531
   D62        0.84642  -0.00001  -0.00053  -0.00006  -0.00058   0.84584
   D63       -1.29215   0.00010   0.00250   0.00185   0.00436  -1.28779
   D64        0.95008   0.00009   0.00267   0.00005   0.00272   0.95280
   D65        2.98431   0.00005   0.00233   0.00070   0.00304   2.98735
   D66        0.87386   0.00009   0.00354   0.00218   0.00572   0.87959
   D67        3.11609   0.00008   0.00371   0.00038   0.00409   3.12018
   D68       -1.13285   0.00004   0.00337   0.00103   0.00440  -1.12845
   D69        2.86893   0.00005   0.00251   0.00215   0.00467   2.87360
   D70       -1.17203   0.00004   0.00268   0.00035   0.00303  -1.16900
   D71        0.86221   0.00000   0.00234   0.00100   0.00335   0.86556
   D72       -3.06577  -0.00007  -0.00076  -0.00515  -0.00591  -3.07168
   D73        1.11482  -0.00009  -0.00106  -0.00492  -0.00597   1.10884
   D74       -0.98574  -0.00007  -0.00095  -0.00466  -0.00561  -0.99135
   D75        0.97334  -0.00005  -0.00110  -0.00432  -0.00541   0.96793
   D76       -1.12926  -0.00007  -0.00140  -0.00408  -0.00548  -1.13473
   D77        3.05337  -0.00005  -0.00129  -0.00382  -0.00511   3.04826
   D78       -1.06868   0.00001  -0.00056  -0.00412  -0.00468  -1.07336
   D79        3.11191  -0.00001  -0.00086  -0.00388  -0.00474   3.10717
   D80        1.01136   0.00002  -0.00076  -0.00362  -0.00438   1.00698
   D81       -0.10537   0.00023  -0.00141  -0.01848  -0.01989  -0.12526
   D82        1.96902  -0.00008  -0.00338  -0.02716  -0.03050   1.93852
   D83       -2.25616   0.00024  -0.00385  -0.02373  -0.02757  -2.28373
   D84        3.03307  -0.00009  -0.01033  -0.01403  -0.02436   3.00872
   D85       -1.17573  -0.00041  -0.01229  -0.02270  -0.03496  -1.21069
   D86        0.88227  -0.00008  -0.01277  -0.01927  -0.03203   0.85024
   D87        0.11332  -0.00017   0.00168   0.01837   0.02008   0.13339
   D88       -1.99947  -0.00012   0.00364   0.02147   0.02513  -1.97434
   D89        2.11068  -0.00002   0.00241   0.02271   0.02513   2.13581
   D90       -1.95150   0.00022   0.00552   0.02724   0.03277  -1.91873
   D91        2.21890   0.00027   0.00748   0.03034   0.03782   2.25672
   D92        0.04586   0.00037   0.00625   0.03159   0.03782   0.08369
   D93        2.22146  -0.00010   0.00317   0.02452   0.02771   2.24917
   D94        0.10867  -0.00005   0.00513   0.02761   0.03276   0.14143
   D95       -2.06437   0.00005   0.00390   0.02886   0.03276  -2.03161
   D96        1.03069   0.00020   0.00156   0.00179   0.00336   1.03404
   D97        3.12216   0.00007   0.00087   0.00093   0.00181   3.12397
   D98       -1.07947   0.00022   0.00101   0.00272   0.00373  -1.07574
   D99        3.06646   0.00004   0.00053  -0.00145  -0.00093   3.06553
   D100      -1.12525  -0.00010  -0.00017  -0.00231  -0.00248  -1.12773
   D101       0.95631   0.00005  -0.00003  -0.00052  -0.00055   0.95575
   D102      -1.02119  -0.00002   0.00251  -0.00339  -0.00088  -1.02207
   D103       1.07028  -0.00015   0.00181  -0.00424  -0.00243   1.06785
   D104      -3.13135   0.00000   0.00196  -0.00246  -0.00050  -3.13185
   D105      -2.99058  -0.00010   0.00342   0.00371   0.00712  -2.98345
   D106       1.32069  -0.00017   0.00303   0.00209   0.00513   1.32582
   D107      -0.88270   0.00012   0.00121   0.00569   0.00691  -0.87579
   D108      -0.85623   0.00020   0.00127   0.00217   0.00344  -0.85279
   D109       1.25416   0.00001   0.00094   0.00120   0.00213   1.25629
   D110      -3.01691  -0.00022   0.00133   0.00000   0.00133  -3.01558
   D111      -1.22615  -0.00006   0.00364  -0.00131   0.00234  -1.22382
   D112       0.87905   0.00003   0.00410  -0.00051   0.00359   0.88265
   D113       2.96259  -0.00016   0.00347  -0.00212   0.00135   2.96394
   D114       2.95995   0.00004   0.00315   0.00003   0.00317   2.96312
   D115      -1.21803   0.00013   0.00361   0.00082   0.00443  -1.21360
   D116       0.86551  -0.00006   0.00297  -0.00078   0.00219   0.86770
   D117       1.01011   0.00010   0.00327  -0.00051   0.00276   1.01288
   D118       3.11532   0.00020   0.00374   0.00029   0.00402   3.11934
   D119      -1.08433   0.00001   0.00310  -0.00132   0.00178  -1.08255
   D120      -1.13368  -0.00026  -0.00626  -0.00610  -0.01236  -1.14604
   D121       0.96384  -0.00009  -0.00339  -0.00708  -0.01047   0.95337
   D122       3.01369  -0.00019  -0.00536  -0.00618  -0.01154   3.00215
   D123       0.95256  -0.00008  -0.00610  -0.00476  -0.01086   0.94170
   D124       3.05008   0.00009  -0.00323  -0.00574  -0.00897   3.04111
   D125      -1.18325  -0.00001  -0.00520  -0.00484  -0.01004  -1.19329
   D126       2.96440  -0.00010  -0.00533  -0.00628  -0.01161   2.95279
   D127      -1.22126   0.00007  -0.00247  -0.00726  -0.00972  -1.23099
   D128       0.82859  -0.00003  -0.00443  -0.00636  -0.01079   0.81780
   D129      -0.86826   0.00008  -0.00063   0.00019  -0.00044  -0.86870
   D130      -3.00344  -0.00013  -0.00148  -0.00067  -0.00215  -3.00559
   D131       1.24708   0.00004  -0.00151   0.00047  -0.00105   1.24603
         Item               Value     Threshold  Converged?
 Maximum Force            0.001347     0.000450     NO 
 RMS     Force            0.000252     0.000300     YES
 Maximum Displacement     0.083501     0.001800     NO 
 RMS     Displacement     0.014254     0.001200     NO 
 Predicted change in Energy=-4.706368D-05
 GradGradGradGradGradGradGradGradGradGradGradGradGradGradGradGradGradGrad

                          Input orientation:                          
 ---------------------------------------------------------------------
 Center     Atomic      Atomic             Coordinates (Angstroms)
 Number     Number       Type             X           Y           Z
 ---------------------------------------------------------------------
      1          6           0       -1.694384    0.647972   -0.188029
      2          6           0       -0.954557   -0.486616   -0.204917
      3          6           0        0.519860   -0.634936   -0.456090
      4          6           0        1.366861    0.505202    0.162652
      5          6           0        1.323392    1.812816   -0.666054
      6          6           0       -0.011526    2.138917   -1.360801
      7          6           0       -1.285548    2.070532   -0.497554
      8          6           0       -3.091707    0.318157    0.130397
      9          6           0       -3.195037   -1.168991    0.417503
     10          6           0       -1.803142   -1.735204    0.069095
     11          8           0       -4.032221    1.112841    0.153620
     12          6           0       -1.215775    2.941155    0.773273
     13          6           0       -1.830631   -2.670610   -1.145867
     14          8           0       -1.194455   -2.408719    1.189373
     15          6           0        2.824715    0.074954    0.525782
     16          8           0        2.784916   -1.120601    1.339409
     17          6           0        3.534311    1.183591    1.317504
     18          6           0        3.719092   -0.332384   -0.660635
     19          8           0        3.287464   -1.514269   -1.328392
     20          1           0        0.701713   -0.706173   -1.536970
     21          1           0        0.836029   -1.590900   -0.033885
     22          1           0        0.908082    0.722913    1.138155
     23          1           0        2.088480    1.776254   -1.451981
     24          1           0        1.599402    2.649226   -0.014154
     25          1           0       -0.147903    1.474461   -2.223543
     26          1           0        0.070520    3.153431   -1.773307
     27          1           0       -2.103920    2.483707   -1.106137
     28          1           0       -3.411490   -1.319012    1.481724
     29          1           0       -4.019014   -1.614567   -0.151016
     30          1           0       -0.987096    3.981593    0.510963
     31          1           0       -0.447753    2.590630    1.471324
     32          1           0       -2.176159    2.932003    1.300049
     33          1           0       -0.819615   -2.993810   -1.413886
     34          1           0       -2.428233   -3.562314   -0.917399
     35          1           0       -2.280822   -2.175682   -2.013573
     36          1           0       -1.633195   -3.272389    1.281123
     37          1           0        2.141028   -0.975873    2.054278
     38          1           0        3.756069    2.056701    0.694322
     39          1           0        2.915187    1.515586    2.159375
     40          1           0        4.479905    0.803905    1.719126
     41          1           0        3.748906    0.461444   -1.411302
     42          1           0        4.743342   -0.468282   -0.280423
     43          1           0        3.144609   -2.176957   -0.630233
 ---------------------------------------------------------------------
                    Distance matrix (angstroms):
                    1          2          3          4          5
     1  C    0.000000
     2  C    1.354592   0.000000
     3  C    2.573050   1.502994   0.000000
     4  C    3.084571   2.551037   1.549247   0.000000
     5  C    3.269915   3.269418   2.584810   1.548709   0.000000
     6  C    2.535808   3.019736   2.965659   2.624859   1.539812
     7  C    1.512161   2.595034   3.252811   3.149827   2.627048
     8  C    1.470607   2.308139   3.780975   4.462606   4.728789
     9  C    2.433101   2.423385   3.853419   4.866085   5.521003
    10  C    2.399472   1.534324   2.623499   3.882923   4.785824
    11  O    2.407968   3.486951   4.914053   5.433175   5.463006
    12  C    2.532164   3.574172   4.160792   3.602323   3.129246
    13  C    3.456733   2.534309   3.185054   4.692756   5.502654
    14  O    3.389767   2.386644   2.965254   4.013157   5.253906
    15  C    4.610870   3.890010   2.603915   1.562790   2.587394
    16  O    5.052232   4.095185   2.930899   2.457412   3.842248
    17  C    5.467427   5.025663   3.942029   2.547888   3.036212
    18  C    5.521791   4.698346   3.220009   2.629133   3.215788
    19  O    5.549281   4.506996   3.032123   3.160726   3.919919
    20  H    3.065066   2.136774   1.098383   2.190563   2.736839
    21  H    3.382203   2.110661   1.091828   2.171187   3.496062
    22  H    2.921851   2.595424   2.129810   1.099764   2.148382
    23  H    4.144955   3.991970   3.044044   2.177923   1.097441
    24  H    3.858015   4.048778   3.485174   2.163834   1.095781
    25  H    2.686634   2.927689   2.831846   2.987959   2.169093
    26  H    3.450408   4.093968   4.035925   3.527259   2.143116
    27  H    2.092980   3.309993   4.127071   4.191733   3.519977
    28  H    3.099283   3.094214   4.436057   5.282078   6.069631
    29  H    3.244126   3.265896   4.653399   5.796503   6.368165
    30  H    3.478775   4.525310   4.951610   4.212805   3.380431
    31  H    2.842791   3.540632   3.880139   3.058506   2.882765
    32  H    2.768263   3.929910   4.803707   4.442525   4.167133
    33  H    3.940878   2.786725   2.876778   4.416925   5.315580
    34  H    4.335554   3.484146   4.180144   5.666916   6.559718
    35  H    3.413143   2.807697   3.555766   5.022817   5.542048
    36  H    4.187049   3.229457   3.822265   4.951919   6.196146
    37  H    4.730243   3.863416   3.007719   2.524117   3.980643
    38  H    5.698289   5.428359   4.363646   2.897954   2.797859
    39  H    5.245112   4.957177   4.147650   2.721230   3.256563
    40  H    6.464008   5.907687   4.741707   3.493262   4.082959
    41  H    5.582167   4.947398   3.541358   2.855413   2.874842
    42  H    6.534438   5.698429   4.230418   3.541838   4.128944
    43  H    5.620642   4.454358   3.049173   3.314065   4.385932
                    6          7          8          9         10
     6  C    0.000000
     7  C    1.540456   0.000000
     8  C    3.876384   2.593714   0.000000
     9  C    4.923349   3.870140   1.518129   0.000000
    10  C    4.501478   3.882348   2.424964   1.542516   0.000000
    11  O    4.417273   2.980841   1.231515   2.444845   3.617637
    12  C    2.578385   1.542029   3.288241   4.575735   4.765417
    13  C    5.146542   4.816208   3.485956   2.561365   1.533581
    14  O    5.346373   4.787245   3.486667   2.476901   1.441924
    15  C    3.982888   4.682287   5.934604   6.147889   4.990220
    16  O    5.073035   5.488757   6.169801   6.050793   4.800179
    17  C    4.545208   5.226102   6.786922   7.185316   6.210177
    18  C    4.529356   5.554010   6.887374   7.047515   5.744169
    19  O    4.922413   5.869713   6.795563   6.722365   5.283565
    20  H    2.938415   3.569270   4.268419   4.383928   3.148436
    21  H    4.048530   4.257014   4.370194   4.078143   2.645119
    22  H    3.015880   3.050187   4.144601   4.575394   3.812606
    23  H    2.133041   3.518749   5.609305   6.331271   5.457906
    24  H    2.160778   2.981862   5.240352   6.144246   5.550448
    25  H    1.097463   2.151413   3.942595   4.821616   4.277611
    26  H    1.098240   2.153865   4.654304   5.843530   5.550117
    27  H    2.135848   1.100372   2.682228   4.105389   4.389857
    28  H    5.621119   4.463875   2.146781   1.096324   2.180716
    29  H    5.622471   4.601291   2.162062   1.095759   2.230042
    30  H    2.801908   2.181360   4.242049   5.604663   5.791627
    31  H    2.900909   2.202018   3.735332   4.774186   4.745120
    32  H    3.520617   2.183276   3.006411   4.316845   4.841200
    33  H    5.196221   5.167622   4.303062   3.510923   2.179598
    34  H    6.208150   5.762895   4.073835   2.845689   2.168465
    35  H    4.918495   4.617274   3.387237   2.785560   2.181674
    36  H    6.236330   5.641929   4.042703   2.758528   1.964900
    37  H    5.098840   5.247272   5.723404   5.584794   4.480404
    38  H    4.292442   5.180604   7.087494   7.668089   6.758275
    39  H    4.620154   5.001341   6.452392   6.897530   6.099143
    40  H    5.607242   6.305432   7.751730   8.030646   6.974695
    41  H    4.117926   5.363751   7.013654   7.363504   6.151591
    42  H    5.529329   6.545246   7.885129   7.999748   6.677104
    43  H    5.396451   6.138816   6.759866   6.504218   5.016418
                   11         12         13         14         15
    11  O    0.000000
    12  C    3.414538   0.000000
    13  C    4.566198   5.962638   0.000000
    14  O    4.639729   5.366073   2.434472   0.000000
    15  C    6.945019   4.960031   5.657276   4.771028   0.000000
    16  O    7.271020   5.729215   5.466480   4.185350   1.446695
    17  C    7.655850   5.093970   7.050224   5.939893   1.536042
    18  C    7.926824   6.093033   6.041703   5.645940   1.540591
    19  O    7.916809   6.674350   5.250271   5.217929   2.485503
    20  H    5.345750   4.724085   3.228737   3.731898   3.061411
    21  H    5.571825   5.039933   3.084372   2.507598   2.653897
    22  H    5.052520   3.092653   4.922734   3.772321   2.113843
    23  H    6.362472   4.150524   5.935296   5.938721   2.710721
    24  H    5.839847   2.937769   6.430129   5.902281   2.901689
    25  H    4.568326   3.503205   4.601584   5.274689   4.284140
    26  H    4.970869   2.860888   6.158531   6.427685   4.727411
    27  H    2.680412   2.128437   5.161710   5.480175   5.723346
    28  H    2.839555   4.844800   3.351144   2.487604   6.461209
    29  H    2.744400   5.428357   2.625638   3.225748   7.081607
    30  H    4.198835   1.097092   6.907129   6.429566   5.458200
    31  H    4.094950   1.095445   6.036778   5.062662   4.234586
    32  H    2.840531   1.095406   6.123003   5.431326   5.811279
    33  H    5.444492   6.337540   1.094736   2.694400   5.144002
    34  H    5.057364   6.828143   1.097480   2.700273   6.550264
    35  H    4.310279   5.923078   1.095691   3.390186   6.130269
    36  H    5.124142   6.248222   2.508266   0.973055   5.625673
    37  H    6.788537   5.315280   5.374676   3.731831   1.976857
    38  H    7.863885   5.050517   7.546190   6.685262   2.196167
    39  H    7.242357   4.584580   7.139444   5.764567   2.179962
    40  H    8.660401   6.156561   7.752632   6.542167   2.166817
    41  H    7.963619   5.964007   6.404018   6.279981   2.180779
    42  H    8.927422   6.945906   6.986871   6.417401   2.150861
    43  H    7.933731   6.868612   5.026190   4.710854   2.551432
                   16         17         18         19         20
    16  O    0.000000
    17  C    2.423092   0.000000
    18  C    2.343960   2.499071   0.000000
    19  O    2.743117   3.786838   1.424448   0.000000
    20  H    3.575618   4.443291   3.164214   2.717100   0.000000
    21  H    2.430078   4.099363   3.207605   2.773294   1.749299
    22  H    2.638475   2.672352   3.500153   4.092712   3.039929
    23  H    4.082726   3.179893   2.780554   3.504337   2.844782
    24  H    4.177221   2.768622   3.714973   4.680968   3.792561
    25  H    5.294374   5.116865   4.545439   4.640641   2.438933
    26  H    5.943425   5.042938   5.167303   5.686308   3.918010
    27  H    6.547706   6.273275   6.483541   6.715670   4.269956
    28  H    6.201216   7.384724   7.510548   7.267109   5.138728
    29  H    6.982753   8.187732   7.860151   7.401412   5.003130
    30  H    6.398967   5.377959   6.490858   7.201360   5.387138
    31  H    4.923494   4.226139   5.518320   6.216144   4.608689
    32  H    6.406046   5.972162   7.018154   7.518591   5.437568
    33  H    4.907361   6.623280   5.315113   4.366285   2.750067
    34  H    6.183209   7.941684   6.948956   6.085442   4.282287
    35  H    6.165825   7.496437   6.420838   5.649138   3.358888
    36  H    4.914600   6.823503   6.407888   5.840671   4.469777
    37  H    0.972921   2.673454   3.205482   3.612014   3.878328
    38  H    3.384453   1.095378   2.746817   4.130713   4.684146
    39  H    2.763838   1.096486   3.466081   4.634990   4.847540
    40  H    2.592469   1.095268   2.744677   4.010387   5.211260
    41  H    3.316406   2.830888   1.092956   2.030577   3.265655
    42  H    2.623892   2.596885   1.100963   2.076513   4.239135
    43  H    2.263792   3.903694   1.932202   0.973134   2.992176
                   21         22         23         24         25
    21  H    0.000000
    22  H    2.594725   0.000000
    23  H    3.862300   3.035074   0.000000
    24  H    4.308341   2.348707   1.751749   0.000000
    25  H    3.893477   3.602908   2.384910   3.051974   0.000000
    26  H    5.110799   3.884011   2.464149   2.384601   1.751959
    27  H    5.137650   4.148422   4.265713   3.864507   2.468436
    28  H    4.518010   4.790220   6.959667   6.564572   5.673050
    29  H    4.856513   5.603753   7.105748   7.054450   5.368702
    30  H    5.888406   3.821527   4.263313   2.956505   3.803614
    31  H    4.625899   2.331879   3.954921   2.530005   3.871406
    32  H    5.595472   3.797214   5.205437   4.007737   4.319022
    33  H    2.571714   4.828238   5.586768   6.297201   4.590445
    34  H    3.914394   5.806847   7.013329   7.457945   5.681111
    35  H    3.738435   5.338947   5.918107   6.506425   4.232845
    36  H    3.264003   4.737190   6.841748   6.869713   6.084518
    37  H    2.538052   2.290264   4.457669   4.208695   5.435356
    38  H    4.728839   3.176005   2.732420   2.346110   4.908557
    39  H    4.333999   2.387402   3.713931   2.782204   5.347352
    40  H    4.699572   3.619669   4.089046   3.834940   6.116444
    41  H    3.820242   3.826013   2.118347   3.370279   4.107439
    42  H    4.072856   4.259170   3.668622   4.435551   5.610191
    43  H    2.455328   4.066754   4.173554   5.104827   5.168377
                   26         27         28         29         30
    26  H    0.000000
    27  H    2.371040   0.000000
    28  H    6.536235   4.781991   0.000000
    29  H    6.487674   4.623385   1.766997   0.000000
    30  H    2.649961   2.471026   5.909016   6.399042   0.000000
    31  H    3.333614   3.065555   4.906031   5.750614   1.774250
    32  H    3.813412   2.448657   4.430596   5.115956   1.771487
    33  H    6.221743   5.634477   4.231705   3.705848   7.238048
    34  H    7.216480   6.057654   3.428555   2.629001   7.812018
    35  H    5.829750   4.750225   3.772187   2.608693   6.779310
    36  H    7.315965   6.249258   2.649199   3.239063   7.323308
    37  H    5.999046   6.322697   5.592497   6.573992   6.061637
    38  H    4.568947   6.145197   7.961742   8.639717   5.122152
    39  H    5.122563   6.065662   6.965702   7.951032   4.901659
    40  H    6.095903   7.358709   8.175406   9.032057   6.437815
    41  H    4.572566   6.199858   7.925332   8.138717   6.206147
    42  H    6.097604   7.502069   8.386310   8.837964   7.298329
    43  H    6.258568   7.035291   6.941100   7.201626   7.503402
                   31         32         33         34         35
    31  H    0.000000
    32  H    1.770101   0.000000
    33  H    6.296720   6.657396   0.000000
    34  H    6.891083   6.867079   1.776894   0.000000
    35  H    6.182425   6.089294   1.778787   1.773718   0.000000
    36  H    5.984683   6.228134   2.828885   2.355767   3.532309
    37  H    4.445398   5.871837   4.986546   6.033133   6.126967
    38  H    4.308240   6.026971   7.133658   8.509793   7.854286
    39  H    3.597013   5.354109   6.859416   7.987725   7.618233
    40  H    5.247438   7.000544   7.233485   8.587055   8.277585
    41  H    5.518597   6.968607   5.728015   7.388614   6.608690
    42  H    6.274793   7.870154   6.213656   7.836471   7.433567
    43  H    6.328624   7.624830   4.122672   5.749630   5.599012
                   36         37         38         39         40
    36  H    0.000000
    37  H    4.485144   0.000000
    38  H    7.601822   3.695178   0.000000
    39  H    6.662118   2.611079   1.773772   0.000000
    40  H    7.360571   2.958087   1.773037   1.774444   0.000000
    41  H    7.082208   4.081837   2.641694   3.815237   3.232834
    42  H    7.138744   3.532777   2.881037   3.637375   2.384545
    43  H    5.261241   3.107471   4.477967   4.633510   4.023436
                   41         42         43
    41  H    0.000000
    42  H    1.769797   0.000000
    43  H    2.817162   2.365985   0.000000
 Stoichiometry    C15H24O4
 Framework group  C1[X(C15H24O4)]
 Deg. of freedom   123
 Full point group                 C1      NOp   1
 Largest Abelian subgroup         C1      NOp   1
 Largest concise Abelian subgroup C1      NOp   1
                         Standard orientation:                         
 ---------------------------------------------------------------------
 Center     Atomic      Atomic             Coordinates (Angstroms)
 Number     Number       Type             X           Y           Z
 ---------------------------------------------------------------------
      1          6           0       -1.728001    0.668379   -0.167138
      2          6           0       -1.012694   -0.481804   -0.185460
      3          6           0        0.455652   -0.662788   -0.450407
      4          6           0        1.332859    0.462076    0.154038
      5          6           0        1.308962    1.766193   -0.680951
      6          6           0       -0.025581    2.117248   -1.364163
      7          6           0       -1.292092    2.080340   -0.488038
      8          6           0       -3.128779    0.370032    0.166769
      9          6           0       -3.260866   -1.113131    0.462569
     10          6           0       -1.884884   -1.710630    0.103370
     11          8           0       -4.051889    1.184704    0.195165
     12          6           0       -1.191124    2.955570    0.777517
     13          6           0       -1.944399   -2.651252   -1.106406
     14          8           0       -1.279518   -2.391411    1.221053
     15          6           0        2.784777    0.002632    0.504978
     16          8           0        2.727666   -1.187751    1.325131
     17          6           0        3.525674    1.099793    1.283910
     18          6           0        3.658397   -0.429574   -0.688089
     19          8           0        3.195071   -1.605279   -1.345429
     20          1           0        0.625151   -0.743250   -1.532646
     21          1           0        0.755601   -1.623174   -0.026404
     22          1           0        0.888577    0.694362    1.132883
     23          1           0        2.065216    1.709419   -1.474194
     24          1           0        1.609203    2.599748   -0.036143
     25          1           0       -0.184673    1.451580   -2.222068
     26          1           0        0.073917    3.127721   -1.782701
     27          1           0       -2.107517    2.507855   -1.090642
     28          1           0       -3.469831   -1.253219    1.529637
     29          1           0       -4.099773   -1.543842   -0.095474
     30          1           0       -0.942983    3.989579    0.507584
     31          1           0       -0.423809    2.592208    1.469756
     32          1           0       -2.146181    2.969522    1.313789
     33          1           0       -0.943216   -2.997273   -1.382718
     34          1           0       -2.558534   -3.528861   -0.867440
     35          1           0       -2.392593   -2.151144   -1.972174
     36          1           0       -1.735603   -3.245059    1.321596
     37          1           0        2.094171   -1.025774    2.045564
     38          1           0        3.759733    1.964872    0.654062
     39          1           0        2.922190    1.449093    2.130124
     40          1           0        4.466935    0.702018    1.678136
     41          1           0        3.697606    0.359704   -1.443109
     42          1           0        4.683267   -0.585403   -0.317309
     43          1           0        3.045118   -2.261297   -0.642475
 ---------------------------------------------------------------------
 Rotational constants (GHZ):      0.5463980      0.2795431      0.2192457
 Standard basis: 6-31G(d) (6D, 7F)
 There are   333 symmetry adapted cartesian basis functions of A   symmetry.
 There are   333 symmetry adapted basis functions of A   symmetry.
   333 basis functions,   628 primitive gaussians,   333 cartesian basis functions
    73 alpha electrons       73 beta electrons
       nuclear repulsion energy      1611.4101370823 Hartrees.
 NAtoms=   43 NActive=   43 NUniq=   43 SFac= 1.00D+00 NAtFMM=   60 NAOKFM=F Big=F
 Integral buffers will be    131072 words long.
 Raffenetti 2 integral format.
 Two-electron integral symmetry is turned on.
 ------------------------------------------------------------------------------
 Polarizable Continuum Model (PCM)
 =================================
 Model                : PCM (using non-symmetric T matrix).
 Atomic radii         : SMD-Coulomb.
 Polarization charges : Total charges.
 Charge compensation  : None.
 Solution method      : On-the-fly selection.
 Cavity type          : VdW (van der Waals Surface) (Alpha=1.000).
 Cavity algorithm     : GePol (No added spheres)
                        Default sphere list used, NSphG=   43.
                        Lebedev-Laikov grids with approx.  5.0 points / Ang**2.
                        Smoothing algorithm: Karplus/York (Gamma=1.0000).
                        Polarization charges: spherical gaussians, with
                                              point-specific exponents (IZeta= 3).
                        Self-potential: point-specific (ISelfS= 7).
                        Self-field    : sphere-specific E.n sum rule (ISelfD= 2).
 1st derivatives      : Analytical E(r).r(x)/FMM algorithm (CHGder, D1EAlg=3).
                        Cavity 1st derivative terms included.
 Solvent              : Methanol, Eps=  32.613000 Eps(inf)=   1.765709
 ------------------------------------------------------------------------------
 ------------------------------------------------------------------------------
 Atomic radii for non-electrostatic terms: SMD-CDS.
 ------------------------------------------------------------------------------
 Nuclear repulsion after PCM non-electrostatic terms =     1611.4114105531 Hartrees.
 One-electron integrals computed using PRISM.
 NBasis=   333 RedAO= T EigKep=  9.41D-04  NBF=   333
 NBsUse=   333 1.00D-06 EigRej= -1.00D+00 NBFU=   333
 Initial guess from the checkpoint file:  "DY-202A-11R_9.chk"
 B after Tr=     0.000000    0.000000    0.000000
         Rot=    0.999999   -0.001398    0.000038   -0.000202 Ang=  -0.16 deg.
 ExpMin= 1.61D-01 ExpMax= 5.48D+03 ExpMxC= 8.25D+02 IAcc=1 IRadAn=         1 AccDes= 0.00D+00
 Harris functional with IExCor=  402 and IRadAn=       1 diagonalized for initial guess.
 HarFok:  IExCor=  402 AccDes= 0.00D+00 IRadAn=         1 IDoV= 1 UseB2=F ITyADJ=14
 ICtDFT=  3500011 ScaDFX=  1.000000  1.000000  1.000000  1.000000
 FoFCou: FMM=F IPFlag=           0 FMFlag=      100000 FMFlg1=           0
         NFxFlg=           0 DoJE=T BraDBF=F KetDBF=T FulRan=T
         wScrn=  0.000000 ICntrl=     500 IOpCl=  0 I1Cent=   200000004 NGrid=           0
         NMat0=    1 NMatS0=      1 NMatT0=    0 NMatD0=    1 NMtDS0=    0 NMtDT0=    0
 Petite list used in FoFCou.
 Keep R1 ints in memory in canonical form, NReq=1565304907.
 Requested convergence on RMS density matrix=1.00D-08 within 128 cycles.
 Requested convergence on MAX density matrix=1.00D-06.
 Requested convergence on             energy=1.00D-06.
 No special actions if energy rises.
 Inv3:  Mode=1 IEnd=    21967308.
 Iteration    1 A*A^-1 deviation from unit magnitude is 7.11D-15 for   2704.
 Iteration    1 A*A^-1 deviation from orthogonality  is 2.75D-15 for   2199    708.
 Iteration    1 A^-1*A deviation from unit magnitude is 7.11D-15 for   2704.
 Iteration    1 A^-1*A deviation from orthogonality  is 2.57D-10 for   1826   1788.
 Iteration    2 A*A^-1 deviation from unit magnitude is 7.77D-15 for    668.
 Iteration    2 A*A^-1 deviation from orthogonality  is 3.20D-15 for   2155   1347.
 Iteration    2 A^-1*A deviation from unit magnitude is 1.11D-15 for   1094.
 Iteration    2 A^-1*A deviation from orthogonality  is 3.60D-16 for    630    611.
 Error on total polarization charges =  0.05210
 SCF Done:  E(RB3LYP) =  -886.950810087     A.U. after   10 cycles
            NFock= 10  Conv=0.30D-08     -V/T= 2.0094
 SMD-CDS (non-electrostatic) energy       (kcal/mol) =       0.80
 (included in total energy above)
 D1PCM: PCM CHGder 1st derivatives, ID1Alg=3 FixD1E=F DoIter=F DoCFld=F I1PDM=0.
 Calling FoFJK, ICntrl=      2127 FMM=F ISym2X=0 I1Cent= 0 IOpClX= 0 NMat=1 NMatS=1 NMatT=0.
 ***** Axes restored to original set *****
 -------------------------------------------------------------------
 Center     Atomic                   Forces (Hartrees/Bohr)
 Number     Number              X              Y              Z
 -------------------------------------------------------------------
      1        6           0.001583730    0.001335045   -0.000416794
      2        6          -0.001439662   -0.001134546    0.000299635
      3        6           0.000764932    0.000283982   -0.000143885
      4        6          -0.000320021    0.000055420   -0.000166684
      5        6          -0.000061043   -0.000126557    0.000150846
      6        6           0.000280358    0.000184178   -0.000053461
      7        6          -0.000696808   -0.000889971    0.000141007
      8        6          -0.000628014   -0.000591875    0.000479962
      9        6          -0.001416898   -0.000021389   -0.000168271
     10        6           0.002024525    0.000064606    0.000631067
     11        8          -0.000432416    0.000519413   -0.000101094
     12        6           0.000143128    0.000090529   -0.000205647
     13        6          -0.000581960    0.000137741   -0.000166433
     14        8          -0.000184773    0.000071427   -0.000658753
     15        6           0.000305913   -0.000107029   -0.000095461
     16        8          -0.000037936   -0.000029942    0.000068368
     17        6          -0.000099247    0.000207092   -0.000505136
     18        6           0.000222039    0.000960171    0.000906213
     19        8          -0.000343585   -0.000771183   -0.000596040
     20        1          -0.000096691   -0.000074456   -0.000025050
     21        1           0.000040725   -0.000019413    0.000050586
     22        1           0.000111628   -0.000092612    0.000054560
     23        1           0.000051839   -0.000007469    0.000009329
     24        1           0.000084928    0.000056277    0.000007697
     25        1          -0.000054967   -0.000032516   -0.000088966
     26        1          -0.000012106    0.000050453    0.000016316
     27        1          -0.000000031   -0.000093588    0.000060036
     28        1           0.000400722    0.000160382    0.000116816
     29        1           0.000343660    0.000048929   -0.000163210
     30        1          -0.000009116    0.000075829    0.000052569
     31        1          -0.000045589   -0.000062291    0.000048516
     32        1          -0.000058798    0.000120739    0.000113848
     33        1           0.000130785   -0.000122034    0.000003844
     34        1           0.000035460   -0.000051907    0.000008043
     35        1           0.000095541   -0.000004869    0.000018438
     36        1          -0.000062999    0.000112736   -0.000010552
     37        1           0.000081670   -0.000034087    0.000027318
     38        1           0.000020227   -0.000037949    0.000112076
     39        1          -0.000062359   -0.000056543    0.000105604
     40        1           0.000064726   -0.000045223    0.000051358
     41        1          -0.000064647   -0.000104812   -0.000029556
     42        1          -0.000042453   -0.000046622    0.000027714
     43        1          -0.000034412    0.000023935    0.000033226
 -------------------------------------------------------------------
 Cartesian Forces:  Max     0.002024525 RMS     0.000422280

 GradGradGradGradGradGradGradGradGradGradGradGradGradGradGradGradGradGrad
 Berny optimization.
 Using GEDIIS/GDIIS optimizer.
 FormGI is forming the generalized inverse of G from B-inverse, IUseBI=4.
 Internal  Forces:  Max     0.000996408 RMS     0.000166107
 Search for a local minimum.
 Step number   7 out of a maximum of  258
 All quantities printed in internal units (Hartrees-Bohrs-Radians)
 Mixed Optimization -- En-DIIS/RFO-DIIS
 Swapping is turned off.
 Update second derivatives using D2CorX and points    4    5    6    7
 DE= -5.73D-05 DEPred=-4.71D-05 R= 1.22D+00
 TightC=F SS=  1.41D+00  RLast= 1.35D-01 DXNew= 1.3293D+00 4.0646D-01
 Trust test= 1.22D+00 RLast= 1.35D-01 DXMaxT set to 7.90D-01
 ITU=  1  1  1  1  1  1  0
     Eigenvalues ---    0.00074   0.00246   0.00307   0.00338   0.00372
     Eigenvalues ---    0.00396   0.00408   0.00722   0.00786   0.01093
     Eigenvalues ---    0.01131   0.01165   0.01340   0.01350   0.01430
     Eigenvalues ---    0.02129   0.02529   0.02817   0.03119   0.03806
     Eigenvalues ---    0.03949   0.04159   0.04434   0.04600   0.04714
     Eigenvalues ---    0.04839   0.04925   0.05075   0.05136   0.05348
     Eigenvalues ---    0.05415   0.05429   0.05537   0.05565   0.05602
     Eigenvalues ---    0.05621   0.05664   0.05716   0.05960   0.05982
     Eigenvalues ---    0.06223   0.06437   0.07298   0.07788   0.08586
     Eigenvalues ---    0.08876   0.08971   0.09078   0.09469   0.09613
     Eigenvalues ---    0.10484   0.11846   0.12254   0.13505   0.14183
     Eigenvalues ---    0.14862   0.15750   0.15986   0.15993   0.16000
     Eigenvalues ---    0.16000   0.16000   0.16000   0.16000   0.16006
     Eigenvalues ---    0.16021   0.16062   0.16185   0.16384   0.16589
     Eigenvalues ---    0.17464   0.18323   0.18782   0.19692   0.20841
     Eigenvalues ---    0.23079   0.23863   0.24526   0.25005   0.26565
     Eigenvalues ---    0.26885   0.27270   0.27935   0.28231   0.28575
     Eigenvalues ---    0.28892   0.29112   0.29313   0.29677   0.30468
     Eigenvalues ---    0.31004   0.31752   0.32369   0.33706   0.33775
     Eigenvalues ---    0.33832   0.33854   0.33983   0.34080   0.34091
     Eigenvalues ---    0.34113   0.34124   0.34140   0.34151   0.34163
     Eigenvalues ---    0.34189   0.34206   0.34214   0.34242   0.34272
     Eigenvalues ---    0.34345   0.34362   0.34485   0.34588   0.34955
     Eigenvalues ---    0.39388   0.42015   0.42113   0.51558   0.52158
     Eigenvalues ---    0.52483   0.52877   0.94776
 En-DIIS/RFO-DIIS IScMMF=        0 using points:     7    6    5    4    3
 RFO step:  Lambda=-1.55046155D-05.
 DidBck=F Rises=F RFO-DIIS coefs:    1.41355   -0.08883   -0.22788   -0.18142    0.08458
 Iteration  1 RMS(Cart)=  0.02552300 RMS(Int)=  0.00027099
 Iteration  2 RMS(Cart)=  0.00040432 RMS(Int)=  0.00004648
 Iteration  3 RMS(Cart)=  0.00000005 RMS(Int)=  0.00004648
 Variable       Old X    -DE/DX   Delta X   Delta X   Delta X     New X
                                 (Linear)    (Quad)   (Total)
    R1        2.55981   0.00035   0.00068   0.00067   0.00138   2.56118
    R2        2.85757  -0.00075  -0.00101  -0.00187  -0.00290   2.85467
    R3        2.77904   0.00096   0.00046   0.00254   0.00305   2.78209
    R4        2.84025   0.00055   0.00040   0.00143   0.00182   2.84207
    R5        2.89945  -0.00077  -0.00069  -0.00230  -0.00301   2.89644
    R6        2.92765  -0.00008   0.00023  -0.00018   0.00005   2.92771
    R7        2.07564   0.00001  -0.00015  -0.00004  -0.00019   2.07546
    R8        2.06326   0.00005   0.00012   0.00004   0.00016   2.06342
    R9        2.92664  -0.00006   0.00047  -0.00033   0.00016   2.92679
   R10        2.95325   0.00004  -0.00008   0.00004  -0.00004   2.95321
   R11        2.07825  -0.00002   0.00004  -0.00009  -0.00005   2.07821
   R12        2.90982   0.00005  -0.00002   0.00038   0.00038   2.91020
   R13        2.07386   0.00003  -0.00007   0.00009   0.00001   2.07388
   R14        2.07073   0.00007   0.00017   0.00023   0.00039   2.07112
   R15        2.91104   0.00023  -0.00060   0.00096   0.00037   2.91141
   R16        2.07390   0.00010   0.00019   0.00028   0.00047   2.07438
   R17        2.07537   0.00004   0.00010   0.00014   0.00024   2.07561
   R18        2.91401   0.00012  -0.00071   0.00039  -0.00032   2.91369
   R19        2.07940  -0.00007   0.00004  -0.00023  -0.00019   2.07921
   R20        2.86885   0.00002  -0.00084   0.00005  -0.00080   2.86805
   R21        2.32723   0.00066   0.00044   0.00071   0.00115   2.32837
   R22        2.91493   0.00081   0.00008   0.00220   0.00221   2.91714
   R23        2.07175   0.00001   0.00019   0.00032   0.00051   2.07226
   R24        2.07069  -0.00019  -0.00052  -0.00077  -0.00129   2.06940
   R25        2.89805   0.00013   0.00075   0.00057   0.00132   2.89937
   R26        2.72484  -0.00071  -0.00070  -0.00223  -0.00293   2.72191
   R27        2.07320   0.00006  -0.00002   0.00018   0.00016   2.07337
   R28        2.07009   0.00002   0.00018  -0.00003   0.00015   2.07024
   R29        2.07002   0.00010   0.00011   0.00032   0.00043   2.07044
   R30        2.06875   0.00016   0.00013   0.00049   0.00062   2.06937
[truncated: 843,673 more chars]
