# Supplementary material for: New patchoulol- and guaiane-type sesquiterpenoids from Sanguisorba officinalis with anti-melanogenic activity
Source: Nat Prod Bioprospect. 2026 May 12;16(1):63. doi: 10.1007/s13659-026-00616-0 (PMC13161421; doi:10.1007/s13659-026-00616-0)
Supplement: Supplementary file 2 — Additional file 2. It includes the calculated NMR data of compound 11. [file 13659_2026_616_MOESM2_ESM.zip › New folder/11S-nmr-1.log]

 Entering Gaussian System, Link 0=/gpfs/home/zhengshan/software/Gaussian/g09/g09
 Input=DY-202A-7R_1-2.gjf
 Output=DY-202A-7R_1-2.log
 Initial command:
 /gpfs/home/zhengshan/software/Gaussian/g09/l1.exe "/gpfs/home/zhengshan/software/Gaussian/g09/scratch/zhengshan/%J/Gau-11043.inp" -scrdir="/gpfs/home/zhengshan/software/Gaussian/g09/scratch/zhengshan/%J/"
 Entering Link 1 = /gpfs/home/zhengshan/software/Gaussian/g09/l1.exe PID=     11044.
  
 Copyright (c) 1988,1990,1992,1993,1995,1998,2003,2009,2013,
            Gaussian, Inc.  All Rights Reserved.
  
 This is part of the Gaussian(R) 09 program.  It is based on
 the Gaussian(R) 03 system (copyright 2003, Gaussian, Inc.),
 the Gaussian(R) 98 system (copyright 1998, Gaussian, Inc.),
 the Gaussian(R) 94 system (copyright 1995, Gaussian, Inc.),
 the Gaussian 92(TM) system (copyright 1992, Gaussian, Inc.),
 the Gaussian 90(TM) system (copyright 1990, Gaussian, Inc.),
 the Gaussian 88(TM) system (copyright 1988, Gaussian, Inc.),
 the Gaussian 86(TM) system (copyright 1986, Carnegie Mellon
 University), and the Gaussian 82(TM) system (copyright 1983,
 Carnegie Mellon University). Gaussian is a federally registered
 trademark of Gaussian, Inc.
  
 This software contains proprietary and confidential information,
 including trade secrets, belonging to Gaussian, Inc.
  
 This software is provided under written license and may be
 used, copied, transmitted, or stored only in accord with that
 written license.
  
 The following legend is applicable only to US Government
 contracts under FAR:
  
                    RESTRICTED RIGHTS LEGEND
  
 Use, reproduction and disclosure by the US Government is
 subject to restrictions as set forth in subparagraphs (a)
 and (c) of the Commercial Computer Software - Restricted
 Rights clause in FAR 52.227-19.
  
 Gaussian, Inc.
 340 Quinnipiac St., Bldg. 40, Wallingford CT 06492
  
  
 ---------------------------------------------------------------
 Warning -- This program may not be used in any manner that
 competes with the business of Gaussian, Inc. or will provide
 assistance to any competitor of Gaussian, Inc.  The licensee
 of this program is prohibited from giving any competitor of
 Gaussian, Inc. access to this program.  By using this program,
 the user acknowledges that Gaussian, Inc. is engaged in the
 business of creating and licensing software in the field of
 computational chemistry and represents and warrants to the
 licensee that it is not a competitor of Gaussian, Inc. and that
 it will not use this program in any manner prohibited above.
 ---------------------------------------------------------------
  

 Cite this work as:
 Gaussian 09, Revision D.01,
 M. J. Frisch, G. W. Trucks, H. B. Schlegel, G. E. Scuseria, 
 M. A. Robb, J. R. Cheeseman, G. Scalmani, V. Barone, B. Mennucci, 
 G. A. Petersson, H. Nakatsuji, M. Caricato, X. Li, H. P. Hratchian, 
 A. F. Izmaylov, J. Bloino, G. Zheng, J. L. Sonnenberg, M. Hada, 
 M. Ehara, K. Toyota, R. Fukuda, J. Hasegawa, M. Ishida, T. Nakajima, 
 Y. Honda, O. Kitao, H. Nakai, T. Vreven, J. A. Montgomery, Jr., 
 J. E. Peralta, F. Ogliaro, M. Bearpark, J. J. Heyd, E. Brothers, 
 K. N. Kudin, V. N. Staroverov, T. Keith, R. Kobayashi, J. Normand, 
 K. Raghavachari, A. Rendell, J. C. Burant, S. S. Iyengar, J. Tomasi, 
 M. Cossi, N. Rega, J. M. Millam, M. Klene, J. E. Knox, J. B. Cross, 
 V. Bakken, C. Adamo, J. Jaramillo, R. Gomperts, R. E. Stratmann, 
 O. Yazyev, A. J. Austin, R. Cammi, C. Pomelli, J. W. Ochterski, 
 R. L. Martin, K. Morokuma, V. G. Zakrzewski, G. A. Voth, 
 P. Salvador, J. J. Dannenberg, S. Dapprich, A. D. Daniels, 
 O. Farkas, J. B. Foresman, J. V. Ortiz, J. Cioslowski, 
 and D. J. Fox, Gaussian, Inc., Wallingford CT, 2013.
 
 ******************************************
 Gaussian 09:  ES64L-G09RevD.01 24-Apr-2013
                25-Jan-2024 
 ******************************************
 %chk=DY-202A-7R_1.chk
 %mem=16GB
 %nprocshared=4
 Will use up to    4 processors via shared memory.
 ----------------------------------------------------------------------
 # nmr=giao mpw1pw91/6-311+g(d,p) scrf(smd,solvent=methanol,read) guess
 =read geom=check
 ----------------------------------------------------------------------
 1/29=2,38=1,40=2/1;
 2/12=2,40=1/2;
 3/5=4,6=6,7=111,11=2,14=-4,16=1,25=1,30=1,70=32203,72=3,74=-7,116=-2/1,2,8,3;
 4/5=1/1;
 5/5=2,38=6,53=3/2;
 8/6=1,10=90,11=11/1;
 10/13=100,45=16/2;
 6/7=2,8=2,9=2,10=2,28=1/1;
 99/9=1/99;
 ---------------
 NMR calculation
 ---------------
 Structure from the checkpoint file:  "DY-202A-7R_1.chk"
 Charge =  0 Multiplicity = 1
 Redundant internal coordinates found in file.
 C,0,-1.8455551391,0.6501400376,-0.0184871792
 C,0,-1.0553968834,-0.4229615279,0.2211601226
 C,0,0.4040278878,-0.4072938964,0.5723662779
 C,0,1.2931065055,0.3436259424,-0.4556253053
 C,0,1.1317846227,1.8744727545,-0.3422789313
 C,0,-0.2134873514,2.4345992715,-0.8414861974
 C,0,-1.4869318955,2.1159201776,-0.0273944311
 C,0,-3.2230494572,0.1920524049,-0.2613928884
 C,0,-3.2822640719,-1.312661778,-0.057725591
 C,0,-1.8142843192,-1.7491061698,0.0902488576
 O,0,-4.1822861408,0.9028461118,-0.5644897938
 C,0,-1.4453800428,2.687572072,1.4047408219
 C,0,-1.3167627961,-2.5682270789,-1.1073674682
 O,0,-1.6957637025,-2.5252116386,1.2982457223
 C,0,2.7745192815,-0.1326672834,-0.3779726177
 C,0,3.6340006638,0.4768302972,-1.4988493976
 O,0,2.7387766897,-1.5635135278,-0.5840304897
 C,0,3.4137669037,0.1251437665,0.9947575853
 O,0,4.691733792,-0.5294740392,0.9977053018
 H,0,0.5177107665,0.0654172775,1.557481748
 H,0,0.767956699,-1.4318452222,0.6775128308
 H,0,0.9624742495,0.0421580483,-1.4600810363
 H,0,1.9112554413,2.3636533968,-0.9355971679
 H,0,1.3019286775,2.185499844,0.6973220053
 H,0,-0.3700897266,2.0997028736,-1.8762252337
 H,0,-0.1229785418,3.5286760221,-0.8838837328
 H,0,-2.3127615873,2.6240117883,-0.5429547716
 H,0,-3.8302441943,-1.5221607932,0.8688206018
 H,0,-3.8159943959,-1.8030598007,-0.8781212619
 H,0,-0.6882242304,2.1950572965,2.02428707
 H,0,-2.4145647603,2.5599416732,1.9011868369
 H,0,-1.218447042,3.7608736321,1.3832293733
 H,0,-0.2477307647,-2.7950342834,-1.0153895259
 H,0,-1.8667087093,-3.5148803574,-1.1581216103
 H,0,-1.4693609585,-2.0255316702,-2.0466260119
 H,0,-0.8052116897,-2.9164769497,1.3155154441
 H,0,4.613247767,-0.0126627863,-1.5193237026
 H,0,3.8041206465,1.5496512001,-1.3651184161
 H,0,3.1552096464,0.3188186554,-2.4720275714
 H,0,3.6002880575,-1.8877703175,-0.2613020019
 H,0,3.5333274089,1.2023208657,1.1712307489
 H,0,2.7845758736,-0.2881991335,1.7910759464
 H,0,4.9584668203,-0.6544471556,1.9226850403
 Recover connectivity data from disk.
                          Input orientation:                          
 ---------------------------------------------------------------------
 Center     Atomic      Atomic             Coordinates (Angstroms)
 Number     Number       Type             X           Y           Z
 ---------------------------------------------------------------------
      1          6           0       -1.845555    0.650140   -0.018487
      2          6           0       -1.055397   -0.422962    0.221160
      3          6           0        0.404028   -0.407294    0.572366
      4          6           0        1.293107    0.343626   -0.455625
      5          6           0        1.131785    1.874473   -0.342279
      6          6           0       -0.213487    2.434599   -0.841486
      7          6           0       -1.486932    2.115920   -0.027394
      8          6           0       -3.223049    0.192052   -0.261393
      9          6           0       -3.282264   -1.312662   -0.057726
     10          6           0       -1.814284   -1.749106    0.090249
     11          8           0       -4.182286    0.902846   -0.564490
     12          6           0       -1.445380    2.687572    1.404741
     13          6           0       -1.316763   -2.568227   -1.107367
     14          8           0       -1.695764   -2.525212    1.298246
     15          6           0        2.774519   -0.132667   -0.377973
     16          6           0        3.634001    0.476830   -1.498849
     17          8           0        2.738777   -1.563514   -0.584030
     18          6           0        3.413767    0.125144    0.994758
     19          8           0        4.691734   -0.529474    0.997705
     20          1           0        0.517711    0.065417    1.557482
     21          1           0        0.767957   -1.431845    0.677513
     22          1           0        0.962474    0.042158   -1.460081
     23          1           0        1.911255    2.363653   -0.935597
     24          1           0        1.301929    2.185500    0.697322
     25          1           0       -0.370090    2.099703   -1.876225
     26          1           0       -0.122979    3.528676   -0.883884
     27          1           0       -2.312762    2.624012   -0.542955
     28          1           0       -3.830244   -1.522161    0.868821
     29          1           0       -3.815994   -1.803060   -0.878121
     30          1           0       -0.688224    2.195057    2.024287
     31          1           0       -2.414565    2.559942    1.901187
     32          1           0       -1.218447    3.760874    1.383229
     33          1           0       -0.247731   -2.795034   -1.015390
     34          1           0       -1.866709   -3.514880   -1.158122
     35          1           0       -1.469361   -2.025532   -2.046626
     36          1           0       -0.805212   -2.916477    1.315515
     37          1           0        4.613248   -0.012663   -1.519324
     38          1           0        3.804121    1.549651   -1.365118
     39          1           0        3.155210    0.318819   -2.472028
     40          1           0        3.600288   -1.887770   -0.261302
     41          1           0        3.533327    1.202321    1.171231
     42          1           0        2.784576   -0.288199    1.791076
     43          1           0        4.958467   -0.654447    1.922685
 ---------------------------------------------------------------------
                    Distance matrix (angstroms):
                    1          2          3          4          5
     1  C    0.000000
     2  C    1.354004   0.000000
     3  C    2.554975   1.501170   0.000000
     4  C    3.183746   2.561477   1.552774   0.000000
     5  C    3.235488   3.221712   2.563721   1.543491   0.000000
     6  C    2.554460   3.162860   3.233676   2.605932   1.540359
     7  C    1.509040   2.587262   3.209681   3.324609   2.648608
     8  C    1.471849   2.304304   3.769623   4.522871   4.669225
     9  C    2.432748   2.414183   3.847786   4.882175   5.451846
    10  C    2.401913   1.533528   2.637007   3.785946   4.690067
    11  O    2.412942   3.486036   4.903385   5.504953   5.406735
    12  C    2.517310   3.350876   3.700183   4.056397   3.217916
    13  C    3.438483   2.536821   3.232995   3.964224   5.130139
    14  O    3.440797   2.447374   3.069463   4.498848   5.481202
    15  C    4.699692   3.887350   2.568617   1.558034   2.593928
    16  C    5.678648   5.075284   3.937554   2.566290   3.090654
    17  O    5.122128   4.042888   2.850465   2.396587   3.802712
    18  C    5.381706   4.568621   3.085520   2.578477   3.171003
    19  O    6.720140   5.800334   4.310483   3.798044   4.499751
    20  H    2.900104   2.121070   1.098559   2.175141   2.694227
    21  H    3.413140   2.133242   1.092339   2.170733   3.479092
    22  H    3.214477   2.667342   2.155159   1.099605   2.153027
    23  H    4.229757   4.231352   3.496261   2.166331   1.094942
    24  H    3.574404   3.547927   2.746711   2.172985   1.098388
    25  H    2.780184   3.351493   3.588857   2.805019   2.158552
    26  H    3.464412   4.207846   4.229688   3.511872   2.145729
    27  H    2.095118   3.383620   4.220628   4.267326   3.530861
    28  H    3.073304   3.054092   4.388607   5.611064   6.133972
    29  H    3.261869   3.276277   4.675539   5.557848   6.188044
    30  H    2.810536   3.200016   3.173849   3.674702   3.002639
    31  H    2.766995   3.683414   4.302873   4.920716   4.252011
    32  H    3.469112   4.345281   4.545717   4.622431   3.472676
    33  H    3.926332   2.794299   2.940589   3.541003   4.915327
    34  H    4.318172   3.481466   4.219944   5.036467   6.221068
    35  H    3.378474   2.807570   3.603804   3.971828   4.988065
    36  H    3.947485   2.734561   2.882799   4.262411   5.427102
    37  H    6.663929   5.944002   4.716824   3.504530   4.131259
    38  H    5.877191   5.479269   4.375398   2.930336   2.879772
    39  H    5.580079   5.052990   4.167082   2.744799   3.324175
    40  H    6.013082   4.904471   3.619792   3.215584   4.500504
    41  H    5.536489   4.959896   3.569596   2.898725   2.917175
    42  H    5.058964   4.150685   2.677022   2.769720   3.458334
    43  H    7.194777   6.254225   4.756822   4.481894   5.115564
                    6          7          8          9         10
     6  C    0.000000
     7  C    1.544656   0.000000
     8  C    3.797761   2.601947   0.000000
     9  C    4.906489   3.870312   1.519589   0.000000
    10  C    4.575377   3.880648   2.424122   1.538618   0.000000
    11  O    4.263140   3.004156   1.231759   2.444448   3.615103
    12  C    2.574314   1.542571   3.487654   4.638407   4.641992
    13  C    5.129930   4.810045   3.459587   2.557614   1.533875
    14  O    5.601368   4.831256   3.485484   2.413694   1.440709
    15  C    3.966596   4.831047   6.007484   6.178962   4.887660
    16  C    4.366709   5.574562   6.973631   7.287924   6.096215
    17  O    4.976651   5.630692   6.223301   6.049203   4.606459
    18  C    4.675719   5.387470   6.754978   6.929057   5.627030
    19  O    6.019099   6.798886   8.046721   8.081581   6.681261
    20  H    3.450032   3.276429   4.161445   4.352908   3.299010
    21  H    4.268487   4.262400   4.409843   4.118139   2.667115
    22  H    2.736662   3.514637   4.356367   4.671182   3.650005
    23  H    2.128009   3.526171   5.615291   6.423286   5.643297
    24  H    2.174044   2.882325   5.036705   5.815673   5.055734
    25  H    1.098802   2.160040   3.792914   4.840654   4.556978
    26  H    1.098632   2.142387   4.596846   5.839707   5.627116
    27  H    2.128838   1.098159   2.611959   4.083232   4.446750
    28  H    5.626902   4.419270   2.141167   1.096659   2.172964
    29  H    5.562118   4.637529   2.170809   1.094718   2.224296
    30  H    2.914689   2.203087   3.957487   4.834037   4.534858
    31  H    3.518907   2.185654   3.307159   4.425754   4.712507
    32  H    2.778184   2.183533   4.411315   5.663608   5.690931
    33  H    5.232636   5.160351   4.282957   3.510405   2.184146
    34  H    6.183018   5.755753   4.047855   2.839795   2.163131
    35  H    4.787729   4.607519   3.343675   2.783977   2.182113
    36  H    5.799725   5.252920   4.242114   3.254812   1.970345
    37  H    5.453983   6.630906   7.939260   8.134210   6.849754
    38  H    4.147107   5.486839   7.241713   7.753642   6.675805
    39  H    4.299222   5.545745   6.751679   7.066233   5.961329
    40  H    5.793477   6.477967   7.133274   6.909538   5.427744
    41  H    4.428110   5.241600   6.980092   7.368023   6.202934
    42  H    4.830362   5.228040   6.366697   6.424495   5.116305
    43  H    6.628119   7.281546   8.510227   8.500878   7.101145
                   11         12         13         14         15
    11  O    0.000000
    12  C    3.814940   0.000000
    13  C    4.533684   5.826719   0.000000
    14  O    4.626463   5.219880   2.435666   0.000000
    15  C    7.035923   5.379532   4.816903   5.340169   0.000000
    16  C    7.883455   6.254464   5.825435   6.726246   1.538363
    17  O    7.347409   6.287615   4.210788   4.912532   1.446049
    18  C    7.793337   5.508669   5.835331   5.764008   1.536064
    19  O    9.123608   6.941126   6.685049   6.698762   2.392834
    20  H    5.224368   3.279139   4.171666   3.417313   2.979665
    21  H    5.612331   4.732581   2.970390   2.765986   2.613084
    22  H    5.292582   4.582923   3.483309   4.611505   2.117789
    23  H    6.277175   4.104766   5.896868   6.473148   2.699590
    24  H    5.771827   2.881011   5.719473   5.615877   2.949353
    25  H    4.205468   3.502367   4.824614   5.764071   4.137246
    26  H    4.845098   2.773807   6.216695   6.624568   4.696475
    27  H    2.541259   2.133052   5.316946   5.503200   5.788517
    28  H    2.838833   4.867919   3.364099   2.397191   6.863533
    29  H    2.748538   5.567499   2.623775   3.123052   6.817274
    30  H    4.536523   1.095305   5.735085   4.880903   4.814535
    31  H    3.456930   1.096388   6.046047   5.170976   6.274656
    32  H    4.554808   1.097241   6.802224   6.304754   5.848527
    33  H    5.418335   6.111495   1.096691   2.742720   4.077805
    34  H    5.023008   6.724299   1.095979   2.653753   5.795601
    35  H    4.258179   5.841734   1.095450   3.389558   4.937394
    36  H    5.433809   5.641200   2.500665   0.972867   4.840658
    37  H    8.894452   7.249027   6.470366   7.352226   2.167488
    38  H    8.052457   6.043529   6.576230   7.344845   2.205614
    39  H    7.603856   6.465737   5.495077   6.770185   2.175737
    40  H    8.273326   7.012006   5.035498   5.557579   1.943166
    41  H    7.914108   5.200772   6.552283   6.422930   2.181287
    42  H    7.450131   5.186231   5.515476   5.031953   2.174641
    43  H    9.600238   7.242003   7.226498   6.940351   3.214795
                   16         17         18         19         20
    16  C    0.000000
    17  O    2.408593   0.000000
    18  C    2.527897   2.408266   0.000000
    19  O    2.892098   2.717566   1.435873   0.000000
    20  H    4.384254   3.488929   2.950825   4.253200   0.000000
    21  H    4.073549   2.343706   3.086288   4.038914   1.754641
    22  H    2.706935   2.549685   3.470152   4.502761   3.050253
    23  H    2.616334   4.028775   3.315831   4.454089   3.665965
    24  H    3.630603   4.214439   2.965366   4.353400   2.418599
    25  H    4.336919   4.975336   5.143831   6.387026   4.088625
    26  H    4.879225   5.848927   5.255653   6.571941   4.285430
    27  H    6.394381   6.561638   6.434441   7.834607   4.355435
    28  H    8.081880   6.727891   7.430018   8.580568   4.679676
    29  H    7.815730   6.565736   7.713306   8.804668   5.310779
    30  H    5.834931   5.716162   4.708588   6.117262   2.491496
    31  H    7.244635   7.052384   6.381168   7.801298   3.865103
    32  H    6.529745   6.919453   5.901428   7.313409   4.086686
    33  H    5.099674   3.259132   5.096538   5.795138   3.922722
    34  H    6.804973   5.034671   6.765212   7.521530   5.087090
    35  H    5.710182   4.478958   6.141690   7.033152   4.616288
    36  H    6.256340   4.242480   5.210962   6.001266   3.271141
    37  H    1.094965   2.606445   2.788969   2.570737   5.123110
    38  H    1.094427   3.381841   2.783992   3.270100   4.641663
    39  H    1.096031   2.698356   3.481804   3.888387   4.822609
    40  H    2.669082   0.975448   2.379979   2.149726   4.077401
    41  H    2.768718   3.370770   1.098066   2.090725   3.245872
    42  H    3.482873   2.696230   1.095836   2.079640   2.306141
    43  H    3.839388   3.469445   1.963392   0.970748   4.513523
                   21         22         23         24         25
    21  H    0.000000
    22  H    2.603811   0.000000
    23  H    4.279610   2.562149   0.000000
    24  H    3.656597   3.059989   1.751983   0.000000
    25  H    4.504282   2.486442   2.481731   3.070204   0.000000
    26  H    5.276220   3.696758   2.344794   2.516882   1.757205
    27  H    5.237398   4.270159   4.250209   3.846630   2.413811
    28  H    4.603065   5.553470   7.163818   6.333669   5.711904
    29  H    4.854936   5.155315   7.082810   6.677108   5.301135
    30  H    4.133846   4.415949   3.942922   2.391994   3.914626
    31  H    5.249779   5.389040   5.176736   3.924515   4.319785
    32  H    5.604299   5.164269   4.138142   3.050339   3.755428
    33  H    2.399130   3.116409   5.592821   5.490041   4.971364
    34  H    3.827539   4.554995   6.991401   6.780654   5.854834
    35  H    3.574771   3.245489   5.650478   5.739519   4.272586
    36  H    2.255224   4.425175   6.350313   5.554491   5.961426
    37  H    4.650423   3.651666   3.645323   4.550854   5.424308
    38  H    4.720165   3.218153   2.104763   3.304380   4.241205
    39  H    4.322430   2.430775   2.844185   4.118729   3.994279
    40  H    3.018500   3.481344   4.624079   4.774196   5.854214
    41  H    3.850956   3.857339   2.901471   2.484023   5.032787
    42  H    2.571906   3.741552   3.902532   3.084433   5.394728
    43  H    4.440178   5.281697   5.154047   4.789268   7.100041
                   26         27         28         29         30
    26  H    0.000000
    27  H    2.393700   0.000000
    28  H    6.505901   4.635365   0.000000
    29  H    6.485816   4.687324   1.769439   0.000000
    30  H    3.248923   3.068200   5.002510   5.847381   0.000000
    31  H    3.734492   2.447100   4.442239   5.359509   1.768770
    32  H    2.528590   2.490013   5.915788   6.543570   1.773097
    33  H    6.326308   5.818385   4.243213   3.706125   5.859580
    34  H    7.261370   6.185741   3.454692   2.609300   6.642284
    35  H    5.832147   4.958892   3.785100   2.630891   5.915731
    36  H    6.844180   6.035200   3.360725   3.888001   5.161766
    37  H    5.947832   7.474955   8.903616   8.641110   6.748097
    38  H    4.423826   6.264699   8.527018   8.339304   5.664431
    39  H    4.855090   6.239707   7.959085   7.459262   6.205570
    40  H    6.602137   7.443095   7.524869   7.442371   6.347026
    41  H    4.796248   6.255909   7.857254   8.200286   4.419811
    42  H    5.493434   6.317557   6.791838   7.279213   4.275663
    43  H    7.155168   8.348559   8.894099   9.281972   6.325750
                   31         32         33         34         35
    31  H    0.000000
    32  H    1.772347   0.000000
    33  H    6.471271   7.048091   0.000000
    34  H    6.823707   7.734035   1.777538   0.000000
    35  H    6.124149   6.731222   1.774250   1.779181   0.000000
    36  H    5.737960   6.690468   2.399719   2.757489   3.541027
    37  H    8.228507   7.528151   5.623580   7.374675   6.428672
    38  H    7.096583   6.137516   5.951143   7.605960   6.407495
    39  H    7.427653   6.770496   4.837135   6.453159   5.202269
    40  H    7.786973   7.604727   4.024801   5.774065   5.376588
    41  H    6.144379   5.400972   5.920858   7.539115   6.767609
    42  H    5.929173   5.708373   4.832738   6.383078   5.986841
    43  H    8.043280   7.611855   6.349716   8.016013   7.678038
                   36         37         38         39         40
    36  H    0.000000
    37  H    6.769649   0.000000
    38  H    6.955433   1.766151   0.000000
    39  H    6.363769   1.772964   1.777999   0.000000
    40  H    4.790931   2.474820   3.616051   3.155065   0.000000
    41  H    5.983998   3.143485   2.574303   3.767875   3.406655
    42  H    4.474436   3.791927   3.791929   4.322024   2.726952
    43  H    6.221368   3.518307   4.123132   4.848967   2.852286
                   41         42         43
    41  H    0.000000
    42  H    1.779463   0.000000
    43  H    2.458311   2.208452   0.000000
 Stoichiometry    C15H24O4
 Framework group  C1[X(C15H24O4)]
 Deg. of freedom   123
 Full point group                 C1      NOp   1
 Largest Abelian subgroup         C1      NOp   1
 Largest concise Abelian subgroup C1      NOp   1
                         Standard orientation:                         
 ---------------------------------------------------------------------
 Center     Atomic      Atomic             Coordinates (Angstroms)
 Number     Number       Type             X           Y           Z
 ---------------------------------------------------------------------
      1          6           0       -1.894461    0.634719    0.001572
      2          6           0       -1.102305   -0.438627    0.233401
      3          6           0        0.357253   -0.422827    0.584050
      4          6           0        1.244533    0.336783   -0.439099
      5          6           0        1.080570    1.866518   -0.315047
      6          6           0       -0.265916    2.427727   -0.809744
      7          6           0       -1.538421    2.101156    0.002687
      8          6           0       -3.271259    0.175903   -0.243891
      9          6           0       -3.327732   -1.330292   -0.050657
     10          6           0       -1.858918   -1.765165    0.093621
     11          8           0       -4.231885    0.887093   -0.541610
     12          6           0       -1.497213    2.662917    1.438741
     13          6           0       -1.360510   -2.575068   -1.109882
     14          8           0       -1.738473   -2.549434    1.296143
     15          6           0        2.726817   -0.137427   -0.365425
     16          6           0        3.584706    0.481357   -1.482427
     17          8           0        2.693497   -1.566868   -0.581403
     18          6           0        3.366245    0.111968    1.008775
     19          8           0        4.645363   -0.540401    1.006599
     20          1           0        0.470559    0.043229    1.572375
     21          1           0        0.723032   -1.447441    0.681912
     22          1           0        0.913967    0.041718   -1.445476
     23          1           0        1.858905    2.361182   -0.905303
     24          1           0        1.250648    2.170615    0.726614
     25          1           0       -0.422408    2.099752   -1.846714
     26          1           0       -0.177352    3.522230   -0.844580
     27          1           0       -2.365382    2.611361   -0.508958
     28          1           0       -3.874914   -1.547188    0.874658
     29          1           0       -3.860978   -1.815918   -0.874199
     30          1           0       -0.738905    2.167445    2.054509
     31          1           0       -2.465941    2.530133    1.934725
     32          1           0       -1.272178    3.736741    1.424585
     33          1           0       -0.291038   -2.800624   -1.019964
     34          1           0       -1.908813   -3.522314   -1.166965
     35          1           0       -1.514497   -2.026130   -2.045278
     36          1           0       -0.847226   -2.939240    1.310292
     37          1           0        4.564804   -0.006255   -1.506743
     38          1           0        3.753000    1.553521   -1.341322
     39          1           0        3.105744    0.329267   -2.456464
     40          1           0        3.555727   -1.891840   -0.261324
     41          1           0        3.483992    1.188102    1.192675
     42          1           0        2.738151   -0.308006    1.802486
     43          1           0        4.912744   -0.671327    1.930568
 ---------------------------------------------------------------------
 Rotational constants (GHZ):      0.5799753      0.2518366      0.2038165
 Standard basis: 6-311+G(d,p) (5D, 7F)
 There are   581 symmetry adapted cartesian basis functions of A   symmetry.
 There are   562 symmetry adapted basis functions of A   symmetry.
   562 basis functions,   876 primitive gaussians,   581 cartesian basis functions
    73 alpha electrons       73 beta electrons
       nuclear repulsion energy      1596.4424177558 Hartrees.
 NAtoms=   43 NActive=   43 NUniq=   43 SFac= 1.00D+00 NAtFMM=   60 NAOKFM=F Big=F
 Integral buffers will be    131072 words long.
 Raffenetti 2 integral format.
 Two-electron integral symmetry is turned on.
 Using the following non-standard input for PCM:
 --- end of non-standard input.
 ------------------------------------------------------------------------------
 Polarizable Continuum Model (PCM)
 =================================
 Model                : PCM (using non-symmetric T matrix).
 Atomic radii         : SMD-Coulomb.
 Polarization charges : Total charges.
 Charge compensation  : None.
 Solution method      : On-the-fly selection.
 Cavity type          : VdW (van der Waals Surface) (Alpha=1.000).
 Cavity algorithm     : GePol (No added spheres)
                        Default sphere list used, NSphG=   43.
                        Lebedev-Laikov grids with approx.  5.0 points / Ang**2.
                        Smoothing algorithm: Karplus/York (Gamma=1.0000).
                        Polarization charges: spherical gaussians, with
                                              point-specific exponents (IZeta= 3).
                        Self-potential: point-specific (ISelfS= 7).
                        Self-field    : sphere-specific E.n sum rule (ISelfD= 2).
 Solvent              : Methanol, Eps=  32.613000 Eps(inf)=   1.765709
 ------------------------------------------------------------------------------
 ------------------------------------------------------------------------------
 Atomic radii for non-electrostatic terms: SMD-CDS.
 ------------------------------------------------------------------------------
 Nuclear repulsion after PCM non-electrostatic terms =     1596.4439622035 Hartrees.
 One-electron integrals computed using PRISM.
 NBasis=   562 RedAO= T EigKep=  1.50D-06  NBF=   562
 NBsUse=   560 1.00D-06 EigRej=  7.53D-07 NBFU=   560
 Initial guess from the checkpoint file:  "DY-202A-7R_1.chk"
 B after Tr=     0.000000    0.000000    0.000000
         Rot=    1.000000    0.000000    0.000000    0.000000 Ang=   0.00 deg.
 Requested convergence on RMS density matrix=1.00D-08 within 128 cycles.
 Requested convergence on MAX density matrix=1.00D-06.
 Requested convergence on             energy=1.00D-06.
 No special actions if energy rises.
 Inv3:  Mode=1 IEnd=    22048563.
 Iteration    1 A*A^-1 deviation from unit magnitude is 4.88D-15 for   2684.
 Iteration    1 A*A^-1 deviation from orthogonality  is 5.38D-15 for   2698   1526.
 Iteration    1 A^-1*A deviation from unit magnitude is 5.33D-15 for   2681.
 Iteration    1 A^-1*A deviation from orthogonality  is 2.48D-11 for   1684   1676.
 Error on total polarization charges =  0.07061
 SCF Done:  E(RmPW1PW91) =  -887.018146161     A.U. after   13 cycles
            NFock= 13  Conv=0.32D-08     -V/T= 2.0048
 SMD-CDS (non-electrostatic) energy       (kcal/mol) =       0.97
 (included in total energy above)
 DoSCS=F DFT=T ScalE2(SS,OS)=  1.000000  1.000000
 Range of M.O.s used for correlation:     1   560
 NBasis=   562 NAE=    73 NBE=    73 NFC=     0 NFV=     0
 NROrb=    560 NOA=    73 NOB=    73 NVA=   487 NVB=   487

 **** Warning!!: The largest alpha MO coefficient is  0.10980578D+03

 NEqPCM:  Using equilibrium solvation (IEInf=0, Eps=  32.6130, EpsInf=   1.7657)
          Differentiating once with respect to magnetic field using GIAOs.
          Electric field/nuclear overlap derivatives assumed to be zero.
 FoFJK:  IHMeth= 1 ICntrl=    6127 DoSepK=F KAlg= 0 I1Cent=   0 FoldK=F
 IRaf=         1 NMat=   1 IRICut=       1 DoRegI=T DoRafI=F ISym2E= 0.
          There are     3 degrees of freedom in the 1st order CPHF.  IDoFFX=0 NUNeed=     3.
      3 vectors produced by pass  0 Test12= 1.19D-12 3.33D-08 XBig12= 2.73D+02 2.65D+00.
 AX will form     3 AO Fock derivatives at one time.
      3 vectors produced by pass  1 Test12= 1.19D-12 3.33D-08 XBig12= 7.37D-01 2.41D-01.
      3 vectors produced by pass  2 Test12= 1.19D-12 3.33D-08 XBig12= 4.39D-03 4.06D-02.
      3 vectors produced by pass  3 Test12= 1.19D-12 3.33D-08 XBig12= 3.02D-05 2.02D-03.
      3 vectors produced by pass  4 Test12= 1.19D-12 3.33D-08 XBig12= 1.80D-07 1.52D-04.
      3 vectors produced by pass  5 Test12= 1.19D-12 3.33D-08 XBig12= 8.59D-10 7.74D-06.
      3 vectors produced by pass  6 Test12= 1.19D-12 3.33D-08 XBig12= 3.18D-12 3.18D-07.
 InvSVY:  IOpt=1 It=  1 EMax= 5.33D-15
 Solved reduced A of dimension    21 with     3 vectors.
 Calculating GIAO nuclear magnetic shielding tensors.
 SCF GIAO Magnetic shielding tensor (ppm):
      1  C    Isotropic =    35.0372   Anisotropy =   140.0204
   XX=   -26.0690   YX=   -26.2524   ZX=   -33.1928
   XY=   -26.7097   YY=    10.2925   ZY=     1.9810
   XZ=   -33.5741   YZ=    -2.1418   ZZ=   120.8882
   Eigenvalues:   -45.3824    22.1099   128.3842
      2  C    Isotropic =    -8.3138   Anisotropy =   205.7809
   XX=   -75.8749   YX=   -40.9286   ZX=   -47.3297
   XY=   -34.7951   YY=   -62.8970   ZY=    -8.4542
   XZ=   -62.7453   YZ=     1.6544   ZZ=   113.8304
   Eigenvalues:  -116.7882   -37.0268   128.8735
      3  C    Isotropic =   157.0491   Anisotropy =    23.4033
   XX=   158.6667   YX=     6.9077   ZX=    -7.5037
   XY=     2.1931   YY=   144.5236   ZY=    -2.8263
   XZ=    -4.9997   YZ=    -7.3345   ZZ=   167.9569
   Eigenvalues:   142.7463   155.7496   172.6513
      4  C    Isotropic =   137.5655   Anisotropy =    25.7255
   XX=   150.7587   YX=    -9.2707   ZX=     4.5036
   XY=    -4.8574   YY=   127.4766   ZY=     1.5093
   XZ=     8.4998   YZ=    -1.9630   ZZ=   134.4612
   Eigenvalues:   125.2001   132.7806   154.7158
      5  C    Isotropic =   158.0689   Anisotropy =    24.9547
   XX=   153.3719   YX=    -3.2680   ZX=     1.0656
   XY=     0.2166   YY=   174.4342   ZY=    -3.9258
   XZ=    -4.5963   YZ=    -0.5993   ZZ=   146.4006
   Eigenvalues:   145.7506   153.7508   174.7054
      6  C    Isotropic =   152.0351   Anisotropy =    15.7710
   XX=   153.3381   YX=    -3.7223   ZX=    -9.2240
   XY=    -4.3698   YY=   149.6274   ZY=    -1.0994
   XZ=    -6.3179   YZ=     5.5501   ZZ=   153.1397
   Eigenvalues:   145.0003   148.5559   162.5490
      7  C    Isotropic =   156.5608   Anisotropy =    14.7285
   XX=   152.7437   YX=     2.8857   ZX=    -5.2731
   XY=     3.5617   YY=   156.1408   ZY=     0.8242
   XZ=   -12.1439   YZ=     4.1725   ZZ=   160.7978
   Eigenvalues:   145.6087   157.6938   166.3797
      8  C    Isotropic =   -30.0666   Anisotropy =   157.6581
   XX=   -76.7930   YX=   -10.8846   ZX=   -32.1528
   XY=   -16.9814   YY=   -80.4246   ZY=    18.1854
   XZ=   -26.6948   YZ=    14.2307   ZZ=    67.0180
   Eigenvalues:   -93.0875   -72.1510    75.0388
      9  C    Isotropic =   134.1191   Anisotropy =    30.8991
   XX=   139.3542   YX=   -13.9915   ZX=    -5.8062
   XY=   -10.0648   YY=   145.2685   ZY=     1.6377
   XZ=     2.2199   YZ=    -2.2187   ZZ=   117.7346
   Eigenvalues:   117.5102   130.1286   154.7185
     10  C    Isotropic =   105.5445   Anisotropy =    37.9214
   XX=    96.8195   YX=     4.6820   ZX=     0.9377
   XY=     4.9019   YY=   105.4027   ZY=   -17.6749
   XZ=     6.4421   YZ=   -23.1796   ZZ=   114.4114
   Eigenvalues:    85.7006   100.1075   130.8254
     11  O    Isotropic =  -159.0563   Anisotropy =   790.5467
   XX=  -466.9113   YX=   143.8097   ZX=  -199.5660
   XY=   101.6868   YY=  -324.7407   ZY=   116.6003
   XZ=  -166.6311   YZ=   126.9518   ZZ=   314.4831
   Eigenvalues:  -590.8961  -254.2476   367.9748
     12  C    Isotropic =   171.3786   Anisotropy =    27.4981
   XX=   154.6096   YX=     3.7231   ZX=    -4.0060
   XY=     6.5793   YY=   177.3740   ZY=     8.1132
   XZ=    -6.9905   YZ=    11.1140   ZZ=   182.1523
   Eigenvalues:   151.5473   172.8778   189.7107
     13  C    Isotropic =   160.9475   Anisotropy =    39.2839
   XX=   146.7283   YX=    -7.9938   ZX=    -9.6902
   XY=   -10.5998   YY=   158.0386   ZY=    14.3877
   XZ=    -4.7636   YZ=    11.2307   ZZ=   178.0756
   Eigenvalues:   141.5018   154.2040   187.1368
     14  O    Isotropic =   255.4338   Anisotropy =    62.9218
   XX=   259.3719   YX=   -29.4177   ZX=     2.8011
   XY=   -19.6620   YY=   213.7591   ZY=    -7.3253
   XZ=    -7.0091   YZ=   -28.7109   ZZ=   293.1703
   Eigenvalues:   199.8227   269.0970   297.3817
     15  C    Isotropic =   107.7426   Anisotropy =    43.2115
   XX=    98.1199   YX=    -6.5574   ZX=    -4.4614
   XY=     2.8958   YY=   135.7659   ZY=     8.4748
   XZ=    -4.0526   YZ=     2.5361   ZZ=    89.3420
   Eigenvalues:    87.2058    99.4717   136.5503
     16  C    Isotropic =   163.2349   Anisotropy =    38.0341
   XX=   155.6590   YX=    14.0752   ZX=   -14.8247
   XY=    13.1486   YY=   161.8311   ZY=    -4.0742
   XZ=   -14.5893   YZ=   -12.5628   ZZ=   172.2147
   Eigenvalues:   142.9031   158.2107   188.5910
     17  O    Isotropic =   264.1447   Anisotropy =    50.5519
   XX=   255.4677   YX=    11.8184   ZX=     1.3986
   XY=     2.8020   YY=   292.7101   ZY=    -8.7473
   XZ=    -8.5418   YZ=   -18.7597   ZZ=   244.2563
   Eigenvalues:   240.4433   254.1449   297.8460
     18  C    Isotropic =   119.3424   Anisotropy =    45.7213
   XX=   142.2975   YX=   -11.5829   ZX=    11.5247
   XY=   -21.2353   YY=   111.0347   ZY=     2.0323
   XZ=     1.9652   YZ=     5.6883   ZZ=   104.6949
   Eigenvalues:    97.9299   110.2740   149.8232
     19  O    Isotropic =   320.5536   Anisotropy =    78.6429
   XX=   313.1249   YX=   -13.1906   ZX=    15.4296
   XY=     4.6203   YY=   283.7482   ZY=    -3.8823
   XZ=    26.9485   YZ=    -8.7925   ZZ=   364.7877
   Eigenvalues:   282.9739   305.7048   372.9822
     20  H    Isotropic =    29.3912   Anisotropy =     4.8764
   XX=    29.0527   YX=     0.0999   ZX=    -0.6981
   XY=    -0.8104   YY=    26.7983   ZY=     0.4436
   XZ=     0.9348   YZ=     2.2873   ZZ=    32.3228
   Eigenvalues:    26.4263    29.1053    32.6422
     21  H    Isotropic =    28.5734   Anisotropy =     7.3559
   XX=    32.0627   YX=     1.2659   ZX=    -1.6378
   XY=     1.6603   YY=    30.8091   ZY=    -1.3811
   XZ=    -1.1292   YZ=    -2.3033   ZZ=    22.8484
   Eigenvalues:    22.3285    29.9144    33.4773
     22  H    Isotropic =    30.2623   Anisotropy =     2.0405
   XX=    31.1903   YX=     0.1130   ZX=     0.9624
   XY=     0.2273   YY=    28.3422   ZY=     1.4017
   XZ=    -0.8805   YZ=     0.7302   ZZ=    31.2544
   Eigenvalues:    27.9868    31.1775    31.6226
     23  H    Isotropic =    29.8725   Anisotropy =     8.0790
   XX=    33.8041   YX=    -0.2105   ZX=    -3.0302
   XY=     0.7203   YY=    31.7349   ZY=    -3.5183
   XZ=    -3.4382   YZ=    -2.7977   ZZ=    24.0786
   Eigenvalues:    22.1806    32.1785    35.2585
     24  H    Isotropic =    30.0248   Anisotropy =     4.4020
   XX=    30.9006   YX=    -1.5029   ZX=     2.3065
   XY=    -1.5375   YY=    29.9382   ZY=     3.5392
   XZ=     1.1028   YZ=     3.1690   ZZ=    29.2355
   Eigenvalues:    25.2854    31.8295    32.9594
     25  H    Isotropic =    30.2507   Anisotropy =     7.2785
   XX=    29.7061   YX=    -0.9998   ZX=     0.5897
   XY=    -1.1449   YY=    26.2393   ZY=    -1.5370
   XZ=    -0.1825   YZ=    -1.5428   ZZ=    34.8066
   Eigenvalues:    25.7089    29.9402    35.1030
     26  H    Isotropic =    29.9279   Anisotropy =     9.8230
   XX=    28.9913   YX=    -0.6276   ZX=    -0.6948
   XY=    -0.9743   YY=    35.3769   ZY=    -3.2767
   XZ=    -1.3090   YZ=    -3.5949   ZZ=    25.4155
   Eigenvalues:    24.0552    29.2519    36.4766
     27  H    Isotropic =    28.8728   Anisotropy =     9.3168
   XX=    33.3309   YX=    -1.2362   ZX=     2.9039
   XY=    -2.6053   YY=    26.4160   ZY=    -1.4049
   XZ=     2.9904   YZ=    -1.3863   ZZ=    26.8716
   Eigenvalues:    25.1792    26.3553    35.0841
     28  H    Isotropic =    29.0711   Anisotropy =     6.8639
   XX=    32.1567   YX=    -0.0290   ZX=    -2.5586
   XY=    -0.0578   YY=    26.9985   ZY=    -0.7747
   XZ=    -3.0347   YZ=    -2.4002   ZZ=    28.0581
   Eigenvalues:    25.3479    28.2183    33.6471
     29  H    Isotropic =    29.0492   Anisotropy =     6.1214
   XX=    31.6033   YX=    -0.4399   ZX=     2.1687
   XY=     0.4651   YY=    28.0115   ZY=     2.2356
   XZ=     3.0257   YZ=     2.6355   ZZ=    27.5329
   Eigenvalues:    24.7423    29.2752    33.1302
     30  H    Isotropic =    30.3949   Anisotropy =     5.1328
   XX=    29.9116   YX=    -3.3109   ZX=     0.8750
   XY=    -2.7915   YY=    28.5602   ZY=     0.6324
   XZ=     2.9480   YZ=     0.9641   ZZ=    32.7128
   Eigenvalues:    25.6335    31.7344    33.8167
     31  H    Isotropic =    30.8160   Anisotropy =     9.7215
   XX=    32.6638   YX=    -0.7337   ZX=    -4.0781
   XY=    -0.1063   YY=    27.8962   ZY=     1.6422
   XZ=    -5.2560   YZ=     2.6608   ZZ=    31.8880
   Eigenvalues:    26.2995    28.8514    37.2970
     32  H    Isotropic =    30.9041   Anisotropy =    11.0819
   XX=    27.1805   YX=    -0.0339   ZX=    -1.0598
   XY=     0.2652   YY=    37.0761   ZY=     2.6980
   XZ=    -0.0954   YZ=     4.2168   ZZ=    28.4557
   Eigenvalues:    26.6261    27.7942    38.2921
     33  H    Isotropic =    30.0165   Anisotropy =     6.2895
   XX=    34.0891   YX=     0.1677   ZX=     0.1073
   XY=    -0.8337   YY=    29.2271   ZY=     1.9930
   XZ=    -1.2726   YZ=     3.4817   ZZ=    26.7332
   Eigenvalues:    24.9616    30.8783    34.2095
     34  H    Isotropic =    30.0405   Anisotropy =     9.4343
   XX=    28.7017   YX=     2.2121   ZX=     0.3425
   XY=     3.0214   YY=    33.8942   ZY=     2.7016
   XZ=     0.6896   YZ=     4.2899   ZZ=    27.5256
   Eigenvalues:    25.8236    27.9678    36.3301
     35  H    Isotropic =    30.6025   Anisotropy =     8.2516
   XX=    27.6311   YX=     0.4355   ZX=     0.2429
   XY=     0.2975   YY=    28.1082   ZY=    -0.3730
   XZ=     0.8514   YZ=     0.2604   ZZ=    36.0680
   Eigenvalues:    27.4024    28.3014    36.1035
     36  H    Isotropic =    29.2891   Anisotropy =    14.8688
   XX=    35.7509   YX=    -4.7344   ZX=     1.1104
   XY=    -5.6005   YY=    27.8304   ZY=    -4.8996
   XZ=     2.1098   YZ=    -4.6252   ZZ=    24.2860
   Eigenvalues:    20.7638    27.9019    39.2016
     37  H    Isotropic =    30.0785   Anisotropy =     8.2333
   XX=    34.3093   YX=    -1.7740   ZX=    -2.3417
   XY=    -0.9287   YY=    26.3364   ZY=    -1.4772
   XZ=    -2.9811   YZ=    -0.9527   ZZ=    29.5898
   Eigenvalues:    25.3692    29.2989    35.5673
     38  H    Isotropic =    30.2508   Anisotropy =     9.0131
   XX=    29.9375   YX=     2.8621   ZX=    -2.0671
   XY=     2.1543   YY=    34.5286   ZY=    -1.2729
   XZ=    -2.3113   YZ=    -2.1980   ZZ=    26.2864
   Eigenvalues:    25.2280    29.2649    36.2596
     39  H    Isotropic =    30.8347   Anisotropy =     7.9335
   XX=    29.3967   YX=     0.0416   ZX=    -1.2756
   XY=     0.3719   YY=    27.0692   ZY=    -0.2944
   XZ=    -0.1702   YZ=    -0.1957   ZZ=    36.0381
   Eigenvalues:    27.0473    29.3330    36.1237
     40  H    Isotropic =    28.2554   Anisotropy =    17.2069
   XX=    34.2168   YX=    -6.1998   ZX=     5.8827
   XY=    -6.4138   YY=    29.1535   ZY=     0.2483
   XZ=     6.3730   YZ=     1.3506   ZZ=    21.3958
   Eigenvalues:    17.9401    27.0994    39.7266
     41  H    Isotropic =    27.9562   Anisotropy =     4.7761
   XX=    29.3162   YX=    -2.4543   ZX=     2.6369
   XY=    -1.0655   YY=    29.4299   ZY=     2.9093
   XZ=     2.4878   YZ=     2.3811   ZZ=    25.1225
   Eigenvalues:    22.4806    30.2477    31.1403
     42  H    Isotropic =    27.9467   Anisotropy =     7.8776
   XX=    32.9104   YX=    -1.0758   ZX=    -0.6821
   XY=    -2.4388   YY=    22.4498   ZY=    -0.5654
   XZ=     0.3453   YZ=    -0.7860   ZZ=    28.4798
   Eigenvalues:    22.0872    28.5545    33.1984
     43  H    Isotropic =    29.7692   Anisotropy =    22.0534
   XX=    28.0781   YX=    -3.4204   ZX=     7.8863
   XY=    -4.2688   YY=    21.3872   ZY=    -3.3539
   XZ=     7.2871   YZ=    -3.0482   ZZ=    39.8422
   Eigenvalues:    19.6324    25.2037    44.4714
 End of Minotr F.D. properties file   721 does not exist.
 End of Minotr F.D. properties file   722 does not exist.
 End of Minotr F.D. properties file   788 does not exist.

 **********************************************************************

            Population analysis using the SCF density.

 **********************************************************************

 Orbital symmetries:
       Occupied  (A) (A) (A) (A) (A) (A) (A) (A) (A) (A) (A) (A)
                 (A) (A) (A) (A) (A) (A) (A) (A) (A) (A) (A) (A)
                 (A) (A) (A) (A) (A) (A) (A) (A) (A) (A) (A) (A)
                 (A) (A) (A) (A) (A) (A) (A) (A) (A) (A) (A) (A)
                 (A) (A) (A) (A) (A) (A) (A) (A) (A) (A) (A) (A)
                 (A) (A) (A) (A) (A) (A) (A) (A) (A) (A) (A) (A)
                 (A)
       Virtual   (A) (A) (A) (A) (A) (A) (A) (A) (A) (A) (A) (A)
                 (A) (A) (A) (A) (A) (A) (A) (A) (A) (A) (A) (A)
                 (A) (A) (A) (A) (A) (A) (A) (A) (A) (A) (A) (A)
                 (A) (A) (A) (A) (A) (A) (A) (A) (A) (A) (A) (A)
                 (A) (A) (A) (A) (A) (A) (A) (A) (A) (A) (A) (A)
                 (A) (A) (A) (A) (A) (A) (A) (A) (A) (A) (A) (A)
                 (A) (A) (A) (A) (A) (A) (A) (A) (A) (A) (A) (A)
                 (A) (A) (A) (A) (A) (A) (A) (A) (A) (A) (A) (A)
                 (A) (A) (A) (A) (A) (A) (A) (A) (A) (A) (A) (A)
                 (A) (A) (A) (A) (A) (A) (A) (A) (A) (A) (A) (A)
                 (A) (A) (A) (A) (A) (A) (A) (A) (A) (A) (A) (A)
                 (A) (A) (A) (A) (A) (A) (A) (A) (A) (A) (A) (A)
                 (A) (A) (A) (A) (A) (A) (A) (A) (A) (A) (A) (A)
                 (A) (A) (A) (A) (A) (A) (A) (A) (A) (A) (A) (A)
                 (A) (A) (A) (A) (A) (A) (A) (A) (A) (A) (A) (A)
                 (A) (A) (A) (A) (A) (A) (A) (A) (A) (A) (A) (A)
                 (A) (A) (A) (A) (A) (A) (A) (A) (A) (A) (A) (A)
                 (A) (A) (A) (A) (A) (A) (A) (A) (A) (A) (A) (A)
                 (A) (A) (A) (A) (A) (A) (A) (A) (A) (A) (A) (A)
                 (A) (A) (A) (A) (A) (A) (A) (A) (A) (A) (A) (A)
                 (A) (A) (A) (A) (A) (A) (A) (A) (A) (A) (A) (A)
                 (A) (A) (A) (A) (A) (A) (A) (A) (A) (A) (A) (A)
                 (A) (A) (A) (A) (A) (A) (A) (A) (A) (A) (A) (A)
                 (A) (A) (A) (A) (A) (A) (A) (A) (A) (A) (A) (A)
                 (A) (A) (A) (A) (A) (A) (A) (A) (A) (A) (A) (A)
                 (A) (A) (A) (A) (A) (A) (A) (A) (A) (A) (A) (A)
                 (A) (A) (A) (A) (A) (A) (A) (A) (A) (A) (A) (A)
                 (A) (A) (A) (A) (A) (A) (A) (A) (A) (A) (A) (A)
                 (A) (A) (A) (A) (A) (A) (A) (A) (A) (A) (A) (A)
                 (A) (A) (A) (A) (A) (A) (A) (A) (A) (A) (A) (A)
                 (A) (A) (A) (A) (A) (A) (A) (A) (A) (A) (A) (A)
                 (A) (A) (A) (A) (A) (A) (A) (A) (A) (A) (A) (A)
                 (A) (A) (A) (A) (A) (A) (A) (A) (A) (A) (A) (A)
                 (A) (A) (A) (A) (A) (A) (A) (A) (A) (A) (A) (A)
                 (A) (A) (A) (A) (A) (A) (A) (A) (A) (A) (A) (A)
                 (A) (A) (A) (A) (A) (A) (A) (A) (A) (A) (A) (A)
                 (A) (A) (A) (A) (A) (A) (A) (A) (A) (A) (A) (A)
                 (A) (A) (A) (A) (A) (A) (A) (A) (A) (A) (A) (A)
                 (A) (A) (A) (A) (A) (A) (A) (A) (A) (A) (A) (A)
                 (A) (A) (A) (A) (A) (A) (A) (A) (A) (A) (A) (A)
                 (A) (A) (A) (A) (A) (A) (A)
 The electronic state is 1-A.
 Alpha  occ. eigenvalues --  -19.22662 -19.22633 -19.21547 -19.21069 -10.32679
 Alpha  occ. eigenvalues --  -10.30750 -10.29552 -10.27601 -10.26468 -10.24279
 Alpha  occ. eigenvalues --  -10.24253 -10.24035 -10.23503 -10.23409 -10.22464
 Alpha  occ. eigenvalues --  -10.22359 -10.22254 -10.21619 -10.21420  -1.07250
 Alpha  occ. eigenvalues --   -1.06806  -1.06055  -1.03990  -0.89011  -0.84176
 Alpha  occ. eigenvalues --   -0.81762  -0.77783  -0.76628  -0.74481  -0.71427
 Alpha  occ. eigenvalues --   -0.70229  -0.67962  -0.65870  -0.63203  -0.60078
 Alpha  occ. eigenvalues --   -0.57590  -0.55739  -0.54201  -0.53989  -0.51090
 Alpha  occ. eigenvalues --   -0.50533  -0.49136  -0.48825  -0.47627  -0.46265
 Alpha  occ. eigenvalues --   -0.45624  -0.44830  -0.44742  -0.44162  -0.43626
 Alpha  occ. eigenvalues --   -0.42969  -0.41342  -0.40689  -0.40313  -0.39671
 Alpha  occ. eigenvalues --   -0.39378  -0.38906  -0.38787  -0.37968  -0.37283
 Alpha  occ. eigenvalues --   -0.36337  -0.35780  -0.35167  -0.34929  -0.34107
 Alpha  occ. eigenvalues --   -0.33182  -0.32761  -0.31882  -0.30236  -0.29789
 Alpha  occ. eigenvalues --   -0.28973  -0.27230  -0.26643
 Alpha virt. eigenvalues --   -0.05298   0.00524   0.01479   0.02058   0.02174
 Alpha virt. eigenvalues --    0.03242   0.03687   0.03928   0.04289   0.04383
 Alpha virt. eigenvalues --    0.05344   0.05843   0.06085   0.06283   0.06677
 Alpha virt. eigenvalues --    0.07044   0.07191   0.07671   0.08432   0.08771
 Alpha virt. eigenvalues --    0.09176   0.09444   0.09864   0.09985   0.10548
 Alpha virt. eigenvalues --    0.10838   0.11522   0.12107   0.12196   0.12557
 Alpha virt. eigenvalues --    0.12763   0.13237   0.13732   0.14175   0.14670
 Alpha virt. eigenvalues --    0.15429   0.15632   0.16157   0.16405   0.16641
 Alpha virt. eigenvalues --    0.17034   0.17237   0.17460   0.17931   0.18050
 Alpha virt. eigenvalues --    0.18319   0.18722   0.18873   0.19267   0.19615
 Alpha virt. eigenvalues --    0.19727   0.19861   0.20295   0.20730   0.21090
 Alpha virt. eigenvalues --    0.21382   0.21799   0.21876   0.22128   0.22380
 Alpha virt. eigenvalues --    0.22733   0.23043   0.23506   0.23620   0.23835
 Alpha virt. eigenvalues --    0.24051   0.24116   0.24839   0.25272   0.25332
 Alpha virt. eigenvalues --    0.25664   0.26099   0.26473   0.26682   0.27076
 Alpha virt. eigenvalues --    0.27290   0.27590   0.27975   0.28666   0.28711
 Alpha virt. eigenvalues --    0.29030   0.29203   0.29965   0.30216   0.30410
 Alpha virt. eigenvalues --    0.30816   0.31228   0.31368   0.31765   0.32114
 Alpha virt. eigenvalues --    0.32711   0.32842   0.33457   0.34055   0.34196
 Alpha virt. eigenvalues --    0.34605   0.35119   0.35697   0.36064   0.36305
 Alpha virt. eigenvalues --    0.36926   0.37526   0.37915   0.38304   0.38483
 Alpha virt. eigenvalues --    0.38813   0.39326   0.39723   0.40461   0.41031
 Alpha virt. eigenvalues --    0.41427   0.41832   0.42683   0.44070   0.44468
 Alpha virt. eigenvalues --    0.45256   0.45371   0.46461   0.46828   0.48416
 Alpha virt. eigenvalues --    0.48595   0.48853   0.49732   0.50150   0.50581
 Alpha virt. eigenvalues --    0.51937   0.53327   0.53707   0.54951   0.55104
 Alpha virt. eigenvalues --    0.56159   0.56685   0.57557   0.57828   0.58426
 Alpha virt. eigenvalues --    0.59402   0.59933   0.60225   0.60803   0.62254
 Alpha virt. eigenvalues --    0.62492   0.62827   0.63955   0.64811   0.65022
 Alpha virt. eigenvalues --    0.65537   0.66682   0.67055   0.68026   0.68594
 Alpha virt. eigenvalues --    0.68752   0.69123   0.69867   0.70118   0.71008
 Alpha virt. eigenvalues --    0.71591   0.71909   0.72795   0.72970   0.73356
 Alpha virt. eigenvalues --    0.73968   0.74122   0.74554   0.74992   0.75584
 Alpha virt. eigenvalues --    0.75744   0.76281   0.76962   0.77540   0.77679
 Alpha virt. eigenvalues --    0.78199   0.78620   0.79310   0.80130   0.81071
 Alpha virt. eigenvalues --    0.81672   0.81946   0.82220   0.83158   0.83262
 Alpha virt. eigenvalues --    0.84625   0.85818   0.87031   0.88447   0.89141
 Alpha virt. eigenvalues --    0.90852   0.92085   0.93270   0.94169   0.95690
 Alpha virt. eigenvalues --    0.97224   0.98005   0.99097   0.99796   1.02440
 Alpha virt. eigenvalues --    1.04081   1.05666   1.07105   1.08680   1.09553
 Alpha virt. eigenvalues --    1.09825   1.10546   1.12343   1.13183   1.14377
 Alpha virt. eigenvalues --    1.15497   1.17042   1.17759   1.18695   1.19838
 Alpha virt. eigenvalues --    1.21203   1.21687   1.22743   1.23476   1.24618
 Alpha virt. eigenvalues --    1.25238   1.25823   1.27490   1.28128   1.28740
 Alpha virt. eigenvalues --    1.29383   1.29970   1.33519   1.33910   1.34720
 Alpha virt. eigenvalues --    1.35552   1.36208   1.38149   1.39397   1.40030
 Alpha virt. eigenvalues --    1.41050   1.43494   1.45618   1.46242   1.46788
 Alpha virt. eigenvalues --    1.46957   1.47962   1.48960   1.49391   1.50241
 Alpha virt. eigenvalues --    1.50657   1.52108   1.52457   1.54367   1.55023
 Alpha virt. eigenvalues --    1.55610   1.56153   1.56596   1.57495   1.58752
 Alpha virt. eigenvalues --    1.59133   1.60137   1.60640   1.61210   1.61551
 Alpha virt. eigenvalues --    1.62071   1.63189   1.63795   1.64044   1.64715
 Alpha virt. eigenvalues --    1.64958   1.65992   1.66458   1.67359   1.67997
 Alpha virt. eigenvalues --    1.68770   1.69609   1.70262   1.71006   1.71087
 Alpha virt. eigenvalues --    1.71998   1.73168   1.73505   1.74066   1.74589
 Alpha virt. eigenvalues --    1.75320   1.76366   1.77253   1.77845   1.78436
 Alpha virt. eigenvalues --    1.78915   1.80329   1.80522   1.81198   1.81771
 Alpha virt. eigenvalues --    1.83657   1.84567   1.85797   1.86062   1.87534
 Alpha virt. eigenvalues --    1.88196   1.88484   1.89204   1.90675   1.91466
 Alpha virt. eigenvalues --    1.93015   1.94551   1.94976   1.96304   1.97442
 Alpha virt. eigenvalues --    1.97585   1.99317   2.02020   2.02379   2.03135
 Alpha virt. eigenvalues --    2.04314   2.05929   2.07159   2.08887   2.09553
 Alpha virt. eigenvalues --    2.10647   2.11498   2.13363   2.14260   2.15568
 Alpha virt. eigenvalues --    2.16157   2.16485   2.17621   2.17980   2.19049
 Alpha virt. eigenvalues --    2.20956   2.21610   2.22512   2.23348   2.25063
 Alpha virt. eigenvalues --    2.25786   2.27475   2.30407   2.30897   2.31213
 Alpha virt. eigenvalues --    2.32849   2.34046   2.34458   2.36870   2.39024
 Alpha virt. eigenvalues --    2.39868   2.40698   2.42177   2.44356   2.46257
 Alpha virt. eigenvalues --    2.47771   2.50016   2.50383   2.51689   2.52645
 Alpha virt. eigenvalues --    2.53584   2.54334   2.55676   2.56206   2.56888
 Alpha virt. eigenvalues --    2.57888   2.58833   2.59628   2.60381   2.60641
 Alpha virt. eigenvalues --    2.61927   2.63724   2.64142   2.65064   2.66240
 Alpha virt. eigenvalues --    2.66358   2.67304   2.67965   2.69248   2.70136
 Alpha virt. eigenvalues --    2.70928   2.72501   2.73500   2.73784   2.74641
 Alpha virt. eigenvalues --    2.76436   2.77005   2.80114   2.80390   2.80819
 Alpha virt. eigenvalues --    2.82726   2.83065   2.85098   2.87025   2.87625
 Alpha virt. eigenvalues --    2.89502   2.90376   2.91565   2.91965   2.93346
 Alpha virt. eigenvalues --    2.93721   2.95482   2.96330   2.96936   2.98681
 Alpha virt. eigenvalues --    2.99216   3.01136   3.03677   3.06355   3.06654
 Alpha virt. eigenvalues --    3.07814   3.08476   3.09474   3.12395   3.12936
 Alpha virt. eigenvalues --    3.14270   3.15921   3.16273   3.17681   3.19004
 Alpha virt. eigenvalues --    3.20004   3.21604   3.22234   3.24543   3.26249
 Alpha virt. eigenvalues --    3.26963   3.29460   3.30788   3.32761   3.33256
 Alpha virt. eigenvalues --    3.36167   3.36607   3.37942   3.41363   3.42715
 Alpha virt. eigenvalues --    3.50103   3.51626   3.61226   3.62045   3.66252
 Alpha virt. eigenvalues --    3.72157   3.79930   3.81341   3.82115   3.82668
 Alpha virt. eigenvalues --    3.83943   3.84488   3.85214   3.86513   3.87675
 Alpha virt. eigenvalues --    3.88470   3.90033   3.91316   3.92091   3.93117
 Alpha virt. eigenvalues --    3.94734   4.03511   4.04517   4.08603   4.12569
 Alpha virt. eigenvalues --    4.15848   4.16543   4.21668   4.27910   4.29762
 Alpha virt. eigenvalues --    4.33556   4.35343   4.38441   4.43575   4.46018
 Alpha virt. eigenvalues --    4.56295   5.11214   5.11980   5.18743   5.21049
 Alpha virt. eigenvalues --    5.26351   5.43815   5.47275   5.50175   5.68086
 Alpha virt. eigenvalues --    5.69172   5.69561   5.77652  23.73451  23.84013
 Alpha virt. eigenvalues --   23.87308  23.90855  23.94831  23.96483  23.99183
 Alpha virt. eigenvalues --   24.01540  24.02783  24.05766  24.06706  24.07150
 Alpha virt. eigenvalues --   24.08321  24.12113  24.28729  50.04046  50.05974
 Alpha virt. eigenvalues --   50.08569  50.13724
          Condensed to atoms (all electrons):
               1          2          3          4          5          6
     1  C   14.792729   2.113076  -2.027546   0.174328   0.800260  -0.304781
     2  C    2.113076  14.471915  -1.298572  -2.541065   0.089477   0.435157
     3  C   -2.027546  -1.298572   9.591054  -1.440940  -0.351858   0.020512
     4  C    0.174328  -2.541065  -1.440940  14.535292  -1.183470  -0.021655
     5  C    0.800260   0.089477  -0.351858  -1.183470   8.850062  -1.542747
     6  C   -0.304781   0.435157   0.020512  -0.021655  -1.542747   9.808544
     7  C   -4.582205  -0.866227   1.493710   0.617693  -0.612020  -1.670036
     8  C   -1.617357  -1.562434  -2.111875  -0.100875  -0.099906  -0.049188
     9  C    1.767303   3.025623  -0.018996   0.155097   0.145293  -0.148449
    10  C   -4.638585  -7.745209   1.734128  -0.231827  -0.097645   0.391386
    11  O    0.024607   0.073191   0.015212  -0.000305   0.000685   0.006395
    12  C   -0.453531   0.000423  -0.040889  -0.031449  -0.214405   0.004684
    13  C   -0.093702  -0.269422  -0.010822  -0.149815  -0.067401   0.051052
    14  O   -0.005002  -0.187952  -0.015890   0.024554  -0.002582  -0.009196
    15  C    0.085425   1.013814   0.764604  -4.980852  -0.057144  -0.756703
    16  C    0.101981  -0.081914  -0.663210  -0.136248   0.084492  -0.026410
    17  O   -0.014909  -0.049377  -0.129675  -0.087777   0.099659   0.000241
    18  C   -0.186746  -0.282891  -0.056302   0.758169  -0.044289  -0.021902
    19  O   -0.000143  -0.010170  -0.014929   0.104925   0.001215   0.001685
    20  H   -0.056745   0.010995   0.460819  -0.059505  -0.036334  -0.014636
    21  H    0.027183  -0.038920   0.315088   0.018478   0.032331  -0.002682
    22  H   -0.009518  -0.013733   0.007546   0.427349  -0.020712  -0.039591
    23  H   -0.016186   0.002617   0.036108  -0.132672   0.466594  -0.113525
    24  H   -0.023966  -0.016056  -0.015271  -0.011576   0.472326  -0.064996
    25  H   -0.004894  -0.025009  -0.008889   0.006232  -0.052657   0.474823
    26  H    0.035379   0.015677   0.006645   0.014560  -0.082756   0.458398
    27  H   -0.156562   0.041757   0.008896   0.003909  -0.015942  -0.037670
    28  H   -0.000188  -0.028813   0.011523   0.000428  -0.000280  -0.001164
    29  H    0.036967  -0.000343   0.007293  -0.000724  -0.000264   0.001165
    30  H   -0.118428   0.001828   0.016866   0.020944  -0.002109  -0.079027
    31  H   -0.066035   0.014761   0.015637  -0.008276   0.001719   0.026337
    32  H    0.082178   0.011868  -0.005357  -0.003322   0.001323   0.024601
    33  H   -0.011980  -0.026946   0.016104  -0.007732  -0.000862   0.002019
    34  H    0.008525   0.088117  -0.003802   0.003390   0.000460  -0.000845
    35  H   -0.018389  -0.064092  -0.009301  -0.004620   0.002944   0.003704
    36  H    0.035403   0.166395  -0.037658   0.043580   0.000113   0.000530
    37  H    0.000343  -0.000142  -0.002927   0.093334   0.003856   0.000964
    38  H    0.000186  -0.000728   0.008907  -0.080105   0.004342   0.007784
    39  H    0.000327   0.000702  -0.001326  -0.005262  -0.000847  -0.011668
    40  H    0.002090   0.022247   0.035587  -0.115908  -0.018504  -0.001408
    41  H    0.000382  -0.002100  -0.026823   0.032642   0.016549   0.014678
    42  H    0.006658   0.030424   0.079392  -0.096765   0.010369  -0.001351
    43  H   -0.000577  -0.000143  -0.002713  -0.028022   0.001783  -0.000133
               7          8          9         10         11         12
     1  C   -4.582205  -1.617357   1.767303  -4.638585   0.024607  -0.453531
     2  C   -0.866227  -1.562434   3.025623  -7.745209   0.073191   0.000423
     3  C    1.493710  -2.111875  -0.018996   1.734128   0.015212  -0.040889
     4  C    0.617693  -0.100875   0.155097  -0.231827  -0.000305  -0.031449
     5  C   -0.612020  -0.099906   0.145293  -0.097645   0.000685  -0.214405
     6  C   -1.670036  -0.049188  -0.148449   0.391386   0.006395   0.004684
     7  C   12.109154  -1.331084  -0.331556   0.024058  -0.063676   0.226497
     8  C   -1.331084  13.251584  -3.025152   2.044556   0.304485   0.112520
     9  C   -0.331556  -3.025152  12.359795  -6.933134  -0.062100  -0.163150
    10  C    0.024058   2.044556  -6.933134  20.520121  -0.053234   0.160477
    11  O   -0.063676   0.304485  -0.062100  -0.053234   8.228827  -0.050551
    12  C    0.226497   0.112520  -0.163150   0.160477  -0.050551   6.138848
    13  C   -0.117072   0.370284  -0.989736   0.353821  -0.000784   0.006649
    14  O    0.016988  -0.021126  -0.256250   0.585939  -0.000982  -0.003530
    15  C    0.454235  -0.038906   0.140367  -0.650372  -0.001320   0.003049
    16  C   -0.020803   0.010542   0.020631  -0.035301  -0.000032  -0.007455
    17  O   -0.004477  -0.004656   0.007248   0.025931  -0.000007  -0.000635
    18  C    0.036796  -0.045814  -0.003675   0.044482  -0.000003  -0.003687
    19  O   -0.000154   0.000214  -0.000182   0.001336   0.000000   0.000100
    20  H    0.017376  -0.013402   0.008795   0.026580  -0.000004  -0.006244
    21  H   -0.009625   0.018227  -0.002469   0.012545   0.000008  -0.001442
    22  H    0.009657  -0.009308   0.003967   0.001427   0.000035  -0.001079
    23  H    0.053417  -0.001680   0.000641  -0.001151  -0.000002  -0.001858
    24  H    0.016280   0.000101  -0.000972  -0.003957   0.000005   0.001375
    25  H   -0.039060   0.013040   0.003158  -0.010869   0.000126  -0.003437
    26  H   -0.089801  -0.007866   0.000850   0.003423   0.000061  -0.005751
    27  H    0.494230  -0.027820  -0.012109   0.030287   0.012401  -0.005880
    28  H    0.016922  -0.061655   0.454525  -0.022481  -0.002719   0.000485
    29  H    0.011455  -0.106237   0.456443  -0.080996  -0.000936  -0.000135
    30  H    0.135875  -0.009036   0.000425  -0.004454  -0.000173   0.409515
    31  H    0.026355  -0.046533   0.003789  -0.000915   0.001169   0.413065
    32  H   -0.186727   0.004742  -0.000118   0.004178   0.000289   0.439379
    33  H   -0.003239  -0.010218   0.014336   0.023572   0.000068  -0.000020
    34  H    0.000025  -0.005134  -0.020142  -0.142840   0.000023   0.000101
    35  H    0.004476   0.028241  -0.013765   0.023312  -0.000002   0.000365
    36  H    0.001326  -0.001349   0.101334  -0.191423   0.000000  -0.000060
    37  H   -0.000114   0.000035  -0.000012   0.000119   0.000000   0.000061
    38  H    0.000835   0.000059  -0.000023   0.000023   0.000000   0.000263
    39  H   -0.000694  -0.000298   0.000223  -0.000247   0.000000  -0.000250
    40  H    0.000853   0.000540  -0.000472  -0.003148   0.000000  -0.000080
    41  H   -0.000584   0.000239  -0.000008   0.000470   0.000000   0.000146
    42  H   -0.003456   0.000653  -0.000564  -0.001827   0.000000  -0.000037
    43  H    0.000134  -0.000028   0.000007   0.000095   0.000000   0.000016
              13         14         15         16         17         18
     1  C   -0.093702  -0.005002   0.085425   0.101981  -0.014909  -0.186746
     2  C   -0.269422  -0.187952   1.013814  -0.081914  -0.049377  -0.282891
     3  C   -0.010822  -0.015890   0.764604  -0.663210  -0.129675  -0.056302
     4  C   -0.149815   0.024554  -4.980852  -0.136248  -0.087777   0.758169
     5  C   -0.067401  -0.002582  -0.057144   0.084492   0.099659  -0.044289
     6  C    0.051052  -0.009196  -0.756703  -0.026410   0.000241  -0.021902
     7  C   -0.117072   0.016988   0.454235  -0.020803  -0.004477   0.036796
     8  C    0.370284  -0.021126  -0.038906   0.010542  -0.004656  -0.045814
     9  C   -0.989736  -0.256250   0.140367   0.020631   0.007248  -0.003675
    10  C    0.353821   0.585939  -0.650372  -0.035301   0.025931   0.044482
    11  O   -0.000784  -0.000982  -0.001320  -0.000032  -0.000007  -0.000003
    12  C    0.006649  -0.003530   0.003049  -0.007455  -0.000635  -0.003687
    13  C    6.683366  -0.080963  -0.094641  -0.037801  -0.015901   0.020717
    14  O   -0.080963   7.967269  -0.006798  -0.001442  -0.000870   0.002780
    15  C   -0.094641  -0.006798  12.113542  -1.281436   0.451642  -0.900003
    16  C   -0.037801  -0.001442  -1.281436   8.536692  -0.205718  -0.788252
    17  O   -0.015901  -0.000870   0.451642  -0.205718   8.070664  -0.104174
    18  C    0.020717   0.002780  -0.900003  -0.788252  -0.104174   6.978866
    19  O    0.000086  -0.000002  -0.149070  -0.059879   0.002834   0.198412
    20  H   -0.008655  -0.001240   0.035998   0.006757   0.001925   0.001261
    21  H   -0.010745   0.000411  -0.009182   0.007896   0.009883  -0.002819
    22  H   -0.002725  -0.000062  -0.001551  -0.011187  -0.006357   0.008170
    23  H    0.000075   0.000002   0.061139  -0.006608   0.000265   0.002402
    24  H    0.000124   0.000006  -0.003640   0.006507  -0.000439   0.010125
    25  H   -0.001596   0.000019   0.002005   0.001038  -0.000029   0.000492
    26  H   -0.000509   0.000004   0.000018   0.001683   0.000055  -0.000635
    27  H    0.001627   0.000040   0.000503  -0.000395  -0.000014  -0.000054
    28  H   -0.015506  -0.005123  -0.000121  -0.000002  -0.000001   0.000003
    29  H    0.022446   0.003165  -0.000148  -0.000016   0.000000   0.000026
    30  H   -0.000270   0.000078   0.011409  -0.000385   0.000000   0.001076
    31  H   -0.000050   0.000037   0.000275  -0.000029   0.000000   0.000059
    32  H    0.000151  -0.000013  -0.003530   0.000198   0.000000   0.000312
    33  H    0.388805  -0.012921   0.001049  -0.002057   0.005483   0.001807
    34  H    0.452411  -0.005601   0.000604   0.000134  -0.000063  -0.000022
    35  H    0.409698   0.013164  -0.001690   0.000121   0.000124  -0.000326
    36  H   -0.081973   0.270226   0.002140   0.000585  -0.000245   0.001013
    37  H    0.000089   0.000000  -0.155915   0.466603  -0.004839  -0.032976
    38  H   -0.000069   0.000000   0.100788   0.317200   0.011866  -0.003772
    39  H   -0.000349  -0.000005  -0.081509   0.468516  -0.008271   0.013733
    40  H    0.001662  -0.000037   0.223618   0.009031   0.229440  -0.107122
    41  H   -0.000111  -0.000007  -0.109220   0.020458   0.011295   0.420794
    42  H    0.000604   0.000068  -0.009459  -0.034693  -0.009696   0.408689
    43  H   -0.000008   0.000000   0.034228  -0.001342  -0.000113   0.016392
              19         20         21         22         23         24
     1  C   -0.000143  -0.056745   0.027183  -0.009518  -0.016186  -0.023966
     2  C   -0.010170   0.010995  -0.038920  -0.013733   0.002617  -0.016056
     3  C   -0.014929   0.460819   0.315088   0.007546   0.036108  -0.015271
     4  C    0.104925  -0.059505   0.018478   0.427349  -0.132672  -0.011576
     5  C    0.001215  -0.036334   0.032331  -0.020712   0.466594   0.472326
     6  C    0.001685  -0.014636  -0.002682  -0.039591  -0.113525  -0.064996
     7  C   -0.000154   0.017376  -0.009625   0.009657   0.053417   0.016280
     8  C    0.000214  -0.013402   0.018227  -0.009308  -0.001680   0.000101
     9  C   -0.000182   0.008795  -0.002469   0.003967   0.000641  -0.000972
    10  C    0.001336   0.026580   0.012545   0.001427  -0.001151  -0.003957
    11  O    0.000000  -0.000004   0.000008   0.000035  -0.000002   0.000005
    12  C    0.000100  -0.006244  -0.001442  -0.001079  -0.001858   0.001375
    13  C    0.000086  -0.008655  -0.010745  -0.002725   0.000075   0.000124
    14  O   -0.000002  -0.001240   0.000411  -0.000062   0.000002   0.000006
    15  C   -0.149070   0.035998  -0.009182  -0.001551   0.061139  -0.003640
    16  C   -0.059879   0.006757   0.007896  -0.011187  -0.006608   0.006507
    17  O    0.002834   0.001925   0.009883  -0.006357   0.000265  -0.000439
    18  C    0.198412   0.001261  -0.002819   0.008170   0.002402   0.010125
    19  O    8.138568  -0.000122  -0.000094  -0.000896  -0.000484   0.000142
    20  H   -0.000122   0.407145  -0.026885   0.003009   0.000318   0.001106
    21  H   -0.000094  -0.026885   0.472378  -0.001141  -0.000256   0.000158
    22  H   -0.000896   0.003009  -0.001141   0.435089  -0.003282   0.003948
    23  H   -0.000484   0.000318  -0.000256  -0.003282   0.502020  -0.030195
    24  H    0.000142   0.001106   0.000158   0.003948  -0.030195   0.452464
    25  H   -0.000002   0.000188  -0.000020   0.003308  -0.005381   0.004797
    26  H   -0.000006   0.000010   0.000003   0.000263  -0.005287  -0.004100
    27  H    0.000000  -0.000163   0.000005  -0.000212  -0.000140  -0.000037
    28  H    0.000000   0.000024  -0.000027   0.000001   0.000000   0.000001
    29  H    0.000000  -0.000011   0.000015   0.000007   0.000000   0.000000
    30  H   -0.000009  -0.001257   0.000037  -0.000092   0.000035  -0.001842
    31  H    0.000000   0.000071  -0.000011   0.000014   0.000006  -0.000043
    32  H    0.000000  -0.000031   0.000006   0.000018  -0.000139   0.000676
    33  H    0.000023   0.000002   0.001206   0.000185  -0.000001   0.000002
    34  H    0.000000   0.000007  -0.000334  -0.000034   0.000000   0.000000
    35  H   -0.000001   0.000016   0.000367   0.000785  -0.000001   0.000004
    36  H    0.000013   0.000101   0.003447  -0.000047  -0.000001  -0.000007
    37  H    0.005794  -0.000007  -0.000075  -0.000210   0.000186  -0.000111
    38  H   -0.001204   0.000014  -0.000009   0.000175   0.003411   0.000230
    39  H   -0.000457   0.000021   0.000026   0.002881   0.000505  -0.000002
    40  H    0.000114   0.000176  -0.001811   0.000949   0.000121   0.000079
    41  H   -0.040825   0.000467   0.000086  -0.000219  -0.000293  -0.001558
    42  H   -0.038190  -0.003094  -0.001776  -0.000112  -0.000082   0.000060
    43  H    0.257048   0.000009   0.000122   0.000012  -0.000013   0.000016
              25         26         27         28         29         30
     1  C   -0.004894   0.035379  -0.156562  -0.000188   0.036967  -0.118428
     2  C   -0.025009   0.015677   0.041757  -0.028813  -0.000343   0.001828
     3  C   -0.008889   0.006645   0.008896   0.011523   0.007293   0.016866
     4  C    0.006232   0.014560   0.003909   0.000428  -0.000724   0.020944
     5  C   -0.052657  -0.082756  -0.015942  -0.000280  -0.000264  -0.002109
     6  C    0.474823   0.458398  -0.037670  -0.001164   0.001165  -0.079027
     7  C   -0.039060  -0.089801   0.494230   0.016922   0.011455   0.135875
     8  C    0.013040  -0.007866  -0.027820  -0.061655  -0.106237  -0.009036
     9  C    0.003158   0.000850  -0.012109   0.454525   0.456443   0.000425
    10  C   -0.010869   0.003423   0.030287  -0.022481  -0.080996  -0.004454
    11  O    0.000126   0.000061   0.012401  -0.002719  -0.000936  -0.000173
    12  C   -0.003437  -0.005751  -0.005880   0.000485  -0.000135   0.409515
    13  C   -0.001596  -0.000509   0.001627  -0.015506   0.022446  -0.000270
    14  O    0.000019   0.000004   0.000040  -0.005123   0.003165   0.000078
    15  C    0.002005   0.000018   0.000503  -0.000121  -0.000148   0.011409
    16  C    0.001038   0.001683  -0.000395  -0.000002  -0.000016  -0.000385
    17  O   -0.000029   0.000055  -0.000014  -0.000001   0.000000   0.000000
    18  C    0.000492  -0.000635  -0.000054   0.000003   0.000026   0.001076
    19  O   -0.000002  -0.000006   0.000000   0.000000   0.000000  -0.000009
    20  H    0.000188   0.000010  -0.000163   0.000024  -0.000011  -0.001257
    21  H   -0.000020   0.000003   0.000005  -0.000027   0.000015   0.000037
    22  H    0.003308   0.000263  -0.000212   0.000001   0.000007  -0.000092
    23  H   -0.005381  -0.005287  -0.000140   0.000000   0.000000   0.000035
    24  H    0.004797  -0.004100  -0.000037   0.000001   0.000000  -0.001842
    25  H    0.471391  -0.027630  -0.006442   0.000006  -0.000003  -0.000045
    26  H   -0.027630   0.488443  -0.005237   0.000000  -0.000002   0.000149
    27  H   -0.006442  -0.005237   0.487278  -0.000028   0.000017   0.005159
    28  H    0.000006   0.000000  -0.000028   0.403844  -0.015606  -0.000007
    29  H   -0.000003  -0.000002   0.000017  -0.015606   0.423568   0.000002
    30  H   -0.000045   0.000149   0.005159  -0.000007   0.000002   0.472721
    31  H   -0.000235  -0.000174  -0.007181   0.000029   0.000004  -0.028835
    32  H    0.000185   0.003132  -0.002596  -0.000002   0.000001  -0.027840
    33  H   -0.000007  -0.000001   0.000000  -0.000218   0.000374   0.000001
    34  H    0.000004   0.000000  -0.000002   0.000343   0.001071   0.000000
    35  H   -0.000003  -0.000001   0.000001   0.000071   0.000403  -0.000003
    36  H   -0.000002   0.000000  -0.000002  -0.000175   0.000077   0.000018
    37  H   -0.000008  -0.000002   0.000000   0.000000   0.000000   0.000000
    38  H    0.000048  -0.000003  -0.000001   0.000000   0.000000  -0.000002
    39  H    0.000034   0.000025   0.000000   0.000000   0.000000   0.000001
    40  H    0.000004   0.000001   0.000000   0.000000   0.000000   0.000000
    41  H   -0.000025   0.000003  -0.000002   0.000000   0.000000   0.000008
    42  H   -0.000001   0.000001   0.000001   0.000000   0.000000  -0.000100
    43  H    0.000000   0.000000   0.000000   0.000000   0.000000   0.000000
              31         32         33         34         35         36
     1  C   -0.066035   0.082178  -0.011980   0.008525  -0.018389   0.035403
     2  C    0.014761   0.011868  -0.026946   0.088117  -0.064092   0.166395
     3  C    0.015637  -0.005357   0.016104  -0.003802  -0.009301  -0.037658
     4  C   -0.008276  -0.003322  -0.007732   0.003390  -0.004620   0.043580
     5  C    0.001719   0.001323  -0.000862   0.000460   0.002944   0.000113
     6  C    0.026337   0.024601   0.002019  -0.000845   0.003704   0.000530
     7  C    0.026355  -0.186727  -0.003239   0.000025   0.004476   0.001326
     8  C   -0.046533   0.004742  -0.010218  -0.005134   0.028241  -0.001349
     9  C    0.003789  -0.000118   0.014336  -0.020142  -0.013765   0.101334
    10  C   -0.000915   0.004178   0.023572  -0.142840   0.023312  -0.191423
    11  O    0.001169   0.000289   0.000068   0.000023  -0.000002   0.000000
    12  C    0.413065   0.439379  -0.000020   0.000101   0.000365  -0.000060
    13  C   -0.000050   0.000151   0.388805   0.452411   0.409698  -0.081973
    14  O    0.000037  -0.000013  -0.012921  -0.005601   0.013164   0.270226
    15  C    0.000275  -0.003530   0.001049   0.000604  -0.001690   0.002140
    16  C   -0.000029   0.000198  -0.002057   0.000134   0.000121   0.000585
    17  O    0.000000   0.000000   0.005483  -0.000063   0.000124  -0.000245
    18  C    0.000059   0.000312   0.001807  -0.000022  -0.000326   0.001013
    19  O    0.000000   0.000000   0.000023   0.000000  -0.000001   0.000013
    20  H    0.000071  -0.000031   0.000002   0.000007   0.000016   0.000101
    21  H   -0.000011   0.000006   0.001206  -0.000334   0.000367   0.003447
    22  H    0.000014   0.000018   0.000185  -0.000034   0.000785  -0.000047
    23  H    0.000006  -0.000139  -0.000001   0.000000  -0.000001  -0.000001
    24  H   -0.000043   0.000676   0.000002   0.000000   0.000004  -0.000007
    25  H   -0.000235   0.000185  -0.000007   0.000004  -0.000003  -0.000002
    26  H   -0.000174   0.003132  -0.000001   0.000000  -0.000001   0.000000
    27  H   -0.007181  -0.002596   0.000000  -0.000002   0.000001  -0.000002
    28  H    0.000029  -0.000002  -0.000218   0.000343   0.000071  -0.000175
    29  H    0.000004   0.000001   0.000374   0.001071   0.000403   0.000077
    30  H   -0.028835  -0.027840   0.000001   0.000000  -0.000003   0.000018
    31  H    0.486859  -0.021129   0.000000   0.000000   0.000000   0.000000
    32  H   -0.021129   0.490232   0.000000   0.000000   0.000000   0.000000
    33  H    0.000000   0.000000   0.458486  -0.025762  -0.022625   0.000489
    34  H    0.000000   0.000000  -0.025762   0.460115  -0.021872   0.001584
    35  H    0.000000   0.000000  -0.022625  -0.021872   0.461495  -0.000371
    36  H    0.000000   0.000000   0.000489   0.001584  -0.000371   0.395006
    37  H    0.000000   0.000000   0.000002   0.000000   0.000000   0.000000
    38  H    0.000000   0.000000   0.000000   0.000000   0.000000   0.000000
    39  H    0.000000   0.000000  -0.000006   0.000000   0.000005   0.000001
    40  H    0.000000   0.000000  -0.000268  -0.000007  -0.000009  -0.000022
    41  H    0.000000  -0.000002   0.000001   0.000000   0.000000   0.000002
    42  H    0.000002   0.000001  -0.000020  -0.000001   0.000000  -0.000063
    43  H    0.000000   0.000000   0.000000   0.000000   0.000000   0.000000
              37         38         39         40         41         42
     1  C    0.000343   0.000186   0.000327   0.002090   0.000382   0.006658
     2  C   -0.000142  -0.000728   0.000702   0.022247  -0.002100   0.030424
     3  C   -0.002927   0.008907  -0.001326   0.035587  -0.026823   0.079392
     4  C    0.093334  -0.080105  -0.005262  -0.115908   0.032642  -0.096765
     5  C    0.003856   0.004342  -0.000847  -0.018504   0.016549   0.010369
     6  C    0.000964   0.007784  -0.011668  -0.001408   0.014678  -0.001351
     7  C   -0.000114   0.000835  -0.000694   0.000853  -0.000584  -0.003456
     8  C    0.000035   0.000059  -0.000298   0.000540   0.000239   0.000653
     9  C   -0.000012  -0.000023   0.000223  -0.000472  -0.000008  -0.000564
    10  C    0.000119   0.000023  -0.000247  -0.003148   0.000470  -0.001827
    11  O    0.000000   0.000000   0.000000   0.000000   0.000000   0.000000
    12  C    0.000061   0.000263  -0.000250  -0.000080   0.000146  -0.000037
    13  C    0.000089  -0.000069  -0.000349   0.001662  -0.000111   0.000604
    14  O    0.000000   0.000000  -0.000005  -0.000037  -0.000007   0.000068
    15  C   -0.155915   0.100788  -0.081509   0.223618  -0.109220  -0.009459
    16  C    0.466603   0.317200   0.468516   0.009031   0.020458  -0.034693
    17  O   -0.004839   0.011866  -0.008271   0.229440   0.011295  -0.009696
    18  C   -0.032976  -0.003772   0.013733  -0.107122   0.420794   0.408689
    19  O    0.005794  -0.001204  -0.000457   0.000114  -0.040825  -0.038190
    20  H   -0.000007   0.000014   0.000021   0.000176   0.000467  -0.003094
    21  H   -0.000075  -0.000009   0.000026  -0.001811   0.000086  -0.001776
    22  H   -0.000210   0.000175   0.002881   0.000949  -0.000219  -0.000112
    23  H    0.000186   0.003411   0.000505   0.000121  -0.000293  -0.000082
    24  H   -0.000111   0.000230  -0.000002   0.000079  -0.001558   0.000060
    25  H   -0.000008   0.000048   0.000034   0.000004  -0.000025  -0.000001
    26  H   -0.000002  -0.000003   0.000025   0.000001   0.000003   0.000001
    27  H    0.000000  -0.000001   0.000000   0.000000  -0.000002   0.000001
    28  H    0.000000   0.000000   0.000000   0.000000   0.000000   0.000000
    29  H    0.000000   0.000000   0.000000   0.000000   0.000000   0.000000
    30  H    0.000000  -0.000002   0.000001   0.000000   0.000008  -0.000100
    31  H    0.000000   0.000000   0.000000   0.000000   0.000000   0.000002
    32  H    0.000000   0.000000   0.000000   0.000000  -0.000002   0.000001
    33  H    0.000002   0.000000  -0.000006  -0.000268   0.000001  -0.000020
    34  H    0.000000   0.000000   0.000000  -0.000007   0.000000  -0.000001
    35  H    0.000000   0.000000   0.000005  -0.000009   0.000000   0.000000
    36  H    0.000000   0.000000   0.000001  -0.000022   0.000002  -0.000063
    37  H    0.473161  -0.022719  -0.023034  -0.001553   0.000493  -0.000150
    38  H   -0.022719   0.481781  -0.024583  -0.000520   0.001099   0.000303
    39  H   -0.023034  -0.024583   0.469626   0.000464  -0.000094  -0.000214
    40  H   -0.001553  -0.000520   0.000464   0.439595  -0.000370   0.000192
    41  H    0.000493   0.001099  -0.000094  -0.000370   0.488387  -0.033622
    42  H   -0.000150   0.000303  -0.000214   0.000192  -0.033622   0.482594
    43  H    0.000137  -0.000061   0.000004  -0.001131  -0.000341  -0.005909
              43
     1  C   -0.000577
     2  C   -0.000143
     3  C   -0.002713
     4  C   -0.028022
     5  C    0.001783
     6  C   -0.000133
     7  C    0.000134
     8  C   -0.000028
     9  C    0.000007
    10  C    0.000095
    11  O    0.000000
    12  C    0.000016
    13  C   -0.000008
    14  O    0.000000
    15  C    0.034228
    16  C   -0.001342
    17  O   -0.000113
    18  C    0.016392
    19  O    0.257048
    20  H    0.000009
    21  H    0.000122
    22  H    0.000012
    23  H   -0.000013
    24  H    0.000016
    25  H    0.000000
    26  H    0.000000
    27  H    0.000000
    28  H    0.000000
    29  H    0.000000
    30  H    0.000000
    31  H    0.000000
    32  H    0.000000
    33  H    0.000000
    34  H    0.000000
    35  H    0.000000
    36  H    0.000000
    37  H    0.000137
    38  H   -0.000061
    39  H    0.000004
    40  H   -0.001131
    41  H   -0.000341
    42  H   -0.005909
    43  H    0.408069
 Mulliken charges:
               1
     1  C    0.312645
     2  C   -0.517803
     3  C   -0.350061
     4  C    0.425863
     5  C   -0.581118
     6  C   -0.814899
     7  C    0.164264
     8  C    0.148873
     9  C   -0.686814
    10  C    0.837351
    11  O   -0.430757
    12  C   -0.922460
    13  C   -0.713039
    14  O   -0.267158
    15  C   -0.207242
    16  C   -0.658451
    17  O   -0.280311
    18  C   -0.341114
    19  O   -0.395695
    20  H    0.245145
    21  H    0.190418
    22  H    0.213275
    23  H    0.189371
    24  H    0.208240
    25  H    0.205348
    26  H    0.200978
    27  H    0.192379
    28  H    0.265910
    29  H    0.240924
    30  H    0.197766
    31  H    0.189261
    32  H    0.187336
    33  H    0.210866
    34  H    0.209547
    35  H    0.207774
    36  H    0.290019
    37  H    0.199616
    38  H    0.194479
    39  H    0.202024
    40  H    0.285613
    41  H    0.208003
    42  H    0.221171
    43  H    0.322463
 Sum of Mulliken charges =   0.00000
 Mulliken charges with hydrogens summed into heavy atoms:
               1
     1  C    0.312645
     2  C   -0.517803
     3  C    0.085503
     4  C    0.639139
     5  C   -0.183507
     6  C   -0.408573
     7  C    0.356643
     8  C    0.148873
     9  C   -0.179981
    10  C    0.837351
    11  O   -0.430757
    12  C   -0.348097
    13  C   -0.084851
    14  O    0.022861
    15  C   -0.207242
    16  C   -0.062332
    17  O    0.005301
    18  C    0.088060
    19  O   -0.073231
 Electronic spatial extent (au):  <R**2>=           5617.1385
 Charge=              0.0000 electrons
 Dipole moment (field-independent basis, Debye):
    X=              7.7707    Y=             -0.3319    Z=              2.5006  Tot=              8.1698
 Quadrupole moment (field-independent basis, Debye-Ang):
   XX=           -143.3974   YY=           -112.9991   ZZ=           -111.8279
   XY=              9.4606   XZ=             11.2529   YZ=              1.8418
 Traceless Quadrupole moment (field-independent basis, Debye-Ang):
   XX=            -20.6559   YY=              9.7423   ZZ=             10.9136
   XY=              9.4606   XZ=             11.2529   YZ=              1.8418
 Octapole moment (field-independent basis, Debye-Ang**2):
  XXX=            167.8904  YYY=            -13.0695  ZZZ=             15.5448  XYY=             24.2771
  XXY=            -47.7960  XXZ=             61.6452  XZZ=             40.6330  YZZ=             -3.4920
  YYZ=             -0.3812  XYZ=            -31.0023
 Hexadecapole moment (field-independent basis, Debye-Ang**3):
 XXXX=          -5349.4560 YYYY=          -1890.1838 ZZZZ=           -673.1991 XXXY=            146.6451
 XXXZ=            123.8989 YYYX=            -41.3795 YYYZ=             -5.2159 ZZZX=            109.6286
 ZZZY=            -15.4731 XXYY=          -1125.4921 XXZZ=           -778.8031 YYZZ=           -457.0245
 XXYZ=             16.5781 YYXZ=             52.0340 ZZXY=            -25.6999
 N-N= 1.596443962203D+03 E-N=-5.262102065374D+03  KE= 8.827930989242D+02
 1\1\GINC-SNODE28\SP\RmPW1PW91\6-311+G(d,p)\C15H24O4\ROOT\25-Jan-2024\0
 \\# nmr=giao mpw1pw91/6-311+g(d,p) scrf(smd,solvent=methanol,read) gue
 ss=read geom=check\\NMR calculation\\0,1\C,0,-1.8455551391,0.650140037
 6,-0.0184871792\C,0,-1.0553968834,-0.4229615279,0.2211601226\C,0,0.404
 0278878,-0.4072938964,0.5723662779\C,0,1.2931065055,0.3436259424,-0.45
 56253053\C,0,1.1317846227,1.8744727545,-0.3422789313\C,0,-0.2134873514
 ,2.4345992715,-0.8414861974\C,0,-1.4869318955,2.1159201776,-0.02739443
 11\C,0,-3.2230494572,0.1920524049,-0.2613928884\C,0,-3.2822640719,-1.3
 12661778,-0.057725591\C,0,-1.8142843192,-1.7491061698,0.0902488576\O,0
 ,-4.1822861408,0.9028461118,-0.5644897938\C,0,-1.4453800428,2.68757207
 2,1.4047408219\C,0,-1.3167627961,-2.5682270789,-1.1073674682\O,0,-1.69
 57637025,-2.5252116386,1.2982457223\C,0,2.7745192815,-0.1326672834,-0.
 3779726177\C,0,3.6340006638,0.4768302972,-1.4988493976\O,0,2.738776689
 7,-1.5635135278,-0.5840304897\C,0,3.4137669037,0.1251437665,0.99475758
 53\O,0,4.691733792,-0.5294740392,0.9977053018\H,0,0.5177107665,0.06541
 72775,1.557481748\H,0,0.767956699,-1.4318452222,0.6775128308\H,0,0.962
 4742495,0.0421580483,-1.4600810363\H,0,1.9112554413,2.3636533968,-0.93
 55971679\H,0,1.3019286775,2.185499844,0.6973220053\H,0,-0.3700897266,2
 .0997028736,-1.8762252337\H,0,-0.1229785418,3.5286760221,-0.8838837328
 \H,0,-2.3127615873,2.6240117883,-0.5429547716\H,0,-3.8302441943,-1.522
 1607932,0.8688206018\H,0,-3.8159943959,-1.8030598007,-0.8781212619\H,0
 ,-0.6882242304,2.1950572965,2.02428707\H,0,-2.4145647603,2.5599416732,
 1.9011868369\H,0,-1.218447042,3.7608736321,1.3832293733\H,0,-0.2477307
 647,-2.7950342834,-1.0153895259\H,0,-1.8667087093,-3.5148803574,-1.158
 1216103\H,0,-1.4693609585,-2.0255316702,-2.0466260119\H,0,-0.805211689
 7,-2.9164769497,1.3155154441\H,0,4.613247767,-0.0126627863,-1.51932370
 26\H,0,3.8041206465,1.5496512001,-1.3651184161\H,0,3.1552096464,0.3188
 186554,-2.4720275714\H,0,3.6002880575,-1.8877703175,-0.2613020019\H,0,
 3.5333274089,1.2023208657,1.1712307489\H,0,2.7845758736,-0.2881991335,
 1.7910759464\H,0,4.9584668203,-0.6544471556,1.9226850403\\Version=ES64
 L-G09RevD.01\State=1-A\HF=-887.0181462\RMSD=3.151e-09\Dipole=3.0565382
 ,-0.1291035,0.9861089\Quadrupole=-15.3398431,7.237239,8.1026041,7.1307
 752,8.3087574,1.3638938\PG=C01 [X(C15H24O4)]\\@


 WE LEARN WISDOM FROM FAILURE MUCH MORE THAN FROM SUCCESS.
 WE DISCOVER WHAT WILL DO BY FINDING OUT WHAT WILL NOT DO...
 AND HE WHO NEVER MADE A MISTAKE NEVER MADE A DISCOVERY
 Job cpu time:       0 days  1 hours 15 minutes 57.5 seconds.
 File lengths (MBytes):  RWF=    326 Int=      0 D2E=      0 Chk=    483 Scr=      1
 Normal termination of Gaussian 09 at Thu Jan 25 10:03:09 2024.
