# Supplementary material for: New patchoulol- and guaiane-type sesquiterpenoids from Sanguisorba officinalis with anti-melanogenic activity
Source: Nat Prod Bioprospect. 2026 May 12;16(1):63. doi: 10.1007/s13659-026-00616-0 (PMC13161421; doi:10.1007/s13659-026-00616-0)
Supplement: Supplementary file 2 — Additional file 2. It includes the calculated NMR data of compound 11. [file 13659_2026_616_MOESM2_ESM.zip › New folder/11S-nmr-10.log]

 Entering Gaussian System, Link 0=/gpfs/home/zhengshan/software/Gaussian/g09/g09
 Input=DY-202A-7R_10-2.gjf
 Output=DY-202A-7R_10-2.log
 Initial command:
 /gpfs/home/zhengshan/software/Gaussian/g09/l1.exe "/gpfs/home/zhengshan/software/Gaussian/g09/scratch/zhengshan/%J/Gau-13904.inp" -scrdir="/gpfs/home/zhengshan/software/Gaussian/g09/scratch/zhengshan/%J/"
 Entering Link 1 = /gpfs/home/zhengshan/software/Gaussian/g09/l1.exe PID=     13905.
  
 Copyright (c) 1988,1990,1992,1993,1995,1998,2003,2009,2013,
            Gaussian, Inc.  All Rights Reserved.
  
 This is part of the Gaussian(R) 09 program.  It is based on
 the Gaussian(R) 03 system (copyright 2003, Gaussian, Inc.),
 the Gaussian(R) 98 system (copyright 1998, Gaussian, Inc.),
 the Gaussian(R) 94 system (copyright 1995, Gaussian, Inc.),
 the Gaussian 92(TM) system (copyright 1992, Gaussian, Inc.),
 the Gaussian 90(TM) system (copyright 1990, Gaussian, Inc.),
 the Gaussian 88(TM) system (copyright 1988, Gaussian, Inc.),
 the Gaussian 86(TM) system (copyright 1986, Carnegie Mellon
 University), and the Gaussian 82(TM) system (copyright 1983,
 Carnegie Mellon University). Gaussian is a federally registered
 trademark of Gaussian, Inc.
  
 This software contains proprietary and confidential information,
 including trade secrets, belonging to Gaussian, Inc.
  
 This software is provided under written license and may be
 used, copied, transmitted, or stored only in accord with that
 written license.
  
 The following legend is applicable only to US Government
 contracts under FAR:
  
                    RESTRICTED RIGHTS LEGEND
  
 Use, reproduction and disclosure by the US Government is
 subject to restrictions as set forth in subparagraphs (a)
 and (c) of the Commercial Computer Software - Restricted
 Rights clause in FAR 52.227-19.
  
 Gaussian, Inc.
 340 Quinnipiac St., Bldg. 40, Wallingford CT 06492
  
  
 ---------------------------------------------------------------
 Warning -- This program may not be used in any manner that
 competes with the business of Gaussian, Inc. or will provide
 assistance to any competitor of Gaussian, Inc.  The licensee
 of this program is prohibited from giving any competitor of
 Gaussian, Inc. access to this program.  By using this program,
 the user acknowledges that Gaussian, Inc. is engaged in the
 business of creating and licensing software in the field of
 computational chemistry and represents and warrants to the
 licensee that it is not a competitor of Gaussian, Inc. and that
 it will not use this program in any manner prohibited above.
 ---------------------------------------------------------------
  

 Cite this work as:
 Gaussian 09, Revision D.01,
 M. J. Frisch, G. W. Trucks, H. B. Schlegel, G. E. Scuseria, 
 M. A. Robb, J. R. Cheeseman, G. Scalmani, V. Barone, B. Mennucci, 
 G. A. Petersson, H. Nakatsuji, M. Caricato, X. Li, H. P. Hratchian, 
 A. F. Izmaylov, J. Bloino, G. Zheng, J. L. Sonnenberg, M. Hada, 
 M. Ehara, K. Toyota, R. Fukuda, J. Hasegawa, M. Ishida, T. Nakajima, 
 Y. Honda, O. Kitao, H. Nakai, T. Vreven, J. A. Montgomery, Jr., 
 J. E. Peralta, F. Ogliaro, M. Bearpark, J. J. Heyd, E. Brothers, 
 K. N. Kudin, V. N. Staroverov, T. Keith, R. Kobayashi, J. Normand, 
 K. Raghavachari, A. Rendell, J. C. Burant, S. S. Iyengar, J. Tomasi, 
 M. Cossi, N. Rega, J. M. Millam, M. Klene, J. E. Knox, J. B. Cross, 
 V. Bakken, C. Adamo, J. Jaramillo, R. Gomperts, R. E. Stratmann, 
 O. Yazyev, A. J. Austin, R. Cammi, C. Pomelli, J. W. Ochterski, 
 R. L. Martin, K. Morokuma, V. G. Zakrzewski, G. A. Voth, 
 P. Salvador, J. J. Dannenberg, S. Dapprich, A. D. Daniels, 
 O. Farkas, J. B. Foresman, J. V. Ortiz, J. Cioslowski, 
 and D. J. Fox, Gaussian, Inc., Wallingford CT, 2013.
 
 ******************************************
 Gaussian 09:  ES64L-G09RevD.01 24-Apr-2013
                25-Jan-2024 
 ******************************************
 %chk=DY-202A-7R_10.chk
 %mem=16GB
 %nprocshared=4
 Will use up to    4 processors via shared memory.
 ----------------------------------------------------------------------
 # nmr=giao mpw1pw91/6-311+g(d,p) scrf(smd,solvent=methanol,read) guess
 =read geom=check
 ----------------------------------------------------------------------
 1/29=2,38=1,40=2/1;
 2/12=2,40=1/2;
 3/5=4,6=6,7=111,11=2,14=-4,16=1,25=1,30=1,70=32203,72=3,74=-7,116=-2/1,2,8,3;
 4/5=1/1;
 5/5=2,38=6,53=3/2;
 8/6=1,10=90,11=11/1;
 10/13=100,45=16/2;
 6/7=2,8=2,9=2,10=2,28=1/1;
 99/9=1/99;
 ---------------
 NMR calculation
 ---------------
 Structure from the checkpoint file:  "DY-202A-7R_10.chk"
 Charge =  0 Multiplicity = 1
 Redundant internal coordinates found in file.
 C,0,-1.7602452762,0.6297507176,-0.1163772533
 C,0,-0.9670420895,-0.3782073524,0.3169713927
 C,0,0.4430264682,-0.2939227405,0.8303293673
 C,0,1.434534137,0.4292857364,-0.1138759257
 C,0,1.1802819558,1.9515741936,-0.1639011452
 C,0,-0.0857560292,2.3849666913,-0.9232978068
 C,0,-1.4538167078,2.0989027306,-0.2672359962
 C,0,-3.0984709178,0.09503141,-0.4254741002
 C,0,-3.1317890404,-1.380482552,-0.0660556862
 C,0,-1.6584206758,-1.7395483664,0.2250651874
 O,0,-4.0449588756,0.7363063205,-0.8830742076
 C,0,-1.6469056571,2.8425127766,1.0706195719
 C,0,-1.0392887984,-2.5925768715,-0.8926273044
 O,0,-1.4815732743,-2.3905013343,1.4940075832
 C,0,2.917467969,0.0963764369,0.2359425735
 C,0,3.365440068,0.6324546529,1.5974140527
 O,0,3.6875361058,0.7205352289,-0.823654984
 C,0,3.229873235,-1.4114324518,0.147647404
 O,0,2.8703580043,-1.9702644789,-1.1146631768
 H,0,0.4261725812,0.2288745498,1.7975994354
 H,0,0.7817795009,-1.3089087945,1.0452466099
 H,0,1.2848637371,0.0308515672,-1.1255434397
 H,0,2.034685549,2.4248783339,-0.6584285378
 H,0,1.1534427903,2.3553020283,0.8567347036
 H,0,-0.0752622165,1.9284555871,-1.9229878434
 H,0,-0.0275252686,3.4704644389,-1.0828277509
 H,0,-2.2131651344,2.4938626198,-0.9557003643
 H,0,-3.7299550028,-1.5081082748,0.8441542996
 H,0,-3.5981270165,-1.971230935,-0.8611452803
 H,0,-0.973835761,2.469166475,1.8501084826
 H,0,-2.674729,2.7243602963,1.4335225812
 H,0,-1.4561925906,3.9156547903,0.9443023858
 H,0,0.0400720668,-2.7131104764,-0.7530452193
 H,0,-1.501118445,-3.5881939653,-0.896580844
 H,0,-1.2112883438,-2.1354722248,-1.8730985921
 H,0,-1.7784351607,-3.3112730153,1.3931787475
 H,0,4.4176058474,0.3784747157,1.7783874429
 H,0,2.7743908195,0.2013898537,2.4130029333
 H,0,3.2715875947,1.7215745395,1.6420010292
 H,0,4.6280264781,0.6410535108,-0.5851406839
 H,0,4.3095723099,-1.538491277,0.3275694799
 H,0,2.7042399227,-1.9904937524,0.910434841
 H,0,3.2443441413,-1.3657413383,-1.7817039627
 Recover connectivity data from disk.
                          Input orientation:                          
 ---------------------------------------------------------------------
 Center     Atomic      Atomic             Coordinates (Angstroms)
 Number     Number       Type             X           Y           Z
 ---------------------------------------------------------------------
      1          6           0       -1.760245    0.629751   -0.116377
      2          6           0       -0.967042   -0.378207    0.316971
      3          6           0        0.443026   -0.293923    0.830329
      4          6           0        1.434534    0.429286   -0.113876
      5          6           0        1.180282    1.951574   -0.163901
      6          6           0       -0.085756    2.384967   -0.923298
      7          6           0       -1.453817    2.098903   -0.267236
      8          6           0       -3.098471    0.095031   -0.425474
      9          6           0       -3.131789   -1.380483   -0.066056
     10          6           0       -1.658421   -1.739548    0.225065
     11          8           0       -4.044959    0.736306   -0.883074
     12          6           0       -1.646906    2.842513    1.070620
     13          6           0       -1.039289   -2.592577   -0.892627
     14          8           0       -1.481573   -2.390501    1.494008
     15          6           0        2.917468    0.096376    0.235943
     16          6           0        3.365440    0.632455    1.597414
     17          8           0        3.687536    0.720535   -0.823655
     18          6           0        3.229873   -1.411432    0.147647
     19          8           0        2.870358   -1.970264   -1.114663
     20          1           0        0.426173    0.228875    1.797599
     21          1           0        0.781780   -1.308909    1.045247
     22          1           0        1.284864    0.030852   -1.125543
     23          1           0        2.034686    2.424878   -0.658429
     24          1           0        1.153443    2.355302    0.856735
     25          1           0       -0.075262    1.928456   -1.922988
     26          1           0       -0.027525    3.470464   -1.082828
     27          1           0       -2.213165    2.493863   -0.955700
     28          1           0       -3.729955   -1.508108    0.844154
     29          1           0       -3.598127   -1.971231   -0.861145
     30          1           0       -0.973836    2.469166    1.850108
     31          1           0       -2.674729    2.724360    1.433523
     32          1           0       -1.456193    3.915655    0.944302
     33          1           0        0.040072   -2.713110   -0.753045
     34          1           0       -1.501118   -3.588194   -0.896581
     35          1           0       -1.211288   -2.135472   -1.873099
     36          1           0       -1.778435   -3.311273    1.393179
     37          1           0        4.417606    0.378475    1.778387
     38          1           0        2.774391    0.201390    2.413003
     39          1           0        3.271588    1.721575    1.642001
     40          1           0        4.628026    0.641054   -0.585141
     41          1           0        4.309572   -1.538491    0.327569
     42          1           0        2.704240   -1.990494    0.910435
     43          1           0        3.244344   -1.365741   -1.781704
 ---------------------------------------------------------------------
                    Distance matrix (angstroms):
                    1          2          3          4          5
     1  C    0.000000
     2  C    1.353862   0.000000
     3  C    2.569792   1.502975   0.000000
     4  C    3.201064   2.570067   1.548432   0.000000
     5  C    3.224310   3.204703   2.564039   1.544185   0.000000
     6  C    2.556525   3.154372   3.245191   2.605980   1.538624
     7  C    1.508332   2.591201   3.244731   3.339717   2.640239
     8  C    1.473877   2.306116   3.777636   4.555980   4.671498
     9  C    2.434071   2.416070   3.842320   4.912113   5.450333
    10  C    2.395940   1.529608   2.621499   3.792768   4.672677
    11  O    2.412280   3.486520   4.913159   5.541730   5.412691
    12  C    2.513588   3.376868   3.776610   4.089250   3.211044
    13  C    3.392011   2.524239   3.232592   3.982199   5.109486
    14  O    3.434082   2.387359   2.922361   4.363504   5.356095
    15  C    4.721188   3.914232   2.574585   1.559581   2.572829
    16  C    5.404603   4.629403   3.160237   2.588086   3.101165
    17  O    5.494252   4.916641   3.780427   2.380048   2.870027
    18  C    5.397909   4.325543   3.079188   2.584546   3.950658
    19  O    5.403623   4.394299   3.533420   2.970018   4.375057
    20  H    2.933331   2.121758   1.099642   2.170414   2.717326
    21  H    3.401420   2.110679   1.091393   2.188829   3.500227
    22  H    3.263401   2.705413   2.153975   1.097553   2.150551
    23  H    4.232943   4.221263   3.484488   2.153859   1.094797
    24  H    3.523358   3.501410   2.742951   2.175003   1.097913
    25  H    2.790993   3.336672   3.576079   2.792827   2.161322
    26  H    3.464967   4.201714   4.248788   3.510734   2.147150
    27  H    2.093923   3.379542   4.244644   4.275144   3.526543
    28  H    3.061506   3.031219   4.346057   5.598506   6.090649
    29  H    3.270718   3.293674   4.690988   5.625706   6.221555
    30  H    2.805166   3.233898   3.268350   3.717337   2.994054
    31  H    2.761496   3.713328   4.381127   4.954579   4.243827
    32  H    3.466216   4.366928   4.619585   4.650894   3.469398
    33  H    3.849832   2.758802   2.919232   3.496815   4.838022
    34  H    4.297316   3.473033   4.196920   5.036946   6.198045
    35  H    3.321729   2.818518   3.665595   4.083286   5.034373
    36  H    4.220279   3.227918   3.788944   5.156177   6.235067
    37  H    6.466770   5.630518   4.141040   3.532982   4.089914
    38  H    5.210008   4.327540   2.861023   2.869193   3.499252
    39  H    5.440893   4.912308   3.566763   2.850944   2.772678
    40  H    6.405457   5.758254   4.515746   3.235016   3.712391
    41  H    6.460731   5.402687   4.092908   3.511818   4.713232
    42  H    5.277466   4.053391   2.828048   2.918338   4.360796
    43  H    5.639257   4.807851   3.977297   3.046175   4.228738
                    6          7          8          9         10
     6  C    0.000000
     7  C    1.543969   0.000000
     8  C    3.816816   2.597196   0.000000
     9  C    4.918515   3.868099   1.519024   0.000000
    10  C    4.561100   3.875297   2.421287   1.544181   0.000000
    11  O    4.288938   2.991646   1.231451   2.445852   3.612948
    12  C    2.573372   1.542756   3.448767   4.618506   4.659440
    13  C    5.068146   4.751098   3.417850   2.555572   1.536300
    14  O    5.531434   4.822603   3.532229   2.485387   1.437091
    15  C    3.949790   4.834401   6.052189   6.234246   4.930466
    16  C    4.619095   5.371464   6.794339   7.002359   5.722667
    17  O    4.125287   5.351916   6.826397   7.175753   5.977548
    18  C    5.152957   5.867839   6.530378   6.365326   4.899905
    19  O    5.267188   5.997895   6.353530   6.121535   4.728418
    20  H    3.509143   3.360790   4.169302   4.326931   3.270028
    21  H    4.274635   4.281785   4.380686   4.068923   2.610120
    22  H    2.731549   3.537499   4.439351   4.756175   3.690716
    23  H    2.137293   3.525470   5.641963   6.443922   5.635783
    24  H    2.169103   2.850764   4.983137   5.759413   5.007333
    25  H    1.099042   2.161245   3.839763   4.872333   4.535943
    26  H    1.098702   2.140252   4.610463   5.848245   5.613790
    27  H    2.130441   1.098447   2.611378   4.079937   4.429867
    28  H    5.617838   4.407553   2.140277   1.096619   2.174417
    29  H    5.596166   4.638619   2.170001   1.094816   2.235171
    30  H    2.913341   2.202413   3.915210   4.811262   4.563190
    31  H    3.517467   2.185041   3.247891   4.394016   4.734948
    32  H    2.776515   2.183671   4.378416   5.646018   5.704342
    33  H    5.102471   5.061935   4.224147   3.508355   2.188470
    34  H    6.138617   5.722008   4.042230   2.867551   2.168023
    35  H    4.754294   4.535146   3.260709   2.742943   2.181507
    36  H    6.377960   5.668541   4.080797   2.772884   1.961941
    37  H    5.621866   6.451205   7.837650   7.968015   6.619436
    38  H    4.907071   5.353688   6.523708   6.597804   5.310756
    39  H    4.276985   5.110480   6.891861   7.317339   6.188058
    40  H    5.037393   6.262204   7.747412   8.035595   6.770755
    41  H    6.023048   6.841132   7.623292   7.453440   5.972258
    42  H    5.503754   5.949748   6.309162   5.948519   4.423292
    43  H    5.088638   6.030762   6.648648   6.602934   5.310740
                   11         12         13         14         15
    11  O    0.000000
    12  C    3.742150   0.000000
    13  C    4.485043   5.810657   0.000000
    14  O    4.690244   5.252716   2.435667   0.000000
    15  C    7.080755   5.391795   4.915289   5.207576   0.000000
    16  C    7.815217   5.503224   6.000231   5.713361   1.530249
    17  O    7.732739   6.045439   5.772724   6.462956   1.450974
    18  C    7.654956   6.536888   4.550057   4.996898   1.542362
    19  O    7.429722   6.952982   3.965086   5.091274   2.469283
    20  H    5.237797   3.414273   4.164791   3.254657   2.943277
    21  H    5.585582   4.809725   2.952871   2.548332   2.681597
    22  H    5.381772   4.617775   3.512593   4.514219   2.126813
    23  H    6.313780   4.088782   5.888890   6.339159   2.645964
    24  H    5.715896   2.850451   5.687692   5.465535   2.932561
    25  H    4.273305   3.502463   4.736109   5.683921   4.119943
    26  H    4.863671   2.766596   6.149822   6.565459   4.668684
    27  H    2.539635   2.132646   5.220520   5.513013   5.787171
    28  H    2.849551   4.828901   3.381149   2.501229   6.865313
    29  H    2.744248   5.541760   2.633385   3.194109   6.923264
    30  H    4.461490   1.095451   5.757441   4.899079   4.835071
    31  H    3.346119   1.096394   6.029549   5.252532   6.293899
    32  H    4.488794   1.097252   6.775338   6.330120   5.849578
    33  H    5.348164   6.085770   1.095003   2.732897   4.141343
    34  H    5.017231   6.726449   1.097523   2.673904   5.863666
    35  H    4.154148   5.799618   1.095378   3.387550   5.145467
    36  H    5.167335   6.163637   2.507543   0.972684   5.916314
    37  H    8.878425   6.584126   6.763074   6.522915   2.170053
    38  H    7.593009   5.322160   5.768673   5.067118   2.184283
    39  H    7.802475   5.076865   6.604536   6.286780   2.177997
    40  H    8.678624   6.852936   6.532180   7.130245   1.974047
    41  H    8.742914   7.431349   5.586617   5.968573   2.149219
    42  H    7.496919   6.505081   4.198517   4.245185   2.203505
    43  H    7.639377   7.054749   4.543687   5.840780   2.513073
                   16         17         18         19         20
    16  C    0.000000
    17  O    2.443988   0.000000
    18  C    2.509517   2.387084   0.000000
    19  O    3.791387   2.827166   1.426525   0.000000
    20  H    2.973591   4.212980   3.643307   4.392212   0.000000
    21  H    3.278579   4.006851   2.609475   3.076485   1.748505
    22  H    3.479256   2.517863   2.735738   2.553111   3.053085
    23  H    3.173723   2.379916   4.098233   4.497086   3.666309
    24  H    2.899955   3.452217   4.359204   5.054180   2.436358
    25  H    5.090312   4.101982   5.134813   4.952786   4.121017
    26  H    5.172060   4.629359   5.996468   6.164436   4.360116
    27  H    6.411245   6.162824   6.789357   6.767267   4.435869
    28  H    7.449432   7.922601   6.995261   6.900340   4.604298
    29  H    7.830387   7.767104   6.924783   6.473451   5.301356
    30  H    4.718758   5.651116   5.968969   6.578468   2.642288
    31  H    6.394261   7.041916   7.322744   7.699399   3.996948
    32  H    5.869761   6.308122   7.139449   7.589626   4.226555
    33  H    5.270250   5.009880   3.560961   2.948407   3.912817
    34  H    6.907769   6.744820   5.311401   4.666376   5.054015
    35  H    6.375917   5.766853   4.932704   4.154799   4.663200
    36  H    6.484917   7.144695   5.499445   5.449665   4.190047
    37  H    1.097411   2.724084   2.696996   4.034885   3.994282
    38  H    1.095601   3.402837   2.817889   4.143636   2.427675
    39  H    1.094065   2.693428   3.471392   4.624917   3.216947
    40  H    2.521457   0.973514   2.589307   3.191986   4.847981
    41  H    2.686428   2.610641   1.101937   2.082739   4.512800
    42  H    2.790875   3.365058   1.092450   2.032001   3.301855
    43  H    3.927581   2.338125   1.929947   0.974811   4.826624
                   21         22         23         24         25
    21  H    0.000000
    22  H    2.600073   0.000000
    23  H    4.291089   2.551822   0.000000
    24  H    3.687833   3.057739   1.754181   0.000000
    25  H    4.474982   2.467136   2.509467   3.069002   0.000000
    26  H    5.293967   3.681729   2.350761   2.529857   1.756684
    27  H    5.237800   4.281527   4.258799   3.825986   2.413702
    28  H    4.520605   5.603259   7.138433   6.226851   5.729208
    29  H    4.822508   5.284112   7.148108   6.651873   5.361496
    30  H    4.243093   4.461122   3.917387   2.350547   3.916128
    31  H    5.325924   5.429750   5.161834   3.888931   4.319358
    32  H    5.684608   5.185494   4.120363   3.041803   3.751970
    33  H    2.399118   3.036048   5.512383   5.433212   4.788132
    34  H    3.765297   4.572922   6.979661   6.741362   5.789646
    35  H    3.629362   3.388595   5.727876   5.762898   4.220018
    36  H    3.268825   5.186286   7.186961   6.402636   6.430592
    37  H    4.074800   4.285759   3.975443   3.925818   6.023992
    38  H    2.849958   3.843057   3.863257   3.112681   5.468464
    39  H    3.967252   3.803277   2.704910   2.346229   4.894216
    40  H    4.610220   3.441093   3.148463   4.134052   5.056497
    41  H    3.607366   3.704489   4.674997   5.040119   6.025903
    42  H    2.044159   3.200886   4.733407   4.614520   5.577820
    43  H    3.749547   2.494109   4.134467   5.017907   4.678833
                   26         27         28         29         30
    26  H    0.000000
    27  H    2.397276   0.000000
    28  H    6.496725   4.642833   0.000000
    29  H    6.512326   4.675909   1.771979   0.000000
    30  H    3.240404   3.067427   4.942353   5.827086   0.000000
    31  H    3.727785   2.444291   4.401664   5.307235   1.769663
    32  H    2.519631   2.490886   5.881941   6.519428   1.773550
    33  H    6.192732   5.677210   4.268042   3.714642   5.887309
    34  H    7.213239   6.123881   3.510645   2.648258   6.671877
    35  H    5.783801   4.824533   3.757756   2.597696   5.926327
    36  H    7.428880   6.277406   2.713164   3.192016   5.854028
    37  H    6.124226   7.477782   8.415149   8.760150   5.783060
    38  H    5.546027   6.440443   6.905808   7.486609   4.416884
    39  H    4.622494   6.117761   7.751710   8.191186   4.315764
    40  H    5.470596   7.097332   8.747436   8.635381   6.375994
    41  H    6.774162   7.775138   8.056164   8.008247   6.803958
    42  H    6.423216   6.911786   6.452593   6.546655   5.856603
    43  H    5.880684   6.735223   7.453606   6.930617   6.759410
                   31         32         33         34         35
    31  H    0.000000
    32  H    1.772950   0.000000
    33  H    6.458894   7.004308   0.000000
    34  H    6.830453   7.726488   1.778101   0.000000
    35  H    6.057506   6.679361   1.775975   1.774257   0.000000
    36  H    6.101954   7.248022   2.875942   2.323056   3.517489
    37  H    7.478190   6.907159   5.926960   7.610599   7.165035
    38  H    6.084215   5.818134   5.098497   6.602596   6.302161
    39  H    6.033881   5.258581   5.987100   7.577385   6.879601
    40  H    7.857825   7.076718   5.685766   7.453184   6.592839
    41  H    8.256846   7.960660   4.558080   6.282034   5.973209
    42  H    7.171944   7.224468   3.222907   4.847988   4.806292
    43  H    7.880485   7.577552   3.625038   5.314335   4.522555
                   36         37         38         39         40
    36  H    0.000000
    37  H    7.221741   0.000000
    38  H    5.840126   1.770382   0.000000
    39  H    7.134017   1.770841   1.775559   0.000000
    40  H    7.783147   2.387360   3.552201   2.822696   0.000000
    41  H    6.429783   2.406513   3.119776   3.665129   2.384296
    42  H    4.698071   3.049750   2.658380   3.825771   3.586466
    43  H    6.252462   4.134378   4.502480   4.610208   2.715431
                   41         42         43
    41  H    0.000000
    42  H    1.766672   0.000000
    43  H    2.369301   2.815962   0.000000
 Stoichiometry    C15H24O4
 Framework group  C1[X(C15H24O4)]
 Deg. of freedom   123
 Full point group                 C1      NOp   1
 Largest Abelian subgroup         C1      NOp   1
 Largest concise Abelian subgroup C1      NOp   1
                         Standard orientation:                         
 ---------------------------------------------------------------------
 Center     Atomic      Atomic             Coordinates (Angstroms)
 Number     Number       Type             X           Y           Z
 ---------------------------------------------------------------------
      1          6           0       -1.811823    0.610774   -0.104870
      2          6           0       -1.001761   -0.386173    0.322726
      3          6           0        0.418006   -0.285331    0.805453
      4          6           0        1.383803    0.435001   -0.167172
      5          6           0        1.116476    1.954635   -0.228465
      6          6           0       -0.168547    2.369810   -0.965832
      7          6           0       -1.520293    2.080485   -0.278145
      8          6           0       -3.151921    0.062356   -0.379984
      9          6           0       -3.166003   -1.409299   -0.003864
     10          6           0       -1.684071   -1.753741    0.260199
     11          8           0       -4.112824    0.691202   -0.824608
     12          6           0       -1.691304    2.837358    1.055270
     13          6           0       -1.081657   -2.614297   -0.860854
     14          8           0       -1.475597   -2.389214    1.532183
     15          6           0        2.876317    0.117437    0.155087
     16          6           0        3.348349    0.672004    1.500934
     17          8           0        3.619107    0.735742   -0.927173
     18          6           0        3.198779   -1.388802    0.076721
     19          8           0        2.817433   -1.964340   -1.171599
     20          1           0        0.417202    0.248003    1.767101
     21          1           0        0.769227   -1.295231    1.024284
     22          1           0        1.216210    0.024242   -1.171070
     23          1           0        1.956579    2.429010   -0.745935
     24          1           0        1.107750    2.369425    0.788042
     25          1           0       -0.175305    1.902347   -1.960481
     26          1           0       -0.122286    3.453890   -1.138385
     27          1           0       -2.296967    2.461925   -0.954805
     28          1           0       -3.743998   -1.531445    0.920027
     29          1           0       -3.644135   -2.012399   -0.782506
     30          1           0       -0.999158    2.477872    1.824502
     31          1           0       -2.710354    2.715307    1.440913
     32          1           0       -1.511802    3.910474    0.913277
     33          1           0        0.001307   -2.724947   -0.742628
     34          1           0       -1.535544   -3.613430   -0.844257
     35          1           0       -1.277720   -2.169422   -1.842433
     36          1           0       -1.767175   -3.313309    1.447656
     37          1           0        4.406050    0.428169    1.662566
     38          1           0        2.777904    0.245453    2.333393
     39          1           0        3.246799    1.760795    1.535591
     40          1           0        4.564975    0.666165   -0.707579
     41          1           0        4.282976   -1.505527    0.235340
     42          1           0        2.693807   -1.963416    0.856637
     43          1           0        3.172594   -1.364376   -1.852893
 ---------------------------------------------------------------------
 Rotational constants (GHZ):      0.5420845      0.2817461      0.2174839
 Standard basis: 6-311+G(d,p) (5D, 7F)
 There are   581 symmetry adapted cartesian basis functions of A   symmetry.
 There are   562 symmetry adapted basis functions of A   symmetry.
   562 basis functions,   876 primitive gaussians,   581 cartesian basis functions
    73 alpha electrons       73 beta electrons
       nuclear repulsion energy      1609.7804241925 Hartrees.
 NAtoms=   43 NActive=   43 NUniq=   43 SFac= 1.00D+00 NAtFMM=   60 NAOKFM=F Big=F
 Integral buffers will be    131072 words long.
 Raffenetti 2 integral format.
 Two-electron integral symmetry is turned on.
 Using the following non-standard input for PCM:
 --- end of non-standard input.
 ------------------------------------------------------------------------------
 Polarizable Continuum Model (PCM)
 =================================
 Model                : PCM (using non-symmetric T matrix).
 Atomic radii         : SMD-Coulomb.
 Polarization charges : Total charges.
 Charge compensation  : None.
 Solution method      : On-the-fly selection.
 Cavity type          : VdW (van der Waals Surface) (Alpha=1.000).
 Cavity algorithm     : GePol (No added spheres)
                        Default sphere list used, NSphG=   43.
                        Lebedev-Laikov grids with approx.  5.0 points / Ang**2.
                        Smoothing algorithm: Karplus/York (Gamma=1.0000).
                        Polarization charges: spherical gaussians, with
                                              point-specific exponents (IZeta= 3).
                        Self-potential: point-specific (ISelfS= 7).
                        Self-field    : sphere-specific E.n sum rule (ISelfD= 2).
 Solvent              : Methanol, Eps=  32.613000 Eps(inf)=   1.765709
 ------------------------------------------------------------------------------
 ------------------------------------------------------------------------------
 Atomic radii for non-electrostatic terms: SMD-CDS.
 ------------------------------------------------------------------------------
 Nuclear repulsion after PCM non-electrostatic terms =     1609.7819226764 Hartrees.
 One-electron integrals computed using PRISM.
 NBasis=   562 RedAO= T EigKep=  1.62D-06  NBF=   562
 NBsUse=   560 1.00D-06 EigRej=  8.73D-07 NBFU=   560
 Initial guess from the checkpoint file:  "DY-202A-7R_10.chk"
 B after Tr=     0.000000    0.000000    0.000000
         Rot=    1.000000    0.000000    0.000000    0.000000 Ang=   0.00 deg.
 Requested convergence on RMS density matrix=1.00D-08 within 128 cycles.
 Requested convergence on MAX density matrix=1.00D-06.
 Requested convergence on             energy=1.00D-06.
 No special actions if energy rises.
 Inv3:  Mode=1 IEnd=    21659907.
 Iteration    1 A*A^-1 deviation from unit magnitude is 5.88D-15 for   2648.
 Iteration    1 A*A^-1 deviation from orthogonality  is 5.69D-15 for   2685   1488.
 Iteration    1 A^-1*A deviation from unit magnitude is 5.11D-15 for   2648.
 Iteration    1 A^-1*A deviation from orthogonality  is 7.01D-09 for   2067   2030.
 Iteration    2 A*A^-1 deviation from unit magnitude is 4.22D-15 for   1211.
 Iteration    2 A*A^-1 deviation from orthogonality  is 5.60D-15 for   1964    930.
 Iteration    2 A^-1*A deviation from unit magnitude is 1.11D-15 for     13.
 Iteration    2 A^-1*A deviation from orthogonality  is 3.97D-16 for   2683   1837.
 Error on total polarization charges =  0.06972
 SCF Done:  E(RmPW1PW91) =  -887.018869337     A.U. after   13 cycles
            NFock= 13  Conv=0.30D-08     -V/T= 2.0048
 SMD-CDS (non-electrostatic) energy       (kcal/mol) =       0.94
 (included in total energy above)
 DoSCS=F DFT=T ScalE2(SS,OS)=  1.000000  1.000000
 Range of M.O.s used for correlation:     1   560
 NBasis=   562 NAE=    73 NBE=    73 NFC=     0 NFV=     0
 NROrb=    560 NOA=    73 NOB=    73 NVA=   487 NVB=   487

 **** Warning!!: The largest alpha MO coefficient is  0.13965966D+03

 NEqPCM:  Using equilibrium solvation (IEInf=0, Eps=  32.6130, EpsInf=   1.7657)
          Differentiating once with respect to magnetic field using GIAOs.
          Electric field/nuclear overlap derivatives assumed to be zero.
 FoFJK:  IHMeth= 1 ICntrl=    6127 DoSepK=F KAlg= 0 I1Cent=   0 FoldK=F
 IRaf=         1 NMat=   1 IRICut=       1 DoRegI=T DoRafI=F ISym2E= 0.
          There are     3 degrees of freedom in the 1st order CPHF.  IDoFFX=0 NUNeed=     3.
      3 vectors produced by pass  0 Test12= 1.19D-12 3.33D-08 XBig12= 2.95D+02 3.11D+00.
 AX will form     3 AO Fock derivatives at one time.
      3 vectors produced by pass  1 Test12= 1.19D-12 3.33D-08 XBig12= 7.95D-01 1.91D-01.
      3 vectors produced by pass  2 Test12= 1.19D-12 3.33D-08 XBig12= 4.29D-03 3.15D-02.
      3 vectors produced by pass  3 Test12= 1.19D-12 3.33D-08 XBig12= 3.45D-05 1.32D-03.
      3 vectors produced by pass  4 Test12= 1.19D-12 3.33D-08 XBig12= 1.76D-07 1.02D-04.
      3 vectors produced by pass  5 Test12= 1.19D-12 3.33D-08 XBig12= 7.35D-10 4.74D-06.
      3 vectors produced by pass  6 Test12= 1.19D-12 3.33D-08 XBig12= 2.51D-12 4.42D-07.
 InvSVY:  IOpt=1 It=  1 EMax= 7.11D-15
 Solved reduced A of dimension    21 with     3 vectors.
 Calculating GIAO nuclear magnetic shielding tensors.
 SCF GIAO Magnetic shielding tensor (ppm):
      1  C    Isotropic =    34.1129   Anisotropy =   142.0235
   XX=   -21.4752   YX=   -33.8236   ZX=   -40.6290
   XY=   -32.5324   YY=     8.8661   ZY=    13.6376
   XZ=   -41.1472   YZ=     3.3218   ZZ=   114.9478
   Eigenvalues:   -48.6093    22.1527   128.7952
      2  C    Isotropic =    -6.2253   Anisotropy =   200.6279
   XX=   -58.1030   YX=   -48.7434   ZX=   -56.3920
   XY=   -43.1106   YY=   -62.3212   ZY=     7.9992
   XZ=   -69.9528   YZ=    16.0190   ZZ=   101.7483
   Eigenvalues:  -112.7906   -33.4120   127.5266
      3  C    Isotropic =   155.0017   Anisotropy =    25.4952
   XX=   159.7519   YX=     6.6995   ZX=    -9.4065
   XY=     5.5288   YY=   143.6737   ZY=    -1.6562
   XZ=    -9.5244   YZ=    -6.6038   ZZ=   161.5794
   Eigenvalues:   141.5592   151.4474   171.9985
      4  C    Isotropic =   144.5971   Anisotropy =    15.8858
   XX=   153.0865   YX=     1.3881   ZX=     2.6646
   XY=    -0.5885   YY=   138.2763   ZY=    -3.5144
   XZ=     7.0713   YZ=    -8.3257   ZZ=   142.4286
   Eigenvalues:   133.5446   145.0591   155.1877
      5  C    Isotropic =   160.1507   Anisotropy =    23.4174
   XX=   154.7442   YX=    -3.5830   ZX=     3.6080
   XY=     0.4656   YY=   174.5815   ZY=    -5.0735
   XZ=     0.7246   YZ=    -4.8041   ZZ=   151.1263
   Eigenvalues:   149.4846   155.2051   175.7623
      6  C    Isotropic =   152.0934   Anisotropy =    15.0413
   XX=   156.2292   YX=    -4.8418   ZX=    -8.2556
   XY=    -4.7427   YY=   150.1776   ZY=    -2.5044
   XZ=    -5.4992   YZ=     2.9691   ZZ=   149.8733
   Eigenvalues:   144.2944   149.8648   162.1209
      7  C    Isotropic =   156.1403   Anisotropy =    12.2164
   XX=   154.0842   YX=     1.6390   ZX=    -4.9942
   XY=     2.3586   YY=   157.0691   ZY=     1.7605
   XZ=   -11.8165   YZ=     3.1066   ZZ=   157.2677
   Eigenvalues:   146.2371   157.8993   164.2846
      8  C    Isotropic =   -30.5000   Anisotropy =   156.7824
   XX=   -71.2507   YX=   -17.2754   ZX=   -39.8564
   XY=   -22.5691   YY=   -75.2668   ZY=    32.6423
   XZ=   -35.7223   YZ=    30.3281   ZZ=    55.0176
   Eigenvalues:   -93.3270   -72.1945    74.0217
      9  C    Isotropic =   131.2736   Anisotropy =    32.5024
   XX=   140.0671   YX=   -16.9393   ZX=    -5.6050
   XY=   -11.6812   YY=   136.6819   ZY=    -2.5438
   XZ=     4.4654   YZ=    -5.8481   ZZ=   117.0719
   Eigenvalues:   115.4683   125.4107   152.9419
     10  C    Isotropic =   104.7572   Anisotropy =    38.5251
   XX=    99.0273   YX=     2.8352   ZX=    -3.1260
   XY=     2.8157   YY=    99.8531   ZY=   -19.5340
   XZ=     3.0966   YZ=   -23.1949   ZZ=   115.3912
   Eigenvalues:    84.5209    99.3101   130.4406
     11  O    Isotropic =  -160.2038   Anisotropy =   788.5536
   XX=  -446.7068   YX=    97.2828   ZX=  -268.1480
   XY=    60.8848   YY=  -277.7001   ZY=   185.4542
   XZ=  -229.5137   YZ=   202.9811   ZZ=   243.7953
   Eigenvalues:  -590.8989  -255.2112   365.4986
     12  C    Isotropic =   170.7911   Anisotropy =    28.6714
   XX=   154.9760   YX=    -0.2306   ZX=    -7.5946
   XY=     3.2765   YY=   180.5063   ZY=     8.8186
   XZ=   -10.8509   YZ=    11.8584   ZZ=   176.8912
   Eigenvalues:   150.6935   171.7745   189.9054
     13  C    Isotropic =   159.1669   Anisotropy =    40.6085
   XX=   144.8076   YX=   -10.7634   ZX=   -11.4591
   XY=   -11.9621   YY=   158.3030   ZY=    14.6246
   XZ=    -6.7824   YZ=    11.6303   ZZ=   174.3902
   Eigenvalues:   138.2627   152.9987   186.2392
     14  O    Isotropic =   248.7226   Anisotropy =    59.0095
   XX=   224.7904   YX=    12.4343   ZX=   -20.2420
   XY=     3.1955   YY=   245.7091   ZY=   -19.2698
   XZ=    -5.3602   YZ=   -17.8553   ZZ=   275.6684
   Eigenvalues:   221.1309   236.9747   288.0623
     15  C    Isotropic =   105.8140   Anisotropy =    41.8383
   XX=   109.4829   YX=    14.0680   ZX=   -16.4847
   XY=     9.5888   YY=   101.0380   ZY=    -8.4122
   XZ=   -18.3184   YZ=   -13.7918   ZZ=   106.9211
   Eigenvalues:    90.7509    92.9849   133.7062
     16  C    Isotropic =   168.6324   Anisotropy =    35.2138
   XX=   160.3096   YX=     6.0549   ZX=     9.6272
   XY=     4.0286   YY=   158.9670   ZY=     9.6128
   XZ=     3.0378   YZ=    11.7624   ZZ=   186.6207
   Eigenvalues:   153.8057   159.9833   192.1083
     17  O    Isotropic =   257.6856   Anisotropy =   107.7784
   XX=   325.6344   YX=     9.5576   ZX=   -25.0731
   XY=    -7.9164   YY=   198.4921   ZY=    -7.9129
   XZ=    -9.9331   YZ=   -18.0759   ZZ=   248.9304
   Eigenvalues:   195.2527   248.2663   329.5379
     18  C    Isotropic =   115.7745   Anisotropy =    50.5231
   XX=   102.4922   YX=    -2.5716   ZX=    11.8866
   XY=     1.3208   YY=   120.9083   ZY=    23.9323
   XZ=    18.7199   YZ=    24.9073   ZZ=   123.9228
   Eigenvalues:    88.2269   109.6399   149.4565
     19  O    Isotropic =   314.8696   Anisotropy =    51.8925
   XX=   304.4549   YX=    12.8478   ZX=     7.0304
   XY=     0.7648   YY=   316.5951   ZY=   -37.2727
   XZ=    -7.9888   YZ=   -20.0170   ZZ=   323.5589
   Eigenvalues:   289.6383   305.5059   349.4647
     20  H    Isotropic =    29.3043   Anisotropy =     4.6420
   XX=    28.9800   YX=     0.2084   ZX=    -1.1473
   XY=     0.2135   YY=    26.9673   ZY=     0.4744
   XZ=     0.4326   YZ=     2.4998   ZZ=    31.9655
   Eigenvalues:    26.5219    28.9919    32.3989
     21  H    Isotropic =    28.8296   Anisotropy =     8.1282
   XX=    31.5881   YX=     1.7041   ZX=    -0.7355
   XY=     2.3882   YY=    31.7541   ZY=    -2.2822
   XZ=    -0.3867   YZ=    -3.2146   ZZ=    23.1467
   Eigenvalues:    22.3439    29.8965    34.2485
     22  H    Isotropic =    30.0089   Anisotropy =     3.9093
   XX=    30.7306   YX=    -1.3187   ZX=     0.5887
   XY=    -1.4905   YY=    29.7306   ZY=     2.5411
   XZ=    -1.0447   YZ=     1.8320   ZZ=    29.5654
   Eigenvalues:    27.2534    30.1581    32.6150
     23  H    Isotropic =    29.5803   Anisotropy =     7.4710
   XX=    33.6051   YX=    -0.0046   ZX=    -1.6899
   XY=     0.9517   YY=    31.1506   ZY=    -3.9434
   XZ=    -1.7776   YZ=    -4.0551   ZZ=    23.9853
   Eigenvalues:    22.0301    32.1499    34.5610
     24  H    Isotropic =    29.8186   Anisotropy =     4.4094
   XX=    30.7145   YX=    -2.0595   ZX=     2.4694
   XY=    -1.8461   YY=    29.8681   ZY=     3.4652
   XZ=     1.3810   YZ=     3.1270   ZZ=    28.8731
   Eigenvalues:    24.7777    31.9198    32.7582
     25  H    Isotropic =    30.2422   Anisotropy =     6.8784
   XX=    29.6439   YX=    -0.9433   ZX=     0.1202
   XY=    -1.0636   YY=    26.2784   ZY=    -0.3186
   XZ=    -0.3814   YZ=    -0.5543   ZZ=    34.8042
   Eigenvalues:    25.9784    29.9204    34.8277
     26  H    Isotropic =    29.8818   Anisotropy =    10.0750
   XX=    29.0934   YX=    -0.4830   ZX=    -0.0935
   XY=    -0.8719   YY=    34.3087   ZY=    -4.5412
   XZ=    -0.5324   YZ=    -5.1170   ZZ=    26.2433
   Eigenvalues:    23.9213    29.1256    36.5984
     27  H    Isotropic =    28.8167   Anisotropy =     9.2682
   XX=    32.6622   YX=    -0.4182   ZX=     3.5777
   XY=    -1.6586   YY=    25.7989   ZY=    -1.1793
   XZ=     3.8754   YZ=    -1.5737   ZZ=    27.9888
   Eigenvalues:    25.0079    26.4467    34.9954
     28  H    Isotropic =    29.0429   Anisotropy =     6.8379
   XX=    32.1756   YX=     0.1954   ZX=    -2.6220
   XY=    -0.0156   YY=    26.6961   ZY=    -0.5692
   XZ=    -2.6887   YZ=    -2.4163   ZZ=    28.2571
   Eigenvalues:    25.4708    28.0564    33.6015
     29  H    Isotropic =    29.0071   Anisotropy =     5.7679
   XX=    31.3299   YX=    -0.2209   ZX=     2.1280
   XY=     0.7475   YY=    28.4431   ZY=     1.8685
   XZ=     2.8547   YZ=     2.4329   ZZ=    27.2483
   Eigenvalues:    25.0313    29.1376    32.8524
     30  H    Isotropic =    30.3431   Anisotropy =     5.1195
   XX=    29.8185   YX=    -3.1926   ZX=     0.7755
   XY=    -2.2080   YY=    28.2327   ZY=     1.0099
   XZ=     2.7188   YZ=     1.5888   ZZ=    32.9780
   Eigenvalues:    25.6147    31.6585    33.7560
     31  H    Isotropic =    30.7797   Anisotropy =     9.6355
   XX=    33.8869   YX=    -1.2821   ZX=    -3.6238
   XY=    -0.6256   YY=    28.3692   ZY=     1.9282
   XZ=    -4.9763   YZ=     2.8714   ZZ=    30.0832
   Eigenvalues:    26.0890    29.0468    37.2034
     32  H    Isotropic =    30.8202   Anisotropy =    11.2676
   XX=    27.3749   YX=    -1.2145   ZX=    -1.2111
   XY=    -0.5587   YY=    37.8161   ZY=     1.3629
   XZ=    -0.4202   YZ=     2.9261   ZZ=    27.2697
   Eigenvalues:    26.4012    27.7275    38.3320
     33  H    Isotropic =    29.8250   Anisotropy =     7.7036
   XX=    34.8760   YX=     0.7760   ZX=    -0.2043
   XY=    -0.2817   YY=    29.0825   ZY=     1.8403
   XZ=    -1.5838   YZ=     3.2306   ZZ=    25.5164
   Eigenvalues:    24.1232    30.3910    34.9607
     34  H    Isotropic =    30.1384   Anisotropy =     9.2552
   XX=    28.3123   YX=     1.4256   ZX=     0.0173
   XY=     2.5531   YY=    34.9038   ZY=     2.0175
   XZ=     0.0865   YZ=     3.7145   ZZ=    27.1992
   Eigenvalues:    26.0724    28.0343    36.3086
     35  H    Isotropic =    30.7032   Anisotropy =     7.8066
   XX=    28.0470   YX=     0.0856   ZX=     0.1547
   XY=     0.1721   YY=    28.2480   ZY=     0.3839
   XZ=     0.6550   YZ=     1.0884   ZZ=    35.8147
   Eigenvalues:    27.9838    28.2183    35.9076
     36  H    Isotropic =    29.4450   Anisotropy =    17.3535
   XX=    23.5671   YX=     4.9534   ZX=     0.2762
   XY=     4.6620   YY=    38.7463   ZY=    -3.1272
   XZ=    -0.1299   YZ=    -4.4324   ZZ=    26.0215
   Eigenvalues:    21.8119    25.5090    41.0139
     37  H    Isotropic =    30.9429   Anisotropy =     9.9389
   XX=    35.4827   YX=    -0.8094   ZX=     3.5966
   XY=    -0.3975   YY=    27.6808   ZY=     0.6760
   XZ=     4.5146   YZ=     0.8050   ZZ=    29.6653
   Eigenvalues:    26.6946    28.5653    37.5689
     38  H    Isotropic =    30.5929   Anisotropy =     7.8654
   XX=    29.8027   YX=     1.2400   ZX=    -0.0525
   XY=     1.1676   YY=    26.3612   ZY=    -1.0641
   XZ=    -1.0991   YZ=    -1.1881   ZZ=    35.6147
   Eigenvalues:    25.8967    30.0454    35.8365
     39  H    Isotropic =    30.3333   Anisotropy =     7.4006
   XX=    29.1640   YX=     0.5679   ZX=     2.8994
   XY=    -0.4799   YY=    33.6353   ZY=     2.1620
   XZ=     2.7293   YZ=     3.9329   ZZ=    28.2006
   Eigenvalues:    25.1530    30.5798    35.2670
     40  H    Isotropic =    30.5668   Anisotropy =    19.5295
   XX=    43.4529   YX=     1.2620   ZX=    -0.1021
   XY=     1.5984   YY=    23.1204   ZY=    -1.7374
   XZ=    -1.2731   YZ=    -1.0500   ZZ=    25.1270
   Eigenvalues:    22.3618    25.7520    43.5864
     41  H    Isotropic =    28.3046   Anisotropy =     6.9387
   XX=    30.4220   YX=    -2.6695   ZX=     2.9195
   XY=    -2.0126   YY=    27.2768   ZY=     2.0970
   XZ=     4.2773   YZ=     1.8490   ZZ=    27.2152
   Eigenvalues:    22.8874    29.0961    32.9304
     42  H    Isotropic =    27.6697   Anisotropy =     2.9664
   XX=    26.7297   YX=    -0.0270   ZX=     0.0899
   XY=    -0.6850   YY=    28.5793   ZY=    -0.8427
   XZ=    -0.4289   YZ=    -2.0164   ZZ=    27.7001
   Eigenvalues:    26.3318    27.0300    29.6473
     43  H    Isotropic =    29.2924   Anisotropy =    15.2795
   XX=    22.8017   YX=     2.7828   ZX=    -6.0278
   XY=     4.8409   YY=    30.2419   ZY=    -2.6106
   XZ=    -5.9349   YZ=    -3.8013   ZZ=    34.8334
   Eigenvalues:    19.7685    28.6299    39.4787
 End of Minotr F.D. properties file   721 does not exist.
 End of Minotr F.D. properties file   722 does not exist.
 End of Minotr F.D. properties file   788 does not exist.

 **********************************************************************

            Population analysis using the SCF density.

 **********************************************************************

 Orbital symmetries:
       Occupied  (A) (A) (A) (A) (A) (A) (A) (A) (A) (A) (A) (A)
                 (A) (A) (A) (A) (A) (A) (A) (A) (A) (A) (A) (A)
                 (A) (A) (A) (A) (A) (A) (A) (A) (A) (A) (A) (A)
                 (A) (A) (A) (A) (A) (A) (A) (A) (A) (A) (A) (A)
                 (A) (A) (A) (A) (A) (A) (A) (A) (A) (A) (A) (A)
                 (A) (A) (A) (A) (A) (A) (A) (A) (A) (A) (A) (A)
                 (A)
       Virtual   (A) (A) (A) (A) (A) (A) (A) (A) (A) (A) (A) (A)
                 (A) (A) (A) (A) (A) (A) (A) (A) (A) (A) (A) (A)
                 (A) (A) (A) (A) (A) (A) (A) (A) (A) (A) (A) (A)
                 (A) (A) (A) (A) (A) (A) (A) (A) (A) (A) (A) (A)
                 (A) (A) (A) (A) (A) (A) (A) (A) (A) (A) (A) (A)
                 (A) (A) (A) (A) (A) (A) (A) (A) (A) (A) (A) (A)
                 (A) (A) (A) (A) (A) (A) (A) (A) (A) (A) (A) (A)
                 (A) (A) (A) (A) (A) (A) (A) (A) (A) (A) (A) (A)
                 (A) (A) (A) (A) (A) (A) (A) (A) (A) (A) (A) (A)
                 (A) (A) (A) (A) (A) (A) (A) (A) (A) (A) (A) (A)
                 (A) (A) (A) (A) (A) (A) (A) (A) (A) (A) (A) (A)
                 (A) (A) (A) (A) (A) (A) (A) (A) (A) (A) (A) (A)
                 (A) (A) (A) (A) (A) (A) (A) (A) (A) (A) (A) (A)
                 (A) (A) (A) (A) (A) (A) (A) (A) (A) (A) (A) (A)
                 (A) (A) (A) (A) (A) (A) (A) (A) (A) (A) (A) (A)
                 (A) (A) (A) (A) (A) (A) (A) (A) (A) (A) (A) (A)
                 (A) (A) (A) (A) (A) (A) (A) (A) (A) (A) (A) (A)
                 (A) (A) (A) (A) (A) (A) (A) (A) (A) (A) (A) (A)
                 (A) (A) (A) (A) (A) (A) (A) (A) (A) (A) (A) (A)
                 (A) (A) (A) (A) (A) (A) (A) (A) (A) (A) (A) (A)
                 (A) (A) (A) (A) (A) (A) (A) (A) (A) (A) (A) (A)
                 (A) (A) (A) (A) (A) (A) (A) (A) (A) (A) (A) (A)
                 (A) (A) (A) (A) (A) (A) (A) (A) (A) (A) (A) (A)
                 (A) (A) (A) (A) (A) (A) (A) (A) (A) (A) (A) (A)
                 (A) (A) (A) (A) (A) (A) (A) (A) (A) (A) (A) (A)
                 (A) (A) (A) (A) (A) (A) (A) (A) (A) (A) (A) (A)
                 (A) (A) (A) (A) (A) (A) (A) (A) (A) (A) (A) (A)
                 (A) (A) (A) (A) (A) (A) (A) (A) (A) (A) (A) (A)
                 (A) (A) (A) (A) (A) (A) (A) (A) (A) (A) (A) (A)
                 (A) (A) (A) (A) (A) (A) (A) (A) (A) (A) (A) (A)
                 (A) (A) (A) (A) (A) (A) (A) (A) (A) (A) (A) (A)
                 (A) (A) (A) (A) (A) (A) (A) (A) (A) (A) (A) (A)
                 (A) (A) (A) (A) (A) (A) (A) (A) (A) (A) (A) (A)
                 (A) (A) (A) (A) (A) (A) (A) (A) (A) (A) (A) (A)
                 (A) (A) (A) (A) (A) (A) (A) (A) (A) (A) (A) (A)
                 (A) (A) (A) (A) (A) (A) (A) (A) (A) (A) (A) (A)
                 (A) (A) (A) (A) (A) (A) (A) (A) (A) (A) (A) (A)
                 (A) (A) (A) (A) (A) (A) (A) (A) (A) (A) (A) (A)
                 (A) (A) (A) (A) (A) (A) (A) (A) (A) (A) (A) (A)
                 (A) (A) (A) (A) (A) (A) (A) (A) (A) (A) (A) (A)
                 (A) (A) (A) (A) (A) (A) (A)
 The electronic state is 1-A.
 Alpha  occ. eigenvalues --  -19.22487 -19.22152 -19.22112 -19.21094 -10.32706
 Alpha  occ. eigenvalues --  -10.30737 -10.29613 -10.27319 -10.26604 -10.24326
 Alpha  occ. eigenvalues --  -10.23983 -10.23966 -10.23518 -10.23409 -10.22297
 Alpha  occ. eigenvalues --  -10.22273 -10.21900 -10.21849 -10.21587  -1.07281
 Alpha  occ. eigenvalues --   -1.06651  -1.06054  -1.04138  -0.89052  -0.83974
 Alpha  occ. eigenvalues --   -0.81864  -0.77483  -0.76756  -0.74609  -0.71147
 Alpha  occ. eigenvalues --   -0.69724  -0.68620  -0.65878  -0.63607  -0.59609
 Alpha  occ. eigenvalues --   -0.58226  -0.56415  -0.53663  -0.52219  -0.51383
 Alpha  occ. eigenvalues --   -0.50335  -0.48936  -0.48292  -0.47327  -0.46391
 Alpha  occ. eigenvalues --   -0.46022  -0.45318  -0.44785  -0.44353  -0.43614
 Alpha  occ. eigenvalues --   -0.42676  -0.41480  -0.40783  -0.40365  -0.40039
 Alpha  occ. eigenvalues --   -0.39628  -0.39220  -0.38860  -0.37901  -0.36527
 Alpha  occ. eigenvalues --   -0.36132  -0.35901  -0.35216  -0.34567  -0.33896
 Alpha  occ. eigenvalues --   -0.32699  -0.32448  -0.32055  -0.31060  -0.30268
 Alpha  occ. eigenvalues --   -0.28398  -0.27050  -0.26604
 Alpha virt. eigenvalues --   -0.05301   0.00618   0.01757   0.01870   0.02155
 Alpha virt. eigenvalues --    0.03269   0.03569   0.04046   0.04439   0.04624
 Alpha virt. eigenvalues --    0.05212   0.05641   0.06174   0.06455   0.06751
 Alpha virt. eigenvalues --    0.06904   0.07096   0.07596   0.08556   0.08912
 Alpha virt. eigenvalues --    0.09306   0.09495   0.09705   0.10260   0.10714
 Alpha virt. eigenvalues --    0.11161   0.11269   0.11900   0.12238   0.12393
 Alpha virt. eigenvalues --    0.12868   0.13602   0.14036   0.14240   0.14741
 Alpha virt. eigenvalues --    0.15272   0.15643   0.16099   0.16393   0.17016
 Alpha virt. eigenvalues --    0.17274   0.17360   0.17464   0.17897   0.18120
 Alpha virt. eigenvalues --    0.18452   0.18773   0.19155   0.19242   0.19347
 Alpha virt. eigenvalues --    0.19642   0.20095   0.20574   0.20844   0.21140
 Alpha virt. eigenvalues --    0.21328   0.21570   0.21904   0.22060   0.22270
 Alpha virt. eigenvalues --    0.22439   0.23242   0.23347   0.23506   0.23658
 Alpha virt. eigenvalues --    0.24088   0.24593   0.24905   0.25344   0.25540
 Alpha virt. eigenvalues --    0.25736   0.25955   0.26374   0.26562   0.26838
 Alpha virt. eigenvalues --    0.27259   0.27272   0.28311   0.28421   0.28820
 Alpha virt. eigenvalues --    0.29114   0.29350   0.29823   0.29967   0.30288
 Alpha virt. eigenvalues --    0.30661   0.31133   0.31433   0.32145   0.32315
 Alpha virt. eigenvalues --    0.32790   0.33289   0.33795   0.33931   0.34281
 Alpha virt. eigenvalues --    0.34774   0.35404   0.35615   0.36238   0.36448
 Alpha virt. eigenvalues --    0.37131   0.37589   0.37728   0.38055   0.38538
 Alpha virt. eigenvalues --    0.39396   0.39950   0.40271   0.40903   0.41208
 Alpha virt. eigenvalues --    0.41969   0.42676   0.42911   0.43504   0.44942
 Alpha virt. eigenvalues --    0.45260   0.46001   0.46519   0.47470   0.48421
 Alpha virt. eigenvalues --    0.48454   0.49434   0.49949   0.50718   0.51416
 Alpha virt. eigenvalues --    0.52530   0.53514   0.54234   0.55322   0.55604
 Alpha virt. eigenvalues --    0.55958   0.56902   0.57482   0.57872   0.58770
 Alpha virt. eigenvalues --    0.59253   0.60139   0.60308   0.60875   0.61649
 Alpha virt. eigenvalues --    0.62203   0.63713   0.64811   0.65322   0.66385
 Alpha virt. eigenvalues --    0.66755   0.67298   0.67618   0.67965   0.68316
 Alpha virt. eigenvalues --    0.69100   0.69338   0.69890   0.70453   0.70840
 Alpha virt. eigenvalues --    0.71189   0.71919   0.72339   0.72894   0.73075
 Alpha virt. eigenvalues --    0.73675   0.74068   0.74765   0.74897   0.75721
 Alpha virt. eigenvalues --    0.76053   0.76279   0.76863   0.77496   0.77798
 Alpha virt. eigenvalues --    0.78573   0.79067   0.79750   0.80363   0.80828
 Alpha virt. eigenvalues --    0.81191   0.82207   0.82360   0.83480   0.83617
 Alpha virt. eigenvalues --    0.85168   0.86188   0.87256   0.88941   0.89122
 Alpha virt. eigenvalues --    0.91273   0.92336   0.93987   0.94298   0.96208
 Alpha virt. eigenvalues --    0.96840   0.97468   0.98539   1.00161   1.02309
 Alpha virt. eigenvalues --    1.03666   1.06005   1.06859   1.08140   1.08427
 Alpha virt. eigenvalues --    1.10129   1.11579   1.12584   1.14791   1.15879
 Alpha virt. eigenvalues --    1.16563   1.17150   1.18401   1.19163   1.19851
 Alpha virt. eigenvalues --    1.21330   1.22523   1.22602   1.24555   1.25344
 Alpha virt. eigenvalues --    1.25769   1.26937   1.27121   1.27642   1.29406
 Alpha virt. eigenvalues --    1.31038   1.31808   1.32338   1.33176   1.34567
 Alpha virt. eigenvalues --    1.35091   1.36610   1.37901   1.39872   1.40981
 Alpha virt. eigenvalues --    1.43702   1.44016   1.44440   1.45077   1.46501
 Alpha virt. eigenvalues --    1.47465   1.48308   1.48870   1.49270   1.51257
 Alpha virt. eigenvalues --    1.51587   1.52742   1.53367   1.54340   1.54823
 Alpha virt. eigenvalues --    1.55871   1.56452   1.56957   1.57497   1.58830
 Alpha virt. eigenvalues --    1.59293   1.59445   1.60266   1.60712   1.60896
 Alpha virt. eigenvalues --    1.62301   1.62410   1.63097   1.64387   1.64953
 Alpha virt. eigenvalues --    1.65527   1.66437   1.67431   1.68016   1.68596
 Alpha virt. eigenvalues --    1.69021   1.69682   1.70231   1.70687   1.72022
 Alpha virt. eigenvalues --    1.72340   1.72617   1.73656   1.74147   1.74899
 Alpha virt. eigenvalues --    1.75606   1.76090   1.77120   1.78342   1.79137
 Alpha virt. eigenvalues --    1.80224   1.80550   1.81177   1.81819   1.82366
 Alpha virt. eigenvalues --    1.83075   1.84027   1.84395   1.86106   1.86854
 Alpha virt. eigenvalues --    1.87480   1.89525   1.90093   1.91433   1.92060
 Alpha virt. eigenvalues --    1.93013   1.95129   1.96044   1.96815   1.97736
 Alpha virt. eigenvalues --    1.98932   1.99617   2.01209   2.02410   2.04496
 Alpha virt. eigenvalues --    2.05197   2.06018   2.06799   2.07327   2.10224
 Alpha virt. eigenvalues --    2.11119   2.12090   2.12816   2.14301   2.14734
 Alpha virt. eigenvalues --    2.15644   2.16258   2.17363   2.18529   2.20278
 Alpha virt. eigenvalues --    2.21062   2.21703   2.22709   2.23380   2.25214
 Alpha virt. eigenvalues --    2.25579   2.27076   2.29113   2.30775   2.31313
 Alpha virt. eigenvalues --    2.32435   2.34411   2.34657   2.37435   2.38792
 Alpha virt. eigenvalues --    2.39330   2.40717   2.42972   2.45192   2.47128
 Alpha virt. eigenvalues --    2.47677   2.49520   2.51514   2.52592   2.53174
 Alpha virt. eigenvalues --    2.53268   2.54857   2.55430   2.55873   2.57343
 Alpha virt. eigenvalues --    2.58133   2.58489   2.59640   2.59928   2.61212
 Alpha virt. eigenvalues --    2.62552   2.64086   2.64417   2.65853   2.66297
 Alpha virt. eigenvalues --    2.67973   2.68484   2.69284   2.70582   2.70801
 Alpha virt. eigenvalues --    2.72371   2.73033   2.73817   2.73997   2.75298
 Alpha virt. eigenvalues --    2.75665   2.78386   2.79562   2.80003   2.80742
 Alpha virt. eigenvalues --    2.82331   2.83950   2.86491   2.87231   2.88274
 Alpha virt. eigenvalues --    2.88686   2.90509   2.90980   2.92344   2.93261
 Alpha virt. eigenvalues --    2.94724   2.95780   2.97178   2.98999   2.99742
 Alpha virt. eigenvalues --    3.00282   3.01532   3.03877   3.05703   3.06426
 Alpha virt. eigenvalues --    3.07924   3.09234   3.09686   3.11373   3.12346
 Alpha virt. eigenvalues --    3.14502   3.15249   3.16051   3.17375   3.18084
 Alpha virt. eigenvalues --    3.20062   3.20963   3.21709   3.24096   3.24983
 Alpha virt. eigenvalues --    3.27305   3.29639   3.29900   3.32813   3.35120
 Alpha virt. eigenvalues --    3.37268   3.38061   3.40242   3.42914   3.44627
 Alpha virt. eigenvalues --    3.49358   3.52781   3.60987   3.62555   3.65805
 Alpha virt. eigenvalues --    3.71591   3.79676   3.80664   3.81489   3.83310
 Alpha virt. eigenvalues --    3.84200   3.84693   3.85667   3.86205   3.87374
 Alpha virt. eigenvalues --    3.88417   3.90707   3.91221   3.92549   3.95134
 Alpha virt. eigenvalues --    3.96249   4.04749   4.07198   4.09408   4.13715
 Alpha virt. eigenvalues --    4.15308   4.17328   4.21778   4.27709   4.28126
 Alpha virt. eigenvalues --    4.34168   4.35501   4.37193   4.43563   4.46068
 Alpha virt. eigenvalues --    4.56437   5.12185   5.17038   5.20517   5.21350
 Alpha virt. eigenvalues --    5.26373   5.46425   5.47779   5.48100   5.66364
 Alpha virt. eigenvalues --    5.69558   5.70514   5.77737  23.73185  23.83873
 Alpha virt. eigenvalues --   23.86452  23.91088  23.94942  23.96451  23.99687
 Alpha virt. eigenvalues --   24.01622  24.03366  24.05419  24.06617  24.07334
 Alpha virt. eigenvalues --   24.08250  24.12493  24.28631  50.05097  50.06624
 Alpha virt. eigenvalues --   50.08592  50.13774
          Condensed to atoms (all electrons):
               1          2          3          4          5          6
     1  C   13.508590   2.276829  -2.219733   0.744352   0.486068  -0.338263
     2  C    2.276829  14.893694  -2.728945  -1.064339  -0.000635   0.601218
     3  C   -2.219733  -2.728945  10.277619  -0.675997  -0.567202   0.034642
     4  C    0.744352  -1.064339  -0.675997  15.529121  -2.467272  -0.530750
     5  C    0.486068  -0.000635  -0.567202  -2.467272  10.442369  -1.576882
     6  C   -0.338263   0.601218   0.034642  -0.530750  -1.576882   9.877895
     7  C   -4.457989  -1.643006   1.422590   0.636435  -0.538470  -1.770813
     8  C   -1.334584  -1.299401  -2.289322   0.273684  -0.234949  -0.249327
     9  C    0.879166   2.313845  -0.184108   0.007027   0.220635  -0.033594
    10  C   -3.000641  -7.477469   2.825035  -0.582561   0.142858   0.335648
    11  O    0.026185   0.092655   0.015424  -0.000489   0.003265   0.017151
    12  C   -0.390557  -0.016427  -0.030027   0.006850  -0.294884   0.061303
    13  C    0.089342  -0.148292   0.048926  -0.112999  -0.107540   0.065912
    14  O    0.030366   0.357183  -0.210157   0.041556   0.006665  -0.008565
    15  C   -0.699750   0.221909  -0.332628  -6.345670   0.509459  -0.183188
    16  C    0.004478   0.051392  -0.102964  -0.401513  -0.082663   0.155715
    17  O    0.017684   0.035338   0.064723  -0.090798  -0.082107  -0.019776
    18  C    0.077915   0.050094   0.276155   0.565163  -0.224945  -0.205598
    19  O    0.010622  -0.034117  -0.018453   0.312197   0.014287  -0.003361
    20  H   -0.017756  -0.003943   0.463259  -0.005090  -0.031267  -0.022768
    21  H   -0.003787  -0.107493   0.379399  -0.011862   0.030155   0.005035
    22  H   -0.013062  -0.027207  -0.004690   0.434817  -0.061484  -0.039566
    23  H   -0.006552   0.001563   0.029855  -0.136162   0.469449  -0.063844
    24  H   -0.020440  -0.025948  -0.015884   0.023815   0.422068  -0.063564
    25  H   -0.001878  -0.028643  -0.004464   0.033963  -0.066808   0.457296
    26  H    0.030289   0.013717   0.005580   0.016002  -0.086879   0.461012
    27  H   -0.132737   0.020524   0.009094   0.010325  -0.021001  -0.049315
    28  H   -0.012843  -0.031890   0.006844   0.000521  -0.000262  -0.001464
    29  H    0.042707   0.007218   0.009240  -0.000160  -0.000489   0.000933
    30  H   -0.106580  -0.002982   0.011828   0.025655  -0.012945  -0.074997
    31  H   -0.056220   0.011864   0.011276  -0.010328   0.004933   0.031932
    32  H    0.081205   0.013839  -0.004558  -0.004429   0.002495   0.021993
    33  H   -0.017313  -0.050730   0.025408  -0.009398  -0.004727   0.002001
    34  H    0.011064   0.081879  -0.000846   0.002749   0.000522  -0.001116
    35  H   -0.007015  -0.016668  -0.022439   0.003178   0.003111   0.002668
    36  H   -0.006781  -0.215467   0.039620  -0.006243   0.001639   0.001976
    37  H    0.002143  -0.001853  -0.003917   0.138659  -0.015614   0.001846
    38  H   -0.003348   0.013889   0.037591  -0.101683   0.015199  -0.008800
    39  H   -0.004685   0.001740  -0.020150  -0.093123   0.046963   0.013508
    40  H   -0.004243  -0.004842  -0.011773  -0.173253   0.017329   0.002864
    41  H    0.000335  -0.007319  -0.005639   0.139319   0.005330   0.000211
    42  H    0.001759   0.032800   0.014602  -0.118165  -0.006482   0.002072
    43  H    0.000458  -0.001437  -0.008774  -0.041005   0.008219  -0.000641
               7          8          9         10         11         12
     1  C   -4.457989  -1.334584   0.879166  -3.000641   0.026185  -0.390557
     2  C   -1.643006  -1.299401   2.313845  -7.477469   0.092655  -0.016427
     3  C    1.422590  -2.289322  -0.184108   2.825035   0.015424  -0.030027
     4  C    0.636435   0.273684   0.007027  -0.582561  -0.000489   0.006850
     5  C   -0.538470  -0.234949   0.220635   0.142858   0.003265  -0.294884
     6  C   -1.770813  -0.249327  -0.033594   0.335648   0.017151   0.061303
     7  C   11.939864  -0.412257  -0.674380   0.352938  -0.071227   0.244495
     8  C   -0.412257  13.093527  -2.621355   0.479505   0.296918   0.101079
     9  C   -0.674380  -2.621355  11.682054  -4.604697  -0.035768  -0.129556
    10  C    0.352938   0.479505  -4.604697  17.038938  -0.089530   0.059921
    11  O   -0.071227   0.296918  -0.035768  -0.089530   8.223227  -0.054782
    12  C    0.244495   0.101079  -0.129556   0.059921  -0.054782   6.148492
    13  C   -0.132063   0.340891  -0.944623   0.125325  -0.005888   0.005855
    14  O    0.014124   0.042046  -0.214103   0.158352  -0.001746  -0.004450
    15  C    0.460601  -0.207326   0.153956  -0.092529   0.000045  -0.010868
    16  C   -0.096379  -0.002420  -0.007335  -0.034237   0.000033  -0.000866
    17  O   -0.010933  -0.000511   0.000724  -0.009162   0.000000   0.000221
    18  C    0.052562   0.010709  -0.032923  -0.065947  -0.000156  -0.011093
    19  O    0.000278   0.004685  -0.002298   0.012244  -0.000002  -0.000018
    20  H    0.017854  -0.005851   0.007585  -0.007773  -0.000007  -0.009541
    21  H   -0.003513   0.013742  -0.009281   0.067452   0.000032  -0.000212
    22  H    0.017175  -0.002685   0.000882   0.007000   0.000007  -0.000932
    23  H    0.032972  -0.000223   0.000245   0.000867  -0.000004  -0.001351
    24  H    0.026250   0.001305  -0.000894  -0.008640   0.000003   0.001471
    25  H   -0.028797   0.018562   0.001661  -0.009699   0.000005  -0.002142
    26  H   -0.083473  -0.004337   0.000683   0.002225   0.000038  -0.007197
    27  H    0.509196  -0.020680  -0.010196   0.021515   0.011945  -0.011691
    28  H    0.017563  -0.024317   0.452844  -0.044846  -0.002450   0.000918
    29  H    0.011464  -0.118707   0.467501  -0.083780  -0.001824  -0.000150
    30  H    0.129485  -0.002728  -0.001958  -0.003823  -0.000141   0.410141
    31  H    0.003601  -0.035422   0.002441   0.001401   0.001366   0.413715
    32  H   -0.180458   0.000665   0.000377   0.003799   0.000281   0.437253
    33  H   -0.003244  -0.007468   0.005560   0.027442   0.000063   0.000022
    34  H    0.000619  -0.009888  -0.029233  -0.125930   0.000056   0.000132
    35  H    0.001906   0.031743  -0.002299  -0.012099  -0.000189  -0.000337
    36  H   -0.002184  -0.033001   0.042942   0.256191   0.000141   0.000608
    37  H   -0.000330   0.000092  -0.000015  -0.000922   0.000000   0.000148
    38  H    0.001668  -0.000224  -0.000110   0.002186   0.000000  -0.001140
    39  H    0.000295  -0.000150   0.000057   0.001047   0.000000   0.000081
    40  H    0.002404  -0.000214   0.000028   0.001104   0.000000  -0.000189
    41  H    0.000070   0.000089   0.000015   0.003100   0.000000   0.000006
    42  H   -0.001235   0.000233   0.000172  -0.005447   0.000000   0.000113
    43  H   -0.000453   0.000323   0.000088   0.002746   0.000000  -0.000005
              13         14         15         16         17         18
     1  C    0.089342   0.030366  -0.699750   0.004478   0.017684   0.077915
     2  C   -0.148292   0.357183   0.221909   0.051392   0.035338   0.050094
     3  C    0.048926  -0.210157  -0.332628  -0.102964   0.064723   0.276155
     4  C   -0.112999   0.041556  -6.345670  -0.401513  -0.090798   0.565163
     5  C   -0.107540   0.006665   0.509459  -0.082663  -0.082107  -0.224945
     6  C    0.065912  -0.008565  -0.183188   0.155715  -0.019776  -0.205598
     7  C   -0.132063   0.014124   0.460601  -0.096379  -0.010933   0.052562
     8  C    0.340891   0.042046  -0.207326  -0.002420  -0.000511   0.010709
     9  C   -0.944623  -0.214103   0.153956  -0.007335   0.000724  -0.032923
    10  C    0.125325   0.158352  -0.092529  -0.034237  -0.009162  -0.065947
    11  O   -0.005888  -0.001746   0.000045   0.000033   0.000000  -0.000156
    12  C    0.005855  -0.004450  -0.010868  -0.000866   0.000221  -0.011093
    13  C    6.678012  -0.163716  -0.234492   0.025358   0.002529   0.031149
    14  O   -0.163716   7.979909   0.019893  -0.001449  -0.000022  -0.004201
    15  C   -0.234492   0.019893  14.789109  -0.462809   0.274529  -1.809734
    16  C    0.025358  -0.001449  -0.462809   7.263018  -0.048503  -0.928167
    17  O    0.002529  -0.000022   0.274529  -0.048503   8.067537  -0.153282
    18  C    0.031149  -0.004201  -1.809734  -0.928167  -0.153282   7.915919
    19  O    0.008270  -0.000598  -0.434325  -0.000752  -0.005213   0.280300
    20  H   -0.007915   0.001053  -0.020152  -0.004867  -0.000070   0.018820
    21  H    0.007441   0.005531  -0.003228  -0.000364   0.000266  -0.007065
    22  H    0.000485  -0.000175   0.013806   0.005769   0.004799   0.002185
    23  H   -0.000173   0.000002   0.015957   0.007796   0.007839  -0.005573
    24  H    0.000579  -0.000005   0.008506   0.012912  -0.000752   0.002805
    25  H   -0.000838   0.000033  -0.017295  -0.001856  -0.000111   0.004597
    26  H   -0.000453   0.000003   0.002947  -0.000300   0.000087   0.000449
    27  H    0.001725   0.000023   0.000544  -0.000143  -0.000002  -0.000104
    28  H   -0.011594  -0.005053  -0.000008  -0.000012   0.000000   0.000025
    29  H    0.015808   0.000823   0.000333   0.000040   0.000001  -0.000070
    30  H   -0.000572  -0.000039   0.012931  -0.000388   0.000027  -0.000304
    31  H   -0.000145   0.000049   0.000769  -0.000042   0.000001  -0.000004
    32  H    0.000174  -0.000010  -0.002548   0.000516   0.000003  -0.000002
    33  H    0.409522  -0.011376  -0.009114  -0.000569  -0.000064   0.011442
    34  H    0.455287  -0.004621  -0.002046  -0.000134   0.000003   0.001188
    35  H    0.376250   0.011506   0.005864  -0.000236   0.000012  -0.001854
    36  H   -0.043504   0.238822  -0.000532  -0.000216   0.000002  -0.001055
    37  H    0.000150  -0.000002  -0.160901   0.445453  -0.002317  -0.029511
    38  H   -0.000277  -0.000099   0.005486   0.395928   0.010182   0.002520
    39  H   -0.000101   0.000009   0.019125   0.429591  -0.010787  -0.012419
    40  H   -0.000548  -0.000001   0.299686  -0.076358   0.236489   0.000468
    41  H   -0.000294  -0.000006  -0.151935  -0.055739  -0.017123   0.452892
    42  H    0.002111  -0.000080   0.030502   0.026752   0.014315   0.394272
    43  H   -0.001222  -0.000007   0.022800   0.022748   0.010308   0.004691
              19         20         21         22         23         24
     1  C    0.010622  -0.017756  -0.003787  -0.013062  -0.006552  -0.020440
     2  C   -0.034117  -0.003943  -0.107493  -0.027207   0.001563  -0.025948
     3  C   -0.018453   0.463259   0.379399  -0.004690   0.029855  -0.015884
     4  C    0.312197  -0.005090  -0.011862   0.434817  -0.136162   0.023815
     5  C    0.014287  -0.031267   0.030155  -0.061484   0.469449   0.422068
     6  C   -0.003361  -0.022768   0.005035  -0.039566  -0.063844  -0.063564
     7  C    0.000278   0.017854  -0.003513   0.017175   0.032972   0.026250
     8  C    0.004685  -0.005851   0.013742  -0.002685  -0.000223   0.001305
     9  C   -0.002298   0.007585  -0.009281   0.000882   0.000245  -0.000894
    10  C    0.012244  -0.007773   0.067452   0.007000   0.000867  -0.008640
    11  O   -0.000002  -0.000007   0.000032   0.000007  -0.000004   0.000003
    12  C   -0.000018  -0.009541  -0.000212  -0.000932  -0.001351   0.001471
    13  C    0.008270  -0.007915   0.007441   0.000485  -0.000173   0.000579
    14  O   -0.000598   0.001053   0.005531  -0.000175   0.000002  -0.000005
    15  C   -0.434325  -0.020152  -0.003228   0.013806   0.015957   0.008506
    16  C   -0.000752  -0.004867  -0.000364   0.005769   0.007796   0.012912
    17  O   -0.005213  -0.000070   0.000266   0.004799   0.007839  -0.000752
    18  C    0.280300   0.018820  -0.007065   0.002185  -0.005573   0.002805
    19  O    7.960851   0.000444   0.000428   0.016418   0.000136   0.000284
    20  H    0.000444   0.400246  -0.029158   0.003634   0.000468   0.001016
    21  H    0.000428  -0.029158   0.478951  -0.001683  -0.000231   0.000230
    22  H    0.016418   0.003634  -0.001683   0.445136  -0.002175   0.004558
    23  H    0.000136   0.000468  -0.000231  -0.002175   0.490213  -0.029549
    24  H    0.000284   0.001016   0.000230   0.004558  -0.029549   0.460316
    25  H    0.000115   0.000214  -0.000045   0.003891  -0.004905   0.004871
    26  H    0.000013  -0.000004   0.000000   0.000081  -0.006144  -0.003742
    27  H   -0.000002  -0.000130   0.000005  -0.000169  -0.000085  -0.000058
    28  H    0.000000   0.000054  -0.000023   0.000002   0.000000   0.000001
    29  H   -0.000002  -0.000013   0.000028   0.000001   0.000000   0.000000
    30  H    0.000001  -0.000762  -0.000029  -0.000038   0.000159  -0.001426
    31  H    0.000000   0.000110  -0.000005   0.000012  -0.000004  -0.000041
    32  H    0.000000  -0.000034   0.000005   0.000011  -0.000129   0.000470
    33  H    0.003916  -0.000104   0.002974  -0.000263   0.000000  -0.000001
    34  H   -0.000052   0.000001  -0.000454  -0.000014   0.000000   0.000000
    35  H   -0.000476   0.000005   0.000141   0.000147  -0.000003  -0.000001
    36  H    0.000004  -0.000103  -0.000475   0.000012   0.000000   0.000000
    37  H    0.000125  -0.000032  -0.000285  -0.000195  -0.000108   0.000032
    38  H    0.000230  -0.000259  -0.000454   0.000077   0.000068   0.000112
    39  H   -0.000836   0.000676  -0.000014   0.000072   0.000751  -0.001794
    40  H   -0.002058   0.000006  -0.000024   0.000025  -0.000514  -0.000021
    41  H   -0.048523  -0.000045   0.000148  -0.000107  -0.000025  -0.000009
    42  H   -0.050985  -0.000081   0.004636   0.000375   0.000037   0.000041
    43  H    0.295796   0.000038  -0.000224   0.000009   0.000068   0.000011
              25         26         27         28         29         30
     1  C   -0.001878   0.030289  -0.132737  -0.012843   0.042707  -0.106580
     2  C   -0.028643   0.013717   0.020524  -0.031890   0.007218  -0.002982
     3  C   -0.004464   0.005580   0.009094   0.006844   0.009240   0.011828
     4  C    0.033963   0.016002   0.010325   0.000521  -0.000160   0.025655
     5  C   -0.066808  -0.086879  -0.021001  -0.000262  -0.000489  -0.012945
     6  C    0.457296   0.461012  -0.049315  -0.001464   0.000933  -0.074997
     7  C   -0.028797  -0.083473   0.509196   0.017563   0.011464   0.129485
     8  C    0.018562  -0.004337  -0.020680  -0.024317  -0.118707  -0.002728
     9  C    0.001661   0.000683  -0.010196   0.452844   0.467501  -0.001958
    10  C   -0.009699   0.002225   0.021515  -0.044846  -0.083780  -0.003823
    11  O    0.000005   0.000038   0.011945  -0.002450  -0.001824  -0.000141
    12  C   -0.002142  -0.007197  -0.011691   0.000918  -0.000150   0.410141
    13  C   -0.000838  -0.000453   0.001725  -0.011594   0.015808  -0.000572
    14  O    0.000033   0.000003   0.000023  -0.005053   0.000823  -0.000039
    15  C   -0.017295   0.002947   0.000544  -0.000008   0.000333   0.012931
    16  C   -0.001856  -0.000300  -0.000143  -0.000012   0.000040  -0.000388
    17  O   -0.000111   0.000087  -0.000002   0.000000   0.000001   0.000027
    18  C    0.004597   0.000449  -0.000104   0.000025  -0.000070  -0.000304
    19  O    0.000115   0.000013  -0.000002   0.000000  -0.000002   0.000001
    20  H    0.000214  -0.000004  -0.000130   0.000054  -0.000013  -0.000762
    21  H   -0.000045   0.000000   0.000005  -0.000023   0.000028  -0.000029
    22  H    0.003891   0.000081  -0.000169   0.000002   0.000001  -0.000038
    23  H   -0.004905  -0.006144  -0.000085   0.000000   0.000000   0.000159
    24  H    0.004871  -0.003742  -0.000058   0.000001   0.000000  -0.001426
    25  H    0.474608  -0.027422  -0.006528   0.000006  -0.000006  -0.000079
    26  H   -0.027422   0.489590  -0.005083   0.000000  -0.000002   0.000243
    27  H   -0.006528  -0.005083   0.483827  -0.000019   0.000009   0.005171
    28  H    0.000006   0.000000  -0.000019   0.406238  -0.016616  -0.000002
    29  H   -0.000006  -0.000002   0.000009  -0.016616   0.423653   0.000002
    30  H   -0.000079   0.000243   0.005171  -0.000002   0.000002   0.473310
    31  H   -0.000252  -0.000156  -0.007316   0.000031  -0.000002  -0.028725
    32  H    0.000167   0.003003  -0.002677  -0.000003   0.000001  -0.027217
    33  H   -0.000014  -0.000002  -0.000001  -0.000227   0.000384   0.000000
    34  H    0.000005   0.000000  -0.000002   0.000345   0.001052   0.000000
    35  H   -0.000030   0.000000  -0.000013   0.000127  -0.000578  -0.000001
    36  H   -0.000001   0.000000   0.000001  -0.000365   0.000275  -0.000006
    37  H    0.000002  -0.000001   0.000000   0.000000   0.000000  -0.000003
    38  H    0.000007   0.000000   0.000000   0.000000   0.000000  -0.000007
    39  H   -0.000026   0.000003   0.000000   0.000000   0.000000   0.000043
    40  H   -0.000017  -0.000003   0.000000   0.000000   0.000000   0.000001
    41  H    0.000002   0.000000   0.000000   0.000000   0.000000   0.000000
    42  H   -0.000008  -0.000001   0.000000   0.000000   0.000000   0.000002
    43  H    0.000025  -0.000002   0.000000   0.000000   0.000000   0.000000
              31         32         33         34         35         36
     1  C   -0.056220   0.081205  -0.017313   0.011064  -0.007015  -0.006781
     2  C    0.011864   0.013839  -0.050730   0.081879  -0.016668  -0.215467
     3  C    0.011276  -0.004558   0.025408  -0.000846  -0.022439   0.039620
     4  C   -0.010328  -0.004429  -0.009398   0.002749   0.003178  -0.006243
     5  C    0.004933   0.002495  -0.004727   0.000522   0.003111   0.001639
     6  C    0.031932   0.021993   0.002001  -0.001116   0.002668   0.001976
     7  C    0.003601  -0.180458  -0.003244   0.000619   0.001906  -0.002184
     8  C   -0.035422   0.000665  -0.007468  -0.009888   0.031743  -0.033001
     9  C    0.002441   0.000377   0.005560  -0.029233  -0.002299   0.042942
    10  C    0.001401   0.003799   0.027442  -0.125930  -0.012099   0.256191
    11  O    0.001366   0.000281   0.000063   0.000056  -0.000189   0.000141
    12  C    0.413715   0.437253   0.000022   0.000132  -0.000337   0.000608
    13  C   -0.000145   0.000174   0.409522   0.455287   0.376250  -0.043504
    14  O    0.000049  -0.000010  -0.011376  -0.004621   0.011506   0.238822
    15  C    0.000769  -0.002548  -0.009114  -0.002046   0.005864  -0.000532
    16  C   -0.000042   0.000516  -0.000569  -0.000134  -0.000236  -0.000216
    17  O    0.000001   0.000003  -0.000064   0.000003   0.000012   0.000002
    18  C   -0.000004  -0.000002   0.011442   0.001188  -0.001854  -0.001055
    19  O    0.000000   0.000000   0.003916  -0.000052  -0.000476   0.000004
    20  H    0.000110  -0.000034  -0.000104   0.000001   0.000005  -0.000103
    21  H   -0.000005   0.000005   0.002974  -0.000454   0.000141  -0.000475
    22  H    0.000012   0.000011  -0.000263  -0.000014   0.000147   0.000012
    23  H   -0.000004  -0.000129   0.000000   0.000000  -0.000003   0.000000
    24  H   -0.000041   0.000470  -0.000001   0.000000  -0.000001   0.000000
    25  H   -0.000252   0.000167  -0.000014   0.000005  -0.000030  -0.000001
    26  H   -0.000156   0.003003  -0.000002   0.000000   0.000000   0.000000
    27  H   -0.007316  -0.002677  -0.000001  -0.000002  -0.000013   0.000001
    28  H    0.000031  -0.000003  -0.000227   0.000345   0.000127  -0.000365
    29  H   -0.000002   0.000001   0.000384   0.001052  -0.000578   0.000275
    30  H   -0.028725  -0.027217   0.000000   0.000000  -0.000001  -0.000006
    31  H    0.487742  -0.021154   0.000000   0.000000   0.000000   0.000000
    32  H   -0.021154   0.489831   0.000000   0.000000   0.000000   0.000000
    33  H    0.000000   0.000000   0.457998  -0.027049  -0.021763   0.000837
    34  H    0.000000   0.000000  -0.027049   0.463227  -0.022386  -0.000716
    35  H    0.000000   0.000000  -0.021763  -0.022386   0.466519   0.000582
    36  H    0.000000   0.000000   0.000837  -0.000716   0.000582   0.432876
    37  H    0.000000   0.000000  -0.000003   0.000000   0.000000   0.000000
    38  H    0.000001   0.000001   0.000005   0.000000   0.000000   0.000003
    39  H    0.000000  -0.000004   0.000001   0.000000   0.000000   0.000000
    40  H    0.000000   0.000000   0.000006   0.000000   0.000001   0.000000
    41  H    0.000000   0.000000  -0.000020   0.000000  -0.000002   0.000001
    42  H    0.000000   0.000000  -0.000316  -0.000016   0.000004   0.000002
    43  H    0.000000   0.000000  -0.000378   0.000000  -0.000003   0.000000
              37         38         39         40         41         42
     1  C    0.002143  -0.003348  -0.004685  -0.004243   0.000335   0.001759
     2  C   -0.001853   0.013889   0.001740  -0.004842  -0.007319   0.032800
     3  C   -0.003917   0.037591  -0.020150  -0.011773  -0.005639   0.014602
     4  C    0.138659  -0.101683  -0.093123  -0.173253   0.139319  -0.118165
     5  C   -0.015614   0.015199   0.046963   0.017329   0.005330  -0.006482
     6  C    0.001846  -0.008800   0.013508   0.002864   0.000211   0.002072
     7  C   -0.000330   0.001668   0.000295   0.002404   0.000070  -0.001235
     8  C    0.000092  -0.000224  -0.000150  -0.000214   0.000089   0.000233
     9  C   -0.000015  -0.000110   0.000057   0.000028   0.000015   0.000172
    10  C   -0.000922   0.002186   0.001047   0.001104   0.003100  -0.005447
    11  O    0.000000   0.000000   0.000000   0.000000   0.000000   0.000000
    12  C    0.000148  -0.001140   0.000081  -0.000189   0.000006   0.000113
    13  C    0.000150  -0.000277  -0.000101  -0.000548  -0.000294   0.002111
    14  O   -0.000002  -0.000099   0.000009  -0.000001  -0.000006  -0.000080
    15  C   -0.160901   0.005486   0.019125   0.299686  -0.151935   0.030502
    16  C    0.445453   0.395928   0.429591  -0.076358  -0.055739   0.026752
    17  O   -0.002317   0.010182  -0.010787   0.236489  -0.017123   0.014315
    18  C   -0.029511   0.002520  -0.012419   0.000468   0.452892   0.394272
    19  O    0.000125   0.000230  -0.000836  -0.002058  -0.048523  -0.050985
    20  H   -0.000032  -0.000259   0.000676   0.000006  -0.000045  -0.000081
    21  H   -0.000285  -0.000454  -0.000014  -0.000024   0.000148   0.004636
    22  H   -0.000195   0.000077   0.000072   0.000025  -0.000107   0.000375
    23  H   -0.000108   0.000068   0.000751  -0.000514  -0.000025   0.000037
    24  H    0.000032   0.000112  -0.001794  -0.000021  -0.000009   0.000041
    25  H    0.000002   0.000007  -0.000026  -0.000017   0.000002  -0.000008
    26  H   -0.000001   0.000000   0.000003  -0.000003   0.000000  -0.000001
    27  H    0.000000   0.000000   0.000000   0.000000   0.000000   0.000000
    28  H    0.000000   0.000000   0.000000   0.000000   0.000000   0.000000
    29  H    0.000000   0.000000   0.000000   0.000000   0.000000   0.000000
    30  H   -0.000003  -0.000007   0.000043   0.000001   0.000000   0.000002
    31  H    0.000000   0.000001   0.000000   0.000000   0.000000   0.000000
    32  H    0.000000   0.000001  -0.000004   0.000000   0.000000   0.000000
    33  H   -0.000003   0.000005   0.000001   0.000006  -0.000020  -0.000316
    34  H    0.000000   0.000000   0.000000   0.000000   0.000000  -0.000016
    35  H    0.000000   0.000000   0.000000   0.000001  -0.000002   0.000004
    36  H    0.000000   0.000003   0.000000   0.000000   0.000001   0.000002
    37  H    0.474963  -0.022294  -0.024803  -0.002855   0.004964   0.000258
    38  H   -0.022294   0.464522  -0.020790   0.000433   0.000022   0.001901
    39  H   -0.024803  -0.020790   0.459144   0.000033  -0.000360  -0.000048
    40  H   -0.002855   0.000433   0.000033   0.427408   0.000430  -0.000382
    41  H    0.004964   0.000022  -0.000360   0.000430   0.518327  -0.035049
    42  H    0.000258   0.001901  -0.000048  -0.000382  -0.035049   0.475780
    43  H    0.000196   0.000021   0.000009  -0.000763   0.000051   0.002704
              43
     1  C    0.000458
     2  C   -0.001437
     3  C   -0.008774
     4  C   -0.041005
     5  C    0.008219
     6  C   -0.000641
     7  C   -0.000453
     8  C    0.000323
     9  C    0.000088
    10  C    0.002746
    11  O    0.000000
    12  C   -0.000005
    13  C   -0.001222
    14  O   -0.000007
    15  C    0.022800
    16  C    0.022748
    17  O    0.010308
    18  C    0.004691
    19  O    0.295796
    20  H    0.000038
    21  H   -0.000224
    22  H    0.000009
    23  H    0.000068
    24  H    0.000011
    25  H    0.000025
    26  H   -0.000002
    27  H    0.000000
    28  H    0.000000
    29  H    0.000000
    30  H    0.000000
    31  H    0.000000
    32  H    0.000000
    33  H   -0.000378
    34  H    0.000000
    35  H   -0.000003
    36  H    0.000000
    37  H    0.000196
    38  H    0.000021
    39  H    0.000009
    40  H   -0.000763
    41  H    0.000051
    42  H    0.002704
    43  H    0.385703
 Mulliken charges:
               1
     1  C    0.535201
     2  C   -0.154138
     3  C   -0.546042
     4  C    0.037901
     5  C   -0.367512
     6  C   -0.908639
     7  C    0.214794
     8  C    0.207550
     9  C   -0.701764
    10  C    0.330891
    11  O   -0.424634
    12  C   -0.914407
    13  C   -0.773851
    14  O   -0.277466
    15  C    0.312324
    16  C   -0.536217
    17  O   -0.296082
    18  C   -0.662315
    19  O   -0.319572
    20  H    0.252240
    21  H    0.183307
    22  H    0.193060
    23  H    0.199309
    24  H    0.201113
    25  H    0.201836
    26  H    0.199234
    27  H    0.194048
    28  H    0.266476
    29  H    0.240927
    30  H    0.196754
    31  H    0.188572
    32  H    0.187134
    33  H    0.216563
    34  H    0.206373
    35  H    0.204628
    36  H    0.294114
    37  H    0.196931
    38  H    0.207432
    39  H    0.216944
    40  H    0.289347
    41  H    0.196884
    42  H    0.212849
    43  H    0.297903
 Sum of Mulliken charges =   0.00000
 Mulliken charges with hydrogens summed into heavy atoms:
               1
     1  C    0.535201
     2  C   -0.154138
     3  C   -0.110495
     4  C    0.230961
     5  C    0.032910
     6  C   -0.507569
     7  C    0.408843
     8  C    0.207550
     9  C   -0.194361
    10  C    0.330891
    11  O   -0.424634
    12  C   -0.341947
    13  C   -0.146287
    14  O    0.016649
    15  C    0.312324
    16  C    0.085091
    17  O   -0.006735
    18  C   -0.252582
    19  O   -0.021669
 Electronic spatial extent (au):  <R**2>=           5324.7995
 Charge=              0.0000 electrons
 Dipole moment (field-independent basis, Debye):
    X=              6.6053    Y=             -2.1996    Z=              2.5299  Tot=              7.4074
 Quadrupole moment (field-independent basis, Debye-Ang):
   XX=           -122.3236   YY=           -110.2098   ZZ=           -119.4698
   XY=             16.4363   XZ=             -0.0509   YZ=              1.7606
 Traceless Quadrupole moment (field-independent basis, Debye-Ang):
   XX=             -4.9892   YY=              7.1246   ZZ=             -2.1354
   XY=             16.4363   XZ=             -0.0509   YZ=              1.7606
 Octapole moment (field-independent basis, Debye-Ang**2):
  XXX=            240.3679  YYY=            -35.0941  ZZZ=            -13.4704  XYY=            -40.8623
  XXY=            -52.8503  XXZ=             44.1322  XZZ=             16.4418  YZZ=             -3.0679
  YYZ=             14.2332  XYZ=             -9.7017
 Hexadecapole moment (field-independent basis, Debye-Ang**3):
 XXXX=          -4180.3549 YYYY=          -1951.8894 ZZZZ=           -680.4755 XXXY=            218.3779
 XXXZ=           -184.9056 YYYX=            155.5775 YYYZ=            -78.8132 ZZZX=            -26.2905
 ZZZY=             13.1094 XXYY=          -1053.7827 XXZZ=           -824.6737 YYZZ=           -478.9984
 XXYZ=             17.6057 YYXZ=              9.9718 ZZXY=              2.6256
 N-N= 1.609781922676D+03 E-N=-5.289246739500D+03  KE= 8.827933443467D+02
 1\1\GINC-SNODE28\SP\RmPW1PW91\6-311+G(d,p)\C15H24O4\ROOT\25-Jan-2024\0
 \\# nmr=giao mpw1pw91/6-311+g(d,p) scrf(smd,solvent=methanol,read) gue
 ss=read geom=check\\NMR calculation\\0,1\C,0,-1.7602452762,0.629750717
 6,-0.1163772533\C,0,-0.9670420895,-0.3782073524,0.3169713927\C,0,0.443
 0264682,-0.2939227405,0.8303293673\C,0,1.434534137,0.4292857364,-0.113
 8759257\C,0,1.1802819558,1.9515741936,-0.1639011452\C,0,-0.0857560292,
 2.3849666913,-0.9232978068\C,0,-1.4538167078,2.0989027306,-0.267235996
 2\C,0,-3.0984709178,0.09503141,-0.4254741002\C,0,-3.1317890404,-1.3804
 82552,-0.0660556862\C,0,-1.6584206758,-1.7395483664,0.2250651874\O,0,-
 4.0449588756,0.7363063205,-0.8830742076\C,0,-1.6469056571,2.8425127766
 ,1.0706195719\C,0,-1.0392887984,-2.5925768715,-0.8926273044\O,0,-1.481
 5732743,-2.3905013343,1.4940075832\C,0,2.917467969,0.0963764369,0.2359
 425735\C,0,3.365440068,0.6324546529,1.5974140527\O,0,3.6875361058,0.72
 05352289,-0.823654984\C,0,3.229873235,-1.4114324518,0.147647404\O,0,2.
 8703580043,-1.9702644789,-1.1146631768\H,0,0.4261725812,0.2288745498,1
 .7975994354\H,0,0.7817795009,-1.3089087945,1.0452466099\H,0,1.28486373
 71,0.0308515672,-1.1255434397\H,0,2.034685549,2.4248783339,-0.65842853
 78\H,0,1.1534427903,2.3553020283,0.8567347036\H,0,-0.0752622165,1.9284
 555871,-1.9229878434\H,0,-0.0275252686,3.4704644389,-1.0828277509\H,0,
 -2.2131651344,2.4938626198,-0.9557003643\H,0,-3.7299550028,-1.50810827
 48,0.8441542996\H,0,-3.5981270165,-1.971230935,-0.8611452803\H,0,-0.97
 3835761,2.469166475,1.8501084826\H,0,-2.674729,2.7243602963,1.43352258
 12\H,0,-1.4561925906,3.9156547903,0.9443023858\H,0,0.0400720668,-2.713
 1104764,-0.7530452193\H,0,-1.501118445,-3.5881939653,-0.896580844\H,0,
 -1.2112883438,-2.1354722248,-1.8730985921\H,0,-1.7784351607,-3.3112730
 153,1.3931787475\H,0,4.4176058474,0.3784747157,1.7783874429\H,0,2.7743
 908195,0.2013898537,2.4130029333\H,0,3.2715875947,1.7215745395,1.64200
 10292\H,0,4.6280264781,0.6410535108,-0.5851406839\H,0,4.3095723099,-1.
 538491277,0.3275694799\H,0,2.7042399227,-1.9904937524,0.910434841\H,0,
 3.2443441413,-1.3657413383,-1.7817039627\\Version=ES64L-G09RevD.01\Sta
 te=1-A\HF=-887.0188693\RMSD=3.013e-09\Dipole=2.5705412,-0.8968324,1.03
 97485\Quadrupole=-3.5182222,5.0728541,-1.5546319,12.2579082,0.0655883,
 1.639324\PG=C01 [X(C15H24O4)]\\@


 I WOULD TAKE COUNSEL OF MYSELF.
 I WOULD STOP AND LOOK WITHIN
 AND LOOKING WITHIN, LOOK BACK, ALSO
 THAT I MAY LOOK AHEAD WITH CLEARER UNDERSTANDING
 OF THE WAY I HAVE BEEN MOVING, AND IN WHAT DIRECTION.
 I NEED TO KNOW IF I AM GOING FORWARD OR RETREATING,
 WHETHER I HAVE BEEN WASTING, OR ENJOYING
 THE PRECIOUS MOMENTS OF LIFE.  THERE HAVE BEEN FRICTIONS,
 ANNOYANCES AND SOMETIMES WRATH,
 BUT WERE THEY BECAUSE I WAS RIGHT AND OTHERS WRONG.....
 HAVE I HAD MY THOUGHTS TOO SHARPLY FOCUSED
 ON THAT WHICH PLEASED ME, SERVED MY SELF-ESTEEM,
 UNDERGIRDED MY SECURITY,
 OF WHICH I DID NOT INQUIRE WHETHER IT SERVED OR HAMPERED OTHERS.....
 HAVE I BEEN TRYING TO STOP THE CLOCK
 TO HOLD THE WORLD
 IN PERPETUATION OF WHAT WAS AN IS ALREADY SLIPPING AWAY.....
 HAVE I BEEN CRITICAL OF OTHERS FOR WHAT REALLY NEEDED CHANGING IN ME...
 LET ME INDEED TAKE COUNSEL OF MYSELF
 AND SET MY DIRECTIONS STRAIGHT.

                          R.T. WESTON AS ADAPTED BY D. OSBORN 1967
 Job cpu time:       0 days  1 hours 17 minutes 28.7 seconds.
 File lengths (MBytes):  RWF=    324 Int=      0 D2E=      0 Chk=    481 Scr=      1
 Normal termination of Gaussian 09 at Thu Jan 25 10:23:01 2024.
