# Supplementary material for: New patchoulol- and guaiane-type sesquiterpenoids from Sanguisorba officinalis with anti-melanogenic activity
Source: Nat Prod Bioprospect. 2026 May 12;16(1):63. doi: 10.1007/s13659-026-00616-0 (PMC13161421; doi:10.1007/s13659-026-00616-0)
Supplement: Supplementary file 2 — Additional file 2. It includes the calculated NMR data of compound 11. [file 13659_2026_616_MOESM2_ESM.zip › New folder/11S-nmr-11.log]

 Entering Gaussian System, Link 0=/gpfs/home/zhengshan/software/Gaussian/g09/g09
 Input=DY-202A-7R_11-2.gjf
 Output=DY-202A-7R_11-2.log
 Initial command:
 /gpfs/home/zhengshan/software/Gaussian/g09/l1.exe "/gpfs/home/zhengshan/software/Gaussian/g09/scratch/zhengshan/%J/Gau-13942.inp" -scrdir="/gpfs/home/zhengshan/software/Gaussian/g09/scratch/zhengshan/%J/"
 Entering Link 1 = /gpfs/home/zhengshan/software/Gaussian/g09/l1.exe PID=     13943.
  
 Copyright (c) 1988,1990,1992,1993,1995,1998,2003,2009,2013,
            Gaussian, Inc.  All Rights Reserved.
  
 This is part of the Gaussian(R) 09 program.  It is based on
 the Gaussian(R) 03 system (copyright 2003, Gaussian, Inc.),
 the Gaussian(R) 98 system (copyright 1998, Gaussian, Inc.),
 the Gaussian(R) 94 system (copyright 1995, Gaussian, Inc.),
 the Gaussian 92(TM) system (copyright 1992, Gaussian, Inc.),
 the Gaussian 90(TM) system (copyright 1990, Gaussian, Inc.),
 the Gaussian 88(TM) system (copyright 1988, Gaussian, Inc.),
 the Gaussian 86(TM) system (copyright 1986, Carnegie Mellon
 University), and the Gaussian 82(TM) system (copyright 1983,
 Carnegie Mellon University). Gaussian is a federally registered
 trademark of Gaussian, Inc.
  
 This software contains proprietary and confidential information,
 including trade secrets, belonging to Gaussian, Inc.
  
 This software is provided under written license and may be
 used, copied, transmitted, or stored only in accord with that
 written license.
  
 The following legend is applicable only to US Government
 contracts under FAR:
  
                    RESTRICTED RIGHTS LEGEND
  
 Use, reproduction and disclosure by the US Government is
 subject to restrictions as set forth in subparagraphs (a)
 and (c) of the Commercial Computer Software - Restricted
 Rights clause in FAR 52.227-19.
  
 Gaussian, Inc.
 340 Quinnipiac St., Bldg. 40, Wallingford CT 06492
  
  
 ---------------------------------------------------------------
 Warning -- This program may not be used in any manner that
 competes with the business of Gaussian, Inc. or will provide
 assistance to any competitor of Gaussian, Inc.  The licensee
 of this program is prohibited from giving any competitor of
 Gaussian, Inc. access to this program.  By using this program,
 the user acknowledges that Gaussian, Inc. is engaged in the
 business of creating and licensing software in the field of
 computational chemistry and represents and warrants to the
 licensee that it is not a competitor of Gaussian, Inc. and that
 it will not use this program in any manner prohibited above.
 ---------------------------------------------------------------
  

 Cite this work as:
 Gaussian 09, Revision D.01,
 M. J. Frisch, G. W. Trucks, H. B. Schlegel, G. E. Scuseria, 
 M. A. Robb, J. R. Cheeseman, G. Scalmani, V. Barone, B. Mennucci, 
 G. A. Petersson, H. Nakatsuji, M. Caricato, X. Li, H. P. Hratchian, 
 A. F. Izmaylov, J. Bloino, G. Zheng, J. L. Sonnenberg, M. Hada, 
 M. Ehara, K. Toyota, R. Fukuda, J. Hasegawa, M. Ishida, T. Nakajima, 
 Y. Honda, O. Kitao, H. Nakai, T. Vreven, J. A. Montgomery, Jr., 
 J. E. Peralta, F. Ogliaro, M. Bearpark, J. J. Heyd, E. Brothers, 
 K. N. Kudin, V. N. Staroverov, T. Keith, R. Kobayashi, J. Normand, 
 K. Raghavachari, A. Rendell, J. C. Burant, S. S. Iyengar, J. Tomasi, 
 M. Cossi, N. Rega, J. M. Millam, M. Klene, J. E. Knox, J. B. Cross, 
 V. Bakken, C. Adamo, J. Jaramillo, R. Gomperts, R. E. Stratmann, 
 O. Yazyev, A. J. Austin, R. Cammi, C. Pomelli, J. W. Ochterski, 
 R. L. Martin, K. Morokuma, V. G. Zakrzewski, G. A. Voth, 
 P. Salvador, J. J. Dannenberg, S. Dapprich, A. D. Daniels, 
 O. Farkas, J. B. Foresman, J. V. Ortiz, J. Cioslowski, 
 and D. J. Fox, Gaussian, Inc., Wallingford CT, 2013.
 
 ******************************************
 Gaussian 09:  ES64L-G09RevD.01 24-Apr-2013
                25-Jan-2024 
 ******************************************
 %chk=DY-202A-7R_11.chk
 %mem=16GB
 %nprocshared=4
 Will use up to    4 processors via shared memory.
 ----------------------------------------------------------------------
 # nmr=giao mpw1pw91/6-311+g(d,p) scrf(smd,solvent=methanol,read) guess
 =read geom=check
 ----------------------------------------------------------------------
 1/29=2,38=1,40=2/1;
 2/12=2,40=1/2;
 3/5=4,6=6,7=111,11=2,14=-4,16=1,25=1,30=1,70=32203,72=3,74=-7,116=-2/1,2,8,3;
 4/5=1/1;
 5/5=2,38=6,53=3/2;
 8/6=1,10=90,11=11/1;
 10/13=100,45=16/2;
 6/7=2,8=2,9=2,10=2,28=1/1;
 99/9=1/99;
 ---------------
 NMR calculation
 ---------------
 Structure from the checkpoint file:  "DY-202A-7R_11.chk"
 Charge =  0 Multiplicity = 1
 Redundant internal coordinates found in file.
 C,0,-1.7545199616,0.6164131201,-0.1148910075
 C,0,-0.9555597203,-0.3840489624,0.3275404269
 C,0,0.4506377422,-0.2754981121,0.84538792
 C,0,1.4341886264,0.4389346056,-0.1164732413
 C,0,1.1756503948,1.9586573956,-0.1823425411
 C,0,-0.0983358908,2.3826580387,-0.9338062263
 C,0,-1.460202557,2.0886375069,-0.2672317396
 C,0,-3.0820603566,0.0655893649,-0.4361342896
 C,0,-3.1085553642,-1.4035763608,-0.0517485239
 C,0,-1.6397452342,-1.7553418145,0.2384600476
 O,0,-4.0300754405,0.6891841776,-0.9153444486
 C,0,-1.6482072659,2.8337480646,1.0702184578
 C,0,-1.0122016,-2.6135318878,-0.8680324423
 O,0,-1.5765425165,-2.4506530303,1.4969526696
 C,0,2.9325379554,0.1199140772,0.2121900309
 C,0,3.3961454841,0.6852801287,1.5543472725
 O,0,3.7639696247,0.7439254865,-0.7922734283
 C,0,3.2393789161,-1.3855522152,0.1690574069
 O,0,2.8025795434,-1.9071154507,-1.0923336481
 H,0,0.4291468912,0.26710744,1.8012048408
 H,0,0.8096625864,-1.2798866624,1.0815111931
 H,0,1.2693263072,0.0301906361,-1.1220991073
 H,0,2.0261254043,2.4228192412,-0.6931866799
 H,0,1.1602001079,2.3762730224,0.8330023275
 H,0,-0.0922307918,1.9233918293,-1.9323391816
 H,0,-0.0478869006,3.468125915,-1.0966898953
 H,0,-2.2266481418,2.477671539,-0.9511483889
 H,0,-3.7018483592,-1.5138396225,0.8642700605
 H,0,-3.5761136895,-2.0147524377,-0.8299187982
 H,0,-0.9676627316,2.4665076026,1.8460732818
 H,0,-2.672701944,2.7105939746,1.4408284062
 H,0,-1.4645263757,3.9077583799,0.9404561747
 H,0,0.0651969907,-2.7433520023,-0.7099256757
 H,0,-1.4840609904,-3.6027507598,-0.87688609
 H,0,-1.1547025005,-2.1502753866,-1.8502860783
 H,0,-0.7048246924,-2.8768188594,1.5634746213
 H,0,4.4392922989,0.4074419958,1.744064933
 H,0,2.7853561776,0.3033591195,2.3785868614
 H,0,3.3351832523,1.7777127321,1.5594744502
 H,0,3.6105481862,0.2469152909,-1.616182591
 H,0,4.3251677675,-1.5067661383,0.2738775718
 H,0,2.7616754987,-1.9212767656,0.9990838471
 H,0,3.2285432692,-2.7706742164,-1.2184887788
 Recover connectivity data from disk.
                          Input orientation:                          
 ---------------------------------------------------------------------
 Center     Atomic      Atomic             Coordinates (Angstroms)
 Number     Number       Type             X           Y           Z
 ---------------------------------------------------------------------
      1          6           0       -1.754520    0.616413   -0.114891
      2          6           0       -0.955560   -0.384049    0.327540
      3          6           0        0.450638   -0.275498    0.845388
      4          6           0        1.434189    0.438935   -0.116473
      5          6           0        1.175650    1.958657   -0.182343
      6          6           0       -0.098336    2.382658   -0.933806
      7          6           0       -1.460203    2.088638   -0.267232
      8          6           0       -3.082060    0.065589   -0.436134
      9          6           0       -3.108555   -1.403576   -0.051749
     10          6           0       -1.639745   -1.755342    0.238460
     11          8           0       -4.030075    0.689184   -0.915344
     12          6           0       -1.648207    2.833748    1.070218
     13          6           0       -1.012202   -2.613532   -0.868032
     14          8           0       -1.576543   -2.450653    1.496953
     15          6           0        2.932538    0.119914    0.212190
     16          6           0        3.396145    0.685280    1.554347
     17          8           0        3.763970    0.743925   -0.792273
     18          6           0        3.239379   -1.385552    0.169057
     19          8           0        2.802580   -1.907115   -1.092334
     20          1           0        0.429147    0.267107    1.801205
     21          1           0        0.809663   -1.279887    1.081511
     22          1           0        1.269326    0.030191   -1.122099
     23          1           0        2.026125    2.422819   -0.693187
     24          1           0        1.160200    2.376273    0.833002
     25          1           0       -0.092231    1.923392   -1.932339
     26          1           0       -0.047887    3.468126   -1.096690
     27          1           0       -2.226648    2.477672   -0.951148
     28          1           0       -3.701848   -1.513840    0.864270
     29          1           0       -3.576114   -2.014752   -0.829919
     30          1           0       -0.967663    2.466508    1.846073
     31          1           0       -2.672702    2.710594    1.440828
     32          1           0       -1.464526    3.907758    0.940456
     33          1           0        0.065197   -2.743352   -0.709926
     34          1           0       -1.484061   -3.602751   -0.876886
     35          1           0       -1.154703   -2.150275   -1.850286
     36          1           0       -0.704825   -2.876819    1.563475
     37          1           0        4.439292    0.407442    1.744065
     38          1           0        2.785356    0.303359    2.378587
     39          1           0        3.335183    1.777713    1.559474
     40          1           0        3.610548    0.246915   -1.616183
     41          1           0        4.325168   -1.506766    0.273878
     42          1           0        2.761675   -1.921277    0.999084
     43          1           0        3.228543   -2.770674   -1.218489
 ---------------------------------------------------------------------
                    Distance matrix (angstroms):
                    1          2          3          4          5
     1  C    0.000000
     2  C    1.354624   0.000000
     3  C    2.565222   1.502445   0.000000
     4  C    3.193644   2.566193   1.550149   0.000000
     5  C    3.223673   3.207851   2.563849   1.542964   0.000000
     6  C    2.556010   3.159192   3.245412   2.606669   1.538673
     7  C    1.509064   2.592797   3.237031   3.334929   2.640421
     8  C    1.472742   2.303775   3.773406   4.542915   4.666500
     9  C    2.432644   2.412195   3.839957   4.902607   5.447576
    10  C    2.400677   1.535086   2.632109   3.793402   4.679457
    11  O    2.413333   3.485576   4.909947   5.528020   5.408182
    12  C    2.516418   3.374248   3.758073   4.079771   3.210742
    13  C    3.398647   2.530454   3.246862   3.983368   5.114859
    14  O    3.469382   2.454383   3.043895   4.474077   5.462290
    15  C    4.724617   3.922319   2.591741   1.566794   2.573575
    16  C    5.414836   4.646058   3.178323   2.588745   3.093247
    17  O    5.561370   4.979987   3.833970   2.444914   2.923523
    18  C    5.387719   4.315743   3.076804   2.582439   3.945402
    19  O    5.300070   4.296439   3.456670   2.885957   4.291757
    20  H    2.926062   2.124407   1.099304   2.171894   2.711654
    21  H    3.406224   2.118256   1.092451   2.186217   3.495632
    22  H    3.240644   2.687595   2.152836   1.097968   2.147301
    23  H    4.229753   4.220289   3.482857   2.149136   1.095315
    24  H    3.534289   3.514443   2.745091   2.174823   1.097983
    25  H    2.788282   3.343154   3.584075   2.798381   2.161309
    26  H    3.465370   4.206133   4.246753   3.511890   2.147457
    27  H    2.094401   3.382330   4.239734   4.272570   3.526482
    28  H    3.047757   3.017716   4.333242   5.581582   6.078127
    29  H    3.279101   3.296393   4.695358   5.624297   6.227889
    30  H    2.808447   3.229824   3.245234   3.705608   2.994357
    31  H    2.765667   3.710095   4.361943   4.944914   4.243808
    32  H    3.468545   4.365126   4.601796   4.642455   3.468459
    33  H    3.866970   2.772109   2.942425   3.514722   4.860076
    34  H    4.295943   3.477067   4.216622   5.042780   6.203686
    35  H    3.320533   2.811075   3.654937   4.051231   5.009582
    36  H    4.015151   2.793618   2.935577   4.288569   5.474111
    37  H    6.470139   5.633598   4.145286   3.534578   4.094957
    38  H    5.189018   4.321316   2.852487   2.840662   3.448119
    39  H    5.482444   4.959975   3.611952   2.866166   2.780333
    40  H    5.583401   5.002551   4.039465   2.650008   3.303738
    41  H    6.451483   5.399024   4.105439   3.506549   4.704971
    42  H    5.298758   4.078220   2.841321   2.928701   4.354898
    43  H    6.125456   5.058943   4.266409   3.838715   5.258759
                    6          7          8          9         10
     6  C    0.000000
     7  C    1.544490   0.000000
     8  C    3.810393   2.598398   0.000000
     9  C    4.916810   3.867694   1.518849   0.000000
    10  C    4.568719   3.881255   2.418913   1.537974   0.000000
    11  O    4.280978   2.997126   1.231765   2.444308   3.608414
    12  C    2.573266   1.542501   3.462331   4.620210   4.663865
    13  C    5.079507   4.761519   3.412996   2.554410   1.534479
    14  O    5.608438   4.871452   3.512105   2.417004   1.439186
    15  C    3.952153   4.837550   6.049683   6.235824   4.941968
    16  C    4.613394   5.373237   6.805379   7.018119   5.748773
    17  O    4.197961   5.419953   6.888766   7.238214   6.042258
    18  C    5.153257   5.860581   6.514036   6.351799   4.893609
    19  O    5.180984   5.900690   6.241086   6.023113   4.639860
    20  H    3.497725   3.341563   4.168318   4.328967   3.288280
    21  H    4.277873   4.279994   4.388515   4.080687   2.633703
    22  H    2.727647   3.523965   4.405266   4.729396   3.674499
    23  H    2.138421   3.528115   5.631711   6.435658   5.635921
    24  H    2.169232   2.856529   4.994671   5.769950   5.026273
    25  H    1.099105   2.161304   3.824806   4.868629   4.543154
    26  H    1.098780   2.141407   4.606495   5.847485   5.621499
    27  H    2.130503   1.098421   2.610577   4.080535   4.435992
    28  H    5.603666   4.391254   2.137705   1.096925   2.168463
    29  H    5.607401   4.650968   2.174161   1.094393   2.226713
    30  H    2.913845   2.202598   3.929829   4.812764   4.567289
    31  H    3.517640   2.185052   3.269038   4.398199   4.738910
    32  H    2.775836   2.183513   4.390180   5.647794   5.709133
    33  H    5.133502   5.086349   4.227333   3.507264   2.186876
    34  H    6.143988   5.723998   4.025492   2.855907   2.163598
    35  H    4.743768   4.535171   3.259538   2.758593   2.180390
    36  H    5.853746   5.345824   4.278721   3.249202   1.971662
    37  H    5.626948   6.455678   7.838423   7.967103   6.625645
    38  H    4.859127   5.311529   6.511971   6.599875   5.329157
    39  H    4.286194   5.140939   6.935044   7.364673   6.243194
    40  H    4.333919   5.560946   6.798265   7.093513   5.917289
    41  H    6.012778   6.833025   7.605488   7.441567   5.970195
    42  H    5.517208   5.958794   6.336934   5.985973   4.469741
    43  H    6.140521   6.819248   6.962772   6.587037   5.182068
                   11         12         13         14         15
    11  O    0.000000
    12  C    3.770267   0.000000
    13  C    4.474118   5.816715   0.000000
    14  O    4.658066   5.302088   2.436835   0.000000
    15  C    7.076255   5.392989   4.919307   5.346984   0.000000
    16  C    7.826120   5.504161   6.015281   5.879200   1.528384
    17  O    7.795209   6.093266   5.838670   6.630758   1.445550
    18  C    7.637108   6.519439   4.545264   5.107920   1.537023
    19  O    7.311448   6.852877   3.886115   5.116302   2.414026
    20  H    5.238554   3.381920   4.183347   3.391398   2.968771
    21  H    5.593544   4.791998   2.983039   2.690216   2.687333
    22  H    5.344219   4.601977   3.501312   4.594887   2.134163
    23  H    6.303365   4.096240   5.884457   6.444118   2.635273
    24  H    5.730789   2.855295   5.701842   5.588363   2.935600
    25  H    4.250196   3.502166   4.750029   5.752868   4.123198
    26  H    4.859344   2.767481   6.161879   6.640460   4.669756
    27  H    2.540142   2.132442   5.234705   5.541139   5.790473
    28  H    2.850978   4.812627   3.382957   2.407246   6.863632
    29  H    2.743110   5.552954   2.633180   3.098810   6.928588
    30  H    4.490287   1.095426   5.759788   4.967000   4.836077
    31  H    3.388231   1.096407   6.036093   5.276664   6.296022
    32  H    4.515004   1.097304   6.782511   6.383700   5.849129
    33  H    5.347500   6.099894   1.096649   2.766097   4.155747
    34  H    4.990428   6.726565   1.096031   2.640264   5.877982
    35  H    4.147821   5.797705   1.095324   3.387061   5.110098
    36  H    5.469754   5.808945   2.464960   0.972592   4.902732
    37  H    8.881555   6.587768   6.757819   6.664836   2.167861
    38  H    7.579509   5.269837   5.785347   5.233357   2.179126
    39  H    7.845805   5.117496   6.638944   6.481361   2.173843
    40  H    7.685435   6.446934   5.487413   6.623775   1.954168
    41  H    8.720466   7.426670   5.569237   6.100575   2.142268
    42  H    7.523790   6.485552   4.267023   4.398664   2.194278
    43  H    8.046742   7.773701   4.258102   5.528552   3.238821
                   16         17         18         19         20
    16  C    0.000000
    17  O    2.375997   0.000000
    18  C    2.496387   2.394583   0.000000
    19  O    3.752033   2.835899   1.433154   0.000000
    20  H    3.006474   4.251415   3.645901   4.328163   0.000000
    21  H    3.282583   4.041635   2.597549   3.015085   1.748125
    22  H    3.480785   2.615616   2.748185   2.470811   3.050858
    23  H    3.153951   2.418389   4.088905   4.417073   3.663253
    24  H    2.894693   3.476449   4.349154   4.975113   2.433194
    25  H    5.085142   4.190605   5.144376   4.874251   4.117580
    26  H    5.160774   4.695124   5.997201   6.084275   4.344177
    27  H    6.411395   6.238479   6.786517   6.673786   4.417611
    28  H    7.462831   7.973712   6.977135   6.803716   4.595078
    29  H    7.847758   7.841463   6.916993   6.384996   5.307712
    30  H    4.722361   5.684761   5.945582   6.479008   2.605849
    31  H    6.398882   7.091211   7.304007   7.597293   3.965093
    32  H    5.864074   6.352115   7.123266   7.493543   4.192997
    33  H    5.289392   5.084172   3.562536   2.887696   3.937144
    34  H    6.936463   6.814879   5.321734   4.614855   5.080191
    35  H    6.351545   5.804233   4.895968   4.036546   4.656791
    36  H    5.431997   6.215260   4.441286   4.505056   3.350624
    37  H    1.096058   2.646185   2.671192   4.010132   4.013007
    38  H    1.094668   3.347557   2.817903   4.115068   2.426192
    39  H    1.094144   2.604475   3.456687   4.570964   3.284115
    40  H    3.207864   0.974363   2.447407   2.359466   4.669075
    41  H    2.703285   2.552887   1.097551   2.084487   4.545144
    42  H    2.739527   3.364054   1.097336   2.091865   3.297440
    43  H    4.433997   3.580608   1.960603   0.971130   5.116961
                   21         22         23         24         25
    21  H    0.000000
    22  H    2.604514   0.000000
    23  H    4.282449   2.545856   0.000000
    24  H    3.681323   3.055885   1.755348   0.000000
    25  H    4.489733   2.468712   2.504468   3.069332   0.000000
    26  H    5.293730   3.681724   2.357331   2.524941   1.756838
    27  H    5.241196   4.270975   4.260943   3.829389   2.413648
    28  H    4.522793   5.571559   7.122685   6.226835   5.715323
    29  H    4.840313   5.267395   7.148134   6.669264   5.372313
    30  H    4.216505   4.444076   3.925878   2.358443   3.916345
    31  H    5.308475   5.412277   5.168734   3.895172   4.319349
    32  H    5.665994   5.173356   4.130192   3.040754   3.751514
    33  H    2.430063   3.051615   5.525834   5.458042   4.826756
    34  H    3.806860   4.565034   6.975862   6.757556   5.795638
    35  H    3.634796   3.340749   5.689441   5.748778   4.210741
    36  H    2.253032   4.422701   6.374698   5.622000   5.969758
    37  H    4.057125   4.290210   3.978104   3.931765   6.028993
    38  H    2.844721   3.824627   3.808456   3.054003   5.430386
    39  H    3.994448   3.809519   2.684078   2.369934   4.895013
    40  H    4.177755   2.402584   2.845501   4.066556   4.076898
    41  H    3.614211   3.694476   4.654294   5.040599   6.012220
    42  H    2.056339   3.245728   4.719744   4.589253   5.614223
    43  H    3.655603   3.419454   5.356690   5.914197   5.794081
                   26         27         28         29         30
    26  H    0.000000
    27  H    2.397745   0.000000
    28  H    6.482035   4.626459   0.000000
    29  H    6.525451   4.692294   1.771157   0.000000
    30  H    3.241771   3.067510   4.927765   5.834950   0.000000
    31  H    3.728607   2.444334   4.386046   5.319901   1.769452
    32  H    2.519942   2.490812   5.865589   6.532164   1.773195
    33  H    6.224535   5.706998   4.263851   3.715427   5.894283
    34  H    7.218601   6.126050   3.509096   2.626905   6.672112
    35  H    5.775758   4.834812   3.776482   2.631112   5.917157
    36  H    6.911322   6.108178   3.365821   3.836117   5.357246
    37  H    6.129637   7.482298   8.410918   8.760089   5.786650
    38  H    5.488220   6.398043   6.905012   7.492426   4.364394
    39  H    4.621457   6.142242   7.799836   8.237598   4.367043
    40  H    4.902063   6.284219   7.919851   7.575055   6.154171
    41  H    6.763994   7.765483   8.048702   7.994164   6.802408
    42  H    6.428963   6.930911   6.477756   6.597087   5.820482
    43  H    7.047869   7.574676   7.344920   6.857533   7.377517
                   31         32         33         34         35
    31  H    0.000000
    32  H    1.772925   0.000000
    33  H    6.470499   7.021473   0.000000
    34  H    6.829567   7.727280   1.779506   0.000000
    35  H    6.063317   6.677126   1.772094   1.779233   0.000000
    36  H    5.925096   6.855347   2.403975   2.662620   3.519093
    37  H    7.481773   6.910360   5.923030   7.618211   7.124188
    38  H    6.038590   5.755121   5.120608   6.639557   6.279152
    39  H    6.081038   5.287484   6.023538   7.623015   6.871290
    40  H    7.409066   6.759775   4.725729   6.428183   5.339377
    41  H    8.253368   7.954996   4.543607   6.282081   5.912288
    42  H    7.154147   7.200130   3.296592   4.936891   4.848646
    43  H    8.481802   8.443187   3.204082   4.797675   4.471790
                   36         37         38         39         40
    36  H    0.000000
    37  H    6.105810   0.000000
    38  H    4.791587   1.774530   0.000000
    39  H    6.163306   1.769399   1.773971   0.000000
    40  H    6.204061   3.464657   4.079499   3.536094   0.000000
    41  H    5.370375   2.416334   3.174488   3.663418   2.675520
    42  H    3.639811   2.965186   2.617746   3.784901   3.501608
    43  H    4.818918   4.510328   4.752373   5.330692   3.067562
                   41         42         43
    41  H    0.000000
    42  H    1.772640   0.000000
    43  H    2.242143   2.420138   0.000000
 Stoichiometry    C15H24O4
 Framework group  C1[X(C15H24O4)]
 Deg. of freedom   123
 Full point group                 C1      NOp   1
 Largest Abelian subgroup         C1      NOp   1
 Largest concise Abelian subgroup C1      NOp   1
                         Standard orientation:                         
 ---------------------------------------------------------------------
 Center     Atomic      Atomic             Coordinates (Angstroms)
 Number     Number       Type             X           Y           Z
 ---------------------------------------------------------------------
      1          6           0       -1.809033    0.609580   -0.099990
      2          6           0       -0.994811   -0.382944    0.332382
      3          6           0        0.421083   -0.262254    0.820255
      4          6           0        1.380015    0.451738   -0.166471
      5          6           0        1.110606    1.969362   -0.236992
      6          6           0       -0.181292    2.380445   -0.964678
      7          6           0       -1.527205    2.082531   -0.268104
      8          6           0       -3.139438    0.048442   -0.390018
      9          6           0       -3.148727   -1.418241    0.004517
     10          6           0       -1.672044   -1.758993    0.266544
     11          8           0       -4.101067    0.662949   -0.853585
     12          6           0       -1.692202    2.835448    1.068010
     13          6           0       -1.062123   -2.620724   -0.847029
     14          8           0       -1.578454   -2.445423    1.528016
     15          6           0        2.886820    0.144169    0.133174
     16          6           0        3.374512    0.721393    1.461679
     17          8           0        3.693357    0.766520   -0.892395
     18          6           0        3.202177   -1.359635    0.093624
     19          8           0        2.742680   -1.892350   -1.154978
     20          1           0        0.415945    0.286624    1.772712
     21          1           0        0.791231   -1.262802    1.055508
     22          1           0        1.196971    0.035232   -1.165747
     23          1           0        1.947396    2.435307   -0.768399
     24          1           0        1.113525    2.393693    0.775678
     25          1           0       -0.192944    1.914520   -1.960072
     26          1           0       -0.141058    3.465083   -1.135729
     27          1           0       -2.310064    2.462229   -0.938545
     28          1           0       -3.722245   -1.525993    0.933339
     29          1           0       -3.628418   -2.037504   -0.759750
     30          1           0       -0.993460    2.477632    1.832003
     31          1           0       -2.708018    2.708481    1.460572
     32          1           0       -1.518010    3.909672    0.927388
     33          1           0        0.019111   -2.742839   -0.710426
     34          1           0       -1.527826   -3.612867   -0.839578
     35          1           0       -1.227819   -2.164970   -1.829153
     36          1           0       -0.702881   -2.865754    1.579272
     37          1           0        4.423088    0.451268    1.631570
     38          1           0        2.783314    0.341270    2.300898
     39          1           0        3.306791    1.813440    1.460862
     40          1           0        3.526064    0.263045   -1.709652
     41          1           0        4.290643   -1.473451    0.176722
     42          1           0        2.745122   -1.892697    0.936886
     43          1           0        3.171374   -2.754097   -1.284233
 ---------------------------------------------------------------------
 Rotational constants (GHZ):      0.5399059      0.2828200      0.2175215
 Standard basis: 6-311+G(d,p) (5D, 7F)
 There are   581 symmetry adapted cartesian basis functions of A   symmetry.
 There are   562 symmetry adapted basis functions of A   symmetry.
   562 basis functions,   876 primitive gaussians,   581 cartesian basis functions
    73 alpha electrons       73 beta electrons
       nuclear repulsion energy      1610.2676379306 Hartrees.
 NAtoms=   43 NActive=   43 NUniq=   43 SFac= 1.00D+00 NAtFMM=   60 NAOKFM=F Big=F
 Integral buffers will be    131072 words long.
 Raffenetti 2 integral format.
 Two-electron integral symmetry is turned on.
 Using the following non-standard input for PCM:
 --- end of non-standard input.
 ------------------------------------------------------------------------------
 Polarizable Continuum Model (PCM)
 =================================
 Model                : PCM (using non-symmetric T matrix).
 Atomic radii         : SMD-Coulomb.
 Polarization charges : Total charges.
 Charge compensation  : None.
 Solution method      : On-the-fly selection.
 Cavity type          : VdW (van der Waals Surface) (Alpha=1.000).
 Cavity algorithm     : GePol (No added spheres)
                        Default sphere list used, NSphG=   43.
                        Lebedev-Laikov grids with approx.  5.0 points / Ang**2.
                        Smoothing algorithm: Karplus/York (Gamma=1.0000).
                        Polarization charges: spherical gaussians, with
                                              point-specific exponents (IZeta= 3).
                        Self-potential: point-specific (ISelfS= 7).
                        Self-field    : sphere-specific E.n sum rule (ISelfD= 2).
 Solvent              : Methanol, Eps=  32.613000 Eps(inf)=   1.765709
 ------------------------------------------------------------------------------
 ------------------------------------------------------------------------------
 Atomic radii for non-electrostatic terms: SMD-CDS.
 ------------------------------------------------------------------------------
 Nuclear repulsion after PCM non-electrostatic terms =     1610.2690610977 Hartrees.
 One-electron integrals computed using PRISM.
 NBasis=   562 RedAO= T EigKep=  1.62D-06  NBF=   562
 NBsUse=   560 1.00D-06 EigRej=  9.08D-07 NBFU=   560
 Initial guess from the checkpoint file:  "DY-202A-7R_11.chk"
 B after Tr=     0.000000    0.000000    0.000000
         Rot=    1.000000    0.000000    0.000000    0.000000 Ang=   0.00 deg.
 Requested convergence on RMS density matrix=1.00D-08 within 128 cycles.
 Requested convergence on MAX density matrix=1.00D-06.
 Requested convergence on             energy=1.00D-06.
 No special actions if energy rises.
 Inv3:  Mode=1 IEnd=    21531123.
 Iteration    1 A*A^-1 deviation from unit magnitude is 5.77D-15 for   2660.
 Iteration    1 A*A^-1 deviation from orthogonality  is 3.56D-15 for   2439   1291.
 Iteration    1 A^-1*A deviation from unit magnitude is 5.77D-15 for   2660.
 Iteration    1 A^-1*A deviation from orthogonality  is 1.99D-10 for   1966   1774.
 Iteration    2 A*A^-1 deviation from unit magnitude is 3.77D-15 for    579.
 Iteration    2 A*A^-1 deviation from orthogonality  is 3.92D-15 for   1812    277.
 Iteration    2 A^-1*A deviation from unit magnitude is 1.11D-15 for    843.
 Iteration    2 A^-1*A deviation from orthogonality  is 5.53D-16 for   2675   1154.
 Error on total polarization charges =  0.07009
 SCF Done:  E(RmPW1PW91) =  -887.018620678     A.U. after   12 cycles
            NFock= 12  Conv=0.74D-08     -V/T= 2.0048
 SMD-CDS (non-electrostatic) energy       (kcal/mol) =       0.89
 (included in total energy above)
 DoSCS=F DFT=T ScalE2(SS,OS)=  1.000000  1.000000
 Range of M.O.s used for correlation:     1   560
 NBasis=   562 NAE=    73 NBE=    73 NFC=     0 NFV=     0
 NROrb=    560 NOA=    73 NOB=    73 NVA=   487 NVB=   487

 **** Warning!!: The largest alpha MO coefficient is  0.11751040D+03

 NEqPCM:  Using equilibrium solvation (IEInf=0, Eps=  32.6130, EpsInf=   1.7657)
          Differentiating once with respect to magnetic field using GIAOs.
          Electric field/nuclear overlap derivatives assumed to be zero.
 FoFJK:  IHMeth= 1 ICntrl=    6127 DoSepK=F KAlg= 0 I1Cent=   0 FoldK=F
 IRaf=         1 NMat=   1 IRICut=       1 DoRegI=T DoRafI=F ISym2E= 0.
          There are     3 degrees of freedom in the 1st order CPHF.  IDoFFX=0 NUNeed=     3.
      3 vectors produced by pass  0 Test12= 1.19D-12 3.33D-08 XBig12= 2.95D+02 1.97D+00.
 AX will form     3 AO Fock derivatives at one time.
      3 vectors produced by pass  1 Test12= 1.19D-12 3.33D-08 XBig12= 7.12D-01 2.11D-01.
      3 vectors produced by pass  2 Test12= 1.19D-12 3.33D-08 XBig12= 4.34D-03 3.67D-02.
      3 vectors produced by pass  3 Test12= 1.19D-12 3.33D-08 XBig12= 3.13D-05 1.85D-03.
      3 vectors produced by pass  4 Test12= 1.19D-12 3.33D-08 XBig12= 1.96D-07 1.54D-04.
      3 vectors produced by pass  5 Test12= 1.19D-12 3.33D-08 XBig12= 8.68D-10 7.60D-06.
      3 vectors produced by pass  6 Test12= 1.19D-12 3.33D-08 XBig12= 3.33D-12 3.41D-07.
 InvSVY:  IOpt=1 It=  1 EMax= 3.55D-15
 Solved reduced A of dimension    21 with     3 vectors.
 Calculating GIAO nuclear magnetic shielding tensors.
 SCF GIAO Magnetic shielding tensor (ppm):
      1  C    Isotropic =    35.4328   Anisotropy =   139.6312
   XX=   -16.6735   YX=   -32.1511   ZX=   -41.6153
   XY=   -32.5152   YY=     9.2596   ZY=    12.4608
   XZ=   -41.9735   YZ=     4.2077   ZZ=   113.7124
   Eigenvalues:   -44.6759    22.4541   128.5203
      2  C    Isotropic =    -7.4908   Anisotropy =   203.7614
   XX=   -58.8986   YX=   -47.2294   ZX=   -59.4957
   XY=   -41.6942   YY=   -63.3884   ZY=     5.1950
   XZ=   -76.3964   YZ=    15.5673   ZZ=    99.8145
   Eigenvalues:  -114.1746   -36.6480   128.3501
      3  C    Isotropic =   154.9723   Anisotropy =    26.7448
   XX=   159.3612   YX=     6.4029   ZX=   -10.1757
   XY=     5.5186   YY=   143.6364   ZY=    -0.5978
   XZ=   -10.7849   YZ=    -7.0659   ZZ=   161.9194
   Eigenvalues:   141.6261   150.4886   172.8022
      4  C    Isotropic =   142.5786   Anisotropy =    17.8322
   XX=   153.2438   YX=     2.7578   ZX=     0.8426
   XY=    -1.3203   YY=   132.6242   ZY=    -2.2327
   XZ=     6.8549   YZ=    -8.7501   ZZ=   141.8679
   Eigenvalues:   129.8405   143.4287   154.4668
      5  C    Isotropic =   160.0883   Anisotropy =    23.0241
   XX=   154.7825   YX=    -3.2809   ZX=     3.8705
   XY=     0.6037   YY=   174.1496   ZY=    -5.4475
   XZ=     0.4348   YZ=    -4.9860   ZZ=   151.3328
   Eigenvalues:   149.5498   155.2775   175.4377
      6  C    Isotropic =   151.9296   Anisotropy =    14.9470
   XX=   155.8941   YX=    -4.8143   ZX=    -8.2860
   XY=    -4.6234   YY=   149.9232   ZY=    -2.5026
   XZ=    -5.5930   YZ=     2.9341   ZZ=   149.9714
   Eigenvalues:   144.1564   149.7381   161.8942
      7  C    Isotropic =   156.3789   Anisotropy =    12.5935
   XX=   154.2927   YX=     1.6038   ZX=    -5.3112
   XY=     2.0840   YY=   157.3213   ZY=     1.7276
   XZ=   -11.9907   YZ=     3.1022   ZZ=   157.5229
   Eigenvalues:   146.3092   158.0531   164.7746
      8  C    Isotropic =   -29.9027   Anisotropy =   158.5740
   XX=   -69.1743   YX=   -17.6007   ZX=   -42.2961
   XY=   -23.6075   YY=   -75.2699   ZY=    33.9997
   XZ=   -38.0731   YZ=    31.3285   ZZ=    54.7361
   Eigenvalues:   -93.0782   -72.4432    75.8133
      9  C    Isotropic =   133.9843   Anisotropy =    31.2178
   XX=   140.0643   YX=   -15.0366   ZX=    -4.3338
   XY=    -9.3162   YY=   144.3510   ZY=    -1.1933
   XZ=     4.5633   YZ=    -6.1511   ZZ=   117.5376
   Eigenvalues:   116.9166   130.2401   154.7961
     10  C    Isotropic =   105.1653   Anisotropy =    39.0394
   XX=    95.8737   YX=     6.7280   ZX=     0.1669
   XY=     7.0064   YY=   102.1751   ZY=   -17.5160
   XZ=     6.2643   YZ=   -22.3278   ZZ=   117.4472
   Eigenvalues:    83.8208   100.4836   131.1916
     11  O    Isotropic =  -158.4988   Anisotropy =   790.7681
   XX=  -440.1243   YX=    89.7483   ZX=  -280.8524
   XY=    52.8672   YY=  -270.9742   ZY=   188.6557
   XZ=  -244.5497   YZ=   205.4854   ZZ=   235.6021
   Eigenvalues:  -589.8230  -254.3533   368.6799
     12  C    Isotropic =   170.9671   Anisotropy =    28.3627
   XX=   155.2284   YX=    -0.1513   ZX=    -7.6559
   XY=     3.1408   YY=   180.5026   ZY=     8.7007
   XZ=   -10.8494   YZ=    11.6184   ZZ=   177.1704
   Eigenvalues:   150.9549   172.0710   189.8756
     13  C    Isotropic =   160.1395   Anisotropy =    40.1904
   XX=   146.6315   YX=   -10.6353   ZX=   -12.2193
   XY=   -12.2934   YY=   158.8898   ZY=    14.5018
   XZ=    -6.2690   YZ=    11.5903   ZZ=   174.8972
   Eigenvalues:   139.7019   153.7834   186.9331
     14  O    Isotropic =   256.3048   Anisotropy =    64.2963
   XX=   260.8549   YX=   -28.2317   ZX=     0.7229
   XY=   -19.4909   YY=   210.7087   ZY=    -0.7508
   XZ=    -6.1046   YZ=   -24.5020   ZZ=   297.3507
   Eigenvalues:   199.5137   270.2317   299.1690
     15  C    Isotropic =   107.3721   Anisotropy =    42.8782
   XX=   113.4524   YX=    11.4374   ZX=   -15.2897
   XY=     9.7708   YY=    99.1894   ZY=   -12.0826
   XZ=   -17.2233   YZ=   -15.8794   ZZ=   109.4746
   Eigenvalues:    89.4032    96.7556   135.9576
     16  C    Isotropic =   170.7362   Anisotropy =    32.1776
   XX=   163.6522   YX=     6.0390   ZX=     9.0589
   XY=     3.0178   YY=   162.5393   ZY=     9.4169
   XZ=     4.0986   YZ=    11.7023   ZZ=   186.0171
   Eigenvalues:   157.6441   162.3765   192.1879
     17  O    Isotropic =   263.5562   Anisotropy =    73.1241
   XX=   279.7809   YX=     9.4688   ZX=   -26.0409
   XY=    -5.1013   YY=   217.0895   ZY=     4.7185
   XZ=   -23.0247   YZ=    -0.3874   ZZ=   293.7982
   Eigenvalues:   216.8785   261.4845   312.3056
     18  C    Isotropic =   115.9537   Anisotropy =    51.7850
   XX=   101.6737   YX=     5.5361   ZX=    11.1428
   XY=     9.7080   YY=   123.1256   ZY=    21.6415
   XZ=    18.6791   YZ=    22.6101   ZZ=   123.0618
   Eigenvalues:    93.3042   104.0799   150.4771
     19  O    Isotropic =   316.1786   Anisotropy =    89.4812
   XX=   302.7326   YX=   -30.2784   ZX=     4.7325
   XY=   -28.2412   YY=   361.0175   ZY=    26.3988
   XZ=    -0.0636   YZ=     9.0748   ZZ=   284.7857
   Eigenvalues:   276.5720   296.1311   375.8327
     20  H    Isotropic =    29.2512   Anisotropy =     4.6261
   XX=    28.8164   YX=     0.0961   ZX=    -1.2576
   XY=     0.0508   YY=    27.1385   ZY=     0.5632
   XZ=     0.3808   YZ=     2.6198   ZZ=    31.7987
   Eigenvalues:    26.6284    28.7899    32.3352
     21  H    Isotropic =    29.0764   Anisotropy =     7.6535
   XX=    31.6511   YX=     1.4985   ZX=    -0.6956
   XY=     2.2251   YY=    31.8279   ZY=    -2.2880
   XZ=    -0.4238   YZ=    -3.2411   ZZ=    23.7501
   Eigenvalues:    22.8945    30.1559    34.1787
     22  H    Isotropic =    30.0813   Anisotropy =     3.8283
   XX=    30.7760   YX=    -1.3411   ZX=     0.7107
   XY=    -1.4226   YY=    30.0394   ZY=     2.3887
   XZ=    -0.9874   YZ=     1.8791   ZZ=    29.4287
   Eigenvalues:    27.3727    30.2377    32.6336
     23  H    Isotropic =    29.5750   Anisotropy =     7.3980
   XX=    33.5548   YX=     0.0140   ZX=    -1.7264
   XY=     0.9420   YY=    30.8911   ZY=    -3.8890
   XZ=    -1.8215   YZ=    -3.9986   ZZ=    24.2789
   Eigenvalues:    22.2617    31.9562    34.5070
     24  H    Isotropic =    29.8524   Anisotropy =     4.3062
   XX=    30.7976   YX=    -1.9957   ZX=     2.5294
   XY=    -1.8044   YY=    29.9080   ZY=     3.4097
   XZ=     1.3790   YZ=     3.1121   ZZ=    28.8515
   Eigenvalues:    24.8350    31.9989    32.7232
     25  H    Isotropic =    30.2721   Anisotropy =     6.8951
   XX=    29.6796   YX=    -0.8640   ZX=     0.1174
   XY=    -1.0087   YY=    26.2917   ZY=    -0.3450
   XZ=    -0.2692   YZ=    -0.5584   ZZ=    34.8449
   Eigenvalues:    26.0265    29.9208    34.8688
     26  H    Isotropic =    29.8809   Anisotropy =    10.0595
   XX=    29.0754   YX=    -0.5169   ZX=    -0.0771
   XY=    -0.9006   YY=    34.3032   ZY=    -4.5129
   XZ=    -0.4970   YZ=    -5.1044   ZZ=    26.2641
   Eigenvalues:    23.9548    29.1008    36.5872
     27  H    Isotropic =    28.8208   Anisotropy =     9.2779
   XX=    32.6712   YX=    -0.3789   ZX=     3.6064
   XY=    -1.6332   YY=    25.8620   ZY=    -1.1811
   XZ=     3.9331   YZ=    -1.4442   ZZ=    27.9292
   Eigenvalues:    25.0641    26.3922    35.0060
     28  H    Isotropic =    29.0557   Anisotropy =     6.9832
   XX=    32.3570   YX=     0.0812   ZX=    -2.5126
   XY=    -0.1595   YY=    26.5782   ZY=    -0.6407
   XZ=    -2.8055   YZ=    -2.2258   ZZ=    28.2319
   Eigenvalues:    25.4131    28.0428    33.7112
     29  H    Isotropic =    29.0489   Anisotropy =     6.0597
   XX=    31.3653   YX=    -0.1279   ZX=     2.2379
   XY=     1.0246   YY=    28.6990   ZY=     2.3087
   XZ=     2.8976   YZ=     2.4602   ZZ=    27.0825
   Eigenvalues:    24.8115    29.2466    33.0887
     30  H    Isotropic =    30.3281   Anisotropy =     5.1182
   XX=    29.8183   YX=    -3.2158   ZX=     0.7789
   XY=    -2.2340   YY=    28.2251   ZY=     1.0332
   XZ=     2.7592   YZ=     1.5742   ZZ=    32.9407
   Eigenvalues:    25.5763    31.6677    33.7402
     31  H    Isotropic =    30.7927   Anisotropy =     9.6674
   XX=    33.8308   YX=    -1.2663   ZX=    -3.6989
   XY=    -0.6129   YY=    28.3633   ZY=     1.9312
   XZ=    -5.0208   YZ=     2.7917   ZZ=    30.1839
   Eigenvalues:    26.1330    29.0074    37.2376
     32  H    Isotropic =    30.8258   Anisotropy =    11.2384
   XX=    27.3698   YX=    -1.2310   ZX=    -1.2086
   XY=    -0.5845   YY=    37.7920   ZY=     1.3800
   XZ=    -0.4090   YZ=     2.9276   ZZ=    27.3155
   Eigenvalues:    26.4362    27.7231    38.3180
     33  H    Isotropic =    29.8985   Anisotropy =     7.8529
   XX=    35.0605   YX=     0.5693   ZX=    -0.1839
   XY=    -0.3813   YY=    28.9532   ZY=     1.6922
   XZ=    -1.4540   YZ=     3.1480   ZZ=    25.6819
   Eigenvalues:    24.3416    30.2202    35.1338
     34  H    Isotropic =    30.0786   Anisotropy =     9.3415
   XX=    28.4311   YX=     1.5283   ZX=     0.0363
   XY=     2.5780   YY=    34.8132   ZY=     2.1502
   XZ=     0.2472   YZ=     3.7488   ZZ=    26.9916
   Eigenvalues:    25.8796    28.0500    36.3063
     35  H    Isotropic =    30.6476   Anisotropy =     7.8261
   XX=    28.0008   YX=     0.0766   ZX=    -0.0718
   XY=     0.1435   YY=    28.1332   ZY=     0.2487
   XZ=     0.5415   YZ=     0.9778   ZZ=    35.8088
   Eigenvalues:    27.9371    28.1408    35.8650
     36  H    Isotropic =    29.2607   Anisotropy =    14.7771
   XX=    35.0236   YX=    -5.0223   ZX=     1.5717
   XY=    -5.5794   YY=    27.7253   ZY=    -5.2985
   XZ=     2.5449   YZ=    -4.7101   ZZ=    25.0332
   Eigenvalues:    20.9717    27.6983    39.1121
     37  H    Isotropic =    30.9405   Anisotropy =    10.4167
   XX=    35.7284   YX=    -0.9409   ZX=     3.8664
   XY=    -0.6343   YY=    27.7078   ZY=     0.6812
   XZ=     4.6661   YZ=     0.8981   ZZ=    29.3853
   Eigenvalues:    26.3854    28.5511    37.8849
     38  H    Isotropic =    30.7469   Anisotropy =     7.4741
   XX=    30.2375   YX=     1.2412   ZX=    -0.2052
   XY=     1.0670   YY=    26.4440   ZY=    -0.7907
   XZ=    -1.0829   YZ=    -0.7923   ZZ=    35.5591
   Eigenvalues:    26.0834    30.4276    35.7296
     39  H    Isotropic =    30.4384   Anisotropy =     7.6751
   XX=    29.1957   YX=     0.8999   ZX=     2.8732
   XY=    -0.1351   YY=    34.0519   ZY=     2.0539
   XZ=     2.7639   YZ=     3.6848   ZZ=    28.0675
   Eigenvalues:    25.2725    30.4875    35.5551
     40  H    Isotropic =    29.0046   Anisotropy =    15.3076
   XX=    22.7403   YX=     1.6862   ZX=    -2.2816
   XY=     2.7883   YY=    26.9569   ZY=     4.0580
   XZ=    -2.4140   YZ=     5.2103   ZZ=    37.3165
   Eigenvalues:    20.7167    27.0874    39.2096
     41  H    Isotropic =    28.1374   Anisotropy =     6.5811
   XX=    30.4192   YX=    -2.5538   ZX=     2.6061
   XY=    -1.2717   YY=    27.1607   ZY=     1.6254
   XZ=     4.0917   YZ=     2.1541   ZZ=    26.8323
   Eigenvalues:    23.1259    28.7614    32.5248
     42  H    Isotropic =    27.4731   Anisotropy =     3.0754
   XX=    26.0655   YX=     0.3764   ZX=     0.5425
   XY=    -0.3818   YY=    28.3104   ZY=    -0.8261
   XZ=    -0.3857   YZ=    -1.8518   ZZ=    28.0434
   Eigenvalues:    26.0605    26.8354    29.5233
     43  H    Isotropic =    29.9137   Anisotropy =    22.7192
   XX=    25.4821   YX=    -8.0666   ZX=    -0.5710
   XY=    -8.6131   YY=    39.4936   ZY=     5.5892
   XZ=    -0.7903   YZ=     6.6086   ZZ=    24.7655
   Eigenvalues:    20.3115    24.3699    45.0598
 End of Minotr F.D. properties file   721 does not exist.
 End of Minotr F.D. properties file   722 does not exist.
 End of Minotr F.D. properties file   788 does not exist.

 **********************************************************************

            Population analysis using the SCF density.

 **********************************************************************

 Orbital symmetries:
       Occupied  (A) (A) (A) (A) (A) (A) (A) (A) (A) (A) (A) (A)
                 (A) (A) (A) (A) (A) (A) (A) (A) (A) (A) (A) (A)
                 (A) (A) (A) (A) (A) (A) (A) (A) (A) (A) (A) (A)
                 (A) (A) (A) (A) (A) (A) (A) (A) (A) (A) (A) (A)
                 (A) (A) (A) (A) (A) (A) (A) (A) (A) (A) (A) (A)
                 (A) (A) (A) (A) (A) (A) (A) (A) (A) (A) (A) (A)
                 (A)
       Virtual   (A) (A) (A) (A) (A) (A) (A) (A) (A) (A) (A) (A)
                 (A) (A) (A) (A) (A) (A) (A) (A) (A) (A) (A) (A)
                 (A) (A) (A) (A) (A) (A) (A) (A) (A) (A) (A) (A)
                 (A) (A) (A) (A) (A) (A) (A) (A) (A) (A) (A) (A)
                 (A) (A) (A) (A) (A) (A) (A) (A) (A) (A) (A) (A)
                 (A) (A) (A) (A) (A) (A) (A) (A) (A) (A) (A) (A)
                 (A) (A) (A) (A) (A) (A) (A) (A) (A) (A) (A) (A)
                 (A) (A) (A) (A) (A) (A) (A) (A) (A) (A) (A) (A)
                 (A) (A) (A) (A) (A) (A) (A) (A) (A) (A) (A) (A)
                 (A) (A) (A) (A) (A) (A) (A) (A) (A) (A) (A) (A)
                 (A) (A) (A) (A) (A) (A) (A) (A) (A) (A) (A) (A)
                 (A) (A) (A) (A) (A) (A) (A) (A) (A) (A) (A) (A)
                 (A) (A) (A) (A) (A) (A) (A) (A) (A) (A) (A) (A)
                 (A) (A) (A) (A) (A) (A) (A) (A) (A) (A) (A) (A)
                 (A) (A) (A) (A) (A) (A) (A) (A) (A) (A) (A) (A)
                 (A) (A) (A) (A) (A) (A) (A) (A) (A) (A) (A) (A)
                 (A) (A) (A) (A) (A) (A) (A) (A) (A) (A) (A) (A)
                 (A) (A) (A) (A) (A) (A) (A) (A) (A) (A) (A) (A)
                 (A) (A) (A) (A) (A) (A) (A) (A) (A) (A) (A) (A)
                 (A) (A) (A) (A) (A) (A) (A) (A) (A) (A) (A) (A)
                 (A) (A) (A) (A) (A) (A) (A) (A) (A) (A) (A) (A)
                 (A) (A) (A) (A) (A) (A) (A) (A) (A) (A) (A) (A)
                 (A) (A) (A) (A) (A) (A) (A) (A) (A) (A) (A) (A)
                 (A) (A) (A) (A) (A) (A) (A) (A) (A) (A) (A) (A)
                 (A) (A) (A) (A) (A) (A) (A) (A) (A) (A) (A) (A)
                 (A) (A) (A) (A) (A) (A) (A) (A) (A) (A) (A) (A)
                 (A) (A) (A) (A) (A) (A) (A) (A) (A) (A) (A) (A)
                 (A) (A) (A) (A) (A) (A) (A) (A) (A) (A) (A) (A)
                 (A) (A) (A) (A) (A) (A) (A) (A) (A) (A) (A) (A)
                 (A) (A) (A) (A) (A) (A) (A) (A) (A) (A) (A) (A)
                 (A) (A) (A) (A) (A) (A) (A) (A) (A) (A) (A) (A)
                 (A) (A) (A) (A) (A) (A) (A) (A) (A) (A) (A) (A)
                 (A) (A) (A) (A) (A) (A) (A) (A) (A) (A) (A) (A)
                 (A) (A) (A) (A) (A) (A) (A) (A) (A) (A) (A) (A)
                 (A) (A) (A) (A) (A) (A) (A) (A) (A) (A) (A) (A)
                 (A) (A) (A) (A) (A) (A) (A) (A) (A) (A) (A) (A)
                 (A) (A) (A) (A) (A) (A) (A) (A) (A) (A) (A) (A)
                 (A) (A) (A) (A) (A) (A) (A) (A) (A) (A) (A) (A)
                 (A) (A) (A) (A) (A) (A) (A) (A) (A) (A) (A) (A)
                 (A) (A) (A) (A) (A) (A) (A) (A) (A) (A) (A) (A)
                 (A) (A) (A) (A) (A) (A) (A)
 The electronic state is 1-A.
 Alpha  occ. eigenvalues --  -19.22675 -19.22506 -19.21758 -19.21061 -10.32670
 Alpha  occ. eigenvalues --  -10.30803 -10.29576 -10.27527 -10.26513 -10.24269
 Alpha  occ. eigenvalues --  -10.23970 -10.23931 -10.23683 -10.23515 -10.22316
 Alpha  occ. eigenvalues --  -10.22298 -10.21890 -10.21731 -10.21577  -1.07242
 Alpha  occ. eigenvalues --   -1.06575  -1.06120  -1.04190  -0.89026  -0.83973
 Alpha  occ. eigenvalues --   -0.81845  -0.77778  -0.76923  -0.74593  -0.71217
 Alpha  occ. eigenvalues --   -0.70038  -0.68240  -0.65639  -0.62938  -0.59520
 Alpha  occ. eigenvalues --   -0.57796  -0.57008  -0.53805  -0.53270  -0.51459
 Alpha  occ. eigenvalues --   -0.50147  -0.49552  -0.48848  -0.48314  -0.46384
 Alpha  occ. eigenvalues --   -0.45831  -0.44948  -0.44222  -0.44095  -0.43476
 Alpha  occ. eigenvalues --   -0.41980  -0.40863  -0.40504  -0.40423  -0.39652
 Alpha  occ. eigenvalues --   -0.39628  -0.38993  -0.38640  -0.38465  -0.37315
 Alpha  occ. eigenvalues --   -0.36354  -0.35755  -0.35067  -0.35007  -0.34171
 Alpha  occ. eigenvalues --   -0.33341  -0.32757  -0.31744  -0.30466  -0.29626
 Alpha  occ. eigenvalues --   -0.28873  -0.27182  -0.26508
 Alpha virt. eigenvalues --   -0.05273   0.00468   0.01594   0.01968   0.02155
 Alpha virt. eigenvalues --    0.03119   0.03719   0.03871   0.04409   0.04669
 Alpha virt. eigenvalues --    0.05194   0.05858   0.06255   0.06456   0.06695
 Alpha virt. eigenvalues --    0.06961   0.07277   0.07640   0.08582   0.08970
 Alpha virt. eigenvalues --    0.09218   0.09309   0.09779   0.10015   0.10489
 Alpha virt. eigenvalues --    0.11134   0.11642   0.11955   0.12386   0.12454
 Alpha virt. eigenvalues --    0.12778   0.13771   0.13932   0.14168   0.14688
 Alpha virt. eigenvalues --    0.15393   0.15597   0.15952   0.16370   0.16814
 Alpha virt. eigenvalues --    0.16983   0.17482   0.17678   0.17805   0.18081
 Alpha virt. eigenvalues --    0.18275   0.18722   0.18936   0.19160   0.19448
 Alpha virt. eigenvalues --    0.19715   0.19973   0.20290   0.20501   0.21072
 Alpha virt. eigenvalues --    0.21197   0.21703   0.21836   0.22126   0.22194
 Alpha virt. eigenvalues --    0.22728   0.22925   0.23155   0.23540   0.23663
 Alpha virt. eigenvalues --    0.23745   0.24551   0.24840   0.25247   0.25384
 Alpha virt. eigenvalues --    0.25509   0.26134   0.26290   0.26730   0.26908
 Alpha virt. eigenvalues --    0.27317   0.27922   0.28324   0.28530   0.28949
 Alpha virt. eigenvalues --    0.29115   0.29590   0.29991   0.30081   0.30433
 Alpha virt. eigenvalues --    0.30855   0.31398   0.31836   0.31958   0.32482
 Alpha virt. eigenvalues --    0.32689   0.33204   0.33861   0.33977   0.34456
 Alpha virt. eigenvalues --    0.34892   0.35128   0.35494   0.35708   0.36440
 Alpha virt. eigenvalues --    0.36785   0.37736   0.37880   0.38292   0.39034
 Alpha virt. eigenvalues --    0.39513   0.39553   0.40171   0.40499   0.41410
 Alpha virt. eigenvalues --    0.41710   0.42523   0.43095   0.44745   0.44885
 Alpha virt. eigenvalues --    0.45427   0.46139   0.46400   0.46826   0.48303
 Alpha virt. eigenvalues --    0.48686   0.49509   0.50349   0.50757   0.51931
 Alpha virt. eigenvalues --    0.52306   0.53168   0.54328   0.55194   0.55566
 Alpha virt. eigenvalues --    0.55966   0.56737   0.57424   0.58272   0.58840
 Alpha virt. eigenvalues --    0.59286   0.59977   0.61037   0.61422   0.62500
 Alpha virt. eigenvalues --    0.62809   0.63177   0.64015   0.64961   0.65187
 Alpha virt. eigenvalues --    0.66425   0.66758   0.67514   0.68069   0.68418
 Alpha virt. eigenvalues --    0.68778   0.69071   0.69902   0.70387   0.70931
 Alpha virt. eigenvalues --    0.71300   0.72101   0.72601   0.72864   0.73346
 Alpha virt. eigenvalues --    0.73491   0.74039   0.74770   0.74888   0.75031
 Alpha virt. eigenvalues --    0.75773   0.76348   0.76869   0.77639   0.77899
 Alpha virt. eigenvalues --    0.78428   0.79026   0.79253   0.80200   0.80738
 Alpha virt. eigenvalues --    0.81464   0.82230   0.82614   0.83912   0.84419
 Alpha virt. eigenvalues --    0.85335   0.85856   0.87687   0.88674   0.88921
 Alpha virt. eigenvalues --    0.90964   0.92731   0.93751   0.94744   0.95549
 Alpha virt. eigenvalues --    0.97425   0.98283   0.98693   0.99972   1.01845
 Alpha virt. eigenvalues --    1.03259   1.05182   1.07457   1.07645   1.09218
 Alpha virt. eigenvalues --    1.10646   1.11345   1.12091   1.13975   1.15292
 Alpha virt. eigenvalues --    1.16339   1.17854   1.18547   1.19802   1.20641
 Alpha virt. eigenvalues --    1.21184   1.21741   1.22767   1.23645   1.25034
 Alpha virt. eigenvalues --    1.26212   1.26807   1.27758   1.28245   1.28371
 Alpha virt. eigenvalues --    1.30752   1.31907   1.32395   1.33639   1.35015
 Alpha virt. eigenvalues --    1.35479   1.36283   1.38656   1.39322   1.41757
 Alpha virt. eigenvalues --    1.42530   1.44665   1.45116   1.46279   1.46911
 Alpha virt. eigenvalues --    1.48077   1.48443   1.49178   1.50473   1.50813
 Alpha virt. eigenvalues --    1.51350   1.52615   1.54148   1.54356   1.54806
 Alpha virt. eigenvalues --    1.55568   1.56255   1.56486   1.57829   1.58631
 Alpha virt. eigenvalues --    1.59503   1.59631   1.60770   1.61818   1.62056
 Alpha virt. eigenvalues --    1.62304   1.62859   1.63695   1.64709   1.64878
 Alpha virt. eigenvalues --    1.65635   1.66448   1.67084   1.67636   1.68237
 Alpha virt. eigenvalues --    1.68662   1.69298   1.70748   1.71473   1.71517
 Alpha virt. eigenvalues --    1.72477   1.72681   1.73477   1.74210   1.75054
 Alpha virt. eigenvalues --    1.75883   1.76549   1.76882   1.77385   1.79171
 Alpha virt. eigenvalues --    1.79307   1.80708   1.81094   1.82192   1.82571
 Alpha virt. eigenvalues --    1.83282   1.84099   1.85361   1.86291   1.86576
 Alpha virt. eigenvalues --    1.86974   1.88435   1.90078   1.90475   1.91561
 Alpha virt. eigenvalues --    1.93544   1.94452   1.95129   1.96902   1.97318
 Alpha virt. eigenvalues --    1.98796   1.99856   2.01008   2.02914   2.04509
 Alpha virt. eigenvalues --    2.05542   2.06170   2.07137   2.08146   2.10296
 Alpha virt. eigenvalues --    2.11595   2.12399   2.13292   2.14004   2.14222
 Alpha virt. eigenvalues --    2.15930   2.16559   2.17652   2.18498   2.19141
 Alpha virt. eigenvalues --    2.21434   2.21667   2.22640   2.23716   2.24871
 Alpha virt. eigenvalues --    2.25446   2.27233   2.29351   2.30914   2.31174
 Alpha virt. eigenvalues --    2.32577   2.34451   2.35462   2.37515   2.38463
 Alpha virt. eigenvalues --    2.39545   2.40873   2.42693   2.45344   2.46504
 Alpha virt. eigenvalues --    2.47829   2.49177   2.51265   2.51809   2.52917
 Alpha virt. eigenvalues --    2.54136   2.54917   2.55624   2.55850   2.57309
 Alpha virt. eigenvalues --    2.58275   2.58436   2.59290   2.60058   2.60593
 Alpha virt. eigenvalues --    2.62246   2.64039   2.64516   2.66259   2.66727
 Alpha virt. eigenvalues --    2.67235   2.67403   2.68482   2.69575   2.70358
 Alpha virt. eigenvalues --    2.71031   2.72644   2.73260   2.74633   2.75603
 Alpha virt. eigenvalues --    2.76943   2.78882   2.79805   2.79946   2.81605
 Alpha virt. eigenvalues --    2.81997   2.84138   2.84668   2.87201   2.87577
 Alpha virt. eigenvalues --    2.88433   2.90454   2.90637   2.91755   2.92965
 Alpha virt. eigenvalues --    2.94414   2.95115   2.95499   2.97411   2.99487
 Alpha virt. eigenvalues --    2.99883   3.01012   3.03591   3.05520   3.06234
 Alpha virt. eigenvalues --    3.07145   3.09022   3.11515   3.12065   3.14224
 Alpha virt. eigenvalues --    3.15649   3.16180   3.16972   3.17617   3.19110
 Alpha virt. eigenvalues --    3.20057   3.21547   3.23558   3.24483   3.26423
 Alpha virt. eigenvalues --    3.28562   3.28657   3.31277   3.32083   3.34195
 Alpha virt. eigenvalues --    3.36976   3.37133   3.39753   3.41091   3.42782
 Alpha virt. eigenvalues --    3.49985   3.51422   3.61150   3.62397   3.66313
 Alpha virt. eigenvalues --    3.71875   3.80215   3.81070   3.82177   3.83631
 Alpha virt. eigenvalues --    3.84309   3.85124   3.85298   3.87025   3.87248
 Alpha virt. eigenvalues --    3.88349   3.90120   3.91439   3.92165   3.92983
 Alpha virt. eigenvalues --    3.94569   4.03143   4.06544   4.08830   4.12932
 Alpha virt. eigenvalues --    4.16380   4.17213   4.21709   4.27761   4.30789
 Alpha virt. eigenvalues --    4.34017   4.34985   4.38020   4.43233   4.45865
 Alpha virt. eigenvalues --    4.55684   5.12123   5.12766   5.18326   5.21298
 Alpha virt. eigenvalues --    5.26375   5.46985   5.47999   5.48553   5.66408
 Alpha virt. eigenvalues --    5.69644   5.71214   5.77696  23.73332  23.84887
 Alpha virt. eigenvalues --   23.86801  23.91225  23.94361  23.96339  23.99194
 Alpha virt. eigenvalues --   24.01586  24.03241  24.05615  24.06797  24.07510
 Alpha virt. eigenvalues --   24.08359  24.12323  24.28450  50.04803  50.06288
 Alpha virt. eigenvalues --   50.08901  50.13776
          Condensed to atoms (all electrons):
               1          2          3          4          5          6
     1  C   13.338181   2.423984  -1.508987   0.523436   0.344552  -0.291496
     2  C    2.423984  13.733764  -1.714715  -1.647712   0.282557   0.776756
     3  C   -1.508987  -1.714715   9.581645  -0.449491  -0.422302  -0.110950
     4  C    0.523436  -1.647712  -0.449491  14.054684  -2.667251  -1.007325
     5  C    0.344552   0.282557  -0.422302  -2.667251  10.226450  -1.092711
     6  C   -0.291496   0.776756  -0.110950  -1.007325  -1.092711  10.065057
     7  C   -4.151069  -1.594627   1.439664   0.866117  -0.702627  -1.953561
     8  C   -1.743576  -1.532855  -1.912078   0.123286  -0.275821  -0.055687
     9  C    1.481075   2.860792   0.028430   0.104296   0.137598  -0.124528
    10  C   -3.958033  -7.090037   1.335813  -0.429839   0.207948   0.329650
    11  O    0.020465   0.076168   0.014785  -0.002428   0.002685   0.011818
    12  C   -0.452114  -0.075210  -0.047740   0.035540  -0.256690  -0.031357
    13  C    0.021191  -0.142947  -0.076799  -0.164601  -0.067941   0.062306
    14  O   -0.003372  -0.173647  -0.031653   0.014732  -0.002231  -0.011086
    15  C   -0.403219   0.208785  -0.733775  -4.779285   0.256261  -0.220634
    16  C   -0.000083  -0.048484  -0.153910   0.071214   0.195814   0.115035
    17  O    0.012106   0.029426   0.068217  -0.202711  -0.036673  -0.033436
    18  C    0.094419   0.009122   0.340547   1.083452  -0.443545  -0.215854
    19  O    0.004307   0.015827  -0.004690   0.192718   0.022456  -0.001974
    20  H   -0.038483  -0.010847   0.480740  -0.007029  -0.043024  -0.015681
    21  H    0.026433  -0.041356   0.324313   0.011926   0.008196  -0.002787
    22  H   -0.004472  -0.021022   0.018504   0.472535  -0.085568  -0.043677
    23  H   -0.004720  -0.004458   0.031749  -0.142792   0.473004  -0.072054
    24  H   -0.020774  -0.028331  -0.006992   0.046421   0.429405  -0.068657
    25  H   -0.009619  -0.029026  -0.000103   0.033351  -0.068738   0.457321
    26  H    0.027787   0.017746   0.007623   0.014601  -0.079384   0.450202
    27  H   -0.145755   0.029233   0.011590   0.005716  -0.019201  -0.040361
    28  H    0.000222  -0.039156   0.013418  -0.000339  -0.000534  -0.001638
    29  H    0.034928   0.013971   0.006106  -0.000425  -0.000234   0.001275
    30  H   -0.105562  -0.004704   0.018283   0.028475  -0.015641  -0.070917
    31  H   -0.056133   0.012072   0.012565  -0.011313   0.005116   0.033910
    32  H    0.077427   0.015226  -0.005049  -0.005461   0.002746   0.022525
    33  H   -0.014471  -0.018977   0.011927  -0.002547  -0.002804   0.001727
    34  H    0.007530   0.076704  -0.002231   0.002856   0.000276  -0.001144
    35  H   -0.014207  -0.064383  -0.013384  -0.007617   0.005330   0.004842
    36  H    0.021580   0.153265  -0.033974   0.025196   0.000748  -0.000303
    37  H    0.001161  -0.001225   0.000576   0.105889  -0.010913   0.002612
    38  H   -0.000581   0.012277   0.031114  -0.093261   0.013004  -0.006917
    39  H   -0.002495   0.004196  -0.018454  -0.094090   0.058758   0.012117
    40  H    0.003361   0.003040   0.001491  -0.022514  -0.006330   0.007000
    41  H    0.000088  -0.002216   0.008513   0.078295  -0.001972   0.000286
    42  H   -0.004726  -0.001107   0.007800  -0.102554   0.016982   0.001775
    43  H    0.001970   0.009696   0.000519  -0.031227  -0.010290  -0.000492
               7          8          9         10         11         12
     1  C   -4.151069  -1.743576   1.481075  -3.958033   0.020465  -0.452114
     2  C   -1.594627  -1.532855   2.860792  -7.090037   0.076168  -0.075210
     3  C    1.439664  -1.912078   0.028430   1.335813   0.014785  -0.047740
     4  C    0.866117   0.123286   0.104296  -0.429839  -0.002428   0.035540
     5  C   -0.702627  -0.275821   0.137598   0.207948   0.002685  -0.256690
     6  C   -1.953561  -0.055687  -0.124528   0.329650   0.011818  -0.031357
     7  C   12.069832  -0.623397  -0.451213  -0.106119  -0.071603   0.329938
     8  C   -0.623397  12.208984  -2.859656   1.931855   0.325621   0.167695
     9  C   -0.451213  -2.859656  11.861814  -6.061533  -0.059288  -0.161164
    10  C   -0.106119   1.931855  -6.061533  19.053087  -0.066775   0.089249
    11  O   -0.071603   0.325621  -0.059288  -0.066775   8.223724  -0.053871
    12  C    0.329938   0.167695  -0.161164   0.089249  -0.053871   6.163562
    13  C   -0.135637   0.427107  -0.914707   0.086768  -0.001857   0.012783
    14  O    0.007435   0.008086  -0.276114   0.601208  -0.001233  -0.003044
    15  C    0.454211  -0.122358   0.117711  -0.148390  -0.000283  -0.021156
    16  C   -0.126076  -0.013222  -0.001270  -0.025690   0.000014  -0.003888
    17  O   -0.006872  -0.000294   0.000670  -0.008120   0.000000   0.000355
    18  C    0.077465   0.004630  -0.011253  -0.106959   0.000016  -0.007069
    19  O    0.003640   0.003276  -0.001737  -0.009675   0.000005   0.000030
    20  H    0.016920  -0.007927   0.003355   0.020295   0.000003  -0.007889
    21  H   -0.000900   0.021218  -0.004046   0.001640   0.000033   0.000059
    22  H    0.023013  -0.004619   0.001249  -0.017027   0.000029  -0.001072
    23  H    0.036465  -0.000672   0.000372  -0.000658  -0.000005  -0.003147
    24  H    0.026474   0.001603  -0.000932  -0.007756   0.000008   0.004257
    25  H   -0.022718   0.012376   0.003352  -0.009984   0.000078  -0.000918
    26  H   -0.084230  -0.008135   0.000886   0.003984   0.000070  -0.002724
    27  H    0.509666  -0.029890  -0.009815   0.023435   0.012266  -0.010900
    28  H    0.019405  -0.054669   0.450012  -0.022847  -0.002587   0.000875
    29  H    0.010520  -0.104018   0.462538  -0.096783  -0.001152  -0.000082
    30  H    0.126440  -0.007784   0.000057  -0.005869  -0.000151   0.411104
    31  H    0.006405  -0.037576   0.002846   0.000576   0.001322   0.410201
    32  H   -0.177235   0.001960   0.000345   0.003796   0.000275   0.435982
    33  H   -0.004174  -0.009311   0.016817   0.036536   0.000061  -0.000121
    34  H    0.000602  -0.002429  -0.033935  -0.139038   0.000039   0.000147
    35  H    0.002492   0.029609  -0.012683   0.027256  -0.000137  -0.000106
    36  H    0.002952  -0.007132   0.105168  -0.150450   0.000017   0.000233
    37  H   -0.000334   0.000060  -0.000033  -0.000611   0.000000   0.000188
    38  H    0.001384   0.000077  -0.000095   0.000332   0.000000  -0.001002
    39  H    0.000277   0.000163  -0.000042   0.001204   0.000000  -0.000414
    40  H   -0.004275   0.000306  -0.000137  -0.001767   0.000000   0.000151
    41  H    0.000071   0.000005   0.000017   0.000561   0.000000   0.000038
    42  H   -0.000930  -0.000800   0.000205   0.004430   0.000000  -0.000118
    43  H    0.000116   0.000020   0.000025  -0.010045   0.000000   0.000006
              13         14         15         16         17         18
     1  C    0.021191  -0.003372  -0.403219  -0.000083   0.012106   0.094419
     2  C   -0.142947  -0.173647   0.208785  -0.048484   0.029426   0.009122
     3  C   -0.076799  -0.031653  -0.733775  -0.153910   0.068217   0.340547
     4  C   -0.164601   0.014732  -4.779285   0.071214  -0.202711   1.083452
     5  C   -0.067941  -0.002231   0.256261   0.195814  -0.036673  -0.443545
     6  C    0.062306  -0.011086  -0.220634   0.115035  -0.033436  -0.215854
     7  C   -0.135637   0.007435   0.454211  -0.126076  -0.006872   0.077465
     8  C    0.427107   0.008086  -0.122358  -0.013222  -0.000294   0.004630
     9  C   -0.914707  -0.276114   0.117711  -0.001270   0.000670  -0.011253
    10  C    0.086768   0.601208  -0.148390  -0.025690  -0.008120  -0.106959
    11  O   -0.001857  -0.001233  -0.000283   0.000014   0.000000   0.000016
    12  C    0.012783  -0.003044  -0.021156  -0.003888   0.000355  -0.007069
    13  C    6.687368  -0.080435  -0.220696   0.016225   0.002189   0.047962
    14  O   -0.080435   7.965769  -0.011656  -0.001582   0.000005   0.008549
    15  C   -0.220696  -0.011656  14.283738  -1.028888   0.483897  -2.048169
    16  C    0.016225  -0.001582  -1.028888   7.260638  -0.257872  -0.835207
    17  O    0.002189   0.000005   0.483897  -0.257872   8.009231  -0.035387
    18  C    0.047962   0.008549  -2.048169  -0.835207  -0.035387   7.756157
    19  O    0.006737  -0.000315  -0.305133   0.049022   0.009735   0.090559
    20  H   -0.005322  -0.000978  -0.017478  -0.008124  -0.000318   0.013073
    21  H    0.002186   0.006084   0.006602  -0.005935  -0.000183   0.005234
    22  H    0.003031  -0.000059  -0.012860   0.000879  -0.002721   0.015487
    23  H   -0.000412   0.000003   0.030039  -0.001666   0.013599   0.000459
    24  H    0.000520   0.000001  -0.017350   0.007064  -0.001362   0.002312
    25  H   -0.001669   0.000035  -0.012099  -0.001697   0.000147   0.004521
    26  H   -0.000473   0.000006   0.001427  -0.000643   0.000182   0.000523
    27  H    0.001994   0.000048   0.000127   0.000024   0.000004  -0.000158
    28  H   -0.010641  -0.005361  -0.000043  -0.000017   0.000000   0.000080
    29  H    0.021071   0.002757   0.000093   0.000037   0.000000  -0.000075
    30  H   -0.000518   0.000035   0.009815   0.000408   0.000023  -0.000479
    31  H   -0.000094   0.000030   0.000570   0.000005   0.000001  -0.000001
    32  H    0.000182  -0.000009  -0.002852   0.000634   0.000000  -0.000018
    33  H    0.366781  -0.014569   0.000561   0.000118   0.000017   0.002724
    34  H    0.471781  -0.004617  -0.001918  -0.000082   0.000003   0.001124
    35  H    0.405830   0.013183   0.002810  -0.000236   0.000015  -0.002420
    36  H   -0.087353   0.267797   0.016706   0.001468  -0.000002  -0.006791
    37  H    0.000168   0.000000  -0.169330   0.449532  -0.004199  -0.007855
    38  H   -0.000405  -0.000004   0.000402   0.414479   0.012062  -0.015245
    39  H   -0.000171  -0.000001   0.047161   0.395694  -0.013731  -0.017923
    40  H    0.001217  -0.000004   0.071563   0.076923   0.262183  -0.095635
    41  H    0.000304   0.000010  -0.141522  -0.041463  -0.014919   0.483207
    42  H   -0.002783  -0.000259   0.019678   0.039905   0.012966   0.386981
    43  H    0.003832  -0.000043  -0.017408  -0.004709   0.000886   0.103768
              19         20         21         22         23         24
     1  C    0.004307  -0.038483   0.026433  -0.004472  -0.004720  -0.020774
     2  C    0.015827  -0.010847  -0.041356  -0.021022  -0.004458  -0.028331
     3  C   -0.004690   0.480740   0.324313   0.018504   0.031749  -0.006992
     4  C    0.192718  -0.007029   0.011926   0.472535  -0.142792   0.046421
     5  C    0.022456  -0.043024   0.008196  -0.085568   0.473004   0.429405
     6  C   -0.001974  -0.015681  -0.002787  -0.043677  -0.072054  -0.068657
     7  C    0.003640   0.016920  -0.000900   0.023013   0.036465   0.026474
     8  C    0.003276  -0.007927   0.021218  -0.004619  -0.000672   0.001603
     9  C   -0.001737   0.003355  -0.004046   0.001249   0.000372  -0.000932
    10  C   -0.009675   0.020295   0.001640  -0.017027  -0.000658  -0.007756
    11  O    0.000005   0.000003   0.000033   0.000029  -0.000005   0.000008
    12  C    0.000030  -0.007889   0.000059  -0.001072  -0.003147   0.004257
    13  C    0.006737  -0.005322   0.002186   0.003031  -0.000412   0.000520
    14  O   -0.000315  -0.000978   0.006084  -0.000059   0.000003   0.000001
    15  C   -0.305133  -0.017478   0.006602  -0.012860   0.030039  -0.017350
    16  C    0.049022  -0.008124  -0.005935   0.000879  -0.001666   0.007064
    17  O    0.009735  -0.000318  -0.000183  -0.002721   0.013599  -0.001362
    18  C    0.090559   0.013073   0.005234   0.015487   0.000459   0.002312
    19  O    8.160088   0.000686   0.001604   0.008432   0.000221   0.000131
    20  H    0.000686   0.401753  -0.030141   0.003442   0.000433   0.000998
    21  H    0.001604  -0.030141   0.500332  -0.001825  -0.000276   0.000073
    22  H    0.008432   0.003442  -0.001825   0.436043  -0.002629   0.004033
    23  H    0.000221   0.000433  -0.000276  -0.002629   0.487532  -0.029118
    24  H    0.000131   0.000998   0.000073   0.004033  -0.029118   0.457576
    25  H   -0.000022   0.000148  -0.000060   0.003270  -0.005009   0.004845
    26  H    0.000005  -0.000006   0.000006   0.000073  -0.006045  -0.003797
    27  H   -0.000005  -0.000151  -0.000001  -0.000184  -0.000091  -0.000061
    28  H    0.000002   0.000035  -0.000011   0.000003   0.000000   0.000001
    29  H   -0.000005  -0.000008   0.000011   0.000001   0.000000   0.000000
    30  H    0.000002  -0.001083   0.000001  -0.000036   0.000174  -0.001567
    31  H    0.000000   0.000063  -0.000013   0.000010   0.000001  -0.000064
    32  H    0.000000  -0.000033   0.000003   0.000010  -0.000114   0.000416
    33  H    0.003231  -0.000083   0.002182   0.000083   0.000003   0.000002
    34  H   -0.000016   0.000006  -0.000391  -0.000012   0.000000   0.000000
    35  H   -0.000600   0.000012  -0.000009   0.000360   0.000000   0.000002
    36  H   -0.000468   0.000126   0.003018  -0.000041  -0.000002  -0.000004
    37  H    0.000544  -0.000124  -0.000316  -0.000274  -0.000159  -0.000022
    38  H    0.000178  -0.000274  -0.000503   0.000095   0.000126   0.000108
    39  H   -0.000864   0.000948   0.000014   0.000234   0.000637  -0.001666
    40  H    0.005944   0.000064  -0.000030   0.003086  -0.000465   0.000060
    41  H   -0.038851  -0.000073   0.000245  -0.000385  -0.000037  -0.000006
    42  H   -0.050988  -0.000656   0.000058  -0.000246   0.000022  -0.000005
    43  H    0.211526  -0.000020   0.000853   0.000433  -0.000014  -0.000002
              25         26         27         28         29         30
     1  C   -0.009619   0.027787  -0.145755   0.000222   0.034928  -0.105562
     2  C   -0.029026   0.017746   0.029233  -0.039156   0.013971  -0.004704
     3  C   -0.000103   0.007623   0.011590   0.013418   0.006106   0.018283
     4  C    0.033351   0.014601   0.005716  -0.000339  -0.000425   0.028475
     5  C   -0.068738  -0.079384  -0.019201  -0.000534  -0.000234  -0.015641
     6  C    0.457321   0.450202  -0.040361  -0.001638   0.001275  -0.070917
     7  C   -0.022718  -0.084230   0.509666   0.019405   0.010520   0.126440
     8  C    0.012376  -0.008135  -0.029890  -0.054669  -0.104018  -0.007784
     9  C    0.003352   0.000886  -0.009815   0.450012   0.462538   0.000057
    10  C   -0.009984   0.003984   0.023435  -0.022847  -0.096783  -0.005869
    11  O    0.000078   0.000070   0.012266  -0.002587  -0.001152  -0.000151
    12  C   -0.000918  -0.002724  -0.010900   0.000875  -0.000082   0.411104
    13  C   -0.001669  -0.000473   0.001994  -0.010641   0.021071  -0.000518
    14  O    0.000035   0.000006   0.000048  -0.005361   0.002757   0.000035
    15  C   -0.012099   0.001427   0.000127  -0.000043   0.000093   0.009815
    16  C   -0.001697  -0.000643   0.000024  -0.000017   0.000037   0.000408
    17  O    0.000147   0.000182   0.000004   0.000000   0.000000   0.000023
    18  C    0.004521   0.000523  -0.000158   0.000080  -0.000075  -0.000479
    19  O   -0.000022   0.000005  -0.000005   0.000002  -0.000005   0.000002
    20  H    0.000148  -0.000006  -0.000151   0.000035  -0.000008  -0.001083
    21  H   -0.000060   0.000006  -0.000001  -0.000011   0.000011   0.000001
    22  H    0.003270   0.000073  -0.000184   0.000003   0.000001  -0.000036
    23  H   -0.005009  -0.006045  -0.000091   0.000000   0.000000   0.000174
    24  H    0.004845  -0.003797  -0.000061   0.000001   0.000000  -0.001567
    25  H    0.474904  -0.027210  -0.006594   0.000006  -0.000006  -0.000092
    26  H   -0.027210   0.490961  -0.005137   0.000000  -0.000002   0.000171
    27  H   -0.006594  -0.005137   0.485220  -0.000028   0.000020   0.005242
    28  H    0.000006   0.000000  -0.000028   0.403847  -0.015969  -0.000008
    29  H   -0.000006  -0.000002   0.000020  -0.015969   0.423105   0.000002
    30  H   -0.000092   0.000171   0.005242  -0.000008   0.000002   0.473772
    31  H   -0.000252  -0.000188  -0.007117   0.000027   0.000000  -0.028578
    32  H    0.000170   0.002939  -0.002623  -0.000003   0.000001  -0.027282
    33  H   -0.000008  -0.000002  -0.000001  -0.000228   0.000371   0.000001
    34  H    0.000005   0.000000  -0.000002   0.000336   0.001186   0.000000
    35  H    0.000001  -0.000001  -0.000002   0.000069   0.000160  -0.000002
    36  H   -0.000002   0.000000  -0.000002  -0.000172   0.000088   0.000007
    37  H    0.000001  -0.000002   0.000000   0.000000   0.000000  -0.000005
    38  H    0.000003  -0.000001  -0.000001   0.000000   0.000000  -0.000011
    39  H   -0.000028   0.000001   0.000000   0.000000   0.000000   0.000048
    40  H   -0.000120  -0.000019   0.000000   0.000000   0.000000   0.000001
    41  H   -0.000001   0.000000   0.000000   0.000000   0.000000   0.000000
    42  H   -0.000002  -0.000001   0.000000   0.000000   0.000000   0.000005
    43  H   -0.000006   0.000000   0.000000   0.000000   0.000000   0.000000
              31         32         33         34         35         36
     1  C   -0.056133   0.077427  -0.014471   0.007530  -0.014207   0.021580
     2  C    0.012072   0.015226  -0.018977   0.076704  -0.064383   0.153265
     3  C    0.012565  -0.005049   0.011927  -0.002231  -0.013384  -0.033974
     4  C   -0.011313  -0.005461  -0.002547   0.002856  -0.007617   0.025196
     5  C    0.005116   0.002746  -0.002804   0.000276   0.005330   0.000748
     6  C    0.033910   0.022525   0.001727  -0.001144   0.004842  -0.000303
     7  C    0.006405  -0.177235  -0.004174   0.000602   0.002492   0.002952
     8  C   -0.037576   0.001960  -0.009311  -0.002429   0.029609  -0.007132
     9  C    0.002846   0.000345   0.016817  -0.033935  -0.012683   0.105168
    10  C    0.000576   0.003796   0.036536  -0.139038   0.027256  -0.150450
    11  O    0.001322   0.000275   0.000061   0.000039  -0.000137   0.000017
    12  C    0.410201   0.435982  -0.000121   0.000147  -0.000106   0.000233
    13  C   -0.000094   0.000182   0.366781   0.471781   0.405830  -0.087353
    14  O    0.000030  -0.000009  -0.014569  -0.004617   0.013183   0.267797
    15  C    0.000570  -0.002852   0.000561  -0.001918   0.002810   0.016706
    16  C    0.000005   0.000634   0.000118  -0.000082  -0.000236   0.001468
    17  O    0.000001   0.000000   0.000017   0.000003   0.000015  -0.000002
    18  C   -0.000001  -0.000018   0.002724   0.001124  -0.002420  -0.006791
    19  O    0.000000   0.000000   0.003231  -0.000016  -0.000600  -0.000468
    20  H    0.000063  -0.000033  -0.000083   0.000006   0.000012   0.000126
    21  H   -0.000013   0.000003   0.002182  -0.000391  -0.000009   0.003018
    22  H    0.000010   0.000010   0.000083  -0.000012   0.000360  -0.000041
    23  H    0.000001  -0.000114   0.000003   0.000000   0.000000  -0.000002
    24  H   -0.000064   0.000416   0.000002   0.000000   0.000002  -0.000004
    25  H   -0.000252   0.000170  -0.000008   0.000005   0.000001  -0.000002
    26  H   -0.000188   0.002939  -0.000002   0.000000  -0.000001   0.000000
    27  H   -0.007117  -0.002623  -0.000001  -0.000002  -0.000002  -0.000002
    28  H    0.000027  -0.000003  -0.000228   0.000336   0.000069  -0.000172
    29  H    0.000000   0.000001   0.000371   0.001186   0.000160   0.000088
    30  H   -0.028578  -0.027282   0.000001   0.000000  -0.000002   0.000007
    31  H    0.488735  -0.020893   0.000000   0.000000   0.000000   0.000000
    32  H   -0.020893   0.489631   0.000000   0.000000   0.000000   0.000000
    33  H    0.000000   0.000000   0.455300  -0.026579  -0.021881   0.000444
    34  H    0.000000   0.000000  -0.026579   0.460082  -0.021848   0.001504
    35  H    0.000000   0.000000  -0.021881  -0.021848   0.459231  -0.000356
    36  H    0.000000   0.000000   0.000444   0.001504  -0.000356   0.391760
    37  H    0.000000   0.000000  -0.000002   0.000000   0.000000  -0.000001
    38  H    0.000000   0.000000  -0.000001   0.000000  -0.000001  -0.000009
    39  H    0.000000  -0.000004   0.000001   0.000000   0.000000   0.000000
    40  H    0.000000   0.000000  -0.000032   0.000000  -0.000004   0.000000
    41  H    0.000000   0.000000   0.000004   0.000000  -0.000001  -0.000013
    42  H    0.000000   0.000000   0.000147  -0.000010   0.000019   0.000445
    43  H    0.000000   0.000000  -0.000358  -0.000004  -0.000011   0.000021
              37         38         39         40         41         42
     1  C    0.001161  -0.000581  -0.002495   0.003361   0.000088  -0.004726
     2  C   -0.001225   0.012277   0.004196   0.003040  -0.002216  -0.001107
     3  C    0.000576   0.031114  -0.018454   0.001491   0.008513   0.007800
     4  C    0.105889  -0.093261  -0.094090  -0.022514   0.078295  -0.102554
     5  C   -0.010913   0.013004   0.058758  -0.006330  -0.001972   0.016982
     6  C    0.002612  -0.006917   0.012117   0.007000   0.000286   0.001775
     7  C   -0.000334   0.001384   0.000277  -0.004275   0.000071  -0.000930
     8  C    0.000060   0.000077   0.000163   0.000306   0.000005  -0.000800
     9  C   -0.000033  -0.000095  -0.000042  -0.000137   0.000017   0.000205
    10  C   -0.000611   0.000332   0.001204  -0.001767   0.000561   0.004430
    11  O    0.000000   0.000000   0.000000   0.000000   0.000000   0.000000
    12  C    0.000188  -0.001002  -0.000414   0.000151   0.000038  -0.000118
    13  C    0.000168  -0.000405  -0.000171   0.001217   0.000304  -0.002783
    14  O    0.000000  -0.000004  -0.000001  -0.000004   0.000010  -0.000259
    15  C   -0.169330   0.000402   0.047161   0.071563  -0.141522   0.019678
    16  C    0.449532   0.414479   0.395694   0.076923  -0.041463   0.039905
    17  O   -0.004199   0.012062  -0.013731   0.262183  -0.014919   0.012966
    18  C   -0.007855  -0.015245  -0.017923  -0.095635   0.483207   0.386981
    19  O    0.000544   0.000178  -0.000864   0.005944  -0.038851  -0.050988
    20  H   -0.000124  -0.000274   0.000948   0.000064  -0.000073  -0.000656
    21  H   -0.000316  -0.000503   0.000014  -0.000030   0.000245   0.000058
    22  H   -0.000274   0.000095   0.000234   0.003086  -0.000385  -0.000246
    23  H   -0.000159   0.000126   0.000637  -0.000465  -0.000037   0.000022
    24  H   -0.000022   0.000108  -0.001666   0.000060  -0.000006  -0.000005
    25  H    0.000001   0.000003  -0.000028  -0.000120  -0.000001  -0.000002
    26  H   -0.000002  -0.000001   0.000001  -0.000019   0.000000  -0.000001
    27  H    0.000000  -0.000001   0.000000   0.000000   0.000000   0.000000
    28  H    0.000000   0.000000   0.000000   0.000000   0.000000   0.000000
    29  H    0.000000   0.000000   0.000000   0.000000   0.000000   0.000000
    30  H   -0.000005  -0.000011   0.000048   0.000001   0.000000   0.000005
    31  H    0.000000   0.000000   0.000000   0.000000   0.000000   0.000000
    32  H    0.000000   0.000000  -0.000004   0.000000   0.000000   0.000000
    33  H   -0.000002  -0.000001   0.000001  -0.000032   0.000004   0.000147
    34  H    0.000000   0.000000   0.000000   0.000000   0.000000  -0.000010
    35  H    0.000000  -0.000001   0.000000  -0.000004  -0.000001   0.000019
    36  H   -0.000001  -0.000009   0.000000   0.000000  -0.000013   0.000445
    37  H    0.478949  -0.020720  -0.023968   0.000572   0.005202  -0.000348
    38  H   -0.020720   0.466057  -0.019241  -0.000067   0.000298   0.001700
    39  H   -0.023968  -0.019241   0.454256   0.000573  -0.000083  -0.000216
    40  H    0.000572  -0.000067   0.000573   0.400263   0.002828  -0.000712
    41  H    0.005202   0.000298  -0.000083   0.002828   0.498991  -0.041414
    42  H   -0.000348   0.001700  -0.000216  -0.000712  -0.041414   0.515952
    43  H   -0.000058  -0.000017  -0.000014  -0.000499  -0.008071  -0.004107
              43
     1  C    0.001970
     2  C    0.009696
     3  C    0.000519
     4  C   -0.031227
     5  C   -0.010290
     6  C   -0.000492
     7  C    0.000116
     8  C    0.000020
     9  C    0.000025
    10  C   -0.010045
    11  O    0.000000
    12  C    0.000006
    13  C    0.003832
    14  O   -0.000043
    15  C   -0.017408
    16  C   -0.004709
    17  O    0.000886
    18  C    0.103768
    19  O    0.211526
    20  H   -0.000020
    21  H    0.000853
    22  H    0.000433
    23  H   -0.000014
    24  H   -0.000002
    25  H   -0.000006
    26  H    0.000000
    27  H    0.000000
    28  H    0.000000
    29  H    0.000000
    30  H    0.000000
    31  H    0.000000
    32  H    0.000000
    33  H   -0.000358
    34  H   -0.000004
    35  H   -0.000011
    36  H    0.000021
    37  H   -0.000058
    38  H   -0.000017
    39  H   -0.000014
    40  H   -0.000499
    41  H   -0.008071
    42  H   -0.004107
    43  H    0.432558
 Mulliken charges:
               1
     1  C    0.467747
     2  C   -0.477565
     3  C   -0.548657
     4  C   -0.022926
     5  C   -0.377458
     6  C   -0.880986
     7  C    0.186095
     8  C    0.145971
     9  C   -0.655452
    10  C    0.714386
    11  O   -0.428133
    12  C   -0.920600
    13  C   -0.734070
    14  O   -0.273501
    15  C    0.424343
    16  C   -0.534384
    17  O   -0.299118
    18  C   -0.682326
    19  O   -0.375565
    20  H    0.252654
    21  H    0.166461
    22  H    0.204394
    23  H    0.199703
    24  H    0.202158
    25  H    0.201450
    26  H    0.198809
    27  H    0.193494
    28  H    0.265914
    29  H    0.240517
    30  H    0.196226
    31  H    0.187770
    32  H    0.187306
    33  H    0.217110
    34  H    0.210075
    35  H    0.208669
    36  H    0.294533
    37  H    0.195043
    38  H    0.204659
    39  H    0.217121
    40  H    0.291983
    41  H    0.212067
    42  H    0.202913
    43  H    0.321170
 Sum of Mulliken charges =   0.00000
 Mulliken charges with hydrogens summed into heavy atoms:
               1
     1  C    0.467747
     2  C   -0.477565
     3  C   -0.129542
     4  C    0.181468
     5  C    0.024403
     6  C   -0.480727
     7  C    0.379588
     8  C    0.145971
     9  C   -0.149021
    10  C    0.714386
    11  O   -0.428133
    12  C   -0.349298
    13  C   -0.098215
    14  O    0.021031
    15  C    0.424343
    16  C    0.082440
    17  O   -0.007135
    18  C   -0.267346
    19  O   -0.054395
 Electronic spatial extent (au):  <R**2>=           5320.6552
 Charge=              0.0000 electrons
 Dipole moment (field-independent basis, Debye):
    X=              7.2119    Y=             -5.1440    Z=              1.7397  Tot=              9.0277
 Quadrupole moment (field-independent basis, Debye-Ang):
   XX=           -145.7060   YY=           -104.6134   ZZ=           -116.9296
   XY=             -9.2997   XZ=              0.4651   YZ=              6.1264
 Traceless Quadrupole moment (field-independent basis, Debye-Ang):
   XX=            -23.2897   YY=             17.8029   ZZ=              5.4867
   XY=             -9.2997   XZ=              0.4651   YZ=              6.1264
 Octapole moment (field-independent basis, Debye-Ang**2):
  XXX=            136.6026  YYY=            -47.8652  ZZZ=            -13.3442  XYY=             34.6372
  XXY=            -93.4215  XXZ=             33.2463  XZZ=             29.0151  YZZ=             -3.8609
  YYZ=            -10.7016  XYZ=            -10.6940
 Hexadecapole moment (field-independent basis, Debye-Ang**3):
 XXXX=          -4827.5703 YYYY=          -1971.6817 ZZZZ=           -673.8997 XXXY=            -93.5933
 XXXZ=           -147.1291 YYYX=           -131.1923 YYYZ=             27.7034 ZZZX=            -28.7024
 ZZZY=              4.6631 XXYY=           -998.4850 XXZZ=           -814.8652 YYZZ=           -470.2639
 XXYZ=             99.7255 YYXZ=              9.0093 ZZXY=            -21.7457
 N-N= 1.610269061098D+03 E-N=-5.289784063980D+03  KE= 8.827872837734D+02
 1\1\GINC-SNODE28\SP\RmPW1PW91\6-311+G(d,p)\C15H24O4\ROOT\25-Jan-2024\0
 \\# nmr=giao mpw1pw91/6-311+g(d,p) scrf(smd,solvent=methanol,read) gue
 ss=read geom=check\\NMR calculation\\0,1\C,0,-1.7545199616,0.616413120
 1,-0.1148910075\C,0,-0.9555597203,-0.3840489624,0.3275404269\C,0,0.450
 6377422,-0.2754981121,0.84538792\C,0,1.4341886264,0.4389346056,-0.1164
 732413\C,0,1.1756503948,1.9586573956,-0.1823425411\C,0,-0.0983358908,2
 .3826580387,-0.9338062263\C,0,-1.460202557,2.0886375069,-0.2672317396\
 C,0,-3.0820603566,0.0655893649,-0.4361342896\C,0,-3.1085553642,-1.4035
 763608,-0.0517485239\C,0,-1.6397452342,-1.7553418145,0.2384600476\O,0,
 -4.0300754405,0.6891841776,-0.9153444486\C,0,-1.6482072659,2.833748064
 6,1.0702184578\C,0,-1.0122016,-2.6135318878,-0.8680324423\O,0,-1.57654
 25165,-2.4506530303,1.4969526696\C,0,2.9325379554,0.1199140772,0.21219
 00309\C,0,3.3961454841,0.6852801287,1.5543472725\O,0,3.7639696247,0.74
 39254865,-0.7922734283\C,0,3.2393789161,-1.3855522152,0.1690574069\O,0
 ,2.8025795434,-1.9071154507,-1.0923336481\H,0,0.4291468912,0.26710744,
 1.8012048408\H,0,0.8096625864,-1.2798866624,1.0815111931\H,0,1.2693263
 072,0.0301906361,-1.1220991073\H,0,2.0261254043,2.4228192412,-0.693186
 6799\H,0,1.1602001079,2.3762730224,0.8330023275\H,0,-0.0922307918,1.92
 33918293,-1.9323391816\H,0,-0.0478869006,3.468125915,-1.0966898953\H,0
 ,-2.2266481418,2.477671539,-0.9511483889\H,0,-3.7018483592,-1.51383962
 25,0.8642700605\H,0,-3.5761136895,-2.0147524377,-0.8299187982\H,0,-0.9
 676627316,2.4665076026,1.8460732818\H,0,-2.672701944,2.7105939746,1.44
 08284062\H,0,-1.4645263757,3.9077583799,0.9404561747\H,0,0.0651969907,
 -2.7433520023,-0.7099256757\H,0,-1.4840609904,-3.6027507598,-0.8768860
 9\H,0,-1.1547025005,-2.1502753866,-1.8502860783\H,0,-0.7048246924,-2.8
 768188594,1.5634746213\H,0,4.4392922989,0.4074419958,1.744064933\H,0,2
 .7853561776,0.3033591195,2.3785868614\H,0,3.3351832523,1.7777127321,1.
 5594744502\H,0,3.6105481862,0.2469152909,-1.616182591\H,0,4.3251677675
 ,-1.5067661383,0.2738775718\H,0,2.7616754987,-1.9212767656,0.999083847
 1\H,0,3.2285432692,-2.7706742164,-1.2184887788\\Version=ES64L-G09RevD.
 01\State=1-A\HF=-887.0186207\RMSD=7.353e-09\Dipole=2.8100752,-2.046086
 7,0.7293664\Quadrupole=-17.4056084,13.2614577,4.1441507,-6.8176317,-0.
 1163962,4.4728404\PG=C01 [X(C15H24O4)]\\@


 IF THERE IS ONE WAY BETTER THAN ANOTHER IT IS THE WAY OF NATURE.

                          -- ARISTOTLE
 Job cpu time:       0 days  1 hours 15 minutes 14.4 seconds.
 File lengths (MBytes):  RWF=    323 Int=      0 D2E=      0 Chk=    481 Scr=      1
 Normal termination of Gaussian 09 at Thu Jan 25 10:22:29 2024.
