# Supplementary material for: New patchoulol- and guaiane-type sesquiterpenoids from Sanguisorba officinalis with anti-melanogenic activity
Source: Nat Prod Bioprospect. 2026 May 12;16(1):63. doi: 10.1007/s13659-026-00616-0 (PMC13161421; doi:10.1007/s13659-026-00616-0)
Supplement: Supplementary file 2 — Additional file 2. It includes the calculated NMR data of compound 11. [file 13659_2026_616_MOESM2_ESM.zip › New folder/11S-nmr-12.log]

 Entering Gaussian System, Link 0=/gpfs/home/zhengshan/software/Gaussian/g09/g09
 Input=DY-202A-7R_12-2.gjf
 Output=DY-202A-7R_12-2.log
 Initial command:
 /gpfs/home/zhengshan/software/Gaussian/g09/l1.exe "/gpfs/home/zhengshan/software/Gaussian/g09/scratch/zhengshan/%J/Gau-14024.inp" -scrdir="/gpfs/home/zhengshan/software/Gaussian/g09/scratch/zhengshan/%J/"
 Entering Link 1 = /gpfs/home/zhengshan/software/Gaussian/g09/l1.exe PID=     14025.
  
 Copyright (c) 1988,1990,1992,1993,1995,1998,2003,2009,2013,
            Gaussian, Inc.  All Rights Reserved.
  
 This is part of the Gaussian(R) 09 program.  It is based on
 the Gaussian(R) 03 system (copyright 2003, Gaussian, Inc.),
 the Gaussian(R) 98 system (copyright 1998, Gaussian, Inc.),
 the Gaussian(R) 94 system (copyright 1995, Gaussian, Inc.),
 the Gaussian 92(TM) system (copyright 1992, Gaussian, Inc.),
 the Gaussian 90(TM) system (copyright 1990, Gaussian, Inc.),
 the Gaussian 88(TM) system (copyright 1988, Gaussian, Inc.),
 the Gaussian 86(TM) system (copyright 1986, Carnegie Mellon
 University), and the Gaussian 82(TM) system (copyright 1983,
 Carnegie Mellon University). Gaussian is a federally registered
 trademark of Gaussian, Inc.
  
 This software contains proprietary and confidential information,
 including trade secrets, belonging to Gaussian, Inc.
  
 This software is provided under written license and may be
 used, copied, transmitted, or stored only in accord with that
 written license.
  
 The following legend is applicable only to US Government
 contracts under FAR:
  
                    RESTRICTED RIGHTS LEGEND
  
 Use, reproduction and disclosure by the US Government is
 subject to restrictions as set forth in subparagraphs (a)
 and (c) of the Commercial Computer Software - Restricted
 Rights clause in FAR 52.227-19.
  
 Gaussian, Inc.
 340 Quinnipiac St., Bldg. 40, Wallingford CT 06492
  
  
 ---------------------------------------------------------------
 Warning -- This program may not be used in any manner that
 competes with the business of Gaussian, Inc. or will provide
 assistance to any competitor of Gaussian, Inc.  The licensee
 of this program is prohibited from giving any competitor of
 Gaussian, Inc. access to this program.  By using this program,
 the user acknowledges that Gaussian, Inc. is engaged in the
 business of creating and licensing software in the field of
 computational chemistry and represents and warrants to the
 licensee that it is not a competitor of Gaussian, Inc. and that
 it will not use this program in any manner prohibited above.
 ---------------------------------------------------------------
  

 Cite this work as:
 Gaussian 09, Revision D.01,
 M. J. Frisch, G. W. Trucks, H. B. Schlegel, G. E. Scuseria, 
 M. A. Robb, J. R. Cheeseman, G. Scalmani, V. Barone, B. Mennucci, 
 G. A. Petersson, H. Nakatsuji, M. Caricato, X. Li, H. P. Hratchian, 
 A. F. Izmaylov, J. Bloino, G. Zheng, J. L. Sonnenberg, M. Hada, 
 M. Ehara, K. Toyota, R. Fukuda, J. Hasegawa, M. Ishida, T. Nakajima, 
 Y. Honda, O. Kitao, H. Nakai, T. Vreven, J. A. Montgomery, Jr., 
 J. E. Peralta, F. Ogliaro, M. Bearpark, J. J. Heyd, E. Brothers, 
 K. N. Kudin, V. N. Staroverov, T. Keith, R. Kobayashi, J. Normand, 
 K. Raghavachari, A. Rendell, J. C. Burant, S. S. Iyengar, J. Tomasi, 
 M. Cossi, N. Rega, J. M. Millam, M. Klene, J. E. Knox, J. B. Cross, 
 V. Bakken, C. Adamo, J. Jaramillo, R. Gomperts, R. E. Stratmann, 
 O. Yazyev, A. J. Austin, R. Cammi, C. Pomelli, J. W. Ochterski, 
 R. L. Martin, K. Morokuma, V. G. Zakrzewski, G. A. Voth, 
 P. Salvador, J. J. Dannenberg, S. Dapprich, A. D. Daniels, 
 O. Farkas, J. B. Foresman, J. V. Ortiz, J. Cioslowski, 
 and D. J. Fox, Gaussian, Inc., Wallingford CT, 2013.
 
 ******************************************
 Gaussian 09:  ES64L-G09RevD.01 24-Apr-2013
                25-Jan-2024 
 ******************************************
 %chk=DY-202A-7R_12.chk
 %mem=16GB
 %nprocshared=4
 Will use up to    4 processors via shared memory.
 ----------------------------------------------------------------------
 # nmr=giao mpw1pw91/6-311+g(d,p) scrf(smd,solvent=methanol,read) guess
 =read geom=check
 ----------------------------------------------------------------------
 1/29=2,38=1,40=2/1;
 2/12=2,40=1/2;
 3/5=4,6=6,7=111,11=2,14=-4,16=1,25=1,30=1,70=32203,72=3,74=-7,116=-2/1,2,8,3;
 4/5=1/1;
 5/5=2,38=6,53=3/2;
 8/6=1,10=90,11=11/1;
 10/13=100,45=16/2;
 6/7=2,8=2,9=2,10=2,28=1/1;
 99/9=1/99;
 ---------------
 NMR calculation
 ---------------
 Structure from the checkpoint file:  "DY-202A-7R_12.chk"
 Charge =  0 Multiplicity = 1
 Redundant internal coordinates found in file.
 C,0,-1.8511750017,0.6631565025,-0.0159491559
 C,0,-1.071137472,-0.4207387885,0.2100993093
 C,0,0.384870278,-0.4291394498,0.5746428297
 C,0,1.2902871185,0.3276161766,-0.4328892012
 C,0,1.1405156465,1.8594602171,-0.2965519189
 C,0,-0.1946936507,2.4429497635,-0.7964807024
 C,0,-1.4771011752,2.1247553976,0.0042887406
 C,0,-3.23031256,0.222618122,-0.2849209796
 C,0,-3.3044635697,-1.2867213874,-0.12282573
 C,0,-1.8357880467,-1.7371837558,0.0446671444
 O,0,-4.1782179572,0.9505996032,-0.5832251092
 C,0,-1.4372053233,2.668774422,1.4471981754
 C,0,-1.3280738137,-2.5344484683,-1.1607934449
 O,0,-1.6337964365,-2.5958994077,1.1798053058
 C,0,2.7733887432,-0.159483653,-0.346116476
 C,0,3.6205386725,0.3855336576,-1.5029766738
 O,0,2.8105624766,-1.6076459667,-0.4103178828
 C,0,3.4230975551,0.1560260267,1.0111822894
 O,0,4.7388042997,-0.3924418517,1.1093641294
 H,0,0.4965748565,0.0264910697,1.568191564
 H,0,0.7239448478,-1.4622929575,0.6688114889
 H,0,0.9637393772,0.0465345022,-1.445463542
 H,0,1.9306338766,2.352370875,-0.8732632354
 H,0,1.3031807116,2.1503499528,0.7499271212
 H,0,-0.3482879154,2.1277587554,-1.8378427359
 H,0,-0.0918651159,3.5365321346,-0.8192375042
 H,0,-2.2941236379,2.6517420375,-0.5061917693
 H,0,-3.8825997105,-1.52151071,0.7795185692
 H,0,-3.8216398135,-1.7474480137,-0.9711778888
 H,0,-0.6877047339,2.1573616177,2.0606830948
 H,0,-2.410054396,2.5409129975,1.9364336178
 H,0,-1.2000298501,3.7400394194,1.4473963452
 H,0,-0.2605978732,-2.7595538965,-1.0642457765
 H,0,-1.8740835996,-3.4822559356,-1.2297180361
 H,0,-1.4844615427,-1.9749700094,-2.0885016112
 H,0,-1.9381610831,-2.1193996272,1.9718797855
 H,0,4.6236747152,-0.0495923656,-1.4633312631
 H,0,3.7276643431,1.4734907173,-1.4656391605
 H,0,3.1665519685,0.1218135755,-2.4665851482
 H,0,2.687318109,-1.8676657691,-1.3390754085
 H,0,3.5231057539,1.2363486116,1.1441463935
 H,0,2.7939769199,-0.2322003873,1.8244298485
 H,0,4.6504440091,-1.3216437542,0.8306546017
 Recover connectivity data from disk.
                          Input orientation:                          
 ---------------------------------------------------------------------
 Center     Atomic      Atomic             Coordinates (Angstroms)
 Number     Number       Type             X           Y           Z
 ---------------------------------------------------------------------
      1          6           0       -1.851175    0.663157   -0.015949
      2          6           0       -1.071137   -0.420739    0.210099
      3          6           0        0.384870   -0.429139    0.574643
      4          6           0        1.290287    0.327616   -0.432889
      5          6           0        1.140516    1.859460   -0.296552
      6          6           0       -0.194694    2.442950   -0.796481
      7          6           0       -1.477101    2.124755    0.004289
      8          6           0       -3.230313    0.222618   -0.284921
      9          6           0       -3.304464   -1.286721   -0.122826
     10          6           0       -1.835788   -1.737184    0.044667
     11          8           0       -4.178218    0.950600   -0.583225
     12          6           0       -1.437205    2.668774    1.447198
     13          6           0       -1.328074   -2.534448   -1.160793
     14          8           0       -1.633796   -2.595899    1.179805
     15          6           0        2.773389   -0.159484   -0.346116
     16          6           0        3.620539    0.385534   -1.502977
     17          8           0        2.810562   -1.607646   -0.410318
     18          6           0        3.423098    0.156026    1.011182
     19          8           0        4.738804   -0.392442    1.109364
     20          1           0        0.496575    0.026491    1.568192
     21          1           0        0.723945   -1.462293    0.668811
     22          1           0        0.963739    0.046535   -1.445464
     23          1           0        1.930634    2.352371   -0.873263
     24          1           0        1.303181    2.150350    0.749927
     25          1           0       -0.348288    2.127759   -1.837843
     26          1           0       -0.091865    3.536532   -0.819238
     27          1           0       -2.294124    2.651742   -0.506192
     28          1           0       -3.882600   -1.521511    0.779519
     29          1           0       -3.821640   -1.747448   -0.971178
     30          1           0       -0.687705    2.157362    2.060683
     31          1           0       -2.410054    2.540913    1.936434
     32          1           0       -1.200030    3.740039    1.447396
     33          1           0       -0.260598   -2.759554   -1.064246
     34          1           0       -1.874084   -3.482256   -1.229718
     35          1           0       -1.484462   -1.974970   -2.088502
     36          1           0       -1.938161   -2.119400    1.971880
     37          1           0        4.623675   -0.049592   -1.463331
     38          1           0        3.727664    1.473491   -1.465639
     39          1           0        3.166552    0.121814   -2.466585
     40          1           0        2.687318   -1.867666   -1.339075
     41          1           0        3.523106    1.236349    1.144146
     42          1           0        2.793977   -0.232200    1.824430
     43          1           0        4.650444   -1.321644    0.830655
 ---------------------------------------------------------------------
                    Distance matrix (angstroms):
                    1          2          3          4          5
     1  C    0.000000
     2  C    1.354395   0.000000
     3  C    2.557696   1.500973   0.000000
     4  C    3.186724   2.559257   1.551638   0.000000
     5  C    3.234207   3.216739   2.562746   1.545175   0.000000
     6  C    2.553590   3.159441   3.234930   2.609981   1.540511
     7  C    1.508845   2.585866   3.211638   3.328554   2.648170
     8  C    1.472562   2.306727   3.772689   4.524239   4.667283
     9  C    2.434234   2.418369   3.851376   4.879955   5.448530
    10  C    2.401155   1.531367   2.631193   3.776745   4.680883
    11  O    2.412375   3.487676   4.905722   5.505929   5.403437
    12  C    2.516878   3.348061   3.698430   4.056472   3.215634
    13  C    3.436420   2.532416   3.221528   3.946780   5.113441
    14  O    3.478294   2.447088   3.022596   4.438242   5.452217
    15  C    4.708751   3.893329   2.574011   1.563453   2.597088
    16  C    5.676969   5.059301   3.930616   2.564861   3.127049
    17  O    5.200372   4.106247   2.871064   2.461095   3.850042
    18  C    5.397234   4.601363   3.124710   2.581408   3.134013
    19  O    6.768194   5.879192   4.386800   3.845686   4.471615
    20  H    2.902891   2.121827   1.098734   2.173702   2.692899
    21  H    3.408471   2.125458   1.091442   2.176755   3.484179
    22  H    3.216749   2.664574   2.154573   1.100430   2.153589
    23  H    4.229718   4.227818   3.496086   2.168780   1.095374
    24  H    3.570472   3.541087   2.743681   2.172919   1.098269
    25  H    2.779033   3.348346   3.591008   2.810576   2.159652
    26  H    3.463630   4.204581   4.230453   3.515217   2.145818
    27  H    2.095475   3.383623   4.223392   4.272579   3.531063
    28  H    3.087430   3.072500   4.409824   5.625652   6.149844
    29  H    3.256717   3.274269   4.671427   5.543234   6.171539
    30  H    2.810465   3.196605   3.169972   3.671284   2.997948
    31  H    2.765884   3.680259   4.299685   4.919848   4.249371
    32  H    3.468801   4.342763   4.544850   4.624044   3.472188
    33  H    3.917117   2.784059   2.921201   3.512047   4.887511
    34  H    4.319514   3.477166   4.204772   5.016304   6.204236
    35  H    3.374858   2.805359   3.602268   3.967642   4.980406
    36  H    3.420767   2.596353   3.194640   4.711017   5.518637
    37  H    6.672826   5.947185   4.718565   3.509355   4.139837
    38  H    5.820798   5.424454   4.353967   2.884512   2.865148
    39  H    5.610370   5.041529   4.158169   2.774643   3.439954
    40  H    5.362242   4.315035   3.321587   2.755382   4.167844
    41  H    5.527863   4.972470   3.598153   2.880680   2.853176
    42  H    5.076031   4.192937   2.721130   2.769471   3.406984
    43  H    6.850344   5.825222   4.365458   3.950602   4.869252
                    6          7          8          9         10
     6  C    0.000000
     7  C    1.545008   0.000000
     8  C    3.795596   2.602983   0.000000
     9  C    4.902543   3.872155   1.519829   0.000000
    10  C    4.568833   3.878771   2.427787   1.545308   0.000000
    11  O    4.259231   3.003306   1.231855   2.445612   3.620139
    12  C    2.574670   1.542574   3.492728   4.647319   4.640951
    13  C    5.117789   4.804977   3.462236   2.557404   1.531842
    14  O    5.600600   4.867338   3.555043   2.490366   1.437613
    15  C    3.973034   4.838098   6.016160   6.185533   4.887367
    16  C    4.391821   5.593092   6.960199   7.256508   6.055793
    17  O    5.058459   5.699717   6.313300   6.130187   4.670371
    18  C    4.646082   5.376028   6.778804   6.973347   5.672237
    19  O    6.000924   6.796687   8.113517   8.186097   6.794643
    20  H    3.450913   3.277789   4.166795   4.362563   3.297210
    21  H    4.271054   4.260647   4.402804   4.109208   2.649029
    22  H    2.739699   3.518307   4.355219   4.663100   3.638612
    23  H    2.128642   3.526268   5.614033   6.419688   5.634979
    24  H    2.172699   2.878645   5.033848   5.814253   5.046131
    25  H    1.098805   2.160481   3.787769   4.831038   4.549097
    26  H    1.098642   2.142472   4.595364   5.836913   5.621359
    27  H    2.129664   1.098103   2.612672   4.084024   4.447042
    28  H    5.639270   4.436515   2.144877   1.097084   2.185397
    29  H    5.544790   4.630589   2.168358   1.095190   2.230617
    30  H    2.913418   2.202945   3.963577   4.845291   4.533200
    31  H    3.519409   2.185583   3.313869   4.437488   4.712820
    32  H    2.779951   2.183683   4.415340   5.671205   5.689623
    33  H    5.209807   5.145690   4.280176   3.510075   2.180861
    34  H    6.173824   5.754906   4.056857   2.844568   2.161204
    35  H    4.780255   4.602996   3.336209   2.765859   2.174944
    36  H    5.614137   4.700728   3.499693   2.635892   1.967414
    37  H    5.465723   6.640871   7.946563   8.135282   6.844464
    38  H    4.095426   5.447423   7.167442   7.672857   6.598595
    39  H    4.413037   5.628544   6.759415   7.025042   5.897937
    40  H    5.213617   5.923381   6.363873   6.141515   4.731835
    41  H    4.363938   5.204864   6.977001   7.388288   6.226435
    42  H    4.791425   5.206752   6.399085   6.488050   5.183363
    43  H    6.347842   7.078655   8.107748   8.011922   6.546881
                   11         12         13         14         15
    11  O    0.000000
    12  C    3.819410   0.000000
    13  C    4.538994   5.821259   0.000000
    14  O    4.707442   5.275124   2.361280   0.000000
    15  C    7.043674   5.379974   4.808966   5.261924   0.000000
    16  C    7.873109   6.284703   5.756053   6.610166   1.533960
    17  O    7.444298   6.307271   4.307028   4.822599   1.450061
    18  C    7.807271   5.488767   5.876203   5.759662   1.537507
    19  O    9.175070   6.901324   6.822669   6.743162   2.456736
    20  H    5.228409   3.276554   4.163546   3.400920   2.980443
    21  H    5.605430   4.726751   2.950890   2.665544   2.632036
    22  H    5.291551   4.583467   3.463368   4.541111   2.127402
    23  H    6.274325   4.102072   5.880719   6.434721   2.701395
    24  H    5.767359   2.874833   5.702779   5.597992   2.949263
    25  H    4.198587   3.502846   4.811918   5.750798   4.147480
    26  H    4.841594   2.774829   6.204972   6.631775   4.700431
    27  H    2.539612   2.133151   5.315856   5.551248   5.797266
    28  H    2.838272   4.897371   3.363994   2.524214   6.886534
    29  H    2.749021   5.571094   2.621678   3.183278   6.812249
    30  H    4.542049   1.095289   5.727221   4.925904   4.810366
    31  H    3.464705   1.096419   6.043409   5.249943   6.274572
    32  H    4.557851   1.097206   6.796194   6.356405   5.849019
    33  H    5.417044   6.095778   1.095216   2.635948   4.059698
    34  H    5.037578   6.722493   1.096000   2.578598   5.781052
    35  H    4.252192   5.836760   1.094585   3.330118   4.945825
    36  H    4.579444   4.842815   3.218402   0.973176   5.604737
    37  H    8.902151   7.252239   6.456729   7.254364   2.164210
    38  H    7.972142   6.048901   6.458870   7.232121   2.197858
    39  H    7.627554   6.557384   5.381680   6.612524   2.174878
    40  H    7.459860   6.734560   4.074280   5.054415   1.977691
    41  H    7.897838   5.171883   6.562439   6.425032   2.175157
    42  H    7.470430   5.144012   5.585983   5.060414   2.171862
    43  H    9.225368   7.305001   6.417121   6.421628   2.501748
                   16         17         18         19         20
    16  C    0.000000
    17  O    2.413033   0.000000
    18  C    2.532321   2.346572   0.000000
    19  O    2.946199   2.739392   1.428825   0.000000
    20  H    4.395468   3.455350   2.981874   4.287486   0.000000
    21  H    4.064650   2.353640   3.165691   4.178249   1.754155
    22  H    2.678957   2.686744   3.477864   4.579406   3.049715
    23  H    2.668476   4.082931   3.256150   4.398935   3.664279
    24  H    3.682431   4.211995   2.922264   4.289347   2.414735
    25  H    4.347306   5.096019   5.121330   6.396557   4.090255
    26  H    4.917137   5.920631   5.208956   6.518566   4.285612
    27  H    6.411904   6.649015   6.420097   7.831932   4.356949
    28  H    8.071164   6.798643   7.499401   8.701276   4.711208
    29  H    7.760054   6.657343   7.748496   8.913243   5.314342
    30  H    5.865152   5.702543   4.691001   6.070709   2.487102
    31  H    7.269337   7.069132   6.369414   7.771409   3.860882
    32  H    6.572312   6.937845   5.865896   7.243025   4.084544
    33  H    5.014707   3.344628   5.135915   5.943216   3.907056
    34  H    6.724979   5.111897   6.805796   7.664760   5.075394
    35  H    5.654719   4.625847   6.183310   7.173547   4.615383
    36  H    7.017725   5.337334   5.902846   6.950409   3.270436
    37  H    1.094161   2.612230   2.758058   2.597992   5.121413
    38  H    1.093856   3.383516   2.821900   3.336877   4.662390
    39  H    1.097358   2.710349   3.487385   3.940032   4.839141
    40  H    2.444314   0.972312   3.187540   3.518485   4.103582
    41  H    2.782201   3.318491   1.093059   2.032755   3.286862
    42  H    3.483738   2.624161   1.099038   2.078305   2.326077
    43  H    3.069364   2.237627   1.929372   0.974116   4.429002
                   21         22         23         24         25
    21  H    0.000000
    22  H    2.608490   0.000000
    23  H    4.287861   2.564991   0.000000
    24  H    3.659683   3.059575   1.751929   0.000000
    25  H    4.507934   2.491359   2.484824   3.069920   0.000000
    26  H    5.279023   3.699533   2.344282   2.515936   1.757257
    27  H    5.235900   4.275864   4.251228   3.843153   2.415394
    28  H    4.608255   5.558445   7.178602   6.354192   5.714815
    29  H    4.840787   5.132560   7.064471   6.664744   5.275652
    30  H    4.126980   4.413153   3.937228   2.383643   3.913385
    31  H    5.239702   5.389029   5.174120   3.917710   4.320502
    32  H    5.601083   5.166480   4.136682   3.046250   3.757354
    33  H    2.378171   3.085200   5.565047   5.462946   4.948936
    34  H    3.799265   4.533448   6.974654   6.763154   5.845522
    35  H    3.569688   3.239393   5.644959   5.731134   4.264517
    36  H    3.035883   4.979009   6.561947   5.498202   5.922840
    37  H    4.663652   3.661241   3.656512   4.556747   5.440729
    38  H    4.711373   3.110610   2.086302   3.353356   4.144875
    39  H    4.278602   2.429144   3.006918   4.234745   4.095514
    40  H    2.837388   2.578023   4.312570   4.735422   5.042528
    41  H    3.917131   3.830417   2.802037   2.432874   4.967349
    42  H    2.670883   3.757614   3.834438   3.008916   5.371729
    43  H    3.932349   4.543613   4.878431   4.823425   6.633745
                   26         27         28         29         30
    26  H    0.000000
    27  H    2.393908   0.000000
    28  H    6.519930   4.646756   0.000000
    29  H    6.469525   4.679999   1.766268   0.000000
    30  H    3.248242   3.068198   5.038138   5.853313   0.000000
    31  H    3.736172   2.447885   4.473268   5.369992   1.768909
    32  H    2.531220   2.489566   5.943581   6.544834   1.772982
    33  H    6.303110   5.807648   4.248660   3.703247   5.841546
    34  H    7.253150   6.190788   3.451911   2.620950   6.636228
    35  H    5.824690   4.956382   3.765930   2.600496   5.909883
    36  H    6.571812   5.388074   2.357973   3.513891   4.456704
    37  H    5.959149   7.487941   8.919284   8.628341   6.745374
    38  H    4.388938   6.210535   8.480972   8.222587   5.691934
    39  H    4.999134   6.329507   7.932732   7.386827   6.284497
    40  H    6.099135   6.777426   6.911735   6.520455   6.256995
    41  H    4.713145   6.210243   7.910955   8.205055   4.406725
    42  H    5.433268   6.295847   6.879741   7.340149   4.229412
    43  H    6.986667   8.111842   8.535537   8.672031   6.489398
                   31         32         33         34         35
    31  H    0.000000
    32  H    1.772349   0.000000
    33  H    6.459039   7.031045   0.000000
    34  H    6.825712   7.731936   1.775673   0.000000
    35  H    6.119643   6.726426   1.778346   1.777984   0.000000
    36  H    4.684277   5.928992   3.527332   3.480188   4.088203
    37  H    8.230581   7.533205   5.599936   7.352457   6.434846
    38  H    7.098245   6.156719   5.829753   7.482958   6.280613
    39  H    7.505808   6.890417   4.691928   6.318795   5.115797
    40  H    7.493179   7.370363   3.092120   4.839963   4.239917
    41  H    6.126336   5.354292   5.929641   7.551829   6.770400
    42  H    5.897851   5.645612   4.905343   6.456119   6.054198
    43  H    8.123591   7.760738   5.456791   7.175154   6.825348
                   36         37         38         39         40
    36  H    0.000000
    37  H    7.690414   0.000000
    38  H    7.538367   1.767094   0.000000
    39  H    7.126086   1.777387   1.773068   0.000000
    40  H    5.693931   2.659005   3.501666   2.336444   0.000000
    41  H    6.463097   3.108671   2.628509   3.795616   4.061999
    42  H    5.096704   3.767030   3.821742   4.321683   3.562848
    43  H    6.734131   2.623205   3.733265   3.893237   2.976530
                   41         42         43
    41  H    0.000000
    42  H    1.775120   0.000000
    43  H    2.812915   2.370853   0.000000
 Stoichiometry    C15H24O4
 Framework group  C1[X(C15H24O4)]
 Deg. of freedom   123
 Full point group                 C1      NOp   1
 Largest Abelian subgroup         C1      NOp   1
 Largest concise Abelian subgroup C1      NOp   1
                         Standard orientation:                         
 ---------------------------------------------------------------------
 Center     Atomic      Atomic             Coordinates (Angstroms)
 Number     Number       Type             X           Y           Z
 ---------------------------------------------------------------------
      1          6           0       -1.892186    0.640788   -0.007384
      2          6           0       -1.106667   -0.433982    0.242044
      3          6           0        0.351188   -0.427469    0.599171
      4          6           0        1.248451    0.306998   -0.431875
      5          6           0        1.093216    1.841214   -0.333643
      6          6           0       -0.246838    2.406635   -0.841311
      7          6           0       -1.523892    2.103873   -0.026132
      8          6           0       -3.270885    0.188207   -0.257987
      9          6           0       -3.338149   -1.316812   -0.057303
     10          6           0       -1.866847   -1.757164    0.113980
     11          8           0       -4.223204    0.904694   -0.569758
     12          6           0       -1.478888    2.684474    1.402298
     13          6           0       -1.362034   -2.582774   -1.073484
     14          8           0       -1.655670   -2.586013    1.269465
     15          6           0        2.733918   -0.171972   -0.340430
     16          6           0        3.573011    0.346811   -1.515087
     17          8           0        2.776586   -1.621142   -0.368092
     18          6           0        3.389207    0.180395    1.005066
     19          8           0        4.707587   -0.360285    1.110335
     20          1           0        0.466082    0.053652    1.580261
     21          1           0        0.694883   -1.456574    0.717750
     22          1           0        0.917920   -0.000950   -1.435302
     23          1           0        1.878421    2.322404   -0.926730
     24          1           0        1.259999    2.159189    0.704273
     25          1           0       -0.404427    2.064531   -1.873543
     26          1           0       -0.148522    3.499680   -0.892313
     27          1           0       -2.345596    2.614558   -0.545588
     28          1           0       -3.910768   -1.530880    0.853672
     29          1           0       -3.857752   -1.800920   -0.891026
     30          1           0       -0.724247    2.191709    2.024678
     31          1           0       -2.448730    2.565283    1.899627
     32          1           0       -1.246022    3.756314    1.374117
     33          1           0       -0.293187   -2.801204   -0.976766
     34          1           0       -1.904572   -3.534141   -1.115544
     35          1           0       -1.525357   -2.047624   -2.014258
     36          1           0       -1.957939   -2.090760    2.050765
     37          1           0        4.578075   -0.083264   -1.469597
     38          1           0        3.675951    1.435774   -1.505894
     39          1           0        3.115222    0.056966   -2.469347
     40          1           0        2.649693   -1.905117   -1.289312
     41          1           0        3.485544    1.264124    1.110085
     42          1           0        2.765771   -0.189519    1.831127
     43          1           0        4.621553   -1.296595    0.855729
 ---------------------------------------------------------------------
 Rotational constants (GHZ):      0.5809901      0.2508944      0.2033569
 Standard basis: 6-311+G(d,p) (5D, 7F)
 There are   581 symmetry adapted cartesian basis functions of A   symmetry.
 There are   562 symmetry adapted basis functions of A   symmetry.
   562 basis functions,   876 primitive gaussians,   581 cartesian basis functions
    73 alpha electrons       73 beta electrons
       nuclear repulsion energy      1596.2714429858 Hartrees.
 NAtoms=   43 NActive=   43 NUniq=   43 SFac= 1.00D+00 NAtFMM=   60 NAOKFM=F Big=F
 Integral buffers will be    131072 words long.
 Raffenetti 2 integral format.
 Two-electron integral symmetry is turned on.
 Using the following non-standard input for PCM:
 --- end of non-standard input.
 ------------------------------------------------------------------------------
 Polarizable Continuum Model (PCM)
 =================================
 Model                : PCM (using non-symmetric T matrix).
 Atomic radii         : SMD-Coulomb.
 Polarization charges : Total charges.
 Charge compensation  : None.
 Solution method      : On-the-fly selection.
 Cavity type          : VdW (van der Waals Surface) (Alpha=1.000).
 Cavity algorithm     : GePol (No added spheres)
                        Default sphere list used, NSphG=   43.
                        Lebedev-Laikov grids with approx.  5.0 points / Ang**2.
                        Smoothing algorithm: Karplus/York (Gamma=1.0000).
                        Polarization charges: spherical gaussians, with
                                              point-specific exponents (IZeta= 3).
                        Self-potential: point-specific (ISelfS= 7).
                        Self-field    : sphere-specific E.n sum rule (ISelfD= 2).
 Solvent              : Methanol, Eps=  32.613000 Eps(inf)=   1.765709
 ------------------------------------------------------------------------------
 ------------------------------------------------------------------------------
 Atomic radii for non-electrostatic terms: SMD-CDS.
 ------------------------------------------------------------------------------
 Nuclear repulsion after PCM non-electrostatic terms =     1596.2730324096 Hartrees.
 One-electron integrals computed using PRISM.
 NBasis=   562 RedAO= T EigKep=  1.52D-06  NBF=   562
 NBsUse=   560 1.00D-06 EigRej=  7.21D-07 NBFU=   560
 Initial guess from the checkpoint file:  "DY-202A-7R_12.chk"
 B after Tr=     0.000000    0.000000    0.000000
         Rot=    1.000000    0.000000    0.000000    0.000000 Ang=   0.00 deg.
 Requested convergence on RMS density matrix=1.00D-08 within 128 cycles.
 Requested convergence on MAX density matrix=1.00D-06.
 Requested convergence on             energy=1.00D-06.
 No special actions if energy rises.
 Inv3:  Mode=1 IEnd=    21756747.
 Iteration    1 A*A^-1 deviation from unit magnitude is 3.77D-15 for   2537.
 Iteration    1 A*A^-1 deviation from orthogonality  is 3.42D-15 for   2667   2583.
 Iteration    1 A^-1*A deviation from unit magnitude is 3.77D-15 for    617.
 Iteration    1 A^-1*A deviation from orthogonality  is 6.61D-13 for   1993   1576.
 Error on total polarization charges =  0.07108
 SCF Done:  E(RmPW1PW91) =  -887.019201740     A.U. after   13 cycles
            NFock= 13  Conv=0.17D-08     -V/T= 2.0048
 SMD-CDS (non-electrostatic) energy       (kcal/mol) =       1.00
 (included in total energy above)
 DoSCS=F DFT=T ScalE2(SS,OS)=  1.000000  1.000000
 Range of M.O.s used for correlation:     1   560
 NBasis=   562 NAE=    73 NBE=    73 NFC=     0 NFV=     0
 NROrb=    560 NOA=    73 NOB=    73 NVA=   487 NVB=   487

 **** Warning!!: The largest alpha MO coefficient is  0.16651371D+03

 NEqPCM:  Using equilibrium solvation (IEInf=0, Eps=  32.6130, EpsInf=   1.7657)
          Differentiating once with respect to magnetic field using GIAOs.
          Electric field/nuclear overlap derivatives assumed to be zero.
 FoFJK:  IHMeth= 1 ICntrl=    6127 DoSepK=F KAlg= 0 I1Cent=   0 FoldK=F
 IRaf=         1 NMat=   1 IRICut=       1 DoRegI=T DoRafI=F ISym2E= 0.
          There are     3 degrees of freedom in the 1st order CPHF.  IDoFFX=0 NUNeed=     3.
      3 vectors produced by pass  0 Test12= 1.19D-12 3.33D-08 XBig12= 2.85D+02 2.66D+00.
 AX will form     3 AO Fock derivatives at one time.
      3 vectors produced by pass  1 Test12= 1.19D-12 3.33D-08 XBig12= 8.01D-01 2.06D-01.
      3 vectors produced by pass  2 Test12= 1.19D-12 3.33D-08 XBig12= 4.30D-03 3.34D-02.
      3 vectors produced by pass  3 Test12= 1.19D-12 3.33D-08 XBig12= 3.69D-05 1.77D-03.
      3 vectors produced by pass  4 Test12= 1.19D-12 3.33D-08 XBig12= 1.90D-07 6.90D-05.
      3 vectors produced by pass  5 Test12= 1.19D-12 3.33D-08 XBig12= 6.88D-10 5.76D-06.
      3 vectors produced by pass  6 Test12= 1.19D-12 3.33D-08 XBig12= 2.13D-12 4.87D-07.
      1 vectors produced by pass  7 Test12= 1.19D-12 3.33D-08 XBig12= 1.26D-14 3.37D-08.
 InvSVY:  IOpt=1 It=  1 EMax= 8.88D-15
 Solved reduced A of dimension    22 with     3 vectors.
 Calculating GIAO nuclear magnetic shielding tensors.
 SCF GIAO Magnetic shielding tensor (ppm):
      1  C    Isotropic =    34.6548   Anisotropy =   141.5976
   XX=   -28.0742   YX=   -27.3444   ZX=   -34.1340
   XY=   -26.3344   YY=    10.7533   ZY=     3.5835
   XZ=   -33.8536   YZ=    -1.4835   ZZ=   121.2853
   Eigenvalues:   -47.1750    22.0862   129.0532
      2  C    Isotropic =    -8.1365   Anisotropy =   204.4298
   XX=   -74.8909   YX=   -42.1547   ZX=   -46.8450
   XY=   -34.3003   YY=   -62.4507   ZY=    -5.8651
   XZ=   -62.4647   YZ=     4.5505   ZZ=   112.9320
   Eigenvalues:  -115.6535   -36.9061   128.1500
      3  C    Isotropic =   157.1994   Anisotropy =    22.8065
   XX=   159.3108   YX=     6.6976   ZX=    -7.7698
   XY=     1.9576   YY=   144.8476   ZY=    -2.6112
   XZ=    -5.1732   YZ=    -6.6926   ZZ=   167.4398
   Eigenvalues:   143.2872   155.9072   172.4037
      4  C    Isotropic =   135.4751   Anisotropy =    28.3838
   XX=   149.1142   YX=   -11.8590   ZX=     5.9200
   XY=    -5.7710   YY=   126.0526   ZY=     2.7443
   XZ=    10.1769   YZ=    -0.2481   ZZ=   131.2585
   Eigenvalues:   121.3461   130.6816   154.3976
      5  C    Isotropic =   157.4551   Anisotropy =    25.5800
   XX=   152.8250   YX=    -2.9967   ZX=     1.2491
   XY=     0.4699   YY=   174.2039   ZY=    -3.9990
   XZ=    -4.3444   YZ=    -1.3620   ZZ=   145.3363
   Eigenvalues:   144.7478   153.1090   174.5084
      6  C    Isotropic =   152.1630   Anisotropy =    15.6410
   XX=   153.4553   YX=    -3.6984   ZX=    -9.2313
   XY=    -4.3874   YY=   149.9456   ZY=    -1.0293
   XZ=    -6.2197   YZ=     5.5449   ZZ=   153.0882
   Eigenvalues:   145.1326   148.7662   162.5904
      7  C    Isotropic =   156.6421   Anisotropy =    14.9871
   XX=   152.7732   YX=     2.8762   ZX=    -5.4550
   XY=     3.5425   YY=   156.1277   ZY=     1.0449
   XZ=   -12.1178   YZ=     4.2454   ZZ=   161.0253
   Eigenvalues:   145.5760   157.7168   166.6335
      8  C    Isotropic =   -29.9137   Anisotropy =   158.1472
   XX=   -76.6288   YX=   -11.2969   ZX=   -33.1737
   XY=   -16.7718   YY=   -80.0883   ZY=    19.3812
   XZ=   -26.5201   YZ=    15.8348   ZZ=    66.9760
   Eigenvalues:   -92.8618   -72.3970    75.5178
      9  C    Isotropic =   131.9133   Anisotropy =    32.5830
   XX=   138.5518   YX=   -16.3651   ZX=    -6.6324
   XY=   -12.5100   YY=   139.8162   ZY=    -1.0239
   XZ=     1.8448   YZ=    -3.4974   ZZ=   117.3721
   Eigenvalues:   116.1143   125.9904   153.6354
     10  C    Isotropic =   105.1422   Anisotropy =    37.6562
   XX=    99.4748   YX=     5.2574   ZX=    -0.9786
   XY=     4.3710   YY=   103.9761   ZY=   -18.9110
   XZ=     4.9560   YZ=   -24.7430   ZZ=   111.9757
   Eigenvalues:    84.1655   101.0148   130.2463
     11  O    Isotropic =  -160.2049   Anisotropy =   792.9350
   XX=  -464.6659   YX=   143.7533   ZX=  -207.5330
   XY=   102.2488   YY=  -327.1482   ZY=   125.8139
   XZ=  -164.9422   YZ=   134.6792   ZZ=   311.1996
   Eigenvalues:  -593.6032  -255.4299   368.4185
     12  C    Isotropic =   171.3323   Anisotropy =    27.6053
   XX=   154.5954   YX=     3.8371   ZX=    -4.0089
   XY=     6.6643   YY=   177.4798   ZY=     8.1716
   XZ=    -7.1423   YZ=    11.3262   ZZ=   181.9218
   Eigenvalues:   151.4205   172.8406   189.7359
     13  C    Isotropic =   162.4869   Anisotropy =    36.6163
   XX=   149.9229   YX=    -8.2459   ZX=    -8.1623
   XY=   -10.3557   YY=   160.4389   ZY=    13.7198
   XZ=    -4.9218   YZ=    11.8629   ZZ=   177.0988
   Eigenvalues:   144.4693   156.0936   186.8977
     14  O    Isotropic =   252.0442   Anisotropy =    94.2524
   XX=   230.5003   YX=   -15.5723   ZX=   -27.8848
   XY=   -12.0153   YY=   215.8517   ZY=     6.7481
   XZ=   -13.5857   YZ=   -12.4284   ZZ=   309.7805
   Eigenvalues:   205.7649   235.4885   314.8791
     15  C    Isotropic =   105.8893   Anisotropy =    42.8191
   XX=   100.9461   YX=    -7.1908   ZX=     0.9155
   XY=     4.5367   YY=   134.2768   ZY=     4.6522
   XZ=    -1.1350   YZ=     0.0322   ZZ=    82.4449
   Eigenvalues:    82.3391   100.8933   134.4353
     16  C    Isotropic =   164.1968   Anisotropy =    38.7175
   XX=   156.3720   YX=    12.3645   ZX=   -15.5106
   XY=    12.3662   YY=   159.7958   ZY=    -3.4908
   XZ=   -15.3779   YZ=   -10.9764   ZZ=   176.4226
   Eigenvalues:   143.6032   158.9787   190.0085
     17  O    Isotropic =   256.6574   Anisotropy =    61.8144
   XX=   213.1268   YX=    40.1318   ZX=     0.1661
   XY=    15.3582   YY=   281.7001   ZY=     5.7599
   XZ=    -2.5703   YZ=    20.3896   ZZ=   275.1454
   Eigenvalues:   202.8798   269.2255   297.8670
     18  C    Isotropic =   121.1545   Anisotropy =    50.2769
   XX=   145.4909   YX=   -15.7631   ZX=     9.7806
   XY=   -24.3598   YY=   107.0406   ZY=    -0.1911
   XZ=     2.6250   YZ=     2.7840   ZZ=   110.9320
   Eigenvalues:    97.4668   111.3242   154.6724
     19  O    Isotropic =   320.9724   Anisotropy =    58.7633
   XX=   304.2413   YX=    -3.2081   ZX=     0.0876
   XY=    -0.0874   YY=   348.6785   ZY=    17.9957
   XZ=   -19.1731   YZ=    28.5228   ZZ=   309.9973
   Eigenvalues:   293.1542   309.6150   360.1479
     20  H    Isotropic =    29.3838   Anisotropy =     4.8481
   XX=    29.0473   YX=     0.1928   ZX=    -0.7688
   XY=    -0.5908   YY=    26.8714   ZY=     0.5784
   XZ=     0.9772   YZ=     2.3857   ZZ=    32.2327
   Eigenvalues:    26.4704    29.0652    32.6159
     21  H    Isotropic =    28.3496   Anisotropy =     7.1611
   XX=    31.8776   YX=     1.2276   ZX=    -1.5958
   XY=     1.6074   YY=    30.4843   ZY=    -1.2339
   XZ=    -0.8425   YZ=    -2.1541   ZZ=    22.6869
   Eigenvalues:    22.2468    29.6783    33.1237
     22  H    Isotropic =    30.3466   Anisotropy =     1.9427
   XX=    31.4402   YX=     0.2626   ZX=     0.7381
   XY=     0.2190   YY=    28.4159   ZY=     1.5302
   XZ=    -1.0817   YZ=     0.7936   ZZ=    31.1838
   Eigenvalues:    27.9694    31.4288    31.6417
     23  H    Isotropic =    29.9091   Anisotropy =     7.8575
   XX=    33.6730   YX=    -0.3472   ZX=    -3.0253
   XY=     0.7558   YY=    31.7160   ZY=    -3.5606
   XZ=    -3.3142   YZ=    -2.9353   ZZ=    24.3383
   Eigenvalues:    22.3614    32.2185    35.1474
     24  H    Isotropic =    30.0085   Anisotropy =     4.2838
   XX=    31.0071   YX=    -1.6601   ZX=     2.2814
   XY=    -1.4700   YY=    29.9866   ZY=     3.5385
   XZ=     1.1259   YZ=     3.0949   ZZ=    29.0318
   Eigenvalues:    25.2323    31.9289    32.8644
     25  H    Isotropic =    30.2721   Anisotropy =     7.2207
   XX=    29.6974   YX=    -1.0219   ZX=     0.5742
   XY=    -1.1353   YY=    26.2741   ZY=    -1.3675
   XZ=    -0.1918   YZ=    -1.3948   ZZ=    34.8447
   Eigenvalues:    25.7821    29.9483    35.0859
     26  H    Isotropic =    29.9249   Anisotropy =     9.8492
   XX=    28.9780   YX=    -0.5783   ZX=    -0.6999
   XY=    -0.9042   YY=    35.3067   ZY=    -3.3953
   XZ=    -1.3072   YZ=    -3.7528   ZZ=    25.4901
   Eigenvalues:    24.0421    29.2416    36.4911
     27  H    Isotropic =    28.8767   Anisotropy =     9.3356
   XX=    33.2903   YX=    -1.2687   ZX=     2.9159
   XY=    -2.6287   YY=    26.4196   ZY=    -1.3943
   XZ=     3.0586   YZ=    -1.4255   ZZ=    26.9203
   Eigenvalues:    25.1903    26.3394    35.1005
     28  H    Isotropic =    29.1350   Anisotropy =     6.7261
   XX=    32.1430   YX=     0.1221   ZX=    -2.5956
   XY=    -0.0262   YY=    27.0383   ZY=    -0.7334
   XZ=    -2.8231   YZ=    -2.4229   ZZ=    28.2236
   Eigenvalues:    25.5177    28.2682    33.6190
     29  H    Isotropic =    28.9688   Anisotropy =     5.8568
   XX=    31.5258   YX=    -0.5488   ZX=     2.0572
   XY=     0.1634   YY=    27.7702   ZY=     1.8285
   XZ=     2.9095   YZ=     2.6153   ZZ=    27.6105
   Eigenvalues:    24.8679    29.1652    32.8734
     30  H    Isotropic =    30.3707   Anisotropy =     5.0976
   XX=    29.8971   YX=    -3.3467   ZX=     0.8725
   XY=    -2.7504   YY=    28.5922   ZY=     0.6644
   XZ=     3.0168   YZ=     1.0251   ZZ=    32.6228
   Eigenvalues:    25.6126    31.7304    33.7691
     31  H    Isotropic =    30.8494   Anisotropy =     9.7162
   XX=    32.6950   YX=    -0.8732   ZX=    -4.0605
   XY=    -0.2203   YY=    27.9830   ZY=     1.7184
   XZ=    -5.2026   YZ=     2.7231   ZZ=    31.8703
   Eigenvalues:    26.3672    28.8542    37.3269
     32  H    Isotropic =    30.8875   Anisotropy =    11.1030
   XX=    27.1830   YX=     0.0005   ZX=    -1.0436
   XY=     0.3512   YY=    37.1607   ZY=     2.6151
   XZ=    -0.0820   YZ=     4.0947   ZZ=    28.3189
   Eigenvalues:    26.5970    27.7761    38.2895
     33  H    Isotropic =    30.0598   Anisotropy =     6.6863
   XX=    34.3938   YX=     0.0976   ZX=     0.0920
   XY=    -0.8670   YY=    29.2627   ZY=     2.1312
   XZ=    -1.2423   YZ=     3.5760   ZZ=    26.5229
   Eigenvalues:    24.7191    30.9429    34.5173
     34  H    Isotropic =    30.0670   Anisotropy =     9.7238
   XX=    28.6024   YX=     2.2775   ZX=     0.2503
   XY=     3.1368   YY=    34.2174   ZY=     2.6698
   XZ=     0.6013   YZ=     4.2219   ZZ=    27.3812
   Eigenvalues:    25.7493    27.9022    36.5495
     35  H    Isotropic =    30.8153   Anisotropy =     7.8178
   XX=    27.9948   YX=     0.3625   ZX=     0.4061
   XY=     0.3946   YY=    28.4731   ZY=    -0.3501
   XZ=     0.8143   YZ=     0.5846   ZZ=    35.9780
   Eigenvalues:    27.7578    28.6609    36.0271
     36  H    Isotropic =    29.9749   Anisotropy =    16.3495
   XX=    24.3318   YX=    -1.4722   ZX=    -4.7395
   XY=    -1.5578   YY=    26.4702   ZY=     2.1457
   XZ=    -4.4041   YZ=     2.2963   ZZ=    39.1227
   Eigenvalues:    22.8129    26.2372    40.8746
     37  H    Isotropic =    29.9570   Anisotropy =     8.1602
   XX=    34.4822   YX=    -1.8044   ZX=    -1.7484
   XY=    -0.7921   YY=    25.7244   ZY=    -0.9762
   XZ=    -2.5873   YZ=    -0.8557   ZZ=    29.6643
   Eigenvalues:    25.1713    29.3025    35.3971
     38  H    Isotropic =    30.0947   Anisotropy =     8.8326
   XX=    29.4089   YX=     2.1427   ZX=    -2.5840
   XY=     1.4960   YY=    34.2006   ZY=    -2.0497
   XZ=    -2.6566   YZ=    -3.0022   ZZ=    26.6747
   Eigenvalues:    24.9001    29.4009    35.9831
     39  H    Isotropic =    30.9387   Anisotropy =     7.9338
   XX=    29.1974   YX=     0.0953   ZX=    -1.2446
   XY=     0.5854   YY=    27.5262   ZY=     0.7207
   XZ=    -0.1498   YZ=     0.8637   ZZ=    36.0926
   Eigenvalues:    27.3627    29.2255    36.2279
     40  H    Isotropic =    30.2922   Anisotropy =    16.0735
   XX=    23.8802   YX=    -0.0203   ZX=     0.8478
   XY=     0.9077   YY=    31.1122   ZY=     7.1253
   XZ=     0.3549   YZ=     7.0470   ZZ=    35.8842
   Eigenvalues:    23.8476    26.0212    41.0079
     41  H    Isotropic =    28.3053   Anisotropy =     4.9562
   XX=    29.7902   YX=    -2.6042   ZX=     2.4771
   XY=    -1.1342   YY=    29.6773   ZY=     2.8003
   XZ=     2.5253   YZ=     1.9871   ZZ=    25.4482
   Eigenvalues:    22.9903    30.3161    31.6094
     42  H    Isotropic =    27.9320   Anisotropy =     7.6051
   XX=    32.7858   YX=    -1.0527   ZX=    -0.6906
   XY=    -2.0300   YY=    21.9408   ZY=     0.0596
   XZ=     0.4465   YZ=    -0.7284   ZZ=    29.0693
   Eigenvalues:    21.7095    29.0844    33.0021
     43  H    Isotropic =    29.4242   Anisotropy =    15.6909
   XX=    27.3817   YX=    -2.3212   ZX=     3.3467
   XY=    -1.8631   YY=    39.0030   ZY=     3.8562
   XZ=     5.5008   YZ=     3.5361   ZZ=    21.8880
   Eigenvalues:    18.5459    29.8420    39.8848
 End of Minotr F.D. properties file   721 does not exist.
 End of Minotr F.D. properties file   722 does not exist.
 End of Minotr F.D. properties file   788 does not exist.

 **********************************************************************

            Population analysis using the SCF density.

 **********************************************************************

 Orbital symmetries:
       Occupied  (A) (A) (A) (A) (A) (A) (A) (A) (A) (A) (A) (A)
                 (A) (A) (A) (A) (A) (A) (A) (A) (A) (A) (A) (A)
                 (A) (A) (A) (A) (A) (A) (A) (A) (A) (A) (A) (A)
                 (A) (A) (A) (A) (A) (A) (A) (A) (A) (A) (A) (A)
                 (A) (A) (A) (A) (A) (A) (A) (A) (A) (A) (A) (A)
                 (A) (A) (A) (A) (A) (A) (A) (A) (A) (A) (A) (A)
                 (A)
       Virtual   (A) (A) (A) (A) (A) (A) (A) (A) (A) (A) (A) (A)
                 (A) (A) (A) (A) (A) (A) (A) (A) (A) (A) (A) (A)
                 (A) (A) (A) (A) (A) (A) (A) (A) (A) (A) (A) (A)
                 (A) (A) (A) (A) (A) (A) (A) (A) (A) (A) (A) (A)
                 (A) (A) (A) (A) (A) (A) (A) (A) (A) (A) (A) (A)
                 (A) (A) (A) (A) (A) (A) (A) (A) (A) (A) (A) (A)
                 (A) (A) (A) (A) (A) (A) (A) (A) (A) (A) (A) (A)
                 (A) (A) (A) (A) (A) (A) (A) (A) (A) (A) (A) (A)
                 (A) (A) (A) (A) (A) (A) (A) (A) (A) (A) (A) (A)
                 (A) (A) (A) (A) (A) (A) (A) (A) (A) (A) (A) (A)
                 (A) (A) (A) (A) (A) (A) (A) (A) (A) (A) (A) (A)
                 (A) (A) (A) (A) (A) (A) (A) (A) (A) (A) (A) (A)
                 (A) (A) (A) (A) (A) (A) (A) (A) (A) (A) (A) (A)
                 (A) (A) (A) (A) (A) (A) (A) (A) (A) (A) (A) (A)
                 (A) (A) (A) (A) (A) (A) (A) (A) (A) (A) (A) (A)
                 (A) (A) (A) (A) (A) (A) (A) (A) (A) (A) (A) (A)
                 (A) (A) (A) (A) (A) (A) (A) (A) (A) (A) (A) (A)
                 (A) (A) (A) (A) (A) (A) (A) (A) (A) (A) (A) (A)
                 (A) (A) (A) (A) (A) (A) (A) (A) (A) (A) (A) (A)
                 (A) (A) (A) (A) (A) (A) (A) (A) (A) (A) (A) (A)
                 (A) (A) (A) (A) (A) (A) (A) (A) (A) (A) (A) (A)
                 (A) (A) (A) (A) (A) (A) (A) (A) (A) (A) (A) (A)
                 (A) (A) (A) (A) (A) (A) (A) (A) (A) (A) (A) (A)
                 (A) (A) (A) (A) (A) (A) (A) (A) (A) (A) (A) (A)
                 (A) (A) (A) (A) (A) (A) (A) (A) (A) (A) (A) (A)
                 (A) (A) (A) (A) (A) (A) (A) (A) (A) (A) (A) (A)
                 (A) (A) (A) (A) (A) (A) (A) (A) (A) (A) (A) (A)
                 (A) (A) (A) (A) (A) (A) (A) (A) (A) (A) (A) (A)
                 (A) (A) (A) (A) (A) (A) (A) (A) (A) (A) (A) (A)
                 (A) (A) (A) (A) (A) (A) (A) (A) (A) (A) (A) (A)
                 (A) (A) (A) (A) (A) (A) (A) (A) (A) (A) (A) (A)
                 (A) (A) (A) (A) (A) (A) (A) (A) (A) (A) (A) (A)
                 (A) (A) (A) (A) (A) (A) (A) (A) (A) (A) (A) (A)
                 (A) (A) (A) (A) (A) (A) (A) (A) (A) (A) (A) (A)
                 (A) (A) (A) (A) (A) (A) (A) (A) (A) (A) (A) (A)
                 (A) (A) (A) (A) (A) (A) (A) (A) (A) (A) (A) (A)
                 (A) (A) (A) (A) (A) (A) (A) (A) (A) (A) (A) (A)
                 (A) (A) (A) (A) (A) (A) (A) (A) (A) (A) (A) (A)
                 (A) (A) (A) (A) (A) (A) (A) (A) (A) (A) (A) (A)
                 (A) (A) (A) (A) (A) (A) (A) (A) (A) (A) (A) (A)
                 (A) (A) (A) (A) (A) (A) (A)
 The electronic state is 1-A.
 Alpha  occ. eigenvalues --  -19.22618 -19.22128 -19.21972 -19.21129 -10.32746
 Alpha  occ. eigenvalues --  -10.30749 -10.29643 -10.27308 -10.26477 -10.24340
 Alpha  occ. eigenvalues --  -10.24210 -10.24076 -10.23543 -10.23231 -10.22500
 Alpha  occ. eigenvalues --  -10.22377 -10.22209 -10.21666 -10.21657  -1.07301
 Alpha  occ. eigenvalues --   -1.06659  -1.06090  -1.04029  -0.88977  -0.84067
 Alpha  occ. eigenvalues --   -0.81750  -0.77733  -0.76757  -0.74743  -0.71458
 Alpha  occ. eigenvalues --   -0.70315  -0.67632  -0.65810  -0.62543  -0.60242
 Alpha  occ. eigenvalues --   -0.58049  -0.57841  -0.53853  -0.52037  -0.50910
 Alpha  occ. eigenvalues --   -0.50573  -0.48934  -0.48669  -0.47967  -0.47101
 Alpha  occ. eigenvalues --   -0.45638  -0.45488  -0.44654  -0.43528  -0.42879
 Alpha  occ. eigenvalues --   -0.42236  -0.41657  -0.40923  -0.39862  -0.39733
 Alpha  occ. eigenvalues --   -0.39169  -0.38884  -0.38805  -0.37926  -0.37237
 Alpha  occ. eigenvalues --   -0.36891  -0.35995  -0.35575  -0.34539  -0.34205
 Alpha  occ. eigenvalues --   -0.33512  -0.32607  -0.32228  -0.30850  -0.29435
 Alpha  occ. eigenvalues --   -0.28838  -0.27096  -0.26524
 Alpha virt. eigenvalues --   -0.05419   0.00528   0.01519   0.02065   0.02106
 Alpha virt. eigenvalues --    0.03403   0.03491   0.03988   0.04191   0.04543
 Alpha virt. eigenvalues --    0.05170   0.05732   0.06062   0.06193   0.06665
 Alpha virt. eigenvalues --    0.06940   0.07343   0.07737   0.08239   0.08700
 Alpha virt. eigenvalues --    0.09148   0.09628   0.09837   0.10034   0.10294
 Alpha virt. eigenvalues --    0.10779   0.11578   0.12015   0.12364   0.12524
 Alpha virt. eigenvalues --    0.12768   0.13147   0.13372   0.14097   0.14690
 Alpha virt. eigenvalues --    0.15243   0.15661   0.15870   0.16266   0.16518
 Alpha virt. eigenvalues --    0.16936   0.17267   0.17359   0.17623   0.18177
 Alpha virt. eigenvalues --    0.18433   0.18717   0.18781   0.19393   0.19465
 Alpha virt. eigenvalues --    0.19752   0.20049   0.20215   0.20480   0.21183
 Alpha virt. eigenvalues --    0.21388   0.21580   0.21865   0.22013   0.22752
 Alpha virt. eigenvalues --    0.22957   0.23029   0.23572   0.23710   0.23825
 Alpha virt. eigenvalues --    0.24111   0.24572   0.24906   0.25124   0.25611
 Alpha virt. eigenvalues --    0.25904   0.26239   0.26470   0.26833   0.26992
 Alpha virt. eigenvalues --    0.27124   0.27473   0.28093   0.28427   0.28532
 Alpha virt. eigenvalues --    0.28964   0.29650   0.30109   0.30282   0.30471
 Alpha virt. eigenvalues --    0.30834   0.31069   0.31352   0.31664   0.32194
 Alpha virt. eigenvalues --    0.32672   0.33118   0.33557   0.33719   0.34042
 Alpha virt. eigenvalues --    0.34628   0.34778   0.35182   0.35720   0.36229
 Alpha virt. eigenvalues --    0.36415   0.36889   0.37058   0.37550   0.38181
 Alpha virt. eigenvalues --    0.38828   0.39110   0.39238   0.40075   0.40545
 Alpha virt. eigenvalues --    0.40993   0.42679   0.43083   0.43660   0.44576
 Alpha virt. eigenvalues --    0.44825   0.46143   0.46413   0.47208   0.48261
 Alpha virt. eigenvalues --    0.48779   0.49119   0.49796   0.50263   0.50677
 Alpha virt. eigenvalues --    0.51531   0.53787   0.53941   0.54489   0.54997
 Alpha virt. eigenvalues --    0.56126   0.56279   0.57176   0.57989   0.58891
 Alpha virt. eigenvalues --    0.59850   0.60088   0.60533   0.60716   0.61835
 Alpha virt. eigenvalues --    0.62233   0.62996   0.63967   0.64555   0.65398
 Alpha virt. eigenvalues --    0.65940   0.66136   0.66817   0.67611   0.68441
 Alpha virt. eigenvalues --    0.68457   0.69146   0.70107   0.70700   0.71026
 Alpha virt. eigenvalues --    0.71386   0.71881   0.72473   0.72866   0.73510
 Alpha virt. eigenvalues --    0.73850   0.73913   0.74685   0.74816   0.75813
 Alpha virt. eigenvalues --    0.76148   0.76496   0.77028   0.77305   0.77638
 Alpha virt. eigenvalues --    0.77944   0.78206   0.79595   0.80273   0.80517
 Alpha virt. eigenvalues --    0.81582   0.82065   0.82500   0.83186   0.83889
 Alpha virt. eigenvalues --    0.85261   0.86382   0.87336   0.88408   0.88808
 Alpha virt. eigenvalues --    0.90552   0.92402   0.93408   0.93813   0.96051
 Alpha virt. eigenvalues --    0.97180   0.97868   0.99917   1.00079   1.02815
 Alpha virt. eigenvalues --    1.04416   1.04706   1.05422   1.08025   1.09702
 Alpha virt. eigenvalues --    1.10355   1.11359   1.12105   1.13839   1.15029
 Alpha virt. eigenvalues --    1.16255   1.16476   1.18598   1.19071   1.19518
 Alpha virt. eigenvalues --    1.21100   1.22020   1.22376   1.22545   1.24213
 Alpha virt. eigenvalues --    1.25463   1.25811   1.26257   1.26724   1.29105
 Alpha virt. eigenvalues --    1.29607   1.30260   1.30908   1.32594   1.33637
 Alpha virt. eigenvalues --    1.34905   1.36413   1.38387   1.38657   1.40861
 Alpha virt. eigenvalues --    1.41648   1.42432   1.44723   1.45924   1.46836
 Alpha virt. eigenvalues --    1.47524   1.48153   1.49043   1.50588   1.51012
 Alpha virt. eigenvalues --    1.51743   1.52269   1.52556   1.53395   1.54934
 Alpha virt. eigenvalues --    1.55651   1.55854   1.56323   1.57662   1.58018
 Alpha virt. eigenvalues --    1.58113   1.59149   1.59883   1.61003   1.61264
 Alpha virt. eigenvalues --    1.62688   1.62884   1.63543   1.64350   1.65501
 Alpha virt. eigenvalues --    1.65914   1.65943   1.67309   1.67745   1.68091
 Alpha virt. eigenvalues --    1.68497   1.69796   1.70192   1.71008   1.71744
 Alpha virt. eigenvalues --    1.72364   1.72851   1.73097   1.73546   1.75049
 Alpha virt. eigenvalues --    1.75793   1.76788   1.77139   1.78602   1.79291
 Alpha virt. eigenvalues --    1.79716   1.80391   1.80510   1.82208   1.82423
 Alpha virt. eigenvalues --    1.82638   1.84573   1.85098   1.86070   1.86769
 Alpha virt. eigenvalues --    1.87536   1.88306   1.89479   1.90317   1.91403
 Alpha virt. eigenvalues --    1.92472   1.94465   1.94943   1.95915   1.96544
 Alpha virt. eigenvalues --    1.97971   2.00583   2.01206   2.02067   2.03995
 Alpha virt. eigenvalues --    2.04898   2.05553   2.07377   2.09385   2.09981
 Alpha virt. eigenvalues --    2.11186   2.11443   2.12366   2.14206   2.14981
 Alpha virt. eigenvalues --    2.16152   2.16579   2.17227   2.18198   2.20411
 Alpha virt. eigenvalues --    2.20962   2.21134   2.22570   2.23554   2.24939
 Alpha virt. eigenvalues --    2.25504   2.27899   2.29934   2.30763   2.31376
 Alpha virt. eigenvalues --    2.32813   2.33739   2.34564   2.36909   2.39076
 Alpha virt. eigenvalues --    2.39389   2.40899   2.42992   2.45185   2.46217
 Alpha virt. eigenvalues --    2.47680   2.49220   2.50073   2.51940   2.53368
 Alpha virt. eigenvalues --    2.53479   2.54362   2.55395   2.56512   2.57315
 Alpha virt. eigenvalues --    2.57904   2.58710   2.59427   2.60209   2.60977
 Alpha virt. eigenvalues --    2.61420   2.62800   2.64459   2.65882   2.66629
 Alpha virt. eigenvalues --    2.67525   2.67708   2.69216   2.69821   2.69999
 Alpha virt. eigenvalues --    2.71609   2.72604   2.73852   2.74755   2.75972
 Alpha virt. eigenvalues --    2.77053   2.78127   2.79249   2.80075   2.80653
 Alpha virt. eigenvalues --    2.82235   2.82888   2.84548   2.86612   2.88585
 Alpha virt. eigenvalues --    2.89207   2.90132   2.91071   2.91831   2.93636
 Alpha virt. eigenvalues --    2.94817   2.95734   2.97132   2.97937   2.98537
 Alpha virt. eigenvalues --    3.00280   3.01787   3.04822   3.05709   3.07602
 Alpha virt. eigenvalues --    3.08300   3.08946   3.11110   3.12538   3.13631
 Alpha virt. eigenvalues --    3.13975   3.15351   3.16577   3.17317   3.19105
 Alpha virt. eigenvalues --    3.19975   3.21380   3.22177   3.23151   3.24019
 Alpha virt. eigenvalues --    3.27224   3.29867   3.31145   3.32036   3.34712
 Alpha virt. eigenvalues --    3.35058   3.38219   3.40206   3.41420   3.42618
 Alpha virt. eigenvalues --    3.49107   3.51093   3.62658   3.62889   3.65809
 Alpha virt. eigenvalues --    3.71806   3.78930   3.80646   3.81609   3.83004
 Alpha virt. eigenvalues --    3.84122   3.84509   3.84852   3.85878   3.87221
 Alpha virt. eigenvalues --    3.88345   3.90120   3.91281   3.91691   3.92770
 Alpha virt. eigenvalues --    3.95512   4.02619   4.05123   4.08707   4.12943
 Alpha virt. eigenvalues --    4.16276   4.17192   4.21431   4.27581   4.31542
 Alpha virt. eigenvalues --    4.33263   4.33824   4.39183   4.42911   4.45672
 Alpha virt. eigenvalues --    4.55292   5.11785   5.13307   5.18665   5.22732
 Alpha virt. eigenvalues --    5.26240   5.44824   5.47446   5.48286   5.65851
 Alpha virt. eigenvalues --    5.68798   5.70010   5.77675  23.73525  23.83843
 Alpha virt. eigenvalues --   23.87119  23.91004  23.95212  23.96764  23.99374
 Alpha virt. eigenvalues --   24.01327  24.02808  24.05803  24.06893  24.07262
 Alpha virt. eigenvalues --   24.08291  24.12414  24.28560  50.04554  50.05697
 Alpha virt. eigenvalues --   50.08014  50.13662
          Condensed to atoms (all electrons):
               1          2          3          4          5          6
     1  C   14.724838   2.682267  -2.162797   0.674707   0.537265  -0.158256
     2  C    2.682267  14.852826  -2.268695  -1.452768   0.044143   0.226525
     3  C   -2.162797  -2.268695  10.403254  -0.974854  -0.188436   0.097488
     4  C    0.674707  -1.452768  -0.974854  12.768447  -1.320409   0.258241
     5  C    0.537265   0.044143  -0.188436  -1.320409   9.187778  -1.847516
     6  C   -0.158256   0.226525   0.097488   0.258241  -1.847516   9.619581
     7  C   -4.441818  -1.066997   1.435399   0.209204  -0.470664  -1.404221
     8  C   -2.477121  -1.543383  -2.856266  -0.077638  -0.185442  -0.094322
     9  C    1.940911   3.399996   0.232914   0.358569   0.140512  -0.103023
    10  C   -4.490780  -9.048589   2.226703  -0.706068   0.068695   0.267354
    11  O    0.045165   0.090334   0.018600   0.005677  -0.001275  -0.003343
    12  C   -0.448257  -0.014111   0.053060  -0.022910  -0.284800   0.040811
    13  C   -0.082868  -0.216690  -0.010547  -0.292373  -0.091834   0.026787
    14  O    0.026422   0.231249  -0.204253   0.063776   0.002738  -0.007593
    15  C   -0.136250   0.626165   0.328830  -4.232569  -0.019612  -0.797752
    16  C   -0.100135  -0.190884  -0.505041  -0.007670   0.314485   0.082992
    17  O   -0.030608  -0.084835  -0.045030  -0.281722   0.091543   0.003651
    18  C   -0.167620  -0.191680   0.170596   0.480310  -0.166621  -0.005912
    19  O    0.001850  -0.000509   0.021795   0.049367   0.000516   0.000652
    20  H   -0.063060  -0.012808   0.458149  -0.048065  -0.031100  -0.014087
    21  H    0.006663  -0.056734   0.363208  -0.047652   0.030192  -0.001732
    22  H   -0.017681  -0.022212  -0.000708   0.447493  -0.025695  -0.039269
    23  H   -0.011693  -0.002310   0.028495  -0.117110   0.468146  -0.115551
    24  H   -0.027539  -0.011964  -0.015675   0.001492   0.478836  -0.051618
    25  H   -0.019606  -0.014610  -0.005958  -0.006369  -0.044834   0.483367
    26  H    0.039868   0.017342   0.003384   0.000151  -0.068426   0.473753
    27  H   -0.136312   0.019077   0.008468   0.010422  -0.022345  -0.042996
    28  H   -0.020667  -0.020027   0.002233   0.000648  -0.000145  -0.001023
    29  H    0.045946  -0.027737   0.012533  -0.002841  -0.000418   0.000978
    30  H   -0.100980  -0.004561   0.010280   0.027222  -0.003888  -0.073711
    31  H   -0.057593   0.007925   0.015786  -0.008383   0.004134   0.024291
    32  H    0.074587   0.012361  -0.002815  -0.001747   0.001328   0.017495
    33  H   -0.017757  -0.083155   0.037068   0.004296   0.000076   0.003169
    34  H    0.010637   0.074506   0.003898   0.000766   0.000264  -0.000874
    35  H   -0.007525  -0.038949  -0.001620   0.005029   0.002020   0.000658
    36  H   -0.017586  -0.047132   0.020326  -0.001382  -0.000792   0.001259
    37  H    0.000551   0.000270  -0.001053   0.094798  -0.000774   0.001889
    38  H    0.002038  -0.000040   0.002574  -0.097001  -0.009468   0.004953
    39  H   -0.002625  -0.003756   0.000910   0.008903   0.015808  -0.011010
    40  H    0.001939  -0.004502   0.044952   0.046019  -0.012683   0.002827
    41  H   -0.001388   0.000654  -0.007948  -0.010733   0.010632   0.008998
    42  H    0.012936   0.034308   0.078327  -0.026063   0.005031   0.002515
    43  H   -0.000848  -0.003780  -0.017240   0.031937   0.000580   0.000744
               7          8          9         10         11         12
     1  C   -4.441818  -2.477121   1.940911  -4.490780   0.045165  -0.448257
     2  C   -1.066997  -1.543383   3.399996  -9.048589   0.090334  -0.014111
     3  C    1.435399  -2.856266   0.232914   2.226703   0.018600   0.053060
     4  C    0.209204  -0.077638   0.358569  -0.706068   0.005677  -0.022910
     5  C   -0.470664  -0.185442   0.140512   0.068695  -0.001275  -0.284800
     6  C   -1.404221  -0.094322  -0.103023   0.267354  -0.003343   0.040811
     7  C   11.842349  -1.178300  -0.436527   0.112080  -0.041587   0.207671
     8  C   -1.178300  14.917960  -3.829013   2.576090   0.265784   0.012950
     9  C   -0.436527  -3.829013  13.155600  -7.604242  -0.028173  -0.149983
    10  C    0.112080   2.576090  -7.604242  21.732879  -0.106228   0.184179
    11  O   -0.041587   0.265784  -0.028173  -0.106228   8.231002  -0.050584
    12  C    0.207671   0.012950  -0.149983   0.184179  -0.050584   6.195521
    13  C   -0.034462   0.383623  -1.153825   0.431923  -0.004662   0.008011
    14  O    0.021134   0.033235  -0.030295   0.156359  -0.001004  -0.008298
    15  C    0.608092  -0.081641   0.113718  -0.457260  -0.000416  -0.016868
    16  C   -0.012037  -0.027615   0.018924   0.074168   0.000066  -0.000919
    17  O   -0.002808  -0.005662   0.003895   0.062625  -0.000005   0.000429
    18  C    0.024060  -0.045893  -0.004227   0.029003  -0.000006   0.005696
    19  O   -0.000686   0.000241  -0.000048  -0.000634   0.000000   0.000133
    20  H    0.013239   0.000230  -0.004955   0.066036  -0.000018  -0.006608
    21  H   -0.001322   0.010643   0.000671   0.033295   0.000028  -0.001145
    22  H    0.014240  -0.004416  -0.002368   0.011502   0.000006  -0.001196
    23  H    0.050579  -0.000658   0.000442  -0.001751  -0.000002  -0.002302
    24  H    0.012169   0.001909  -0.002250   0.000405  -0.000004   0.002911
    25  H   -0.042274   0.010108   0.001175  -0.003331   0.000124  -0.002300
    26  H   -0.112166  -0.002980   0.000051   0.005147   0.000055  -0.006140
    27  H    0.502748  -0.014495  -0.011163   0.023183   0.011834  -0.011643
    28  H    0.015568  -0.017116   0.427433  -0.022677  -0.003187  -0.000143
    29  H    0.012912  -0.122458   0.449310  -0.049572  -0.001149   0.000172
    30  H    0.131892  -0.005093   0.000995  -0.010545  -0.000089   0.402908
    31  H    0.027584  -0.044992   0.005333  -0.005449   0.001176   0.409598
    32  H   -0.173383   0.000344   0.000648   0.003213   0.000294   0.440847
    33  H   -0.003573  -0.011496   0.005254   0.045579   0.000066   0.000287
    34  H    0.000222  -0.015596   0.002264  -0.142815   0.000071   0.000177
    35  H    0.006563   0.018738  -0.005173  -0.023063  -0.000139   0.000253
    36  H   -0.007220   0.012843  -0.107121   0.163942  -0.000053   0.000742
    37  H   -0.000208   0.000024   0.000002  -0.000141   0.000000   0.000071
    38  H    0.001387   0.000349  -0.000068  -0.000399   0.000000   0.000289
    39  H   -0.000672  -0.000699   0.000261   0.001728   0.000000  -0.000230
    40  H   -0.001262  -0.000765   0.000107  -0.008101   0.000000   0.000113
    41  H    0.000821   0.000164  -0.000071   0.000779   0.000000   0.000576
    42  H   -0.006799   0.001224  -0.000573  -0.004415   0.000000   0.000055
    43  H    0.000155  -0.000033  -0.000001   0.000795   0.000000   0.000008
              13         14         15         16         17         18
     1  C   -0.082868   0.026422  -0.136250  -0.100135  -0.030608  -0.167620
     2  C   -0.216690   0.231249   0.626165  -0.190884  -0.084835  -0.191680
     3  C   -0.010547  -0.204253   0.328830  -0.505041  -0.045030   0.170596
     4  C   -0.292373   0.063776  -4.232569  -0.007670  -0.281722   0.480310
     5  C   -0.091834   0.002738  -0.019612   0.314485   0.091543  -0.166621
     6  C    0.026787  -0.007593  -0.797752   0.082992   0.003651  -0.005912
     7  C   -0.034462   0.021134   0.608092  -0.012037  -0.002808   0.024060
     8  C    0.383623   0.033235  -0.081641  -0.027615  -0.005662  -0.045893
     9  C   -1.153825  -0.030295   0.113718   0.018924   0.003895  -0.004227
    10  C    0.431923   0.156359  -0.457260   0.074168   0.062625   0.029003
    11  O   -0.004662  -0.001004  -0.000416   0.000066  -0.000005  -0.000006
    12  C    0.008011  -0.008298  -0.016868  -0.000919   0.000429   0.005696
    13  C    6.801481  -0.274723  -0.058297  -0.034548  -0.014818   0.016507
    14  O   -0.274723   8.012640   0.015635   0.000590  -0.000505  -0.001863
    15  C   -0.058297   0.015635  11.618006  -1.077514   0.575270  -0.857843
    16  C   -0.034548   0.000590  -1.077514   7.991496  -0.008011  -0.835606
    17  O   -0.014818  -0.000505   0.575270  -0.008011   8.049688  -0.266323
    18  C    0.016507  -0.001863  -0.857843  -0.835606  -0.266323   7.008224
    19  O   -0.000012  -0.000006   0.022924  -0.134197  -0.017986   0.137648
    20  H   -0.004753   0.000590   0.013058  -0.001038  -0.001188   0.005403
    21  H   -0.011319   0.006123   0.026424   0.012990   0.007391  -0.014499
    22  H    0.001962   0.000066  -0.003137  -0.028043  -0.008661   0.018184
    23  H    0.000274   0.000002   0.071878  -0.018450   0.000210   0.002652
    24  H    0.000650   0.000001  -0.040588  -0.003824  -0.000333   0.020012
    25  H   -0.000881   0.000020  -0.001064  -0.001158  -0.000073   0.000715
    26  H   -0.000392   0.000007  -0.001008   0.001859   0.000050  -0.000729
    27  H    0.001426  -0.000026   0.000341  -0.000232  -0.000008  -0.000095
    28  H   -0.012869  -0.003138   0.000006  -0.000002   0.000000  -0.000014
    29  H    0.028186   0.003813  -0.000320  -0.000037   0.000000   0.000038
    30  H   -0.000490   0.000107   0.008252  -0.000808  -0.000010   0.000894
    31  H   -0.000191   0.000065   0.000594   0.000013   0.000000  -0.000017
    32  H    0.000085  -0.000015  -0.003206   0.000228  -0.000001   0.000313
    33  H    0.404466  -0.010826  -0.009213  -0.000318   0.004628   0.002713
    34  H    0.446899  -0.005216   0.000759   0.000088  -0.000080   0.000008
    35  H    0.402280   0.012748  -0.001609   0.001117   0.000121  -0.000041
    36  H    0.060151   0.246527  -0.003845   0.000034   0.000028   0.001456
    37  H    0.000088   0.000000  -0.165412   0.470573  -0.004126  -0.033318
    38  H    0.000050   0.000000   0.065625   0.373011   0.012615   0.010541
    39  H   -0.000982  -0.000002  -0.047117   0.409695  -0.014156   0.017457
    40  H   -0.000620   0.000070   0.056021  -0.148364   0.244312   0.068440
    41  H    0.000068   0.000003  -0.067138  -0.011328   0.012642   0.454317
    42  H    0.000315  -0.000082  -0.040569  -0.038463  -0.011473   0.360613
    43  H    0.000018   0.000000  -0.045161  -0.009573   0.020747   0.054105
              19         20         21         22         23         24
     1  C    0.001850  -0.063060   0.006663  -0.017681  -0.011693  -0.027539
     2  C   -0.000509  -0.012808  -0.056734  -0.022212  -0.002310  -0.011964
     3  C    0.021795   0.458149   0.363208  -0.000708   0.028495  -0.015675
     4  C    0.049367  -0.048065  -0.047652   0.447493  -0.117110   0.001492
     5  C    0.000516  -0.031100   0.030192  -0.025695   0.468146   0.478836
     6  C    0.000652  -0.014087  -0.001732  -0.039269  -0.115551  -0.051618
     7  C   -0.000686   0.013239  -0.001322   0.014240   0.050579   0.012169
     8  C    0.000241   0.000230   0.010643  -0.004416  -0.000658   0.001909
     9  C   -0.000048  -0.004955   0.000671  -0.002368   0.000442  -0.002250
    10  C   -0.000634   0.066036   0.033295   0.011502  -0.001751   0.000405
    11  O    0.000000  -0.000018   0.000028   0.000006  -0.000002  -0.000004
    12  C    0.000133  -0.006608  -0.001145  -0.001196  -0.002302   0.002911
    13  C   -0.000012  -0.004753  -0.011319   0.001962   0.000274   0.000650
    14  O   -0.000006   0.000590   0.006123   0.000066   0.000002   0.000001
    15  C    0.022924   0.013058   0.026424  -0.003137   0.071878  -0.040588
    16  C   -0.134197  -0.001038   0.012990  -0.028043  -0.018450  -0.003824
    17  O   -0.017986  -0.001188   0.007391  -0.008661   0.000210  -0.000333
    18  C    0.137648   0.005403  -0.014499   0.018184   0.002652   0.020012
    19  O    8.089991  -0.000197  -0.000629  -0.000732  -0.000664   0.000291
    20  H   -0.000197   0.405746  -0.024459   0.002891   0.000201   0.000913
    21  H   -0.000629  -0.024459   0.457787   0.000066  -0.000221   0.000262
    22  H   -0.000732   0.002891   0.000066   0.441964  -0.004224   0.004136
    23  H   -0.000664   0.000201  -0.000221  -0.004224   0.499839  -0.030775
    24  H    0.000291   0.000913   0.000262   0.004136  -0.030775   0.451888
    25  H   -0.000002   0.000186  -0.000012   0.003505  -0.005371   0.004789
    26  H   -0.000006   0.000034  -0.000001   0.000245  -0.005711  -0.004223
    27  H    0.000000  -0.000154   0.000004  -0.000180  -0.000105  -0.000022
    28  H    0.000000   0.000047  -0.000019   0.000004   0.000000   0.000001
    29  H    0.000000  -0.000012   0.000015   0.000014   0.000000   0.000000
    30  H   -0.000006  -0.001677  -0.000036  -0.000111   0.000055  -0.002127
    31  H    0.000000   0.000089  -0.000010   0.000013   0.000007  -0.000061
    32  H    0.000000  -0.000065   0.000006   0.000014  -0.000144   0.000618
    33  H    0.000002  -0.000027   0.000737   0.000078  -0.000002   0.000003
    34  H    0.000000  -0.000012  -0.000294  -0.000042   0.000000   0.000000
    35  H   -0.000001  -0.000015   0.000487   0.000594  -0.000001   0.000002
    36  H    0.000001  -0.000777  -0.000002  -0.000017  -0.000001  -0.000002
    37  H    0.010143  -0.000010  -0.000082  -0.000259   0.000033  -0.000101
    38  H   -0.001938   0.000065  -0.000004   0.000838   0.005024   0.000491
    39  H   -0.000141  -0.000011   0.000006   0.001593   0.000222  -0.000022
    40  H    0.003431  -0.000217  -0.001955   0.000296  -0.000086   0.000045
    41  H   -0.046367   0.000498   0.000102  -0.000001  -0.000814  -0.000745
    42  H   -0.029851  -0.003113  -0.002321  -0.000412  -0.000094   0.000175
    43  H    0.266490   0.000106   0.000119  -0.000012   0.000026  -0.000007
              25         26         27         28         29         30
     1  C   -0.019606   0.039868  -0.136312  -0.020667   0.045946  -0.100980
     2  C   -0.014610   0.017342   0.019077  -0.020027  -0.027737  -0.004561
     3  C   -0.005958   0.003384   0.008468   0.002233   0.012533   0.010280
     4  C   -0.006369   0.000151   0.010422   0.000648  -0.002841   0.027222
     5  C   -0.044834  -0.068426  -0.022345  -0.000145  -0.000418  -0.003888
     6  C    0.483367   0.473753  -0.042996  -0.001023   0.000978  -0.073711
     7  C   -0.042274  -0.112166   0.502748   0.015568   0.012912   0.131892
     8  C    0.010108  -0.002980  -0.014495  -0.017116  -0.122458  -0.005093
     9  C    0.001175   0.000051  -0.011163   0.427433   0.449310   0.000995
    10  C   -0.003331   0.005147   0.023183  -0.022677  -0.049572  -0.010545
    11  O    0.000124   0.000055   0.011834  -0.003187  -0.001149  -0.000089
    12  C   -0.002300  -0.006140  -0.011643  -0.000143   0.000172   0.402908
    13  C   -0.000881  -0.000392   0.001426  -0.012869   0.028186  -0.000490
    14  O    0.000020   0.000007  -0.000026  -0.003138   0.003813   0.000107
    15  C   -0.001064  -0.001008   0.000341   0.000006  -0.000320   0.008252
    16  C   -0.001158   0.001859  -0.000232  -0.000002  -0.000037  -0.000808
    17  O   -0.000073   0.000050  -0.000008   0.000000   0.000000  -0.000010
    18  C    0.000715  -0.000729  -0.000095  -0.000014   0.000038   0.000894
    19  O   -0.000002  -0.000006   0.000000   0.000000   0.000000  -0.000006
    20  H    0.000186   0.000034  -0.000154   0.000047  -0.000012  -0.001677
    21  H   -0.000012  -0.000001   0.000004  -0.000019   0.000015  -0.000036
    22  H    0.003505   0.000245  -0.000180   0.000004   0.000014  -0.000111
    23  H   -0.005371  -0.005711  -0.000105   0.000000   0.000000   0.000055
    24  H    0.004789  -0.004223  -0.000022   0.000001   0.000000  -0.002127
    25  H    0.471891  -0.027950  -0.006433   0.000005   0.000001  -0.000087
    26  H   -0.027950   0.487564  -0.004944   0.000000  -0.000002   0.000087
    27  H   -0.006433  -0.004944   0.485800  -0.000024   0.000012   0.005290
    28  H    0.000005   0.000000  -0.000024   0.407109  -0.015146  -0.000003
    29  H    0.000001  -0.000002   0.000012  -0.015146   0.421364   0.000000
    30  H   -0.000087   0.000087   0.005290  -0.000003   0.000000   0.474023
    31  H   -0.000231  -0.000148  -0.007104   0.000036   0.000001  -0.028385
    32  H    0.000202   0.003205  -0.002540  -0.000002   0.000000  -0.027378
    33  H   -0.000003  -0.000001  -0.000001  -0.000257   0.000445  -0.000001
    34  H    0.000004   0.000000  -0.000002   0.000252   0.000769   0.000000
    35  H    0.000026   0.000000  -0.000005   0.000072   0.000052  -0.000001
    36  H   -0.000001  -0.000001   0.000010  -0.000012   0.000256   0.000010
    37  H   -0.000009  -0.000002   0.000000   0.000000   0.000000   0.000000
    38  H    0.000078  -0.000005  -0.000001   0.000000   0.000000  -0.000002
    39  H    0.000046   0.000014   0.000000   0.000000   0.000000   0.000001
    40  H    0.000006  -0.000004   0.000001   0.000000   0.000001   0.000002
    41  H   -0.000022   0.000008  -0.000001   0.000000   0.000000  -0.000007
    42  H   -0.000002  -0.000002   0.000001   0.000000   0.000000  -0.000072
    43  H    0.000000   0.000000   0.000000   0.000000   0.000000   0.000000
              31         32         33         34         35         36
     1  C   -0.057593   0.074587  -0.017757   0.010637  -0.007525  -0.017586
     2  C    0.007925   0.012361  -0.083155   0.074506  -0.038949  -0.047132
     3  C    0.015786  -0.002815   0.037068   0.003898  -0.001620   0.020326
     4  C   -0.008383  -0.001747   0.004296   0.000766   0.005029  -0.001382
     5  C    0.004134   0.001328   0.000076   0.000264   0.002020  -0.000792
     6  C    0.024291   0.017495   0.003169  -0.000874   0.000658   0.001259
     7  C    0.027584  -0.173383  -0.003573   0.000222   0.006563  -0.007220
     8  C   -0.044992   0.000344  -0.011496  -0.015596   0.018738   0.012843
     9  C    0.005333   0.000648   0.005254   0.002264  -0.005173  -0.107121
    10  C   -0.005449   0.003213   0.045579  -0.142815  -0.023063   0.163942
    11  O    0.001176   0.000294   0.000066   0.000071  -0.000139  -0.000053
    12  C    0.409598   0.440847   0.000287   0.000177   0.000253   0.000742
    13  C   -0.000191   0.000085   0.404466   0.446899   0.402280   0.060151
    14  O    0.000065  -0.000015  -0.010826  -0.005216   0.012748   0.246527
    15  C    0.000594  -0.003206  -0.009213   0.000759  -0.001609  -0.003845
    16  C    0.000013   0.000228  -0.000318   0.000088   0.001117   0.000034
    17  O    0.000000  -0.000001   0.004628  -0.000080   0.000121   0.000028
    18  C   -0.000017   0.000313   0.002713   0.000008  -0.000041   0.001456
    19  O    0.000000   0.000000   0.000002   0.000000  -0.000001   0.000001
    20  H    0.000089  -0.000065  -0.000027  -0.000012  -0.000015  -0.000777
    21  H   -0.000010   0.000006   0.000737  -0.000294   0.000487  -0.000002
    22  H    0.000013   0.000014   0.000078  -0.000042   0.000594  -0.000017
    23  H    0.000007  -0.000144  -0.000002   0.000000  -0.000001  -0.000001
    24  H   -0.000061   0.000618   0.000003   0.000000   0.000002  -0.000002
    25  H   -0.000231   0.000202  -0.000003   0.000004   0.000026  -0.000001
    26  H   -0.000148   0.003205  -0.000001   0.000000   0.000000  -0.000001
    27  H   -0.007104  -0.002540  -0.000001  -0.000002  -0.000005   0.000010
    28  H    0.000036  -0.000002  -0.000257   0.000252   0.000072  -0.000012
    29  H    0.000001   0.000000   0.000445   0.000769   0.000052   0.000256
    30  H   -0.028385  -0.027378  -0.000001   0.000000  -0.000001   0.000010
    31  H    0.487702  -0.021190   0.000000   0.000000   0.000000   0.000008
    32  H   -0.021190   0.488599   0.000000   0.000000   0.000000   0.000005
    33  H    0.000000   0.000000   0.461977  -0.025888  -0.020818   0.000291
    34  H    0.000000   0.000000  -0.025888   0.460642  -0.021045   0.000513
    35  H    0.000000   0.000000  -0.020818  -0.021045   0.463389  -0.000088
    36  H    0.000008   0.000005   0.000291   0.000513  -0.000088   0.383661
    37  H    0.000000   0.000000   0.000002   0.000000   0.000000   0.000000
    38  H    0.000000  -0.000001  -0.000003   0.000000  -0.000001   0.000000
    39  H    0.000000   0.000000   0.000019   0.000001   0.000014   0.000000
    40  H    0.000000   0.000000   0.000605   0.000024   0.000072   0.000010
    41  H    0.000000  -0.000004   0.000000   0.000000   0.000000  -0.000001
    42  H    0.000002   0.000003  -0.000014  -0.000001   0.000000  -0.000003
    43  H    0.000000   0.000000   0.000008   0.000000   0.000000   0.000000
              37         38         39         40         41         42
     1  C    0.000551   0.002038  -0.002625   0.001939  -0.001388   0.012936
     2  C    0.000270  -0.000040  -0.003756  -0.004502   0.000654   0.034308
     3  C   -0.001053   0.002574   0.000910   0.044952  -0.007948   0.078327
     4  C    0.094798  -0.097001   0.008903   0.046019  -0.010733  -0.026063
     5  C   -0.000774  -0.009468   0.015808  -0.012683   0.010632   0.005031
     6  C    0.001889   0.004953  -0.011010   0.002827   0.008998   0.002515
     7  C   -0.000208   0.001387  -0.000672  -0.001262   0.000821  -0.006799
     8  C    0.000024   0.000349  -0.000699  -0.000765   0.000164   0.001224
     9  C    0.000002  -0.000068   0.000261   0.000107  -0.000071  -0.000573
    10  C   -0.000141  -0.000399   0.001728  -0.008101   0.000779  -0.004415
    11  O    0.000000   0.000000   0.000000   0.000000   0.000000   0.000000
    12  C    0.000071   0.000289  -0.000230   0.000113   0.000576   0.000055
    13  C    0.000088   0.000050  -0.000982  -0.000620   0.000068   0.000315
    14  O    0.000000   0.000000  -0.000002   0.000070   0.000003  -0.000082
    15  C   -0.165412   0.065625  -0.047117   0.056021  -0.067138  -0.040569
    16  C    0.470573   0.373011   0.409695  -0.148364  -0.011328  -0.038463
    17  O   -0.004126   0.012615  -0.014156   0.244312   0.012642  -0.011473
    18  C   -0.033318   0.010541   0.017457   0.068440   0.454317   0.360613
    19  O    0.010143  -0.001938  -0.000141   0.003431  -0.046367  -0.029851
    20  H   -0.000010   0.000065  -0.000011  -0.000217   0.000498  -0.003113
    21  H   -0.000082  -0.000004   0.000006  -0.001955   0.000102  -0.002321
    22  H   -0.000259   0.000838   0.001593   0.000296  -0.000001  -0.000412
    23  H    0.000033   0.005024   0.000222  -0.000086  -0.000814  -0.000094
    24  H   -0.000101   0.000491  -0.000022   0.000045  -0.000745   0.000175
    25  H   -0.000009   0.000078   0.000046   0.000006  -0.000022  -0.000002
    26  H   -0.000002  -0.000005   0.000014  -0.000004   0.000008  -0.000002
    27  H    0.000000  -0.000001   0.000000   0.000001  -0.000001   0.000001
    28  H    0.000000   0.000000   0.000000   0.000000   0.000000   0.000000
    29  H    0.000000   0.000000   0.000000   0.000001   0.000000   0.000000
    30  H    0.000000  -0.000002   0.000001   0.000002  -0.000007  -0.000072
    31  H    0.000000   0.000000   0.000000   0.000000   0.000000   0.000002
    32  H    0.000000  -0.000001   0.000000   0.000000  -0.000004   0.000003
    33  H    0.000002  -0.000003   0.000019   0.000605   0.000000  -0.000014
    34  H    0.000000   0.000000   0.000001   0.000024   0.000000  -0.000001
    35  H    0.000000  -0.000001   0.000014   0.000072   0.000000   0.000000
    36  H    0.000000   0.000000   0.000000   0.000010  -0.000001  -0.000003
    37  H    0.469595  -0.021417  -0.023360   0.000536   0.000336  -0.000072
    38  H   -0.021417   0.473138  -0.024111   0.000108   0.002426   0.000119
    39  H   -0.023360  -0.024111   0.472494   0.000705  -0.000165  -0.000226
    40  H    0.000536   0.000108   0.000705   0.415635  -0.000158   0.000863
    41  H    0.000336   0.002426  -0.000165  -0.000158   0.467978  -0.028645
    42  H   -0.000072   0.000119  -0.000226   0.000863  -0.028645   0.497927
    43  H   -0.000346   0.000145   0.000041  -0.002056   0.003641  -0.006563
              43
     1  C   -0.000848
     2  C   -0.003780
     3  C   -0.017240
     4  C    0.031937
     5  C    0.000580
     6  C    0.000744
     7  C    0.000155
     8  C   -0.000033
     9  C   -0.000001
    10  C    0.000795
    11  O    0.000000
    12  C    0.000008
    13  C    0.000018
    14  O    0.000000
    15  C   -0.045161
    16  C   -0.009573
    17  O    0.020747
    18  C    0.054105
    19  O    0.266490
    20  H    0.000106
    21  H    0.000119
    22  H   -0.000012
    23  H    0.000026
    24  H   -0.000007
    25  H    0.000000
    26  H    0.000000
    27  H    0.000000
    28  H    0.000000
    29  H    0.000000
    30  H    0.000000
    31  H    0.000000
    32  H    0.000000
    33  H    0.000008
    34  H    0.000000
    35  H    0.000000
    36  H    0.000000
    37  H   -0.000346
    38  H    0.000145
    39  H    0.000041
    40  H   -0.002056
    41  H    0.003641
    42  H   -0.006563
    43  H    0.402883
 Mulliken charges:
               1
     1  C    0.370779
     2  C    0.113469
     3  C   -0.810295
     4  C    0.188853
     5  C   -0.607545
     6  C   -0.877169
     7  C    0.188917
     8  C    0.396636
     9  C   -0.785884
    10  C    0.408395
    11  O   -0.428362
    12  C   -0.939027
    13  C   -0.713095
    14  O   -0.286073
    15  C    0.013812
    16  C   -0.556515
    17  O   -0.291424
    18  C   -0.297597
    19  O   -0.370862
    20  H    0.250947
    21  H    0.207226
    22  H    0.209670
    23  H    0.189953
    24  H    0.209882
    25  H    0.206335
    26  H    0.202016
    27  H    0.192214
    28  H    0.263057
    29  H    0.242876
    30  H    0.198050
    31  H    0.189397
    32  H    0.188095
    33  H    0.211585
    34  H    0.209100
    35  H    0.205862
    36  H    0.293964
    37  H    0.201778
    38  H    0.198594
    39  H    0.199368
    40  H    0.293633
    41  H    0.210894
    42  H    0.205414
    43  H    0.303075
 Sum of Mulliken charges =   0.00000
 Mulliken charges with hydrogens summed into heavy atoms:
               1
     1  C    0.370779
     2  C    0.113469
     3  C   -0.352122
     4  C    0.398523
     5  C   -0.207711
     6  C   -0.468818
     7  C    0.381131
     8  C    0.396636
     9  C   -0.279951
    10  C    0.408395
    11  O   -0.428362
    12  C   -0.363485
    13  C   -0.086547
    14  O    0.007891
    15  C    0.013812
    16  C    0.043226
    17  O    0.002209
    18  C    0.118711
    19  O   -0.067787
 Electronic spatial extent (au):  <R**2>=           5626.9327
 Charge=              0.0000 electrons
 Dipole moment (field-independent basis, Debye):
    X=              2.1305    Y=             -0.1951    Z=             -1.3957  Tot=              2.5544
 Quadrupole moment (field-independent basis, Debye-Ang):
   XX=           -158.2514   YY=           -118.9172   ZZ=           -109.2530
   XY=             10.4915   XZ=            -17.5121   YZ=              6.9863
 Traceless Quadrupole moment (field-independent basis, Debye-Ang):
   XX=            -29.4442   YY=              9.8900   ZZ=             19.5542
   XY=             10.4915   XZ=            -17.5121   YZ=              6.9863
 Octapole moment (field-independent basis, Debye-Ang**2):
  XXX=             23.9444  YYY=             20.0172  ZZZ=              6.5265  XYY=             27.3059
  XXY=            -68.5370  XXZ=            -14.1761  XZZ=             -4.1976  YZZ=            -16.9361
  YYZ=            -16.1806  XYZ=             -2.8522
 Hexadecapole moment (field-independent basis, Debye-Ang**3):
 XXXX=          -5993.3334 YYYY=          -2003.4139 ZZZZ=           -663.2838 XXXY=            161.6803
 XXXZ=           -357.3336 YYYX=            -45.5345 YYYZ=             51.0655 ZZZX=            -47.7515
 ZZZY=            -19.0421 XXYY=          -1078.7823 XXZZ=           -914.3977 YYZZ=           -432.0991
 XXYZ=             32.9386 YYXZ=              8.9450 ZZXY=              5.4173
 N-N= 1.596273032410D+03 E-N=-5.260974741251D+03  KE= 8.827926832866D+02
 1\1\GINC-SNODE28\SP\RmPW1PW91\6-311+G(d,p)\C15H24O4\ROOT\25-Jan-2024\0
 \\# nmr=giao mpw1pw91/6-311+g(d,p) scrf(smd,solvent=methanol,read) gue
 ss=read geom=check\\NMR calculation\\0,1\C,0,-1.8511750017,0.663156502
 5,-0.0159491559\C,0,-1.071137472,-0.4207387885,0.2100993093\C,0,0.3848
 70278,-0.4291394498,0.5746428297\C,0,1.2902871185,0.3276161766,-0.4328
 892012\C,0,1.1405156465,1.8594602171,-0.2965519189\C,0,-0.1946936507,2
 .4429497635,-0.7964807024\C,0,-1.4771011752,2.1247553976,0.0042887406\
 C,0,-3.23031256,0.222618122,-0.2849209796\C,0,-3.3044635697,-1.2867213
 874,-0.12282573\C,0,-1.8357880467,-1.7371837558,0.0446671444\O,0,-4.17
 82179572,0.9505996032,-0.5832251092\C,0,-1.4372053233,2.668774422,1.44
 71981754\C,0,-1.3280738137,-2.5344484683,-1.1607934449\O,0,-1.63379643
 65,-2.5958994077,1.1798053058\C,0,2.7733887432,-0.159483653,-0.3461164
 76\C,0,3.6205386725,0.3855336576,-1.5029766738\O,0,2.8105624766,-1.607
 6459667,-0.4103178828\C,0,3.4230975551,0.1560260267,1.0111822894\O,0,4
 .7388042997,-0.3924418517,1.1093641294\H,0,0.4965748565,0.0264910697,1
 .568191564\H,0,0.7239448478,-1.4622929575,0.6688114889\H,0,0.963739377
 2,0.0465345022,-1.445463542\H,0,1.9306338766,2.352370875,-0.8732632354
 \H,0,1.3031807116,2.1503499528,0.7499271212\H,0,-0.3482879154,2.127758
 7554,-1.8378427359\H,0,-0.0918651159,3.5365321346,-0.8192375042\H,0,-2
 .2941236379,2.6517420375,-0.5061917693\H,0,-3.8825997105,-1.52151071,0
 .7795185692\H,0,-3.8216398135,-1.7474480137,-0.9711778888\H,0,-0.68770
 47339,2.1573616177,2.0606830948\H,0,-2.410054396,2.5409129975,1.936433
 6178\H,0,-1.2000298501,3.7400394194,1.4473963452\H,0,-0.2605978732,-2.
 7595538965,-1.0642457765\H,0,-1.8740835996,-3.4822559356,-1.2297180361
 \H,0,-1.4844615427,-1.9749700094,-2.0885016112\H,0,-1.9381610831,-2.11
 93996272,1.9718797855\H,0,4.6236747152,-0.0495923656,-1.4633312631\H,0
 ,3.7276643431,1.4734907173,-1.4656391605\H,0,3.1665519685,0.1218135755
 ,-2.4665851482\H,0,2.687318109,-1.8676657691,-1.3390754085\H,0,3.52310
 57539,1.2363486116,1.1441463935\H,0,2.7939769199,-0.2322003873,1.82442
 98485\H,0,4.6504440091,-1.3216437542,0.8306546017\\Version=ES64L-G09Re
 vD.01\State=1-A\HF=-887.0192017\RMSD=1.664e-09\Dipole=0.8407162,-0.066
 2007,-0.5466245\Quadrupole=-21.6949024,7.0285449,14.6663575,8.2182921,
 -12.9822061,5.0984614\PG=C01 [X(C15H24O4)]\\@


 GARBAGE IN, GARBAGE OUT
 Job cpu time:       0 days  1 hours 17 minutes 12.8 seconds.
 File lengths (MBytes):  RWF=    324 Int=      0 D2E=      0 Chk=    483 Scr=      1
 Normal termination of Gaussian 09 at Thu Jan 25 10:23:07 2024.
