# Supplementary material for: New patchoulol- and guaiane-type sesquiterpenoids from Sanguisorba officinalis with anti-melanogenic activity
Source: Nat Prod Bioprospect. 2026 May 12;16(1):63. doi: 10.1007/s13659-026-00616-0 (PMC13161421; doi:10.1007/s13659-026-00616-0)
Supplement: Supplementary file 2 — Additional file 2. It includes the calculated NMR data of compound 11. [file 13659_2026_616_MOESM2_ESM.zip › New folder/11S-nmr-13.log]

 Entering Gaussian System, Link 0=/gpfs/home/zhengshan/software/Gaussian/g09/g09
 Input=DY-202A-7R_13-2.gjf
 Output=DY-202A-7R_13-2.log
 Initial command:
 /gpfs/home/zhengshan/software/Gaussian/g09/l1.exe "/gpfs/home/zhengshan/software/Gaussian/g09/scratch/zhengshan/%J/Gau-14089.inp" -scrdir="/gpfs/home/zhengshan/software/Gaussian/g09/scratch/zhengshan/%J/"
 Entering Link 1 = /gpfs/home/zhengshan/software/Gaussian/g09/l1.exe PID=     14090.
  
 Copyright (c) 1988,1990,1992,1993,1995,1998,2003,2009,2013,
            Gaussian, Inc.  All Rights Reserved.
  
 This is part of the Gaussian(R) 09 program.  It is based on
 the Gaussian(R) 03 system (copyright 2003, Gaussian, Inc.),
 the Gaussian(R) 98 system (copyright 1998, Gaussian, Inc.),
 the Gaussian(R) 94 system (copyright 1995, Gaussian, Inc.),
 the Gaussian 92(TM) system (copyright 1992, Gaussian, Inc.),
 the Gaussian 90(TM) system (copyright 1990, Gaussian, Inc.),
 the Gaussian 88(TM) system (copyright 1988, Gaussian, Inc.),
 the Gaussian 86(TM) system (copyright 1986, Carnegie Mellon
 University), and the Gaussian 82(TM) system (copyright 1983,
 Carnegie Mellon University). Gaussian is a federally registered
 trademark of Gaussian, Inc.
  
 This software contains proprietary and confidential information,
 including trade secrets, belonging to Gaussian, Inc.
  
 This software is provided under written license and may be
 used, copied, transmitted, or stored only in accord with that
 written license.
  
 The following legend is applicable only to US Government
 contracts under FAR:
  
                    RESTRICTED RIGHTS LEGEND
  
 Use, reproduction and disclosure by the US Government is
 subject to restrictions as set forth in subparagraphs (a)
 and (c) of the Commercial Computer Software - Restricted
 Rights clause in FAR 52.227-19.
  
 Gaussian, Inc.
 340 Quinnipiac St., Bldg. 40, Wallingford CT 06492
  
  
 ---------------------------------------------------------------
 Warning -- This program may not be used in any manner that
 competes with the business of Gaussian, Inc. or will provide
 assistance to any competitor of Gaussian, Inc.  The licensee
 of this program is prohibited from giving any competitor of
 Gaussian, Inc. access to this program.  By using this program,
 the user acknowledges that Gaussian, Inc. is engaged in the
 business of creating and licensing software in the field of
 computational chemistry and represents and warrants to the
 licensee that it is not a competitor of Gaussian, Inc. and that
 it will not use this program in any manner prohibited above.
 ---------------------------------------------------------------
  

 Cite this work as:
 Gaussian 09, Revision D.01,
 M. J. Frisch, G. W. Trucks, H. B. Schlegel, G. E. Scuseria, 
 M. A. Robb, J. R. Cheeseman, G. Scalmani, V. Barone, B. Mennucci, 
 G. A. Petersson, H. Nakatsuji, M. Caricato, X. Li, H. P. Hratchian, 
 A. F. Izmaylov, J. Bloino, G. Zheng, J. L. Sonnenberg, M. Hada, 
 M. Ehara, K. Toyota, R. Fukuda, J. Hasegawa, M. Ishida, T. Nakajima, 
 Y. Honda, O. Kitao, H. Nakai, T. Vreven, J. A. Montgomery, Jr., 
 J. E. Peralta, F. Ogliaro, M. Bearpark, J. J. Heyd, E. Brothers, 
 K. N. Kudin, V. N. Staroverov, T. Keith, R. Kobayashi, J. Normand, 
 K. Raghavachari, A. Rendell, J. C. Burant, S. S. Iyengar, J. Tomasi, 
 M. Cossi, N. Rega, J. M. Millam, M. Klene, J. E. Knox, J. B. Cross, 
 V. Bakken, C. Adamo, J. Jaramillo, R. Gomperts, R. E. Stratmann, 
 O. Yazyev, A. J. Austin, R. Cammi, C. Pomelli, J. W. Ochterski, 
 R. L. Martin, K. Morokuma, V. G. Zakrzewski, G. A. Voth, 
 P. Salvador, J. J. Dannenberg, S. Dapprich, A. D. Daniels, 
 O. Farkas, J. B. Foresman, J. V. Ortiz, J. Cioslowski, 
 and D. J. Fox, Gaussian, Inc., Wallingford CT, 2013.
 
 ******************************************
 Gaussian 09:  ES64L-G09RevD.01 24-Apr-2013
                25-Jan-2024 
 ******************************************
 %chk=DY-202A-7R_13.chk
 %mem=16GB
 %nprocshared=4
 Will use up to    4 processors via shared memory.
 ----------------------------------------------------------------------
 # nmr=giao mpw1pw91/6-311+g(d,p) scrf(smd,solvent=methanol,read) guess
 =read geom=check
 ----------------------------------------------------------------------
 1/29=2,38=1,40=2/1;
 2/12=2,40=1/2;
 3/5=4,6=6,7=111,11=2,14=-4,16=1,25=1,30=1,70=32203,72=3,74=-7,116=-2/1,2,8,3;
 4/5=1/1;
 5/5=2,38=6,53=3/2;
 8/6=1,10=90,11=11/1;
 10/13=100,45=16/2;
 6/7=2,8=2,9=2,10=2,28=1/1;
 99/9=1/99;
 ---------------
 NMR calculation
 ---------------
 Structure from the checkpoint file:  "DY-202A-7R_13.chk"
 Charge =  0 Multiplicity = 1
 Redundant internal coordinates found in file.
 C,0,-1.8549856701,0.6622941634,-0.0130913088
 C,0,-1.0757015509,-0.4218849262,0.209314852
 C,0,0.3834523974,-0.4366895093,0.560634676
 C,0,1.2907175828,0.3350604703,-0.4334860298
 C,0,1.1376100307,1.8643729027,-0.2831665673
 C,0,-0.1953641111,2.4454074602,-0.7913092272
 C,0,-1.4816379884,2.1240794183,0.0006806114
 C,0,-3.240192158,0.2245404429,-0.2564066725
 C,0,-3.3147017725,-1.2837551987,-0.0851127207
 C,0,-1.8437635547,-1.7349029652,0.0551765098
 O,0,-4.1904948581,0.9540274199,-0.5419766729
 C,0,-1.4526258327,2.6725407224,1.4424123837
 C,0,-1.3575671727,-2.5254745036,-1.1680433938
 O,0,-1.6063544531,-2.4949910675,1.253075041
 C,0,2.7716743012,-0.1582911843,-0.3460604505
 C,0,3.6452289708,0.443846492,-1.4539896881
 O,0,2.8004122827,-1.6015480116,-0.4897124037
 C,0,3.3994564059,0.0793125295,1.0372673176
 O,0,4.712545439,-0.4773388074,1.1268517263
 H,0,0.4979885821,-0.0011512799,1.5629378664
 H,0,0.7225028938,-1.4712964919,0.6335779745
 H,0,0.9705712784,0.0654011608,-1.4513900448
 H,0,1.9307482454,2.3642679839,-0.8491820992
 H,0,1.2908544411,2.1468470713,0.7671137596
 H,0,-0.340859922,2.1301378904,-1.8338631378
 H,0,-0.0958691869,3.5392845607,-0.8130540675
 H,0,-2.2971343079,2.6474831872,-0.5160267164
 H,0,-3.8640584944,-1.5086166088,0.8368893428
 H,0,-3.854378076,-1.7470570953,-0.9178887778
 H,0,-0.7050195339,2.165530356,2.0619459236
 H,0,-2.4279459813,2.54271698,1.9260997358
 H,0,-1.219250949,3.7446544549,1.4402328446
 H,0,-0.2880000208,-2.7490637731,-1.0937758168
 H,0,-1.9030936675,-3.4754685557,-1.2356281436
 H,0,-1.5347005221,-1.9674774507,-2.0938546566
 H,0,-1.9627348033,-3.3883421842,1.107555677
 H,0,4.6360979751,-0.0195474254,-1.4332442219
 H,0,3.7804135195,1.5232171353,-1.3391640988
 H,0,3.1976195687,0.2603861585,-2.4389838881
 H,0,2.6785176918,-1.808985293,-1.4321685387
 H,0,3.4995459933,1.1506938295,1.2307024832
 H,0,2.7578936357,-0.3506377123,1.8186504604
 H,0,4.6259833522,-1.3924827457,0.8048601575
 Recover connectivity data from disk.
                          Input orientation:                          
 ---------------------------------------------------------------------
 Center     Atomic      Atomic             Coordinates (Angstroms)
 Number     Number       Type             X           Y           Z
 ---------------------------------------------------------------------
      1          6           0       -1.854986    0.662294   -0.013091
      2          6           0       -1.075702   -0.421885    0.209315
      3          6           0        0.383452   -0.436690    0.560635
      4          6           0        1.290718    0.335060   -0.433486
      5          6           0        1.137610    1.864373   -0.283167
      6          6           0       -0.195364    2.445407   -0.791309
      7          6           0       -1.481638    2.124079    0.000681
      8          6           0       -3.240192    0.224540   -0.256407
      9          6           0       -3.314702   -1.283755   -0.085113
     10          6           0       -1.843764   -1.734903    0.055177
     11          8           0       -4.190495    0.954027   -0.541977
     12          6           0       -1.452626    2.672541    1.442412
     13          6           0       -1.357567   -2.525475   -1.168043
     14          8           0       -1.606354   -2.494991    1.253075
     15          6           0        2.771674   -0.158291   -0.346060
     16          6           0        3.645229    0.443846   -1.453990
     17          8           0        2.800412   -1.601548   -0.489712
     18          6           0        3.399456    0.079313    1.037267
     19          8           0        4.712545   -0.477339    1.126852
     20          1           0        0.497989   -0.001151    1.562938
     21          1           0        0.722503   -1.471296    0.633578
     22          1           0        0.970571    0.065401   -1.451390
     23          1           0        1.930748    2.364268   -0.849182
     24          1           0        1.290854    2.146847    0.767114
     25          1           0       -0.340860    2.130138   -1.833863
     26          1           0       -0.095869    3.539285   -0.813054
     27          1           0       -2.297134    2.647483   -0.516027
     28          1           0       -3.864058   -1.508617    0.836889
     29          1           0       -3.854378   -1.747057   -0.917889
     30          1           0       -0.705020    2.165530    2.061946
     31          1           0       -2.427946    2.542717    1.926100
     32          1           0       -1.219251    3.744654    1.440233
     33          1           0       -0.288000   -2.749064   -1.093776
     34          1           0       -1.903094   -3.475469   -1.235628
     35          1           0       -1.534701   -1.967477   -2.093855
     36          1           0       -1.962735   -3.388342    1.107556
     37          1           0        4.636098   -0.019547   -1.433244
     38          1           0        3.780414    1.523217   -1.339164
     39          1           0        3.197620    0.260386   -2.438984
     40          1           0        2.678518   -1.808985   -1.432169
     41          1           0        3.499546    1.150694    1.230702
     42          1           0        2.757894   -0.350638    1.818650
     43          1           0        4.625983   -1.392483    0.804860
 ---------------------------------------------------------------------
                    Distance matrix (angstroms):
                    1          2          3          4          5
     1  C    0.000000
     2  C    1.353585   0.000000
     3  C    2.558814   1.500925   0.000000
     4  C    3.190496   2.566340   1.551452   0.000000
     5  C    3.236288   3.219978   2.564302   1.544291   0.000000
     6  C    2.557237   3.161899   3.235624   2.605771   1.540334
     7  C    1.508772   2.586551   3.217087   3.327919   2.647353
     8  C    1.472966   2.306465   3.773007   4.535715   4.674924
     9  C    2.433735   2.417153   3.848487   4.894059   5.456466
    10  C    2.398195   1.528952   2.627040   3.787943   4.685921
    11  O    2.412350   3.487049   4.906204   5.517117   5.411507
    12  C    2.514254   3.352323   3.716992   4.063095   3.215599
    13  C    3.426837   2.530149   3.222189   3.966818   5.126371
    14  O    3.410784   2.380924   2.945405   4.387107   5.375261
    15  C    4.710649   3.896181   2.569670   1.563417   2.601017
    16  C    5.690015   5.079691   3.933604   2.568460   3.110768
    17  O    5.198546   4.111509   2.881288   2.456174   3.849699
    18  C    5.390017   4.578618   3.096727   2.583661   3.169532
    19  O    6.762448   5.860781   4.366154   3.847538   4.500214
    20  H    2.908697   2.117974   1.098828   2.174205   2.701370
    21  H    3.407908   2.124807   1.091186   2.173573   3.484168
    22  H    3.226260   2.680041   2.155237   1.100608   2.151499
    23  H    4.234093   4.233415   3.496723   2.167977   1.095142
    24  H    3.564958   3.536964   2.746029   2.173479   1.098346
    25  H    2.786100   3.350730   3.584250   2.800965   2.158973
    26  H    3.465762   4.206682   4.233809   3.511943   2.146528
    27  H    2.095093   3.382165   4.225739   4.269285   3.530574
    28  H    3.077612   3.057739   4.389384   5.620028   6.135819
    29  H    3.259019   3.278370   4.675714   5.571523   6.193968
    30  H    2.808544   3.203805   3.195349   3.682495   2.997588
    31  H    2.761292   3.683039   4.318023   4.926444   4.249023
    32  H    3.466591   4.346932   4.563550   4.629913   3.472803
    33  H    3.906493   2.781057   2.921472   3.527060   4.896248
    34  H    4.314857   3.478047   4.205833   5.036268   6.218277
    35  H    3.368658   2.811428   3.615098   4.005183   5.010281
    36  H    4.204178   3.223900   3.809983   5.179140   6.255978
    37  H    6.679514   5.956889   4.715353   3.509535   4.136575
    38  H    5.852981   5.455553   4.357730   2.903542   2.866344
    39  H    5.619191   5.073485   4.171710   2.768370   3.385847
    40  H    5.354779   4.325815   3.334934   2.742314   4.145861
    41  H    5.518747   4.944606   3.560733   2.883349   2.894802
    42  H    5.065567   4.158304   2.688490   2.773969   3.456765
    43  H    6.847928   5.814288   4.355715   3.954985   4.894860
                    6          7          8          9         10
     6  C    0.000000
     7  C    1.544345   0.000000
     8  C    3.806488   2.601318   0.000000
     9  C    4.912803   3.870506   1.519819   0.000000
    10  C    4.572609   3.876319   2.426214   1.544951   0.000000
    11  O    4.271704   3.000234   1.231575   2.446101   3.618575
    12  C    2.573288   1.542803   3.474778   4.631732   4.637130
    13  C    5.118819   4.795796   3.455132   2.558316   1.535466
    14  O    5.529732   4.787469   3.513376   2.485214   1.438422
    15  C    3.972507   4.839433   6.024710   6.195057   4.893768
    16  C    4.381272   5.587845   6.992233   7.300621   6.095373
    17  O    5.044154   5.697082   6.314898   6.136718   4.677933
    18  C    4.675985   5.392649   6.766064   6.942450   5.634469
    19  O    6.025725   6.812015   8.102597   8.158178   6.761297
    20  H    3.465381   3.297905   4.163526   4.347154   3.280708
    21  H    4.267711   4.264449   4.401237   4.104962   2.643815
    22  H    2.731216   3.515679   4.379936   4.695796   3.664876
    23  H    2.128447   3.524817   5.627472   6.434798   5.645175
    24  H    2.174090   2.876570   5.027250   5.805727   5.039908
    25  H    1.098855   2.160315   3.811272   4.853507   4.556943
    26  H    1.098608   2.141337   4.602624   5.844014   5.623701
    27  H    2.129332   1.098168   2.612932   4.083597   4.442649
    28  H    5.634240   4.423986   2.142041   1.096560   2.178043
    29  H    5.566073   4.632425   2.168405   1.095178   2.233736
    30  H    2.911897   2.203104   3.945795   4.828858   4.531803
    31  H    3.518267   2.185863   3.285882   4.412845   4.705280
    32  H    2.777799   2.183442   4.399317   5.657075   5.686295
    33  H    5.204094   5.135186   4.273049   3.510763   2.183807
    34  H    6.178231   5.749871   4.054229   2.849549   2.167779
    35  H    4.792077   4.596818   3.330144   2.769643   2.183563
    36  H    6.384506   5.642997   4.067581   2.771202   1.963547
    37  H    5.461786   6.639124   7.967463   8.162775   6.866327
    38  H    4.117935   5.463095   7.221345   7.732555   6.647624
    39  H    4.359070   5.596496   6.797819   7.094745   5.968045
    40  H    5.173950   5.901606   6.367792   6.165153   4.761167
    41  H    4.406492   5.222320   6.963715   7.354719   6.185425
    42  H    4.832338   5.234775   6.372890   6.432063   5.118719
    43  H    6.365732   7.093374   8.100480   7.991142   6.522032
                   11         12         13         14         15
    11  O    0.000000
    12  C    3.793022   0.000000
    13  C    4.530383   5.817463   0.000000
    14  O    4.668589   5.173284   2.434058   0.000000
    15  C    7.053186   5.390450   4.830098   5.213879   0.000000
    16  C    7.905101   6.272507   5.824655   6.598795   1.534006
    17  O    7.443553   6.331609   4.313069   4.822359   1.450673
    18  C    7.801698   5.516491   5.854706   5.633095   1.537583
    19  O    9.170492   6.930415   6.804974   6.634406   2.457284
    20  H    5.227323   3.311805   4.156146   3.277730   2.972981
    21  H    5.603719   4.749398   2.946833   2.618263   2.623505
    22  H    5.315383   4.587282   3.494732   4.528828   2.125033
    23  H    6.289099   4.098007   5.901209   6.367337   2.706214
    24  H    5.760358   2.873859   5.708727   5.493327   2.957304
    25  H    4.227516   3.502029   4.811625   5.702849   4.139847
    26  H    4.850051   2.771130   6.204772   6.554612   4.702441
    27  H    2.540331   2.132910   5.297868   5.481965   5.796040
    28  H    2.841205   4.864539   3.366935   2.498674   6.874278
    29  H    2.747752   5.556283   2.627275   3.213425   6.837817
    30  H    4.516270   1.095352   5.732728   4.815302   4.825561
    31  H    3.423728   1.096384   6.033738   5.148444   6.284442
    32  H    4.532664   1.097222   6.792404   6.254443   5.860999
    33  H    5.408034   6.097737   1.095209   2.703760   4.078332
    34  H    5.033268   6.721074   1.097568   2.691289   5.800729
    35  H    4.242259   5.834526   1.095383   3.389003   4.987264
    36  H    5.151703   6.091522   2.507812   0.972758   5.912771
    37  H    8.924738   7.251848   6.501848   7.232727   2.162705
    38  H    8.030870   6.036788   6.543702   7.202983   2.198017
    39  H    7.659243   6.519855   5.488719   6.655942   2.176476
    40  H    7.457212   6.738964   4.107688   5.103064   1.978156
    41  H    7.894162   5.185060   6.546735   6.273893   2.174723
    42  H    7.453510   5.197080   5.530576   4.895384   2.173283
    43  H    9.222276   7.340325   6.401476   6.344955   2.507251
                   16         17         18         19         20
    16  C    0.000000
    17  O    2.413956   0.000000
    18  C    2.529753   2.348577   0.000000
    19  O    2.940831   2.744700   1.429017   0.000000
    20  H    4.382351   3.475025   2.949800   4.263733   0.000000
    21  H    4.070386   2.365683   3.119845   4.141462   1.753694
    22  H    2.701300   2.655534   3.477512   4.576491   3.051874
    23  H    2.644476   4.075933   3.307086   4.440477   3.669650
    24  H    3.657402   4.231884   2.965448   4.327093   2.424019
    25  H    4.344742   5.059626   5.141910   6.411059   4.096867
    26  H    4.897790   5.909412   5.254750   6.558761   4.304961
    27  H    6.406830   6.636259   6.438895   7.848514   4.376079
    28  H    8.090095   6.795858   7.437763   8.643249   4.671943
    29  H    7.831447   6.670138   7.731518   8.898614   5.305260
    30  H    5.852406   5.743683   4.716884   6.099932   2.527993
    31  H    7.260421   7.095549   6.388819   7.793982   3.894130
    32  H    6.552482   6.961628   5.910124   7.287636   4.122503
    33  H    5.078850   3.349623   5.112572   5.924304   3.902170
    34  H    6.796514   5.117708   6.776397   7.637851   5.066364
    35  H    5.749398   4.636850   6.191864   7.184813   4.622812
    36  H    7.259232   5.332117   6.386131   7.282423   4.211365
    37  H    1.094068   2.600523   2.764504   2.601828   5.108952
    38  H    1.093847   3.383213   2.806673   3.309430   4.638988
    39  H    1.097372   2.724744   3.486811   3.943910   4.834438
    40  H    2.451583   0.972683   3.191165   3.529750   4.122333
    41  H    2.780005   3.320158   1.093295   2.032890   3.232101
    42  H    3.482634   2.625857   1.098644   2.077331   2.301022
    43  H    3.071870   2.247740   1.929913   0.973992   4.421632
                   21         22         23         24         25
    21  H    0.000000
    22  H    2.601936   0.000000
    23  H    4.286023   2.563081   0.000000
    24  H    3.664944   3.058882   1.751898   0.000000
    25  H    4.493254   2.475737   2.486889   3.070481   0.000000
    26  H    5.279053   3.689530   2.342893   2.521669   1.757204
    27  H    5.234897   4.268484   4.250435   3.843273   2.414819
    28  H    4.591217   5.575608   7.170904   6.319843   5.725939
    29  H    4.840551   5.181676   7.097563   6.668969   5.311917
    30  H    4.159876   4.422858   3.932103   2.379171   3.912952
    31  H    5.263862   5.393927   5.170324   3.915283   4.320124
    32  H    5.623810   5.166596   4.131511   3.050690   3.754722
    33  H    2.374354   3.103724   5.579322   5.470433   4.935295
    34  H    3.795312   4.565333   6.996442   6.769248   5.849896
    35  H    3.574920   3.289642   5.685294   5.752962   4.275898
    36  H    3.333200   5.203925   7.216686   6.429624   6.460344
    37  H    4.657849   3.666556   3.652755   4.552526   5.436152
    38  H    4.712711   3.167497   2.090146   3.320124   4.194994
    39  H    4.308778   2.443994   2.925534   4.180138   4.047589
    40  H    2.864845   2.535897   4.279612   4.734032   4.979427
    41  H    3.865664   3.842811   2.873988   2.466892   5.009949
    42  H    2.608273   3.749770   3.895153   3.081455   5.394198
    43  H    3.908031   4.536312   4.910532   4.863267   6.636358
                   26         27         28         29         30
    26  H    0.000000
    27  H    2.393554   0.000000
    28  H    6.511749   4.643145   0.000000
    29  H    6.487125   4.679582   1.770930   0.000000
    30  H    3.244055   3.068070   4.997964   5.840053   0.000000
    31  H    3.732920   2.447870   4.434197   5.340893   1.768954
    32  H    2.526156   2.488487   5.912350   6.531732   1.773300
    33  H    6.297543   5.787325   4.249044   3.708639   5.855401
    34  H    7.256128   6.177672   3.465432   2.626000   6.643060
    35  H    5.833962   4.936467   3.771700   2.610055   5.919527
    36  H    7.427378   6.259316   2.687315   3.220956   5.773925
    37  H    5.953271   7.484922   8.923200   8.679750   6.746737
    38  H    4.400783   6.235232   8.506772   8.316382   5.665618
    39  H    4.923605   6.291925   7.982983   7.488273   6.254481
    40  H    6.056774   6.742147   6.931389   6.553400   6.281237
    41  H    4.775910   6.236421   7.838985   8.191069   4.404456
    42  H    5.495573   6.323982   6.793749   7.291143   4.287431
    43  H    7.016827   8.123769   8.490897   8.660838   6.531410
                   31         32         33         34         35
    31  H    0.000000
    32  H    1.772474   0.000000
    33  H    6.457706   7.032553   0.000000
    34  H    6.818398   7.730333   1.776602   0.000000
    35  H    6.107354   6.724413   1.779128   1.773782   0.000000
    36  H    6.005323   7.179351   2.838886   2.345561   3.528611
    37  H    8.231106   7.530684   5.640234   7.398883   6.504582
    38  H    7.088375   6.136487   5.904624   7.569665   6.403510
    39  H    7.477297   6.833534   4.797491   6.435989   5.241884
    40  H    7.502749   7.367917   3.130253   4.879237   4.267805
    41  H    6.128333   5.388838   5.912429   7.528126   6.791120
    42  H    5.939358   5.721215   4.848932   6.388896   6.028949
    43  H    8.154808   7.807730   5.439886   7.150613   6.832803
                   36         37         38         39         40
    36  H    0.000000
    37  H    7.832563   0.000000
    38  H    7.943148   1.766683   0.000000
    39  H    7.247097   1.777384   1.773131   0.000000
    40  H    5.521394   2.652208   3.510897   2.359119   0.000000
    41  H    7.103135   3.123752   2.611872   3.788193   4.065055
    42  H    5.658413   3.769893   3.811649   4.323674   3.563833
    43  H    6.891029   2.625674   3.716603   3.910847   2.995062
                   41         42         43
    41  H    0.000000
    42  H    1.774747   0.000000
    43  H    2.813885   2.367060   0.000000
 Stoichiometry    C15H24O4
 Framework group  C1[X(C15H24O4)]
 Deg. of freedom   123
 Full point group                 C1      NOp   1
 Largest Abelian subgroup         C1      NOp   1
 Largest concise Abelian subgroup C1      NOp   1
                         Standard orientation:                         
 ---------------------------------------------------------------------
 Center     Atomic      Atomic             Coordinates (Angstroms)
 Number     Number       Type             X           Y           Z
 ---------------------------------------------------------------------
      1          6           0       -1.892292    0.639057   -0.008973
      2          6           0       -1.103663   -0.434112    0.233026
      3          6           0        0.356701   -0.430134    0.579576
      4          6           0        1.254533    0.328119   -0.433319
      5          6           0        1.089722    1.858945   -0.313979
      6          6           0       -0.249496    2.418826   -0.829402
      7          6           0       -1.530575    2.103723   -0.026565
      8          6           0       -3.274749    0.185441   -0.238482
      9          6           0       -3.336665   -1.319547   -0.035931
     10          6           0       -1.861725   -1.756061    0.108573
     11          8           0       -4.231767    0.901351   -0.535746
     12          6           0       -1.501236    2.681987    1.403466
     13          6           0       -1.373230   -2.567800   -1.099777
     14          8           0       -1.614353   -2.489403    1.321040
     15          6           0        2.739656   -0.151599   -0.340833
     16          6           0        3.604760    0.434471   -1.463905
     17          8           0        2.779437   -1.597237   -0.454851
     18          6           0        3.370032    0.119416    1.035154
     19          8           0        4.687805   -0.424869    1.131676
     20          1           0        0.471028    0.026857    1.572305
     21          1           0        0.704230   -1.460305    0.672633
     22          1           0        0.933229    0.035019   -1.444355
     23          1           0        1.876996    2.353328   -0.892876
     24          1           0        1.244133    2.164204    0.729735
     25          1           0       -0.395872    2.081000   -1.864742
     26          1           0       -0.158802    3.512775   -0.873994
     27          1           0       -2.351902    2.609902   -0.551138
     28          1           0       -3.881200   -1.529699    0.892380
     29          1           0       -3.875342   -1.804163   -0.857142
     30          1           0       -0.747592    2.193779    2.030738
     31          1           0       -2.473907    2.554449    1.893061
     32          1           0       -1.276430    3.755641    1.378425
     33          1           0       -0.301677   -2.781345   -1.024588
     34          1           0       -1.911378   -3.523269   -1.145928
     35          1           0       -1.557828   -2.030416   -2.036263
     36          1           0       -1.964068   -3.388353    1.195157
     37          1           0        4.599357   -0.020546   -1.437022
     38          1           0        3.731704    1.517014   -1.371780
     39          1           0        3.155418    0.227219   -2.443376
     40          1           0        2.656128   -1.825008   -1.392416
     41          1           0        3.462202    1.195313    1.206156
     42          1           0        2.734471   -0.299403    1.827413
     43          1           0        4.607496   -1.347110    0.828884
 ---------------------------------------------------------------------
 Rotational constants (GHZ):      0.5814604      0.2509590      0.2033590
 Standard basis: 6-311+G(d,p) (5D, 7F)
 There are   581 symmetry adapted cartesian basis functions of A   symmetry.
 There are   562 symmetry adapted basis functions of A   symmetry.
   562 basis functions,   876 primitive gaussians,   581 cartesian basis functions
    73 alpha electrons       73 beta electrons
       nuclear repulsion energy      1595.8478510800 Hartrees.
 NAtoms=   43 NActive=   43 NUniq=   43 SFac= 1.00D+00 NAtFMM=   60 NAOKFM=F Big=F
 Integral buffers will be    131072 words long.
 Raffenetti 2 integral format.
 Two-electron integral symmetry is turned on.
 Using the following non-standard input for PCM:
 --- end of non-standard input.
 ------------------------------------------------------------------------------
 Polarizable Continuum Model (PCM)
 =================================
 Model                : PCM (using non-symmetric T matrix).
 Atomic radii         : SMD-Coulomb.
 Polarization charges : Total charges.
 Charge compensation  : None.
 Solution method      : On-the-fly selection.
 Cavity type          : VdW (van der Waals Surface) (Alpha=1.000).
 Cavity algorithm     : GePol (No added spheres)
                        Default sphere list used, NSphG=   43.
                        Lebedev-Laikov grids with approx.  5.0 points / Ang**2.
                        Smoothing algorithm: Karplus/York (Gamma=1.0000).
                        Polarization charges: spherical gaussians, with
                                              point-specific exponents (IZeta= 3).
                        Self-potential: point-specific (ISelfS= 7).
                        Self-field    : sphere-specific E.n sum rule (ISelfD= 2).
 Solvent              : Methanol, Eps=  32.613000 Eps(inf)=   1.765709
 ------------------------------------------------------------------------------
 ------------------------------------------------------------------------------
 Atomic radii for non-electrostatic terms: SMD-CDS.
 ------------------------------------------------------------------------------
 Nuclear repulsion after PCM non-electrostatic terms =     1595.8493983557 Hartrees.
 One-electron integrals computed using PRISM.
 NBasis=   562 RedAO= T EigKep=  1.49D-06  NBF=   562
 NBsUse=   560 1.00D-06 EigRej=  7.33D-07 NBFU=   560
 Initial guess from the checkpoint file:  "DY-202A-7R_13.chk"
 B after Tr=     0.000000    0.000000    0.000000
         Rot=    1.000000    0.000000    0.000000    0.000000 Ang=   0.00 deg.
 Requested convergence on RMS density matrix=1.00D-08 within 128 cycles.
 Requested convergence on MAX density matrix=1.00D-06.
 Requested convergence on             energy=1.00D-06.
 No special actions if energy rises.
 Inv3:  Mode=1 IEnd=    21951075.
 Iteration    1 A*A^-1 deviation from unit magnitude is 1.04D-14 for   2699.
 Iteration    1 A*A^-1 deviation from orthogonality  is 6.31D-15 for   2655   1532.
 Iteration    1 A^-1*A deviation from unit magnitude is 1.03D-14 for   2699.
 Iteration    1 A^-1*A deviation from orthogonality  is 1.09D-11 for   2444   2338.
 Error on total polarization charges =  0.07073
 SCF Done:  E(RmPW1PW91) =  -887.018184192     A.U. after   13 cycles
            NFock= 13  Conv=0.33D-08     -V/T= 2.0048
 SMD-CDS (non-electrostatic) energy       (kcal/mol) =       0.97
 (included in total energy above)
 DoSCS=F DFT=T ScalE2(SS,OS)=  1.000000  1.000000
 Range of M.O.s used for correlation:     1   560
 NBasis=   562 NAE=    73 NBE=    73 NFC=     0 NFV=     0
 NROrb=    560 NOA=    73 NOB=    73 NVA=   487 NVB=   487

 **** Warning!!: The largest alpha MO coefficient is  0.13328132D+03

 NEqPCM:  Using equilibrium solvation (IEInf=0, Eps=  32.6130, EpsInf=   1.7657)
          Differentiating once with respect to magnetic field using GIAOs.
          Electric field/nuclear overlap derivatives assumed to be zero.
 FoFJK:  IHMeth= 1 ICntrl=    6127 DoSepK=F KAlg= 0 I1Cent=   0 FoldK=F
 IRaf=         1 NMat=   1 IRICut=       1 DoRegI=T DoRafI=F ISym2E= 0.
          There are     3 degrees of freedom in the 1st order CPHF.  IDoFFX=0 NUNeed=     3.
      3 vectors produced by pass  0 Test12= 1.19D-12 3.33D-08 XBig12= 2.79D+02 2.51D+00.
 AX will form     3 AO Fock derivatives at one time.
      3 vectors produced by pass  1 Test12= 1.19D-12 3.33D-08 XBig12= 7.83D-01 2.08D-01.
      3 vectors produced by pass  2 Test12= 1.19D-12 3.33D-08 XBig12= 4.35D-03 3.33D-02.
      3 vectors produced by pass  3 Test12= 1.19D-12 3.33D-08 XBig12= 3.28D-05 1.56D-03.
      3 vectors produced by pass  4 Test12= 1.19D-12 3.33D-08 XBig12= 1.66D-07 8.79D-05.
      3 vectors produced by pass  5 Test12= 1.19D-12 3.33D-08 XBig12= 7.34D-10 4.99D-06.
      3 vectors produced by pass  6 Test12= 1.19D-12 3.33D-08 XBig12= 2.53D-12 4.87D-07.
 InvSVY:  IOpt=1 It=  1 EMax= 3.55D-15
 Solved reduced A of dimension    21 with     3 vectors.
 Calculating GIAO nuclear magnetic shielding tensors.
 SCF GIAO Magnetic shielding tensor (ppm):
      1  C    Isotropic =    33.8539   Anisotropy =   142.6256
   XX=   -30.3552   YX=   -28.2740   ZX=   -32.4967
   XY=   -26.7772   YY=     9.9241   ZY=     4.0166
   XZ=   -32.2656   YZ=    -2.3392   ZZ=   121.9929
   Eigenvalues:   -49.1588    21.7828   128.9377
      2  C    Isotropic =    -7.1011   Anisotropy =   202.9826
   XX=   -73.5629   YX=   -43.3890   ZX=   -43.8662
   XY=   -36.8747   YY=   -62.6975   ZY=    -4.4266
   XZ=   -57.5978   YZ=     3.5406   ZZ=   114.9570
   Eigenvalues:  -115.4273   -34.0967   128.2206
      3  C    Isotropic =   156.4218   Anisotropy =    21.6830
   XX=   158.9088   YX=     7.1969   ZX=    -7.1018
   XY=     1.8239   YY=   144.2004   ZY=    -3.3987
   XZ=    -4.0447   YZ=    -6.9736   ZZ=   166.1561
   Eigenvalues:   142.3577   156.0305   170.8771
      4  C    Isotropic =   134.9754   Anisotropy =    28.7626
   XX=   148.5043   YX=   -12.3619   ZX=     6.3706
   XY=    -6.2159   YY=   125.9266   ZY=     3.2504
   XZ=    10.4996   YZ=     0.5821   ZZ=   130.4954
   Eigenvalues:   120.1120   130.6637   154.1505
      5  C    Isotropic =   157.6066   Anisotropy =    25.7045
   XX=   153.1301   YX=    -3.2476   ZX=     1.0739
   XY=     0.0196   YY=   174.4917   ZY=    -3.5701
   XZ=    -4.3890   YZ=    -0.6002   ZZ=   145.1981
   Eigenvalues:   144.6775   153.3993   174.7430
      6  C    Isotropic =   152.0221   Anisotropy =    15.8305
   XX=   153.5771   YX=    -4.0389   ZX=    -9.1627
   XY=    -4.5568   YY=   149.7018   ZY=    -0.9166
   XZ=    -6.2210   YZ=     5.3633   ZZ=   152.7873
   Eigenvalues:   144.9458   148.5447   162.5757
      7  C    Isotropic =   156.3516   Anisotropy =    14.4351
   XX=   152.5325   YX=     2.8147   ZX=    -5.1817
   XY=     3.6955   YY=   156.0492   ZY=     1.0148
   XZ=   -11.9695   YZ=     4.2039   ZZ=   160.4733
   Eigenvalues:   145.4309   157.6490   165.9750
      8  C    Isotropic =   -30.5035   Anisotropy =   156.3817
   XX=   -77.8435   YX=   -11.5027   ZX=   -30.7869
   XY=   -16.9894   YY=   -79.5775   ZY=    19.1534
   XZ=   -25.1537   YZ=    15.9522   ZZ=    65.9106
   Eigenvalues:   -93.3146   -71.9467    73.7510
      9  C    Isotropic =   131.2979   Anisotropy =    32.4743
   XX=   138.7898   YX=   -16.1469   ZX=    -7.3825
   XY=   -12.4934   YY=   138.4246   ZY=    -0.3331
   XZ=     1.6189   YZ=    -3.1574   ZZ=   116.6793
   Eigenvalues:   115.4531   125.4932   152.9474
     10  C    Isotropic =   105.1213   Anisotropy =    37.8705
   XX=    99.6847   YX=     1.3663   ZX=    -2.7441
   XY=     1.2754   YY=   102.9391   ZY=   -19.8203
   XZ=     3.4347   YZ=   -24.1376   ZZ=   112.7400
   Eigenvalues:    85.2135    99.7820   130.3683
     11  O    Isotropic =  -160.3006   Anisotropy =   788.5048
   XX=  -468.7616   YX=   144.4200   ZX=  -194.3727
   XY=   102.6424   YY=  -325.2544   ZY=   122.5756
   XZ=  -155.7506   YZ=   133.5379   ZZ=   313.1142
   Eigenvalues:  -591.3564  -254.9146   365.3693
     12  C    Isotropic =   171.1329   Anisotropy =    27.9093
   XX=   154.2532   YX=     3.5807   ZX=    -4.1833
   XY=     6.6444   YY=   177.4988   ZY=     8.3364
   XZ=    -7.2096   YZ=    11.4789   ZZ=   181.6468
   Eigenvalues:   151.1013   172.5584   189.7391
     13  C    Isotropic =   160.1116   Anisotropy =    40.0128
   XX=   145.0125   YX=    -8.6166   ZX=    -8.7360
   XY=   -10.5887   YY=   157.6245   ZY=    14.6580
   XZ=    -5.3856   YZ=    11.2729   ZZ=   177.6977
   Eigenvalues:   139.8302   153.7177   186.7868
     14  O    Isotropic =   247.5765   Anisotropy =    59.4309
   XX=   223.9321   YX=    11.6232   ZX=   -17.1158
   XY=     2.5085   YY=   245.1360   ZY=   -22.0235
   XZ=    -3.3259   YZ=   -19.9876   ZZ=   273.6614
   Eigenvalues:   221.3630   234.1694   287.1971
     15  C    Isotropic =   105.7514   Anisotropy =    42.7128
   XX=   100.5685   YX=    -7.4047   ZX=     0.5042
   XY=     4.2632   YY=   133.6514   ZY=     7.6090
   XZ=    -0.9365   YZ=     2.5083   ZZ=    83.0343
   Eigenvalues:    82.5335   100.4942   134.2266
     16  C    Isotropic =   163.9454   Anisotropy =    38.2227
   XX=   156.7752   YX=    13.3165   ZX=   -15.2624
   XY=    13.0348   YY=   161.0063   ZY=    -3.8270
   XZ=   -14.9920   YZ=   -11.7678   ZZ=   174.0546
   Eigenvalues:   143.6308   158.7782   189.4271
     17  O    Isotropic =   256.0331   Anisotropy =    63.4752
   XX=   213.8301   YX=    39.1342   ZX=     3.2288
   XY=    14.7151   YY=   280.2474   ZY=     8.0116
   XZ=    -1.6050   YZ=    21.9118   ZZ=   274.0219
   Eigenvalues:   204.0214   265.7281   298.3499
     18  C    Isotropic =   120.9453   Anisotropy =    49.6466
   XX=   145.0758   YX=   -16.0417   ZX=     9.6301
   XY=   -23.7256   YY=   106.5574   ZY=    -1.0417
   XZ=     1.5027   YZ=     2.5964   ZZ=   111.2026
   Eigenvalues:    97.5073   111.2854   154.0430
     19  O    Isotropic =   320.9802   Anisotropy =    59.0253
   XX=   304.0337   YX=    -3.4241   ZX=     0.0300
   XY=     0.6366   YY=   346.7727   ZY=    19.6622
   XZ=   -19.1829   YZ=    30.0528   ZZ=   312.1343
   Eigenvalues:   293.2082   309.4021   360.3305
     20  H    Isotropic =    29.3435   Anisotropy =     4.7684
   XX=    29.1640   YX=     0.2484   ZX=    -0.6347
   XY=    -0.5820   YY=    26.6412   ZY=     0.4412
   XZ=     1.0603   YZ=     2.1614   ZZ=    32.2253
   Eigenvalues:    26.3374    29.1707    32.5225
     21  H    Isotropic =    28.3034   Anisotropy =     7.5104
   XX=    31.9269   YX=     1.4041   ZX=    -1.5816
   XY=     1.7223   YY=    30.5801   ZY=    -1.2243
   XZ=    -0.9314   YZ=    -2.0730   ZZ=    22.4034
   Eigenvalues:    21.9921    29.6079    33.3103
     22  H    Isotropic =    30.3262   Anisotropy =     1.8547
   XX=    31.3294   YX=     0.1042   ZX=     0.8020
   XY=     0.0922   YY=    28.4984   ZY=     1.4665
   XZ=    -1.0437   YZ=     0.6902   ZZ=    31.1508
   Eigenvalues:    28.1098    31.3061    31.5627
     23  H    Isotropic =    29.8687   Anisotropy =     7.9436
   XX=    33.8163   YX=    -0.3110   ZX=    -2.9559
   XY=     0.8072   YY=    31.7438   ZY=    -3.4450
   XZ=    -3.2305   YZ=    -2.7848   ZZ=    24.0461
   Eigenvalues:    22.2410    32.2007    35.1645
     24  H    Isotropic =    29.9885   Anisotropy =     4.3506
   XX=    30.8985   YX=    -1.6576   ZX=     2.1813
   XY=    -1.4783   YY=    29.8708   ZY=     3.5592
   XZ=     1.0675   YZ=     3.1087   ZZ=    29.1962
   Eigenvalues:    25.2767    31.7999    32.8889
     25  H    Isotropic =    30.2602   Anisotropy =     7.2181
   XX=    29.6870   YX=    -1.0467   ZX=     0.5412
   XY=    -1.1176   YY=    26.2695   ZY=    -1.3972
   XZ=    -0.3022   YZ=    -1.4580   ZZ=    34.8242
   Eigenvalues:    25.7569    29.9515    35.0723
     26  H    Isotropic =    29.9167   Anisotropy =     9.8269
   XX=    28.9967   YX=    -0.6264   ZX=    -0.7055
   XY=    -0.9071   YY=    35.3193   ZY=    -3.3544
   XZ=    -1.2922   YZ=    -3.6809   ZZ=    25.4341
   Eigenvalues:    24.0268    29.2553    36.4679
     27  H    Isotropic =    28.8759   Anisotropy =     9.2810
   XX=    33.2898   YX=    -1.2412   ZX=     2.8884
   XY=    -2.5530   YY=    26.3818   ZY=    -1.4057
   XZ=     3.0152   YZ=    -1.4984   ZZ=    26.9561
   Eigenvalues:    25.1481    26.4163    35.0632
     28  H    Isotropic =    29.0535   Anisotropy =     6.6826
   XX=    31.8943   YX=     0.0572   ZX=    -2.7386
   XY=     0.0179   YY=    27.1127   ZY=    -0.6197
   XZ=    -2.9094   YZ=    -2.5057   ZZ=    28.1534
   Eigenvalues:    25.4634    28.1884    33.5085
     29  H    Isotropic =    29.0137   Anisotropy =     5.8022
   XX=    31.5802   YX=    -0.5047   ZX=     2.0124
   XY=     0.2534   YY=    27.9407   ZY=     1.7964
   XZ=     2.8937   YZ=     2.4936   ZZ=    27.5203
   Eigenvalues:    24.9828    29.1765    32.8818
     30  H    Isotropic =    30.4034   Anisotropy =     5.0833
   XX=    29.9123   YX=    -3.2732   ZX=     0.8314
   XY=    -2.6930   YY=    28.5607   ZY=     0.6653
   XZ=     2.9520   YZ=     0.9943   ZZ=    32.7372
   Eigenvalues:    25.6933    31.7247    33.7923
     31  H    Isotropic =    30.8102   Anisotropy =     9.7091
   XX=    32.7232   YX=    -0.7785   ZX=    -4.0672
   XY=    -0.1368   YY=    27.9593   ZY=     1.6978
   XZ=    -5.2446   YZ=     2.7507   ZZ=    31.7482
   Eigenvalues:    26.2529    28.8948    37.2830
     32  H    Isotropic =    30.8955   Anisotropy =    11.1341
   XX=    27.1778   YX=    -0.0869   ZX=    -1.1062
   XY=     0.2629   YY=    37.1686   ZY=     2.6174
   XZ=    -0.1214   YZ=     4.1527   ZZ=    28.3403
   Eigenvalues:    26.5746    27.7937    38.3183
     33  H    Isotropic =    29.9840   Anisotropy =     6.3765
   XX=    34.1152   YX=     0.3410   ZX=     0.0264
   XY=    -0.7310   YY=    29.2778   ZY=     2.0672
   XZ=    -1.4560   YZ=     3.5573   ZZ=    26.5589
   Eigenvalues:    24.7676    30.9493    34.2349
     34  H    Isotropic =    30.1018   Anisotropy =     9.3002
   XX=    28.6155   YX=     2.0767   ZX=     0.3018
   XY=     2.9978   YY=    34.0189   ZY=     2.5473
   XZ=     0.5511   YZ=     4.2257   ZZ=    27.6710
   Eigenvalues:    26.0080    27.9955    36.3019
     35  H    Isotropic =    30.6646   Anisotropy =     8.1840
   XX=    27.7230   YX=     0.3351   ZX=     0.5150
   XY=     0.3053   YY=    28.2189   ZY=    -0.2202
   XZ=     0.9746   YZ=     0.4527   ZZ=    36.0518
   Eigenvalues:    27.5201    28.3531    36.1206
     36  H    Isotropic =    29.4303   Anisotropy =    17.2241
   XX=    24.1691   YX=     5.4345   ZX=     0.6432
   XY=     5.2086   YY=    38.6081   ZY=    -2.5692
   XZ=     0.2379   YZ=    -3.8566   ZZ=    25.5136
   Eigenvalues:    21.7990    25.5788    40.9131
     37  H    Isotropic =    29.9639   Anisotropy =     8.0887
   XX=    34.4442   YX=    -1.7955   ZX=    -1.8361
   XY=    -0.7939   YY=    25.9977   ZY=    -1.1598
   XZ=    -2.5822   YZ=    -1.0218   ZZ=    29.4497
   Eigenvalues:    25.2747    29.2606    35.3563
     38  H    Isotropic =    30.0950   Anisotropy =     8.8601
   XX=    29.6166   YX=     2.4397   ZX=    -2.2667
   XY=     1.7993   YY=    34.4392   ZY=    -1.5307
   XZ=    -2.3762   YZ=    -2.4671   ZZ=    26.2293
   Eigenvalues:    24.9663    29.3170    36.0018
     39  H    Isotropic =    30.8986   Anisotropy =     7.8683
   XX=    29.2290   YX=     0.0787   ZX=    -1.3622
   XY=     0.5001   YY=    27.4179   ZY=     0.0948
   XZ=    -0.2533   YZ=     0.1444   ZZ=    36.0490
   Eigenvalues:    27.3658    29.1859    36.1442
     40  H    Isotropic =    30.2993   Anisotropy =    15.9527
   XX=    23.8728   YX=    -0.1102   ZX=     0.8126
   XY=     0.8518   YY=    30.3745   ZY=     6.8130
   XZ=     0.3289   YZ=     6.5788   ZZ=    36.6505
   Eigenvalues:    23.8457    26.1178    40.9344
     41  H    Isotropic =    28.2940   Anisotropy =     4.8216
   XX=    29.6480   YX=    -2.7211   ZX=     2.3528
   XY=    -1.2514   YY=    29.3879   ZY=     2.9846
   XZ=     2.4930   YZ=     2.2056   ZZ=    25.8463
   Eigenvalues:    23.0383    30.3353    31.5085
     42  H    Isotropic =    27.8918   Anisotropy =     7.7744
   XX=    32.8768   YX=    -0.9202   ZX=    -0.6432
   XY=    -2.0478   YY=    21.9339   ZY=    -0.4437
   XZ=     0.3630   YZ=    -1.1726   ZZ=    28.8646
   Eigenvalues:    21.6432    28.9574    33.0747
     43  H    Isotropic =    29.4638   Anisotropy =    15.7534
   XX=    27.2632   YX=    -2.5794   ZX=     3.2600
   XY=    -2.2638   YY=    38.6610   ZY=     4.6733
   XZ=     5.4000   YZ=     4.3296   ZZ=    22.4671
   Eigenvalues:    18.6139    29.8114    39.9660
 End of Minotr F.D. properties file   721 does not exist.
 End of Minotr F.D. properties file   722 does not exist.
 End of Minotr F.D. properties file   788 does not exist.

 **********************************************************************

            Population analysis using the SCF density.

 **********************************************************************

 Orbital symmetries:
       Occupied  (A) (A) (A) (A) (A) (A) (A) (A) (A) (A) (A) (A)
                 (A) (A) (A) (A) (A) (A) (A) (A) (A) (A) (A) (A)
                 (A) (A) (A) (A) (A) (A) (A) (A) (A) (A) (A) (A)
                 (A) (A) (A) (A) (A) (A) (A) (A) (A) (A) (A) (A)
                 (A) (A) (A) (A) (A) (A) (A) (A) (A) (A) (A) (A)
                 (A) (A) (A) (A) (A) (A) (A) (A) (A) (A) (A) (A)
                 (A)
       Virtual   (A) (A) (A) (A) (A) (A) (A) (A) (A) (A) (A) (A)
                 (A) (A) (A) (A) (A) (A) (A) (A) (A) (A) (A) (A)
                 (A) (A) (A) (A) (A) (A) (A) (A) (A) (A) (A) (A)
                 (A) (A) (A) (A) (A) (A) (A) (A) (A) (A) (A) (A)
                 (A) (A) (A) (A) (A) (A) (A) (A) (A) (A) (A) (A)
                 (A) (A) (A) (A) (A) (A) (A) (A) (A) (A) (A) (A)
                 (A) (A) (A) (A) (A) (A) (A) (A) (A) (A) (A) (A)
                 (A) (A) (A) (A) (A) (A) (A) (A) (A) (A) (A) (A)
                 (A) (A) (A) (A) (A) (A) (A) (A) (A) (A) (A) (A)
                 (A) (A) (A) (A) (A) (A) (A) (A) (A) (A) (A) (A)
                 (A) (A) (A) (A) (A) (A) (A) (A) (A) (A) (A) (A)
                 (A) (A) (A) (A) (A) (A) (A) (A) (A) (A) (A) (A)
                 (A) (A) (A) (A) (A) (A) (A) (A) (A) (A) (A) (A)
                 (A) (A) (A) (A) (A) (A) (A) (A) (A) (A) (A) (A)
                 (A) (A) (A) (A) (A) (A) (A) (A) (A) (A) (A) (A)
                 (A) (A) (A) (A) (A) (A) (A) (A) (A) (A) (A) (A)
                 (A) (A) (A) (A) (A) (A) (A) (A) (A) (A) (A) (A)
                 (A) (A) (A) (A) (A) (A) (A) (A) (A) (A) (A) (A)
                 (A) (A) (A) (A) (A) (A) (A) (A) (A) (A) (A) (A)
                 (A) (A) (A) (A) (A) (A) (A) (A) (A) (A) (A) (A)
                 (A) (A) (A) (A) (A) (A) (A) (A) (A) (A) (A) (A)
                 (A) (A) (A) (A) (A) (A) (A) (A) (A) (A) (A) (A)
                 (A) (A) (A) (A) (A) (A) (A) (A) (A) (A) (A) (A)
                 (A) (A) (A) (A) (A) (A) (A) (A) (A) (A) (A) (A)
                 (A) (A) (A) (A) (A) (A) (A) (A) (A) (A) (A) (A)
                 (A) (A) (A) (A) (A) (A) (A) (A) (A) (A) (A) (A)
                 (A) (A) (A) (A) (A) (A) (A) (A) (A) (A) (A) (A)
                 (A) (A) (A) (A) (A) (A) (A) (A) (A) (A) (A) (A)
                 (A) (A) (A) (A) (A) (A) (A) (A) (A) (A) (A) (A)
                 (A) (A) (A) (A) (A) (A) (A) (A) (A) (A) (A) (A)
                 (A) (A) (A) (A) (A) (A) (A) (A) (A) (A) (A) (A)
                 (A) (A) (A) (A) (A) (A) (A) (A) (A) (A) (A) (A)
                 (A) (A) (A) (A) (A) (A) (A) (A) (A) (A) (A) (A)
                 (A) (A) (A) (A) (A) (A) (A) (A) (A) (A) (A) (A)
                 (A) (A) (A) (A) (A) (A) (A) (A) (A) (A) (A) (A)
                 (A) (A) (A) (A) (A) (A) (A) (A) (A) (A) (A) (A)
                 (A) (A) (A) (A) (A) (A) (A) (A) (A) (A) (A) (A)
                 (A) (A) (A) (A) (A) (A) (A) (A) (A) (A) (A) (A)
                 (A) (A) (A) (A) (A) (A) (A) (A) (A) (A) (A) (A)
                 (A) (A) (A) (A) (A) (A) (A) (A) (A) (A) (A) (A)
                 (A) (A) (A) (A) (A) (A) (A)
 The electronic state is 1-A.
 Alpha  occ. eigenvalues --  -19.22469 -19.22113 -19.21969 -19.21112 -10.32728
 Alpha  occ. eigenvalues --  -10.30746 -10.29632 -10.27297 -10.26544 -10.24319
 Alpha  occ. eigenvalues --  -10.24191 -10.24056 -10.23426 -10.23213 -10.22478
 Alpha  occ. eigenvalues --  -10.22360 -10.22338 -10.21650 -10.21613  -1.07293
 Alpha  occ. eigenvalues --   -1.06623  -1.06010  -1.04020  -0.89039  -0.84060
 Alpha  occ. eigenvalues --   -0.81740  -0.77692  -0.76579  -0.74538  -0.71441
 Alpha  occ. eigenvalues --   -0.70263  -0.67951  -0.65976  -0.63008  -0.60198
 Alpha  occ. eigenvalues --   -0.58167  -0.57707  -0.52496  -0.51706  -0.51019
 Alpha  occ. eigenvalues --   -0.50528  -0.49318  -0.48711  -0.47914  -0.46171
 Alpha  occ. eigenvalues --   -0.45721  -0.45253  -0.44695  -0.44527  -0.43404
 Alpha  occ. eigenvalues --   -0.42615  -0.41993  -0.41257  -0.39856  -0.39688
 Alpha  occ. eigenvalues --   -0.39496  -0.38856  -0.38759  -0.37334  -0.37113
 Alpha  occ. eigenvalues --   -0.36350  -0.36119  -0.35614  -0.34459  -0.34009
 Alpha  occ. eigenvalues --   -0.33359  -0.32584  -0.31928  -0.31015  -0.29421
 Alpha  occ. eigenvalues --   -0.28848  -0.27044  -0.26627
 Alpha virt. eigenvalues --   -0.05331   0.00556   0.01614   0.01941   0.02215
 Alpha virt. eigenvalues --    0.03304   0.03512   0.04011   0.04307   0.04570
 Alpha virt. eigenvalues --    0.05167   0.05719   0.06123   0.06269   0.06663
 Alpha virt. eigenvalues --    0.06763   0.07165   0.07748   0.08239   0.08676
 Alpha virt. eigenvalues --    0.09219   0.09734   0.09909   0.09955   0.10298
 Alpha virt. eigenvalues --    0.10654   0.11590   0.12099   0.12272   0.12564
 Alpha virt. eigenvalues --    0.12886   0.13259   0.13409   0.14155   0.14877
 Alpha virt. eigenvalues --    0.15448   0.15677   0.15791   0.16252   0.16621
 Alpha virt. eigenvalues --    0.17078   0.17150   0.17372   0.17887   0.18121
 Alpha virt. eigenvalues --    0.18589   0.18714   0.18887   0.19481   0.19586
 Alpha virt. eigenvalues --    0.19647   0.20088   0.20413   0.20434   0.21104
 Alpha virt. eigenvalues --    0.21356   0.21517   0.21918   0.22008   0.22601
 Alpha virt. eigenvalues --    0.22849   0.23144   0.23561   0.23799   0.23821
 Alpha virt. eigenvalues --    0.23949   0.24492   0.24869   0.25163   0.25670
 Alpha virt. eigenvalues --    0.25987   0.26422   0.26597   0.26694   0.27122
 Alpha virt. eigenvalues --    0.27219   0.27481   0.27705   0.28252   0.28671
 Alpha virt. eigenvalues --    0.29033   0.29274   0.29872   0.30267   0.30417
 Alpha virt. eigenvalues --    0.30795   0.31076   0.31408   0.31723   0.32119
 Alpha virt. eigenvalues --    0.32640   0.32941   0.33463   0.33717   0.33877
 Alpha virt. eigenvalues --    0.34662   0.34687   0.35053   0.35518   0.36256
 Alpha virt. eigenvalues --    0.36610   0.36956   0.37591   0.37978   0.38501
 Alpha virt. eigenvalues --    0.38669   0.39295   0.39824   0.40426   0.40599
 Alpha virt. eigenvalues --    0.41022   0.42416   0.42831   0.43745   0.44526
 Alpha virt. eigenvalues --    0.45000   0.45559   0.46535   0.47567   0.48226
 Alpha virt. eigenvalues --    0.48549   0.49165   0.49966   0.50018   0.50751
 Alpha virt. eigenvalues --    0.52102   0.53509   0.53841   0.54499   0.54792
 Alpha virt. eigenvalues --    0.56143   0.56370   0.57230   0.57997   0.58681
 Alpha virt. eigenvalues --    0.59671   0.60067   0.60487   0.60756   0.61075
 Alpha virt. eigenvalues --    0.62109   0.62963   0.64140   0.64529   0.65354
 Alpha virt. eigenvalues --    0.65945   0.66219   0.67725   0.68150   0.68315
 Alpha virt. eigenvalues --    0.68850   0.69274   0.69757   0.70248   0.70651
 Alpha virt. eigenvalues --    0.71662   0.71883   0.72397   0.72885   0.73173
 Alpha virt. eigenvalues --    0.73805   0.74357   0.74538   0.74976   0.75920
 Alpha virt. eigenvalues --    0.76577   0.76857   0.76890   0.77375   0.77805
 Alpha virt. eigenvalues --    0.78071   0.78698   0.79656   0.80125   0.80429
 Alpha virt. eigenvalues --    0.81712   0.82120   0.82313   0.83080   0.83936
 Alpha virt. eigenvalues --    0.85305   0.86080   0.86644   0.88520   0.89318
 Alpha virt. eigenvalues --    0.89835   0.91827   0.93007   0.93917   0.95933
 Alpha virt. eigenvalues --    0.96892   0.97872   0.99716   1.00383   1.02668
 Alpha virt. eigenvalues --    1.03346   1.04423   1.07003   1.08239   1.09570
 Alpha virt. eigenvalues --    1.10051   1.11508   1.12156   1.13922   1.15029
 Alpha virt. eigenvalues --    1.15761   1.16903   1.17840   1.18852   1.19653
 Alpha virt. eigenvalues --    1.20791   1.22088   1.22391   1.22922   1.24787
 Alpha virt. eigenvalues --    1.25598   1.25732   1.26875   1.27776   1.29205
 Alpha virt. eigenvalues --    1.30078   1.30096   1.32551   1.33244   1.34713
 Alpha virt. eigenvalues --    1.35837   1.36970   1.38059   1.40269   1.40689
 Alpha virt. eigenvalues --    1.41146   1.42558   1.44589   1.45581   1.45928
 Alpha virt. eigenvalues --    1.47219   1.48162   1.48468   1.49503   1.50812
 Alpha virt. eigenvalues --    1.51148   1.52255   1.52385   1.54330   1.54395
 Alpha virt. eigenvalues --    1.55629   1.56211   1.56389   1.57449   1.58203
 Alpha virt. eigenvalues --    1.58492   1.58673   1.60040   1.61123   1.61511
 Alpha virt. eigenvalues --    1.62349   1.63085   1.63936   1.64115   1.65112
 Alpha virt. eigenvalues --    1.65650   1.66387   1.66439   1.68032   1.68076
 Alpha virt. eigenvalues --    1.68316   1.69646   1.70024   1.70778   1.71278
 Alpha virt. eigenvalues --    1.71610   1.72862   1.73082   1.73998   1.74770
 Alpha virt. eigenvalues --    1.74878   1.76482   1.77316   1.78586   1.78976
 Alpha virt. eigenvalues --    1.79629   1.80220   1.80659   1.81322   1.82570
 Alpha virt. eigenvalues --    1.82999   1.84399   1.85255   1.86228   1.86876
 Alpha virt. eigenvalues --    1.87985   1.88426   1.89074   1.90495   1.91371
 Alpha virt. eigenvalues --    1.93139   1.94168   1.95137   1.96224   1.96665
 Alpha virt. eigenvalues --    1.97763   1.99955   2.01263   2.02996   2.03344
 Alpha virt. eigenvalues --    2.05139   2.05765   2.07158   2.09374   2.10228
 Alpha virt. eigenvalues --    2.10853   2.11746   2.12111   2.13820   2.14772
 Alpha virt. eigenvalues --    2.15592   2.16877   2.17007   2.18878   2.19710
 Alpha virt. eigenvalues --    2.20981   2.21212   2.22638   2.22852   2.25240
 Alpha virt. eigenvalues --    2.25615   2.27991   2.29919   2.30526   2.31481
 Alpha virt. eigenvalues --    2.32894   2.33892   2.34549   2.35988   2.39102
 Alpha virt. eigenvalues --    2.39319   2.40879   2.43174   2.44354   2.46032
 Alpha virt. eigenvalues --    2.48054   2.49423   2.50267   2.51938   2.53227
 Alpha virt. eigenvalues --    2.53415   2.54436   2.55487   2.56506   2.57261
 Alpha virt. eigenvalues --    2.57743   2.58480   2.59181   2.59976   2.61039
 Alpha virt. eigenvalues --    2.61385   2.62562   2.64227   2.65685   2.66575
 Alpha virt. eigenvalues --    2.66969   2.68473   2.69040   2.69585   2.70543
 Alpha virt. eigenvalues --    2.71556   2.72554   2.74080   2.75243   2.75467
 Alpha virt. eigenvalues --    2.76971   2.78890   2.79891   2.80424   2.80834
 Alpha virt. eigenvalues --    2.82004   2.83241   2.85162   2.86432   2.87500
 Alpha virt. eigenvalues --    2.89107   2.90356   2.91286   2.92149   2.93694
 Alpha virt. eigenvalues --    2.94112   2.95188   2.96766   2.97460   2.99559
 Alpha virt. eigenvalues --    3.00139   3.01400   3.03826   3.05997   3.07554
 Alpha virt. eigenvalues --    3.07923   3.08842   3.09623   3.11600   3.12994
 Alpha virt. eigenvalues --    3.14035   3.15291   3.16348   3.17853   3.18129
 Alpha virt. eigenvalues --    3.19812   3.21221   3.22397   3.23659   3.24663
 Alpha virt. eigenvalues --    3.28123   3.29185   3.30220   3.31944   3.34872
 Alpha virt. eigenvalues --    3.36231   3.38177   3.39814   3.41167   3.42699
 Alpha virt. eigenvalues --    3.49476   3.51315   3.61271   3.63006   3.66235
 Alpha virt. eigenvalues --    3.71758   3.78923   3.80462   3.81631   3.83211
 Alpha virt. eigenvalues --    3.84176   3.84405   3.84669   3.85709   3.87472
 Alpha virt. eigenvalues --    3.88375   3.89738   3.91711   3.92300   3.94175
 Alpha virt. eigenvalues --    3.96159   4.03017   4.05057   4.08527   4.13092
 Alpha virt. eigenvalues --    4.16121   4.16782   4.21579   4.27718   4.31485
 Alpha virt. eigenvalues --    4.33399   4.33918   4.37299   4.42866   4.46069
 Alpha virt. eigenvalues --    4.56865   5.11931   5.13360   5.20281   5.22822
 Alpha virt. eigenvalues --    5.26311   5.44769   5.47304   5.47786   5.65799
 Alpha virt. eigenvalues --    5.69684   5.70067   5.77605  23.73351  23.83851
 Alpha virt. eigenvalues --   23.86731  23.91039  23.95319  23.96687  23.99334
 Alpha virt. eigenvalues --   24.01553  24.02880  24.05788  24.06519  24.07082
 Alpha virt. eigenvalues --   24.08294  24.12422  24.28773  50.04547  50.06040
 Alpha virt. eigenvalues --   50.08019  50.13704
          Condensed to atoms (all electrons):
               1          2          3          4          5          6
     1  C   14.353806   2.235831  -2.612481   0.534013   0.666151   0.017537
     2  C    2.235831  15.458252  -2.482862  -1.530818  -0.024276   0.255443
     3  C   -2.612481  -2.482862  10.206940  -1.072048  -0.302675   0.011978
     4  C    0.534013  -1.530818  -1.072048  12.370582  -1.119264   0.070629
     5  C    0.666151  -0.024276  -0.302675  -1.119264   9.141298  -1.592041
     6  C    0.017537   0.255443   0.011978   0.070629  -1.592041   9.867749
     7  C   -4.789149  -1.090675   1.491688   0.413852  -0.578956  -1.899179
     8  C   -1.336301  -0.903487  -2.687371   0.183055  -0.236988  -0.115809
     9  C    1.136667   2.238505  -0.045725   0.109171   0.214451  -0.044901
    10  C   -3.483402  -8.394363   3.212178  -0.349940  -0.084347   0.325596
    11  O    0.030316   0.089034   0.013545   0.001710  -0.000203   0.009761
    12  C   -0.432304   0.006682   0.018462  -0.047148  -0.260393   0.043805
    13  C   -0.049255  -0.117456   0.032154  -0.213873  -0.125060   0.021574
    14  O    0.042542   0.409342  -0.208791   0.055500   0.002834  -0.008636
    15  C   -0.210777   0.698378   0.404290  -4.183087  -0.114887  -0.812165
    16  C   -0.097684  -0.189903  -0.528131   0.013818   0.303264   0.078015
    17  O   -0.033564  -0.085480  -0.067521  -0.247440   0.080537   0.002737
    18  C   -0.144615  -0.141853   0.126359   0.379881  -0.143350  -0.032463
    19  O    0.002196  -0.000459   0.022055   0.047773   0.003178   0.000833
    20  H   -0.042561   0.010958   0.455176  -0.020764  -0.036144  -0.012418
    21  H   -0.000981  -0.061950   0.360878  -0.057789   0.029668  -0.002302
    22  H   -0.010896  -0.028096  -0.010668   0.479137  -0.034303  -0.036836
    23  H   -0.019308   0.005591   0.028435  -0.118425   0.472450  -0.105620
    24  H   -0.027521  -0.021298  -0.016287   0.029334   0.464407  -0.060681
    25  H   -0.015994  -0.017158  -0.004360   0.003383  -0.049403   0.471698
    26  H    0.036989   0.012635   0.005171   0.010937  -0.076202   0.460818
    27  H   -0.139536   0.025591   0.007173   0.008448  -0.019911  -0.040683
    28  H   -0.012817  -0.017595   0.004874   0.001455  -0.000204  -0.001155
    29  H    0.049742  -0.004918   0.010849  -0.000711  -0.000550   0.000812
    30  H   -0.108932  -0.000086   0.009206   0.021505  -0.001306  -0.072949
    31  H   -0.058703   0.008611   0.014837  -0.008444   0.003591   0.026306
    32  H    0.084173   0.011440  -0.004807  -0.003682   0.001960   0.024312
    33  H   -0.020549  -0.100387   0.035464   0.002295   0.000561   0.002480
    34  H    0.012498   0.099507  -0.004290   0.000433   0.000406  -0.000886
    35  H   -0.004720  -0.014156  -0.021150   0.009224   0.003062   0.002433
    36  H   -0.005203  -0.256082   0.050430  -0.006759   0.000591   0.001706
    37  H    0.000702   0.000160  -0.000818   0.089849   0.001027   0.001814
    38  H    0.001491   0.000256   0.004018  -0.101568  -0.010040   0.004817
    39  H   -0.001502  -0.003046  -0.000347   0.019919   0.014135  -0.010429
    40  H    0.004832  -0.002438   0.039654   0.044667  -0.004989   0.003085
    41  H   -0.001920  -0.001450  -0.014383   0.004708   0.007751   0.008155
    42  H    0.010101   0.038108   0.097664  -0.062186   0.010610   0.002132
    43  H   -0.000943  -0.003969  -0.019566   0.035762  -0.000562   0.000668
               7          8          9         10         11         12
     1  C   -4.789149  -1.336301   1.136667  -3.483402   0.030316  -0.432304
     2  C   -1.090675  -0.903487   2.238505  -8.394363   0.089034   0.006682
     3  C    1.491688  -2.687371  -0.045725   3.212178   0.013545   0.018462
     4  C    0.413852   0.183055   0.109171  -0.349940   0.001710  -0.047148
     5  C   -0.578956  -0.236988   0.214451  -0.084347  -0.000203  -0.260393
     6  C   -1.899179  -0.115809  -0.044901   0.325596   0.009761   0.043805
     7  C   12.316263  -1.103035  -0.530178   0.372476  -0.057120   0.238247
     8  C   -1.103035  14.148350  -2.860836   0.394610   0.285033   0.026519
     9  C   -0.530178  -2.860836  11.986862  -5.187409  -0.032665  -0.126455
    10  C    0.372476   0.394610  -5.187409  18.651245  -0.093782   0.130853
    11  O   -0.057120   0.285033  -0.032665  -0.093782   8.230037  -0.050635
    12  C    0.238247   0.026519  -0.126455   0.130853  -0.050635   6.152239
    13  C   -0.067475   0.342033  -0.978441   0.201119  -0.003345   0.005775
    14  O    0.021140   0.019280  -0.167442   0.054922  -0.001607  -0.004670
    15  C    0.627669  -0.084120   0.085877  -0.493460  -0.000832   0.002071
    16  C   -0.017325  -0.026715   0.016854   0.075664   0.000043  -0.004218
    17  O   -0.003533  -0.006609   0.005314   0.062287  -0.000007   0.000360
    18  C    0.022893  -0.022438  -0.023065   0.064465  -0.000079  -0.001384
    19  O   -0.000741   0.000249  -0.000024  -0.000997   0.000000   0.000122
    20  H    0.022688  -0.010935   0.006992  -0.001092  -0.000003  -0.008396
    21  H   -0.004057   0.012774  -0.005778   0.052919   0.000023  -0.001177
    22  H    0.011604  -0.006936   0.001789   0.001646   0.000033  -0.001039
    23  H    0.047604  -0.001485   0.000402   0.001751  -0.000001  -0.000267
    24  H    0.023658  -0.000640  -0.000929  -0.005283   0.000003   0.000477
    25  H   -0.034052   0.009137   0.002256  -0.007480   0.000024  -0.002820
    26  H   -0.091598  -0.004782   0.000806   0.002361   0.000023  -0.008691
    27  H    0.497222  -0.017879  -0.011625   0.025341   0.012200  -0.009484
    28  H    0.015566  -0.029433   0.458929  -0.052827  -0.002689   0.000374
    29  H    0.011673  -0.123574   0.463343  -0.077826  -0.001579  -0.000110
    30  H    0.126730  -0.002270  -0.001526  -0.003133  -0.000145   0.408805
    31  H    0.017700  -0.041288   0.004219  -0.001545   0.001198   0.414241
    32  H   -0.186381   0.003498   0.000150   0.003608   0.000295   0.437969
    33  H   -0.003108  -0.010050   0.008666   0.052469   0.000054   0.000191
    34  H    0.000356  -0.011878  -0.015759  -0.134497   0.000039   0.000101
    35  H    0.001550   0.030604  -0.000796  -0.023113  -0.000043  -0.000229
    36  H   -0.001607  -0.035274   0.025858   0.297621   0.000135   0.000934
    37  H   -0.000269   0.000042  -0.000007  -0.000056   0.000000   0.000069
    38  H    0.001775   0.000260  -0.000049  -0.000469   0.000000   0.000322
    39  H   -0.001561  -0.000519   0.000218   0.001688   0.000000  -0.000252
    40  H   -0.002069   0.000091  -0.000429  -0.006645   0.000000   0.000087
    41  H    0.000560  -0.000031   0.000022   0.000362   0.000000   0.000655
    42  H   -0.004909   0.001028  -0.000823  -0.003773   0.000000  -0.000100
    43  H    0.000153  -0.000045   0.000009   0.000812   0.000000   0.000004
              13         14         15         16         17         18
     1  C   -0.049255   0.042542  -0.210777  -0.097684  -0.033564  -0.144615
     2  C   -0.117456   0.409342   0.698378  -0.189903  -0.085480  -0.141853
     3  C    0.032154  -0.208791   0.404290  -0.528131  -0.067521   0.126359
     4  C   -0.213873   0.055500  -4.183087   0.013818  -0.247440   0.379881
     5  C   -0.125060   0.002834  -0.114887   0.303264   0.080537  -0.143350
     6  C    0.021574  -0.008636  -0.812165   0.078015   0.002737  -0.032463
     7  C   -0.067475   0.021140   0.627669  -0.017325  -0.003533   0.022893
     8  C    0.342033   0.019280  -0.084120  -0.026715  -0.006609  -0.022438
     9  C   -0.978441  -0.167442   0.085877   0.016854   0.005314  -0.023065
    10  C    0.201119   0.054922  -0.493460   0.075664   0.062287   0.064465
    11  O   -0.003345  -0.001607  -0.000832   0.000043  -0.000007  -0.000079
    12  C    0.005775  -0.004670   0.002071  -0.004218   0.000360  -0.001384
    13  C    6.739506  -0.159222  -0.046563  -0.032572  -0.016767   0.032228
    14  O   -0.159222   7.987401   0.007123   0.000137  -0.000529  -0.001932
    15  C   -0.046563   0.007123  11.598011  -1.101240   0.573132  -0.806277
    16  C   -0.032572   0.000137  -1.101240   8.030830  -0.012758  -0.828763
    17  O   -0.016767  -0.000529   0.573132  -0.012758   8.044948  -0.248784
    18  C    0.032228  -0.001932  -0.806277  -0.828763  -0.248784   6.953220
    19  O   -0.000066  -0.000007   0.032586  -0.139248  -0.019050   0.133240
    20  H   -0.008137   0.000949   0.009849  -0.000416  -0.001077   0.010825
    21  H   -0.001101   0.001911   0.028437   0.013428   0.009009  -0.012755
    22  H    0.000298   0.000159  -0.009033  -0.027119  -0.009348   0.019849
    23  H    0.000078   0.000009   0.052233  -0.015518   0.000254   0.003831
    24  H    0.000479   0.000035  -0.035913  -0.002421  -0.000338   0.019808
    25  H   -0.001031   0.000033  -0.000721  -0.000648  -0.000065   0.000902
    26  H   -0.000472   0.000003  -0.000306   0.002076   0.000054  -0.000201
    27  H    0.001301   0.000002   0.000278  -0.000312  -0.000010  -0.000147
    28  H   -0.015544  -0.005575  -0.000070  -0.000002  -0.000002  -0.000008
    29  H    0.020791   0.001509  -0.000262  -0.000035  -0.000002   0.000049
    30  H   -0.000428  -0.000023   0.008046  -0.000863  -0.000014   0.000521
    31  H   -0.000187   0.000046   0.000338   0.000022   0.000000  -0.000003
    32  H    0.000131  -0.000015  -0.003087   0.000213  -0.000001   0.000220
    33  H    0.417845  -0.010395  -0.009520  -0.000218   0.004931   0.002434
    34  H    0.437754  -0.004715   0.001198   0.000078  -0.000058  -0.000077
    35  H    0.378352   0.011081  -0.000467   0.001097   0.000125  -0.000493
    36  H   -0.039013   0.240313  -0.001590   0.000043   0.000003  -0.000248
    37  H    0.000099   0.000000  -0.158728   0.471314  -0.004434  -0.037284
    38  H    0.000033  -0.000001   0.070278   0.370079   0.012435   0.012895
    39  H   -0.000824  -0.000002  -0.057664   0.411416  -0.013473   0.016384
    40  H    0.000511   0.000036   0.049987  -0.146636   0.245538   0.062560
    41  H    0.000015   0.000004  -0.073554  -0.009725   0.012253   0.459084
    42  H    0.000460  -0.000127  -0.030383  -0.041929  -0.010515   0.361509
    43  H    0.000016   0.000001  -0.047460  -0.008270   0.020205   0.055685
              19         20         21         22         23         24
     1  C    0.002196  -0.042561  -0.000981  -0.010896  -0.019308  -0.027521
     2  C   -0.000459   0.010958  -0.061950  -0.028096   0.005591  -0.021298
     3  C    0.022055   0.455176   0.360878  -0.010668   0.028435  -0.016287
     4  C    0.047773  -0.020764  -0.057789   0.479137  -0.118425   0.029334
     5  C    0.003178  -0.036144   0.029668  -0.034303   0.472450   0.464407
     6  C    0.000833  -0.012418  -0.002302  -0.036836  -0.105620  -0.060681
     7  C   -0.000741   0.022688  -0.004057   0.011604   0.047604   0.023658
     8  C    0.000249  -0.010935   0.012774  -0.006936  -0.001485  -0.000640
     9  C   -0.000024   0.006992  -0.005778   0.001789   0.000402  -0.000929
    10  C   -0.000997  -0.001092   0.052919   0.001646   0.001751  -0.005283
    11  O    0.000000  -0.000003   0.000023   0.000033  -0.000001   0.000003
    12  C    0.000122  -0.008396  -0.001177  -0.001039  -0.000267   0.000477
    13  C   -0.000066  -0.008137  -0.001101   0.000298   0.000078   0.000479
    14  O   -0.000007   0.000949   0.001911   0.000159   0.000009   0.000035
    15  C    0.032586   0.009849   0.028437  -0.009033   0.052233  -0.035913
    16  C   -0.139248  -0.000416   0.013428  -0.027119  -0.015518  -0.002421
    17  O   -0.019050  -0.001077   0.009009  -0.009348   0.000254  -0.000338
    18  C    0.133240   0.010825  -0.012755   0.019849   0.003831   0.019808
    19  O    8.090651  -0.000156  -0.000704  -0.000704  -0.000538   0.000209
    20  H   -0.000156   0.399864  -0.025042   0.002708   0.000207   0.000374
    21  H   -0.000704  -0.025042   0.461697  -0.000263  -0.000198   0.000239
    22  H   -0.000704   0.002708  -0.000263   0.441096  -0.003982   0.003928
    23  H   -0.000538   0.000207  -0.000198  -0.003982   0.501023  -0.030212
    24  H    0.000209   0.000374   0.000239   0.003928  -0.030212   0.449905
    25  H   -0.000002   0.000160  -0.000020   0.003367  -0.005367   0.004782
    26  H   -0.000006  -0.000005   0.000001   0.000217  -0.005658  -0.004083
    27  H    0.000000  -0.000133   0.000003  -0.000177  -0.000107  -0.000012
    28  H    0.000000   0.000046  -0.000022   0.000003   0.000000   0.000000
    29  H    0.000000  -0.000015   0.000023   0.000007   0.000000   0.000000
    30  H   -0.000005  -0.000979  -0.000047  -0.000085   0.000014  -0.001654
    31  H    0.000000   0.000124  -0.000009   0.000013   0.000004  -0.000048
    32  H    0.000000  -0.000043   0.000007   0.000017  -0.000153   0.000606
    33  H    0.000002   0.000025   0.001128   0.000046   0.000001   0.000003
    34  H    0.000000  -0.000004  -0.000370  -0.000032   0.000000   0.000000
    35  H    0.000000   0.000018   0.000300   0.000549  -0.000001   0.000001
    36  H   -0.000001  -0.000174  -0.000154   0.000004   0.000000   0.000001
    37  H    0.009394  -0.000007  -0.000085  -0.000294   0.000137  -0.000111
    38  H   -0.002135   0.000064  -0.000003   0.000862   0.004717   0.000483
    39  H   -0.000017  -0.000007   0.000002   0.001478   0.000193  -0.000023
    40  H    0.003650  -0.000139  -0.001857   0.001046  -0.000085   0.000045
    41  H   -0.046701   0.000369   0.000129  -0.000083  -0.000666  -0.000869
    42  H   -0.030278  -0.003501  -0.002640  -0.000315  -0.000040   0.000296
    43  H    0.266399   0.000097   0.000135  -0.000027   0.000024  -0.000007
              25         26         27         28         29         30
     1  C   -0.015994   0.036989  -0.139536  -0.012817   0.049742  -0.108932
     2  C   -0.017158   0.012635   0.025591  -0.017595  -0.004918  -0.000086
     3  C   -0.004360   0.005171   0.007173   0.004874   0.010849   0.009206
     4  C    0.003383   0.010937   0.008448   0.001455  -0.000711   0.021505
     5  C   -0.049403  -0.076202  -0.019911  -0.000204  -0.000550  -0.001306
     6  C    0.471698   0.460818  -0.040683  -0.001155   0.000812  -0.072949
     7  C   -0.034052  -0.091598   0.497222   0.015566   0.011673   0.126730
     8  C    0.009137  -0.004782  -0.017879  -0.029433  -0.123574  -0.002270
     9  C    0.002256   0.000806  -0.011625   0.458929   0.463343  -0.001526
    10  C   -0.007480   0.002361   0.025341  -0.052827  -0.077826  -0.003133
    11  O    0.000024   0.000023   0.012200  -0.002689  -0.001579  -0.000145
    12  C   -0.002820  -0.008691  -0.009484   0.000374  -0.000110   0.408805
    13  C   -0.001031  -0.000472   0.001301  -0.015544   0.020791  -0.000428
    14  O    0.000033   0.000003   0.000002  -0.005575   0.001509  -0.000023
    15  C   -0.000721  -0.000306   0.000278  -0.000070  -0.000262   0.008046
    16  C   -0.000648   0.002076  -0.000312  -0.000002  -0.000035  -0.000863
    17  O   -0.000065   0.000054  -0.000010  -0.000002  -0.000002  -0.000014
    18  C    0.000902  -0.000201  -0.000147  -0.000008   0.000049   0.000521
    19  O   -0.000002  -0.000006   0.000000   0.000000   0.000000  -0.000005
    20  H    0.000160  -0.000005  -0.000133   0.000046  -0.000015  -0.000979
    21  H   -0.000020   0.000001   0.000003  -0.000022   0.000023  -0.000047
    22  H    0.003367   0.000217  -0.000177   0.000003   0.000007  -0.000085
    23  H   -0.005367  -0.005658  -0.000107   0.000000   0.000000   0.000014
    24  H    0.004782  -0.004083  -0.000012   0.000000   0.000000  -0.001654
    25  H    0.473086  -0.027488  -0.006455   0.000005  -0.000003  -0.000073
    26  H   -0.027488   0.487811  -0.005044   0.000000  -0.000002   0.000189
    27  H   -0.006455  -0.005044   0.486130  -0.000020   0.000010   0.005217
    28  H    0.000005   0.000000  -0.000020   0.405698  -0.016405   0.000001
    29  H   -0.000003  -0.000002   0.000010  -0.016405   0.425360   0.000002
    30  H   -0.000073   0.000189   0.005217   0.000001   0.000002   0.471467
    31  H   -0.000239  -0.000146  -0.007197   0.000033   0.000001  -0.028687
    32  H    0.000178   0.003116  -0.002613  -0.000002   0.000001  -0.027499
    33  H   -0.000002  -0.000001  -0.000001  -0.000241   0.000377  -0.000001
    34  H    0.000004   0.000000  -0.000002   0.000363   0.001052   0.000000
    35  H   -0.000011  -0.000001  -0.000006   0.000110  -0.000250  -0.000001
    36  H   -0.000001   0.000000   0.000002  -0.000334   0.000254  -0.000009
    37  H   -0.000010  -0.000002   0.000000   0.000000   0.000000   0.000000
    38  H    0.000071  -0.000007  -0.000001   0.000000   0.000000  -0.000002
    39  H    0.000034   0.000016   0.000000   0.000000   0.000000   0.000001
    40  H    0.000004  -0.000004   0.000001   0.000000   0.000001   0.000002
    41  H   -0.000023   0.000001  -0.000001   0.000000   0.000000  -0.000005
    42  H    0.000001  -0.000001   0.000001   0.000000   0.000000  -0.000069
    43  H    0.000000   0.000000   0.000000   0.000000   0.000000   0.000000
              31         32         33         34         35         36
     1  C   -0.058703   0.084173  -0.020549   0.012498  -0.004720  -0.005203
     2  C    0.008611   0.011440  -0.100387   0.099507  -0.014156  -0.256082
     3  C    0.014837  -0.004807   0.035464  -0.004290  -0.021150   0.050430
     4  C   -0.008444  -0.003682   0.002295   0.000433   0.009224  -0.006759
     5  C    0.003591   0.001960   0.000561   0.000406   0.003062   0.000591
     6  C    0.026306   0.024312   0.002480  -0.000886   0.002433   0.001706
     7  C    0.017700  -0.186381  -0.003108   0.000356   0.001550  -0.001607
     8  C   -0.041288   0.003498  -0.010050  -0.011878   0.030604  -0.035274
     9  C    0.004219   0.000150   0.008666  -0.015759  -0.000796   0.025858
    10  C   -0.001545   0.003608   0.052469  -0.134497  -0.023113   0.297621
    11  O    0.001198   0.000295   0.000054   0.000039  -0.000043   0.000135
    12  C    0.414241   0.437969   0.000191   0.000101  -0.000229   0.000934
    13  C   -0.000187   0.000131   0.417845   0.437754   0.378352  -0.039013
    14  O    0.000046  -0.000015  -0.010395  -0.004715   0.011081   0.240313
    15  C    0.000338  -0.003087  -0.009520   0.001198  -0.000467  -0.001590
    16  C    0.000022   0.000213  -0.000218   0.000078   0.001097   0.000043
    17  O    0.000000  -0.000001   0.004931  -0.000058   0.000125   0.000003
    18  C   -0.000003   0.000220   0.002434  -0.000077  -0.000493  -0.000248
    19  O    0.000000   0.000000   0.000002   0.000000   0.000000  -0.000001
    20  H    0.000124  -0.000043   0.000025  -0.000004   0.000018  -0.000174
    21  H   -0.000009   0.000007   0.001128  -0.000370   0.000300  -0.000154
    22  H    0.000013   0.000017   0.000046  -0.000032   0.000549   0.000004
    23  H    0.000004  -0.000153   0.000001   0.000000  -0.000001   0.000000
    24  H   -0.000048   0.000606   0.000003   0.000000   0.000001   0.000001
    25  H   -0.000239   0.000178  -0.000002   0.000004  -0.000011  -0.000001
    26  H   -0.000146   0.003116  -0.000001   0.000000  -0.000001   0.000000
    27  H   -0.007197  -0.002613  -0.000001  -0.000002  -0.000006   0.000002
    28  H    0.000033  -0.000002  -0.000241   0.000363   0.000110  -0.000334
    29  H    0.000001   0.000001   0.000377   0.001052  -0.000250   0.000254
    30  H   -0.028687  -0.027499  -0.000001   0.000000  -0.000001  -0.000009
    31  H    0.486463  -0.021218   0.000000   0.000000   0.000000  -0.000001
    32  H   -0.021218   0.490236   0.000000   0.000000   0.000000   0.000000
    33  H    0.000000   0.000000   0.464166  -0.026544  -0.022446   0.001356
    34  H    0.000000   0.000000  -0.026544   0.461388  -0.022158  -0.001051
    35  H    0.000000   0.000000  -0.022446  -0.022158   0.465408   0.000667
    36  H   -0.000001   0.000000   0.001356  -0.001051   0.000667   0.433335
    37  H    0.000000   0.000000   0.000001   0.000000   0.000000   0.000000
    38  H    0.000000  -0.000001  -0.000002   0.000000  -0.000001   0.000000
    39  H    0.000000   0.000000   0.000010   0.000000   0.000012   0.000000
    40  H    0.000000   0.000000   0.000277   0.000012   0.000052   0.000001
    41  H    0.000000  -0.000003   0.000001   0.000000   0.000000   0.000000
    42  H    0.000002   0.000001  -0.000012  -0.000001   0.000000   0.000004
    43  H    0.000000   0.000000   0.000008   0.000000   0.000000   0.000000
              37         38         39         40         41         42
     1  C    0.000702   0.001491  -0.001502   0.004832  -0.001920   0.010101
     2  C    0.000160   0.000256  -0.003046  -0.002438  -0.001450   0.038108
     3  C   -0.000818   0.004018  -0.000347   0.039654  -0.014383   0.097664
     4  C    0.089849  -0.101568   0.019919   0.044667   0.004708  -0.062186
     5  C    0.001027  -0.010040   0.014135  -0.004989   0.007751   0.010610
     6  C    0.001814   0.004817  -0.010429   0.003085   0.008155   0.002132
     7  C   -0.000269   0.001775  -0.001561  -0.002069   0.000560  -0.004909
     8  C    0.000042   0.000260  -0.000519   0.000091  -0.000031   0.001028
     9  C   -0.000007  -0.000049   0.000218  -0.000429   0.000022  -0.000823
    10  C   -0.000056  -0.000469   0.001688  -0.006645   0.000362  -0.003773
    11  O    0.000000   0.000000   0.000000   0.000000   0.000000   0.000000
    12  C    0.000069   0.000322  -0.000252   0.000087   0.000655  -0.000100
    13  C    0.000099   0.000033  -0.000824   0.000511   0.000015   0.000460
    14  O    0.000000  -0.000001  -0.000002   0.000036   0.000004  -0.000127
    15  C   -0.158728   0.070278  -0.057664   0.049987  -0.073554  -0.030383
    16  C    0.471314   0.370079   0.411416  -0.146636  -0.009725  -0.041929
    17  O   -0.004434   0.012435  -0.013473   0.245538   0.012253  -0.010515
    18  C   -0.037284   0.012895   0.016384   0.062560   0.459084   0.361509
    19  O    0.009394  -0.002135  -0.000017   0.003650  -0.046701  -0.030278
    20  H   -0.000007   0.000064  -0.000007  -0.000139   0.000369  -0.003501
    21  H   -0.000085  -0.000003   0.000002  -0.001857   0.000129  -0.002640
    22  H   -0.000294   0.000862   0.001478   0.001046  -0.000083  -0.000315
    23  H    0.000137   0.004717   0.000193  -0.000085  -0.000666  -0.000040
    24  H   -0.000111   0.000483  -0.000023   0.000045  -0.000869   0.000296
    25  H   -0.000010   0.000071   0.000034   0.000004  -0.000023   0.000001
    26  H   -0.000002  -0.000007   0.000016  -0.000004   0.000001  -0.000001
    27  H    0.000000  -0.000001   0.000000   0.000001  -0.000001   0.000001
    28  H    0.000000   0.000000   0.000000   0.000000   0.000000   0.000000
    29  H    0.000000   0.000000   0.000000   0.000001   0.000000   0.000000
    30  H    0.000000  -0.000002   0.000001   0.000002  -0.000005  -0.000069
    31  H    0.000000   0.000000   0.000000   0.000000   0.000000   0.000002
    32  H    0.000000  -0.000001   0.000000   0.000000  -0.000003   0.000001
    33  H    0.000001  -0.000002   0.000010   0.000277   0.000001  -0.000012
    34  H    0.000000   0.000000   0.000000   0.000012   0.000000  -0.000001
    35  H    0.000000  -0.000001   0.000012   0.000052   0.000000   0.000000
    36  H    0.000000   0.000000   0.000000   0.000001   0.000000   0.000004
    37  H    0.469579  -0.021400  -0.023440   0.000627   0.000399  -0.000098
    38  H   -0.021400   0.472398  -0.024259   0.000107   0.002478   0.000119
    39  H   -0.023440  -0.024259   0.471884   0.000936  -0.000170  -0.000221
    40  H    0.000627   0.000107   0.000936   0.415430  -0.000133   0.000779
    41  H    0.000399   0.002478  -0.000170  -0.000133   0.466917  -0.028322
    42  H   -0.000098   0.000119  -0.000221   0.000779  -0.028322   0.496747
    43  H   -0.000345   0.000155   0.000016  -0.002031   0.003551  -0.006378
              43
     1  C   -0.000943
     2  C   -0.003969
     3  C   -0.019566
     4  C    0.035762
     5  C   -0.000562
     6  C    0.000668
     7  C    0.000153
     8  C   -0.000045
     9  C    0.000009
    10  C    0.000812
    11  O    0.000000
    12  C    0.000004
    13  C    0.000016
    14  O    0.000001
    15  C   -0.047460
    16  C   -0.008270
    17  O    0.020205
    18  C    0.055685
    19  O    0.266399
    20  H    0.000097
    21  H    0.000135
    22  H   -0.000027
    23  H    0.000024
    24  H   -0.000007
    25  H    0.000000
    26  H    0.000000
    27  H    0.000000
    28  H    0.000000
    29  H    0.000000
    30  H    0.000000
    31  H    0.000000
    32  H    0.000000
    33  H    0.000008
    34  H    0.000000
    35  H    0.000000
    36  H    0.000000
    37  H   -0.000345
    38  H    0.000155
    39  H    0.000016
    40  H   -0.002031
    41  H    0.003551
    42  H   -0.006378
    43  H    0.402950
 Mulliken charges:
               1
     1  C    0.442031
     2  C   -0.110060
     3  C   -0.559196
     4  C    0.202909
     5  C   -0.605873
     6  C   -0.867743
     7  C    0.183908
     8  C    0.224166
     9  C   -0.732499
    10  C    0.419442
    11  O   -0.428773
    12  C   -0.929596
    13  C   -0.755720
    14  O   -0.282621
    15  C    0.032385
    16  C   -0.555719
    17  O   -0.292745
    18  C   -0.292620
    19  O   -0.370696
    20  H    0.250657
    21  H    0.206592
    22  H    0.210383
    23  H    0.188674
    24  H    0.209260
    25  H    0.204302
    26  H    0.201479
    27  H    0.192434
    28  H    0.267488
    29  H    0.240384
    30  H    0.199083
    31  H    0.189965
    32  H    0.187375
    33  H    0.208685
    34  H    0.207133
    35  H    0.205397
    36  H    0.294243
    37  H    0.202175
    38  H    0.199822
    39  H    0.199412
    40  H    0.293439
    41  H    0.210626
    42  H    0.207058
    43  H    0.302950
 Sum of Mulliken charges =   0.00000
 Mulliken charges with hydrogens summed into heavy atoms:
               1
     1  C    0.442031
     2  C   -0.110060
     3  C   -0.101946
     4  C    0.413292
     5  C   -0.207939
     6  C   -0.461962
     7  C    0.376342
     8  C    0.224166
     9  C   -0.224626
    10  C    0.419442
    11  O   -0.428773
    12  C   -0.353173
    13  C   -0.134505
    14  O    0.011622
    15  C    0.032385
    16  C    0.045691
    17  O    0.000694
    18  C    0.125065
    19  O   -0.067746
 Electronic spatial extent (au):  <R**2>=           5626.9537
 Charge=              0.0000 electrons
 Dipole moment (field-independent basis, Debye):
    X=              2.0494    Y=             -2.9840    Z=             -3.3746  Tot=              4.9489
 Quadrupole moment (field-independent basis, Debye-Ang):
   XX=           -157.7495   YY=           -102.3836   ZZ=           -115.8338
   XY=             17.3896   XZ=            -13.6424   YZ=              7.1185
 Traceless Quadrupole moment (field-independent basis, Debye-Ang):
   XX=            -32.4272   YY=             22.9387   ZZ=              9.4885
   XY=             17.3896   XZ=            -13.6424   YZ=              7.1185
 Octapole moment (field-independent basis, Debye-Ang**2):
  XXX=             26.7680  YYY=            -53.3948  ZZZ=            -13.8130  XYY=             -8.3951
  XXY=            -79.3373  XXZ=            -23.9059  XZZ=              8.7944  YZZ=             -7.6076
  YYZ=             -2.7970  XYZ=             -2.2548
 Hexadecapole moment (field-independent basis, Debye-Ang**3):
 XXXX=          -5988.9220 YYYY=          -1725.7960 ZZZZ=           -701.3229 XXXY=            203.1715
 XXXZ=           -342.5021 YYYX=            105.7331 YYYZ=            -24.8174 ZZZX=            -15.1626
 ZZZY=             15.1209 XXYY=          -1009.7286 XXZZ=           -940.4496 YYZZ=           -435.3919
 XXYZ=             34.6089 YYXZ=            -14.8556 ZZXY=            -11.6553
 N-N= 1.595849398356D+03 E-N=-5.260669025817D+03  KE= 8.827926741196D+02
 1\1\GINC-SNODE28\SP\RmPW1PW91\6-311+G(d,p)\C15H24O4\ROOT\25-Jan-2024\0
 \\# nmr=giao mpw1pw91/6-311+g(d,p) scrf(smd,solvent=methanol,read) gue
 ss=read geom=check\\NMR calculation\\0,1\C,0,-1.8549856701,0.662294163
 4,-0.0130913088\C,0,-1.0757015509,-0.4218849262,0.209314852\C,0,0.3834
 523974,-0.4366895093,0.560634676\C,0,1.2907175828,0.3350604703,-0.4334
 860298\C,0,1.1376100307,1.8643729027,-0.2831665673\C,0,-0.1953641111,2
 .4454074602,-0.7913092272\C,0,-1.4816379884,2.1240794183,0.0006806114\
 C,0,-3.240192158,0.2245404429,-0.2564066725\C,0,-3.3147017725,-1.28375
 51987,-0.0851127207\C,0,-1.8437635547,-1.7349029652,0.0551765098\O,0,-
 4.1904948581,0.9540274199,-0.5419766729\C,0,-1.4526258327,2.6725407224
 ,1.4424123837\C,0,-1.3575671727,-2.5254745036,-1.1680433938\O,0,-1.606
 3544531,-2.4949910675,1.253075041\C,0,2.7716743012,-0.1582911843,-0.34
 60604505\C,0,3.6452289708,0.443846492,-1.4539896881\O,0,2.8004122827,-
 1.6015480116,-0.4897124037\C,0,3.3994564059,0.0793125295,1.0372673176\
 O,0,4.712545439,-0.4773388074,1.1268517263\H,0,0.4979885821,-0.0011512
 799,1.5629378664\H,0,0.7225028938,-1.4712964919,0.6335779745\H,0,0.970
 5712784,0.0654011608,-1.4513900448\H,0,1.9307482454,2.3642679839,-0.84
 91820992\H,0,1.2908544411,2.1468470713,0.7671137596\H,0,-0.340859922,2
 .1301378904,-1.8338631378\H,0,-0.0958691869,3.5392845607,-0.8130540675
 \H,0,-2.2971343079,2.6474831872,-0.5160267164\H,0,-3.8640584944,-1.508
 6166088,0.8368893428\H,0,-3.854378076,-1.7470570953,-0.9178887778\H,0,
 -0.7050195339,2.165530356,2.0619459236\H,0,-2.4279459813,2.54271698,1.
 9260997358\H,0,-1.219250949,3.7446544549,1.4402328446\H,0,-0.288000020
 8,-2.7490637731,-1.0937758168\H,0,-1.9030936675,-3.4754685557,-1.23562
 81436\H,0,-1.5347005221,-1.9674774507,-2.0938546566\H,0,-1.9627348033,
 -3.3883421842,1.107555677\H,0,4.6360979751,-0.0195474254,-1.4332442219
 \H,0,3.7804135195,1.5232171353,-1.3391640988\H,0,3.1976195687,0.260386
 1585,-2.4389838881\H,0,2.6785176918,-1.808985293,-1.4321685387\H,0,3.4
 995459933,1.1506938295,1.2307024832\H,0,2.7578936357,-0.3506377123,1.8
 186504604\H,0,4.6259833522,-1.3924827457,0.8048601575\\Version=ES64L-G
 09RevD.01\State=1-A\HF=-887.0181842\RMSD=3.287e-09\Dipole=0.8015247,-1
 .1528231,-1.3489296\Quadrupole=-23.8321681,16.6201817,7.2119864,13.441
 3934,-9.9319299,5.6161766\PG=C01 [X(C15H24O4)]\\@


 IN THE LONG RUN, DIGGING FOR TRUTH HAS ALWAYS PROVED NOT ONLY 
 MORE INTERESTING BUT MORE PROFITABLE THAN DIGGING FOR GOLD.

                             -- GEORGE R. HARRISON
 Job cpu time:       0 days  1 hours 15 minutes 44.5 seconds.
 File lengths (MBytes):  RWF=    325 Int=      0 D2E=      0 Chk=    483 Scr=      1
 Normal termination of Gaussian 09 at Thu Jan 25 10:22:59 2024.
