# Supplementary material for: New patchoulol- and guaiane-type sesquiterpenoids from Sanguisorba officinalis with anti-melanogenic activity
Source: Nat Prod Bioprospect. 2026 May 12;16(1):63. doi: 10.1007/s13659-026-00616-0 (PMC13161421; doi:10.1007/s13659-026-00616-0)
Supplement: Supplementary file 2 — Additional file 2. It includes the calculated NMR data of compound 11. [file 13659_2026_616_MOESM2_ESM.zip › New folder/11S-nmr-14.log]

 Entering Gaussian System, Link 0=/gpfs/home/zhengshan/software/Gaussian/g09/g09
 Input=DY-202A-7R_14-2.gjf
 Output=DY-202A-7R_14-2.log
 Initial command:
 /gpfs/home/zhengshan/software/Gaussian/g09/l1.exe "/gpfs/home/zhengshan/software/Gaussian/g09/scratch/zhengshan/%J/Gau-14145.inp" -scrdir="/gpfs/home/zhengshan/software/Gaussian/g09/scratch/zhengshan/%J/"
 Entering Link 1 = /gpfs/home/zhengshan/software/Gaussian/g09/l1.exe PID=     14146.
  
 Copyright (c) 1988,1990,1992,1993,1995,1998,2003,2009,2013,
            Gaussian, Inc.  All Rights Reserved.
  
 This is part of the Gaussian(R) 09 program.  It is based on
 the Gaussian(R) 03 system (copyright 2003, Gaussian, Inc.),
 the Gaussian(R) 98 system (copyright 1998, Gaussian, Inc.),
 the Gaussian(R) 94 system (copyright 1995, Gaussian, Inc.),
 the Gaussian 92(TM) system (copyright 1992, Gaussian, Inc.),
 the Gaussian 90(TM) system (copyright 1990, Gaussian, Inc.),
 the Gaussian 88(TM) system (copyright 1988, Gaussian, Inc.),
 the Gaussian 86(TM) system (copyright 1986, Carnegie Mellon
 University), and the Gaussian 82(TM) system (copyright 1983,
 Carnegie Mellon University). Gaussian is a federally registered
 trademark of Gaussian, Inc.
  
 This software contains proprietary and confidential information,
 including trade secrets, belonging to Gaussian, Inc.
  
 This software is provided under written license and may be
 used, copied, transmitted, or stored only in accord with that
 written license.
  
 The following legend is applicable only to US Government
 contracts under FAR:
  
                    RESTRICTED RIGHTS LEGEND
  
 Use, reproduction and disclosure by the US Government is
 subject to restrictions as set forth in subparagraphs (a)
 and (c) of the Commercial Computer Software - Restricted
 Rights clause in FAR 52.227-19.
  
 Gaussian, Inc.
 340 Quinnipiac St., Bldg. 40, Wallingford CT 06492
  
  
 ---------------------------------------------------------------
 Warning -- This program may not be used in any manner that
 competes with the business of Gaussian, Inc. or will provide
 assistance to any competitor of Gaussian, Inc.  The licensee
 of this program is prohibited from giving any competitor of
 Gaussian, Inc. access to this program.  By using this program,
 the user acknowledges that Gaussian, Inc. is engaged in the
 business of creating and licensing software in the field of
 computational chemistry and represents and warrants to the
 licensee that it is not a competitor of Gaussian, Inc. and that
 it will not use this program in any manner prohibited above.
 ---------------------------------------------------------------
  

 Cite this work as:
 Gaussian 09, Revision D.01,
 M. J. Frisch, G. W. Trucks, H. B. Schlegel, G. E. Scuseria, 
 M. A. Robb, J. R. Cheeseman, G. Scalmani, V. Barone, B. Mennucci, 
 G. A. Petersson, H. Nakatsuji, M. Caricato, X. Li, H. P. Hratchian, 
 A. F. Izmaylov, J. Bloino, G. Zheng, J. L. Sonnenberg, M. Hada, 
 M. Ehara, K. Toyota, R. Fukuda, J. Hasegawa, M. Ishida, T. Nakajima, 
 Y. Honda, O. Kitao, H. Nakai, T. Vreven, J. A. Montgomery, Jr., 
 J. E. Peralta, F. Ogliaro, M. Bearpark, J. J. Heyd, E. Brothers, 
 K. N. Kudin, V. N. Staroverov, T. Keith, R. Kobayashi, J. Normand, 
 K. Raghavachari, A. Rendell, J. C. Burant, S. S. Iyengar, J. Tomasi, 
 M. Cossi, N. Rega, J. M. Millam, M. Klene, J. E. Knox, J. B. Cross, 
 V. Bakken, C. Adamo, J. Jaramillo, R. Gomperts, R. E. Stratmann, 
 O. Yazyev, A. J. Austin, R. Cammi, C. Pomelli, J. W. Ochterski, 
 R. L. Martin, K. Morokuma, V. G. Zakrzewski, G. A. Voth, 
 P. Salvador, J. J. Dannenberg, S. Dapprich, A. D. Daniels, 
 O. Farkas, J. B. Foresman, J. V. Ortiz, J. Cioslowski, 
 and D. J. Fox, Gaussian, Inc., Wallingford CT, 2013.
 
 ******************************************
 Gaussian 09:  ES64L-G09RevD.01 24-Apr-2013
                25-Jan-2024 
 ******************************************
 %chk=DY-202A-7R_14.chk
 %mem=16GB
 %nprocshared=4
 Will use up to    4 processors via shared memory.
 ----------------------------------------------------------------------
 # nmr=giao mpw1pw91/6-311+g(d,p) scrf(smd,solvent=methanol,read) guess
 =read geom=check
 ----------------------------------------------------------------------
 1/29=2,38=1,40=2/1;
 2/12=2,40=1/2;
 3/5=4,6=6,7=111,11=2,14=-4,16=1,25=1,30=1,70=32203,72=3,74=-7,116=-2/1,2,8,3;
 4/5=1/1;
 5/5=2,38=6,53=3/2;
 8/6=1,10=90,11=11/1;
 10/13=100,45=16/2;
 6/7=2,8=2,9=2,10=2,28=1/1;
 99/9=1/99;
 ---------------
 NMR calculation
 ---------------
 Structure from the checkpoint file:  "DY-202A-7R_14.chk"
 Charge =  0 Multiplicity = 1
 Redundant internal coordinates found in file.
 C,0,-1.8495086956,0.6558369837,-0.0084483908
 C,0,-1.0699182695,-0.4286972084,0.2143317084
 C,0,0.3858888824,-0.4311341767,0.5821560156
 C,0,1.2886051854,0.3328457789,-0.4234183437
 C,0,1.137256953,1.8635760963,-0.2775115393
 C,0,-0.1990037003,2.4481273357,-0.7727812402
 C,0,-1.4801753396,2.1186017677,0.0249738017
 C,0,-3.2261363658,0.2142744418,-0.2843897753
 C,0,-3.2980603623,-1.29519883,-0.1248827008
 C,0,-1.8358898576,-1.745681309,0.0380043479
 O,0,-4.176035421,0.9397294713,-0.5821657108
 C,0,-1.4425392624,2.6506065995,1.4723600732
 C,0,-1.3226974651,-2.5396221217,-1.1698731841
 O,0,-1.7448337506,-2.5519686898,1.228333358
 C,0,2.7725398953,-0.1528491514,-0.343197916
 C,0,3.6162722577,0.400900059,-1.4982655445
 O,0,2.8109381914,-1.6007940517,-0.417952788
 C,0,3.4247974682,0.1541874278,1.0147550846
 O,0,4.741492085,-0.3927757234,1.1061384779
 H,0,0.493767272,0.0204270264,1.5776286173
 H,0,0.7408968049,-1.4606792048,0.6699754486
 H,0,0.9597905322,0.0569237955,-1.4365663185
 H,0,1.9264250399,2.360581302,-0.8519758825
 H,0,1.3005470634,2.1481305848,0.770564518
 H,0,-0.3513894197,2.1417231892,-1.8169556894
 H,0,-0.0989290715,3.5421291217,-0.7858276085
 H,0,-2.2988972322,2.6469363953,-0.4814385431
 H,0,-3.8652164675,-1.5279906856,0.7843201495
 H,0,-3.8186573509,-1.7579688252,-0.9694539337
 H,0,-0.6916296938,2.1365399117,2.0818314637
 H,0,-2.414998535,2.515168532,1.9602500647
 H,0,-1.2090103739,3.7226667975,1.4816464533
 H,0,-0.25930032,-2.7839302596,-1.0586092034
 H,0,-1.8829465224,-3.4774025207,-1.2582489166
 H,0,-1.4467693689,-1.9707027837,-2.0977556397
 H,0,-0.8573688219,-2.9497869877,1.2528007338
 H,0,4.6197486198,-0.033890884,-1.4643096057
 H,0,3.7229016871,1.4885700032,-1.453285339
 H,0,3.1599264358,0.1438705021,-2.4625706135
 H,0,2.6925364571,-1.8537220208,-1.3493214737
 H,0,3.5232549401,1.2337336844,1.1548309587
 H,0,2.7980301524,-0.2403798761,1.8268193358
 H,0,4.6543957443,-1.3199114973,0.8202852901
 Recover connectivity data from disk.
                          Input orientation:                          
 ---------------------------------------------------------------------
 Center     Atomic      Atomic             Coordinates (Angstroms)
 Number     Number       Type             X           Y           Z
 ---------------------------------------------------------------------
      1          6           0       -1.849509    0.655837   -0.008448
      2          6           0       -1.069918   -0.428697    0.214332
      3          6           0        0.385889   -0.431134    0.582156
      4          6           0        1.288605    0.332846   -0.423418
      5          6           0        1.137257    1.863576   -0.277512
      6          6           0       -0.199004    2.448127   -0.772781
      7          6           0       -1.480175    2.118602    0.024974
      8          6           0       -3.226136    0.214274   -0.284390
      9          6           0       -3.298060   -1.295199   -0.124883
     10          6           0       -1.835890   -1.745681    0.038004
     11          8           0       -4.176035    0.939729   -0.582166
     12          6           0       -1.442539    2.650607    1.472360
     13          6           0       -1.322697   -2.539622   -1.169873
     14          8           0       -1.744834   -2.551969    1.228333
     15          6           0        2.772540   -0.152849   -0.343198
     16          6           0        3.616272    0.400900   -1.498266
     17          8           0        2.810938   -1.600794   -0.417953
     18          6           0        3.424797    0.154187    1.014755
     19          8           0        4.741492   -0.392776    1.106138
     20          1           0        0.493767    0.020427    1.577629
     21          1           0        0.740897   -1.460679    0.669975
     22          1           0        0.959791    0.056924   -1.436566
     23          1           0        1.926425    2.360581   -0.851976
     24          1           0        1.300547    2.148131    0.770565
     25          1           0       -0.351389    2.141723   -1.816956
     26          1           0       -0.098929    3.542129   -0.785828
     27          1           0       -2.298897    2.646936   -0.481439
     28          1           0       -3.865216   -1.527991    0.784320
     29          1           0       -3.818657   -1.757969   -0.969454
     30          1           0       -0.691630    2.136540    2.081831
     31          1           0       -2.414999    2.515169    1.960250
     32          1           0       -1.209010    3.722667    1.481646
     33          1           0       -0.259300   -2.783930   -1.058609
     34          1           0       -1.882947   -3.477403   -1.258249
     35          1           0       -1.446769   -1.970703   -2.097756
     36          1           0       -0.857369   -2.949787    1.252801
     37          1           0        4.619749   -0.033891   -1.464310
     38          1           0        3.722902    1.488570   -1.453285
     39          1           0        3.159926    0.143871   -2.462571
     40          1           0        2.692536   -1.853722   -1.349321
     41          1           0        3.523255    1.233734    1.154831
     42          1           0        2.798030   -0.240380    1.826819
     43          1           0        4.654396   -1.319911    0.820285
 ---------------------------------------------------------------------
                    Distance matrix (angstroms):
                    1          2          3          4          5
     1  C    0.000000
     2  C    1.354107   0.000000
     3  C    2.554862   1.501558   0.000000
     4  C    3.181868   2.559161   1.552334   0.000000
     5  C    3.232924   3.219946   2.563060   1.545099   0.000000
     6  C    2.553561   3.163701   3.235445   2.609492   1.540320
     7  C    1.509041   2.587064   3.208395   3.325075   2.647166
     8  C    1.471810   2.304650   3.770170   4.518438   4.664702
     9  C    2.432776   2.414645   3.849415   4.876182   5.447311
    10  C    2.402006   1.533705   2.638264   3.780960   4.686778
    11  O    2.412980   3.486397   4.903679   5.500528   5.401609
    12  C    2.517444   3.347177   3.692254   4.052794   3.215092
    13  C    3.440552   2.536912   3.230262   3.953121   5.122093
    14  O    3.439564   2.447855   3.074974   4.500243   5.483708
    15  C    4.704186   3.892482   2.574845   1.563457   2.597005
    16  C    5.670918   5.057826   3.931388   2.564754   3.126528
    17  O    5.194212   4.103004   2.872140   2.460994   3.850038
    18  C    5.396008   4.602489   3.124853   2.581391   3.134454
    19  O    6.766327   5.879549   4.387175   3.845582   4.471702
    20  H    2.900057   2.122594   1.098413   2.175675   2.693106
    21  H    3.413224   2.133459   1.092568   2.170766   3.479297
    22  H    3.207862   2.661017   2.154717   1.100328   2.153809
    23  H    4.227927   4.230267   3.496235   2.168453   1.095358
    24  H    3.571646   3.545214   2.743119   2.172785   1.098225
    25  H    2.779014   3.354023   3.594289   2.811328   2.159473
    26  H    3.464034   4.208396   4.230041   3.515123   2.145712
    27  H    2.095268   3.384377   4.220643   4.269491   3.530212
    28  H    3.075819   3.057290   4.394981   5.610991   6.136363
    29  H    3.259990   3.274733   4.673991   5.545610   6.177010
    30  H    2.811127   3.195481   3.162756   3.667549   2.997638
    31  H    2.766345   3.677474   4.292413   4.915393   4.248608
    32  H    3.469303   4.342725   4.539477   4.621498   3.472150
    33  H    3.932378   2.797249   2.940073   3.537481   4.915262
    34  H    4.318193   3.481970   4.220717   5.027293   6.213657
    35  H    3.380254   2.804558   3.593165   3.948673   4.969122
    36  H    3.946595   2.734865   2.887744   4.265043   5.430364
    37  H    6.666824   5.945252   4.719258   3.509197   4.139640
    38  H    5.816593   5.424757   4.354761   2.884809   2.865071
    39  H    5.601720   5.038375   4.158879   2.774112   3.438468
    40  H    5.359664   4.316454   3.327910   2.758514   4.169649
    41  H    5.527547   4.974480   3.597611   2.880300   2.853295
    42  H    5.076517   4.194831   2.721029   2.769571   3.407786
    43  H    6.847712   5.824879   4.366553   3.950563   4.869293
                    6          7          8          9         10
     6  C    0.000000
     7  C    1.544798   0.000000
     8  C    3.793700   2.602028   0.000000
     9  C    4.902695   3.870555   1.519581   0.000000
    10  C    4.574363   3.880643   2.424490   1.538639   0.000000
    11  O    4.257743   3.004334   1.231773   2.444351   3.615567
    12  C    2.574498   1.542522   3.493294   4.643654   4.641061
    13  C    5.128159   4.811601   3.462818   2.557861   1.533844
    14  O    5.603125   4.830357   3.483488   2.413126   1.440581
    15  C    3.972366   4.835352   6.010188   6.181004   4.890813
    16  C    4.390193   5.589681   6.951754   7.250581   6.057558
    17  O    5.057610   5.695941   6.305441   6.123654   4.671392
    18  C    4.646437   5.375625   6.776895   6.971106   5.677885
    19  O    6.000797   6.795961   8.110806   8.183165   6.799501
    20  H    3.449360   3.272541   4.164417   4.359745   3.304071
    21  H    4.271268   4.261507   4.410627   4.119752   2.668416
    22  H    2.738844   3.512841   4.344451   4.655969   3.638622
    23  H    2.128705   3.525978   5.610497   6.417838   5.639900
    24  H    2.172687   2.879096   5.034242   5.814253   5.053281
    25  H    1.098820   2.160416   3.785233   4.833054   4.555934
    26  H    1.098647   2.142818   4.594070   5.837040   5.626426
    27  H    2.129309   1.098133   2.610832   4.082388   4.447391
    28  H    5.628072   4.422970   2.141507   1.096589   2.173141
    29  H    5.552641   4.635211   2.170285   1.094750   2.224071
    30  H    2.913517   2.202905   3.964572   4.841477   4.534115
    31  H    3.519174   2.185510   3.315187   4.432435   4.710121
    32  H    2.779750   2.183678   4.415484   5.667807   5.690335
    33  H    5.240206   5.167157   4.288445   3.510303   2.183153
    34  H    6.179259   5.755358   4.047350   2.837090   2.163642
    35  H    4.778968   4.607549   3.350906   2.788514   2.182549
    36  H    5.802922   5.252048   4.240908   3.254635   1.970559
    37  H    5.464339   6.637790   7.937991   8.128755   6.845615
    38  H    4.094530   5.445567   7.160955   7.668633   6.601855
    39  H    4.409921   5.622987   6.747683   7.017214   5.897581
    40  H    5.215296   5.922801   6.359353   6.139906   4.737403
    41  H    4.364132   5.205179   6.976026   7.386712   6.232548
    42  H    4.792516   5.207157   6.399570   6.487226   5.190280
    43  H    6.347556   7.077348   8.104124   8.008465   6.551111
                   11         12         13         14         15
    11  O    0.000000
    12  C    3.823634   0.000000
    13  C    4.537932   5.825310   0.000000
    14  O    4.623917   5.217061   2.435107   0.000000
    15  C    7.038006   5.377965   4.811553   5.350902   0.000000
    16  C    7.864454   6.283102   5.757424   6.700391   1.533853
    17  O    7.436331   6.303948   4.305081   4.936603   1.450382
    18  C    7.806401   5.489306   5.879449   5.839005   1.537448
    19  O    9.173235   6.902068   6.823751   6.837358   2.456606
    20  H    5.226556   3.267753   4.171590   3.427909   2.985365
    21  H    5.613024   4.723758   2.967757   2.771558   2.620022
    22  H    5.280725   4.578235   3.467409   4.606843   2.127327
    23  H    6.271494   4.103239   5.888111   6.476031   2.700388
    24  H    5.769148   2.875678   5.711544   5.619148   2.949871
    25  H    4.194927   3.502737   4.824640   5.765953   4.146801
    26  H    4.841153   2.774800   6.215529   6.626000   4.700438
    27  H    2.539360   2.133235   5.322339   5.500811   5.794600
    28  H    2.837875   4.878877   3.362540   2.396185   6.871835
    29  H    2.748688   5.571708   2.623159   3.124332   6.812671
    30  H    4.546462   1.095256   5.730473   4.880554   4.808590
    31  H    3.470899   1.096384   6.044973   5.163400   6.271742
    32  H    4.561502   1.097240   6.801452   6.302565   5.848284
    33  H    5.425261   6.110651   1.096759   2.736918   4.077555
    34  H    5.022589   6.723294   1.095957   2.656802   5.793404
    35  H    4.268082   5.839713   1.095458   3.389628   4.917889
    36  H    5.432218   5.635161   2.500823   0.972858   4.852454
    37  H    8.893364   7.251337   6.455854   7.355199   2.164075
    38  H    7.965757   6.049092   6.462563   7.308431   2.197667
    39  H    7.614831   6.553632   5.382018   6.704252   2.174822
    40  H    7.454474   6.734220   4.077348   5.179006   1.977790
    41  H    7.898270   5.173728   6.567017   6.487658   2.174920
    42  H    7.472179   5.144499   5.589909   5.132177   2.171931
    43  H    9.222221   7.304987   6.416702   6.529518   2.501421
                   16         17         18         19         20
    16  C    0.000000
    17  O    2.412969   0.000000
    18  C    2.532351   2.347219   0.000000
    19  O    2.946008   2.740292   1.428707   0.000000
    20  H    4.399537   3.461211   2.987584   4.293740   0.000000
    21  H    4.053952   2.342710   3.151189   4.163582   1.754589
    22  H    2.679370   2.685582   3.477743   4.579175   3.050226
    23  H    2.667138   4.082063   3.255454   4.397703   3.664943
    24  H    3.682796   4.212872   2.923675   4.290561   2.414409
    25  H    4.344464   5.095484   5.121374   6.395749   4.091136
    26  H    4.917073   5.920500   5.209309   6.518642   4.282476
    27  H    6.408420   6.645123   6.419741   7.831177   4.351699
    28  H    8.056270   6.783937   7.485127   8.687215   4.693365
    29  H    7.760060   6.654352   7.749907   8.913360   5.314821
    30  H    5.864091   5.699524   4.691838   6.071921   2.477362
    31  H    7.266890   7.064518   6.369569   7.771808   3.851111
    32  H    6.572470   6.935971   5.867215   7.244747   4.076180
    33  H    5.035524   3.352106   5.148199   5.950771   3.921898
    34  H    6.733517   5.124481   6.821080   7.680393   5.091737
    35  H    5.623013   4.592020   6.159143   7.144884   4.608550
    36  H    6.229682   4.250609   5.294173   6.156871   3.279215
    37  H    1.094149   2.611866   2.758449   2.598235   5.126408
    38  H    1.093809   3.383454   2.821465   3.335812   4.665747
    39  H    1.097360   2.710371   3.487414   3.940181   4.842195
    40  H    2.441064   0.972337   3.186968   3.515945   4.112670
    41  H    2.782299   3.318974   1.093039   2.032734   3.290694
    42  H    3.483813   2.624861   1.099076   2.078377   2.332326
    43  H    3.068317   2.238407   1.929429   0.974104   4.436317
                   21         22         23         24         25
    21  H    0.000000
    22  H    2.605485   0.000000
    23  H    4.280636   2.565729   0.000000
    24  H    3.653332   3.059524   1.751998   0.000000
    25  H    4.511676   2.492043   2.483450   3.069885   0.000000
    26  H    5.277572   3.700136   2.345739   2.514781   1.757299
    27  H    5.238187   4.270770   4.251193   3.843477   2.414877
    28  H    4.608024   5.543012   7.165303   6.340282   5.707926
    29  H    4.854446   5.132796   7.069811   6.670197   5.286568
    30  H    4.121341   4.408074   3.938481   2.385021   3.913609
    31  H    5.237542   5.382428   5.174985   3.918590   4.320327
    32  H    5.597144   5.163074   4.139085   3.046749   3.757083
    33  H    2.395703   3.114400   5.593397   5.486732   4.984539
    34  H    3.830114   4.539208   6.982723   6.774757   5.850846
    35  H    3.564596   3.215583   5.629425   5.721870   4.265062
    36  H    2.260880   4.424373   6.354495   5.556790   5.966816
    37  H    4.651493   3.661190   3.655467   4.557738   5.437818
    38  H    4.700921   3.112021   2.085499   3.353853   4.142308
    39  H    4.270729   2.429165   3.004887   4.234089   4.091158
    40  H    2.835655   2.580811   4.312149   4.737761   5.044576
    41  H    3.903391   3.830349   2.801236   2.433971   4.966773
    42  H    2.656918   3.757286   3.834141   3.010500   5.373114
    43  H    3.918913   4.543034   4.876916   4.824737   6.632936
                   26         27         28         29         30
    26  H    0.000000
    27  H    2.394553   0.000000
    28  H    6.508179   4.635247   0.000000
    29  H    6.477742   4.685192   1.769401   0.000000
    30  H    3.248145   3.068251   5.018364   5.852849   0.000000
    31  H    3.736277   2.447996   4.453435   5.367786   1.768655
    32  H    2.531070   2.489729   5.925462   6.546413   1.773049
    33  H    6.333968   5.829871   4.239859   3.705343   5.853230
    34  H    7.258080   6.187405   3.449882   2.605155   6.640160
    35  H    5.824873   4.966004   3.788303   2.635180   5.908352
    36  H    6.846620   6.033979   3.359781   3.889483   5.156111
    37  H    5.959377   7.484686   8.904117   8.626936   6.745119
    38  H    4.389646   6.208733   8.466762   8.224915   5.692539
    39  H    4.997976   6.323684   7.917705   7.385596   6.281465
    40  H    6.101231   6.776692   6.903814   6.522968   6.256803
    41  H    4.713286   6.210634   7.896449   8.207713   4.409041
    42  H    5.433753   6.296294   6.866120   7.341851   4.229953
    43  H    6.986640   8.110404   8.522229   8.671084   6.489880
                   31         32         33         34         35
    31  H    0.000000
    32  H    1.772434   0.000000
    33  H    6.468461   7.049160   0.000000
    34  H    6.822956   7.733189   1.776791   0.000000
    35  H    6.126004   6.729272   1.775175   1.779091   0.000000
    36  H    5.726468   6.685631   2.393284   2.763251   3.540089
    37  H    8.228790   7.534243   5.615374   7.361065   6.399620
    38  H    7.097883   6.158634   5.853884   7.491626   6.253592
    39  H    7.500946   6.888559   4.715319   6.324127   5.081944
    40  H    7.491821   7.371062   3.108559   4.855891   4.208051
    41  H    6.128102   5.356858   5.945474   7.566028   6.748991
    42  H    5.898010   5.646349   4.913514   6.473601   6.034454
    43  H    8.123035   7.761735   5.460586   7.191100   6.794314
                   36         37         38         39         40
    36  H    0.000000
    37  H    6.773770   0.000000
    38  H    6.928260   1.767015   0.000000
    39  H    6.285965   1.777415   1.773081   0.000000
    40  H    4.535882   2.653140   3.499054   2.334128   0.000000
    41  H    6.058160   3.109512   2.628131   3.795445   4.061189
    42  H    4.586101   3.767337   3.821484   4.321745   3.563969
    43  H    5.763949   2.621912   3.731538   3.892716   2.973388
                   41         42         43
    41  H    0.000000
    42  H    1.774973   0.000000
    43  H    2.812917   2.371622   0.000000
 Stoichiometry    C15H24O4
 Framework group  C1[X(C15H24O4)]
 Deg. of freedom   123
 Full point group                 C1      NOp   1
 Largest Abelian subgroup         C1      NOp   1
 Largest concise Abelian subgroup C1      NOp   1
                         Standard orientation:                         
 ---------------------------------------------------------------------
 Center     Atomic      Atomic             Coordinates (Angstroms)
 Number     Number       Type             X           Y           Z
 ---------------------------------------------------------------------
      1          6           0       -1.890307    0.644201   -0.005221
      2          6           0       -1.108195   -0.432154    0.246507
      3          6           0        0.349754   -0.421792    0.605605
      4          6           0        1.245672    0.311444   -0.428530
      5          6           0        1.093459    1.845824   -0.329327
      6          6           0       -0.246353    2.413450   -0.834589
      7          6           0       -1.522433    2.107647   -0.019418
      8          6           0       -3.268036    0.192982   -0.259166
      9          6           0       -3.337317   -1.310877   -0.052446
     10          6           0       -1.873706   -1.754702    0.115692
     11          8           0       -4.220489    0.907942   -0.573694
     12          6           0       -1.476877    2.684378    1.410505
     13          6           0       -1.366738   -2.585285   -1.069970
     14          8           0       -1.774734   -2.523549    1.329921
     15          6           0        2.730600   -0.170123   -0.342054
     16          6           0        3.566893    0.348286   -1.518732
     17          8           0        2.770191   -1.619654   -0.372042
     18          6           0        3.390494    0.179552    1.001827
     19          8           0        4.708320   -0.363065    1.102353
     20          1           0        0.462981    0.060567    1.585922
     21          1           0        0.706434   -1.447778    0.723245
     22          1           0        0.911210    0.003882   -1.430659
     23          1           0        1.878670    2.325495   -0.923607
     24          1           0        1.262595    2.162942    0.708424
     25          1           0       -0.404537    2.074623   -1.867826
     26          1           0       -0.147591    3.506613   -0.882188
     27          1           0       -2.344718    2.619227   -0.537135
     28          1           0       -3.898848   -1.515857    0.866888
     29          1           0       -3.862355   -1.800143   -0.879145
     30          1           0       -0.721813    2.190196    2.031188
     31          1           0       -2.446294    2.563238    1.908112
     32          1           0       -1.244507    3.756430    1.385118
     33          1           0       -0.302429   -2.825015   -0.957470
     34          1           0       -1.926439   -3.525886   -1.125868
     35          1           0       -1.496912   -2.045572   -2.014318
     36          1           0       -0.886692   -2.919577    1.361474
     37          1           0        4.571042   -0.084293   -1.477233
     38          1           0        3.672558    1.436928   -1.508176
     39          1           0        3.105168    0.061003   -2.471873
     40          1           0        2.646594   -1.901495   -1.294392
     41          1           0        3.488557    1.263020    1.107732
     42          1           0        2.768964   -0.190199    1.829446
     43          1           0        4.620589   -1.298713    0.845944
 ---------------------------------------------------------------------
 Rotational constants (GHZ):      0.5808332      0.2506727      0.2032298
 Standard basis: 6-311+G(d,p) (5D, 7F)
 There are   581 symmetry adapted cartesian basis functions of A   symmetry.
 There are   562 symmetry adapted basis functions of A   symmetry.
   562 basis functions,   876 primitive gaussians,   581 cartesian basis functions
    73 alpha electrons       73 beta electrons
       nuclear repulsion energy      1596.1156056554 Hartrees.
 NAtoms=   43 NActive=   43 NUniq=   43 SFac= 1.00D+00 NAtFMM=   60 NAOKFM=F Big=F
 Integral buffers will be    131072 words long.
 Raffenetti 2 integral format.
 Two-electron integral symmetry is turned on.
 Using the following non-standard input for PCM:
 --- end of non-standard input.
 ------------------------------------------------------------------------------
 Polarizable Continuum Model (PCM)
 =================================
 Model                : PCM (using non-symmetric T matrix).
 Atomic radii         : SMD-Coulomb.
 Polarization charges : Total charges.
 Charge compensation  : None.
 Solution method      : On-the-fly selection.
 Cavity type          : VdW (van der Waals Surface) (Alpha=1.000).
 Cavity algorithm     : GePol (No added spheres)
                        Default sphere list used, NSphG=   43.
                        Lebedev-Laikov grids with approx.  5.0 points / Ang**2.
                        Smoothing algorithm: Karplus/York (Gamma=1.0000).
                        Polarization charges: spherical gaussians, with
                                              point-specific exponents (IZeta= 3).
                        Self-potential: point-specific (ISelfS= 7).
                        Self-field    : sphere-specific E.n sum rule (ISelfD= 2).
 Solvent              : Methanol, Eps=  32.613000 Eps(inf)=   1.765709
 ------------------------------------------------------------------------------
 ------------------------------------------------------------------------------
 Atomic radii for non-electrostatic terms: SMD-CDS.
 ------------------------------------------------------------------------------
 Nuclear repulsion after PCM non-electrostatic terms =     1596.1172877706 Hartrees.
 One-electron integrals computed using PRISM.
 NBasis=   562 RedAO= T EigKep=  1.47D-06  NBF=   562
 NBsUse=   560 1.00D-06 EigRej=  7.67D-07 NBFU=   560
 Initial guess from the checkpoint file:  "DY-202A-7R_14.chk"
 B after Tr=     0.000000    0.000000    0.000000
         Rot=    1.000000    0.000000    0.000000    0.000000 Ang=   0.00 deg.
 Requested convergence on RMS density matrix=1.00D-08 within 128 cycles.
 Requested convergence on MAX density matrix=1.00D-06.
 Requested convergence on             energy=1.00D-06.
 No special actions if energy rises.
 Inv3:  Mode=1 IEnd=    21886203.
 Iteration    1 A*A^-1 deviation from unit magnitude is 5.77D-15 for   2695.
 Iteration    1 A*A^-1 deviation from orthogonality  is 5.46D-15 for   2675   2590.
 Iteration    1 A^-1*A deviation from unit magnitude is 5.33D-15 for   2695.
 Iteration    1 A^-1*A deviation from orthogonality  is 1.42D-10 for   2008   1639.
 Iteration    2 A*A^-1 deviation from unit magnitude is 2.89D-15 for    865.
 Iteration    2 A*A^-1 deviation from orthogonality  is 3.33D-15 for   1512     42.
 Iteration    2 A^-1*A deviation from unit magnitude is 8.88D-16 for     98.
 Iteration    2 A^-1*A deviation from orthogonality  is 3.71D-16 for   2426    290.
 Error on total polarization charges =  0.07148
 SCF Done:  E(RmPW1PW91) =  -887.018710279     A.U. after   12 cycles
            NFock= 12  Conv=0.90D-08     -V/T= 2.0048
 SMD-CDS (non-electrostatic) energy       (kcal/mol) =       1.06
 (included in total energy above)
 DoSCS=F DFT=T ScalE2(SS,OS)=  1.000000  1.000000
 Range of M.O.s used for correlation:     1   560
 NBasis=   562 NAE=    73 NBE=    73 NFC=     0 NFV=     0
 NROrb=    560 NOA=    73 NOB=    73 NVA=   487 NVB=   487

 **** Warning!!: The largest alpha MO coefficient is  0.13042327D+03

 NEqPCM:  Using equilibrium solvation (IEInf=0, Eps=  32.6130, EpsInf=   1.7657)
          Differentiating once with respect to magnetic field using GIAOs.
          Electric field/nuclear overlap derivatives assumed to be zero.
 FoFJK:  IHMeth= 1 ICntrl=    6127 DoSepK=F KAlg= 0 I1Cent=   0 FoldK=F
 IRaf=         1 NMat=   1 IRICut=       1 DoRegI=T DoRafI=F ISym2E= 0.
          There are     3 degrees of freedom in the 1st order CPHF.  IDoFFX=0 NUNeed=     3.
      3 vectors produced by pass  0 Test12= 1.19D-12 3.33D-08 XBig12= 2.76D+02 2.54D+00.
 AX will form     3 AO Fock derivatives at one time.
      3 vectors produced by pass  1 Test12= 1.19D-12 3.33D-08 XBig12= 7.36D-01 2.32D-01.
      3 vectors produced by pass  2 Test12= 1.19D-12 3.33D-08 XBig12= 4.32D-03 3.90D-02.
      3 vectors produced by pass  3 Test12= 1.19D-12 3.33D-08 XBig12= 2.93D-05 1.93D-03.
      3 vectors produced by pass  4 Test12= 1.19D-12 3.33D-08 XBig12= 1.79D-07 1.31D-04.
      3 vectors produced by pass  5 Test12= 1.19D-12 3.33D-08 XBig12= 8.33D-10 7.66D-06.
      3 vectors produced by pass  6 Test12= 1.19D-12 3.33D-08 XBig12= 3.11D-12 3.53D-07.
 InvSVY:  IOpt=1 It=  1 EMax= 7.11D-15
 Solved reduced A of dimension    21 with     3 vectors.
 Calculating GIAO nuclear magnetic shielding tensors.
 SCF GIAO Magnetic shielding tensor (ppm):
      1  C    Isotropic =    34.9271   Anisotropy =   140.1776
   XX=   -26.0977   YX=   -26.5808   ZX=   -34.3079
   XY=   -26.8526   YY=    10.6898   ZY=     3.3249
   XZ=   -34.6944   YZ=    -0.4638   ZZ=   120.1893
   Eigenvalues:   -45.6631    22.0657   128.3789
      2  C    Isotropic =    -8.3881   Anisotropy =   205.9597
   XX=   -75.6745   YX=   -41.6545   ZX=   -48.4166
   XY=   -35.4952   YY=   -62.6240   ZY=    -6.3719
   XZ=   -63.5602   YZ=     3.7234   ZZ=   113.1342
   Eigenvalues:  -117.0789   -37.0039   128.9184
      3  C    Isotropic =   157.4659   Anisotropy =    23.0131
   XX=   159.1892   YX=     6.8388   ZX=    -7.5807
   XY=     1.6649   YY=   144.9434   ZY=    -1.9494
   XZ=    -5.3077   YZ=    -6.6177   ZZ=   168.2652
   Eigenvalues:   143.5001   156.0898   172.8080
      4  C    Isotropic =   135.3999   Anisotropy =    28.4656
   XX=   149.0734   YX=   -12.1158   ZX=     5.8653
   XY=    -5.7374   YY=   125.8849   ZY=     2.6884
   XZ=    10.0753   YZ=    -0.3751   ZZ=   131.2414
   Eigenvalues:   121.2373   130.5854   154.3770
      5  C    Isotropic =   157.4162   Anisotropy =    25.7438
   XX=   152.7922   YX=    -3.0244   ZX=     1.2429
   XY=     0.4415   YY=   174.2791   ZY=    -4.0562
   XZ=    -4.4024   YZ=    -1.2427   ZZ=   145.1773
   Eigenvalues:   144.5882   153.0816   174.5787
      6  C    Isotropic =   152.2111   Anisotropy =    15.7057
   XX=   153.4527   YX=    -3.6388   ZX=    -9.2623
   XY=    -4.3551   YY=   149.9676   ZY=    -0.9949
   XZ=    -6.2622   YZ=     5.6360   ZZ=   153.2129
   Eigenvalues:   145.1928   148.7588   162.6816
      7  C    Isotropic =   156.5839   Anisotropy =    14.7919
   XX=   152.8625   YX=     2.8508   ZX=    -5.4702
   XY=     3.4356   YY=   156.2251   ZY=     0.9663
   XZ=   -12.1917   YZ=     4.3473   ZZ=   160.6641
   Eigenvalues:   145.5457   157.7608   166.4452
      8  C    Isotropic =   -30.0926   Anisotropy =   157.7131
   XX=   -76.4489   YX=   -11.3882   ZX=   -33.3572
   XY=   -17.4435   YY=   -79.9523   ZY=    19.6744
   XZ=   -27.7234   YZ=    15.7684   ZZ=    66.1233
   Eigenvalues:   -93.1340   -72.1933    75.0494
      9  C    Isotropic =   134.1633   Anisotropy =    30.9155
   XX=   139.2905   YX=   -13.9497   ZX=    -5.3036
   XY=   -10.0034   YY=   145.5082   ZY=     1.0733
   XZ=     2.7151   YZ=    -2.6374   ZZ=   117.6913
   Eigenvalues:   117.5102   130.2062   154.7737
     10  C    Isotropic =   105.5952   Anisotropy =    37.7513
   XX=    96.8846   YX=     5.0283   ZX=     0.5342
   XY=     5.3164   YY=   104.7985   ZY=   -17.3856
   XZ=     6.0114   YZ=   -22.9218   ZZ=   115.1024
   Eigenvalues:    85.7982   100.2247   130.7627
     11  O    Isotropic =  -159.3385   Anisotropy =   791.0865
   XX=  -461.8732   YX=   141.7164   ZX=  -208.1599
   XY=    99.8690   YY=  -324.3384   ZY=   125.5811
   XZ=  -174.7903   YZ=   135.8877   ZZ=   308.1960
   Eigenvalues:  -591.5852  -254.4829   368.0524
     12  C    Isotropic =   171.4205   Anisotropy =    27.4335
   XX=   154.7860   YX=     3.8877   ZX=    -4.0327
   XY=     6.6673   YY=   177.5317   ZY=     8.1671
   XZ=    -7.0645   YZ=    11.2122   ZZ=   181.9439
   Eigenvalues:   151.5962   172.9559   189.7095
     13  C    Isotropic =   160.9598   Anisotropy =    39.2322
   XX=   146.9687   YX=    -8.1608   ZX=    -9.8792
   XY=   -10.8092   YY=   158.4203   ZY=    14.6409
   XZ=    -5.0552   YZ=    11.3501   ZZ=   177.4904
   Eigenvalues:   141.6147   154.1501   187.1146
     14  O    Isotropic =   255.3243   Anisotropy =    62.8903
   XX=   259.0722   YX=   -29.5604   ZX=     2.6939
   XY=   -19.9947   YY=   213.3889   ZY=    -6.5468
   XZ=    -7.5242   YZ=   -27.7712   ZZ=   293.5120
   Eigenvalues:   199.5578   269.1640   297.2512
     15  C    Isotropic =   105.8425   Anisotropy =    42.9029
   XX=   100.8218   YX=    -7.1247   ZX=     0.9667
   XY=     4.5820   YY=   134.2871   ZY=     4.7234
   XZ=    -1.1173   YZ=     0.0385   ZZ=    82.4186
   Eigenvalues:    82.3095   100.7736   134.4444
     16  C    Isotropic =   164.2107   Anisotropy =    38.7146
   XX=   156.2820   YX=    12.3808   ZX=   -15.4306
   XY=    12.3401   YY=   159.8511   ZY=    -3.5323
   XZ=   -15.3598   YZ=   -11.0001   ZZ=   176.4990
   Eigenvalues:   143.5974   159.0142   190.0204
     17  O    Isotropic =   256.8646   Anisotropy =    62.1922
   XX=   213.0929   YX=    40.3938   ZX=     0.2914
   XY=    15.5149   YY=   282.0103   ZY=     5.7898
   XZ=    -2.6132   YZ=    20.5139   ZZ=   275.4905
   Eigenvalues:   202.7561   269.5116   298.3260
     18  C    Isotropic =   121.1799   Anisotropy =    50.2610
   XX=   145.5070   YX=   -15.8152   ZX=     9.6465
   XY=   -24.3446   YY=   107.1460   ZY=    -0.2238
   XZ=     2.5040   YZ=     2.7979   ZZ=   110.8866
   Eigenvalues:    97.5659   111.2865   154.6872
     19  O    Isotropic =   320.9327   Anisotropy =    58.7571
   XX=   304.1366   YX=    -3.0850   ZX=     0.1625
   XY=     0.0396   YY=   348.4850   ZY=    18.0497
   XZ=   -19.0417   YZ=    28.7489   ZZ=   310.1765
   Eigenvalues:   293.1848   309.5091   360.1041
     20  H    Isotropic =    29.3464   Anisotropy =     4.9150
   XX=    28.9271   YX=     0.1455   ZX=    -0.7307
   XY=    -0.6949   YY=    26.9055   ZY=     0.6361
   XZ=     0.9696   YZ=     2.4479   ZZ=    32.2067
   Eigenvalues:    26.4541    28.9621    32.6231
     21  H    Isotropic =    28.5031   Anisotropy =     7.0254
   XX=    32.0073   YX=     1.0886   ZX=    -1.6006
   XY=     1.5064   YY=    30.6273   ZY=    -1.3221
   XZ=    -0.9361   YZ=    -2.2530   ZZ=    22.8749
   Eigenvalues:    22.3838    29.9389    33.1867
     22  H    Isotropic =    30.3482   Anisotropy =     1.9054
   XX=    31.4561   YX=     0.2305   ZX=     0.7635
   XY=     0.1677   YY=    28.3995   ZY=     1.4956
   XZ=    -1.0678   YZ=     0.7249   ZZ=    31.1891
   Eigenvalues:    27.9952    31.4311    31.6185
     23  H    Isotropic =    29.9023   Anisotropy =     7.8453
   XX=    33.6653   YX=    -0.3658   ZX=    -3.0412
   XY=     0.7288   YY=    31.7199   ZY=    -3.5544
   XZ=    -3.3302   YZ=    -2.9240   ZZ=    24.3218
   Eigenvalues:    22.3414    32.2330    35.1325
     24  H    Isotropic =    29.9823   Anisotropy =     4.2650
   XX=    30.9777   YX=    -1.6497   ZX=     2.2856
   XY=    -1.4535   YY=    29.9808   ZY=     3.5373
   XZ=     1.1302   YZ=     3.0634   ZZ=    28.9884
   Eigenvalues:    25.2226    31.8987    32.8257
     25  H    Isotropic =    30.2725   Anisotropy =     7.2362
   XX=    29.7088   YX=    -1.0118   ZX=     0.5631
   XY=    -1.1536   YY=    26.2674   ZY=    -1.4004
   XZ=    -0.1792   YZ=    -1.4490   ZZ=    34.8411
   Eigenvalues:    25.7628    29.9580    35.0966
     26  H    Isotropic =    29.9316   Anisotropy =     9.8353
   XX=    28.9727   YX=    -0.5648   ZX=    -0.7050
   XY=    -0.8922   YY=    35.3273   ZY=    -3.3597
   XZ=    -1.2957   YZ=    -3.7171   ZZ=    25.4948
   Eigenvalues:    24.0712    29.2352    36.4884
     27  H    Isotropic =    28.8700   Anisotropy =     9.3199
   XX=    33.2846   YX=    -1.2624   ZX=     2.9226
   XY=    -2.6162   YY=    26.4378   ZY=    -1.4042
   XZ=     3.0460   YZ=    -1.3828   ZZ=    26.8876
   Eigenvalues:    25.1953    26.3314    35.0833
     28  H    Isotropic =    29.0853   Anisotropy =     6.8489
   XX=    32.2260   YX=    -0.0800   ZX=    -2.5257
   XY=    -0.1242   YY=    26.9855   ZY=    -0.7531
   XZ=    -2.9851   YZ=    -2.3720   ZZ=    28.0445
   Eigenvalues:    25.3579    28.2469    33.6513
     29  H    Isotropic =    29.0567   Anisotropy =     6.1129
   XX=    31.5462   YX=    -0.4779   ZX=     2.2214
   XY=     0.4213   YY=    28.0703   ZY=     2.2162
   XZ=     3.1056   YZ=     2.6083   ZZ=    27.5536
   Eigenvalues:    24.7446    29.2935    33.1320
     30  H    Isotropic =    30.3500   Anisotropy =     5.0807
   XX=    29.8541   YX=    -3.3587   ZX=     0.8839
   XY=    -2.7589   YY=    28.6068   ZY=     0.6863
   XZ=     3.0029   YZ=     0.9942   ZZ=    32.5892
   Eigenvalues:    25.5932    31.7198    33.7372
     31  H    Isotropic =    30.8151   Anisotropy =     9.7376
   XX=    32.6596   YX=    -0.8336   ZX=    -4.0864
   XY=    -0.1857   YY=    27.9614   ZY=     1.7238
   XZ=    -5.2352   YZ=     2.7336   ZZ=    31.8242
   Eigenvalues:    26.2943    28.8441    37.3068
     32  H    Isotropic =    30.8933   Anisotropy =    11.1127
   XX=    27.1761   YX=     0.0107   ZX=    -1.0445
   XY=     0.3528   YY=    37.1572   ZY=     2.6421
   XZ=    -0.0553   YZ=     4.1090   ZZ=    28.3465
   Eigenvalues:    26.6097    27.7683    38.3017
     33  H    Isotropic =    30.1018   Anisotropy =     6.2718
   XX=    34.1481   YX=     0.0450   ZX=     0.1687
   XY=    -0.9797   YY=    29.4315   ZY=     1.9016
   XZ=    -1.1281   YZ=     3.4699   ZZ=    26.7258
   Eigenvalues:    25.0684    30.9540    34.2830
     34  H    Isotropic =    30.0494   Anisotropy =     9.4130
   XX=    28.7759   YX=     2.2170   ZX=     0.3256
   XY=     3.0368   YY=    33.9161   ZY=     2.6687
   XZ=     0.7233   YZ=     4.2327   ZZ=    27.4563
   Eigenvalues:    25.8179    28.0056    36.3248
     35  H    Isotropic =    30.6199   Anisotropy =     8.1871
   XX=    27.6561   YX=     0.4543   ZX=     0.0683
   XY=     0.3250   YY=    28.1434   ZY=    -0.2534
   XZ=     0.6918   YZ=     0.3443   ZZ=    36.0604
   Eigenvalues:    27.4289    28.3529    36.0780
     36  H    Isotropic =    29.2980   Anisotropy =    14.8631
   XX=    35.6114   YX=    -4.7614   ZX=     1.2218
   XY=    -5.6015   YY=    27.7621   ZY=    -5.0311
   XZ=     2.3000   YZ=    -4.7232   ZZ=    24.5204
   Eigenvalues:    20.7912    27.8960    39.2067
     37  H    Isotropic =    29.9598   Anisotropy =     8.1490
   XX=    34.4611   YX=    -1.8201   ZX=    -1.7656
   XY=    -0.8170   YY=    25.7379   ZY=    -0.9864
   XZ=    -2.5986   YZ=    -0.8705   ZZ=    29.6805
   Eigenvalues:    25.1677    29.3193    35.3925
     38  H    Isotropic =    30.0884   Anisotropy =     8.8523
   XX=    29.3931   YX=     2.1496   ZX=    -2.5844
   XY=     1.4939   YY=    34.2022   ZY=    -2.0566
   XZ=    -2.6659   YZ=    -3.0146   ZZ=    26.6699
   Eigenvalues:    24.8872    29.3881    35.9900
     39  H    Isotropic =    30.9448   Anisotropy =     7.9361
   XX=    29.1918   YX=     0.0997   ZX=    -1.2094
   XY=     0.5718   YY=    27.5304   ZY=     0.6856
   XZ=    -0.1184   YZ=     0.8300   ZZ=    36.1123
   Eigenvalues:    27.3770    29.2219    36.2356
     40  H    Isotropic =    30.3108   Anisotropy =    16.0710
   XX=    23.8507   YX=    -0.0169   ZX=     0.8221
   XY=     0.8950   YY=    31.1010   ZY=     7.0771
   XZ=     0.3036   YZ=     7.0104   ZZ=    35.9806
   Eigenvalues:    23.8207    26.0869    41.0248
     41  H    Isotropic =    28.2945   Anisotropy =     4.9531
   XX=    29.7845   YX=    -2.5980   ZX=     2.4730
   XY=    -1.1179   YY=    29.6805   ZY=     2.7864
   XZ=     2.5206   YZ=     1.9829   ZZ=    25.4185
   Eigenvalues:    22.9828    30.3041    31.5966
     42  H    Isotropic =    27.9378   Anisotropy =     7.5690
   XX=    32.7628   YX=    -1.0662   ZX=    -0.6798
   XY=    -2.0461   YY=    21.9647   ZY=     0.0341
   XZ=     0.4386   YZ=    -0.7541   ZZ=    29.0860
   Eigenvalues:    21.7260    29.1037    32.9838
     43  H    Isotropic =    29.4379   Anisotropy =    15.6766
   XX=    27.4070   YX=    -2.2957   ZX=     3.3366
   XY=    -1.8483   YY=    39.0002   ZY=     3.8904
   XZ=     5.4816   YZ=     3.5561   ZZ=    21.9065
   Eigenvalues:    18.5715    29.8532    39.8890
 End of Minotr F.D. properties file   721 does not exist.
 End of Minotr F.D. properties file   722 does not exist.
 End of Minotr F.D. properties file   788 does not exist.

 **********************************************************************

            Population analysis using the SCF density.

 **********************************************************************

 Orbital symmetries:
       Occupied  (A) (A) (A) (A) (A) (A) (A) (A) (A) (A) (A) (A)
                 (A) (A) (A) (A) (A) (A) (A) (A) (A) (A) (A) (A)
                 (A) (A) (A) (A) (A) (A) (A) (A) (A) (A) (A) (A)
                 (A) (A) (A) (A) (A) (A) (A) (A) (A) (A) (A) (A)
                 (A) (A) (A) (A) (A) (A) (A) (A) (A) (A) (A) (A)
                 (A) (A) (A) (A) (A) (A) (A) (A) (A) (A) (A) (A)
                 (A)
       Virtual   (A) (A) (A) (A) (A) (A) (A) (A) (A) (A) (A) (A)
                 (A) (A) (A) (A) (A) (A) (A) (A) (A) (A) (A) (A)
                 (A) (A) (A) (A) (A) (A) (A) (A) (A) (A) (A) (A)
                 (A) (A) (A) (A) (A) (A) (A) (A) (A) (A) (A) (A)
                 (A) (A) (A) (A) (A) (A) (A) (A) (A) (A) (A) (A)
                 (A) (A) (A) (A) (A) (A) (A) (A) (A) (A) (A) (A)
                 (A) (A) (A) (A) (A) (A) (A) (A) (A) (A) (A) (A)
                 (A) (A) (A) (A) (A) (A) (A) (A) (A) (A) (A) (A)
                 (A) (A) (A) (A) (A) (A) (A) (A) (A) (A) (A) (A)
                 (A) (A) (A) (A) (A) (A) (A) (A) (A) (A) (A) (A)
                 (A) (A) (A) (A) (A) (A) (A) (A) (A) (A) (A) (A)
                 (A) (A) (A) (A) (A) (A) (A) (A) (A) (A) (A) (A)
                 (A) (A) (A) (A) (A) (A) (A) (A) (A) (A) (A) (A)
                 (A) (A) (A) (A) (A) (A) (A) (A) (A) (A) (A) (A)
                 (A) (A) (A) (A) (A) (A) (A) (A) (A) (A) (A) (A)
                 (A) (A) (A) (A) (A) (A) (A) (A) (A) (A) (A) (A)
                 (A) (A) (A) (A) (A) (A) (A) (A) (A) (A) (A) (A)
                 (A) (A) (A) (A) (A) (A) (A) (A) (A) (A) (A) (A)
                 (A) (A) (A) (A) (A) (A) (A) (A) (A) (A) (A) (A)
                 (A) (A) (A) (A) (A) (A) (A) (A) (A) (A) (A) (A)
                 (A) (A) (A) (A) (A) (A) (A) (A) (A) (A) (A) (A)
                 (A) (A) (A) (A) (A) (A) (A) (A) (A) (A) (A) (A)
                 (A) (A) (A) (A) (A) (A) (A) (A) (A) (A) (A) (A)
                 (A) (A) (A) (A) (A) (A) (A) (A) (A) (A) (A) (A)
                 (A) (A) (A) (A) (A) (A) (A) (A) (A) (A) (A) (A)
                 (A) (A) (A) (A) (A) (A) (A) (A) (A) (A) (A) (A)
                 (A) (A) (A) (A) (A) (A) (A) (A) (A) (A) (A) (A)
                 (A) (A) (A) (A) (A) (A) (A) (A) (A) (A) (A) (A)
                 (A) (A) (A) (A) (A) (A) (A) (A) (A) (A) (A) (A)
                 (A) (A) (A) (A) (A) (A) (A) (A) (A) (A) (A) (A)
                 (A) (A) (A) (A) (A) (A) (A) (A) (A) (A) (A) (A)
                 (A) (A) (A) (A) (A) (A) (A) (A) (A) (A) (A) (A)
                 (A) (A) (A) (A) (A) (A) (A) (A) (A) (A) (A) (A)
                 (A) (A) (A) (A) (A) (A) (A) (A) (A) (A) (A) (A)
                 (A) (A) (A) (A) (A) (A) (A) (A) (A) (A) (A) (A)
                 (A) (A) (A) (A) (A) (A) (A) (A) (A) (A) (A) (A)
                 (A) (A) (A) (A) (A) (A) (A) (A) (A) (A) (A) (A)
                 (A) (A) (A) (A) (A) (A) (A) (A) (A) (A) (A) (A)
                 (A) (A) (A) (A) (A) (A) (A) (A) (A) (A) (A) (A)
                 (A) (A) (A) (A) (A) (A) (A) (A) (A) (A) (A) (A)
                 (A) (A) (A) (A) (A) (A) (A)
 The electronic state is 1-A.
 Alpha  occ. eigenvalues --  -19.22652 -19.22202 -19.22000 -19.21089 -10.32699
 Alpha  occ. eigenvalues --  -10.30788 -10.29693 -10.27339 -10.26491 -10.24280
 Alpha  occ. eigenvalues --  -10.24276 -10.24046 -10.23525 -10.23414 -10.22493
 Alpha  occ. eigenvalues --  -10.22394 -10.22343 -10.21698 -10.21612  -1.07269
 Alpha  occ. eigenvalues --   -1.06707  -1.06078  -1.04076  -0.89026  -0.84149
 Alpha  occ. eigenvalues --   -0.81750  -0.77831  -0.76667  -0.74519  -0.71486
 Alpha  occ. eigenvalues --   -0.70350  -0.67799  -0.65848  -0.63032  -0.60590
 Alpha  occ. eigenvalues --   -0.57941  -0.57575  -0.54053  -0.51523  -0.50884
 Alpha  occ. eigenvalues --   -0.50291  -0.49219  -0.48834  -0.47993  -0.46245
 Alpha  occ. eigenvalues --   -0.45800  -0.44884  -0.44664  -0.44024  -0.43522
 Alpha  occ. eigenvalues --   -0.42850  -0.41970  -0.40925  -0.40308  -0.39724
 Alpha  occ. eigenvalues --   -0.39042  -0.38871  -0.38834  -0.37616  -0.37276
 Alpha  occ. eigenvalues --   -0.36899  -0.35702  -0.35633  -0.34897  -0.34447
 Alpha  occ. eigenvalues --   -0.33569  -0.32630  -0.32115  -0.30352  -0.29420
 Alpha  occ. eigenvalues --   -0.28806  -0.27242  -0.26638
 Alpha virt. eigenvalues --   -0.05327   0.00477   0.01636   0.02010   0.02154
 Alpha virt. eigenvalues --    0.03355   0.03510   0.03927   0.04320   0.04512
 Alpha virt. eigenvalues --    0.05220   0.05776   0.06071   0.06292   0.06753
 Alpha virt. eigenvalues --    0.06887   0.07139   0.07720   0.08178   0.08687
 Alpha virt. eigenvalues --    0.09103   0.09453   0.09879   0.10040   0.10298
 Alpha virt. eigenvalues --    0.10790   0.11560   0.12113   0.12277   0.12568
 Alpha virt. eigenvalues --    0.12644   0.13193   0.13333   0.14099   0.14939
 Alpha virt. eigenvalues --    0.15309   0.15580   0.15940   0.16283   0.16432
 Alpha virt. eigenvalues --    0.16989   0.17258   0.17446   0.17805   0.18005
 Alpha virt. eigenvalues --    0.18184   0.18544   0.18734   0.19390   0.19548
 Alpha virt. eigenvalues --    0.19667   0.20088   0.20361   0.20465   0.21203
 Alpha virt. eigenvalues --    0.21316   0.21605   0.21917   0.22025   0.22659
 Alpha virt. eigenvalues --    0.22936   0.23035   0.23520   0.23686   0.23766
 Alpha virt. eigenvalues --    0.23944   0.24573   0.25001   0.25061   0.25159
 Alpha virt. eigenvalues --    0.25951   0.26316   0.26558   0.26802   0.27055
 Alpha virt. eigenvalues --    0.27293   0.27599   0.28025   0.28575   0.28870
 Alpha virt. eigenvalues --    0.29001   0.29297   0.29954   0.30010   0.30564
 Alpha virt. eigenvalues --    0.30665   0.30976   0.31325   0.31752   0.32113
 Alpha virt. eigenvalues --    0.32544   0.32853   0.33501   0.33776   0.33873
 Alpha virt. eigenvalues --    0.34505   0.34823   0.35001   0.35588   0.35902
 Alpha virt. eigenvalues --    0.36344   0.36912   0.37512   0.37921   0.38317
 Alpha virt. eigenvalues --    0.38990   0.39154   0.39306   0.40312   0.40733
 Alpha virt. eigenvalues --    0.41280   0.42364   0.42713   0.43388   0.44337
 Alpha virt. eigenvalues --    0.45115   0.45357   0.46272   0.46947   0.48230
 Alpha virt. eigenvalues --    0.48470   0.49140   0.49552   0.49752   0.50503
 Alpha virt. eigenvalues --    0.51654   0.53262   0.53883   0.54757   0.55445
 Alpha virt. eigenvalues --    0.55887   0.56624   0.57104   0.58013   0.58924
 Alpha virt. eigenvalues --    0.59861   0.60164   0.60393   0.60694   0.61575
 Alpha virt. eigenvalues --    0.62370   0.63055   0.64146   0.64551   0.65282
 Alpha virt. eigenvalues --    0.65703   0.66493   0.67057   0.67906   0.68361
 Alpha virt. eigenvalues --    0.68883   0.69291   0.69901   0.70036   0.70905
 Alpha virt. eigenvalues --    0.71597   0.71887   0.72585   0.72895   0.73268
 Alpha virt. eigenvalues --    0.74049   0.74276   0.74620   0.75309   0.75514
 Alpha virt. eigenvalues --    0.76174   0.76354   0.76995   0.77356   0.77667
 Alpha virt. eigenvalues --    0.78026   0.78638   0.79552   0.80308   0.81161
 Alpha virt. eigenvalues --    0.81698   0.82113   0.82483   0.83249   0.83987
 Alpha virt. eigenvalues --    0.85549   0.86063   0.86651   0.88819   0.88896
 Alpha virt. eigenvalues --    0.91282   0.92325   0.92918   0.93718   0.95770
 Alpha virt. eigenvalues --    0.96712   0.97500   0.99639   1.00071   1.01863
 Alpha virt. eigenvalues --    1.02856   1.04483   1.07252   1.08652   1.09492
 Alpha virt. eigenvalues --    1.09892   1.10785   1.12008   1.13877   1.14680
 Alpha virt. eigenvalues --    1.15544   1.17018   1.17831   1.19017   1.19511
 Alpha virt. eigenvalues --    1.20407   1.22169   1.22420   1.22741   1.23923
 Alpha virt. eigenvalues --    1.25680   1.25807   1.26160   1.26998   1.28772
 Alpha virt. eigenvalues --    1.29184   1.29798   1.31499   1.33734   1.34522
 Alpha virt. eigenvalues --    1.35341   1.36876   1.37596   1.39273   1.41134
 Alpha virt. eigenvalues --    1.42213   1.42443   1.45294   1.45649   1.47046
 Alpha virt. eigenvalues --    1.47318   1.47760   1.48516   1.48953   1.50734
 Alpha virt. eigenvalues --    1.51294   1.52066   1.52461   1.54239   1.54830
 Alpha virt. eigenvalues --    1.55391   1.55854   1.56319   1.57647   1.58038
 Alpha virt. eigenvalues --    1.58450   1.59354   1.60119   1.61146   1.61794
 Alpha virt. eigenvalues --    1.62333   1.62924   1.63789   1.64653   1.65456
 Alpha virt. eigenvalues --    1.66015   1.66163   1.66510   1.67589   1.68038
 Alpha virt. eigenvalues --    1.68391   1.69388   1.70137   1.71165   1.71421
 Alpha virt. eigenvalues --    1.72308   1.72774   1.72916   1.73822   1.75146
 Alpha virt. eigenvalues --    1.75652   1.76535   1.77150   1.78234   1.79131
 Alpha virt. eigenvalues --    1.79780   1.80369   1.81204   1.82015   1.82574
 Alpha virt. eigenvalues --    1.82934   1.84555   1.85601   1.86203   1.87210
 Alpha virt. eigenvalues --    1.87840   1.89155   1.89734   1.90536   1.91616
 Alpha virt. eigenvalues --    1.92643   1.94146   1.94844   1.95763   1.96048
 Alpha virt. eigenvalues --    1.97802   1.99105   2.01132   2.01812   2.03300
 Alpha virt. eigenvalues --    2.05074   2.05254   2.06795   2.09282   2.09823
 Alpha virt. eigenvalues --    2.10225   2.11458   2.12032   2.14634   2.15006
 Alpha virt. eigenvalues --    2.15737   2.16711   2.17582   2.18239   2.20674
 Alpha virt. eigenvalues --    2.21140   2.21792   2.22959   2.23190   2.24580
 Alpha virt. eigenvalues --    2.25317   2.27326   2.29834   2.30399   2.31009
 Alpha virt. eigenvalues --    2.32844   2.33915   2.34515   2.36673   2.38873
 Alpha virt. eigenvalues --    2.39346   2.40879   2.43049   2.44517   2.45858
 Alpha virt. eigenvalues --    2.47789   2.49363   2.50086   2.51877   2.53266
 Alpha virt. eigenvalues --    2.53429   2.54307   2.55406   2.56652   2.57279
 Alpha virt. eigenvalues --    2.57710   2.59030   2.59566   2.60090   2.60883
 Alpha virt. eigenvalues --    2.61033   2.62937   2.64379   2.65275   2.66366
 Alpha virt. eigenvalues --    2.66645   2.67510   2.68581   2.69579   2.70109
 Alpha virt. eigenvalues --    2.71879   2.72651   2.74003   2.75388   2.76314
 Alpha virt. eigenvalues --    2.76501   2.79584   2.79968   2.80466   2.81332
 Alpha virt. eigenvalues --    2.82506   2.82745   2.84718   2.86677   2.87762
 Alpha virt. eigenvalues --    2.89300   2.90336   2.91293   2.91846   2.93621
 Alpha virt. eigenvalues --    2.94514   2.95460   2.96133   2.97369   2.98850
 Alpha virt. eigenvalues --    2.99781   3.01544   3.03688   3.05543   3.07509
 Alpha virt. eigenvalues --    3.07639   3.08720   3.10205   3.12576   3.13564
 Alpha virt. eigenvalues --    3.13832   3.15652   3.16972   3.17633   3.18142
 Alpha virt. eigenvalues --    3.19787   3.21325   3.22505   3.23725   3.24647
 Alpha virt. eigenvalues --    3.27197   3.28908   3.31172   3.32765   3.34627
 Alpha virt. eigenvalues --    3.36400   3.37427   3.40210   3.41517   3.42462
 Alpha virt. eigenvalues --    3.49953   3.50915   3.61222   3.62959   3.66408
 Alpha virt. eigenvalues --    3.72136   3.78883   3.79904   3.81328   3.82945
 Alpha virt. eigenvalues --    3.84224   3.84676   3.85059   3.85913   3.87132
 Alpha virt. eigenvalues --    3.88568   3.90770   3.91464   3.91505   3.92644
 Alpha virt. eigenvalues --    3.95371   4.02440   4.05073   4.08504   4.12394
 Alpha virt. eigenvalues --    4.16055   4.16492   4.21625   4.27879   4.31525
 Alpha virt. eigenvalues --    4.33219   4.33901   4.38365   4.42850   4.45872
 Alpha virt. eigenvalues --    4.56300   5.11931   5.13277   5.18786   5.22698
 Alpha virt. eigenvalues --    5.26349   5.44784   5.46898   5.47735   5.65826
 Alpha virt. eigenvalues --    5.69190   5.69851   5.77603  23.73486  23.83721
 Alpha virt. eigenvalues --   23.87181  23.91001  23.95321  23.96720  23.99335
 Alpha virt. eigenvalues --   24.01518  24.02714  24.05772  24.06589  24.07088
 Alpha virt. eigenvalues --   24.08252  24.12216  24.28670  50.04551  50.05951
 Alpha virt. eigenvalues --   50.07947  50.13717
          Condensed to atoms (all electrons):
               1          2          3          4          5          6
     1  C   14.775896   2.288068  -2.100191   0.685926   0.461428  -0.046029
     2  C    2.288068  13.869769  -1.268989  -1.888712   0.115394   0.389648
     3  C   -2.100191  -1.268989   9.441978  -1.212140  -0.122230  -0.066035
     4  C    0.685926  -1.888712  -1.212140  13.108739  -1.384602  -0.078470
     5  C    0.461428   0.115394  -0.122230  -1.384602   9.245365  -1.667394
     6  C   -0.046029   0.389648  -0.066035  -0.078470  -1.667394   9.997998
     7  C   -4.665077  -0.942021   1.581829   0.485507  -0.574259  -1.877002
     8  C   -1.749772  -1.599174  -2.276433   0.098105  -0.276545   0.049295
     9  C    1.774115   2.776098   0.152760   0.152272   0.158880  -0.135727
    10  C   -4.600864  -7.597433   1.621557  -0.395035   0.104095   0.294603
    11  O    0.021826   0.073456   0.013705  -0.000665   0.000166   0.002871
    12  C   -0.423423  -0.011372  -0.052878  -0.020969  -0.246506   0.038950
    13  C   -0.082194   0.016497  -0.172308  -0.178384  -0.093403   0.038539
    14  O   -0.003521  -0.165464  -0.023366   0.012503  -0.000929  -0.010694
    15  C   -0.212311   0.636417   0.554363  -4.107956  -0.147436  -0.783664
    16  C   -0.097565  -0.178218  -0.511839  -0.030994   0.313995   0.089863
    17  O   -0.029233  -0.076869  -0.060394  -0.262524   0.085151   0.003943
    18  C   -0.109219  -0.164686   0.056100   0.441768  -0.166771  -0.053280
    19  O    0.001702   0.000289   0.021714   0.052041   0.002351   0.001051
    20  H   -0.068362  -0.008629   0.472486  -0.023823  -0.033587  -0.008727
    21  H    0.031592   0.009554   0.288769  -0.037794   0.025619  -0.005607
    22  H   -0.012018  -0.023402  -0.002575   0.452121  -0.023643  -0.032217
    23  H   -0.022315   0.002405   0.032028  -0.111615   0.464461  -0.117089
    24  H   -0.024312  -0.016093  -0.013235  -0.000214   0.478555  -0.048184
    25  H   -0.013072  -0.022374  -0.004983   0.002379  -0.047975   0.476289
    26  H    0.036864   0.017015   0.005639   0.008397  -0.073875   0.462335
    27  H   -0.152450   0.037602   0.008567   0.006089  -0.020546  -0.037611
    28  H   -0.001164  -0.027441   0.010857   0.000369  -0.000363  -0.001266
    29  H    0.037022  -0.000844   0.007651  -0.000502  -0.000351   0.001074
    30  H   -0.115575   0.000331   0.017070   0.025314  -0.004112  -0.076553
    31  H   -0.063531   0.013212   0.016632  -0.010007   0.003693   0.026619
    32  H    0.081700   0.012509  -0.005601  -0.004321   0.002517   0.024129
    33  H   -0.012101  -0.037506   0.023317  -0.003154  -0.000359   0.002569
    34  H    0.008723   0.089639  -0.005393   0.001812   0.000437  -0.000919
    35  H   -0.016769  -0.068483  -0.006685  -0.003029   0.004211   0.003608
    36  H    0.035003   0.172855  -0.038112   0.039974  -0.001212   0.000492
    37  H    0.000633   0.000213  -0.000544   0.093255   0.000830   0.001908
    38  H    0.002353  -0.000507   0.001593  -0.091072  -0.014705   0.004175
    39  H   -0.002468  -0.003171   0.000711   0.007312   0.018219  -0.010659
    40  H    0.004165  -0.003234   0.038745   0.046422  -0.009506   0.002598
    41  H   -0.000321   0.001040  -0.009630  -0.009008   0.009693   0.009462
    42  H    0.010525   0.029987   0.084138  -0.028125   0.005201   0.001886
    43  H   -0.000794  -0.003231  -0.017516   0.031115   0.000282   0.000729
               7          8          9         10         11         12
     1  C   -4.665077  -1.749772   1.774115  -4.600864   0.021826  -0.423423
     2  C   -0.942021  -1.599174   2.776098  -7.597433   0.073456  -0.011372
     3  C    1.581829  -2.276433   0.152760   1.621557   0.013705  -0.052878
     4  C    0.485507   0.098105   0.152272  -0.395035  -0.000665  -0.020969
     5  C   -0.574259  -0.276545   0.158880   0.104095   0.000166  -0.246506
     6  C   -1.877002   0.049295  -0.135727   0.294603   0.002871   0.038950
     7  C   12.440611  -1.420167  -0.278407  -0.085173  -0.058407   0.215278
     8  C   -1.420167  13.582948  -3.336293   2.304511   0.312158   0.114118
     9  C   -0.278407  -3.336293  12.401886  -6.654512  -0.058390  -0.155676
    10  C   -0.085173   2.304511  -6.654512  20.205702  -0.063888   0.135614
    11  O   -0.058407   0.312158  -0.058390  -0.063888   8.229004  -0.049268
    12  C    0.215278   0.114118  -0.155676   0.135614  -0.049268   6.149108
    13  C   -0.112248   0.487788  -1.008032   0.100963  -0.001032   0.006442
    14  O    0.018095  -0.025044  -0.233598   0.566884  -0.001035  -0.003692
    15  C    0.636024  -0.137726   0.131899  -0.543673  -0.000596  -0.003576
    16  C   -0.015093  -0.028121   0.017706   0.066540   0.000062  -0.002059
    17  O   -0.004065  -0.006820   0.006200   0.055490  -0.000004   0.000279
    18  C    0.036332  -0.020678  -0.012461   0.020757  -0.000070  -0.003271
    19  O   -0.000843   0.000272  -0.000084  -0.000499   0.000000   0.000172
    20  H    0.016396  -0.013674   0.004224   0.041290   0.000013  -0.006118
    21  H   -0.006498   0.023184  -0.004377  -0.003576   0.000011  -0.001532
    22  H    0.010247  -0.006928   0.001164   0.002250   0.000043  -0.001470
    23  H    0.055331  -0.002240   0.000579  -0.000723  -0.000002  -0.001380
    24  H    0.013227   0.001220  -0.001346  -0.002884   0.000006   0.000472
    25  H   -0.034450   0.009225   0.003358  -0.008603   0.000116  -0.004076
    26  H   -0.097283  -0.007765   0.000939   0.003858   0.000053  -0.006617
    27  H    0.498313  -0.025539  -0.012591   0.028824   0.012376  -0.006537
    28  H    0.016661  -0.058328   0.453981  -0.024566  -0.002759   0.000450
    29  H    0.011815  -0.105677   0.454938  -0.080820  -0.000910  -0.000144
    30  H    0.133281  -0.008723  -0.000009  -0.003455  -0.000166   0.409139
    31  H    0.023592  -0.045775   0.004137  -0.000852   0.001108   0.411791
    32  H   -0.187694   0.005079  -0.000064   0.004100   0.000288   0.440222
    33  H   -0.003187  -0.012489   0.015687   0.029590   0.000060   0.000003
    34  H    0.000243  -0.005037  -0.019024  -0.142872   0.000024   0.000100
    35  H    0.004179   0.024732  -0.008876   0.024749  -0.000023   0.000331
    36  H    0.001480  -0.000603   0.096536  -0.190128   0.000007  -0.000068
    37  H   -0.000275   0.000036  -0.000005  -0.000035   0.000000   0.000071
    38  H    0.001780   0.000354  -0.000059  -0.000750   0.000000   0.000282
    39  H   -0.001089  -0.000587   0.000204   0.002089   0.000000  -0.000225
    40  H   -0.001590   0.000148  -0.000532  -0.006627   0.000000   0.000090
    41  H    0.000340   0.000191  -0.000040   0.000092   0.000000   0.000509
    42  H   -0.005931   0.001050  -0.000668  -0.001735   0.000000   0.000157
    43  H    0.000146  -0.000034   0.000007   0.000634   0.000000   0.000001
              13         14         15         16         17         18
     1  C   -0.082194  -0.003521  -0.212311  -0.097565  -0.029233  -0.109219
     2  C    0.016497  -0.165464   0.636417  -0.178218  -0.076869  -0.164686
     3  C   -0.172308  -0.023366   0.554363  -0.511839  -0.060394   0.056100
     4  C   -0.178384   0.012503  -4.107956  -0.030994  -0.262524   0.441768
     5  C   -0.093403  -0.000929  -0.147436   0.313995   0.085151  -0.166771
     6  C    0.038539  -0.010694  -0.783664   0.089863   0.003943  -0.053280
     7  C   -0.112248   0.018095   0.636024  -0.015093  -0.004065   0.036332
     8  C    0.487788  -0.025044  -0.137726  -0.028121  -0.006820  -0.020678
     9  C   -1.008032  -0.233598   0.131899   0.017706   0.006200  -0.012461
    10  C    0.100963   0.566884  -0.543673   0.066540   0.055490   0.020757
    11  O   -0.001032  -0.001035  -0.000596   0.000062  -0.000004  -0.000070
    12  C    0.006442  -0.003692  -0.003576  -0.002059   0.000279  -0.003271
    13  C    6.707968  -0.093426  -0.042346  -0.028796  -0.016458   0.017590
    14  O   -0.093426   7.964096   0.001824   0.000150   0.000129   0.000840
    15  C   -0.042346   0.001824  11.353749  -1.053365   0.562091  -0.702616
    16  C   -0.028796   0.000150  -1.053365   7.959747  -0.002645  -0.825575
    17  O   -0.016458   0.000129   0.562091  -0.002645   8.050052  -0.256824
    18  C    0.017590   0.000840  -0.702616  -0.825575  -0.256824   6.933305
    19  O    0.000043  -0.000012   0.021975  -0.136656  -0.018301   0.136089
    20  H   -0.006656  -0.000825   0.004986  -0.000715  -0.001130   0.008620
    21  H   -0.008490  -0.000772   0.039630   0.014630   0.006950  -0.014887
    22  H   -0.001096  -0.000007  -0.004786  -0.027043  -0.009154   0.017648
    23  H    0.000217   0.000006   0.066896  -0.019609   0.000242   0.004869
    24  H    0.000148   0.000015  -0.035676  -0.003868  -0.000418   0.018007
    25  H   -0.001857   0.000025   0.000317  -0.001029  -0.000081   0.000827
    26  H   -0.000589   0.000005  -0.000580   0.001613   0.000046  -0.000227
    27  H    0.001498   0.000031  -0.000023  -0.000253  -0.000009  -0.000145
    28  H   -0.015129  -0.005482  -0.000111  -0.000006  -0.000002   0.000012
    29  H    0.022671   0.003165  -0.000240  -0.000020  -0.000001   0.000028
    30  H   -0.000254   0.000081   0.007227  -0.000767  -0.000004   0.001352
    31  H   -0.000153   0.000035   0.000468   0.000014   0.000000  -0.000009
    32  H    0.000137  -0.000013  -0.003135   0.000251  -0.000001   0.000158
    33  H    0.383874  -0.013141  -0.002313  -0.001118   0.004528   0.002255
    34  H    0.452910  -0.005471   0.001123   0.000144  -0.000038  -0.000084
    35  H    0.405331   0.013201  -0.003319   0.000660   0.000078  -0.000455
    36  H   -0.076403   0.271611   0.000149   0.000039  -0.000623   0.000698
    37  H    0.000117   0.000000  -0.163206   0.469212  -0.003999  -0.035034
    38  H    0.000032  -0.000001   0.063095   0.375724   0.012494   0.012186
    39  H   -0.000894  -0.000001  -0.047541   0.408999  -0.014132   0.016666
    40  H    0.000185  -0.000006   0.058532  -0.147925   0.245351   0.063178
    41  H    0.000042  -0.000004  -0.067527  -0.009714   0.012414   0.454229
    42  H    0.000425   0.000038  -0.040615  -0.039509  -0.011055   0.361002
    43  H   -0.000006   0.000002  -0.044304  -0.009388   0.020592   0.054299
              19         20         21         22         23         24
     1  C    0.001702  -0.068362   0.031592  -0.012018  -0.022315  -0.024312
     2  C    0.000289  -0.008629   0.009554  -0.023402   0.002405  -0.016093
     3  C    0.021714   0.472486   0.288769  -0.002575   0.032028  -0.013235
     4  C    0.052041  -0.023823  -0.037794   0.452121  -0.111615  -0.000214
     5  C    0.002351  -0.033587   0.025619  -0.023643   0.464461   0.478555
     6  C    0.001051  -0.008727  -0.005607  -0.032217  -0.117089  -0.048184
     7  C   -0.000843   0.016396  -0.006498   0.010247   0.055331   0.013227
     8  C    0.000272  -0.013674   0.023184  -0.006928  -0.002240   0.001220
     9  C   -0.000084   0.004224  -0.004377   0.001164   0.000579  -0.001346
    10  C   -0.000499   0.041290  -0.003576   0.002250  -0.000723  -0.002884
    11  O    0.000000   0.000013   0.000011   0.000043  -0.000002   0.000006
    12  C    0.000172  -0.006118  -0.001532  -0.001470  -0.001380   0.000472
    13  C    0.000043  -0.006656  -0.008490  -0.001096   0.000217   0.000148
    14  O   -0.000012  -0.000825  -0.000772  -0.000007   0.000006   0.000015
    15  C    0.021975   0.004986   0.039630  -0.004786   0.066896  -0.035676
    16  C   -0.136656  -0.000715   0.014630  -0.027043  -0.019609  -0.003868
    17  O   -0.018301  -0.001130   0.006950  -0.009154   0.000242  -0.000418
    18  C    0.136089   0.008620  -0.014887   0.017648   0.004869   0.018007
    19  O    8.089718  -0.000154  -0.000613  -0.000731  -0.000676   0.000298
    20  H   -0.000154   0.400169  -0.025486   0.002674   0.000177   0.000602
    21  H   -0.000613  -0.025486   0.476400  -0.000059  -0.000249   0.000179
    22  H   -0.000731   0.002674  -0.000059   0.441429  -0.004298   0.004039
    23  H   -0.000676   0.000177  -0.000249  -0.004298   0.500257  -0.030437
    24  H    0.000298   0.000602   0.000179   0.004039  -0.030437   0.450248
    25  H   -0.000002   0.000160  -0.000019   0.003263  -0.005303   0.004707
    26  H   -0.000006  -0.000007   0.000002   0.000167  -0.005531  -0.004439
    27  H    0.000000  -0.000138   0.000002  -0.000169  -0.000104  -0.000005
    28  H    0.000000   0.000026  -0.000022   0.000002   0.000000   0.000001
    29  H    0.000000  -0.000009   0.000015   0.000012   0.000000   0.000000
    30  H   -0.000007  -0.001463   0.000002  -0.000099   0.000040  -0.001864
    31  H    0.000000   0.000075  -0.000013   0.000015   0.000007  -0.000036
    32  H    0.000000  -0.000028   0.000006   0.000018  -0.000149   0.000653
    33  H    0.000003   0.000006  -0.000062   0.000061   0.000000   0.000001
    34  H    0.000000   0.000002  -0.000314  -0.000031   0.000000   0.000000
    35  H   -0.000001   0.000019   0.000281   0.000841   0.000000   0.000005
    36  H    0.000006   0.000120   0.003547   0.000010  -0.000001  -0.000006
    37  H    0.010209  -0.000007  -0.000081  -0.000246   0.000027  -0.000102
    38  H   -0.001956   0.000060  -0.000009   0.000817   0.005121   0.000499
    39  H   -0.000119  -0.000006   0.000003   0.001692   0.000194  -0.000021
    40  H    0.003494  -0.000137  -0.001915   0.000521  -0.000089   0.000044
    41  H   -0.046289   0.000479   0.000091   0.000003  -0.000865  -0.000781
    42  H   -0.030291  -0.003374  -0.002478  -0.000437  -0.000070   0.000195
    43  H    0.266512   0.000100   0.000119  -0.000014   0.000026  -0.000009
              25         26         27         28         29         30
     1  C   -0.013072   0.036864  -0.152450  -0.001164   0.037022  -0.115575
     2  C   -0.022374   0.017015   0.037602  -0.027441  -0.000844   0.000331
     3  C   -0.004983   0.005639   0.008567   0.010857   0.007651   0.017070
     4  C    0.002379   0.008397   0.006089   0.000369  -0.000502   0.025314
     5  C   -0.047975  -0.073875  -0.020546  -0.000363  -0.000351  -0.004112
     6  C    0.476289   0.462335  -0.037611  -0.001266   0.001074  -0.076553
     7  C   -0.034450  -0.097283   0.498313   0.016661   0.011815   0.133281
     8  C    0.009225  -0.007765  -0.025539  -0.058328  -0.105677  -0.008723
     9  C    0.003358   0.000939  -0.012591   0.453981   0.454938  -0.000009
    10  C   -0.008603   0.003858   0.028824  -0.024566  -0.080820  -0.003455
    11  O    0.000116   0.000053   0.012376  -0.002759  -0.000910  -0.000166
    12  C   -0.004076  -0.006617  -0.006537   0.000450  -0.000144   0.409139
    13  C   -0.001857  -0.000589   0.001498  -0.015129   0.022671  -0.000254
    14  O    0.000025   0.000005   0.000031  -0.005482   0.003165   0.000081
    15  C    0.000317  -0.000580  -0.000023  -0.000111  -0.000240   0.007227
    16  C   -0.001029   0.001613  -0.000253  -0.000006  -0.000020  -0.000767
    17  O   -0.000081   0.000046  -0.000009  -0.000002  -0.000001  -0.000004
    18  C    0.000827  -0.000227  -0.000145   0.000012   0.000028   0.001352
    19  O   -0.000002  -0.000006   0.000000   0.000000   0.000000  -0.000007
    20  H    0.000160  -0.000007  -0.000138   0.000026  -0.000009  -0.001463
    21  H   -0.000019   0.000002   0.000002  -0.000022   0.000015   0.000002
    22  H    0.003263   0.000167  -0.000169   0.000002   0.000012  -0.000099
    23  H   -0.005303  -0.005531  -0.000104   0.000000   0.000000   0.000040
    24  H    0.004707  -0.004439  -0.000005   0.000001   0.000000  -0.001864
    25  H    0.471933  -0.027766  -0.006440   0.000006  -0.000003  -0.000050
    26  H   -0.027766   0.487634  -0.005007   0.000000  -0.000002   0.000174
    27  H   -0.006440  -0.005007   0.486420  -0.000027   0.000016   0.005193
    28  H    0.000006   0.000000  -0.000027   0.403482  -0.015515  -0.000007
    29  H   -0.000003  -0.000002   0.000016  -0.015515   0.423618   0.000002
    30  H   -0.000050   0.000174   0.005193  -0.000007   0.000002   0.472359
    31  H   -0.000229  -0.000163  -0.007097   0.000026   0.000004  -0.028716
    32  H    0.000180   0.003124  -0.002548  -0.000002   0.000001  -0.027720
    33  H   -0.000005  -0.000001  -0.000001  -0.000227   0.000381   0.000001
    34  H    0.000004   0.000000  -0.000002   0.000353   0.001072   0.000000
    35  H    0.000011  -0.000001  -0.000001   0.000054   0.000410  -0.000003
    36  H   -0.000002   0.000000  -0.000002  -0.000146   0.000086   0.000015
    37  H   -0.000010  -0.000002   0.000000   0.000000   0.000000   0.000000
    38  H    0.000083   0.000000  -0.000001   0.000000   0.000000  -0.000001
    39  H    0.000039   0.000013   0.000000   0.000000   0.000000   0.000001
    40  H    0.000005  -0.000003   0.000001   0.000000   0.000001   0.000002
    41  H   -0.000024   0.000002  -0.000001   0.000000   0.000000  -0.000003
    42  H   -0.000001  -0.000001   0.000001   0.000000   0.000000  -0.000069
    43  H    0.000000   0.000000   0.000000   0.000000   0.000000   0.000000
              31         32         33         34         35         36
     1  C   -0.063531   0.081700  -0.012101   0.008723  -0.016769   0.035003
     2  C    0.013212   0.012509  -0.037506   0.089639  -0.068483   0.172855
     3  C    0.016632  -0.005601   0.023317  -0.005393  -0.006685  -0.038112
     4  C   -0.010007  -0.004321  -0.003154   0.001812  -0.003029   0.039974
     5  C    0.003693   0.002517  -0.000359   0.000437   0.004211  -0.001212
     6  C    0.026619   0.024129   0.002569  -0.000919   0.003608   0.000492
     7  C    0.023592  -0.187694  -0.003187   0.000243   0.004179   0.001480
     8  C   -0.045775   0.005079  -0.012489  -0.005037   0.024732  -0.000603
     9  C    0.004137  -0.000064   0.015687  -0.019024  -0.008876   0.096536
    10  C   -0.000852   0.004100   0.029590  -0.142872   0.024749  -0.190128
    11  O    0.001108   0.000288   0.000060   0.000024  -0.000023   0.000007
    12  C    0.411791   0.440222   0.000003   0.000100   0.000331  -0.000068
    13  C   -0.000153   0.000137   0.383874   0.452910   0.405331  -0.076403
    14  O    0.000035  -0.000013  -0.013141  -0.005471   0.013201   0.271611
    15  C    0.000468  -0.003135  -0.002313   0.001123  -0.003319   0.000149
    16  C    0.000014   0.000251  -0.001118   0.000144   0.000660   0.000039
    17  O    0.000000  -0.000001   0.004528  -0.000038   0.000078  -0.000623
    18  C   -0.000009   0.000158   0.002255  -0.000084  -0.000455   0.000698
    19  O    0.000000   0.000000   0.000003   0.000000  -0.000001   0.000006
    20  H    0.000075  -0.000028   0.000006   0.000002   0.000019   0.000120
    21  H   -0.000013   0.000006  -0.000062  -0.000314   0.000281   0.003547
    22  H    0.000015   0.000018   0.000061  -0.000031   0.000841   0.000010
    23  H    0.000007  -0.000149   0.000000   0.000000   0.000000  -0.000001
    24  H   -0.000036   0.000653   0.000001   0.000000   0.000005  -0.000006
    25  H   -0.000229   0.000180  -0.000005   0.000004   0.000011  -0.000002
    26  H   -0.000163   0.003124  -0.000001   0.000000  -0.000001   0.000000
    27  H   -0.007097  -0.002548  -0.000001  -0.000002  -0.000001  -0.000002
    28  H    0.000026  -0.000002  -0.000227   0.000353   0.000054  -0.000146
    29  H    0.000004   0.000001   0.000381   0.001072   0.000410   0.000086
    30  H   -0.028716  -0.027720   0.000001   0.000000  -0.000003   0.000015
    31  H    0.487163  -0.021107   0.000000   0.000000   0.000000   0.000000
    32  H   -0.021107   0.489954   0.000000   0.000000   0.000000   0.000000
    33  H    0.000000   0.000000   0.463330  -0.026004  -0.022566   0.000630
    34  H    0.000000   0.000000  -0.026004   0.458752  -0.021856   0.001431
    35  H    0.000000   0.000000  -0.022566  -0.021856   0.462267  -0.000413
    36  H    0.000000   0.000000   0.000630   0.001431  -0.000413   0.392454
    37  H    0.000000   0.000000   0.000002   0.000000   0.000000   0.000000
    38  H    0.000000  -0.000001  -0.000002   0.000000  -0.000001   0.000000
    39  H    0.000000   0.000000   0.000017   0.000000   0.000018   0.000000
    40  H    0.000000   0.000000   0.000394   0.000006   0.000075   0.000081
    41  H    0.000000  -0.000003   0.000001   0.000000   0.000000   0.000001
    42  H    0.000002   0.000002  -0.000018  -0.000001  -0.000001  -0.000047
    43  H    0.000000   0.000000   0.000008   0.000000   0.000000  -0.000002
              37         38         39         40         41         42
     1  C    0.000633   0.002353  -0.002468   0.004165  -0.000321   0.010525
     2  C    0.000213  -0.000507  -0.003171  -0.003234   0.001040   0.029987
     3  C   -0.000544   0.001593   0.000711   0.038745  -0.009630   0.084138
     4  C    0.093255  -0.091072   0.007312   0.046422  -0.009008  -0.028125
     5  C    0.000830  -0.014705   0.018219  -0.009506   0.009693   0.005201
     6  C    0.001908   0.004175  -0.010659   0.002598   0.009462   0.001886
     7  C   -0.000275   0.001780  -0.001089  -0.001590   0.000340  -0.005931
     8  C    0.000036   0.000354  -0.000587   0.000148   0.000191   0.001050
     9  C   -0.000005  -0.000059   0.000204  -0.000532  -0.000040  -0.000668
    10  C   -0.000035  -0.000750   0.002089  -0.006627   0.000092  -0.001735
    11  O    0.000000   0.000000   0.000000   0.000000   0.000000   0.000000
    12  C    0.000071   0.000282  -0.000225   0.000090   0.000509   0.000157
    13  C    0.000117   0.000032  -0.000894   0.000185   0.000042   0.000425
    14  O    0.000000  -0.000001  -0.000001  -0.000006  -0.000004   0.000038
    15  C   -0.163206   0.063095  -0.047541   0.058532  -0.067527  -0.040615
    16  C    0.469212   0.375724   0.408999  -0.147925  -0.009714  -0.039509
    17  O   -0.003999   0.012494  -0.014132   0.245351   0.012414  -0.011055
    18  C   -0.035034   0.012186   0.016666   0.063178   0.454229   0.361002
    19  O    0.010209  -0.001956  -0.000119   0.003494  -0.046289  -0.030291
    20  H   -0.000007   0.000060  -0.000006  -0.000137   0.000479  -0.003374
    21  H   -0.000081  -0.000009   0.000003  -0.001915   0.000091  -0.002478
    22  H   -0.000246   0.000817   0.001692   0.000521   0.000003  -0.000437
    23  H    0.000027   0.005121   0.000194  -0.000089  -0.000865  -0.000070
    24  H   -0.000102   0.000499  -0.000021   0.000044  -0.000781   0.000195
    25  H   -0.000010   0.000083   0.000039   0.000005  -0.000024  -0.000001
    26  H   -0.000002   0.000000   0.000013  -0.000003   0.000002  -0.000001
    27  H    0.000000  -0.000001   0.000000   0.000001  -0.000001   0.000001
    28  H    0.000000   0.000000   0.000000   0.000000   0.000000   0.000000
    29  H    0.000000   0.000000   0.000000   0.000001   0.000000   0.000000
    30  H    0.000000  -0.000001   0.000001   0.000002  -0.000003  -0.000069
    31  H    0.000000   0.000000   0.000000   0.000000   0.000000   0.000002
    32  H    0.000000  -0.000001   0.000000   0.000000  -0.000003   0.000002
    33  H    0.000002  -0.000002   0.000017   0.000394   0.000001  -0.000018
    34  H    0.000000   0.000000   0.000000   0.000006   0.000000  -0.000001
    35  H    0.000000  -0.000001   0.000018   0.000075   0.000000  -0.000001
    36  H    0.000000   0.000000   0.000000   0.000081   0.000001  -0.000047
    37  H    0.469399  -0.021325  -0.023272   0.000536   0.000356  -0.000076
    38  H   -0.021325   0.472133  -0.024134   0.000120   0.002353   0.000119
    39  H   -0.023272  -0.024134   0.472493   0.000710  -0.000162  -0.000228
    40  H    0.000536   0.000120   0.000710   0.414306  -0.000151   0.000850
    41  H    0.000356   0.002353  -0.000162  -0.000151   0.467212  -0.028708
    42  H   -0.000076   0.000119  -0.000228   0.000850  -0.028708   0.498739
    43  H   -0.000366   0.000143   0.000042  -0.002077   0.003642  -0.006638
              43
     1  C   -0.000794
     2  C   -0.003231
     3  C   -0.017516
     4  C    0.031115
     5  C    0.000282
     6  C    0.000729
     7  C    0.000146
     8  C   -0.000034
     9  C    0.000007
    10  C    0.000634
    11  O    0.000000
    12  C    0.000001
    13  C   -0.000006
    14  O    0.000002
    15  C   -0.044304
    16  C   -0.009388
    17  O    0.020592
    18  C    0.054299
    19  O    0.266512
    20  H    0.000100
    21  H    0.000119
    22  H   -0.000014
    23  H    0.000026
    24  H   -0.000009
    25  H    0.000000
    26  H    0.000000
    27  H    0.000000
    28  H    0.000000
    29  H    0.000000
    30  H    0.000000
    31  H    0.000000
    32  H    0.000000
    33  H    0.000008
    34  H    0.000000
    35  H    0.000000
    36  H   -0.000002
    37  H   -0.000366
    38  H    0.000143
    39  H    0.000042
    40  H   -0.002077
    41  H    0.003642
    42  H   -0.006638
    43  H    0.403057
 Mulliken charges:
               1
     1  C    0.367111
     2  C   -0.444145
     3  C   -0.481133
     4  C    0.131696
     5  C   -0.590231
     6  C   -0.867508
     7  C    0.170050
     8  C    0.155756
     9  C   -0.686801
    10  C    0.794512
    11  O   -0.430140
    12  C   -0.922718
    13  C   -0.703262
    14  O   -0.266231
    15  C    0.007877
    16  C   -0.547457
    17  O   -0.291247
    18  C   -0.292523
    19  O   -0.370701
    20  H    0.250375
    21  H    0.194268
    22  H    0.211382
    23  H    0.189864
    24  H    0.210809
    25  H    0.205429
    26  H    0.201987
    27  H    0.192315
    28  H    0.266282
    29  H    0.241058
    30  H    0.198036
    31  H    0.189094
    32  H    0.187360
    33  H    0.207535
    34  H    0.210270
    35  H    0.207421
    36  H    0.290541
    37  H    0.201782
    38  H    0.199008
    39  H    0.199290
    40  H    0.293233
    41  H    0.211079
    42  H    0.205754
    43  H    0.302923
 Sum of Mulliken charges =   0.00000
 Mulliken charges with hydrogens summed into heavy atoms:
               1
     1  C    0.367111
     2  C   -0.444145
     3  C   -0.036490
     4  C    0.343078
     5  C   -0.189559
     6  C   -0.460091
     7  C    0.362365
     8  C    0.155756
     9  C   -0.179460
    10  C    0.794512
    11  O   -0.430140
    12  C   -0.348228
    13  C   -0.078036
    14  O    0.024310
    15  C    0.007877
    16  C    0.052623
    17  O    0.001986
    18  C    0.124310
    19  O   -0.067778
 Electronic spatial extent (au):  <R**2>=           5630.3744
 Charge=              0.0000 electrons
 Dipole moment (field-independent basis, Debye):
    X=              4.7593    Y=             -2.0329    Z=             -3.0108  Tot=              5.9874
 Quadrupole moment (field-independent basis, Debye-Ang):
   XX=           -165.1317   YY=           -109.3037   ZZ=           -115.2028
   XY=              6.5122   XZ=            -10.5622   YZ=              7.7170
 Traceless Quadrupole moment (field-independent basis, Debye-Ang):
   XX=            -35.2523   YY=             20.5757   ZZ=             14.6766
   XY=              6.5122   XZ=            -10.5622   YZ=              7.7170
 Octapole moment (field-independent basis, Debye-Ang**2):
  XXX=             40.2727  YYY=            -18.0849  ZZZ=            -10.6191  XYY=             31.9363
  XXY=            -54.4647  XXZ=            -30.9307  XZZ=             13.7021  YZZ=             -8.5388
  YYZ=             -9.3765  XYZ=            -15.4735
 Hexadecapole moment (field-independent basis, Debye-Ang**3):
 XXXX=          -6020.2031 YYYY=          -1876.2460 ZZZZ=           -703.3262 XXXY=            128.4619
 XXXZ=           -319.5252 YYYX=            -42.1153 YYYZ=             11.3945 ZZZX=             -5.1259
 ZZZY=             10.1505 XXYY=          -1106.2944 XXZZ=           -952.4929 YYZZ=           -438.7039
 XXYZ=             68.1623 YYXZ=             29.5307 ZZXY=            -27.8443
 N-N= 1.596117287771D+03 E-N=-5.260527486819D+03  KE= 8.827908466367D+02
 1\1\GINC-SNODE28\SP\RmPW1PW91\6-311+G(d,p)\C15H24O4\ROOT\25-Jan-2024\0
 \\# nmr=giao mpw1pw91/6-311+g(d,p) scrf(smd,solvent=methanol,read) gue
 ss=read geom=check\\NMR calculation\\0,1\C,0,-1.8495086956,0.655836983
 7,-0.0084483908\C,0,-1.0699182695,-0.4286972084,0.2143317084\C,0,0.385
 8888824,-0.4311341767,0.5821560156\C,0,1.2886051854,0.3328457789,-0.42
 34183437\C,0,1.137256953,1.8635760963,-0.2775115393\C,0,-0.1990037003,
 2.4481273357,-0.7727812402\C,0,-1.4801753396,2.1186017677,0.0249738017
 \C,0,-3.2261363658,0.2142744418,-0.2843897753\C,0,-3.2980603623,-1.295
 19883,-0.1248827008\C,0,-1.8358898576,-1.745681309,0.0380043479\O,0,-4
 .176035421,0.9397294713,-0.5821657108\C,0,-1.4425392624,2.6506065995,1
 .4723600732\C,0,-1.3226974651,-2.5396221217,-1.1698731841\O,0,-1.74483
 37506,-2.5519686898,1.228333358\C,0,2.7725398953,-0.1528491514,-0.3431
 97916\C,0,3.6162722577,0.400900059,-1.4982655445\O,0,2.8109381914,-1.6
 007940517,-0.417952788\C,0,3.4247974682,0.1541874278,1.0147550846\O,0,
 4.741492085,-0.3927757234,1.1061384779\H,0,0.493767272,0.0204270264,1.
 5776286173\H,0,0.7408968049,-1.4606792048,0.6699754486\H,0,0.959790532
 2,0.0569237955,-1.4365663185\H,0,1.9264250399,2.360581302,-0.851975882
 5\H,0,1.3005470634,2.1481305848,0.770564518\H,0,-0.3513894197,2.141723
 1892,-1.8169556894\H,0,-0.0989290715,3.5421291217,-0.7858276085\H,0,-2
 .2988972322,2.6469363953,-0.4814385431\H,0,-3.8652164675,-1.5279906856
 ,0.7843201495\H,0,-3.8186573509,-1.7579688252,-0.9694539337\H,0,-0.691
 6296938,2.1365399117,2.0818314637\H,0,-2.414998535,2.515168532,1.96025
 00647\H,0,-1.2090103739,3.7226667975,1.4816464533\H,0,-0.25930032,-2.7
 839302596,-1.0586092034\H,0,-1.8829465224,-3.4774025207,-1.2582489166\
 H,0,-1.4467693689,-1.9707027837,-2.0977556397\H,0,-0.8573688219,-2.949
 7869877,1.2528007338\H,0,4.6197486198,-0.033890884,-1.4643096057\H,0,3
 .7229016871,1.4885700032,-1.453285339\H,0,3.1599264358,0.1438705021,-2
 .4625706135\H,0,2.6925364571,-1.8537220208,-1.3493214737\H,0,3.5232549
 401,1.2337336844,1.1548309587\H,0,2.7980301524,-0.2403798761,1.8268193
 358\H,0,4.6543957443,-1.3199114973,0.8202852901\\Version=ES64L-G09RevD
 .01\State=1-A\HF=-887.0187103\RMSD=8.998e-09\Dipole=1.878662,-0.764748
 5,-1.1977785\Quadrupole=-26.1058156,14.9256831,11.1801325,5.0948972,-7
 .9120908,5.9012009\PG=C01 [X(C15H24O4)]\\@


 HE WHO LOVES TO READ, AND KNOWS HOW TO REFLECT,
 HAS LAID BY A PERPETUAL FEAST FOR HIS OLD AGE.
 -- UNCLE ESEK, "SCRIBNER'S MONTHLY", SEPT. 1880
 Job cpu time:       0 days  1 hours 13 minutes 47.8 seconds.
 File lengths (MBytes):  RWF=    325 Int=      0 D2E=      0 Chk=    483 Scr=      1
 Normal termination of Gaussian 09 at Thu Jan 25 10:22:32 2024.
