# Supplementary material for: New patchoulol- and guaiane-type sesquiterpenoids from Sanguisorba officinalis with anti-melanogenic activity
Source: Nat Prod Bioprospect. 2026 May 12;16(1):63. doi: 10.1007/s13659-026-00616-0 (PMC13161421; doi:10.1007/s13659-026-00616-0)
Supplement: Supplementary file 2 — Additional file 2. It includes the calculated NMR data of compound 11. [file 13659_2026_616_MOESM2_ESM.zip › New folder/11S-nmr-15.log]

 Entering Gaussian System, Link 0=/gpfs/home/zhengshan/software/Gaussian/g09/g09
 Input=DY-202A-7R_15-2.gjf
 Output=DY-202A-7R_15-2.log
 Initial command:
 /gpfs/home/zhengshan/software/Gaussian/g09/l1.exe "/gpfs/home/zhengshan/software/Gaussian/g09/scratch/zhengshan/%J/Gau-14192.inp" -scrdir="/gpfs/home/zhengshan/software/Gaussian/g09/scratch/zhengshan/%J/"
 Entering Link 1 = /gpfs/home/zhengshan/software/Gaussian/g09/l1.exe PID=     14193.
  
 Copyright (c) 1988,1990,1992,1993,1995,1998,2003,2009,2013,
            Gaussian, Inc.  All Rights Reserved.
  
 This is part of the Gaussian(R) 09 program.  It is based on
 the Gaussian(R) 03 system (copyright 2003, Gaussian, Inc.),
 the Gaussian(R) 98 system (copyright 1998, Gaussian, Inc.),
 the Gaussian(R) 94 system (copyright 1995, Gaussian, Inc.),
 the Gaussian 92(TM) system (copyright 1992, Gaussian, Inc.),
 the Gaussian 90(TM) system (copyright 1990, Gaussian, Inc.),
 the Gaussian 88(TM) system (copyright 1988, Gaussian, Inc.),
 the Gaussian 86(TM) system (copyright 1986, Carnegie Mellon
 University), and the Gaussian 82(TM) system (copyright 1983,
 Carnegie Mellon University). Gaussian is a federally registered
 trademark of Gaussian, Inc.
  
 This software contains proprietary and confidential information,
 including trade secrets, belonging to Gaussian, Inc.
  
 This software is provided under written license and may be
 used, copied, transmitted, or stored only in accord with that
 written license.
  
 The following legend is applicable only to US Government
 contracts under FAR:
  
                    RESTRICTED RIGHTS LEGEND
  
 Use, reproduction and disclosure by the US Government is
 subject to restrictions as set forth in subparagraphs (a)
 and (c) of the Commercial Computer Software - Restricted
 Rights clause in FAR 52.227-19.
  
 Gaussian, Inc.
 340 Quinnipiac St., Bldg. 40, Wallingford CT 06492
  
  
 ---------------------------------------------------------------
 Warning -- This program may not be used in any manner that
 competes with the business of Gaussian, Inc. or will provide
 assistance to any competitor of Gaussian, Inc.  The licensee
 of this program is prohibited from giving any competitor of
 Gaussian, Inc. access to this program.  By using this program,
 the user acknowledges that Gaussian, Inc. is engaged in the
 business of creating and licensing software in the field of
 computational chemistry and represents and warrants to the
 licensee that it is not a competitor of Gaussian, Inc. and that
 it will not use this program in any manner prohibited above.
 ---------------------------------------------------------------
  

 Cite this work as:
 Gaussian 09, Revision D.01,
 M. J. Frisch, G. W. Trucks, H. B. Schlegel, G. E. Scuseria, 
 M. A. Robb, J. R. Cheeseman, G. Scalmani, V. Barone, B. Mennucci, 
 G. A. Petersson, H. Nakatsuji, M. Caricato, X. Li, H. P. Hratchian, 
 A. F. Izmaylov, J. Bloino, G. Zheng, J. L. Sonnenberg, M. Hada, 
 M. Ehara, K. Toyota, R. Fukuda, J. Hasegawa, M. Ishida, T. Nakajima, 
 Y. Honda, O. Kitao, H. Nakai, T. Vreven, J. A. Montgomery, Jr., 
 J. E. Peralta, F. Ogliaro, M. Bearpark, J. J. Heyd, E. Brothers, 
 K. N. Kudin, V. N. Staroverov, T. Keith, R. Kobayashi, J. Normand, 
 K. Raghavachari, A. Rendell, J. C. Burant, S. S. Iyengar, J. Tomasi, 
 M. Cossi, N. Rega, J. M. Millam, M. Klene, J. E. Knox, J. B. Cross, 
 V. Bakken, C. Adamo, J. Jaramillo, R. Gomperts, R. E. Stratmann, 
 O. Yazyev, A. J. Austin, R. Cammi, C. Pomelli, J. W. Ochterski, 
 R. L. Martin, K. Morokuma, V. G. Zakrzewski, G. A. Voth, 
 P. Salvador, J. J. Dannenberg, S. Dapprich, A. D. Daniels, 
 O. Farkas, J. B. Foresman, J. V. Ortiz, J. Cioslowski, 
 and D. J. Fox, Gaussian, Inc., Wallingford CT, 2013.
 
 ******************************************
 Gaussian 09:  ES64L-G09RevD.01 24-Apr-2013
                25-Jan-2024 
 ******************************************
 %chk=DY-202A-7R_15.chk
 %mem=16GB
 %nprocshared=4
 Will use up to    4 processors via shared memory.
 ----------------------------------------------------------------------
 # nmr=giao mpw1pw91/6-311+g(d,p) scrf(smd,solvent=methanol,read) guess
 =read geom=check
 ----------------------------------------------------------------------
 1/29=2,38=1,40=2/1;
 2/12=2,40=1/2;
 3/5=4,6=6,7=111,11=2,14=-4,16=1,25=1,30=1,70=32203,72=3,74=-7,116=-2/1,2,8,3;
 4/5=1/1;
 5/5=2,38=6,53=3/2;
 8/6=1,10=90,11=11/1;
 10/13=100,45=16/2;
 6/7=2,8=2,9=2,10=2,28=1/1;
 99/9=1/99;
 ---------------
 NMR calculation
 ---------------
 Structure from the checkpoint file:  "DY-202A-7R_15.chk"
 Charge =  0 Multiplicity = 1
 Redundant internal coordinates found in file.
 C,0,-1.8501997056,0.6534342404,-0.0149225887
 C,0,-1.0652108762,-0.4219624163,0.2311565298
 C,0,0.3901538976,-0.406294263,0.5987013957
 C,0,1.2833802866,0.3361109808,-0.4323211086
 C,0,1.1325146019,1.8683845473,-0.3197759905
 C,0,-0.2094878813,2.4376504301,-0.8180654046
 C,0,-1.48694059,2.1182123945,-0.0099152119
 C,0,-3.2226805241,0.1981812677,-0.2883822036
 C,0,-3.2857895024,-1.3086242324,-0.1007539058
 C,0,-1.8214837691,-1.7466469166,0.0768660941
 O,0,-4.1757013378,0.9117775751,-0.6044342915
 C,0,-1.4472029804,2.6787383051,1.4265097271
 C,0,-1.2967113684,-2.5597257699,-1.1134826258
 O,0,-1.7307288941,-2.5288102737,1.2833816221
 C,0,2.7618844111,-0.1478504621,-0.3577723408
 C,0,3.6134412271,0.4463668865,-1.4926010596
 O,0,2.7239169579,-1.5796771108,-0.5481065345
 C,0,3.416236615,0.1162897867,1.0133951122
 O,0,4.6443162632,-0.6157439505,1.1445180792
 H,0,0.4963893896,0.0757900233,1.5798780819
 H,0,0.7524633829,-1.4302384073,0.7154446535
 H,0,0.9470915401,0.036207149,-1.4353656895
 H,0,1.9145726022,2.3524334193,-0.9141331433
 H,0,1.305791487,2.17828625,0.7196440284
 H,0,-0.364661734,2.1104562445,-1.8554911624
 H,0,-0.1142457765,3.5316233658,-0.8527762047
 H,0,-2.308988504,2.6333710332,-0.5244869082
 H,0,-3.8556497943,-1.5281083485,0.810065361
 H,0,-3.7995529634,-1.7902978902,-0.9389084482
 H,0,-0.6939612131,2.1782375808,2.0443051326
 H,0,-2.4183190248,2.5515197647,1.919248821
 H,0,-1.2155831948,3.7511812137,1.4138519439
 H,0,-0.2300689243,-2.7869938996,-0.9981440007
 H,0,-1.8452818484,-3.5060722323,-1.1817040002
 H,0,-1.4277560491,-2.0121804046,-2.0532064324
 H,0,-0.8377412134,-2.912730784,1.3241702979
 H,0,4.5859953551,-0.0577876404,-1.5318664865
 H,0,3.7990750892,1.5180270606,-1.3692280738
 H,0,3.1216586304,0.2878041611,-2.4590926779
 H,0,3.5765320067,-1.9004875359,-0.1966295508
 H,0,3.5858320843,1.18801072,1.1709917294
 H,0,2.7759279818,-0.2541998966,1.8181433246
 H,0,5.3191738595,-0.1693619656,0.60599411
 Recover connectivity data from disk.
                          Input orientation:                          
 ---------------------------------------------------------------------
 Center     Atomic      Atomic             Coordinates (Angstroms)
 Number     Number       Type             X           Y           Z
 ---------------------------------------------------------------------
      1          6           0       -1.850200    0.653434   -0.014923
      2          6           0       -1.065211   -0.421962    0.231157
      3          6           0        0.390154   -0.406294    0.598701
      4          6           0        1.283380    0.336111   -0.432321
      5          6           0        1.132515    1.868385   -0.319776
      6          6           0       -0.209488    2.437650   -0.818065
      7          6           0       -1.486941    2.118212   -0.009915
      8          6           0       -3.222681    0.198181   -0.288382
      9          6           0       -3.285790   -1.308624   -0.100754
     10          6           0       -1.821484   -1.746647    0.076866
     11          8           0       -4.175701    0.911778   -0.604434
     12          6           0       -1.447203    2.678738    1.426510
     13          6           0       -1.296711   -2.559726   -1.113483
     14          8           0       -1.730729   -2.528810    1.283382
     15          6           0        2.761884   -0.147850   -0.357772
     16          6           0        3.613441    0.446367   -1.492601
     17          8           0        2.723917   -1.579677   -0.548107
     18          6           0        3.416237    0.116290    1.013395
     19          8           0        4.644316   -0.615744    1.144518
     20          1           0        0.496389    0.075790    1.579878
     21          1           0        0.752463   -1.430238    0.715445
     22          1           0        0.947092    0.036207   -1.435366
     23          1           0        1.914573    2.352433   -0.914133
     24          1           0        1.305791    2.178286    0.719644
     25          1           0       -0.364662    2.110456   -1.855491
     26          1           0       -0.114246    3.531623   -0.852776
     27          1           0       -2.308989    2.633371   -0.524487
     28          1           0       -3.855650   -1.528108    0.810065
     29          1           0       -3.799553   -1.790298   -0.938908
     30          1           0       -0.693961    2.178238    2.044305
     31          1           0       -2.418319    2.551520    1.919249
     32          1           0       -1.215583    3.751181    1.413852
     33          1           0       -0.230069   -2.786994   -0.998144
     34          1           0       -1.845282   -3.506072   -1.181704
     35          1           0       -1.427756   -2.012180   -2.053206
     36          1           0       -0.837741   -2.912731    1.324170
     37          1           0        4.585995   -0.057788   -1.531866
     38          1           0        3.799075    1.518027   -1.369228
     39          1           0        3.121659    0.287804   -2.459093
     40          1           0        3.576532   -1.900488   -0.196630
     41          1           0        3.585832    1.188011    1.170992
     42          1           0        2.775928   -0.254200    1.818143
     43          1           0        5.319174   -0.169362    0.605994
 ---------------------------------------------------------------------
                    Distance matrix (angstroms):
                    1          2          3          4          5
     1  C    0.000000
     2  C    1.353972   0.000000
     3  C    2.553183   1.501140   0.000000
     4  C    3.177143   2.555535   1.553070   0.000000
     5  C    3.235062   3.221679   2.562979   1.543791   0.000000
     6  C    2.553508   3.163940   3.233391   2.606515   1.540560
     7  C    1.509158   2.586206   3.204221   3.320992   2.649523
     8  C    1.471645   2.304164   3.768936   4.510469   4.664578
     9  C    2.432685   2.413981   3.849155   4.867484   5.446354
    10  C    2.402007   1.533148   2.638219   3.773239   4.685284
    11  O    2.412928   3.486004   4.902232   5.492048   5.401230
    12  C    2.518331   3.345016   3.684912   4.049597   3.218871
    13  C    3.440579   2.536076   3.227128   3.937858   5.112658
    14  O    3.438975   2.447223   3.077662   4.498473   5.486675
    15  C    4.693711   3.881834   2.570358   1.557482   2.592584
    16  C    5.663725   5.061138   3.935754   2.562330   3.090736
    17  O    5.117970   4.037950   2.852796   2.399749   3.804448
    18  C    5.392709   4.580937   3.098748   2.586019   3.172155
    19  O    6.718173   5.785368   4.294145   3.832537   4.543985
    20  H    2.895435   2.122593   1.098362   2.176251   2.688259
    21  H    3.413061   2.134267   1.092410   2.172379   3.478079
    22  H    3.197416   2.652655   2.154859   1.099605   2.153090
    23  H    4.227137   4.229429   3.496155   2.167049   1.095070
    24  H    3.581207   3.552684   2.744645   2.172817   1.098389
    25  H    2.778026   3.355296   3.595392   2.808871   2.158369
    26  H    3.464031   4.208335   4.227103   3.513039   2.145895
    27  H    2.095303   3.384234   4.217403   4.265092   3.531438
    28  H    3.075965   3.056999   4.396589   5.606110   6.139584
    29  H    3.259686   3.273839   4.672617   5.533033   6.172080
    30  H    2.811109   3.191610   3.153550   3.665650   3.003482
    31  H    2.768846   3.677248   4.287194   4.913298   4.253037
    32  H    3.469895   4.340105   4.530724   4.616912   3.473320
    33  H    3.927861   2.793209   2.932972   3.516315   4.897894
    34  H    4.320058   3.480865   4.216117   5.011235   6.204432
    35  H    3.382094   2.806875   3.593923   3.935988   4.961709
    36  H    3.941545   2.729533   2.883792   4.259036   5.426189
    37  H    6.650681   5.931021   4.718672   3.503059   4.135920
    38  H    5.873327   5.475954   4.381381   2.933162   2.886979
    39  H    5.552209   5.027035   4.158485   2.736678   3.321386
    40  H    6.000413   4.890278   3.608070   3.211926   4.493638
    41  H    5.589509   5.010739   3.616861   2.932171   2.950265
    42  H    5.058161   4.159449   2.683671   2.764192   3.431745
    43  H    7.243097   6.400366   4.934717   4.197765   4.747376
                    6          7          8          9         10
     6  C    0.000000
     7  C    1.545003   0.000000
     8  C    3.791453   2.603240   0.000000
     9  C    4.900280   3.871346   1.519753   0.000000
    10  C    4.572502   3.880282   2.424689   1.538702   0.000000
    11  O    4.254971   3.006389   1.231811   2.444549   3.615762
    12  C    2.574525   1.542428   3.499477   4.648870   4.641730
    13  C    5.122801   4.810110   3.463553   2.558770   1.534084
    14  O    5.603212   4.829790   3.483223   2.413068   1.440727
    15  C    3.965569   4.827894   5.994962   6.163426   4.873636
    16  C    4.362911   5.568422   6.945812   7.253731   6.067203
    17  O    4.981632   5.629863   6.212106   6.032426   4.591202
    18  C    4.678551   5.394071   6.765837   6.941820   5.637494
    19  O    6.060888   6.811721   8.037743   8.057131   6.650217
    20  H    3.439009   3.260756   4.163755   4.364173   3.309510
    21  H    4.270546   4.258237   4.411484   4.121706   2.670787
    22  H    2.735994   3.505876   4.327679   4.637569   3.623593
    23  H    2.127939   3.527430   5.605688   6.411606   5.634062
    24  H    2.174372   2.887078   5.044204   5.823591   5.059458
    25  H    1.098812   2.160028   3.779007   4.827235   4.553414
    26  H    1.098659   2.142997   4.592684   5.835428   5.624859
    27  H    2.128943   1.098151   2.611652   4.083261   4.447903
    28  H    5.627837   4.424795   2.141801   1.096588   2.173286
    29  H    5.547857   4.635478   2.170257   1.094744   2.224064
    30  H    2.914648   2.202780   3.969443   4.845313   4.532862
    31  H    3.519203   2.185611   3.325483   4.442255   4.714321
    32  H    2.778317   2.183423   4.421521   5.672867   5.690410
    33  H    5.227787   5.159203   4.286112   3.511170   2.184163
    34  H    6.175427   5.756221   4.051758   2.841178   2.163364
    35  H    4.776060   4.608545   3.349934   2.785561   2.182370
    36  H    5.797452   5.245153   4.238636   3.255228   1.970601
    37  H    5.452833   6.628112   7.911207   8.098004   6.818802
    38  H    4.149466   5.490894   7.226014   7.732677   6.658826
    39  H    4.290845   5.530647   6.706016   7.011828   5.916480
    40  H    5.791336   6.467114   7.116328   6.888465   5.407129
    41  H    4.463452   5.290826   7.033163   7.420897   6.248871
    42  H    4.807116   5.209816   6.373806   6.445029   5.137669
    43  H    6.276190   7.206631   8.596410   8.708778   7.331903
                   11         12         13         14         15
    11  O    0.000000
    12  C    3.832961   0.000000
    13  C    4.538618   5.823720   0.000000
    14  O    4.623785   5.217225   2.436039   0.000000
    15  C    7.022375   5.374912   4.781259   5.342839   0.000000
    16  C    7.853419   6.254183   5.769742   6.716987   1.538207
    17  O    7.335888   6.279447   4.176793   4.909081   1.444921
    18  C    7.803057   5.512699   5.822074   5.793160   1.542092
    19  O    9.120574   6.931071   6.646310   6.657350   2.453436
    20  H    5.224799   3.252140   4.173170   3.439754   2.989477
    21  H    5.613727   4.714641   2.969821   2.774105   2.614209
    22  H    5.263086   4.572302   3.446321   4.598002   2.118622
    23  H    6.266007   4.109333   5.872086   6.476406   2.697943
    24  H    5.779619   2.886016   5.708076   5.629832   2.948210
    25  H    4.186406   3.502338   4.819740   5.765540   4.137439
    26  H    4.839492   2.774767   6.210534   6.626088   4.696348
    27  H    2.540648   2.133335   5.323521   5.500081   5.785909
    28  H    2.838360   4.886530   3.363397   2.395980   6.860081
    29  H    2.748558   5.576830   2.624254   3.124741   6.788801
    30  H    4.554367   1.095238   5.725664   4.879569   4.808693
    31  H    3.485129   1.096377   6.048165   5.165933   6.269444
    32  H    4.571432   1.097243   6.798643   6.302435   5.844771
    33  H    5.422539   6.102015   1.096668   2.742991   4.040661
    34  H    5.028070   6.724071   1.095972   2.654206   5.760425
    35  H    4.266108   5.840678   1.095472   3.389914   4.889101
    36  H    5.430318   5.625517   2.505478   0.972875   4.840537
    37  H    8.863832   7.255346   6.406323   7.343880   2.171172
    38  H    8.034271   6.056966   6.531502   7.347922   2.207704
    39  H    7.555168   6.456700   5.425964   6.744264   2.175955
    40  H    8.256650   6.988691   5.002371   5.545470   1.939421
    41  H    7.966796   5.255378   6.565332   6.487928   2.191012
    42  H    7.453424   5.156582   5.522343   5.076394   2.178558
    43  H    9.632583   7.387068   7.241573   7.465051   2.732954
                   16         17         18         19         20
    16  C    0.000000
    17  O    2.405863   0.000000
    18  C    2.535322   2.407052   0.000000
    19  O    3.024100   2.735339   1.435704   0.000000
    20  H    4.392433   3.497252   2.974567   4.227654   0.000000
    21  H    4.072138   2.346385   3.094545   3.999253   1.755261
    22  H    2.698319   2.560355   3.478436   4.555251   3.048999
    23  H    2.617990   4.031192   3.312204   4.527651   3.662573
    24  H    3.635770   4.211954   2.965147   4.374114   2.411561
    25  H    4.327376   4.986548   5.148048   6.443763   4.084487
    26  H    4.880966   5.854347   5.254656   6.620706   4.270066
    27  H    6.387128   6.563571   6.440418   7.854347   4.340474
    28  H    8.061523   6.718481   7.458265   8.555331   4.701632
    29  H    7.762843   6.538558   7.714544   8.776057   5.318053
    30  H    5.836334   5.703018   4.712550   6.092057   2.460267
    31  H    7.242549   7.042529   6.386936   7.778984   3.839262
    32  H    6.533662   6.912814   5.901403   7.313070   4.057945
    33  H    5.046948   3.222760   5.076504   5.750214   3.920392
    34  H    6.746561   4.999002   6.754520   7.475305   5.093083
    35  H    5.636701   4.437203   6.115447   7.003252   4.610993
    36  H    6.247461   4.238851   5.231431   5.946543   3.282765
    37  H    1.096164   2.598320   2.806598   2.734548   5.140591
    38  H    1.094594   3.380233   2.790757   3.403870   4.656716
    39  H    1.095946   2.701398   3.489178   4.015084   4.821854
    40  H    2.681162   0.976426   2.357381   2.142290   4.068038
    41  H    2.765054   3.370207   1.096442   2.091559   3.308909
    42  H    3.486151   2.712699   1.093104   2.018752   2.315591
    43  H    2.773580   3.171166   1.966912   0.971956   4.926236
                   21         22         23         24         25
    21  H    0.000000
    22  H    2.610427   0.000000
    23  H    4.279559   2.563710   0.000000
    24  H    3.650704   3.059614   1.752190   0.000000
    25  H    4.515994   2.489922   2.477825   3.070234   0.000000
    26  H    5.275469   3.699160   2.347415   2.514067   1.757231
    27  H    5.236682   4.263451   4.250790   3.849883   2.413590
    28  H    4.610123   5.527691   7.164282   6.354999   5.703625
    29  H    4.856684   5.110110   7.057908   6.675702   5.277735
    30  H    4.108420   4.403346   3.948056   2.398695   3.914262
    31  H    5.230431   5.376451   5.180892   3.930312   4.319804
    32  H    5.586420   5.157154   4.144139   3.051762   3.755616
    33  H    2.396360   3.089876   5.569583   5.473908   4.973749
    34  H    3.828386   4.517680   6.966361   6.771729   5.847360
    35  H    3.571756   3.196486   5.614134   5.720227   4.262088
    36  H    2.257672   4.415530   6.348794   5.556855   5.963762
    37  H    4.650806   3.641396   3.650652   4.563887   5.414335
    38  H    4.724402   3.214650   2.110615   3.319005   4.233690
    39  H    4.317690   2.416622   2.847218   4.120153   3.980053
    40  H    3.004726   3.492737   4.622149   4.757333   5.862806
    41  H    3.884679   3.883645   2.914916   2.526449   5.061315
    42  H    2.587164   3.743568   3.873216   3.047128   5.380566
    43  H    4.738843   4.829546   4.501283   4.650979   6.600187
                   26         27         28         29         30
    26  H    0.000000
    27  H    2.394061   0.000000
    28  H    6.508766   4.635850   0.000000
    29  H    6.473929   4.686403   1.769407   0.000000
    30  H    3.249739   3.068249   5.025597   5.856068   0.000000
    31  H    3.735436   2.447549   4.465375   5.378499   1.768725
    32  H    2.529576   2.490420   5.933415   6.551364   1.773052
    33  H    6.321350   5.824656   4.242552   3.706498   5.841679
    34  H    7.254918   6.191908   3.452690   2.611897   6.636569
    35  H    5.822379   4.969376   3.785145   2.629888   5.906578
    36  H    6.840486   6.028379   3.359949   3.892777   5.143659
    37  H    5.952924   7.469803   8.883010   8.583159   6.757718
    38  H    4.431182   6.266261   8.521917   8.298755   5.681150
    39  H    4.855275   6.223850   7.916297   7.384622   6.197845
    40  H    6.600015   7.436580   7.509289   7.414159   6.316241
    41  H    4.824804   6.301795   7.929894   8.238077   4.478823
    42  H    5.460712   6.299393   6.827656   7.293688   4.243587
    43  H    6.734044   8.205008   9.277135   9.389640   6.613453
                   31         32         33         34         35
    31  H    0.000000
    32  H    1.772339   0.000000
    33  H    6.465241   7.038231   0.000000
    34  H    6.829253   7.733121   1.777549   0.000000
    35  H    6.130985   6.729179   1.774246   1.779201   0.000000
    36  H    5.719299   6.675218   2.403793   2.765248   3.544825
    37  H    8.232806   7.539484   5.561286   7.305793   6.344813
    38  H    7.109021   6.154617   5.908038   7.558803   6.344285
    39  H    7.415230   6.768039   4.777325   6.379320   5.113888
    40  H    7.761156   7.582834   3.989803   5.739716   5.338750
    41  H    6.202328   5.448157   5.921732   7.554243   6.765556
    42  H    5.904446   5.669100   4.835549   6.397604   5.979030
    43  H    8.306421   7.663311   6.341873   8.103020   7.482539
                   36         37         38         39         40
    36  H    0.000000
    37  H    6.761994   0.000000
    38  H    6.956010   1.768866   0.000000
    39  H    6.342976   1.767332   1.777680   0.000000
    40  H    4.777371   2.489461   3.620878   3.180294   0.000000
    41  H    6.033867   3.139711   2.570428   3.768732   3.377765
    42  H    4.513358   3.812806   3.787737   4.325280   2.722231
    43  H    6.778603   2.262841   3.009898   3.799057   2.584144
                   41         42         43
    41  H    0.000000
    42  H    1.776154   0.000000
    43  H    2.272918   2.818617   0.000000
 Stoichiometry    C15H24O4
 Framework group  C1[X(C15H24O4)]
 Deg. of freedom   123
 Full point group                 C1      NOp   1
 Largest Abelian subgroup         C1      NOp   1
 Largest concise Abelian subgroup C1      NOp   1
                         Standard orientation:                         
 ---------------------------------------------------------------------
 Center     Atomic      Atomic             Coordinates (Angstroms)
 Number     Number       Type             X           Y           Z
 ---------------------------------------------------------------------
      1          6           0       -1.896615    0.634775    0.005307
      2          6           0       -1.104215   -0.436091    0.247354
      3          6           0        0.352799   -0.412042    0.607846
      4          6           0        1.236694    0.335724   -0.427337
      5          6           0        1.077485    1.867075   -0.313740
      6          6           0       -0.270198    2.428632   -0.805401
      7          6           0       -1.541844    2.101637    0.008862
      8          6           0       -3.267740    0.171613   -0.261595
      9          6           0       -3.321192   -1.335568   -0.073980
     10          6           0       -1.853525   -1.765115    0.096451
     11          8           0       -4.226407    0.879722   -0.572875
     12          6           0       -1.498399    2.662122    1.445196
     13          6           0       -1.329818   -2.574917   -1.096597
     14          8           0       -1.752386   -2.546958    1.302348
     15          6           0        2.718326   -0.139661   -0.360055
     16          6           0        3.560910    0.459697   -1.498871
     17          8           0        2.687747   -1.571649   -0.550504
     18          6           0        3.377772    0.128024    1.007982
     19          8           0        4.610701   -0.596892    1.132999
     20          1           0        0.460989    0.070472    1.588597
     21          1           0        0.721607   -1.433887    0.722617
     22          1           0        0.897294    0.034055   -1.428803
     23          1           0        1.853830    2.355764   -0.911778
     24          1           0        1.253996    2.177788    0.724894
     25          1           0       -0.428497    2.100731   -1.842132
     26          1           0       -0.181477    3.523146   -0.840343
     27          1           0       -2.369352    2.612108   -0.501612
     28          1           0       -3.885348   -1.558522    0.839544
     29          1           0       -3.836208   -1.820063   -0.909736
     30          1           0       -0.739280    2.165890    2.059229
     31          1           0       -2.466361    2.529179    1.942608
     32          1           0       -1.273072    3.735894    1.431641
     33          1           0       -0.261328   -2.796011   -0.986476
     34          1           0       -1.873211   -3.524420   -1.162359
     35          1           0       -1.468591   -2.027971   -2.035560
     36          1           0       -0.856998   -2.925696    1.338729
     37          1           0        4.536172   -0.038797   -1.542955
     38          1           0        3.740916    1.532394   -1.376174
     39          1           0        3.065377    0.298458   -2.463002
     40          1           0        3.543903   -1.887569   -0.203229
     41          1           0        3.541906    1.200683    1.164980
     42          1           0        2.743532   -0.246323    1.815745
     43          1           0        5.280338   -0.146502    0.591305
 ---------------------------------------------------------------------
 Rotational constants (GHZ):      0.5785453      0.2523424      0.2043113
 Standard basis: 6-311+G(d,p) (5D, 7F)
 There are   581 symmetry adapted cartesian basis functions of A   symmetry.
 There are   562 symmetry adapted basis functions of A   symmetry.
   562 basis functions,   876 primitive gaussians,   581 cartesian basis functions
    73 alpha electrons       73 beta electrons
       nuclear repulsion energy      1596.7281137077 Hartrees.
 NAtoms=   43 NActive=   43 NUniq=   43 SFac= 1.00D+00 NAtFMM=   60 NAOKFM=F Big=F
 Integral buffers will be    131072 words long.
 Raffenetti 2 integral format.
 Two-electron integral symmetry is turned on.
 Using the following non-standard input for PCM:
 --- end of non-standard input.
 ------------------------------------------------------------------------------
 Polarizable Continuum Model (PCM)
 =================================
 Model                : PCM (using non-symmetric T matrix).
 Atomic radii         : SMD-Coulomb.
 Polarization charges : Total charges.
 Charge compensation  : None.
 Solution method      : On-the-fly selection.
 Cavity type          : VdW (van der Waals Surface) (Alpha=1.000).
 Cavity algorithm     : GePol (No added spheres)
                        Default sphere list used, NSphG=   43.
                        Lebedev-Laikov grids with approx.  5.0 points / Ang**2.
                        Smoothing algorithm: Karplus/York (Gamma=1.0000).
                        Polarization charges: spherical gaussians, with
                                              point-specific exponents (IZeta= 3).
                        Self-potential: point-specific (ISelfS= 7).
                        Self-field    : sphere-specific E.n sum rule (ISelfD= 2).
 Solvent              : Methanol, Eps=  32.613000 Eps(inf)=   1.765709
 ------------------------------------------------------------------------------
 ------------------------------------------------------------------------------
 Atomic radii for non-electrostatic terms: SMD-CDS.
 ------------------------------------------------------------------------------
 Nuclear repulsion after PCM non-electrostatic terms =     1596.7298513263 Hartrees.
 One-electron integrals computed using PRISM.
 NBasis=   562 RedAO= T EigKep=  1.50D-06  NBF=   562
 NBsUse=   560 1.00D-06 EigRej=  7.58D-07 NBFU=   560
 Initial guess from the checkpoint file:  "DY-202A-7R_15.chk"
 B after Tr=     0.000000    0.000000    0.000000
         Rot=    1.000000    0.000000    0.000000    0.000000 Ang=   0.00 deg.
 Requested convergence on RMS density matrix=1.00D-08 within 128 cycles.
 Requested convergence on MAX density matrix=1.00D-06.
 Requested convergence on             energy=1.00D-06.
 No special actions if energy rises.
 Inv3:  Mode=1 IEnd=    21870000.
 Iteration    1 A*A^-1 deviation from unit magnitude is 6.00D-15 for    674.
 Iteration    1 A*A^-1 deviation from orthogonality  is 4.59D-15 for   2424    487.
 Iteration    1 A^-1*A deviation from unit magnitude is 4.66D-15 for   1341.
 Iteration    1 A^-1*A deviation from orthogonality  is 3.33D-12 for   1919   1866.
 Error on total polarization charges =  0.07132
 SCF Done:  E(RmPW1PW91) =  -887.018751649     A.U. after   12 cycles
            NFock= 12  Conv=0.95D-08     -V/T= 2.0048
 SMD-CDS (non-electrostatic) energy       (kcal/mol) =       1.09
 (included in total energy above)
 DoSCS=F DFT=T ScalE2(SS,OS)=  1.000000  1.000000
 Range of M.O.s used for correlation:     1   560
 NBasis=   562 NAE=    73 NBE=    73 NFC=     0 NFV=     0
 NROrb=    560 NOA=    73 NOB=    73 NVA=   487 NVB=   487

 **** Warning!!: The largest alpha MO coefficient is  0.11529208D+03

 NEqPCM:  Using equilibrium solvation (IEInf=0, Eps=  32.6130, EpsInf=   1.7657)
          Differentiating once with respect to magnetic field using GIAOs.
          Electric field/nuclear overlap derivatives assumed to be zero.
 FoFJK:  IHMeth= 1 ICntrl=    6127 DoSepK=F KAlg= 0 I1Cent=   0 FoldK=F
 IRaf=         1 NMat=   1 IRICut=       1 DoRegI=T DoRafI=F ISym2E= 0.
          There are     3 degrees of freedom in the 1st order CPHF.  IDoFFX=0 NUNeed=     3.
      3 vectors produced by pass  0 Test12= 1.19D-12 3.33D-08 XBig12= 2.69D+02 2.63D+00.
 AX will form     3 AO Fock derivatives at one time.
      3 vectors produced by pass  1 Test12= 1.19D-12 3.33D-08 XBig12= 7.37D-01 2.39D-01.
      3 vectors produced by pass  2 Test12= 1.19D-12 3.33D-08 XBig12= 4.37D-03 4.02D-02.
      3 vectors produced by pass  3 Test12= 1.19D-12 3.33D-08 XBig12= 3.02D-05 2.01D-03.
      3 vectors produced by pass  4 Test12= 1.19D-12 3.33D-08 XBig12= 1.81D-07 1.77D-04.
      3 vectors produced by pass  5 Test12= 1.19D-12 3.33D-08 XBig12= 8.47D-10 8.82D-06.
      3 vectors produced by pass  6 Test12= 1.19D-12 3.33D-08 XBig12= 3.08D-12 3.42D-07.
 InvSVY:  IOpt=1 It=  1 EMax= 7.11D-15
 Solved reduced A of dimension    21 with     3 vectors.
 Calculating GIAO nuclear magnetic shielding tensors.
 SCF GIAO Magnetic shielding tensor (ppm):
      1  C    Isotropic =    35.0337   Anisotropy =   140.1680
   XX=   -24.8455   YX=   -26.2921   ZX=   -35.2049
   XY=   -26.8968   YY=     9.9333   ZY=     1.5149
   XZ=   -35.4853   YZ=    -1.7411   ZZ=   120.0133
   Eigenvalues:   -45.2460    21.8680   128.4791
      2  C    Isotropic =    -8.5394   Anisotropy =   206.2942
   XX=   -74.5269   YX=   -41.2576   ZX=   -49.4824
   XY=   -34.7054   YY=   -63.8316   ZY=    -8.9910
   XZ=   -64.7153   YZ=     0.7529   ZZ=   112.7403
   Eigenvalues:  -117.2321   -37.3761   128.9901
      3  C    Isotropic =   157.3353   Anisotropy =    23.7332
   XX=   158.8463   YX=     6.8907   ZX=    -8.0865
   XY=     2.1042   YY=   144.7994   ZY=    -2.6515
   XZ=    -5.1091   YZ=    -6.9564   ZZ=   168.3603
   Eigenvalues:   143.1335   155.7150   173.1575
      4  C    Isotropic =   137.5524   Anisotropy =    25.5442
   XX=   150.9817   YX=    -8.9109   ZX=     3.9399
   XY=    -4.4027   YY=   126.7267   ZY=     1.1923
   XZ=     8.3396   YZ=    -2.3570   ZZ=   134.9489
   Eigenvalues:   124.9137   133.1617   154.5819
      5  C    Isotropic =   158.0351   Anisotropy =    24.8476
   XX=   153.3688   YX=    -3.2679   ZX=     0.9082
   XY=     0.3393   YY=   174.3104   ZY=    -4.0491
   XZ=    -4.8212   YZ=    -0.8183   ZZ=   146.4261
   Eigenvalues:   145.6527   153.8524   174.6002
      6  C    Isotropic =   152.0111   Anisotropy =    15.6573
   XX=   153.2601   YX=    -3.6540   ZX=    -9.1974
   XY=    -4.3018   YY=   149.6207   ZY=    -1.1713
   XZ=    -6.2209   YZ=     5.7082   ZZ=   153.1525
   Eigenvalues:   145.0679   148.5161   162.4493
      7  C    Isotropic =   156.5976   Anisotropy =    15.0389
   XX=   152.7852   YX=     2.8387   ZX=    -5.6219
   XY=     3.4067   YY=   156.2449   ZY=     0.8027
   XZ=   -12.3568   YZ=     4.1626   ZZ=   160.7629
   Eigenvalues:   145.4742   157.6951   166.6236
      8  C    Isotropic =   -30.0548   Anisotropy =   157.5225
   XX=   -75.6213   YX=   -11.1124   ZX=   -34.4999
   XY=   -17.2141   YY=   -80.6542   ZY=    17.3955
   XZ=   -28.7562   YZ=    13.5518   ZZ=    66.1110
   Eigenvalues:   -93.1212   -72.0035    74.9602
      9  C    Isotropic =   134.2093   Anisotropy =    30.7872
   XX=   139.5771   YX=   -13.9118   ZX=    -5.3198
   XY=   -10.1933   YY=   145.1439   ZY=     1.2423
   XZ=     2.6419   YZ=    -2.4157   ZZ=   117.9068
   Eigenvalues:   117.7401   130.1538   154.7341
     10  C    Isotropic =   105.6002   Anisotropy =    37.8035
   XX=    96.6665   YX=     4.9241   ZX=     0.6612
   XY=     5.0568   YY=   105.4087   ZY=   -17.3944
   XZ=     6.2320   YZ=   -23.0061   ZZ=   114.7254
   Eigenvalues:    85.9262   100.0718   130.8025
     11  O    Isotropic =  -158.8114   Anisotropy =   790.2277
   XX=  -461.5268   YX=   141.6304   ZX=  -212.0284
   XY=    99.5244   YY=  -323.9475   ZY=   115.8183
   XZ=  -179.4162   YZ=   126.8167   ZZ=   309.0400
   Eigenvalues:  -590.4660  -253.9753   368.0070
     12  C    Isotropic =   171.4320   Anisotropy =    27.4000
   XX=   154.6885   YX=     3.8003   ZX=    -4.0478
   XY=     6.5270   YY=   177.3415   ZY=     8.0661
   XZ=    -7.1095   YZ=    11.0010   ZZ=   182.2661
   Eigenvalues:   151.5869   173.0106   189.6987
     13  C    Isotropic =   160.9758   Anisotropy =    39.0770
   XX=   147.2649   YX=    -8.1556   ZX=   -10.2813
   XY=   -10.8934   YY=   157.9709   ZY=    14.1411
   XZ=    -5.3726   YZ=    11.0025   ZZ=   177.6917
   Eigenvalues:   141.6858   154.2145   187.0272
     14  O    Isotropic =   255.5229   Anisotropy =    62.7893
   XX=   259.6253   YX=   -28.3147   ZX=     2.6201
   XY=   -19.2134   YY=   213.6933   ZY=    -7.4628
   XZ=    -7.7628   YZ=   -28.7587   ZZ=   293.2500
   Eigenvalues:   200.2403   268.9459   297.3824
     15  C    Isotropic =   107.9977   Anisotropy =    41.9263
   XX=    98.7381   YX=    -6.8306   ZX=    -4.6529
   XY=     4.0286   YY=   135.4076   ZY=     7.4135
   XZ=    -4.1021   YZ=     1.6914   ZZ=    89.8472
   Eigenvalues:    87.7649   100.2796   135.9485
     16  C    Isotropic =   163.7733   Anisotropy =    38.2527
   XX=   155.9074   YX=    13.9103   ZX=   -15.1072
   XY=    13.4081   YY=   162.8925   ZY=    -4.2604
   XZ=   -14.8785   YZ=   -12.3299   ZZ=   172.5200
   Eigenvalues:   143.1492   158.8956   189.2752
     17  O    Isotropic =   264.4450   Anisotropy =    47.3518
   XX=   259.5149   YX=    13.7307   ZX=     3.5341
   XY=     1.0436   YY=   289.7571   ZY=    -9.5835
   XZ=    -9.9917   YZ=   -20.4755   ZZ=   244.0631
   Eigenvalues:   239.5125   257.8097   296.0129
     18  C    Isotropic =   118.6786   Anisotropy =    46.7566
   XX=   138.3330   YX=   -16.0834   ZX=    12.8012
   XY=   -26.6260   YY=   107.4488   ZY=     3.8232
   XZ=     3.5839   YZ=     7.0975   ZZ=   110.2540
   Eigenvalues:    92.3265   113.8596   149.8497
     19  O    Isotropic =   321.5968   Anisotropy =    68.6067
   XX=   328.8433   YX=     6.8683   ZX=   -20.7692
   XY=    19.2826   YY=   311.8200   ZY=   -17.5750
   XZ=   -49.7754   YZ=    -5.6173   ZZ=   324.1270
   Eigenvalues:   291.1210   306.3347   367.3346
     20  H    Isotropic =    29.3497   Anisotropy =     4.9495
   XX=    28.8988   YX=     0.0143   ZX=    -0.7997
   XY=    -0.8747   YY=    26.8978   ZY=     0.5429
   XZ=     0.8890   YZ=     2.4739   ZZ=    32.2525
   Eigenvalues:    26.4282    28.9716    32.6494
     21  H    Isotropic =    28.5794   Anisotropy =     7.1630
   XX=    32.0109   YX=     1.1791   ZX=    -1.6337
   XY=     1.5776   YY=    30.7626   ZY=    -1.4309
   XZ=    -1.0735   YZ=    -2.3152   ZZ=    22.9647
   Eigenvalues:    22.4274    29.9561    33.3547
     22  H    Isotropic =    30.2449   Anisotropy =     1.9936
   XX=    31.2975   YX=     0.1524   ZX=     0.9600
   XY=     0.2644   YY=    28.2782   ZY=     1.4229
   XZ=    -0.8681   YZ=     0.7691   ZZ=    31.1592
   Eigenvalues:    27.8988    31.2620    31.5740
     23  H    Isotropic =    29.9035   Anisotropy =     8.0721
   XX=    33.8035   YX=    -0.2329   ZX=    -3.1005
   XY=     0.6540   YY=    31.7208   ZY=    -3.5239
   XZ=    -3.4926   YZ=    -2.8320   ZZ=    24.1861
   Eigenvalues:    22.2235    32.2020    35.2848
     24  H    Isotropic =    30.0088   Anisotropy =     4.3463
   XX=    30.8951   YX=    -1.4182   ZX=     2.2696
   XY=    -1.5238   YY=    29.9907   ZY=     3.5508
   XZ=     1.1847   YZ=     3.0741   ZZ=    29.1407
   Eigenvalues:    25.3055    31.8147    32.9064
     25  H    Isotropic =    30.2603   Anisotropy =     7.2761
   XX=    29.7324   YX=    -0.9754   ZX=     0.5609
   XY=    -1.1560   YY=    26.2311   ZY=    -1.5267
   XZ=    -0.1626   YZ=    -1.5451   ZZ=    34.8174
   Eigenvalues:    25.7072    29.9626    35.1110
     26  H    Isotropic =    29.9417   Anisotropy =     9.8057
   XX=    28.9897   YX=    -0.6229   ZX=    -0.6983
   XY=    -0.9851   YY=    35.3793   ZY=    -3.2523
   XZ=    -1.2901   YZ=    -3.6047   ZZ=    25.4560
   Eigenvalues:    24.0969    29.2493    36.4788
     27  H    Isotropic =    28.8672   Anisotropy =     9.3173
   XX=    33.3203   YX=    -1.2346   ZX=     2.9174
   XY=    -2.6068   YY=    26.4320   ZY=    -1.3788
   XZ=     3.0193   YZ=    -1.3188   ZZ=    26.8494
   Eigenvalues:    25.2153    26.3076    35.0788
     28  H    Isotropic =    29.0863   Anisotropy =     6.8662
   XX=    32.2678   YX=     0.0200   ZX=    -2.4917
   XY=    -0.0319   YY=    27.0177   ZY=    -0.8098
   XZ=    -2.9512   YZ=    -2.4117   ZZ=    27.9733
   Eigenvalues:    25.3464    28.2487    33.6637
     29  H    Isotropic =    29.0579   Anisotropy =     6.1122
   XX=    31.5277   YX=    -0.4793   ZX=     2.2126
   XY=     0.4073   YY=    27.9966   ZY=     2.2321
   XZ=     3.0954   YZ=     2.6289   ZZ=    27.6493
   Eigenvalues:    24.7611    29.2798    33.1327
     30  H    Isotropic =    30.3443   Anisotropy =     5.0844
   XX=    29.8588   YX=    -3.3513   ZX=     0.8429
   XY=    -2.8291   YY=    28.5514   ZY=     0.6579
   XZ=     2.9579   YZ=     0.9777   ZZ=    32.6229
   Eigenvalues:    25.5619    31.7372    33.7339
     31  H    Isotropic =    30.8068   Anisotropy =     9.7859
   XX=    32.6455   YX=    -0.7526   ZX=    -4.1273
   XY=    -0.1173   YY=    27.8788   ZY=     1.6526
   XZ=    -5.2835   YZ=     2.6400   ZZ=    31.8961
   Eigenvalues:    26.2856    28.8040    37.3307
     32  H    Isotropic =    30.9016   Anisotropy =    11.0680
   XX=    27.1789   YX=    -0.0296   ZX=    -1.0724
   XY=     0.2682   YY=    37.0601   ZY=     2.7230
   XZ=    -0.0743   YZ=     4.1963   ZZ=    28.4657
   Eigenvalues:    26.6309    27.7936    38.2802
     33  H    Isotropic =    30.0106   Anisotropy =     6.3839
   XX=    34.1757   YX=     0.1701   ZX=     0.1847
   XY=    -0.8024   YY=    29.2362   ZY=     1.9405
   XZ=    -1.1722   YZ=     3.4520   ZZ=    26.6197
   Eigenvalues:    24.9243    30.8409    34.2665
     34  H    Isotropic =    30.0424   Anisotropy =     9.4191
   XX=    28.6864   YX=     2.1295   ZX=     0.3257
   XY=     2.9613   YY=    33.9235   ZY=     2.7321
   XZ=     0.6790   YZ=     4.3068   ZZ=    27.5173
   Eigenvalues:    25.8147    27.9908    36.3218
     35  H    Isotropic =    30.6123   Anisotropy =     8.2012
   XX=    27.6686   YX=     0.4697   ZX=     0.0859
   XY=     0.3378   YY=    28.1067   ZY=    -0.3546
   XZ=     0.6910   YZ=     0.2709   ZZ=    36.0618
   Eigenvalues:    27.4136    28.3436    36.0798
     36  H    Isotropic =    29.2871   Anisotropy =    14.8727
   XX=    35.8153   YX=    -4.5339   ZX=     1.3785
   XY=    -5.4008   YY=    27.6314   ZY=    -5.0441
   XZ=     2.4056   YZ=    -4.7480   ZZ=    24.4146
   Eigenvalues:    20.7179    27.9411    39.2022
     37  H    Isotropic =    30.3100   Anisotropy =     8.3380
   XX=    34.4577   YX=    -1.8158   ZX=    -2.4891
   XY=    -0.9501   YY=    26.6765   ZY=    -1.2205
   XZ=    -3.1560   YZ=    -0.6546   ZZ=    29.7959
   Eigenvalues:    25.8222    29.2392    35.8687
     38  H    Isotropic =    30.3326   Anisotropy =     9.1045
   XX=    29.9681   YX=     2.8519   ZX=    -2.1264
   XY=     2.0987   YY=    34.6334   ZY=    -1.4117
   XZ=    -2.4034   YZ=    -2.3301   ZZ=    26.3964
   Eigenvalues:    25.2513    29.3443    36.4023
     39  H    Isotropic =    30.8151   Anisotropy =     7.8395
   XX=    29.4347   YX=     0.0389   ZX=    -1.1912
   XY=     0.4109   YY=    27.0298   ZY=    -0.1391
   XZ=    -0.0565   YZ=    -0.0687   ZZ=    35.9808
   Eigenvalues:    27.0088    29.3951    36.0415
     40  H    Isotropic =    28.2365   Anisotropy =    17.2960
   XX=    34.1804   YX=    -6.0304   ZX=     6.2726
   XY=    -6.1149   YY=    28.9679   ZY=    -0.1711
   XZ=     6.8191   YZ=     1.0993   ZZ=    21.5611
   Eigenvalues:    17.9505    26.9918    39.7672
     41  H    Isotropic =    27.9599   Anisotropy =     4.8347
   XX=    29.1779   YX=    -2.4013   ZX=     2.5055
   XY=    -1.2710   YY=    29.4898   ZY=     2.8757
   XZ=     2.9726   YZ=     2.4633   ZZ=    25.2119
   Eigenvalues:    22.3612    30.3354    31.1830
     42  H    Isotropic =    28.2090   Anisotropy =     7.4132
   XX=    32.8206   YX=    -1.3379   ZX=    -0.4758
   XY=    -2.4405   YY=    22.3392   ZY=     0.1146
   XZ=     0.4656   YZ=    -0.6113   ZZ=    29.4672
   Eigenvalues:    22.0010    29.4748    33.1511
     43  H    Isotropic =    29.9622   Anisotropy =    19.0603
   XX=    38.6040   YX=     4.0389   ZX=    -5.2970
   XY=     4.8444   YY=    24.1710   ZY=    -4.6190
   XZ=    -5.0891   YZ=    -6.1021   ZZ=    27.1117
   Eigenvalues:    20.0726    27.1450    42.6691
 End of Minotr F.D. properties file   721 does not exist.
 End of Minotr F.D. properties file   722 does not exist.
 End of Minotr F.D. properties file   788 does not exist.

 **********************************************************************

            Population analysis using the SCF density.

 **********************************************************************

 Orbital symmetries:
       Occupied  (A) (A) (A) (A) (A) (A) (A) (A) (A) (A) (A) (A)
                 (A) (A) (A) (A) (A) (A) (A) (A) (A) (A) (A) (A)
                 (A) (A) (A) (A) (A) (A) (A) (A) (A) (A) (A) (A)
                 (A) (A) (A) (A) (A) (A) (A) (A) (A) (A) (A) (A)
                 (A) (A) (A) (A) (A) (A) (A) (A) (A) (A) (A) (A)
                 (A) (A) (A) (A) (A) (A) (A) (A) (A) (A) (A) (A)
                 (A)
       Virtual   (A) (A) (A) (A) (A) (A) (A) (A) (A) (A) (A) (A)
                 (A) (A) (A) (A) (A) (A) (A) (A) (A) (A) (A) (A)
                 (A) (A) (A) (A) (A) (A) (A) (A) (A) (A) (A) (A)
                 (A) (A) (A) (A) (A) (A) (A) (A) (A) (A) (A) (A)
                 (A) (A) (A) (A) (A) (A) (A) (A) (A) (A) (A) (A)
                 (A) (A) (A) (A) (A) (A) (A) (A) (A) (A) (A) (A)
                 (A) (A) (A) (A) (A) (A) (A) (A) (A) (A) (A) (A)
                 (A) (A) (A) (A) (A) (A) (A) (A) (A) (A) (A) (A)
                 (A) (A) (A) (A) (A) (A) (A) (A) (A) (A) (A) (A)
                 (A) (A) (A) (A) (A) (A) (A) (A) (A) (A) (A) (A)
                 (A) (A) (A) (A) (A) (A) (A) (A) (A) (A) (A) (A)
                 (A) (A) (A) (A) (A) (A) (A) (A) (A) (A) (A) (A)
                 (A) (A) (A) (A) (A) (A) (A) (A) (A) (A) (A) (A)
                 (A) (A) (A) (A) (A) (A) (A) (A) (A) (A) (A) (A)
                 (A) (A) (A) (A) (A) (A) (A) (A) (A) (A) (A) (A)
                 (A) (A) (A) (A) (A) (A) (A) (A) (A) (A) (A) (A)
                 (A) (A) (A) (A) (A) (A) (A) (A) (A) (A) (A) (A)
                 (A) (A) (A) (A) (A) (A) (A) (A) (A) (A) (A) (A)
                 (A) (A) (A) (A) (A) (A) (A) (A) (A) (A) (A) (A)
                 (A) (A) (A) (A) (A) (A) (A) (A) (A) (A) (A) (A)
                 (A) (A) (A) (A) (A) (A) (A) (A) (A) (A) (A) (A)
                 (A) (A) (A) (A) (A) (A) (A) (A) (A) (A) (A) (A)
                 (A) (A) (A) (A) (A) (A) (A) (A) (A) (A) (A) (A)
                 (A) (A) (A) (A) (A) (A) (A) (A) (A) (A) (A) (A)
                 (A) (A) (A) (A) (A) (A) (A) (A) (A) (A) (A) (A)
                 (A) (A) (A) (A) (A) (A) (A) (A) (A) (A) (A) (A)
                 (A) (A) (A) (A) (A) (A) (A) (A) (A) (A) (A) (A)
                 (A) (A) (A) (A) (A) (A) (A) (A) (A) (A) (A) (A)
                 (A) (A) (A) (A) (A) (A) (A) (A) (A) (A) (A) (A)
                 (A) (A) (A) (A) (A) (A) (A) (A) (A) (A) (A) (A)
                 (A) (A) (A) (A) (A) (A) (A) (A) (A) (A) (A) (A)
                 (A) (A) (A) (A) (A) (A) (A) (A) (A) (A) (A) (A)
                 (A) (A) (A) (A) (A) (A) (A) (A) (A) (A) (A) (A)
                 (A) (A) (A) (A) (A) (A) (A) (A) (A) (A) (A) (A)
                 (A) (A) (A) (A) (A) (A) (A) (A) (A) (A) (A) (A)
                 (A) (A) (A) (A) (A) (A) (A) (A) (A) (A) (A) (A)
                 (A) (A) (A) (A) (A) (A) (A) (A) (A) (A) (A) (A)
                 (A) (A) (A) (A) (A) (A) (A) (A) (A) (A) (A) (A)
                 (A) (A) (A) (A) (A) (A) (A) (A) (A) (A) (A) (A)
                 (A) (A) (A) (A) (A) (A) (A) (A) (A) (A) (A) (A)
                 (A) (A) (A) (A) (A) (A) (A)
 The electronic state is 1-A.
 Alpha  occ. eigenvalues --  -19.22907 -19.22619 -19.21540 -19.21063 -10.32675
 Alpha  occ. eigenvalues --  -10.30742 -10.29458 -10.27639 -10.26459 -10.24281
 Alpha  occ. eigenvalues --  -10.24244 -10.24036 -10.23496 -10.23391 -10.22479
 Alpha  occ. eigenvalues --  -10.22385 -10.22244 -10.21612 -10.21608  -1.07242
 Alpha  occ. eigenvalues --   -1.06936  -1.06039  -1.04035  -0.89013  -0.84151
 Alpha  occ. eigenvalues --   -0.81728  -0.77718  -0.76563  -0.74463  -0.71487
 Alpha  occ. eigenvalues --   -0.70538  -0.67894  -0.65864  -0.63203  -0.60115
 Alpha  occ. eigenvalues --   -0.57576  -0.56481  -0.54096  -0.53326  -0.51165
 Alpha  occ. eigenvalues --   -0.50758  -0.49410  -0.48853  -0.47317  -0.46470
 Alpha  occ. eigenvalues --   -0.45570  -0.44961  -0.44401  -0.44263  -0.43367
 Alpha  occ. eigenvalues --   -0.42899  -0.41226  -0.40805  -0.40452  -0.39714
 Alpha  occ. eigenvalues --   -0.39492  -0.38963  -0.38816  -0.37685  -0.37025
 Alpha  occ. eigenvalues --   -0.36070  -0.35820  -0.35354  -0.34810  -0.34384
 Alpha  occ. eigenvalues --   -0.33210  -0.33153  -0.32539  -0.30800  -0.29555
 Alpha  occ. eigenvalues --   -0.28516  -0.27222  -0.26635
 Alpha virt. eigenvalues --   -0.05297   0.00538   0.01444   0.02049   0.02208
 Alpha virt. eigenvalues --    0.03194   0.03753   0.03909   0.04353   0.04478
 Alpha virt. eigenvalues --    0.05480   0.05712   0.06072   0.06181   0.06728
 Alpha virt. eigenvalues --    0.07040   0.07196   0.07725   0.08502   0.08733
 Alpha virt. eigenvalues --    0.08906   0.09451   0.09736   0.10083   0.10502
 Alpha virt. eigenvalues --    0.10736   0.11513   0.12072   0.12216   0.12600
 Alpha virt. eigenvalues --    0.12710   0.13208   0.13633   0.14144   0.14331
 Alpha virt. eigenvalues --    0.15459   0.15632   0.16162   0.16233   0.16575
 Alpha virt. eigenvalues --    0.17041   0.17392   0.17545   0.17864   0.18048
 Alpha virt. eigenvalues --    0.18310   0.18657   0.18781   0.19293   0.19563
 Alpha virt. eigenvalues --    0.19719   0.20154   0.20405   0.20499   0.21115
 Alpha virt. eigenvalues --    0.21452   0.21554   0.21975   0.22152   0.22426
 Alpha virt. eigenvalues --    0.22837   0.22973   0.23217   0.23628   0.23805
 Alpha virt. eigenvalues --    0.24036   0.24566   0.24971   0.25168   0.25316
 Alpha virt. eigenvalues --    0.25851   0.26072   0.26490   0.26616   0.27031
 Alpha virt. eigenvalues --    0.27240   0.27453   0.28329   0.28511   0.28572
 Alpha virt. eigenvalues --    0.28929   0.29748   0.29864   0.30132   0.30515
 Alpha virt. eigenvalues --    0.31088   0.31249   0.31455   0.31642   0.32239
 Alpha virt. eigenvalues --    0.32712   0.32871   0.33495   0.33691   0.34120
 Alpha virt. eigenvalues --    0.34650   0.35236   0.35275   0.35724   0.36221
 Alpha virt. eigenvalues --    0.36570   0.37333   0.37648   0.38164   0.38607
 Alpha virt. eigenvalues --    0.38845   0.39074   0.39817   0.40639   0.40970
 Alpha virt. eigenvalues --    0.41340   0.42624   0.43393   0.43889   0.44308
 Alpha virt. eigenvalues --    0.45100   0.45933   0.46483   0.46877   0.48297
 Alpha virt. eigenvalues --    0.48510   0.48812   0.49528   0.50015   0.50369
 Alpha virt. eigenvalues --    0.51830   0.53360   0.53819   0.54613   0.55075
 Alpha virt. eigenvalues --    0.55290   0.56555   0.57083   0.57638   0.58221
 Alpha virt. eigenvalues --    0.59694   0.60462   0.60806   0.61027   0.61926
 Alpha virt. eigenvalues --    0.62541   0.63495   0.64278   0.64875   0.65073
 Alpha virt. eigenvalues --    0.65256   0.66666   0.67635   0.68462   0.68624
 Alpha virt. eigenvalues --    0.68975   0.69194   0.69874   0.70054   0.70809
 Alpha virt. eigenvalues --    0.71408   0.71841   0.72585   0.73154   0.73512
 Alpha virt. eigenvalues --    0.73748   0.74064   0.74560   0.74973   0.75441
 Alpha virt. eigenvalues --    0.75785   0.76308   0.77112   0.77302   0.77712
 Alpha virt. eigenvalues --    0.78133   0.78701   0.79440   0.80027   0.80801
 Alpha virt. eigenvalues --    0.81760   0.81991   0.82387   0.83148   0.83312
 Alpha virt. eigenvalues --    0.84600   0.85760   0.87124   0.87858   0.89195
 Alpha virt. eigenvalues --    0.91274   0.92119   0.93150   0.94277   0.95686
 Alpha virt. eigenvalues --    0.97402   0.97606   0.98432   0.99658   1.02132
 Alpha virt. eigenvalues --    1.03981   1.05377   1.06893   1.08583   1.08874
 Alpha virt. eigenvalues --    1.09732   1.10690   1.12077   1.13400   1.14950
 Alpha virt. eigenvalues --    1.15673   1.17491   1.18037   1.19049   1.19512
 Alpha virt. eigenvalues --    1.20706   1.21235   1.22683   1.23736   1.24309
 Alpha virt. eigenvalues --    1.25507   1.25776   1.26968   1.27572   1.28384
 Alpha virt. eigenvalues --    1.29006   1.29912   1.33159   1.33684   1.35315
 Alpha virt. eigenvalues --    1.35729   1.36399   1.37666   1.39386   1.39983
 Alpha virt. eigenvalues --    1.42302   1.43532   1.44681   1.45465   1.46319
 Alpha virt. eigenvalues --    1.46799   1.47938   1.48809   1.48945   1.49185
 Alpha virt. eigenvalues --    1.50565   1.51143   1.52148   1.54479   1.54714
 Alpha virt. eigenvalues --    1.55337   1.55921   1.56565   1.57275   1.58957
 Alpha virt. eigenvalues --    1.59619   1.60263   1.60591   1.60896   1.61729
 Alpha virt. eigenvalues --    1.62105   1.62760   1.63839   1.64281   1.64916
 Alpha virt. eigenvalues --    1.65865   1.66387   1.67176   1.67664   1.68204
 Alpha virt. eigenvalues --    1.69043   1.69647   1.70262   1.70738   1.71616
 Alpha virt. eigenvalues --    1.71972   1.72635   1.73204   1.73822   1.74716
 Alpha virt. eigenvalues --    1.75297   1.76940   1.77935   1.78250   1.78827
 Alpha virt. eigenvalues --    1.79464   1.80463   1.80559   1.81172   1.82774
 Alpha virt. eigenvalues --    1.83169   1.84426   1.86249   1.86577   1.87675
 Alpha virt. eigenvalues --    1.88353   1.88834   1.90121   1.90772   1.91920
 Alpha virt. eigenvalues --    1.92379   1.93368   1.94608   1.96066   1.96723
 Alpha virt. eigenvalues --    1.97790   1.99097   2.01195   2.01632   2.02201
 Alpha virt. eigenvalues --    2.04388   2.06083   2.06742   2.08738   2.09780
 Alpha virt. eigenvalues --    2.10341   2.11210   2.13243   2.14889   2.15893
 Alpha virt. eigenvalues --    2.16389   2.16748   2.17717   2.18103   2.19291
 Alpha virt. eigenvalues --    2.20895   2.21370   2.22130   2.23374   2.24467
 Alpha virt. eigenvalues --    2.24974   2.26321   2.29549   2.30643   2.31018
 Alpha virt. eigenvalues --    2.32637   2.34094   2.34634   2.36914   2.38799
 Alpha virt. eigenvalues --    2.39982   2.40455   2.41772   2.44391   2.46126
 Alpha virt. eigenvalues --    2.47444   2.49944   2.50385   2.51747   2.52876
 Alpha virt. eigenvalues --    2.53348   2.53813   2.55490   2.56410   2.57140
 Alpha virt. eigenvalues --    2.57932   2.59166   2.59463   2.60394   2.60781
 Alpha virt. eigenvalues --    2.62055   2.63651   2.64609   2.65048   2.66008
 Alpha virt. eigenvalues --    2.66371   2.67515   2.68722   2.69145   2.70775
 Alpha virt. eigenvalues --    2.72236   2.73329   2.73750   2.74297   2.76583
 Alpha virt. eigenvalues --    2.77106   2.79172   2.79929   2.80359   2.80516
 Alpha virt. eigenvalues --    2.82645   2.82842   2.85584   2.87053   2.87530
 Alpha virt. eigenvalues --    2.89370   2.90363   2.90710   2.91980   2.93087
 Alpha virt. eigenvalues --    2.93902   2.95705   2.96301   2.97573   2.98590
 Alpha virt. eigenvalues --    2.98780   3.01266   3.02366   3.04132   3.06863
 Alpha virt. eigenvalues --    3.08380   3.08979   3.10300   3.11399   3.13720
 Alpha virt. eigenvalues --    3.14140   3.15454   3.15759   3.17602   3.18711
 Alpha virt. eigenvalues --    3.20243   3.21078   3.22091   3.24527   3.25650
 Alpha virt. eigenvalues --    3.27865   3.28735   3.30975   3.32951   3.33460
 Alpha virt. eigenvalues --    3.36315   3.36733   3.37902   3.41217   3.42880
 Alpha virt. eigenvalues --    3.50128   3.51301   3.61165   3.61509   3.66268
 Alpha virt. eigenvalues --    3.72183   3.79917   3.81035   3.81510   3.83120
 Alpha virt. eigenvalues --    3.84162   3.84463   3.85209   3.85965   3.87494
 Alpha virt. eigenvalues --    3.88532   3.90875   3.91341   3.92033   3.92990
 Alpha virt. eigenvalues --    3.94605   4.02957   4.04670   4.08537   4.12542
 Alpha virt. eigenvalues --    4.15613   4.16539   4.21686   4.28033   4.29292
 Alpha virt. eigenvalues --    4.33356   4.35291   4.38479   4.43452   4.45902
 Alpha virt. eigenvalues --    4.56307   5.11938   5.14303   5.18770   5.22032
 Alpha virt. eigenvalues --    5.26355   5.42065   5.47253   5.49814   5.66923
 Alpha virt. eigenvalues --    5.69065   5.69206   5.77637  23.73533  23.83854
 Alpha virt. eigenvalues --   23.87375  23.90872  23.94995  23.96523  23.99190
 Alpha virt. eigenvalues --   24.01564  24.02694  24.05830  24.06703  24.07094
 Alpha virt. eigenvalues --   24.08312  24.12086  24.28768  50.03813  50.05994
 Alpha virt. eigenvalues --   50.08657  50.13728
          Condensed to atoms (all electrons):
               1          2          3          4          5          6
     1  C   14.832255   2.065437  -2.095432   0.381526   0.673569  -0.309667
     2  C    2.065437  14.145876  -1.205536  -2.142397   0.048504   0.461594
     3  C   -2.095432  -1.205536   9.380424  -1.392158  -0.322738  -0.035780
     4  C    0.381526  -2.142397  -1.392158  14.501081  -1.097139  -0.050168
     5  C    0.673569   0.048504  -0.322738  -1.097139   8.908617  -1.475545
     6  C   -0.309667   0.461594  -0.035780  -0.050168  -1.475545   9.791871
     7  C   -4.383180  -0.801253   1.495212   0.382158  -0.557759  -1.728091
     8  C   -1.698934  -1.682610  -1.967133   0.032637  -0.123236  -0.033477
     9  C    1.857443   3.141180  -0.121062   0.091747   0.138719  -0.156226
    10  C   -4.895812  -8.059895   1.874560  -0.050689  -0.030093   0.401767
    11  O    0.019145   0.072771   0.016568  -0.000210   0.000709   0.003604
    12  C   -0.444448   0.001193  -0.035007  -0.023002  -0.222193   0.015798
    13  C   -0.087064  -0.218899  -0.021185  -0.161053  -0.070497   0.049107
    14  O   -0.004896  -0.198711  -0.016094   0.023564  -0.001920  -0.008593
    15  C    0.061544   0.865272   0.518347  -4.740347  -0.102236  -0.695676
    16  C    0.128774  -0.028783  -0.615107  -0.456857   0.048529  -0.034826
    17  O   -0.011526  -0.026079  -0.097362  -0.189683   0.103434  -0.000341
    18  C   -0.153265  -0.143190   0.137863   0.317031  -0.078870  -0.028411
    19  O   -0.000386  -0.006225  -0.016460   0.056936   0.000143   0.003037
    20  H   -0.046790   0.014645   0.450866  -0.065291  -0.040232  -0.013046
    21  H    0.038655   0.003387   0.299943  -0.012072   0.031675  -0.002455
    22  H   -0.002583  -0.008987  -0.003217   0.406309  -0.036164  -0.042013
    23  H   -0.016894   0.001442   0.037538  -0.125491   0.466057  -0.115987
    24  H   -0.026568  -0.015023  -0.013066  -0.012223   0.471576  -0.064993
    25  H   -0.007662  -0.023277  -0.007382   0.003326  -0.052729   0.472370
    26  H    0.036821   0.015488   0.006807   0.014531  -0.082669   0.457181
    27  H   -0.160103   0.041021   0.010297   0.005848  -0.016247  -0.035848
    28  H    0.000095  -0.029623   0.012716   0.000381  -0.000281  -0.001234
    29  H    0.037351  -0.001845   0.007874  -0.000667  -0.000292   0.001202
    30  H   -0.114570  -0.001228   0.016968   0.020609  -0.002783  -0.077047
    31  H   -0.066495   0.014386   0.016407  -0.008564   0.002220   0.026266
    32  H    0.081641   0.012303  -0.006298  -0.003224   0.001709   0.024525
    33  H   -0.011374  -0.021292   0.015822  -0.011369  -0.001130   0.002095
    34  H    0.008694   0.088552  -0.005615   0.002885   0.000509  -0.000807
    35  H   -0.019361  -0.067689  -0.007926  -0.003734   0.003197   0.003804
    36  H    0.036658   0.182001  -0.046474   0.040074   0.000170   0.000522
    37  H    0.000078  -0.000144  -0.000862   0.092403   0.005118   0.001380
    38  H    0.000308  -0.000962   0.007861  -0.080654  -0.000884   0.005472
    39  H    0.000172  -0.000027  -0.002820   0.004479   0.001636  -0.012065
    40  H    0.000894   0.017692   0.014318  -0.119660  -0.019952  -0.001153
    41  H    0.002281   0.002163  -0.012231  -0.003915   0.028438   0.015682
    42  H   -0.001135   0.012619   0.052817  -0.048611   0.010932  -0.002696
    43  H    0.000287   0.000036   0.008621   0.036298   0.000592  -0.000997
               7          8          9         10         11         12
     1  C   -4.383180  -1.698934   1.857443  -4.895812   0.019145  -0.444448
     2  C   -0.801253  -1.682610   3.141180  -8.059895   0.072771   0.001193
     3  C    1.495212  -1.967133  -0.121062   1.874560   0.016568  -0.035007
     4  C    0.382158   0.032637   0.091747  -0.050689  -0.000210  -0.023002
     5  C   -0.557759  -0.123236   0.138719  -0.030093   0.000709  -0.222193
     6  C   -1.728091  -0.033477  -0.156226   0.401767   0.003604   0.015798
     7  C   11.989084  -1.261541  -0.324649  -0.057279  -0.059190   0.216686
     8  C   -1.261541  13.033742  -2.988763   2.143175   0.301746   0.099391
     9  C   -0.324649  -2.988763  12.363559  -7.046551  -0.061748  -0.157920
    10  C   -0.057279   2.143175  -7.046551  21.024167  -0.051806   0.156050
    11  O   -0.059190   0.301746  -0.061748  -0.051806   8.230679  -0.048668
    12  C    0.216686   0.099391  -0.157920   0.156050  -0.048668   6.131131
    13  C   -0.110929   0.357011  -0.968672   0.280275  -0.000715   0.006615
    14  O    0.016056  -0.019150  -0.260453   0.603445  -0.000924  -0.003554
    15  C    0.555681  -0.079535   0.169433  -0.783461  -0.001416  -0.001033
    16  C   -0.015377   0.012588   0.022113  -0.059304  -0.000031  -0.007244
    17  O   -0.004980  -0.003621   0.006493   0.023912  -0.000008  -0.000420
    18  C    0.022775  -0.032484  -0.009994   0.040043   0.000024  -0.000890
    19  O   -0.000032   0.000329  -0.000285   0.001745   0.000000   0.000087
    20  H    0.014917  -0.010368   0.008628   0.021968  -0.000002  -0.005903
    21  H   -0.011967   0.022073  -0.002804  -0.002317   0.000009  -0.001283
    22  H    0.013530  -0.009232   0.005217  -0.011544   0.000038  -0.000773
    23  H    0.052899  -0.001667   0.000591  -0.001082  -0.000002  -0.001583
    24  H    0.018760   0.000098  -0.001023  -0.003287   0.000005   0.001036
    25  H   -0.035439   0.013176   0.002990  -0.009997   0.000144  -0.003744
    26  H   -0.089901  -0.007848   0.000853   0.003456   0.000059  -0.005920
    27  H    0.492865  -0.027517  -0.011834   0.030619   0.012538  -0.005481
    28  H    0.016936  -0.062649   0.455003  -0.022481  -0.002706   0.000397
    29  H    0.012049  -0.107327   0.456273  -0.080168  -0.000840  -0.000106
    30  H    0.132770  -0.007475   0.000219  -0.004568  -0.000168   0.409950
    31  H    0.026009  -0.045941   0.003699  -0.000761   0.001153   0.412554
    32  H   -0.187392   0.005343  -0.000147   0.004148   0.000281   0.440238
    33  H   -0.003309  -0.009693   0.013094   0.022273   0.000071  -0.000017
    34  H   -0.000031  -0.004348  -0.021183  -0.141101   0.000023   0.000105
    35  H    0.004438   0.027835  -0.014187   0.027091   0.000003   0.000385
    36  H    0.001223  -0.000687   0.102015  -0.198165  -0.000003  -0.000093
    37  H   -0.000097   0.000029  -0.000019   0.000282   0.000000   0.000060
    38  H    0.000981   0.000061  -0.000022  -0.000128   0.000000   0.000261
    39  H   -0.000747  -0.000271   0.000197   0.000077   0.000000  -0.000229
    40  H    0.001373   0.000305  -0.000248  -0.003802   0.000000  -0.000087
    41  H   -0.002573   0.000341  -0.000042   0.000293   0.000000   0.000400
    42  H   -0.001511  -0.000171  -0.000381   0.000922   0.000000  -0.000162
    43  H   -0.000248   0.000006  -0.000006   0.000151   0.000000  -0.000005
              13         14         15         16         17         18
     1  C   -0.087064  -0.004896   0.061544   0.128774  -0.011526  -0.153265
     2  C   -0.218899  -0.198711   0.865272  -0.028783  -0.026079  -0.143190
     3  C   -0.021185  -0.016094   0.518347  -0.615107  -0.097362   0.137863
     4  C   -0.161053   0.023564  -4.740347  -0.456857  -0.189683   0.317031
     5  C   -0.070497  -0.001920  -0.102236   0.048529   0.103434  -0.078870
     6  C    0.049107  -0.008593  -0.695676  -0.034826  -0.000341  -0.028411
     7  C   -0.110929   0.016056   0.555681  -0.015377  -0.004980   0.022775
     8  C    0.357011  -0.019150  -0.079535   0.012588  -0.003621  -0.032484
     9  C   -0.968672  -0.260453   0.169433   0.022113   0.006493  -0.009994
    10  C    0.280275   0.603445  -0.783461  -0.059304   0.023912   0.040043
    11  O   -0.000715  -0.000924  -0.001416  -0.000031  -0.000008   0.000024
    12  C    0.006615  -0.003554  -0.001033  -0.007244  -0.000420  -0.000890
    13  C    6.688942  -0.082285  -0.081563  -0.036080  -0.014135   0.022895
    14  O   -0.082285   7.967137  -0.009866  -0.001831  -0.000838   0.002665
    15  C   -0.081563  -0.009866  11.576319  -1.204498   0.523640  -0.395248
    16  C   -0.036080  -0.001831  -1.204498   8.772946  -0.213858  -0.854262
    17  O   -0.014135  -0.000838   0.523640  -0.213858   8.078078  -0.129783
    18  C    0.022895   0.002665  -0.395248  -0.854262  -0.129783   6.620430
    19  O    0.000143   0.000022   0.012670  -0.086261  -0.020978   0.178778
    20  H   -0.008307  -0.001385   0.046599   0.007043   0.002031  -0.001742
    21  H   -0.010077   0.000020   0.007724   0.006979   0.008671  -0.011718
    22  H   -0.001476  -0.000155   0.015742   0.000635  -0.004670   0.015497
    23  H    0.000120   0.000003   0.059491  -0.008357   0.000103   0.001424
    24  H    0.000110   0.000008  -0.012647   0.007213  -0.000343   0.015371
    25  H   -0.001578   0.000018   0.001672   0.001288  -0.000029   0.000506
    26  H   -0.000532   0.000004   0.000222   0.001651   0.000056  -0.000833
    27  H    0.001533   0.000048  -0.000140  -0.000324  -0.000015   0.000062
    28  H   -0.015519  -0.005053  -0.000144   0.000000   0.000000   0.000018
    29  H    0.022334   0.003234  -0.000145  -0.000015   0.000000   0.000030
    30  H   -0.000269   0.000078   0.011362  -0.000437   0.000000   0.000755
    31  H   -0.000058   0.000038   0.000216  -0.000037   0.000000   0.000074
    32  H    0.000144  -0.000013  -0.003490   0.000213   0.000000   0.000269
    33  H    0.389183  -0.012910   0.002736  -0.003052   0.005298   0.001305
    34  H    0.452820  -0.005556   0.000778   0.000117  -0.000069  -0.000079
    35  H    0.409197   0.013298  -0.002470  -0.000069   0.000091  -0.000394
    36  H   -0.081805   0.269801   0.004023   0.000641  -0.000291   0.000749
    37  H    0.000077   0.000001  -0.127154   0.444703  -0.006780  -0.041846
    38  H   -0.000044   0.000000   0.074545   0.334381   0.012580   0.012258
    39  H   -0.000366  -0.000004  -0.079720   0.462922  -0.008177   0.011070
    40  H    0.001495  -0.000072   0.189621   0.035764   0.234870  -0.071790
    41  H   -0.000068  -0.000006  -0.039310   0.003375   0.010331   0.372598
    42  H    0.000342   0.000065  -0.070195  -0.023248  -0.005644   0.469303
    43  H   -0.000031   0.000001  -0.044799  -0.014880   0.001497   0.012917
              19         20         21         22         23         24
     1  C   -0.000386  -0.046790   0.038655  -0.002583  -0.016894  -0.026568
     2  C   -0.006225   0.014645   0.003387  -0.008987   0.001442  -0.015023
     3  C   -0.016460   0.450866   0.299943  -0.003217   0.037538  -0.013066
     4  C    0.056936  -0.065291  -0.012072   0.406309  -0.125491  -0.012223
     5  C    0.000143  -0.040232   0.031675  -0.036164   0.466057   0.471576
     6  C    0.003037  -0.013046  -0.002455  -0.042013  -0.115987  -0.064993
     7  C   -0.000032   0.014917  -0.011967   0.013530   0.052899   0.018760
     8  C    0.000329  -0.010368   0.022073  -0.009232  -0.001667   0.000098
     9  C   -0.000285   0.008628  -0.002804   0.005217   0.000591  -0.001023
    10  C    0.001745   0.021968  -0.002317  -0.011544  -0.001082  -0.003287
    11  O    0.000000  -0.000002   0.000009   0.000038  -0.000002   0.000005
    12  C    0.000087  -0.005903  -0.001283  -0.000773  -0.001583   0.001036
    13  C    0.000143  -0.008307  -0.010077  -0.001476   0.000120   0.000110
    14  O    0.000022  -0.001385   0.000020  -0.000155   0.000003   0.000008
    15  C    0.012670   0.046599   0.007724   0.015742   0.059491  -0.012647
    16  C   -0.086261   0.007043   0.006979   0.000635  -0.008357   0.007213
    17  O   -0.020978   0.002031   0.008671  -0.004670   0.000103  -0.000343
    18  C    0.178778  -0.001742  -0.011718   0.015497   0.001424   0.015371
    19  O    8.028049  -0.000260  -0.000534  -0.000995  -0.000509   0.000109
    20  H   -0.000260   0.407245  -0.026460   0.003188   0.000280   0.001063
    21  H   -0.000534  -0.026460   0.468612  -0.000562  -0.000273   0.000207
    22  H   -0.000995   0.003188  -0.000562   0.440820  -0.003476   0.004048
    23  H   -0.000509   0.000280  -0.000273  -0.003476   0.502193  -0.029880
    24  H    0.000109   0.001063   0.000207   0.004048  -0.029880   0.451736
    25  H   -0.000002   0.000168  -0.000022   0.003391  -0.005402   0.004827
    26  H   -0.000006   0.000004   0.000003   0.000258  -0.005229  -0.004213
    27  H    0.000000  -0.000168   0.000007  -0.000230  -0.000131  -0.000046
    28  H    0.000000   0.000022  -0.000023   0.000002   0.000000   0.000001
    29  H    0.000000  -0.000010   0.000014   0.000011   0.000000   0.000000
    30  H   -0.000009  -0.001213   0.000041  -0.000098   0.000022  -0.001900
    31  H    0.000000   0.000052  -0.000012   0.000013   0.000006  -0.000050
    32  H    0.000000  -0.000021   0.000006   0.000018  -0.000143   0.000676
    33  H    0.000019  -0.000019   0.000812   0.000132  -0.000002   0.000002
    34  H    0.000000   0.000007  -0.000356  -0.000031   0.000000   0.000000
    35  H   -0.000001   0.000008   0.000336   0.000765  -0.000001   0.000005
    36  H    0.000000   0.000167   0.003506  -0.000028  -0.000001  -0.000008
    37  H    0.005992  -0.000013  -0.000089  -0.000349   0.000231  -0.000112
    38  H   -0.001110   0.000016  -0.000005   0.000544   0.003629   0.000350
    39  H   -0.000790   0.000025   0.000044   0.002633   0.000480   0.000001
    40  H    0.010601   0.000305  -0.000785   0.001257   0.000123   0.000084
    41  H   -0.024127   0.000496   0.000025  -0.000205  -0.000770  -0.001359
    42  H   -0.045803  -0.002861  -0.000832  -0.000224  -0.000026   0.000015
    43  H    0.289807  -0.000032  -0.000033  -0.000007   0.000072   0.000012
              25         26         27         28         29         30
     1  C   -0.007662   0.036821  -0.160103   0.000095   0.037351  -0.114570
     2  C   -0.023277   0.015488   0.041021  -0.029623  -0.001845  -0.001228
     3  C   -0.007382   0.006807   0.010297   0.012716   0.007874   0.016968
     4  C    0.003326   0.014531   0.005848   0.000381  -0.000667   0.020609
     5  C   -0.052729  -0.082669  -0.016247  -0.000281  -0.000292  -0.002783
     6  C    0.472370   0.457181  -0.035848  -0.001234   0.001202  -0.077047
     7  C   -0.035439  -0.089901   0.492865   0.016936   0.012049   0.132770
     8  C    0.013176  -0.007848  -0.027517  -0.062649  -0.107327  -0.007475
     9  C    0.002990   0.000853  -0.011834   0.455003   0.456273   0.000219
    10  C   -0.009997   0.003456   0.030619  -0.022481  -0.080168  -0.004568
    11  O    0.000144   0.000059   0.012538  -0.002706  -0.000840  -0.000168
    12  C   -0.003744  -0.005920  -0.005481   0.000397  -0.000106   0.409950
    13  C   -0.001578  -0.000532   0.001533  -0.015519   0.022334  -0.000269
    14  O    0.000018   0.000004   0.000048  -0.005053   0.003234   0.000078
    15  C    0.001672   0.000222  -0.000140  -0.000144  -0.000145   0.011362
    16  C    0.001288   0.001651  -0.000324   0.000000  -0.000015  -0.000437
    17  O   -0.000029   0.000056  -0.000015   0.000000   0.000000   0.000000
    18  C    0.000506  -0.000833   0.000062   0.000018   0.000030   0.000755
    19  O   -0.000002  -0.000006   0.000000   0.000000   0.000000  -0.000009
    20  H    0.000168   0.000004  -0.000168   0.000022  -0.000010  -0.001213
    21  H   -0.000022   0.000003   0.000007  -0.000023   0.000014   0.000041
    22  H    0.003391   0.000258  -0.000230   0.000002   0.000011  -0.000098
    23  H   -0.005402  -0.005229  -0.000131   0.000000   0.000000   0.000022
    24  H    0.004827  -0.004213  -0.000046   0.000001   0.000000  -0.001900
    25  H    0.471883  -0.027630  -0.006493   0.000007  -0.000002  -0.000059
    26  H   -0.027630   0.488610  -0.005222   0.000000  -0.000002   0.000137
    27  H   -0.006493  -0.005222   0.487504  -0.000029   0.000015   0.005165
    28  H    0.000007   0.000000  -0.000029   0.403886  -0.015574  -0.000007
    29  H   -0.000002  -0.000002   0.000015  -0.015574   0.423580   0.000001
    30  H   -0.000059   0.000137   0.005165  -0.000007   0.000001   0.472583
    31  H   -0.000235  -0.000176  -0.007121   0.000028   0.000004  -0.028813
    32  H    0.000185   0.003148  -0.002609  -0.000002   0.000001  -0.027873
    33  H   -0.000007  -0.000001   0.000000  -0.000215   0.000385   0.000001
    34  H    0.000004   0.000000  -0.000001   0.000345   0.001076   0.000000
    35  H   -0.000002  -0.000001   0.000002   0.000072   0.000398  -0.000003
    36  H   -0.000002   0.000000  -0.000002  -0.000177   0.000076   0.000019
    37  H   -0.000009  -0.000002   0.000000   0.000000   0.000000   0.000000
    38  H    0.000054   0.000004  -0.000001   0.000000   0.000000  -0.000002
    39  H    0.000032   0.000023   0.000000   0.000000   0.000000   0.000001
    40  H    0.000004   0.000001   0.000000   0.000000   0.000000   0.000000
    41  H   -0.000026   0.000006  -0.000001   0.000000   0.000000   0.000005
    42  H    0.000002   0.000002   0.000001   0.000000   0.000000  -0.000091
    43  H    0.000000   0.000000   0.000000   0.000000   0.000000   0.000000
              31         32         33         34         35         36
     1  C   -0.066495   0.081641  -0.011374   0.008694  -0.019361   0.036658
     2  C    0.014386   0.012303  -0.021292   0.088552  -0.067689   0.182001
     3  C    0.016407  -0.006298   0.015822  -0.005615  -0.007926  -0.046474
     4  C   -0.008564  -0.003224  -0.011369   0.002885  -0.003734   0.040074
     5  C    0.002220   0.001709  -0.001130   0.000509   0.003197   0.000170
     6  C    0.026266   0.024525   0.002095  -0.000807   0.003804   0.000522
     7  C    0.026009  -0.187392  -0.003309  -0.000031   0.004438   0.001223
     8  C   -0.045941   0.005343  -0.009693  -0.004348   0.027835  -0.000687
     9  C    0.003699  -0.000147   0.013094  -0.021183  -0.014187   0.102015
    10  C   -0.000761   0.004148   0.022273  -0.141101   0.027091  -0.198165
    11  O    0.001153   0.000281   0.000071   0.000023   0.000003  -0.000003
    12  C    0.412554   0.440238  -0.000017   0.000105   0.000385  -0.000093
    13  C   -0.000058   0.000144   0.389183   0.452820   0.409197  -0.081805
    14  O    0.000038  -0.000013  -0.012910  -0.005556   0.013298   0.269801
    15  C    0.000216  -0.003490   0.002736   0.000778  -0.002470   0.004023
    16  C   -0.000037   0.000213  -0.003052   0.000117  -0.000069   0.000641
    17  O    0.000000   0.000000   0.005298  -0.000069   0.000091  -0.000291
    18  C    0.000074   0.000269   0.001305  -0.000079  -0.000394   0.000749
    19  O    0.000000   0.000000   0.000019   0.000000  -0.000001   0.000000
    20  H    0.000052  -0.000021  -0.000019   0.000007   0.000008   0.000167
    21  H   -0.000012   0.000006   0.000812  -0.000356   0.000336   0.003506
    22  H    0.000013   0.000018   0.000132  -0.000031   0.000765  -0.000028
    23  H    0.000006  -0.000143  -0.000002   0.000000  -0.000001  -0.000001
    24  H   -0.000050   0.000676   0.000002   0.000000   0.000005  -0.000008
    25  H   -0.000235   0.000185  -0.000007   0.000004  -0.000002  -0.000002
    26  H   -0.000176   0.003148  -0.000001   0.000000  -0.000001   0.000000
    27  H   -0.007121  -0.002609   0.000000  -0.000001   0.000002  -0.000002
    28  H    0.000028  -0.000002  -0.000215   0.000345   0.000072  -0.000177
    29  H    0.000004   0.000001   0.000385   0.001076   0.000398   0.000076
    30  H   -0.028813  -0.027873   0.000001   0.000000  -0.000003   0.000019
    31  H    0.487045  -0.021127   0.000000   0.000000   0.000000   0.000000
    32  H   -0.021127   0.490351   0.000000   0.000000   0.000000   0.000000
    33  H    0.000000   0.000000   0.458183  -0.025810  -0.022713   0.000489
    34  H    0.000000   0.000000  -0.025810   0.459894  -0.021890   0.001539
    35  H    0.000000   0.000000  -0.022713  -0.021890   0.462207  -0.000406
    36  H    0.000000   0.000000   0.000489   0.001539  -0.000406   0.394827
    37  H    0.000000   0.000000   0.000003   0.000000   0.000000   0.000000
    38  H    0.000000   0.000000   0.000000   0.000000   0.000000   0.000000
    39  H    0.000000   0.000000  -0.000006   0.000000   0.000007   0.000001
    40  H    0.000000   0.000000  -0.000222  -0.000006  -0.000010  -0.000001
    41  H    0.000000  -0.000001   0.000000   0.000000   0.000000   0.000002
    42  H    0.000003   0.000001   0.000001  -0.000001   0.000001  -0.000044
    43  H    0.000000   0.000000   0.000000   0.000000   0.000000   0.000000
              37         38         39         40         41         42
     1  C    0.000078   0.000308   0.000172   0.000894   0.002281  -0.001135
     2  C   -0.000144  -0.000962  -0.000027   0.017692   0.002163   0.012619
     3  C   -0.000862   0.007861  -0.002820   0.014318  -0.012231   0.052817
     4  C    0.092403  -0.080654   0.004479  -0.119660  -0.003915  -0.048611
     5  C    0.005118  -0.000884   0.001636  -0.019952   0.028438   0.010932
     6  C    0.001380   0.005472  -0.012065  -0.001153   0.015682  -0.002696
     7  C   -0.000097   0.000981  -0.000747   0.001373  -0.002573  -0.001511
     8  C    0.000029   0.000061  -0.000271   0.000305   0.000341  -0.000171
     9  C   -0.000019  -0.000022   0.000197  -0.000248  -0.000042  -0.000381
    10  C    0.000282  -0.000128   0.000077  -0.003802   0.000293   0.000922
    11  O    0.000000   0.000000   0.000000   0.000000   0.000000   0.000000
    12  C    0.000060   0.000261  -0.000229  -0.000087   0.000400  -0.000162
    13  C    0.000077  -0.000044  -0.000366   0.001495  -0.000068   0.000342
    14  O    0.000001   0.000000  -0.000004  -0.000072  -0.000006   0.000065
    15  C   -0.127154   0.074545  -0.079720   0.189621  -0.039310  -0.070195
    16  C    0.444703   0.334381   0.462922   0.035764   0.003375  -0.023248
    17  O   -0.006780   0.012580  -0.008177   0.234870   0.010331  -0.005644
    18  C   -0.041846   0.012258   0.011070  -0.071790   0.372598   0.469303
    19  O    0.005992  -0.001110  -0.000790   0.010601  -0.024127  -0.045803
    20  H   -0.000013   0.000016   0.000025   0.000305   0.000496  -0.002861
    21  H   -0.000089  -0.000005   0.000044  -0.000785   0.000025  -0.000832
    22  H   -0.000349   0.000544   0.002633   0.001257  -0.000205  -0.000224
    23  H    0.000231   0.003629   0.000480   0.000123  -0.000770  -0.000026
    24  H   -0.000112   0.000350   0.000001   0.000084  -0.001359   0.000015
    25  H   -0.000009   0.000054   0.000032   0.000004  -0.000026   0.000002
    26  H   -0.000002   0.000004   0.000023   0.000001   0.000006   0.000002
    27  H    0.000000  -0.000001   0.000000   0.000000  -0.000001   0.000001
    28  H    0.000000   0.000000   0.000000   0.000000   0.000000   0.000000
    29  H    0.000000   0.000000   0.000000   0.000000   0.000000   0.000000
    30  H    0.000000  -0.000002   0.000001   0.000000   0.000005  -0.000091
    31  H    0.000000   0.000000   0.000000   0.000000   0.000000   0.000003
    32  H    0.000000   0.000000   0.000000   0.000000  -0.000001   0.000001
    33  H    0.000003   0.000000  -0.000006  -0.000222   0.000000   0.000001
    34  H    0.000000   0.000000   0.000000  -0.000006   0.000000  -0.000001
    35  H    0.000000   0.000000   0.000007  -0.000010   0.000000   0.000001
    36  H    0.000000   0.000000   0.000001  -0.000001   0.000002  -0.000044
    37  H    0.481502  -0.024459  -0.022684  -0.002170   0.000340  -0.000074
    38  H   -0.024459   0.483020  -0.024268  -0.000374   0.001063   0.000280
    39  H   -0.022684  -0.024268   0.461873   0.000348  -0.000071  -0.000247
    40  H   -0.002170  -0.000374   0.000348   0.432973   0.000101  -0.003136
    41  H    0.000340   0.001063  -0.000071   0.000101   0.478025  -0.027431
    42  H   -0.000074   0.000280  -0.000247  -0.003136  -0.027431   0.462505
    43  H    0.001193  -0.000016   0.000220  -0.004867  -0.008649   0.005392
              43
     1  C    0.000287
     2  C    0.000036
     3  C    0.008621
     4  C    0.036298
     5  C    0.000592
     6  C   -0.000997
     7  C   -0.000248
     8  C    0.000006
     9  C   -0.000006
    10  C    0.000151
    11  O    0.000000
    12  C   -0.000005
    13  C   -0.000031
    14  O    0.000001
    15  C   -0.044799
    16  C   -0.014880
    17  O    0.001497
    18  C    0.012917
    19  O    0.289807
    20  H   -0.000032
    21  H   -0.000033
    22  H   -0.000007
    23  H    0.000072
    24  H    0.000012
    25  H    0.000000
    26  H    0.000000
    27  H    0.000000
    28  H    0.000000
    29  H    0.000000
    30  H    0.000000
    31  H    0.000000
    32  H    0.000000
    33  H    0.000000
    34  H    0.000000
    35  H    0.000000
    36  H    0.000000
    37  H    0.001193
    38  H   -0.000016
    39  H    0.000220
    40  H   -0.004867
    41  H   -0.008649
    42  H    0.005392
    43  H    0.404815
 Mulliken charges:
               1
     1  C    0.294515
     2  C   -0.523890
     3  C   -0.334887
     4  C    0.385355
     5  C   -0.610465
     6  C   -0.810137
     7  C    0.171072
     8  C    0.135793
     9  C   -0.691247
    10  C    0.853872
    11  O   -0.431132
    12  C   -0.922572
    13  C   -0.709136
    14  O   -0.265235
    15  C   -0.222543
    16  C   -0.627131
    17  O   -0.271455
    18  C   -0.301908
    19  O   -0.383696
    20  H    0.244381
    21  H    0.191929
    22  H    0.212970
    23  H    0.190204
    24  H    0.209428
    25  H    0.205679
    26  H    0.200862
    27  H    0.192040
    28  H    0.265805
    29  H    0.241087
    30  H    0.197928
    31  H    0.189216
    32  H    0.187141
    33  H    0.211233
    34  H    0.209534
    35  H    0.207717
    36  H    0.289689
    37  H    0.193471
    38  H    0.195261
    39  H    0.206251
    40  H    0.286207
    41  H    0.204819
    42  H    0.219321
    43  H    0.312652
 Sum of Mulliken charges =   0.00000
 Mulliken charges with hydrogens summed into heavy atoms:
               1
     1  C    0.294515
     2  C   -0.523890
     3  C    0.101423
     4  C    0.598325
     5  C   -0.210834
     6  C   -0.403596
     7  C    0.363112
     8  C    0.135793
     9  C   -0.184355
    10  C    0.853872
    11  O   -0.431132
    12  C   -0.348286
    13  C   -0.080651
    14  O    0.024454
    15  C   -0.222543
    16  C   -0.032148
    17  O    0.014752
    18  C    0.122232
    19  O   -0.071044
 Electronic spatial extent (au):  <R**2>=           5609.6355
 Charge=              0.0000 electrons
 Dipole moment (field-independent basis, Debye):
    X=              8.6484    Y=              1.0930    Z=             -0.6466  Tot=              8.7412
 Quadrupole moment (field-independent basis, Debye-Ang):
   XX=           -134.5622   YY=           -114.2214   ZZ=           -120.1066
   XY=             16.0856   XZ=             -4.7532   YZ=              4.8539
 Traceless Quadrupole moment (field-independent basis, Debye-Ang):
   XX=            -11.5988   YY=              8.7420   ZZ=              2.8568
   XY=             16.0856   XZ=             -4.7532   YZ=              4.8539
 Octapole moment (field-independent basis, Debye-Ang**2):
  XXX=            239.2312  YYY=            -10.6642  ZZZ=             -4.0774  XYY=             18.9251
  XXY=            -13.6613  XXZ=            -14.1283  XZZ=             -0.6502  YZZ=              2.6392
  YYZ=             -2.5011  XYZ=            -16.3197
 Hexadecapole moment (field-independent basis, Debye-Ang**3):
 XXXX=          -4835.9452 YYYY=          -1893.7650 ZZZZ=           -714.3638 XXXY=            306.9395
 XXXZ=           -253.9262 YYYX=            -33.4608 YYYZ=             -3.5010 ZZZX=             10.8340
 ZZZY=             -1.8340 XXYY=          -1150.6252 XXZZ=           -988.6823 YYZZ=           -461.3555
 XXYZ=             93.6607 YYXZ=             39.4209 ZZXY=              7.5427
 N-N= 1.596729851326D+03 E-N=-5.262338005345D+03  KE= 8.827907770809D+02
 1\1\GINC-SNODE28\SP\RmPW1PW91\6-311+G(d,p)\C15H24O4\ROOT\25-Jan-2024\0
 \\# nmr=giao mpw1pw91/6-311+g(d,p) scrf(smd,solvent=methanol,read) gue
 ss=read geom=check\\NMR calculation\\0,1\C,0,-1.8501997056,0.653434240
 4,-0.0149225887\C,0,-1.0652108762,-0.4219624163,0.2311565298\C,0,0.390
 1538976,-0.406294263,0.5987013957\C,0,1.2833802866,0.3361109808,-0.432
 3211086\C,0,1.1325146019,1.8683845473,-0.3197759905\C,0,-0.2094878813,
 2.4376504301,-0.8180654046\C,0,-1.48694059,2.1182123945,-0.0099152119\
 C,0,-3.2226805241,0.1981812677,-0.2883822036\C,0,-3.2857895024,-1.3086
 242324,-0.1007539058\C,0,-1.8214837691,-1.7466469166,0.0768660941\O,0,
 -4.1757013378,0.9117775751,-0.6044342915\C,0,-1.4472029804,2.678738305
 1,1.4265097271\C,0,-1.2967113684,-2.5597257699,-1.1134826258\O,0,-1.73
 07288941,-2.5288102737,1.2833816221\C,0,2.7618844111,-0.1478504621,-0.
 3577723408\C,0,3.6134412271,0.4463668865,-1.4926010596\O,0,2.723916957
 9,-1.5796771108,-0.5481065345\C,0,3.416236615,0.1162897867,1.013395112
 2\O,0,4.6443162632,-0.6157439505,1.1445180792\H,0,0.4963893896,0.07579
 00233,1.5798780819\H,0,0.7524633829,-1.4302384073,0.7154446535\H,0,0.9
 470915401,0.036207149,-1.4353656895\H,0,1.9145726022,2.3524334193,-0.9
 141331433\H,0,1.305791487,2.17828625,0.7196440284\H,0,-0.364661734,2.1
 104562445,-1.8554911624\H,0,-0.1142457765,3.5316233658,-0.8527762047\H
 ,0,-2.308988504,2.6333710332,-0.5244869082\H,0,-3.8556497943,-1.528108
 3485,0.810065361\H,0,-3.7995529634,-1.7902978902,-0.9389084482\H,0,-0.
 6939612131,2.1782375808,2.0443051326\H,0,-2.4183190248,2.5515197647,1.
 919248821\H,0,-1.2155831948,3.7511812137,1.4138519439\H,0,-0.230068924
 3,-2.7869938996,-0.9981440007\H,0,-1.8452818484,-3.5060722323,-1.18170
 40002\H,0,-1.4277560491,-2.0121804046,-2.0532064324\H,0,-0.8377412134,
 -2.912730784,1.3241702979\H,0,4.5859953551,-0.0577876404,-1.5318664865
 \H,0,3.7990750892,1.5180270606,-1.3692280738\H,0,3.1216586304,0.287804
 1611,-2.4590926779\H,0,3.5765320067,-1.9004875359,-0.1966295508\H,0,3.
 5858320843,1.18801072,1.1709917294\H,0,2.7759279818,-0.2541998966,1.81
 81433246\H,0,5.3191738595,-0.1693619656,0.60599411\\Version=ES64L-G09R
 evD.01\State=1-A\HF=-887.0187516\RMSD=9.504e-09\Dipole=3.4061857,0.410
 2159,-0.2379614\Quadrupole=-8.4497688,6.3616445,2.0881244,12.0277451,-
 3.5666245,3.6866129\PG=C01 [X(C15H24O4)]\\@


 HE WHO LOVES TO READ, AND KNOWS HOW TO REFLECT,
 HAS LAID BY A PERPETUAL FEAST FOR HIS OLD AGE.
 -- UNCLE ESEK, "SCRIBNER'S MONTHLY", SEPT. 1880
 Job cpu time:       0 days  1 hours 13 minutes 38.8 seconds.
 File lengths (MBytes):  RWF=    325 Int=      0 D2E=      0 Chk=    481 Scr=      1
 Normal termination of Gaussian 09 at Thu Jan 25 10:22:32 2024.
