# Supplementary material for: New patchoulol- and guaiane-type sesquiterpenoids from Sanguisorba officinalis with anti-melanogenic activity
Source: Nat Prod Bioprospect. 2026 May 12;16(1):63. doi: 10.1007/s13659-026-00616-0 (PMC13161421; doi:10.1007/s13659-026-00616-0)
Supplement: Supplementary file 2 — Additional file 2. It includes the calculated NMR data of compound 11. [file 13659_2026_616_MOESM2_ESM.zip › New folder/11S-nmr-16.log]

 Entering Gaussian System, Link 0=/gpfs/home/zhengshan/software/Gaussian/g09/g09
 Input=DY-202A-7R_16-2.gjf
 Output=DY-202A-7R_16-2.log
 Initial command:
 /gpfs/home/zhengshan/software/Gaussian/g09/l1.exe "/gpfs/home/zhengshan/software/Gaussian/g09/scratch/zhengshan/%J/Gau-14289.inp" -scrdir="/gpfs/home/zhengshan/software/Gaussian/g09/scratch/zhengshan/%J/"
 Entering Link 1 = /gpfs/home/zhengshan/software/Gaussian/g09/l1.exe PID=     14290.
  
 Copyright (c) 1988,1990,1992,1993,1995,1998,2003,2009,2013,
            Gaussian, Inc.  All Rights Reserved.
  
 This is part of the Gaussian(R) 09 program.  It is based on
 the Gaussian(R) 03 system (copyright 2003, Gaussian, Inc.),
 the Gaussian(R) 98 system (copyright 1998, Gaussian, Inc.),
 the Gaussian(R) 94 system (copyright 1995, Gaussian, Inc.),
 the Gaussian 92(TM) system (copyright 1992, Gaussian, Inc.),
 the Gaussian 90(TM) system (copyright 1990, Gaussian, Inc.),
 the Gaussian 88(TM) system (copyright 1988, Gaussian, Inc.),
 the Gaussian 86(TM) system (copyright 1986, Carnegie Mellon
 University), and the Gaussian 82(TM) system (copyright 1983,
 Carnegie Mellon University). Gaussian is a federally registered
 trademark of Gaussian, Inc.
  
 This software contains proprietary and confidential information,
 including trade secrets, belonging to Gaussian, Inc.
  
 This software is provided under written license and may be
 used, copied, transmitted, or stored only in accord with that
 written license.
  
 The following legend is applicable only to US Government
 contracts under FAR:
  
                    RESTRICTED RIGHTS LEGEND
  
 Use, reproduction and disclosure by the US Government is
 subject to restrictions as set forth in subparagraphs (a)
 and (c) of the Commercial Computer Software - Restricted
 Rights clause in FAR 52.227-19.
  
 Gaussian, Inc.
 340 Quinnipiac St., Bldg. 40, Wallingford CT 06492
  
  
 ---------------------------------------------------------------
 Warning -- This program may not be used in any manner that
 competes with the business of Gaussian, Inc. or will provide
 assistance to any competitor of Gaussian, Inc.  The licensee
 of this program is prohibited from giving any competitor of
 Gaussian, Inc. access to this program.  By using this program,
 the user acknowledges that Gaussian, Inc. is engaged in the
 business of creating and licensing software in the field of
 computational chemistry and represents and warrants to the
 licensee that it is not a competitor of Gaussian, Inc. and that
 it will not use this program in any manner prohibited above.
 ---------------------------------------------------------------
  

 Cite this work as:
 Gaussian 09, Revision D.01,
 M. J. Frisch, G. W. Trucks, H. B. Schlegel, G. E. Scuseria, 
 M. A. Robb, J. R. Cheeseman, G. Scalmani, V. Barone, B. Mennucci, 
 G. A. Petersson, H. Nakatsuji, M. Caricato, X. Li, H. P. Hratchian, 
 A. F. Izmaylov, J. Bloino, G. Zheng, J. L. Sonnenberg, M. Hada, 
 M. Ehara, K. Toyota, R. Fukuda, J. Hasegawa, M. Ishida, T. Nakajima, 
 Y. Honda, O. Kitao, H. Nakai, T. Vreven, J. A. Montgomery, Jr., 
 J. E. Peralta, F. Ogliaro, M. Bearpark, J. J. Heyd, E. Brothers, 
 K. N. Kudin, V. N. Staroverov, T. Keith, R. Kobayashi, J. Normand, 
 K. Raghavachari, A. Rendell, J. C. Burant, S. S. Iyengar, J. Tomasi, 
 M. Cossi, N. Rega, J. M. Millam, M. Klene, J. E. Knox, J. B. Cross, 
 V. Bakken, C. Adamo, J. Jaramillo, R. Gomperts, R. E. Stratmann, 
 O. Yazyev, A. J. Austin, R. Cammi, C. Pomelli, J. W. Ochterski, 
 R. L. Martin, K. Morokuma, V. G. Zakrzewski, G. A. Voth, 
 P. Salvador, J. J. Dannenberg, S. Dapprich, A. D. Daniels, 
 O. Farkas, J. B. Foresman, J. V. Ortiz, J. Cioslowski, 
 and D. J. Fox, Gaussian, Inc., Wallingford CT, 2013.
 
 ******************************************
 Gaussian 09:  ES64L-G09RevD.01 24-Apr-2013
                25-Jan-2024 
 ******************************************
 %chk=DY-202A-7R_16.chk
 %mem=16GB
 %nprocshared=4
 Will use up to    4 processors via shared memory.
 ----------------------------------------------------------------------
 # nmr=giao mpw1pw91/6-311+g(d,p) scrf(smd,solvent=methanol,read) guess
 =read geom=check
 ----------------------------------------------------------------------
 1/29=2,38=1,40=2/1;
 2/12=2,40=1/2;
 3/5=4,6=6,7=111,11=2,14=-4,16=1,25=1,30=1,70=32203,72=3,74=-7,116=-2/1,2,8,3;
 4/5=1/1;
 5/5=2,38=6,53=3/2;
 8/6=1,10=90,11=11/1;
 10/13=100,45=16/2;
 6/7=2,8=2,9=2,10=2,28=1/1;
 99/9=1/99;
 ---------------
 NMR calculation
 ---------------
 Structure from the checkpoint file:  "DY-202A-7R_16.chk"
 Charge =  0 Multiplicity = 1
 Redundant internal coordinates found in file.
 C,0,-1.7558067192,0.6260563328,-0.1345693626
 C,0,-0.9618173523,-0.3800726697,0.3037387735
 C,0,0.4430534766,-0.2910637097,0.8290069383
 C,0,1.4399919368,0.4289844249,-0.1117882822
 C,0,1.1833155204,1.9508352736,-0.1682343332
 C,0,-0.0799683891,2.3813490383,-0.934327221
 C,0,-1.4513464091,2.0958904906,-0.2843315961
 C,0,-3.0888050051,0.0857471971,-0.4553473541
 C,0,-3.1235689161,-1.3873999071,-0.0865947266
 C,0,-1.6512279252,-1.7457654656,0.2118850156
 O,0,-4.0326558158,0.7217820889,-0.9261990379
 C,0,-1.6512070847,2.8413962204,1.0513506919
 C,0,-1.0278054162,-2.6023958866,-0.8958524397
 O,0,-1.4832121688,-2.5029203009,1.4203594557
 C,0,2.9210200437,0.099516986,0.2487658201
 C,0,3.3585011021,0.6389004478,1.6123618503
 O,0,3.6975033431,0.7231905354,-0.8063757036
 C,0,3.2362595735,-1.4079654978,0.1654770538
 O,0,2.8876233706,-1.9694770844,-1.0985833347
 H,0,0.419152284,0.2386546206,1.7924412956
 H,0,0.7797594942,-1.3050025414,1.0542182424
 H,0,1.2970146741,0.0268175895,-1.1229113959
 H,0,2.039252884,2.4236806061,-0.6605301386
 H,0,1.15173837,2.3579118029,0.8509725257
 H,0,-0.0645936122,1.9226127744,-1.932915909
 H,0,-0.0213906718,3.4665175313,-1.0960405965
 H,0,-2.2074057021,2.4895103686,-0.9771442165
 H,0,-3.7336689238,-1.5098430197,0.8173801346
 H,0,-3.584587847,-1.9860869761,-0.878729697
 H,0,-0.9816973299,2.469783834,1.8347747199
 H,0,-2.6807916892,2.7235961339,1.4094490346
 H,0,-1.460275591,3.9144483112,0.9245657484
 H,0,0.0526348141,-2.7142370323,-0.7566173008
 H,0,-1.4837468402,-3.599053321,-0.8856494048
 H,0,-1.2030380145,-2.1484783999,-1.8763233099
 H,0,-1.8573870065,-1.9843314467,2.1539636937
 H,0,4.4101590837,0.388136774,1.8006061665
 H,0,2.7634470873,0.207384536,2.4247973816
 H,0,3.2613266142,1.7278291828,1.6546291158
 H,0,4.6365007483,0.6443107745,-0.5618296073
 H,0,4.314661261,-1.5332153966,0.3543853961
 H,0,2.7051655807,-1.9863757222,0.9249471454
 H,0,3.2661231675,-1.3657594981,-1.7637812314
 Recover connectivity data from disk.
                          Input orientation:                          
 ---------------------------------------------------------------------
 Center     Atomic      Atomic             Coordinates (Angstroms)
 Number     Number       Type             X           Y           Z
 ---------------------------------------------------------------------
      1          6           0       -1.755807    0.626056   -0.134569
      2          6           0       -0.961817   -0.380073    0.303739
      3          6           0        0.443053   -0.291064    0.829007
      4          6           0        1.439992    0.428984   -0.111788
      5          6           0        1.183316    1.950835   -0.168234
      6          6           0       -0.079968    2.381349   -0.934327
      7          6           0       -1.451346    2.095890   -0.284332
      8          6           0       -3.088805    0.085747   -0.455347
      9          6           0       -3.123569   -1.387400   -0.086595
     10          6           0       -1.651228   -1.745765    0.211885
     11          8           0       -4.032656    0.721782   -0.926199
     12          6           0       -1.651207    2.841396    1.051351
     13          6           0       -1.027805   -2.602396   -0.895852
     14          8           0       -1.483212   -2.502920    1.420359
     15          6           0        2.921020    0.099517    0.248766
     16          6           0        3.358501    0.638900    1.612362
     17          8           0        3.697503    0.723191   -0.806376
     18          6           0        3.236260   -1.407965    0.165477
     19          8           0        2.887623   -1.969477   -1.098583
     20          1           0        0.419152    0.238655    1.792441
     21          1           0        0.779759   -1.305003    1.054218
     22          1           0        1.297015    0.026818   -1.122911
     23          1           0        2.039253    2.423681   -0.660530
     24          1           0        1.151738    2.357912    0.850973
     25          1           0       -0.064594    1.922613   -1.932916
     26          1           0       -0.021391    3.466518   -1.096041
     27          1           0       -2.207406    2.489510   -0.977144
     28          1           0       -3.733669   -1.509843    0.817380
     29          1           0       -3.584588   -1.986087   -0.878730
     30          1           0       -0.981697    2.469784    1.834775
     31          1           0       -2.680792    2.723596    1.409449
     32          1           0       -1.460276    3.914448    0.924566
     33          1           0        0.052635   -2.714237   -0.756617
     34          1           0       -1.483747   -3.599053   -0.885649
     35          1           0       -1.203038   -2.148478   -1.876323
     36          1           0       -1.857387   -1.984331    2.153964
     37          1           0        4.410159    0.388137    1.800606
     38          1           0        2.763447    0.207385    2.424797
     39          1           0        3.261327    1.727829    1.654629
     40          1           0        4.636501    0.644311   -0.561830
     41          1           0        4.314661   -1.533215    0.354385
     42          1           0        2.705166   -1.986376    0.924947
     43          1           0        3.266123   -1.365759   -1.763781
 ---------------------------------------------------------------------
                    Distance matrix (angstroms):
                    1          2          3          4          5
     1  C    0.000000
     2  C    1.354558   0.000000
     3  C    2.569937   1.502495   0.000000
     4  C    3.201950   2.568253   1.548371   0.000000
     5  C    3.224068   3.202731   2.562926   1.544377   0.000000
     6  C    2.555210   3.152129   3.244178   2.607408   1.538872
     7  C    1.508488   2.591497   3.244353   3.341883   2.641205
     8  C    1.473675   2.305922   3.776980   4.554761   4.670332
     9  C    2.434560   2.416658   3.842014   4.911820   5.449746
    10  C    2.399272   1.532593   2.623549   3.793408   4.673755
    11  O    2.412443   3.486672   4.913103   5.540656   5.412157
    12  C    2.514971   3.378172   3.774608   4.090004   3.211698
    13  C    3.395945   2.526281   3.237410   3.986734   5.113746
    14  O    3.504655   2.454623   2.992074   4.414597   5.428622
    15  C    4.721959   3.912730   2.574792   1.559485   2.573108
    16  C    5.404450   4.627737   3.158847   2.587940   3.102117
    17  O    5.495393   4.915162   3.780824   2.380203   2.869752
    18  C    5.398889   4.324295   3.080542   2.584151   3.950631
    19  O    5.406252   4.394418   3.536750   2.970188   4.374822
    20  H    2.931535   2.122766   1.099717   2.168970   2.712887
    21  H    3.401661   2.109930   1.091862   2.191390   3.501104
    22  H    3.264296   2.702446   2.154132   1.097520   2.150856
    23  H    4.232088   4.218681   3.483735   2.153844   1.094791
    24  H    3.524831   3.501877   2.742223   2.175031   1.097949
    25  H    2.788424   3.333166   3.575792   2.794854   2.161521
    26  H    3.464224   4.200005   4.247462   3.511552   2.146959
    27  H    2.094358   3.380334   4.244845   4.277630   3.527251
    28  H    3.062713   3.037000   4.350927   5.602604   6.092985
    29  H    3.274371   3.294911   4.691627   5.627359   6.223911
    30  H    2.806580   3.235143   3.265542   3.717331   2.994768
    31  H    2.763922   3.716212   4.379897   4.955831   4.244711
    32  H    3.467366   4.367699   4.617155   4.651241   3.469663
    33  H    3.849021   2.757135   2.922054   3.495770   4.836066
    34  H    4.299964   3.471151   4.194687   5.037082   6.199127
    35  H    3.322244   2.817466   3.671297   4.091761   5.041490
    36  H    3.473014   2.607494   3.148760   4.672305   5.488535
    37  H    6.466888   5.629288   4.140440   3.532820   4.090340
    38  H    5.210499   4.326845   2.859934   2.869653   3.501464
    39  H    5.439371   4.909491   3.563740   2.850349   2.773210
    40  H    6.406597   5.756712   4.516011   3.235208   3.713006
    41  H    6.461587   5.401253   4.093599   3.511591   4.713498
    42  H    5.277087   4.051280   2.828505   2.917096   4.360356
    43  H    5.642822   4.808503   3.980860   3.047120   4.228907
                    6          7          8          9         10
     6  C    0.000000
     7  C    1.544234   0.000000
     8  C    3.814749   2.598306   0.000000
     9  C    4.917888   3.868946   1.518996   0.000000
    10  C    4.562426   3.878725   2.422037   1.544443   0.000000
    11  O    4.286953   2.993881   1.231705   2.445409   3.613201
    12  C    2.573587   1.542650   3.454045   4.620118   4.663342
    13  C    5.073223   4.756810   3.415827   2.554083   1.532825
    14  O    5.600869   4.904696   3.577346   2.491198   1.435940
    15  C    3.951253   4.836041   6.050947   6.233815   4.930708
    16  C    4.620046   5.371676   6.793317   7.000684   5.722355
    17  O    4.127366   5.354203   6.825213   7.176329   5.978422
    18  C    5.154206   5.869666   6.528633   6.364855   4.899367
    19  O    5.269086   6.001406   6.352590   6.123509   4.729540
    20  H    3.503645   3.355753   4.169136   4.327321   3.274531
    21  H    4.275820   4.282012   4.379357   4.067458   2.610268
    22  H    2.734130   3.540871   4.436725   4.755578   3.689968
    23  H    2.137254   3.526082   5.639593   6.442706   5.636048
    24  H    2.169089   2.851950   4.985119   5.760611   5.010511
    25  H    1.099024   2.161235   3.834467   4.870566   4.535921
    26  H    1.098714   2.140622   4.609677   5.848334   5.615597
    27  H    2.130615   1.098431   2.612894   4.082017   4.434037
    28  H    5.617774   4.407276   2.140466   1.097445   2.181478
    29  H    5.599995   4.643982   2.171992   1.094734   2.232728
    30  H    2.913565   2.202494   3.920229   4.812187   4.566497
    31  H    3.517769   2.185050   3.256100   4.397100   4.740185
    32  H    2.776891   2.183727   4.383517   5.647883   5.708099
    33  H    5.100408   5.061851   4.218924   3.506807   2.186111
    34  H    6.143141   5.726693   4.042169   2.866865   2.160395
    35  H    4.761090   4.539908   3.250701   2.733278   2.173400
    36  H    5.635239   4.770573   3.551073   2.641902   1.967507
    37  H    5.622633   6.451406   7.836787   7.966876   6.619516
    38  H    4.908651   5.354467   6.523717   6.596013   5.310474
    39  H    4.277153   5.109239   6.890037   7.314602   6.187129
    40  H    5.039954   6.264661   7.746204   8.035694   6.771014
    41  H    6.024729   6.842895   7.621550   7.452717   5.971375
    42  H    5.503716   5.950113   6.306267   5.946102   4.420918
    43  H    5.091674   6.035421   6.648608   6.606178   5.313003
                   11         12         13         14         15
    11  O    0.000000
    12  C    3.751635   0.000000
    13  C    4.481094   5.815075   0.000000
    14  O    4.733361   5.359674   2.362653   0.000000
    15  C    7.079644   5.391410   4.919726   5.248102   0.000000
    16  C    7.815393   5.501172   6.003068   5.774954   1.530267
    17  O    7.731088   6.045382   5.778934   6.496611   1.450937
    18  C    7.652758   6.536756   4.553607   5.004705   1.542341
    19  O    7.427170   6.954689   3.971432   5.072853   2.469251
    20  H    5.238608   3.407325   4.170393   3.357628   2.943066
    21  H    5.584734   4.806478   2.958597   2.586524   2.684479
    22  H    5.378388   4.619662   3.516974   4.538443   2.127011
    23  H    6.311506   4.089562   5.892679   6.403847   2.646898
    24  H    5.719546   2.851388   5.692667   5.558314   2.931443
    25  H    4.266262   3.502478   4.741200   5.730818   4.122778
    26  H    4.863401   2.767376   6.155051   6.641038   4.669366
    27  H    2.541456   2.132598   5.227387   5.585414   5.789272
    28  H    2.847738   4.829562   3.383864   2.532655   6.870098
    29  H    2.745100   5.546870   2.630070   3.157326   6.924155
    30  H    4.470664   1.095487   5.760682   5.015082   4.833714
    31  H    3.360067   1.096429   6.034316   5.361976   6.293907
    32  H    4.498398   1.097256   6.780134   6.436533   5.848603
    33  H    5.340841   6.085794   1.095101   2.672585   4.141937
    34  H    5.016792   6.727511   1.096044   2.553269   5.862448
    35  H    4.140998   5.802670   1.094564   3.327498   5.155322
    36  H    4.641363   4.954383   3.220495   0.973199   5.550259
    37  H    8.878508   6.581795   6.766508   6.575304   2.170033
    38  H    7.594787   5.321047   5.770197   5.136999   2.184394
    39  H    7.802242   5.073161   6.607001   6.361193   2.177995
    40  H    8.677156   6.853087   6.537357   7.161356   1.974016
    41  H    8.740859   7.430651   5.590008   5.974275   2.149234
    42  H    7.493937   6.503948   4.198793   4.249089   2.203353
    43  H    7.637509   7.057284   4.551966   5.829929   2.513260
                   16         17         18         19         20
    16  C    0.000000
    17  O    2.443833   0.000000
    18  C    2.509597   2.387272   0.000000
    19  O    3.791383   2.826968   1.426426   0.000000
    20  H    2.971935   4.211438   3.646157   4.396273   0.000000
    21  H    3.277223   4.011060   2.614356   3.085315   1.748682
    22  H    3.479381   2.519420   2.734816   2.552610   3.052016
    23  H    3.176774   2.379650   4.098369   4.495715   3.662804
    24  H    2.899054   3.449643   4.358551   5.053747   2.431933
    25  H    5.092592   4.106225   5.137279   4.955811   4.116796
    26  H    5.172478   4.630326   5.997024   6.165420   4.353907
    27  H    6.411678   6.165793   6.791862   6.771753   4.431226
    28  H    7.453051   7.927505   7.001090   6.908234   4.610197
    29  H    7.829596   7.770088   6.924489   6.475966   5.302317
    30  H    4.715816   5.649883   5.967802   6.579002   2.634788
    31  H    6.392197   7.042311   7.323166   7.702104   3.991400
    32  H    5.867102   6.307374   7.138750   7.590648   4.218639
    33  H    5.271086   5.010334   3.562593   2.951062   3.918112
    34  H    6.902730   6.747846   5.308879   4.670090   5.051851
    35  H    6.383419   5.779842   4.942132   4.167785   4.667948
    36  H    5.863460   6.852087   5.498319   5.752774   3.202342
    37  H    1.097407   2.723324   2.697716   4.035066   3.993814
    38  H    1.095603   3.402792   2.817346   4.143472   2.428285
    39  H    1.094073   2.693714   3.471514   4.624922   3.211633
    40  H    2.521987   0.973520   2.588723   3.190386   4.846976
    41  H    2.686044   2.611440   1.101964   2.082758   4.514700
    42  H    2.791319   3.365110   1.092435   2.031810   3.305928
    43  H    3.927536   2.338039   1.929951   0.974795   4.829711
                   21         22         23         24         25
    21  H    0.000000
    22  H    2.604072   0.000000
    23  H    4.292990   2.551405   0.000000
    24  H    3.687359   3.057993   1.754038   0.000000
    25  H    4.478103   2.470653   2.509224   3.069036   0.000000
    26  H    5.294607   3.683809   2.350198   2.529051   1.756664
    27  H    5.239076   4.285682   4.258954   3.826641   2.413818
    28  H    4.524278   5.606588   7.140270   6.231201   5.727826
    29  H    4.821586   5.285968   7.149912   6.655447   5.364662
    30  H    4.238043   4.461896   3.918522   2.352006   3.916116
    31  H    5.322707   5.432164   5.162711   3.890232   4.319429
    32  H    5.681306   5.187339   4.120876   3.041519   3.752404
    33  H    2.407027   3.032496   5.509454   5.433145   4.785164
    34  H    3.761544   4.575573   6.981084   6.741444   5.796513
    35  H    3.637446   3.398500   5.735437   5.769807   4.227652
    36  H    2.936915   4.973216   6.521944   5.441296   5.931349
    37  H    4.074754   4.285928   3.977666   3.924172   6.026377
    38  H    2.846194   3.843080   3.867256   3.114369   5.470785
    39  H    3.964434   3.803511   2.708807   2.343764   4.895934
    40  H    4.613663   3.442133   3.149856   4.132313   5.061049
    41  H    3.610731   3.704362   4.675956   5.039003   6.029293
    42  H    2.046502   3.198368   4.733474   4.614265   5.578453
    43  H    3.758566   2.495471   4.133065   5.017299   4.683553
                   26         27         28         29         30
    26  H    0.000000
    27  H    2.397361   0.000000
    28  H    6.496642   4.641619   0.000000
    29  H    6.517246   4.683726   1.767999   0.000000
    30  H    3.241195   3.067513   4.944276   5.830346   0.000000
    31  H    3.728515   2.444324   4.402397   5.313542   1.769815
    32  H    2.520691   2.491014   5.882410   6.525404   1.773294
    33  H    6.190510   5.677623   4.273655   3.711402   5.887209
    34  H    7.218382   6.132101   3.511020   2.648630   6.669599
    35  H    5.790795   4.829929   3.750731   2.587150   5.928709
    36  H    6.606449   5.471893   2.352027   3.490051   4.550589
    37  H    6.124184   7.478224   8.419679   8.759667   5.779839
    38  H    5.547393   6.441326   6.909789   7.484795   4.415052
    39  H    4.622278   6.116651   7.753288   8.190093   4.311172
    40  H    5.472311   7.100444   8.752276   8.637460   6.374968
    41  H    6.775132   7.777702   8.061670   8.007734   6.801983
    42  H    6.422814   6.912660   6.457340   6.543260   5.854750
    43  H    5.882561   6.741025   7.461920   6.935443   6.760546
                   31         32         33         34         35
    31  H    0.000000
    32  H    1.772823   0.000000
    33  H    6.460147   7.003909   0.000000
    34  H    6.832005   7.728527   1.777644   0.000000
    35  H    6.059469   6.683579   1.774976   1.778876   0.000000
    36  H    4.837032   6.038602   3.557025   3.462107   4.086359
    37  H    7.475892   6.903935   5.928923   7.606036   7.173717
    38  H    6.082926   5.816601   5.099586   6.594443   6.307356
    39  H    6.029961   5.254315   5.986799   7.572609   6.886504
    40  H    7.858253   7.076288   5.685914   7.454423   6.605133
    41  H    8.256511   7.959400   4.560045   6.279085   5.983278
    42  H    7.171270   7.222924   3.223874   4.840039   4.811180
    43  H    7.884036   7.579357   3.627572   5.321652   4.538581
                   36         37         38         39         40
    36  H    0.000000
    37  H    6.710857   0.000000
    38  H    5.121433   1.770296   0.000000
    39  H    6.342768   1.770848   1.775611   0.000000
    40  H    7.513712   2.387040   3.552348   2.824501   0.000000
    41  H    6.444856   2.406713   3.118102   3.665318   2.384251
    42  H    4.725185   3.051572   2.658107   3.825842   3.586234
    43  H    6.479330   4.133984   4.502406   4.610406   2.713486
                   41         42         43
    41  H    0.000000
    42  H    1.766740   0.000000
    43  H    2.369410   2.815865   0.000000
 Stoichiometry    C15H24O4
 Framework group  C1[X(C15H24O4)]
 Deg. of freedom   123
 Full point group                 C1      NOp   1
 Largest Abelian subgroup         C1      NOp   1
 Largest concise Abelian subgroup C1      NOp   1
                         Standard orientation:                         
 ---------------------------------------------------------------------
 Center     Atomic      Atomic             Coordinates (Angstroms)
 Number     Number       Type             X           Y           Z
 ---------------------------------------------------------------------
      1          6           0       -1.812614    0.606675   -0.108332
      2          6           0       -0.999574   -0.389117    0.318508
      3          6           0        0.418031   -0.284466    0.805266
      4          6           0        1.384078    0.433495   -0.168765
      5          6           0        1.114337    1.952764   -0.233265
      6          6           0       -0.172114    2.366235   -0.969615
      7          6           0       -1.523513    2.077150   -0.280550
      8          6           0       -3.149484    0.053335   -0.388175
      9          6           0       -3.163149   -1.416268   -0.004207
     10          6           0       -1.680696   -1.760725    0.258441
     11          8           0       -4.110357    0.677627   -0.839926
     12          6           0       -1.693528    2.834477    1.052612
     13          6           0       -1.080374   -2.623754   -0.857062
     14          8           0       -1.474838   -2.504492    1.469373
     15          6           0        2.876643    0.118619    0.155418
     16          6           0        3.346048    0.674835    1.501524
     17          8           0        3.620020    0.737438   -0.926096
     18          6           0        3.201102   -1.387247    0.078539
     19          8           0        2.823322   -1.963937   -1.170222
     20          1           0        0.415674    0.254669    1.763758
     21          1           0        0.768362   -1.293583    1.031354
     22          1           0        1.217376    0.020189   -1.171730
     23          1           0        1.953246    2.426983   -0.752799
     24          1           0        1.106728    2.369768    0.782383
     25          1           0       -0.179758    1.897661   -1.963715
     26          1           0       -0.126171    3.450135   -1.143459
     27          1           0       -2.300705    2.458216   -0.956800
     28          1           0       -3.748063   -1.534175    0.916857
     29          1           0       -3.640447   -2.026242   -0.777874
     30          1           0       -1.000614    2.475683    1.821527
     31          1           0       -2.712303    2.712649    1.439149
     32          1           0       -1.514261    3.907591    0.910275
     33          1           0        0.004209   -2.726199   -0.745570
     34          1           0       -1.528232   -3.623606   -0.824950
     35          1           0       -1.285065   -2.180974   -1.836919
     36          1           0       -1.833355   -1.981376    2.207568
     37          1           0        4.404226    0.433755    1.664134
     38          1           0        2.776111    0.247074    2.333713
     39          1           0        3.241688    1.763383    1.535691
     40          1           0        4.565759    0.667958   -0.705890
     41          1           0        4.285070   -1.502618    0.239870
     42          1           0        2.694819   -1.961948    0.857520
     43          1           0        3.179379   -1.364118   -1.851151
 ---------------------------------------------------------------------
 Rotational constants (GHZ):      0.5408025      0.2817120      0.2172749
 Standard basis: 6-311+G(d,p) (5D, 7F)
 There are   581 symmetry adapted cartesian basis functions of A   symmetry.
 There are   562 symmetry adapted basis functions of A   symmetry.
   562 basis functions,   876 primitive gaussians,   581 cartesian basis functions
    73 alpha electrons       73 beta electrons
       nuclear repulsion energy      1609.7261221630 Hartrees.
 NAtoms=   43 NActive=   43 NUniq=   43 SFac= 1.00D+00 NAtFMM=   60 NAOKFM=F Big=F
 Integral buffers will be    131072 words long.
 Raffenetti 2 integral format.
 Two-electron integral symmetry is turned on.
 Using the following non-standard input for PCM:
 --- end of non-standard input.
 ------------------------------------------------------------------------------
 Polarizable Continuum Model (PCM)
 =================================
 Model                : PCM (using non-symmetric T matrix).
 Atomic radii         : SMD-Coulomb.
 Polarization charges : Total charges.
 Charge compensation  : None.
 Solution method      : On-the-fly selection.
 Cavity type          : VdW (van der Waals Surface) (Alpha=1.000).
 Cavity algorithm     : GePol (No added spheres)
                        Default sphere list used, NSphG=   43.
                        Lebedev-Laikov grids with approx.  5.0 points / Ang**2.
                        Smoothing algorithm: Karplus/York (Gamma=1.0000).
                        Polarization charges: spherical gaussians, with
                                              point-specific exponents (IZeta= 3).
                        Self-potential: point-specific (ISelfS= 7).
                        Self-field    : sphere-specific E.n sum rule (ISelfD= 2).
 Solvent              : Methanol, Eps=  32.613000 Eps(inf)=   1.765709
 ------------------------------------------------------------------------------
 ------------------------------------------------------------------------------
 Atomic radii for non-electrostatic terms: SMD-CDS.
 ------------------------------------------------------------------------------
 Nuclear repulsion after PCM non-electrostatic terms =     1609.7276597358 Hartrees.
 One-electron integrals computed using PRISM.
 NBasis=   562 RedAO= T EigKep=  1.67D-06  NBF=   562
 NBsUse=   560 1.00D-06 EigRej=  8.51D-07 NBFU=   560
 Initial guess from the checkpoint file:  "DY-202A-7R_16.chk"
 B after Tr=     0.000000    0.000000    0.000000
         Rot=    1.000000    0.000000    0.000000    0.000000 Ang=   0.00 deg.
 Requested convergence on RMS density matrix=1.00D-08 within 128 cycles.
 Requested convergence on MAX density matrix=1.00D-06.
 Requested convergence on             energy=1.00D-06.
 No special actions if energy rises.
 Inv3:  Mode=1 IEnd=    21595467.
 Iteration    1 A*A^-1 deviation from unit magnitude is 4.88D-15 for   2680.
 Iteration    1 A*A^-1 deviation from orthogonality  is 3.22D-15 for   2056   1066.
 Iteration    1 A^-1*A deviation from unit magnitude is 4.44D-15 for   2679.
 Iteration    1 A^-1*A deviation from orthogonality  is 2.92D-12 for   1671   1668.
 Error on total polarization charges =  0.07004
 SCF Done:  E(RmPW1PW91) =  -887.019662014     A.U. after   13 cycles
            NFock= 13  Conv=0.20D-08     -V/T= 2.0048
 SMD-CDS (non-electrostatic) energy       (kcal/mol) =       0.96
 (included in total energy above)
 DoSCS=F DFT=T ScalE2(SS,OS)=  1.000000  1.000000
 Range of M.O.s used for correlation:     1   560
 NBasis=   562 NAE=    73 NBE=    73 NFC=     0 NFV=     0
 NROrb=    560 NOA=    73 NOB=    73 NVA=   487 NVB=   487

 **** Warning!!: The largest alpha MO coefficient is  0.11152431D+03

 NEqPCM:  Using equilibrium solvation (IEInf=0, Eps=  32.6130, EpsInf=   1.7657)
          Differentiating once with respect to magnetic field using GIAOs.
          Electric field/nuclear overlap derivatives assumed to be zero.
 FoFJK:  IHMeth= 1 ICntrl=    6127 DoSepK=F KAlg= 0 I1Cent=   0 FoldK=F
 IRaf=         1 NMat=   1 IRICut=       1 DoRegI=T DoRafI=F ISym2E= 0.
          There are     3 degrees of freedom in the 1st order CPHF.  IDoFFX=0 NUNeed=     3.
      3 vectors produced by pass  0 Test12= 1.19D-12 3.33D-08 XBig12= 2.98D+02 3.09D+00.
 AX will form     3 AO Fock derivatives at one time.
      3 vectors produced by pass  1 Test12= 1.19D-12 3.33D-08 XBig12= 7.88D-01 1.97D-01.
      3 vectors produced by pass  2 Test12= 1.19D-12 3.33D-08 XBig12= 4.28D-03 3.19D-02.
      3 vectors produced by pass  3 Test12= 1.19D-12 3.33D-08 XBig12= 3.89D-05 1.68D-03.
      3 vectors produced by pass  4 Test12= 1.19D-12 3.33D-08 XBig12= 1.99D-07 7.75D-05.
      3 vectors produced by pass  5 Test12= 1.19D-12 3.33D-08 XBig12= 6.98D-10 4.99D-06.
      3 vectors produced by pass  6 Test12= 1.19D-12 3.33D-08 XBig12= 2.21D-12 4.05D-07.
 InvSVY:  IOpt=1 It=  1 EMax= 3.55D-15
 Solved reduced A of dimension    21 with     3 vectors.
 Calculating GIAO nuclear magnetic shielding tensors.
 SCF GIAO Magnetic shielding tensor (ppm):
      1  C    Isotropic =    34.8651   Anisotropy =   141.0420
   XX=   -19.7030   YX=   -33.0263   ZX=   -40.8288
   XY=   -32.0338   YY=     9.3880   ZY=    13.2780
   XZ=   -40.9894   YZ=     3.7801   ZZ=   114.9104
   Eigenvalues:   -46.6534    22.3557   128.8931
      2  C    Isotropic =    -7.2740   Anisotropy =   201.8278
   XX=   -59.5402   YX=   -47.5201   ZX=   -57.7446
   XY=   -40.6757   YY=   -62.3719   ZY=     6.5975
   XZ=   -73.6369   YZ=    16.5355   ZZ=   100.0900
   Eigenvalues:  -112.7966   -36.3034   127.2779
      3  C    Isotropic =   155.3590   Anisotropy =    25.8235
   XX=   159.9445   YX=     6.5435   ZX=    -9.5787
   XY=     5.4575   YY=   144.1316   ZY=    -1.0867
   XZ=   -10.1844   YZ=    -6.5830   ZZ=   162.0008
   Eigenvalues:   142.0961   151.4062   172.5747
      4  C    Isotropic =   144.7360   Anisotropy =    15.6774
   XX=   153.1402   YX=     1.4788   ZX=     2.5780
   XY=    -0.4160   YY=   138.4266   ZY=    -3.4322
   XZ=     7.0234   YZ=    -8.3196   ZZ=   142.6412
   Eigenvalues:   133.7359   145.2845   155.1876
      5  C    Isotropic =   160.1044   Anisotropy =    23.4407
   XX=   154.6146   YX=    -3.5733   ZX=     3.6146
   XY=     0.5045   YY=   174.5374   ZY=    -5.0742
   XZ=     0.6951   YZ=    -4.8817   ZZ=   151.1611
   Eigenvalues:   149.4913   155.0903   175.7315
      6  C    Isotropic =   152.0855   Anisotropy =    14.9969
   XX=   156.1771   YX=    -4.6942   ZX=    -8.3527
   XY=    -4.7040   YY=   150.1603   ZY=    -2.5162
   XZ=    -5.5502   YZ=     2.8740   ZZ=   149.9193
   Eigenvalues:   144.2516   149.9216   162.0835
      7  C    Isotropic =   156.3018   Anisotropy =    12.6814
   XX=   154.1964   YX=     1.6948   ZX=    -5.1878
   XY=     2.1949   YY=   157.0780   ZY=     1.8164
   XZ=   -12.0284   YZ=     3.1323   ZZ=   157.6310
   Eigenvalues:   146.2610   157.8883   164.7561
      8  C    Isotropic =   -29.8083   Anisotropy =   158.6514
   XX=   -70.3262   YX=   -17.2399   ZX=   -40.9013
   XY=   -22.5755   YY=   -75.3093   ZY=    33.8085
   XZ=   -36.1471   YZ=    31.2487   ZZ=    56.2106
   Eigenvalues:   -92.8950   -72.4892    75.9593
      9  C    Isotropic =   131.8226   Anisotropy =    32.5000
   XX=   139.7348   YX=   -17.1539   ZX=    -5.4449
   XY=   -11.5618   YY=   138.1058   ZY=    -2.7895
   XZ=     4.3751   YZ=    -5.8610   ZZ=   117.6272
   Eigenvalues:   116.0041   125.9744   153.4893
     10  C    Isotropic =   104.7823   Anisotropy =    38.4717
   XX=    98.2505   YX=     6.3265   ZX=    -1.3410
   XY=     5.5221   YY=   101.7923   ZY=   -18.9262
   XZ=     4.9561   YZ=   -23.7597   ZZ=   114.3040
   Eigenvalues:    83.4929   100.4238   130.4300
     11  O    Isotropic =  -159.8897   Anisotropy =   792.7454
   XX=  -446.4053   YX=    95.5603   ZX=  -274.0549
   XY=    59.7712   YY=  -276.3133   ZY=   189.2915
   XZ=  -231.8387   YZ=   205.3121   ZZ=   243.0496
   Eigenvalues:  -592.8484  -255.4279   368.6073
     12  C    Isotropic =   170.8552   Anisotropy =    28.5522
   XX=   155.1589   YX=    -0.2078   ZX=    -7.6520
   XY=     3.1145   YY=   180.4479   ZY=     8.7593
   XZ=   -10.8468   YZ=    11.8342   ZZ=   176.9589
   Eigenvalues:   150.8607   171.8149   189.8900
     13  C    Isotropic =   161.5808   Anisotropy =    37.5210
   XX=   149.1417   YX=   -10.2362   ZX=   -10.0836
   XY=   -11.4305   YY=   161.0820   ZY=    13.6549
   XZ=    -5.6131   YZ=    12.3628   ZZ=   174.5187
   Eigenvalues:   142.7415   155.4061   186.5948
     14  O    Isotropic =   252.9305   Anisotropy =    92.0520
   XX=   235.0607   YX=   -14.8232   ZX=   -30.0834
   XY=   -12.5230   YY=   216.2226   ZY=    13.9802
   XZ=   -14.4661   YZ=    -7.4414   ZZ=   307.5082
   Eigenvalues:   208.3885   236.1045   314.2985
     15  C    Isotropic =   105.8477   Anisotropy =    41.8968
   XX=   109.5202   YX=    14.0936   ZX=   -16.5075
   XY=     9.6148   YY=   101.0391   ZY=    -8.4159
   XZ=   -18.3311   YZ=   -13.8025   ZZ=   106.9839
   Eigenvalues:    90.7852    92.9791   133.7789
     16  C    Isotropic =   168.6363   Anisotropy =    35.1680
   XX=   160.3026   YX=     6.0403   ZX=     9.5534
   XY=     4.0171   YY=   158.9977   ZY=     9.6644
   XZ=     2.9510   YZ=    11.7661   ZZ=   186.6085
   Eigenvalues:   153.8136   160.0137   192.0816
     17  O    Isotropic =   257.7502   Anisotropy =   107.7481
   XX=   325.7504   YX=     9.6484   ZX=   -24.9754
   XY=    -7.8090   YY=   198.5768   ZY=    -7.8804
   XZ=    -9.6939   YZ=   -18.0260   ZZ=   248.9235
   Eigenvalues:   195.3586   248.3099   329.5823
     18  C    Isotropic =   115.8010   Anisotropy =    50.4460
   XX=   102.4598   YX=    -2.6545   ZX=    11.7924
   XY=     1.2632   YY=   120.9476   ZY=    23.9184
   XZ=    18.5803   YZ=    24.8826   ZZ=   123.9956
   Eigenvalues:    88.3067   109.6646   149.4317
     19  O    Isotropic =   314.8751   Anisotropy =    52.0682
   XX=   304.3868   YX=    12.8445   ZX=     7.0447
   XY=     0.8683   YY=   316.5865   ZY=   -37.3766
   XZ=    -8.0963   YZ=   -20.0386   ZZ=   323.6519
   Eigenvalues:   289.6008   305.4372   349.5872
     20  H    Isotropic =    29.3523   Anisotropy =     4.6861
   XX=    29.0169   YX=     0.1921   ZX=    -1.2382
   XY=     0.2475   YY=    27.0244   ZY=     0.4885
   XZ=     0.3822   YZ=     2.5448   ZZ=    32.0154
   Eigenvalues:    26.5559    29.0246    32.4764
     21  H    Isotropic =    28.8861   Anisotropy =     7.9561
   XX=    31.5572   YX=     1.6441   ZX=    -0.7914
   XY=     2.3997   YY=    31.6966   ZY=    -2.2492
   XZ=    -0.3672   YZ=    -3.1951   ZZ=    23.4046
   Eigenvalues:    22.5908    29.8775    34.1902
     22  H    Isotropic =    30.0239   Anisotropy =     3.9011
   XX=    30.7380   YX=    -1.3006   ZX=     0.5703
   XY=    -1.4626   YY=    29.7203   ZY=     2.5497
   XZ=    -1.0418   YZ=     1.8561   ZZ=    29.6135
   Eigenvalues:    27.2642    30.1829    32.6246
     23  H    Isotropic =    29.5885   Anisotropy =     7.4802
   XX=    33.6096   YX=    -0.0136   ZX=    -1.7042
   XY=     0.9530   YY=    31.1342   ZY=    -3.9745
   XZ=    -1.7807   YZ=    -4.0882   ZZ=    24.0215
   Eigenvalues:    22.0322    32.1579    34.5753
     24  H    Isotropic =    29.8324   Anisotropy =     4.3827
   XX=    30.7359   YX=    -2.0657   ZX=     2.4751
   XY=    -1.8387   YY=    29.8814   ZY=     3.4632
   XZ=     1.4025   YZ=     3.1023   ZZ=    28.8799
   Eigenvalues:    24.7928    31.9501    32.7542
     25  H    Isotropic =    30.2487   Anisotropy =     6.8954
   XX=    29.6446   YX=    -0.9343   ZX=     0.1173
   XY=    -1.0571   YY=    26.2780   ZY=    -0.3169
   XZ=    -0.3447   YZ=    -0.5367   ZZ=    34.8236
   Eigenvalues:    25.9835    29.9170    34.8457
     26  H    Isotropic =    29.8944   Anisotropy =    10.0692
   XX=    29.1067   YX=    -0.4740   ZX=    -0.0844
   XY=    -0.8811   YY=    34.3014   ZY=    -4.5451
   XZ=    -0.5182   YZ=    -5.1352   ZZ=    26.2751
   Eigenvalues:    23.9397    29.1363    36.6072
     27  H    Isotropic =    28.8196   Anisotropy =     9.2885
   XX=    32.6486   YX=    -0.4196   ZX=     3.5885
   XY=    -1.6662   YY=    25.8186   ZY=    -1.1982
   XZ=     3.9241   YZ=    -1.5431   ZZ=    27.9918
   Eigenvalues:    25.0208    26.4261    35.0120
     28  H    Isotropic =    29.1576   Anisotropy =     6.8393
   XX=    32.3324   YX=     0.1805   ZX=    -2.5693
   XY=    -0.0937   YY=    26.6835   ZY=    -0.6054
   XZ=    -2.6558   YZ=    -2.2824   ZZ=    28.4567
   Eigenvalues:    25.5870    28.1685    33.7171
     29  H    Isotropic =    28.9586   Anisotropy =     5.8152
   XX=    31.3700   YX=    -0.2365   ZX=     2.0998
   XY=     0.7424   YY=    28.3419   ZY=     1.9578
   XZ=     2.7891   YZ=     2.5244   ZZ=    27.1638
   Eigenvalues:    24.8993    29.1411    32.8353
     30  H    Isotropic =    30.3337   Anisotropy =     5.1152
   XX=    29.8372   YX=    -3.1823   ZX=     0.7502
   XY=    -2.2191   YY=    28.2019   ZY=     1.0133
   XZ=     2.7395   YZ=     1.5930   ZZ=    32.9619
   Eigenvalues:    25.6014    31.6558    33.7438
     31  H    Isotropic =    30.8046   Anisotropy =     9.6370
   XX=    33.8946   YX=    -1.3104   ZX=    -3.6323
   XY=    -0.6511   YY=    28.3909   ZY=     1.9358
   XZ=    -4.9670   YZ=     2.8325   ZZ=    30.1284
   Eigenvalues:    26.1461    29.0385    37.2293
     32  H    Isotropic =    30.8240   Anisotropy =    11.2279
   XX=    27.3929   YX=    -1.2146   ZX=    -1.1998
   XY=    -0.5531   YY=    37.7962   ZY=     1.3647
   XZ=    -0.3936   YZ=     2.9073   ZZ=    27.2828
   Eigenvalues:    26.4344    27.7283    38.3092
     33  H    Isotropic =    29.9026   Anisotropy =     7.9985
   XX=    35.1502   YX=     0.6166   ZX=    -0.2667
   XY=    -0.3011   YY=    28.9736   ZY=     1.9512
   XZ=    -1.5276   YZ=     3.2979   ZZ=    25.5840
   Eigenvalues:    24.0872    30.3857    35.2349
     34  H    Isotropic =    30.1098   Anisotropy =     9.6525
   XX=    28.2135   YX=     1.5469   ZX=    -0.0468
   XY=     2.6222   YY=    35.1686   ZY=     2.0346
   XZ=     0.1129   YZ=     3.6767   ZZ=    26.9474
   Eigenvalues:    25.8731    27.9115    36.5448
     35  H    Isotropic =    30.8627   Anisotropy =     7.5620
   XX=    28.3184   YX=     0.0012   ZX=     0.2910
   XY=     0.1787   YY=    28.4706   ZY=     0.2096
   XZ=     0.7588   YZ=     1.2064   ZZ=    35.7991
   Eigenvalues:    28.2696    28.4145    35.9041
     36  H    Isotropic =    29.9462   Anisotropy =    16.4108
   XX=    24.9763   YX=    -1.8500   ZX=    -5.4028
   XY=    -1.9709   YY=    26.4841   ZY=     2.5300
   XZ=    -5.1268   YZ=     2.7977   ZZ=    38.3782
   Eigenvalues:    22.8686    26.0833    40.8868
     37  H    Isotropic =    30.9415   Anisotropy =     9.9424
   XX=    35.4837   YX=    -0.7949   ZX=     3.5915
   XY=    -0.3724   YY=    27.6682   ZY=     0.6864
   XZ=     4.5181   YZ=     0.7997   ZZ=    29.6727
   Eigenvalues:    26.6991    28.5556    37.5698
     38  H    Isotropic =    30.6055   Anisotropy =     7.8686
   XX=    29.8172   YX=     1.2328   ZX=    -0.0673
   XY=     1.1800   YY=    26.3729   ZY=    -1.0621
   XZ=    -1.0894   YZ=    -1.2083   ZZ=    35.6265
   Eigenvalues:    25.9058    30.0595    35.8513
     39  H    Isotropic =    30.3360   Anisotropy =     7.3833
   XX=    29.1616   YX=     0.5465   ZX=     2.8901
   XY=    -0.4856   YY=    33.6379   ZY=     2.1570
   XZ=     2.7276   YZ=     3.9223   ZZ=    28.2084
   Eigenvalues:    25.1613    30.5884    35.2581
     40  H    Isotropic =    30.5682   Anisotropy =    19.5376
   XX=    43.4600   YX=     1.2649   ZX=    -0.0961
   XY=     1.6079   YY=    23.1171   ZY=    -1.7311
   XZ=    -1.2524   YZ=    -1.0564   ZZ=    25.1274
   Eigenvalues:    22.3582    25.7532    43.5932
     41  H    Isotropic =    28.3044   Anisotropy =     6.9435
   XX=    30.4198   YX=    -2.6773   ZX=     2.9137
   XY=    -2.0079   YY=    27.2607   ZY=     2.1002
   XZ=     4.2832   YZ=     1.8381   ZZ=    27.2327
   Eigenvalues:    22.8916    29.0882    32.9334
     42  H    Isotropic =    27.6649   Anisotropy =     2.9636
   XX=    26.7391   YX=    -0.0446   ZX=     0.0626
   XY=    -0.6847   YY=    28.5548   ZY=    -0.8491
   XZ=    -0.4494   YZ=    -2.0308   ZZ=    27.7010
   Eigenvalues:    26.3011    27.0530    29.6407
     43  H    Isotropic =    29.3021   Anisotropy =    15.2894
   XX=    22.8284   YX=     2.7706   ZX=    -6.0608
   XY=     4.8416   YY=    30.2401   ZY=    -2.6057
   XZ=    -5.9645   YZ=    -3.7838   ZZ=    34.8378
   Eigenvalues:    19.7740    28.6372    39.4951
 End of Minotr F.D. properties file   721 does not exist.
 End of Minotr F.D. properties file   722 does not exist.
 End of Minotr F.D. properties file   788 does not exist.

 **********************************************************************

            Population analysis using the SCF density.

 **********************************************************************

 Orbital symmetries:
       Occupied  (A) (A) (A) (A) (A) (A) (A) (A) (A) (A) (A) (A)
                 (A) (A) (A) (A) (A) (A) (A) (A) (A) (A) (A) (A)
                 (A) (A) (A) (A) (A) (A) (A) (A) (A) (A) (A) (A)
                 (A) (A) (A) (A) (A) (A) (A) (A) (A) (A) (A) (A)
                 (A) (A) (A) (A) (A) (A) (A) (A) (A) (A) (A) (A)
                 (A) (A) (A) (A) (A) (A) (A) (A) (A) (A) (A) (A)
                 (A)
       Virtual   (A) (A) (A) (A) (A) (A) (A) (A) (A) (A) (A) (A)
                 (A) (A) (A) (A) (A) (A) (A) (A) (A) (A) (A) (A)
                 (A) (A) (A) (A) (A) (A) (A) (A) (A) (A) (A) (A)
                 (A) (A) (A) (A) (A) (A) (A) (A) (A) (A) (A) (A)
                 (A) (A) (A) (A) (A) (A) (A) (A) (A) (A) (A) (A)
                 (A) (A) (A) (A) (A) (A) (A) (A) (A) (A) (A) (A)
                 (A) (A) (A) (A) (A) (A) (A) (A) (A) (A) (A) (A)
                 (A) (A) (A) (A) (A) (A) (A) (A) (A) (A) (A) (A)
                 (A) (A) (A) (A) (A) (A) (A) (A) (A) (A) (A) (A)
                 (A) (A) (A) (A) (A) (A) (A) (A) (A) (A) (A) (A)
                 (A) (A) (A) (A) (A) (A) (A) (A) (A) (A) (A) (A)
                 (A) (A) (A) (A) (A) (A) (A) (A) (A) (A) (A) (A)
                 (A) (A) (A) (A) (A) (A) (A) (A) (A) (A) (A) (A)
                 (A) (A) (A) (A) (A) (A) (A) (A) (A) (A) (A) (A)
                 (A) (A) (A) (A) (A) (A) (A) (A) (A) (A) (A) (A)
                 (A) (A) (A) (A) (A) (A) (A) (A) (A) (A) (A) (A)
                 (A) (A) (A) (A) (A) (A) (A) (A) (A) (A) (A) (A)
                 (A) (A) (A) (A) (A) (A) (A) (A) (A) (A) (A) (A)
                 (A) (A) (A) (A) (A) (A) (A) (A) (A) (A) (A) (A)
                 (A) (A) (A) (A) (A) (A) (A) (A) (A) (A) (A) (A)
                 (A) (A) (A) (A) (A) (A) (A) (A) (A) (A) (A) (A)
                 (A) (A) (A) (A) (A) (A) (A) (A) (A) (A) (A) (A)
                 (A) (A) (A) (A) (A) (A) (A) (A) (A) (A) (A) (A)
                 (A) (A) (A) (A) (A) (A) (A) (A) (A) (A) (A) (A)
                 (A) (A) (A) (A) (A) (A) (A) (A) (A) (A) (A) (A)
                 (A) (A) (A) (A) (A) (A) (A) (A) (A) (A) (A) (A)
                 (A) (A) (A) (A) (A) (A) (A) (A) (A) (A) (A) (A)
                 (A) (A) (A) (A) (A) (A) (A) (A) (A) (A) (A) (A)
                 (A) (A) (A) (A) (A) (A) (A) (A) (A) (A) (A) (A)
                 (A) (A) (A) (A) (A) (A) (A) (A) (A) (A) (A) (A)
                 (A) (A) (A) (A) (A) (A) (A) (A) (A) (A) (A) (A)
                 (A) (A) (A) (A) (A) (A) (A) (A) (A) (A) (A) (A)
                 (A) (A) (A) (A) (A) (A) (A) (A) (A) (A) (A) (A)
                 (A) (A) (A) (A) (A) (A) (A) (A) (A) (A) (A) (A)
                 (A) (A) (A) (A) (A) (A) (A) (A) (A) (A) (A) (A)
                 (A) (A) (A) (A) (A) (A) (A) (A) (A) (A) (A) (A)
                 (A) (A) (A) (A) (A) (A) (A) (A) (A) (A) (A) (A)
                 (A) (A) (A) (A) (A) (A) (A) (A) (A) (A) (A) (A)
                 (A) (A) (A) (A) (A) (A) (A) (A) (A) (A) (A) (A)
                 (A) (A) (A) (A) (A) (A) (A) (A) (A) (A) (A) (A)
                 (A) (A) (A) (A) (A) (A) (A)
 The electronic state is 1-A.
 Alpha  occ. eigenvalues --  -19.22642 -19.22158 -19.22100 -19.21111 -10.32727
 Alpha  occ. eigenvalues --  -10.30748 -10.29622 -10.27315 -10.26537 -10.24351
 Alpha  occ. eigenvalues --  -10.24006 -10.23991 -10.23559 -10.23539 -10.22313
 Alpha  occ. eigenvalues --  -10.22117 -10.21924 -10.21866 -10.21633  -1.07291
 Alpha  occ. eigenvalues --   -1.06651  -1.06140  -1.04136  -0.88991  -0.83989
 Alpha  occ. eigenvalues --   -0.81878  -0.77502  -0.76929  -0.74846  -0.71190
 Alpha  occ. eigenvalues --   -0.69730  -0.68461  -0.65592  -0.63142  -0.59741
 Alpha  occ. eigenvalues --   -0.58089  -0.56433  -0.54148  -0.53155  -0.51859
 Alpha  occ. eigenvalues --   -0.49958  -0.48775  -0.48034  -0.47466  -0.47167
 Alpha  occ. eigenvalues --   -0.46195  -0.45566  -0.44547  -0.43699  -0.42862
 Alpha  occ. eigenvalues --   -0.42111  -0.41195  -0.40622  -0.40354  -0.39952
 Alpha  occ. eigenvalues --   -0.39530  -0.39084  -0.38745  -0.37978  -0.37855
 Alpha  occ. eigenvalues --   -0.36060  -0.35777  -0.35318  -0.34433  -0.34171
 Alpha  occ. eigenvalues --   -0.32797  -0.32588  -0.32402  -0.31033  -0.30067
 Alpha  occ. eigenvalues --   -0.28400  -0.27077  -0.26534
 Alpha virt. eigenvalues --   -0.05382   0.00575   0.01717   0.01876   0.02156
 Alpha virt. eigenvalues --    0.03318   0.03613   0.04037   0.04167   0.04597
 Alpha virt. eigenvalues --    0.05225   0.05726   0.06195   0.06441   0.06710
 Alpha virt. eigenvalues --    0.06849   0.07316   0.07637   0.08648   0.08895
 Alpha virt. eigenvalues --    0.09334   0.09423   0.09679   0.10199   0.10612
 Alpha virt. eigenvalues --    0.11163   0.11304   0.11928   0.12269   0.12398
 Alpha virt. eigenvalues --    0.12885   0.13470   0.13940   0.14182   0.14489
 Alpha virt. eigenvalues --    0.15315   0.15565   0.16108   0.16455   0.16834
 Alpha virt. eigenvalues --    0.17033   0.17402   0.17463   0.17880   0.18040
 Alpha virt. eigenvalues --    0.18413   0.18737   0.18872   0.19298   0.19351
 Alpha virt. eigenvalues --    0.19700   0.20060   0.20501   0.20956   0.21154
 Alpha virt. eigenvalues --    0.21301   0.21674   0.21940   0.22190   0.22403
 Alpha virt. eigenvalues --    0.22524   0.22653   0.23315   0.23460   0.23648
 Alpha virt. eigenvalues --    0.24421   0.24620   0.24707   0.25041   0.25397
 Alpha virt. eigenvalues --    0.25803   0.26189   0.26453   0.26711   0.27006
 Alpha virt. eigenvalues --    0.27184   0.27548   0.27979   0.28632   0.28836
 Alpha virt. eigenvalues --    0.29035   0.29544   0.29770   0.30190   0.30313
 Alpha virt. eigenvalues --    0.30780   0.31356   0.31757   0.32008   0.32121
 Alpha virt. eigenvalues --    0.33094   0.33166   0.33545   0.33806   0.34133
 Alpha virt. eigenvalues --    0.34944   0.35093   0.35672   0.36317   0.36743
 Alpha virt. eigenvalues --    0.36941   0.37150   0.37639   0.38293   0.38549
 Alpha virt. eigenvalues --    0.39071   0.39392   0.40140   0.40383   0.41374
 Alpha virt. eigenvalues --    0.41699   0.42483   0.43470   0.44217   0.44935
 Alpha virt. eigenvalues --    0.45488   0.45953   0.46574   0.47228   0.48202
 Alpha virt. eigenvalues --    0.48430   0.49480   0.50387   0.51020   0.51479
 Alpha virt. eigenvalues --    0.52105   0.53583   0.54041   0.55536   0.55755
 Alpha virt. eigenvalues --    0.55921   0.56736   0.57450   0.57788   0.58776
 Alpha virt. eigenvalues --    0.59518   0.60402   0.60654   0.61154   0.61935
 Alpha virt. eigenvalues --    0.62299   0.63407   0.64512   0.65312   0.65817
 Alpha virt. eigenvalues --    0.66498   0.67023   0.67304   0.67803   0.68163
 Alpha virt. eigenvalues --    0.69159   0.69907   0.69991   0.70576   0.70857
 Alpha virt. eigenvalues --    0.71567   0.71886   0.72187   0.72590   0.72926
 Alpha virt. eigenvalues --    0.73437   0.74124   0.74573   0.75107   0.75412
 Alpha virt. eigenvalues --    0.76015   0.76129   0.77280   0.77427   0.78044
 Alpha virt. eigenvalues --    0.78574   0.78940   0.79564   0.80307   0.81074
 Alpha virt. eigenvalues --    0.81449   0.82103   0.82492   0.83474   0.83591
 Alpha virt. eigenvalues --    0.85168   0.86313   0.87986   0.88321   0.89475
 Alpha virt. eigenvalues --    0.91075   0.92686   0.94181   0.94278   0.96158
 Alpha virt. eigenvalues --    0.97507   0.97834   0.98818   1.00330   1.02330
 Alpha virt. eigenvalues --    1.04286   1.04785   1.06713   1.07495   1.08445
 Alpha virt. eigenvalues --    1.10048   1.11847   1.12208   1.15209   1.15494
 Alpha virt. eigenvalues --    1.15961   1.16793   1.18710   1.19110   1.20423
 Alpha virt. eigenvalues --    1.21334   1.22749   1.22948   1.24314   1.24380
 Alpha virt. eigenvalues --    1.25173   1.26561   1.27211   1.27303   1.29371
 Alpha virt. eigenvalues --    1.29710   1.31477   1.32317   1.33121   1.33357
 Alpha virt. eigenvalues --    1.34776   1.35788   1.36653   1.39086   1.40952
 Alpha virt. eigenvalues --    1.43068   1.44545   1.44628   1.46069   1.46845
 Alpha virt. eigenvalues --    1.47918   1.48581   1.49165   1.50712   1.51181
 Alpha virt. eigenvalues --    1.51849   1.52466   1.53085   1.54100   1.55279
 Alpha virt. eigenvalues --    1.55995   1.56311   1.56905   1.57506   1.58443
 Alpha virt. eigenvalues --    1.59377   1.59580   1.59859   1.60399   1.60783
 Alpha virt. eigenvalues --    1.62068   1.62868   1.63466   1.64238   1.64890
 Alpha virt. eigenvalues --    1.65494   1.66402   1.67655   1.68025   1.68533
 Alpha virt. eigenvalues --    1.69103   1.69670   1.70592   1.71035   1.71778
 Alpha virt. eigenvalues --    1.72752   1.73495   1.73740   1.73936   1.75086
 Alpha virt. eigenvalues --    1.75682   1.77037   1.77347   1.78323   1.79561
 Alpha virt. eigenvalues --    1.80416   1.80648   1.81059   1.81579   1.82418
 Alpha virt. eigenvalues --    1.83004   1.84405   1.85008   1.85808   1.86503
 Alpha virt. eigenvalues --    1.87337   1.89081   1.89812   1.91561   1.91710
 Alpha virt. eigenvalues --    1.93406   1.95382   1.96230   1.96792   1.97352
 Alpha virt. eigenvalues --    1.99043   1.99484   2.00722   2.02278   2.04626
 Alpha virt. eigenvalues --    2.04880   2.06285   2.06838   2.08026   2.10243
 Alpha virt. eigenvalues --    2.10553   2.12191   2.13228   2.13589   2.14969
 Alpha virt. eigenvalues --    2.15374   2.16607   2.17608   2.19168   2.19492
 Alpha virt. eigenvalues --    2.20983   2.21491   2.22287   2.23780   2.25037
 Alpha virt. eigenvalues --    2.26273   2.27135   2.28939   2.30894   2.31440
 Alpha virt. eigenvalues --    2.32593   2.34371   2.34493   2.37690   2.38815
 Alpha virt. eigenvalues --    2.39790   2.40818   2.42903   2.45632   2.47226
 Alpha virt. eigenvalues --    2.47851   2.49053   2.51462   2.52615   2.53082
 Alpha virt. eigenvalues --    2.53487   2.55047   2.55492   2.55814   2.57896
 Alpha virt. eigenvalues --    2.58013   2.58368   2.59853   2.60150   2.61039
 Alpha virt. eigenvalues --    2.62527   2.64297   2.64966   2.65715   2.66496
 Alpha virt. eigenvalues --    2.67859   2.68600   2.68812   2.70337   2.70969
 Alpha virt. eigenvalues --    2.71812   2.72590   2.73428   2.74561   2.74853
 Alpha virt. eigenvalues --    2.77464   2.78375   2.79163   2.79643   2.80212
 Alpha virt. eigenvalues --    2.81605   2.83420   2.86822   2.87753   2.88205
 Alpha virt. eigenvalues --    2.89064   2.90308   2.91464   2.91762   2.93110
 Alpha virt. eigenvalues --    2.95112   2.96550   2.97422   2.98533   2.99379
 Alpha virt. eigenvalues --    3.00168   3.02086   3.03941   3.05465   3.07071
 Alpha virt. eigenvalues --    3.08589   3.08652   3.10512   3.12428   3.12657
 Alpha virt. eigenvalues --    3.14327   3.15556   3.16398   3.17393   3.18007
 Alpha virt. eigenvalues --    3.20105   3.21632   3.21775   3.22848   3.24893
 Alpha virt. eigenvalues --    3.26895   3.28938   3.30966   3.33161   3.34302
 Alpha virt. eigenvalues --    3.36068   3.38505   3.40544   3.42980   3.44622
 Alpha virt. eigenvalues --    3.48997   3.52728   3.61908   3.62720   3.65252
 Alpha virt. eigenvalues --    3.71664   3.79713   3.80846   3.81457   3.83199
 Alpha virt. eigenvalues --    3.84030   3.84999   3.85677   3.86192   3.87309
 Alpha virt. eigenvalues --    3.88123   3.90466   3.91198   3.92232   3.94118
 Alpha virt. eigenvalues --    3.95251   4.04521   4.07210   4.09539   4.13630
 Alpha virt. eigenvalues --    4.15285   4.17611   4.21612   4.27428   4.28124
 Alpha virt. eigenvalues --    4.34111   4.35591   4.39017   4.43617   4.45772
 Alpha virt. eigenvalues --    4.54786   5.12079   5.17084   5.18649   5.21256
 Alpha virt. eigenvalues --    5.26267   5.46430   5.47805   5.48683   5.66390
 Alpha virt. eigenvalues --    5.68961   5.70174   5.77906  23.73242  23.83856
 Alpha virt. eigenvalues --   23.86709  23.91037  23.94938  23.96499  23.99739
 Alpha virt. eigenvalues --   24.01345  24.03350  24.05402  24.06855  24.07560
 Alpha virt. eigenvalues --   24.08232  24.12408  24.28462  50.05119  50.06224
 Alpha virt. eigenvalues --   50.08591  50.13772
          Condensed to atoms (all electrons):
               1          2          3          4          5          6
     1  C   13.657256   2.479016  -1.633586   0.743642   0.567988  -0.457361
     2  C    2.479016  14.332193  -2.392092  -1.279132   0.107893   0.530388
     3  C   -1.633586  -2.392092  10.461345  -0.665891  -0.507283   0.136841
     4  C    0.743642  -1.279132  -0.665891  15.870525  -2.290407  -0.271008
     5  C    0.567988   0.107893  -0.507283  -2.290407  10.171541  -1.805696
     6  C   -0.457361   0.530388   0.136841  -0.271008  -1.805696   9.627599
     7  C   -4.119936  -1.615000   1.393686   0.457878  -0.424885  -1.377110
     8  C   -2.274731  -1.598989  -2.489630  -0.006677  -0.086440  -0.142776
     9  C    1.546354   3.446884   0.050128   0.254033   0.100468  -0.123602
    10  C   -3.822706  -7.955882   1.681098  -0.910462   0.191379   0.311898
    11  O    0.040261   0.083795   0.025100   0.004372   0.000650   0.006739
    12  C   -0.409131  -0.065511   0.025251   0.079325  -0.356632   0.035499
    13  C    0.032625  -0.459755   0.143760  -0.165475  -0.056504   0.078472
    14  O   -0.005203   0.275915  -0.241262   0.062540   0.007314  -0.008323
    15  C   -0.631450   0.238544  -0.350147  -6.324623   0.327534  -0.294975
    16  C   -0.017160   0.011083  -0.087734  -0.242583  -0.129311   0.161669
    17  O    0.017618   0.039400   0.068968  -0.070308  -0.093419  -0.023145
    18  C    0.084033   0.041504   0.235244   0.431721  -0.124063  -0.183545
    19  O    0.014364  -0.027554  -0.012345   0.287107   0.019881  -0.002366
    20  H   -0.033509  -0.016909   0.462980  -0.028576  -0.027699  -0.022471
    21  H   -0.000127  -0.104100   0.388686  -0.015644   0.033700   0.006009
    22  H   -0.015698  -0.019958   0.005020   0.421452  -0.063686  -0.038003
    23  H    0.004187  -0.003394   0.026396  -0.150319   0.476011  -0.065252
    24  H   -0.024585  -0.017590  -0.016992   0.015033   0.426081  -0.057137
    25  H   -0.002688  -0.025531  -0.005768   0.027225  -0.062800   0.464198
    26  H    0.032137   0.020079   0.002591   0.000626  -0.077486   0.475406
    27  H   -0.132658   0.014050   0.011006   0.011524  -0.022675  -0.051727
    28  H   -0.014932  -0.036102   0.006095   0.000033  -0.000231  -0.001177
    29  H    0.039976  -0.011176   0.009469  -0.001991  -0.000393   0.001338
    30  H   -0.098251  -0.005596   0.010414   0.027050  -0.011815  -0.075342
    31  H   -0.054040   0.010560   0.010308  -0.010112   0.005349   0.031933
    32  H    0.070119   0.013072  -0.001036  -0.001905   0.000954   0.015447
    33  H   -0.017364  -0.042036   0.026977  -0.005364  -0.004464   0.002744
    34  H    0.011997   0.066738   0.008035   0.002513   0.000270  -0.001157
    35  H   -0.007886  -0.042972  -0.006321  -0.000939   0.001118   0.001419
    36  H   -0.006421  -0.082482   0.043006  -0.001695  -0.001860   0.001238
    37  H    0.002084  -0.001489  -0.002762   0.137238  -0.014972   0.001861
    38  H   -0.002795   0.013222   0.032513  -0.098317   0.016268  -0.008711
    39  H   -0.004102   0.003180  -0.017288  -0.098715   0.047408   0.013032
    40  H   -0.004058  -0.004793  -0.011213  -0.175238   0.016828   0.002549
    41  H    0.000357  -0.007344  -0.003183   0.142371   0.003381   0.000116
    42  H    0.001979   0.036810   0.009910  -0.118931  -0.006409   0.001992
    43  H    0.000592  -0.000316  -0.009673  -0.043198   0.008408  -0.000733
               7          8          9         10         11         12
     1  C   -4.119936  -2.274731   1.546354  -3.822706   0.040261  -0.409131
     2  C   -1.615000  -1.598989   3.446884  -7.955882   0.083795  -0.065511
     3  C    1.393686  -2.489630   0.050128   1.681098   0.025100   0.025251
     4  C    0.457878  -0.006677   0.254033  -0.910462   0.004372   0.079325
     5  C   -0.424885  -0.086440   0.100468   0.191379   0.000650  -0.356632
     6  C   -1.377110  -0.142776  -0.123602   0.311898   0.006739   0.035499
     7  C   11.519355  -0.622873  -0.550685   0.147086  -0.054194   0.248231
     8  C   -0.622873  13.556697  -3.205985   2.177102   0.277362   0.076799
     9  C   -0.550685  -3.205985  12.515832  -6.932730  -0.025953  -0.143940
    10  C    0.147086   2.177102  -6.932730  20.218812  -0.103453   0.096801
    11  O   -0.054194   0.277362  -0.025953  -0.103453   8.224368  -0.054712
    12  C    0.248231   0.076799  -0.143940   0.096801  -0.054712   6.211202
    13  C   -0.098160   0.281169  -1.046693   0.452910  -0.006276   0.012120
    14  O    0.009269   0.062204  -0.047650   0.177442  -0.001350  -0.007792
    15  C    0.485684  -0.174331   0.157702  -0.059445  -0.000361  -0.043136
    16  C   -0.090592  -0.017460   0.001280  -0.044681   0.000089   0.003667
    17  O   -0.009157   0.000069   0.000330  -0.010201  -0.000002  -0.000304
    18  C    0.035066   0.005100  -0.016793  -0.060531  -0.000049  -0.009074
    19  O    0.000246   0.003316  -0.000487  -0.002130   0.000000  -0.000090
    20  H    0.007707   0.003556  -0.003392   0.049470  -0.000045  -0.009301
    21  H   -0.000635   0.006502   0.004398   0.041109   0.000049   0.000010
    22  H    0.016966  -0.001694  -0.001365   0.009785  -0.000014  -0.001136
    23  H    0.030215   0.001181   0.000190  -0.001685  -0.000005  -0.003452
    24  H    0.016922   0.001555  -0.001748  -0.003099   0.000000   0.004982
    25  H   -0.036517   0.016630   0.001035  -0.006170   0.000081  -0.001333
    26  H   -0.101919  -0.003649   0.000127   0.004759   0.000072  -0.005034
    27  H    0.516999  -0.018586  -0.010005   0.019848   0.011611  -0.012342
    28  H    0.017734  -0.020112   0.426712  -0.016152  -0.003175   0.000424
    29  H    0.011081  -0.114343   0.456113  -0.063569  -0.001473   0.000042
    30  H    0.130748  -0.003127  -0.000121  -0.009217  -0.000102   0.405053
    31  H    0.009345  -0.035017   0.002426  -0.001202   0.001323   0.408428
    32  H   -0.164444  -0.002819   0.001009   0.003003   0.000288   0.439276
    33  H   -0.004173  -0.009324   0.003361   0.026284   0.000087   0.000161
    34  H    0.000761  -0.014956  -0.011988  -0.146768   0.000101   0.000206
    35  H    0.007228   0.028815  -0.013815  -0.012207  -0.000270   0.000129
    36  H   -0.004290   0.007416  -0.115954   0.174590   0.000021   0.001134
    37  H   -0.000392   0.000111  -0.000038  -0.000637   0.000000   0.000149
    38  H    0.001564  -0.000250   0.000086   0.001169   0.000000  -0.001011
    39  H    0.000331   0.000058  -0.000057   0.001221   0.000000  -0.000186
    40  H    0.002426  -0.000185   0.000015   0.001181   0.000000  -0.000211
    41  H    0.000241   0.000043   0.000010   0.001919   0.000000  -0.000002
    42  H   -0.001371   0.000498  -0.000067  -0.006725   0.000000   0.000071
    43  H   -0.000581   0.000458  -0.000064   0.002990   0.000000  -0.000016
              13         14         15         16         17         18
     1  C    0.032625  -0.005203  -0.631450  -0.017160   0.017618   0.084033
     2  C   -0.459755   0.275915   0.238544   0.011083   0.039400   0.041504
     3  C    0.143760  -0.241262  -0.350147  -0.087734   0.068968   0.235244
     4  C   -0.165475   0.062540  -6.324623  -0.242583  -0.070308   0.431721
     5  C   -0.056504   0.007314   0.327534  -0.129311  -0.093419  -0.124063
     6  C    0.078472  -0.008323  -0.294975   0.161669  -0.023145  -0.183545
     7  C   -0.098160   0.009269   0.485684  -0.090592  -0.009157   0.035066
     8  C    0.281169   0.062204  -0.174331  -0.017460   0.000069   0.005100
     9  C   -1.046693  -0.047650   0.157702   0.001280   0.000330  -0.016793
    10  C    0.452910   0.177442  -0.059445  -0.044681  -0.010201  -0.060531
    11  O   -0.006276  -0.001350  -0.000361   0.000089  -0.000002  -0.000049
    12  C    0.012120  -0.007792  -0.043136   0.003667  -0.000304  -0.009074
    13  C    6.722862  -0.275556  -0.246967   0.024731   0.003016   0.011417
    14  O   -0.275556   8.000846   0.024295  -0.001169  -0.000039  -0.002576
    15  C   -0.246967   0.024295  14.844806  -0.550227   0.255074  -1.662850
    16  C    0.024731  -0.001169  -0.550227   7.278626  -0.050087  -0.911150
    17  O    0.003016  -0.000039   0.255074  -0.050087   8.067828  -0.148234
    18  C    0.011417  -0.002576  -1.662850  -0.911150  -0.148234   7.833659
    19  O    0.005763  -0.000461  -0.411769   0.000757  -0.005090   0.274976
    20  H   -0.005145   0.000406  -0.024857  -0.008653  -0.000051   0.020815
    21  H   -0.007900   0.010086   0.018689   0.000611   0.000274  -0.015353
    22  H    0.001358  -0.000325   0.009564   0.004758   0.005015   0.004047
    23  H   -0.000105  -0.000006   0.029723   0.008388   0.008375  -0.006670
    24  H    0.000759  -0.000044   0.004296   0.012196  -0.000761   0.002884
    25  H   -0.000530   0.000016  -0.016945  -0.001884  -0.000041   0.004328
    26  H   -0.000403   0.000007   0.003925  -0.000538   0.000130   0.000227
    27  H    0.002079  -0.000009   0.000100  -0.000115  -0.000004  -0.000075
    28  H   -0.010555  -0.003330  -0.000047  -0.000019   0.000000   0.000033
    29  H    0.023327   0.003354   0.000144   0.000030   0.000001  -0.000058
    30  H   -0.000602   0.000083   0.013402  -0.000334   0.000032  -0.000293
    31  H   -0.000144   0.000074   0.000929  -0.000054   0.000002  -0.000004
    32  H    0.000137  -0.000012  -0.002963   0.000590   0.000002   0.000020
    33  H    0.398955  -0.012461  -0.008543  -0.000210  -0.000076   0.009623
    34  H    0.465878  -0.004575  -0.002698  -0.000104   0.000002   0.001415
    35  H    0.404728   0.013002   0.000773  -0.000237   0.000002  -0.000140
    36  H    0.064899   0.245157  -0.007464   0.001047  -0.000004   0.000985
    37  H    0.000174  -0.000003  -0.160812   0.443359  -0.002248  -0.028921
    38  H   -0.000473  -0.000089   0.007387   0.398063   0.010105   0.001070
    39  H   -0.000057   0.000005   0.020361   0.427610  -0.010735  -0.012090
    40  H   -0.000553  -0.000001   0.301233  -0.077190   0.236004   0.001250
    41  H   -0.000156  -0.000003  -0.158674  -0.054494  -0.016962   0.455107
    42  H    0.002829  -0.000192   0.032152   0.026578   0.014266   0.394545
    43  H   -0.000799  -0.000019   0.023924   0.022277   0.010225   0.005095
              19         20         21         22         23         24
     1  C    0.014364  -0.033509  -0.000127  -0.015698   0.004187  -0.024585
     2  C   -0.027554  -0.016909  -0.104100  -0.019958  -0.003394  -0.017590
     3  C   -0.012345   0.462980   0.388686   0.005020   0.026396  -0.016992
     4  C    0.287107  -0.028576  -0.015644   0.421452  -0.150319   0.015033
     5  C    0.019881  -0.027699   0.033700  -0.063686   0.476011   0.426081
     6  C   -0.002366  -0.022471   0.006009  -0.038003  -0.065252  -0.057137
     7  C    0.000246   0.007707  -0.000635   0.016966   0.030215   0.016922
     8  C    0.003316   0.003556   0.006502  -0.001694   0.001181   0.001555
     9  C   -0.000487  -0.003392   0.004398  -0.001365   0.000190  -0.001748
    10  C   -0.002130   0.049470   0.041109   0.009785  -0.001685  -0.003099
    11  O    0.000000  -0.000045   0.000049  -0.000014  -0.000005   0.000000
    12  C   -0.000090  -0.009301   0.000010  -0.001136  -0.003452   0.004982
    13  C    0.005763  -0.005145  -0.007900   0.001358  -0.000105   0.000759
    14  O   -0.000461   0.000406   0.010086  -0.000325  -0.000006  -0.000044
    15  C   -0.411769  -0.024857   0.018689   0.009564   0.029723   0.004296
    16  C    0.000757  -0.008653   0.000611   0.004758   0.008388   0.012196
    17  O   -0.005090  -0.000051   0.000274   0.005015   0.008375  -0.000761
    18  C    0.274976   0.020815  -0.015353   0.004047  -0.006670   0.002884
    19  O    7.961802   0.000455  -0.000123   0.016720   0.000107   0.000267
    20  H    0.000455   0.405100  -0.029061   0.003728   0.000511   0.001440
    21  H   -0.000123  -0.029061   0.472090  -0.001696  -0.000242   0.000231
    22  H    0.016720   0.003728  -0.001696   0.445324  -0.002066   0.004646
    23  H    0.000107   0.000511  -0.000242  -0.002066   0.489206  -0.030026
    24  H    0.000267   0.001440   0.000231   0.004646  -0.030026   0.462182
    25  H    0.000095   0.000230  -0.000046   0.003944  -0.004999   0.004867
    26  H    0.000007   0.000036  -0.000003   0.000102  -0.006323  -0.003710
    27  H   -0.000002  -0.000150   0.000005  -0.000173  -0.000088  -0.000065
    28  H    0.000000   0.000050  -0.000029   0.000002   0.000000   0.000001
    29  H   -0.000003  -0.000011   0.000017   0.000005   0.000000   0.000000
    30  H    0.000002  -0.001205  -0.000016  -0.000051   0.000190  -0.001877
    31  H    0.000000   0.000107  -0.000005   0.000012  -0.000001  -0.000064
    32  H    0.000000  -0.000059   0.000004   0.000010  -0.000111   0.000507
    33  H    0.004059  -0.000151   0.002728  -0.000322  -0.000003   0.000000
    34  H   -0.000072  -0.000008  -0.000387  -0.000022   0.000000   0.000000
    35  H   -0.000339  -0.000014   0.000390   0.000234  -0.000002   0.000000
    36  H   -0.000003  -0.001026   0.000195  -0.000018  -0.000001   0.000002
    37  H    0.000139  -0.000006  -0.000284  -0.000185  -0.000101   0.000049
    38  H    0.000163  -0.000117  -0.000567   0.000069   0.000036   0.000099
    39  H   -0.000812   0.000784  -0.000023   0.000105   0.000806  -0.001676
    40  H   -0.001931   0.000007  -0.000013   0.000041  -0.000448  -0.000018
    41  H   -0.048220  -0.000067   0.000084  -0.000111  -0.000020  -0.000009
    42  H   -0.050847  -0.000075   0.004964   0.000361   0.000037   0.000037
    43  H    0.295778   0.000038  -0.000170   0.000025   0.000078   0.000012
              25         26         27         28         29         30
     1  C   -0.002688   0.032137  -0.132658  -0.014932   0.039976  -0.098251
     2  C   -0.025531   0.020079   0.014050  -0.036102  -0.011176  -0.005596
     3  C   -0.005768   0.002591   0.011006   0.006095   0.009469   0.010414
     4  C    0.027225   0.000626   0.011524   0.000033  -0.001991   0.027050
     5  C   -0.062800  -0.077486  -0.022675  -0.000231  -0.000393  -0.011815
     6  C    0.464198   0.475406  -0.051727  -0.001177   0.001338  -0.075342
     7  C   -0.036517  -0.101919   0.516999   0.017734   0.011081   0.130748
     8  C    0.016630  -0.003649  -0.018586  -0.020112  -0.114343  -0.003127
     9  C    0.001035   0.000127  -0.010005   0.426712   0.456113  -0.000121
    10  C   -0.006170   0.004759   0.019848  -0.016152  -0.063569  -0.009217
    11  O    0.000081   0.000072   0.011611  -0.003175  -0.001473  -0.000102
    12  C   -0.001333  -0.005034  -0.012342   0.000424   0.000042   0.405053
    13  C   -0.000530  -0.000403   0.002079  -0.010555   0.023327  -0.000602
    14  O    0.000016   0.000007  -0.000009  -0.003330   0.003354   0.000083
    15  C   -0.016945   0.003925   0.000100  -0.000047   0.000144   0.013402
    16  C   -0.001884  -0.000538  -0.000115  -0.000019   0.000030  -0.000334
    17  O   -0.000041   0.000130  -0.000004   0.000000   0.000001   0.000032
    18  C    0.004328   0.000227  -0.000075   0.000033  -0.000058  -0.000293
    19  O    0.000095   0.000007  -0.000002   0.000000  -0.000003   0.000002
    20  H    0.000230   0.000036  -0.000150   0.000050  -0.000011  -0.001205
    21  H   -0.000046  -0.000003   0.000005  -0.000029   0.000017  -0.000016
    22  H    0.003944   0.000102  -0.000173   0.000002   0.000005  -0.000051
    23  H   -0.004999  -0.006323  -0.000088   0.000000   0.000000   0.000190
    24  H    0.004867  -0.003710  -0.000065   0.000001   0.000000  -0.001877
    25  H    0.473943  -0.027651  -0.006496   0.000006  -0.000004  -0.000092
    26  H   -0.027651   0.489131  -0.005014   0.000000  -0.000002   0.000156
    27  H   -0.006496  -0.005014   0.483618  -0.000021   0.000014   0.005217
    28  H    0.000006   0.000000  -0.000021   0.407993  -0.015586  -0.000005
    29  H   -0.000004  -0.000002   0.000014  -0.015586   0.419924   0.000000
    30  H   -0.000092   0.000156   0.005217  -0.000005   0.000000   0.475170
    31  H   -0.000254  -0.000158  -0.007312   0.000037  -0.000002  -0.028388
    32  H    0.000201   0.003132  -0.002617  -0.000003   0.000000  -0.027057
    33  H   -0.000016  -0.000002   0.000000  -0.000236   0.000425  -0.000001
    34  H    0.000005   0.000000  -0.000002   0.000252   0.000782   0.000000
    35  H   -0.000003   0.000001  -0.000009   0.000140  -0.000275  -0.000002
    36  H    0.000000  -0.000001   0.000009   0.000649   0.000209  -0.000008
    37  H    0.000002  -0.000001   0.000000   0.000000   0.000000  -0.000004
    38  H    0.000006  -0.000001   0.000000   0.000000   0.000000  -0.000006
    39  H   -0.000023   0.000012   0.000000   0.000000   0.000000   0.000043
    40  H   -0.000016  -0.000001   0.000000   0.000000   0.000000   0.000001
    41  H    0.000002   0.000000   0.000000   0.000000   0.000000   0.000000
    42  H   -0.000008  -0.000001   0.000000   0.000000   0.000000   0.000002
    43  H    0.000026  -0.000002   0.000000   0.000000   0.000000   0.000000
              31         32         33         34         35         36
     1  C   -0.054040   0.070119  -0.017364   0.011997  -0.007886  -0.006421
     2  C    0.010560   0.013072  -0.042036   0.066738  -0.042972  -0.082482
     3  C    0.010308  -0.001036   0.026977   0.008035  -0.006321   0.043006
     4  C   -0.010112  -0.001905  -0.005364   0.002513  -0.000939  -0.001695
     5  C    0.005349   0.000954  -0.004464   0.000270   0.001118  -0.001860
     6  C    0.031933   0.015447   0.002744  -0.001157   0.001419   0.001238
     7  C    0.009345  -0.164444  -0.004173   0.000761   0.007228  -0.004290
     8  C   -0.035017  -0.002819  -0.009324  -0.014956   0.028815   0.007416
     9  C    0.002426   0.001009   0.003361  -0.011988  -0.013815  -0.115954
    10  C   -0.001202   0.003003   0.026284  -0.146768  -0.012207   0.174590
    11  O    0.001323   0.000288   0.000087   0.000101  -0.000270   0.000021
    12  C    0.408428   0.439276   0.000161   0.000206   0.000129   0.001134
    13  C   -0.000144   0.000137   0.398955   0.465878   0.404728   0.064899
    14  O    0.000074  -0.000012  -0.012461  -0.004575   0.013002   0.245157
    15  C    0.000929  -0.002963  -0.008543  -0.002698   0.000773  -0.007464
    16  C   -0.000054   0.000590  -0.000210  -0.000104  -0.000237   0.001047
    17  O    0.000002   0.000002  -0.000076   0.000002   0.000002  -0.000004
    18  C   -0.000004   0.000020   0.009623   0.001415  -0.000140   0.000985
    19  O    0.000000   0.000000   0.004059  -0.000072  -0.000339  -0.000003
    20  H    0.000107  -0.000059  -0.000151  -0.000008  -0.000014  -0.001026
    21  H   -0.000005   0.000004   0.002728  -0.000387   0.000390   0.000195
    22  H    0.000012   0.000010  -0.000322  -0.000022   0.000234  -0.000018
    23  H   -0.000001  -0.000111  -0.000003   0.000000  -0.000002  -0.000001
    24  H   -0.000064   0.000507   0.000000   0.000000   0.000000   0.000002
    25  H   -0.000254   0.000201  -0.000016   0.000005  -0.000003   0.000000
    26  H   -0.000158   0.003132  -0.000002   0.000000   0.000001  -0.000001
    27  H   -0.007312  -0.002617   0.000000  -0.000002  -0.000009   0.000009
    28  H    0.000037  -0.000003  -0.000236   0.000252   0.000140   0.000649
    29  H   -0.000002   0.000000   0.000425   0.000782  -0.000275   0.000209
    30  H   -0.028388  -0.027057  -0.000001   0.000000  -0.000002  -0.000008
    31  H    0.488789  -0.021076   0.000000   0.000000   0.000000  -0.000007
    32  H   -0.021076   0.488223   0.000000   0.000000   0.000000   0.000003
    33  H    0.000000   0.000000   0.455604  -0.026137  -0.020006   0.000422
    34  H    0.000000   0.000000  -0.026137   0.462178  -0.021402   0.000521
    35  H    0.000000   0.000000  -0.020006  -0.021402   0.463969  -0.000150
    36  H   -0.000007   0.000003   0.000422   0.000521  -0.000150   0.388425
    37  H    0.000000   0.000000  -0.000003   0.000000   0.000000   0.000000
    38  H    0.000001   0.000001   0.000004   0.000000   0.000000   0.000007
    39  H    0.000000  -0.000005   0.000000   0.000000   0.000000  -0.000002
    40  H    0.000000   0.000000   0.000005   0.000000   0.000000   0.000000
    41  H    0.000000   0.000000  -0.000009   0.000000  -0.000001   0.000001
    42  H    0.000000   0.000000  -0.000334  -0.000020  -0.000007  -0.000025
    43  H    0.000000   0.000000  -0.000371  -0.000001  -0.000025   0.000000
              37         38         39         40         41         42
     1  C    0.002084  -0.002795  -0.004102  -0.004058   0.000357   0.001979
     2  C   -0.001489   0.013222   0.003180  -0.004793  -0.007344   0.036810
     3  C   -0.002762   0.032513  -0.017288  -0.011213  -0.003183   0.009910
     4  C    0.137238  -0.098317  -0.098715  -0.175238   0.142371  -0.118931
     5  C   -0.014972   0.016268   0.047408   0.016828   0.003381  -0.006409
     6  C    0.001861  -0.008711   0.013032   0.002549   0.000116   0.001992
     7  C   -0.000392   0.001564   0.000331   0.002426   0.000241  -0.001371
     8  C    0.000111  -0.000250   0.000058  -0.000185   0.000043   0.000498
     9  C   -0.000038   0.000086  -0.000057   0.000015   0.000010  -0.000067
    10  C   -0.000637   0.001169   0.001221   0.001181   0.001919  -0.006725
    11  O    0.000000   0.000000   0.000000   0.000000   0.000000   0.000000
    12  C    0.000149  -0.001011  -0.000186  -0.000211  -0.000002   0.000071
    13  C    0.000174  -0.000473  -0.000057  -0.000553  -0.000156   0.002829
    14  O   -0.000003  -0.000089   0.000005  -0.000001  -0.000003  -0.000192
    15  C   -0.160812   0.007387   0.020361   0.301233  -0.158674   0.032152
    16  C    0.443359   0.398063   0.427610  -0.077190  -0.054494   0.026578
    17  O   -0.002248   0.010105  -0.010735   0.236004  -0.016962   0.014266
    18  C   -0.028921   0.001070  -0.012090   0.001250   0.455107   0.394545
    19  O    0.000139   0.000163  -0.000812  -0.001931  -0.048220  -0.050847
    20  H   -0.000006  -0.000117   0.000784   0.000007  -0.000067  -0.000075
    21  H   -0.000284  -0.000567  -0.000023  -0.000013   0.000084   0.004964
    22  H   -0.000185   0.000069   0.000105   0.000041  -0.000111   0.000361
    23  H   -0.000101   0.000036   0.000806  -0.000448  -0.000020   0.000037
    24  H    0.000049   0.000099  -0.001676  -0.000018  -0.000009   0.000037
    25  H    0.000002   0.000006  -0.000023  -0.000016   0.000002  -0.000008
    26  H   -0.000001  -0.000001   0.000012  -0.000001   0.000000  -0.000001
    27  H    0.000000   0.000000   0.000000   0.000000   0.000000   0.000000
    28  H    0.000000   0.000000   0.000000   0.000000   0.000000   0.000000
    29  H    0.000000   0.000000   0.000000   0.000000   0.000000   0.000000
    30  H   -0.000004  -0.000006   0.000043   0.000001   0.000000   0.000002
    31  H    0.000000   0.000001   0.000000   0.000000   0.000000   0.000000
    32  H    0.000000   0.000001  -0.000005   0.000000   0.000000   0.000000
    33  H   -0.000003   0.000004   0.000000   0.000005  -0.000009  -0.000334
    34  H    0.000000   0.000000   0.000000   0.000000   0.000000  -0.000020
    35  H    0.000000   0.000000   0.000000   0.000000  -0.000001  -0.000007
    36  H    0.000000   0.000007  -0.000002   0.000000   0.000001  -0.000025
    37  H    0.474979  -0.022280  -0.024599  -0.002820   0.004891   0.000242
    38  H   -0.022280   0.465347  -0.021015   0.000439   0.000024   0.001889
    39  H   -0.024599  -0.021015   0.459537   0.000069  -0.000371  -0.000046
    40  H   -0.002820   0.000439   0.000069   0.427703   0.000330  -0.000379
    41  H    0.004891   0.000024  -0.000371   0.000330   0.518640  -0.035007
    42  H    0.000242   0.001889  -0.000046  -0.000379  -0.035007   0.475789
    43  H    0.000196   0.000024   0.000010  -0.000759   0.000065   0.002696
              43
     1  C    0.000592
     2  C   -0.000316
     3  C   -0.009673
     4  C   -0.043198
     5  C    0.008408
     6  C   -0.000733
     7  C   -0.000581
     8  C    0.000458
     9  C   -0.000064
    10  C    0.002990
    11  O    0.000000
    12  C   -0.000016
    13  C   -0.000799
    14  O   -0.000019
    15  C    0.023924
    16  C    0.022277
    17  O    0.010225
    18  C    0.005095
    19  O    0.295778
    20  H    0.000038
    21  H   -0.000170
    22  H    0.000025
    23  H    0.000078
    24  H    0.000012
    25  H    0.000026
    26  H   -0.000002
    27  H    0.000000
    28  H    0.000000
    29  H    0.000000
    30  H    0.000000
    31  H    0.000000
    32  H    0.000000
    33  H   -0.000371
    34  H   -0.000001
    35  H   -0.000025
    36  H    0.000000
    37  H    0.000196
    38  H    0.000024
    39  H    0.000010
    40  H   -0.000759
    41  H    0.000065
    42  H    0.002696
    43  H    0.385998
 Mulliken charges:
               1
     1  C    0.443789
     2  C    0.051376
     3  C   -0.820622
     4  C    0.001300
     5  C   -0.361295
     6  C   -0.896769
     7  C    0.210145
     8  C    0.337314
     9  C   -0.715359
    10  C    0.377798
    11  O   -0.424935
    12  C   -0.924617
    13  C   -0.751158
    14  O   -0.279567
    15  C    0.333045
    16  C   -0.541420
    17  O   -0.295865
    18  C   -0.671696
    19  O   -0.321359
    20  H    0.255139
    21  H    0.185596
    22  H    0.193235
    23  H    0.199682
    24  H    0.200353
    25  H    0.202975
    26  H    0.199235
    27  H    0.194066
    28  H    0.261551
    29  H    0.242634
    30  H    0.195952
    31  H    0.188219
    32  H    0.188107
    33  H    0.220167
    34  H    0.208642
    35  H    0.205076
    36  H    0.291474
    37  H    0.197084
    38  H    0.206074
    39  H    0.217232
    40  H    0.289746
    41  H    0.197051
    42  H    0.212796
    43  H    0.297810
 Sum of Mulliken charges =   0.00000
 Mulliken charges with hydrogens summed into heavy atoms:
               1
     1  C    0.443789
     2  C    0.051376
     3  C   -0.379887
     4  C    0.194535
     5  C    0.038740
     6  C   -0.494559
     7  C    0.404211
     8  C    0.337314
     9  C   -0.211174
    10  C    0.377798
    11  O   -0.424935
    12  C   -0.352339
    13  C   -0.117273
    14  O    0.011907
    15  C    0.333045
    16  C    0.078970
    17  O   -0.006118
    18  C   -0.261849
    19  O   -0.023550
 Electronic spatial extent (au):  <R**2>=           5328.9525
 Charge=              0.0000 electrons
 Dipole moment (field-independent basis, Debye):
    X=              6.4438    Y=              0.9068    Z=              4.3415  Tot=              7.8226
 Quadrupole moment (field-independent basis, Debye-Ang):
   XX=           -121.6498   YY=           -127.1182   ZZ=           -112.5273
   XY=             11.0453   XZ=             -3.8051   YZ=              2.9386
 Traceless Quadrupole moment (field-independent basis, Debye-Ang):
   XX=             -1.2181   YY=             -6.6864   ZZ=              7.9045
   XY=             11.0453   XZ=             -3.8051   YZ=              2.9386
 Octapole moment (field-independent basis, Debye-Ang**2):
  XXX=            238.1997  YYY=             37.0751  ZZZ=              7.7973  XYY=            -11.0762
  XXY=            -42.8969  XXZ=             52.0918  XZZ=              3.2676  YZZ=             -9.3930
  YYZ=             -4.5042  XYZ=            -11.1112
 Hexadecapole moment (field-independent basis, Debye-Ang**3):
 XXXX=          -4171.8178 YYYY=          -2221.1196 ZZZZ=           -627.7019 XXXY=            199.7491
 XXXZ=           -203.0910 YYYX=             26.5589 YYYZ=             15.3452 ZZZX=            -66.9141
 ZZZY=            -16.2792 XXYY=          -1106.6527 XXZZ=           -800.1513 YYZZ=           -491.1643
 XXYZ=             19.0468 YYXZ=             41.8983 ZZXY=             15.6680
 N-N= 1.609727659736D+03 E-N=-5.288649123399D+03  KE= 8.827916147707D+02
 1\1\GINC-SNODE28\SP\RmPW1PW91\6-311+G(d,p)\C15H24O4\ROOT\25-Jan-2024\0
 \\# nmr=giao mpw1pw91/6-311+g(d,p) scrf(smd,solvent=methanol,read) gue
 ss=read geom=check\\NMR calculation\\0,1\C,0,-1.7558067192,0.626056332
 8,-0.1345693626\C,0,-0.9618173523,-0.3800726697,0.3037387735\C,0,0.443
 0534766,-0.2910637097,0.8290069383\C,0,1.4399919368,0.4289844249,-0.11
 17882822\C,0,1.1833155204,1.9508352736,-0.1682343332\C,0,-0.0799683891
 ,2.3813490383,-0.934327221\C,0,-1.4513464091,2.0958904906,-0.284331596
 1\C,0,-3.0888050051,0.0857471971,-0.4553473541\C,0,-3.1235689161,-1.38
 73999071,-0.0865947266\C,0,-1.6512279252,-1.7457654656,0.2118850156\O,
 0,-4.0326558158,0.7217820889,-0.9261990379\C,0,-1.6512070847,2.8413962
 204,1.0513506919\C,0,-1.0278054162,-2.6023958866,-0.8958524397\O,0,-1.
 4832121688,-2.5029203009,1.4203594557\C,0,2.9210200437,0.099516986,0.2
 487658201\C,0,3.3585011021,0.6389004478,1.6123618503\O,0,3.6975033431,
 0.7231905354,-0.8063757036\C,0,3.2362595735,-1.4079654978,0.1654770538
 \O,0,2.8876233706,-1.9694770844,-1.0985833347\H,0,0.419152284,0.238654
 6206,1.7924412956\H,0,0.7797594942,-1.3050025414,1.0542182424\H,0,1.29
 70146741,0.0268175895,-1.1229113959\H,0,2.039252884,2.4236806061,-0.66
 05301386\H,0,1.15173837,2.3579118029,0.8509725257\H,0,-0.0645936122,1.
 9226127744,-1.932915909\H,0,-0.0213906718,3.4665175313,-1.0960405965\H
 ,0,-2.2074057021,2.4895103686,-0.9771442165\H,0,-3.7336689238,-1.50984
 30197,0.8173801346\H,0,-3.584587847,-1.9860869761,-0.878729697\H,0,-0.
 9816973299,2.469783834,1.8347747199\H,0,-2.6807916892,2.7235961339,1.4
 094490346\H,0,-1.460275591,3.9144483112,0.9245657484\H,0,0.0526348141,
 -2.7142370323,-0.7566173008\H,0,-1.4837468402,-3.599053321,-0.88564940
 48\H,0,-1.2030380145,-2.1484783999,-1.8763233099\H,0,-1.8573870065,-1.
 9843314467,2.1539636937\H,0,4.4101590837,0.388136774,1.8006061665\H,0,
 2.7634470873,0.207384536,2.4247973816\H,0,3.2613266142,1.7278291828,1.
 6546291158\H,0,4.6365007483,0.6443107745,-0.5618296073\H,0,4.314661261
 ,-1.5332153966,0.3543853961\H,0,2.7051655807,-1.9863757222,0.924947145
 4\H,0,3.2661231675,-1.3657594981,-1.7637812314\\Version=ES64L-G09RevD.
 01\State=1-A\HF=-887.019662\RMSD=2.049e-09\Dipole=2.4913695,0.3205516,
 1.7782944\Quadrupole=-0.6297191,-5.1389996,5.7687187,8.1481672,-2.9064
 086,2.3163368\PG=C01 [X(C15H24O4)]\\@


 IN SO FAR AS QUANTUM MECHANICS IS CORRECT, CHEMICAL 
 QUESTIONS ARE PROBLEMS IN APPLIED MATHEMATICS.

                    -- EYRING, WALTER, & KIMBALL, 1944
 Job cpu time:       0 days  1 hours 17 minutes 13.7 seconds.
 File lengths (MBytes):  RWF=    323 Int=      0 D2E=      0 Chk=    481 Scr=      1
 Normal termination of Gaussian 09 at Thu Jan 25 10:23:39 2024.
