# Supplementary material for: New patchoulol- and guaiane-type sesquiterpenoids from Sanguisorba officinalis with anti-melanogenic activity
Source: Nat Prod Bioprospect. 2026 May 12;16(1):63. doi: 10.1007/s13659-026-00616-0 (PMC13161421; doi:10.1007/s13659-026-00616-0)
Supplement: Supplementary file 2 — Additional file 2. It includes the calculated NMR data of compound 11. [file 13659_2026_616_MOESM2_ESM.zip › New folder/11S-nmr-17.log]

 Entering Gaussian System, Link 0=/gpfs/home/zhengshan/software/Gaussian/g09/g09
 Input=DY-202A-7R_17-2.gjf
 Output=DY-202A-7R_17-2.log
 Initial command:
 /gpfs/home/zhengshan/software/Gaussian/g09/l1.exe "/gpfs/home/zhengshan/software/Gaussian/g09/scratch/zhengshan/%J/Gau-12455.inp" -scrdir="/gpfs/home/zhengshan/software/Gaussian/g09/scratch/zhengshan/%J/"
 Entering Link 1 = /gpfs/home/zhengshan/software/Gaussian/g09/l1.exe PID=     12456.
  
 Copyright (c) 1988,1990,1992,1993,1995,1998,2003,2009,2013,
            Gaussian, Inc.  All Rights Reserved.
  
 This is part of the Gaussian(R) 09 program.  It is based on
 the Gaussian(R) 03 system (copyright 2003, Gaussian, Inc.),
 the Gaussian(R) 98 system (copyright 1998, Gaussian, Inc.),
 the Gaussian(R) 94 system (copyright 1995, Gaussian, Inc.),
 the Gaussian 92(TM) system (copyright 1992, Gaussian, Inc.),
 the Gaussian 90(TM) system (copyright 1990, Gaussian, Inc.),
 the Gaussian 88(TM) system (copyright 1988, Gaussian, Inc.),
 the Gaussian 86(TM) system (copyright 1986, Carnegie Mellon
 University), and the Gaussian 82(TM) system (copyright 1983,
 Carnegie Mellon University). Gaussian is a federally registered
 trademark of Gaussian, Inc.
  
 This software contains proprietary and confidential information,
 including trade secrets, belonging to Gaussian, Inc.
  
 This software is provided under written license and may be
 used, copied, transmitted, or stored only in accord with that
 written license.
  
 The following legend is applicable only to US Government
 contracts under FAR:
  
                    RESTRICTED RIGHTS LEGEND
  
 Use, reproduction and disclosure by the US Government is
 subject to restrictions as set forth in subparagraphs (a)
 and (c) of the Commercial Computer Software - Restricted
 Rights clause in FAR 52.227-19.
  
 Gaussian, Inc.
 340 Quinnipiac St., Bldg. 40, Wallingford CT 06492
  
  
 ---------------------------------------------------------------
 Warning -- This program may not be used in any manner that
 competes with the business of Gaussian, Inc. or will provide
 assistance to any competitor of Gaussian, Inc.  The licensee
 of this program is prohibited from giving any competitor of
 Gaussian, Inc. access to this program.  By using this program,
 the user acknowledges that Gaussian, Inc. is engaged in the
 business of creating and licensing software in the field of
 computational chemistry and represents and warrants to the
 licensee that it is not a competitor of Gaussian, Inc. and that
 it will not use this program in any manner prohibited above.
 ---------------------------------------------------------------
  

 Cite this work as:
 Gaussian 09, Revision D.01,
 M. J. Frisch, G. W. Trucks, H. B. Schlegel, G. E. Scuseria, 
 M. A. Robb, J. R. Cheeseman, G. Scalmani, V. Barone, B. Mennucci, 
 G. A. Petersson, H. Nakatsuji, M. Caricato, X. Li, H. P. Hratchian, 
 A. F. Izmaylov, J. Bloino, G. Zheng, J. L. Sonnenberg, M. Hada, 
 M. Ehara, K. Toyota, R. Fukuda, J. Hasegawa, M. Ishida, T. Nakajima, 
 Y. Honda, O. Kitao, H. Nakai, T. Vreven, J. A. Montgomery, Jr., 
 J. E. Peralta, F. Ogliaro, M. Bearpark, J. J. Heyd, E. Brothers, 
 K. N. Kudin, V. N. Staroverov, T. Keith, R. Kobayashi, J. Normand, 
 K. Raghavachari, A. Rendell, J. C. Burant, S. S. Iyengar, J. Tomasi, 
 M. Cossi, N. Rega, J. M. Millam, M. Klene, J. E. Knox, J. B. Cross, 
 V. Bakken, C. Adamo, J. Jaramillo, R. Gomperts, R. E. Stratmann, 
 O. Yazyev, A. J. Austin, R. Cammi, C. Pomelli, J. W. Ochterski, 
 R. L. Martin, K. Morokuma, V. G. Zakrzewski, G. A. Voth, 
 P. Salvador, J. J. Dannenberg, S. Dapprich, A. D. Daniels, 
 O. Farkas, J. B. Foresman, J. V. Ortiz, J. Cioslowski, 
 and D. J. Fox, Gaussian, Inc., Wallingford CT, 2013.
 
 ******************************************
 Gaussian 09:  ES64L-G09RevD.01 24-Apr-2013
                25-Jan-2024 
 ******************************************
 %chk=DY-202A-7R_17.chk
 %mem=16GB
 %nprocshared=4
 Will use up to    4 processors via shared memory.
 ----------------------------------------------------------------------
 # nmr=giao mpw1pw91/6-311+g(d,p) scrf(smd,solvent=methanol,read) guess
 =read geom=check
 ----------------------------------------------------------------------
 1/29=2,38=1,40=2/1;
 2/12=2,40=1/2;
 3/5=4,6=6,7=111,11=2,14=-4,16=1,25=1,30=1,70=32203,72=3,74=-7,116=-2/1,2,8,3;
 4/5=1/1;
 5/5=2,38=6,53=3/2;
 8/6=1,10=90,11=11/1;
 10/13=100,45=16/2;
 6/7=2,8=2,9=2,10=2,28=1/1;
 99/9=1/99;
 ---------------
 NMR calculation
 ---------------
 Structure from the checkpoint file:  "DY-202A-7R_17.chk"
 Charge =  0 Multiplicity = 1
 Redundant internal coordinates found in file.
 C,0,-1.7554079883,0.6248536226,-0.1064749454
 C,0,-0.9504246965,-0.3757712382,0.3235693176
 C,0,0.4588918138,-0.2637702625,0.8326178519
 C,0,1.4453791655,0.4427737062,-0.1335382842
 C,0,1.1801083748,1.9621233631,-0.2085547152
 C,0,-0.1051178691,2.3820236069,-0.9450619666
 C,0,-1.4589600837,2.0957232452,-0.2606652442
 C,0,-3.0872165343,0.0756693706,-0.411044363
 C,0,-3.1085517244,-1.3939524091,-0.028756917
 C,0,-1.6355088997,-1.747102543,0.2388428035
 O,0,-4.0414239002,0.7009886903,-0.8755638884
 C,0,-1.627371641,2.8425742947,1.0783424671
 C,0,-1.0254292095,-2.6005219774,-0.8810782553
 O,0,-1.5545805931,-2.4477775607,1.4931103087
 C,0,2.9368290544,0.1168002544,0.2126842354
 C,0,3.3788517252,0.6388778019,1.5829679933
 O,0,3.7888613251,0.6713764565,-0.818486398
 C,0,3.24585738,-1.3893137483,0.1225562389
 O,0,2.8247032161,-1.9847889806,-1.1046820539
 H,0,0.4398776495,0.2844047453,1.78523023
 H,0,0.8176474577,-1.2668559416,1.0741002702
 H,0,1.2918571685,0.0249827333,-1.1362034749
 H,0,2.0079594306,2.4411094204,-0.7455550532
 H,0,1.1847985048,2.3898181265,0.8024570592
 H,0,-0.1114305624,1.9165234155,-1.9404498769
 H,0,-0.0533929411,3.4661996379,-1.1147802526
 H,0,-2.2312990886,2.4878604045,-0.9361235604
 H,0,-3.6873658286,-1.5051760496,0.8964169034
 H,0,-3.5885033957,-2.003879222,-0.8002955503
 H,0,-0.938323456,2.473615153,1.8458629168
 H,0,-2.6474511456,2.7229699227,1.4619610051
 H,0,-1.4420486645,3.9159213763,0.9454360443
 H,0,0.0528659623,-2.737391727,-0.7373231193
 H,0,-1.5024023334,-3.5872621369,-0.8909119717
 H,0,-1.1779232032,-2.1299443793,-1.858285221
 H,0,-0.6850625523,-2.880596442,1.5425311371
 H,0,4.4202034079,0.3574787375,1.7775337304
 H,0,2.7591407704,0.2335853332,2.3901809769
 H,0,3.3147373591,1.7320118601,1.6244299446
 H,0,3.7976390124,1.6377409512,-0.7239307313
 H,0,4.330528378,-1.5123774765,0.2536172871
 H,0,2.7508078996,-1.946143995,0.9206637417
 H,0,3.2480512554,-1.4788801404,-1.8200466201
 Recover connectivity data from disk.
                          Input orientation:                          
 ---------------------------------------------------------------------
 Center     Atomic      Atomic             Coordinates (Angstroms)
 Number     Number       Type             X           Y           Z
 ---------------------------------------------------------------------
      1          6           0       -1.755408    0.624854   -0.106475
      2          6           0       -0.950425   -0.375771    0.323569
      3          6           0        0.458892   -0.263770    0.832618
      4          6           0        1.445379    0.442774   -0.133538
      5          6           0        1.180108    1.962123   -0.208555
      6          6           0       -0.105118    2.382024   -0.945062
      7          6           0       -1.458960    2.095723   -0.260665
      8          6           0       -3.087217    0.075669   -0.411044
      9          6           0       -3.108552   -1.393952   -0.028757
     10          6           0       -1.635509   -1.747103    0.238843
     11          8           0       -4.041424    0.700989   -0.875564
     12          6           0       -1.627372    2.842574    1.078342
     13          6           0       -1.025429   -2.600522   -0.881078
     14          8           0       -1.554581   -2.447778    1.493110
     15          6           0        2.936829    0.116800    0.212684
     16          6           0        3.378852    0.638878    1.582968
     17          8           0        3.788861    0.671376   -0.818486
     18          6           0        3.245857   -1.389314    0.122556
     19          8           0        2.824703   -1.984789   -1.104682
     20          1           0        0.439878    0.284405    1.785230
     21          1           0        0.817647   -1.266856    1.074100
     22          1           0        1.291857    0.024983   -1.136203
     23          1           0        2.007959    2.441109   -0.745555
     24          1           0        1.184799    2.389818    0.802457
     25          1           0       -0.111431    1.916523   -1.940450
     26          1           0       -0.053393    3.466200   -1.114780
     27          1           0       -2.231299    2.487860   -0.936124
     28          1           0       -3.687366   -1.505176    0.896417
     29          1           0       -3.588503   -2.003879   -0.800296
     30          1           0       -0.938323    2.473615    1.845863
     31          1           0       -2.647451    2.722970    1.461961
     32          1           0       -1.442049    3.915921    0.945436
     33          1           0        0.052866   -2.737392   -0.737323
     34          1           0       -1.502402   -3.587262   -0.890912
     35          1           0       -1.177923   -2.129944   -1.858285
     36          1           0       -0.685063   -2.880596    1.542531
     37          1           0        4.420203    0.357479    1.777534
     38          1           0        2.759141    0.233585    2.390181
     39          1           0        3.314737    1.732012    1.624430
     40          1           0        3.797639    1.637741   -0.723931
     41          1           0        4.330528   -1.512377    0.253617
     42          1           0        2.750808   -1.946144    0.920664
     43          1           0        3.248051   -1.478880   -1.820047
 ---------------------------------------------------------------------
                    Distance matrix (angstroms):
                    1          2          3          4          5
     1  C    0.000000
     2  C    1.354321   0.000000
     3  C    2.564112   1.502614   0.000000
     4  C    3.206076   2.572711   1.551070   0.000000
     5  C    3.227378   3.207503   2.561015   1.544157   0.000000
     6  C    2.552319   3.151095   3.237048   2.612145   1.539664
     7  C    1.508348   2.590024   3.231197   3.344187   2.642962
     8  C    1.472440   2.304199   3.773168   4.555897   4.670093
     9  C    2.431587   2.412123   3.840043   4.911500   5.448686
    10  C    2.399958   1.535275   2.634266   3.798170   4.678271
    11  O    2.413123   3.485916   4.909326   5.542769   5.412925
    12  C    2.517632   3.374268   3.749967   4.082829   3.211424
    13  C    3.396458   2.531070   3.255821   3.990659   5.112183
    14  O    3.469880   2.454800   3.043059   4.472251   5.460899
    15  C    4.730441   3.919906   2.582504   1.565424   2.582388
    16  C    5.405094   4.621497   3.147057   2.592907   3.129697
    17  O    5.589995   4.986145   3.832668   2.452208   2.973825
    18  C    5.396479   4.321627   3.088400   2.581444   3.950833
    19  O    5.365079   4.345162   3.508860   2.956132   4.368736
    20  H    2.917830   2.122552   1.099240   2.172047   2.708848
    21  H    3.404840   2.117406   1.092337   2.185239   3.493263
    22  H    3.272004   2.705433   2.157190   1.097021   2.150705
    23  H    4.227309   4.222544   3.493797   2.164349   1.096875
    24  H    3.547685   3.526613   2.751251   2.175999   1.097766
    25  H    2.781104   3.329311   3.573353   2.803663   2.160929
    26  H    3.462193   4.199316   4.238805   3.514293   2.145930
    27  H    2.094178   3.380511   4.235215   4.283046   3.527528
    28  H    3.045534   3.015718   4.328581   5.585731   6.077453
    29  H    3.279003   3.297464   4.698488   5.636546   6.230489
    30  H    2.810190   3.230561   3.236071   3.704644   2.994997
    31  H    2.767277   3.711877   4.355004   4.949361   4.244964
    32  H    3.469270   4.364291   4.593052   4.643725   3.467669
    33  H    3.869434   2.776569   2.957765   3.523791   4.861657
    34  H    4.292001   3.477545   4.226444   5.050170   6.201383
    35  H    3.315304   2.808802   3.660974   4.058983   5.002693
    36  H    4.019085   2.798291   2.942854   4.288680   5.476961
    37  H    6.462132   5.612069   4.119564   3.536814   4.125245
    38  H    5.173735   4.289881   2.822146   2.852874   3.497801
    39  H    5.470668   4.932200   3.572949   2.871774   2.823017
    40  H    5.678338   5.262661   4.145579   2.703634   2.687434
    41  H    6.460344   5.402336   4.108994   3.506650   4.712845
    42  H    5.288764   4.064691   2.844471   2.919317   4.360824
    43  H    5.691804   4.841398   4.036401   3.128369   4.325945
                    6          7          8          9         10
     6  C    0.000000
     7  C    1.543780   0.000000
     8  C    3.807540   2.598933   0.000000
     9  C    4.911031   3.866881   1.518679   0.000000
    10  C    4.559979   3.879174   2.419154   1.538239   0.000000
    11  O    4.280796   2.998750   1.231793   2.444609   3.608806
    12  C    2.573622   1.542430   3.464850   4.622523   4.665829
    13  C    5.067231   4.756846   3.410850   2.553754   1.534518
    14  O    5.601125   4.871167   3.513198   2.416910   1.438986
    15  C    3.965483   4.843878   6.056390   6.235968   4.937721
    16  C    4.644086   5.378272   6.789943   6.986878   5.713439
    17  O    4.255045   5.466220   6.913850   7.243174   6.032477
    18  C    5.156727   5.867508   6.522172   6.356212   4.895842
    19  O    5.261025   5.976012   6.299001   6.058896   4.664230
    20  H    3.485903   3.327484   4.160239   4.324209   3.290223
    21  H    4.271163   4.274515   4.388165   4.080133   2.635577
    22  H    2.746583   3.552679   4.438999   4.754305   3.687887
    23  H    2.123297   3.517661   5.627435   6.434298   5.637821
    24  H    2.172042   2.864643   5.007792   5.782793   5.038443
    25  H    1.098876   2.160931   3.818786   4.857629   4.527062
    26  H    1.098598   2.140873   4.603806   5.842475   5.613725
    27  H    2.128833   1.098418   2.612847   4.081833   4.435135
    28  H    5.597666   4.389887   2.137453   1.096970   2.168190
    29  H    5.602774   4.651118   2.174242   1.094366   2.227090
    30  H    2.914083   2.202573   3.932113   4.814787   4.569796
    31  H    3.517593   2.184809   3.272574   4.402715   4.743584
    32  H    2.777446   2.183595   4.392511   5.649871   5.710214
    33  H    5.126064   5.086435   4.228462   3.507343   2.187277
    34  H    6.130882   5.717991   4.019823   2.851953   2.163389
    35  H    4.726811   4.526327   3.256476   2.759744   2.180344
    36  H    5.849754   5.349224   4.280924   3.248439   1.971740
    37  H    5.655956   6.460674   7.825001   7.938032   6.593063
    38  H    4.893221   5.318545   6.484728   6.552095   5.278667
    39  H    4.326686   5.145295   6.918933   7.332348   6.207175
    40  H    3.979242   5.296810   7.066767   7.574292   6.473268
    41  H    6.023135   6.841130   7.614894   7.445379   5.970671
    42  H    5.510924   5.954358   6.320103   5.961410   4.443453
    43  H    5.188055   6.112726   6.673644   6.604721   5.306612
                   11         12         13         14         15
    11  O    0.000000
    12  C    3.772504   0.000000
    13  C    4.471714   5.816267   0.000000
    14  O    4.659371   5.307085   2.437233   0.000000
    15  C    7.086718   5.386199   4.927438   5.328162   0.000000
    16  C    7.817207   5.493014   5.996910   5.820161   1.531544
    17  O    7.830549   6.135767   5.821222   6.604920   1.448042
    18  C    7.646573   6.524628   4.551725   5.103231   1.540130
    19  O    7.376286   6.920260   3.905464   5.112828   2.482882
    20  H    5.228330   3.364141   4.192747   3.395293   2.955632
    21  H    5.593226   4.781794   2.999720   2.682836   2.673476
    22  H    5.382268   4.622222   3.511151   4.596743   2.129287
    23  H    6.296027   4.086980   5.885394   6.450157   2.680193
    24  H    5.742935   2.861713   5.711645   5.602101   2.929856
    25  H    4.249277   3.502678   4.728780   5.737520   4.143293
    26  H    4.858807   2.770578   6.148543   6.635494   4.682101
    27  H    2.544235   2.132750   5.229607   5.542531   5.800968
    28  H    2.851743   4.814520   3.383072   2.406930   6.854069
    29  H    2.743558   5.555486   2.632842   3.097353   6.935660
    30  H    4.491948   1.095448   5.761134   4.972355   4.820649
    31  H    3.390515   1.096372   6.038241   5.285070   6.287845
    32  H    4.517586   1.097307   6.780395   6.388214   5.843357
    33  H    5.348344   6.103758   1.096412   2.764524   4.167274
    34  H    4.983569   6.725799   1.096018   2.642860   5.885981
    35  H    4.144823   5.792385   1.095277   3.387439   5.125228
    36  H    5.471754   5.818771   2.463366   0.972541   4.885794
    37  H    8.874461   6.575540   6.743360   6.606694   2.169581
    38  H    7.558521   5.269652   5.749458   5.157774   2.187854
    39  H    7.837480   5.094703   6.624611   6.418578   2.178245
    40  H    7.896291   5.842136   6.422582   7.088934   1.982802
    41  H    8.732905   7.425789   5.581924   6.086528   2.144363
    42  H    7.507873   6.490388   4.234909   4.372151   2.188967
    43  H    7.666833   7.130594   4.516899   5.914477   2.602893
                   16         17         18         19         20
    16  C    0.000000
    17  O    2.436421   0.000000
    18  C    2.502809   2.329562   0.000000
    19  O    3.796600   2.840198   1.427612   0.000000
    20  H    2.967175   4.259669   3.665971   4.380437   0.000000
    21  H    3.232729   4.020789   2.610869   3.048080   1.747806
    22  H    3.482285   2.598807   2.720814   2.527804   3.054168
    23  H    3.247985   2.511749   4.118027   4.514933   3.676293
    24  H    2.913565   3.515913   4.357989   5.046152   2.439983
    25  H    5.121418   4.245170   5.143533   4.953749   4.104686
    26  H    5.201144   4.760435   5.999339   6.164156   4.333266
    27  H    6.421709   6.289339   6.793565   6.752493   4.404108
    28  H    7.416182   7.973221   6.977239   6.829456   4.585491
    29  H    7.823564   7.847473   6.923715   6.420454   5.305567
    30  H    4.698231   5.717788   5.949737   6.537848   2.587616
    31  H    6.377649   7.129908   7.309991   7.661274   3.947493
    32  H    5.864004   6.403196   7.127350   7.564822   4.175502
    33  H    5.276848   5.058058   3.570980   2.895591   3.955289
    34  H    6.914259   6.792549   5.329546   4.619249   5.091561
    35  H    6.346085   5.796338   4.903275   4.075538   4.660640
    36  H    5.376219   6.181174   4.437610   4.486498   3.367733
    37  H    1.096109   2.690064   2.677559   4.042154   3.981004
    38  H    1.095398   3.398166   2.830692   4.139994   2.397401
    39  H    1.095797   2.705103   3.464541   4.637111   3.222769
    40  H    2.548508   0.971019   3.191248   3.770186   4.404767
    41  H    2.701992   2.492306   1.099469   2.082225   4.550981
    42  H    2.741427   3.309624   1.091838   2.027062   3.326142
    43  H    4.010301   2.432941   1.944668   0.973095   4.898268
                   21         22         23         24         25
    21  H    0.000000
    22  H    2.603683   0.000000
    23  H    4.298488   2.550113   0.000000
    24  H    3.685086   3.059790   1.754014   0.000000
    25  H    4.481585   2.488766   2.488931   3.070465   0.000000
    26  H    5.286939   3.694879   2.331590   2.523393   1.756871
    27  H    5.237840   4.303304   4.243797   3.834318   2.414320
    28  H    4.514810   5.591564   7.120813   6.238413   5.704661
    29  H    4.844660   5.295945   7.147119   6.682649   5.362793
    30  H    4.203591   4.456706   3.923912   2.367143   3.915389
    31  H    5.298684   5.435784   5.159983   3.902829   4.319509
    32  H    5.655436   5.191037   4.115468   3.041342   3.754527
    33  H    2.455325   3.053673   5.535281   5.471789   4.809723
    34  H    3.824682   4.573441   6.977466   6.768607   5.773040
    35  H    3.650494   3.356327   5.681773   5.752413   4.185458
    36  H    2.254268   4.418848   6.388134   5.641042   5.955885
    37  H    4.013937   4.288003   4.065269   3.943225   6.065454
    38  H    2.784383   3.825157   3.907720   3.106245   5.461394
    39  H    3.941006   3.824538   2.797734   2.375918   4.947832
    40  H    4.533205   3.008305   1.961841   3.118079   4.103470
    41  H    3.615772   3.678125   4.692838   5.042219   6.025138
    42  H    2.054771   3.200716   4.751432   4.611608   5.594513
    43  H    3.785222   2.560457   4.249550   5.108949   4.778010
                   26         27         28         29         30
    26  H    0.000000
    27  H    2.394231   0.000000
    28  H    6.478059   4.628464   0.000000
    29  H    6.520557   4.694271   1.771246   0.000000
    30  H    3.245571   3.067807   4.928434   5.837257   0.000000
    31  H    3.731102   2.445254   4.390727   5.324142   1.769372
    32  H    2.524897   2.490490   5.867891   6.534438   1.773346
    33  H    6.215972   5.706154   4.263425   3.715047   5.899991
    34  H    7.204240   6.118860   3.507662   2.620521   6.674006
    35  H    5.756231   4.825360   3.778362   2.635551   5.913618
    36  H    6.909568   6.111866   3.364977   3.832419   5.368774
    37  H    6.167876   7.492993   8.365317   8.738455   5.761641
    38  H    5.535783   6.407070   6.841935   7.448354   4.357208
    39  H    4.674931   6.155182   7.748473   8.215285   4.322908
    40  H    4.280943   6.092276   8.278209   8.235431   5.452693
    41  H    6.773294   7.776565   8.043623   8.003960   6.795895
    42  H    6.426511   6.923109   6.453303   6.569011   5.830948
    43  H    5.987549   6.821996   7.448481   6.932099   6.825456
                   31         32         33         34         35
    31  H    0.000000
    32  H    1.772830   0.000000
    33  H    6.476427   7.023747   0.000000
    34  H    6.831265   7.724868   1.778968   0.000000
    35  H    6.060885   6.669566   1.772115   1.779009   0.000000
    36  H    5.937796   6.864562   2.400579   2.662530   3.517377
    37  H    7.459683   6.908032   5.914082   7.599924   7.123586
    38  H    6.024107   5.770345   5.092338   6.597363   6.255894
    39  H    6.046163   5.278021   6.016083   7.604371   6.872264
    40  H    6.891664   5.952413   5.758931   7.444392   6.343377
    41  H    8.251694   7.954099   4.558620   6.295886   5.931657
    42  H    7.157851   7.207251   3.264029   4.905596   4.815731
    43  H    7.948841   7.664778   3.600743   5.279714   4.473768
                   36         37         38         39         40
    36  H    0.000000
    37  H    6.050132   0.000000
    38  H    4.720082   1.774772   0.000000
    39  H    6.105838   1.770547   1.772102   0.000000
    40  H    6.756244   2.878191   3.570409   2.399350   0.000000
    41  H    5.356256   2.413861   3.175303   3.665654   3.341080
    42  H    3.614571   2.971159   2.628834   3.787101   4.079801
    43  H    5.361075   4.205798   4.571388   4.709426   3.349156
                   41         42         43
    41  H    0.000000
    42  H    1.768791   0.000000
    43  H    2.339436   2.824372   0.000000
 Stoichiometry    C15H24O4
 Framework group  C1[X(C15H24O4)]
 Deg. of freedom   123
 Full point group                 C1      NOp   1
 Largest Abelian subgroup         C1      NOp   1
 Largest concise Abelian subgroup C1      NOp   1
                         Standard orientation:                         
 ---------------------------------------------------------------------
 Center     Atomic      Atomic             Coordinates (Angstroms)
 Number     Number       Type             X           Y           Z
 ---------------------------------------------------------------------
      1          6           0       -1.811535    0.615623   -0.098052
      2          6           0       -0.998557   -0.381887    0.324116
      3          6           0        0.418940   -0.265834    0.808968
      4          6           0        1.388527    0.436106   -0.177439
      5          6           0        1.120613    1.954785   -0.256536
      6          6           0       -0.177101    2.369452   -0.973861
      7          6           0       -1.519081    2.085854   -0.265401
      8          6           0       -3.147716    0.063608   -0.377300
      9          6           0       -3.161296   -1.403860    0.013519
     10          6           0       -1.683667   -1.754253    0.258504
     11          8           0       -4.110119    0.685499   -0.829348
     12          6           0       -1.665861    2.840073    1.072021
     13          6           0       -1.091530   -2.613434   -0.866630
     14          8           0       -1.581192   -2.447801    1.515155
     15          6           0        2.885844    0.113347    0.145698
     16          6           0        3.350146    0.643489    1.505477
     17          8           0        3.720055    0.662843   -0.902621
     18          6           0        3.194745   -1.392987    0.058873
     19          8           0        2.753761   -1.995704   -1.157820
     20          1           0        0.415285    0.287668    1.758679
     21          1           0        0.782613   -1.267243    1.050055
     22          1           0        1.218713    0.012559   -1.175050
     23          1           0        1.938951    2.431448   -0.809935
     24          1           0        1.141746    2.388157    0.751845
     25          1           0       -0.199560    1.898362   -1.966382
     26          1           0       -0.129231    3.452701   -1.150490
     27          1           0       -2.302936    2.473536   -0.930080
     28          1           0       -3.724510   -1.510375    0.948820
     29          1           0       -3.653463   -2.018518   -0.746484
     30          1           0       -0.963774    2.476016    1.830006
     31          1           0       -2.679294    2.721762    1.473253
     32          1           0       -1.483789    3.912813    0.930032
     33          1           0       -0.010861   -2.748580   -0.740102
     34          1           0       -1.567672   -3.600617   -0.862983
     35          1           0       -1.260728   -2.148483   -1.843781
     36          1           0       -0.710565   -2.879599    1.552501
     37          1           0        4.394859    0.364070    1.684234
     38          1           0        2.744353    0.242213    2.325165
     39          1           0        3.285703    1.736784    1.541876
     40          1           0        3.729497    1.629731   -0.813642
     41          1           0        4.281564   -1.514393    0.172525
     42          1           0        2.713586   -1.945744    0.868228
     43          1           0        3.164655   -1.493464   -1.882965
 ---------------------------------------------------------------------
 Rotational constants (GHZ):      0.5396262      0.2817081      0.2170554
 Standard basis: 6-311+G(d,p) (5D, 7F)
 There are   581 symmetry adapted cartesian basis functions of A   symmetry.
 There are   562 symmetry adapted basis functions of A   symmetry.
   562 basis functions,   876 primitive gaussians,   581 cartesian basis functions
    73 alpha electrons       73 beta electrons
       nuclear repulsion energy      1609.2497481788 Hartrees.
 NAtoms=   43 NActive=   43 NUniq=   43 SFac= 1.00D+00 NAtFMM=   60 NAOKFM=F Big=F
 Integral buffers will be    131072 words long.
 Raffenetti 2 integral format.
 Two-electron integral symmetry is turned on.
 Using the following non-standard input for PCM:
 --- end of non-standard input.
 ------------------------------------------------------------------------------
 Polarizable Continuum Model (PCM)
 =================================
 Model                : PCM (using non-symmetric T matrix).
 Atomic radii         : SMD-Coulomb.
 Polarization charges : Total charges.
 Charge compensation  : None.
 Solution method      : On-the-fly selection.
 Cavity type          : VdW (van der Waals Surface) (Alpha=1.000).
 Cavity algorithm     : GePol (No added spheres)
                        Default sphere list used, NSphG=   43.
                        Lebedev-Laikov grids with approx.  5.0 points / Ang**2.
                        Smoothing algorithm: Karplus/York (Gamma=1.0000).
                        Polarization charges: spherical gaussians, with
                                              point-specific exponents (IZeta= 3).
                        Self-potential: point-specific (ISelfS= 7).
                        Self-field    : sphere-specific E.n sum rule (ISelfD= 2).
 Solvent              : Methanol, Eps=  32.613000 Eps(inf)=   1.765709
 ------------------------------------------------------------------------------
 ------------------------------------------------------------------------------
 Atomic radii for non-electrostatic terms: SMD-CDS.
 ------------------------------------------------------------------------------
 Nuclear repulsion after PCM non-electrostatic terms =     1609.2515048537 Hartrees.
 One-electron integrals computed using PRISM.
 NBasis=   562 RedAO= T EigKep=  1.62D-06  NBF=   562
 NBsUse=   560 1.00D-06 EigRej=  8.82D-07 NBFU=   560
 Initial guess from the checkpoint file:  "DY-202A-7R_17.chk"
 B after Tr=     0.000000    0.000000    0.000000
         Rot=    1.000000    0.000000    0.000000    0.000000 Ang=   0.00 deg.
 Requested convergence on RMS density matrix=1.00D-08 within 128 cycles.
 Requested convergence on MAX density matrix=1.00D-06.
 Requested convergence on             energy=1.00D-06.
 No special actions if energy rises.
 Inv3:  Mode=1 IEnd=    21386700.
 Iteration    1 A*A^-1 deviation from unit magnitude is 6.22D-15 for   2645.
 Iteration    1 A*A^-1 deviation from orthogonality  is 4.97D-15 for   2657   2511.
 Iteration    1 A^-1*A deviation from unit magnitude is 6.88D-15 for   2645.
 Iteration    1 A^-1*A deviation from orthogonality  is 4.74D-11 for   1721   1716.
 Error on total polarization charges =  0.07108
 SCF Done:  E(RmPW1PW91) =  -887.018444577     A.U. after   12 cycles
            NFock= 12  Conv=0.77D-08     -V/T= 2.0048
 SMD-CDS (non-electrostatic) energy       (kcal/mol) =       1.10
 (included in total energy above)
 DoSCS=F DFT=T ScalE2(SS,OS)=  1.000000  1.000000
 Range of M.O.s used for correlation:     1   560
 NBasis=   562 NAE=    73 NBE=    73 NFC=     0 NFV=     0
 NROrb=    560 NOA=    73 NOB=    73 NVA=   487 NVB=   487

 **** Warning!!: The largest alpha MO coefficient is  0.13651831D+03

 NEqPCM:  Using equilibrium solvation (IEInf=0, Eps=  32.6130, EpsInf=   1.7657)
          Differentiating once with respect to magnetic field using GIAOs.
          Electric field/nuclear overlap derivatives assumed to be zero.
 FoFJK:  IHMeth= 1 ICntrl=    6127 DoSepK=F KAlg= 0 I1Cent=   0 FoldK=F
 IRaf=         1 NMat=   1 IRICut=       1 DoRegI=T DoRafI=F ISym2E= 0.
          There are     3 degrees of freedom in the 1st order CPHF.  IDoFFX=0 NUNeed=     3.
      3 vectors produced by pass  0 Test12= 1.19D-12 3.33D-08 XBig12= 2.93D+02 2.83D+00.
 AX will form     3 AO Fock derivatives at one time.
      3 vectors produced by pass  1 Test12= 1.19D-12 3.33D-08 XBig12= 7.16D-01 2.12D-01.
      3 vectors produced by pass  2 Test12= 1.19D-12 3.33D-08 XBig12= 4.29D-03 3.65D-02.
      3 vectors produced by pass  3 Test12= 1.19D-12 3.33D-08 XBig12= 2.94D-05 1.81D-03.
      3 vectors produced by pass  4 Test12= 1.19D-12 3.33D-08 XBig12= 1.83D-07 1.46D-04.
      3 vectors produced by pass  5 Test12= 1.19D-12 3.33D-08 XBig12= 8.26D-10 7.77D-06.
      3 vectors produced by pass  6 Test12= 1.19D-12 3.33D-08 XBig12= 3.35D-12 3.79D-07.
 InvSVY:  IOpt=1 It=  1 EMax= 1.07D-14
 Solved reduced A of dimension    21 with     3 vectors.
 Calculating GIAO nuclear magnetic shielding tensors.
 SCF GIAO Magnetic shielding tensor (ppm):
      1  C    Isotropic =    35.4498   Anisotropy =   139.4991
   XX=   -17.5882   YX=   -31.8679   ZX=   -40.4142
   XY=   -32.2567   YY=     9.4563   ZY=    12.6128
   XZ=   -40.9622   YZ=     3.8505   ZZ=   114.4812
   Eigenvalues:   -44.6942    22.5943   128.4492
      2  C    Isotropic =    -7.4793   Anisotropy =   203.6008
   XX=   -60.6190   YX=   -47.1635   ZX=   -58.8033
   XY=   -41.3510   YY=   -62.4214   ZY=     5.3668
   XZ=   -75.3254   YZ=    15.8234   ZZ=   100.6027
   Eigenvalues:  -114.2423   -36.4500   128.2546
      3  C    Isotropic =   155.1076   Anisotropy =    26.3151
   XX=   160.0560   YX=     6.2292   ZX=    -9.6630
   XY=     5.2820   YY=   143.0081   ZY=    -0.8565
   XZ=   -10.1082   YZ=    -6.9763   ZZ=   162.2586
   Eigenvalues:   141.2004   151.4714   172.6510
      4  C    Isotropic =   143.2159   Anisotropy =    18.1758
   XX=   153.9015   YX=     3.4368   ZX=     1.8483
   XY=    -1.4868   YY=   132.7855   ZY=    -1.5042
   XZ=     6.5152   YZ=    -7.8938   ZZ=   142.9605
   Eigenvalues:   130.6827   143.6318   155.3330
      5  C    Isotropic =   160.5184   Anisotropy =    20.6411
   XX=   155.7344   YX=    -2.9204   ZX=     4.0476
   XY=     1.0198   YY=   173.1595   ZY=    -5.2610
   XZ=     0.5675   YZ=    -4.0613   ZZ=   152.6612
   Eigenvalues:   150.7839   156.4921   174.2791
      6  C    Isotropic =   152.0821   Anisotropy =    15.0375
   XX=   155.9574   YX=    -4.3444   ZX=    -8.4821
   XY=    -4.6139   YY=   149.8018   ZY=    -2.4181
   XZ=    -5.8497   YZ=     2.8555   ZZ=   150.4870
   Eigenvalues:   144.3373   149.8019   162.1071
      7  C    Isotropic =   156.4587   Anisotropy =    12.5748
   XX=   154.2169   YX=     1.7931   ZX=    -5.1396
   XY=     2.1166   YY=   157.2570   ZY=     1.6358
   XZ=   -11.8783   YZ=     3.3998   ZZ=   157.9020
   Eigenvalues:   146.4595   158.0746   164.8419
      8  C    Isotropic =   -29.8203   Anisotropy =   158.7775
   XX=   -70.2912   YX=   -17.2914   ZX=   -40.8615
   XY=   -23.2984   YY=   -75.0333   ZY=    34.0974
   XZ=   -36.9773   YZ=    31.4003   ZZ=    55.8637
   Eigenvalues:   -93.1184   -72.3738    76.0314
      9  C    Isotropic =   133.8438   Anisotropy =    31.3009
   XX=   139.9033   YX=   -15.0765   ZX=    -4.7650
   XY=    -9.2405   YY=   144.4642   ZY=    -0.8734
   XZ=     4.1957   YZ=    -5.8876   ZZ=   117.1640
   Eigenvalues:   116.5825   130.2379   154.7111
     10  C    Isotropic =   105.0680   Anisotropy =    39.0854
   XX=    95.8854   YX=     6.6332   ZX=     0.2488
   XY=     6.8566   YY=   102.3431   ZY=   -17.7116
   XZ=     6.3983   YZ=   -22.5664   ZZ=   116.9755
   Eigenvalues:    83.6930   100.3861   131.1249
     11  O    Isotropic =  -158.4984   Anisotropy =   791.1398
   XX=  -444.4566   YX=    93.7382   ZX=  -272.4838
   XY=    56.2835   YY=  -272.9683   ZY=   188.4040
   XZ=  -236.6961   YZ=   205.2046   ZZ=   241.9298
   Eigenvalues:  -589.9901  -254.4331   368.9282
     12  C    Isotropic =   171.1703   Anisotropy =    27.9780
   XX=   155.5413   YX=     0.2005   ZX=    -7.3675
   XY=     3.3657   YY=   180.4817   ZY=     8.6295
   XZ=   -10.4991   YZ=    11.5391   ZZ=   177.4879
   Eigenvalues:   151.3947   172.2939   189.8223
     13  C    Isotropic =   160.1280   Anisotropy =    40.2289
   XX=   146.2118   YX=   -10.3719   ZX=   -11.8352
   XY=   -12.0586   YY=   158.9135   ZY=    14.6638
   XZ=    -5.9520   YZ=    11.6253   ZZ=   175.2587
   Eigenvalues:   139.6305   153.8063   186.9473
     14  O    Isotropic =   256.4714   Anisotropy =    64.0377
   XX=   260.9236   YX=   -29.1388   ZX=     0.5787
   XY=   -20.0583   YY=   211.2441   ZY=    -1.1720
   XZ=    -5.9573   YZ=   -24.6074   ZZ=   297.2467
   Eigenvalues:   199.4114   270.8397   299.1632
     15  C    Isotropic =   106.3304   Anisotropy =    41.5753
   XX=   113.3743   YX=    13.1098   ZX=   -12.5444
   XY=     9.8635   YY=    97.0037   ZY=   -12.1142
   XZ=   -15.7601   YZ=   -16.1034   ZZ=   108.6130
   Eigenvalues:    87.3703    97.5736   134.0472
     16  C    Isotropic =   168.7193   Anisotropy =    34.9111
   XX=   158.4206   YX=     7.0524   ZX=     8.8450
   XY=     4.3992   YY=   160.1151   ZY=     9.0893
   XZ=     2.5032   YZ=     9.5126   ZZ=   187.6221
   Eigenvalues:   153.3498   160.8147   191.9934
     17  O    Isotropic =   256.9984   Anisotropy =    52.2437
   XX=   251.0145   YX=     6.4063   ZX=   -18.2678
   XY=     4.8601   YY=   242.8186   ZY=    -8.3359
   XZ=   -24.0000   YZ=   -12.6264   ZZ=   277.1621
   Eigenvalues:   239.1951   239.9725   291.8275
     18  C    Isotropic =   115.9538   Anisotropy =    54.4565
   XX=   100.0173   YX=    -1.2558   ZX=    14.6414
   XY=     2.6337   YY=   122.6236   ZY=    24.6637
   XZ=    21.3138   YZ=    24.5702   ZZ=   125.2204
   Eigenvalues:    86.2551   109.3481   152.2581
     19  O    Isotropic =   313.6390   Anisotropy =    46.0772
   XX=   306.0307   YX=     9.4938   ZX=    -4.5023
   XY=    -0.0923   YY=   309.2343   ZY=   -33.9468
   XZ=    -9.1675   YZ=   -13.5328   ZZ=   325.6520
   Eigenvalues:   292.3227   304.2372   344.3571
     20  H    Isotropic =    29.2631   Anisotropy =     4.5647
   XX=    28.9133   YX=     0.0353   ZX=    -1.1952
   XY=    -0.0644   YY=    27.1103   ZY=     0.5523
   XZ=     0.3942   YZ=     2.6458   ZZ=    31.7658
   Eigenvalues:    26.6092    28.8740    32.3063
     21  H    Isotropic =    29.0749   Anisotropy =     7.7012
   XX=    31.7230   YX=     1.5112   ZX=    -0.7260
   XY=     2.2039   YY=    31.7692   ZY=    -2.2961
   XZ=    -0.4735   YZ=    -3.4013   ZZ=    23.7326
   Eigenvalues:    22.8253    30.1904    34.2091
     22  H    Isotropic =    29.9489   Anisotropy =     4.0739
   XX=    30.2487   YX=    -1.2810   ZX=     0.5917
   XY=    -1.4869   YY=    30.0629   ZY=     2.5480
   XZ=    -1.0764   YZ=     1.9150   ZZ=    29.5352
   Eigenvalues:    27.3425    29.8393    32.6649
     23  H    Isotropic =    29.9940   Anisotropy =     7.6387
   XX=    34.0042   YX=     0.1764   ZX=    -1.6401
   XY=     1.0237   YY=    31.2929   ZY=    -4.2449
   XZ=    -1.7507   YZ=    -4.2296   ZZ=    24.6848
   Eigenvalues:    22.4761    32.4194    35.0864
     24  H    Isotropic =    29.8174   Anisotropy =     4.3861
   XX=    30.6337   YX=    -1.8143   ZX=     2.5799
   XY=    -1.7151   YY=    29.9465   ZY=     3.4122
   XZ=     1.3933   YZ=     3.1584   ZZ=    28.8721
   Eigenvalues:    24.8583    31.8525    32.7414
     25  H    Isotropic =    30.2529   Anisotropy =     6.9393
   XX=    29.6251   YX=    -0.8463   ZX=     0.2129
   XY=    -0.9915   YY=    26.2726   ZY=    -0.3028
   XZ=    -0.2021   YZ=    -0.4812   ZZ=    34.8608
   Eigenvalues:    26.0211    29.8584    34.8791
     26  H    Isotropic =    29.8635   Anisotropy =    10.0379
   XX=    29.0868   YX=    -0.4738   ZX=    -0.1159
   XY=    -0.8872   YY=    34.2136   ZY=    -4.5610
   XZ=    -0.5265   YZ=    -5.1665   ZZ=    26.2902
   Eigenvalues:    23.9131    29.1220    36.5555
     27  H    Isotropic =    28.8191   Anisotropy =     9.2837
   XX=    32.6958   YX=    -0.4364   ZX=     3.5759
   XY=    -1.7068   YY=    25.8869   ZY=    -1.1969
   XZ=     3.9034   YZ=    -1.4576   ZZ=    27.8744
   Eigenvalues:    25.0723    26.3767    35.0082
     28  H    Isotropic =    29.0467   Anisotropy =     6.9792
   XX=    32.2991   YX=     0.0476   ZX=    -2.5570
   XY=    -0.2033   YY=    26.5875   ZY=    -0.6269
   XZ=    -2.8487   YZ=    -2.2276   ZZ=    28.2534
   Eigenvalues:    25.4014    28.0391    33.6995
     29  H    Isotropic =    29.0442   Anisotropy =     6.0450
   XX=    31.4152   YX=    -0.1104   ZX=     2.2001
   XY=     1.0271   YY=    28.6920   ZY=     2.2863
   XZ=     2.8537   YZ=     2.4373   ZZ=    27.0256
   Eigenvalues:    24.8150    29.2435    33.0742
     30  H    Isotropic =    30.3314   Anisotropy =     5.1484
   XX=    29.8137   YX=    -3.2274   ZX=     0.8554
   XY=    -2.2550   YY=    28.2714   ZY=     1.0187
   XZ=     2.8189   YZ=     1.5613   ZZ=    32.9091
   Eigenvalues:    25.5663    31.6643    33.7637
     31  H    Isotropic =    30.7888   Anisotropy =     9.6825
   XX=    33.7645   YX=    -1.2819   ZX=    -3.7099
   XY=    -0.6435   YY=    28.3587   ZY=     1.9583
   XZ=    -5.0343   YZ=     2.8290   ZZ=    30.2431
   Eigenvalues:    26.1294    28.9932    37.2437
     32  H    Isotropic =    30.8310   Anisotropy =    11.2019
   XX=    27.3594   YX=    -1.1028   ZX=    -1.1791
   XY=    -0.4781   YY=    37.7922   ZY=     1.3906
   XZ=    -0.3764   YZ=     2.9252   ZZ=    27.3414
   Eigenvalues:    26.4628    27.7312    38.2989
     33  H    Isotropic =    29.9051   Anisotropy =     7.7254
   XX=    34.9643   YX=     0.5325   ZX=    -0.2430
   XY=    -0.4833   YY=    29.0036   ZY=     1.7081
   XZ=    -1.5179   YZ=     3.1480   ZZ=    25.7474
   Eigenvalues:    24.3931    30.2668    35.0553
     34  H    Isotropic =    30.0621   Anisotropy =     9.3743
   XX=    28.4465   YX=     1.6250   ZX=     0.0601
   XY=     2.6409   YY=    34.7417   ZY=     2.1807
   XZ=     0.2997   YZ=     3.7980   ZZ=    26.9981
   Eigenvalues:    25.8538    28.0209    36.3116
     35  H    Isotropic =    30.6430   Anisotropy =     7.8209
   XX=    27.9555   YX=     0.1120   ZX=    -0.0237
   XY=     0.1359   YY=    28.1707   ZY=     0.2007
   XZ=     0.6237   YZ=     0.9350   ZZ=    35.8029
   Eigenvalues:    27.8987    28.1734    35.8569
     36  H    Isotropic =    29.2465   Anisotropy =    14.8048
   XX=    34.9244   YX=    -5.1818   ZX=     1.3885
   XY=    -5.7624   YY=    27.9245   ZY=    -5.2036
   XZ=     2.3436   YZ=    -4.6528   ZZ=    24.8905
   Eigenvalues:    20.9749    27.6482    39.1163
     37  H    Isotropic =    30.8833   Anisotropy =     9.8906
   XX=    35.1934   YX=    -1.0653   ZX=     3.7039
   XY=    -0.6818   YY=    27.7918   ZY=     0.6528
   XZ=     4.6866   YZ=     0.5730   ZZ=    29.6647
   Eigenvalues:    26.6165    28.5563    37.4770
     38  H    Isotropic =    30.6529   Anisotropy =     7.7723
   XX=    30.0677   YX=     1.2423   ZX=    -0.1588
   XY=     1.1529   YY=    26.3184   ZY=    -0.9679
   XZ=    -1.2990   YZ=    -1.2376   ZZ=    35.5727
   Eigenvalues:    25.8914    30.2329    35.8345
     39  H    Isotropic =    30.5224   Anisotropy =     7.4383
   XX=    29.1489   YX=     0.9060   ZX=     2.7857
   XY=    -0.2161   YY=    33.7668   ZY=     2.1074
   XZ=     2.8149   YZ=     3.7457   ZZ=    28.6514
   Eigenvalues:    25.5854    30.5005    35.4813
     40  H    Isotropic =    29.2318   Anisotropy =    15.5904
   XX=    27.1744   YX=     2.6681   ZX=    -3.9625
   XY=     2.2640   YY=    38.6389   ZY=    -2.2325
   XZ=    -2.8280   YZ=    -2.2111   ZZ=    21.8821
   Eigenvalues:    20.1753    27.8947    39.6254
     41  H    Isotropic =    28.0233   Anisotropy =     6.6940
   XX=    30.2288   YX=    -2.6636   ZX=     2.6218
   XY=    -1.8723   YY=    27.2660   ZY=     2.1397
   XZ=     4.2745   YZ=     2.0381   ZZ=    26.5751
   Eigenvalues:    22.5939    28.9900    32.4860
     42  H    Isotropic =    27.7643   Anisotropy =     3.1471
   XX=    26.3605   YX=    -0.0436   ZX=     0.5690
   XY=    -0.6589   YY=    28.8164   ZY=    -0.6641
   XZ=    -0.3711   YZ=    -1.9710   ZZ=    28.1160
   Eigenvalues:    26.3049    27.1257    29.8624
     43  H    Isotropic =    29.5803   Anisotropy =    16.2477
   XX=    24.0624   YX=     2.9783   ZX=    -6.5266
   XY=     4.5419   YY=    28.1864   ZY=    -1.8574
   XZ=    -6.6931   YZ=    -2.6324   ZZ=    36.4922
   Eigenvalues:    20.2974    28.0315    40.4121
 End of Minotr F.D. properties file   721 does not exist.
 End of Minotr F.D. properties file   722 does not exist.
 End of Minotr F.D. properties file   788 does not exist.

 **********************************************************************

            Population analysis using the SCF density.

 **********************************************************************

 Orbital symmetries:
       Occupied  (A) (A) (A) (A) (A) (A) (A) (A) (A) (A) (A) (A)
                 (A) (A) (A) (A) (A) (A) (A) (A) (A) (A) (A) (A)
                 (A) (A) (A) (A) (A) (A) (A) (A) (A) (A) (A) (A)
                 (A) (A) (A) (A) (A) (A) (A) (A) (A) (A) (A) (A)
                 (A) (A) (A) (A) (A) (A) (A) (A) (A) (A) (A) (A)
                 (A) (A) (A) (A) (A) (A) (A) (A) (A) (A) (A) (A)
                 (A)
       Virtual   (A) (A) (A) (A) (A) (A) (A) (A) (A) (A) (A) (A)
                 (A) (A) (A) (A) (A) (A) (A) (A) (A) (A) (A) (A)
                 (A) (A) (A) (A) (A) (A) (A) (A) (A) (A) (A) (A)
                 (A) (A) (A) (A) (A) (A) (A) (A) (A) (A) (A) (A)
                 (A) (A) (A) (A) (A) (A) (A) (A) (A) (A) (A) (A)
                 (A) (A) (A) (A) (A) (A) (A) (A) (A) (A) (A) (A)
                 (A) (A) (A) (A) (A) (A) (A) (A) (A) (A) (A) (A)
                 (A) (A) (A) (A) (A) (A) (A) (A) (A) (A) (A) (A)
                 (A) (A) (A) (A) (A) (A) (A) (A) (A) (A) (A) (A)
                 (A) (A) (A) (A) (A) (A) (A) (A) (A) (A) (A) (A)
                 (A) (A) (A) (A) (A) (A) (A) (A) (A) (A) (A) (A)
                 (A) (A) (A) (A) (A) (A) (A) (A) (A) (A) (A) (A)
                 (A) (A) (A) (A) (A) (A) (A) (A) (A) (A) (A) (A)
                 (A) (A) (A) (A) (A) (A) (A) (A) (A) (A) (A) (A)
                 (A) (A) (A) (A) (A) (A) (A) (A) (A) (A) (A) (A)
                 (A) (A) (A) (A) (A) (A) (A) (A) (A) (A) (A) (A)
                 (A) (A) (A) (A) (A) (A) (A) (A) (A) (A) (A) (A)
                 (A) (A) (A) (A) (A) (A) (A) (A) (A) (A) (A) (A)
                 (A) (A) (A) (A) (A) (A) (A) (A) (A) (A) (A) (A)
                 (A) (A) (A) (A) (A) (A) (A) (A) (A) (A) (A) (A)
                 (A) (A) (A) (A) (A) (A) (A) (A) (A) (A) (A) (A)
                 (A) (A) (A) (A) (A) (A) (A) (A) (A) (A) (A) (A)
                 (A) (A) (A) (A) (A) (A) (A) (A) (A) (A) (A) (A)
                 (A) (A) (A) (A) (A) (A) (A) (A) (A) (A) (A) (A)
                 (A) (A) (A) (A) (A) (A) (A) (A) (A) (A) (A) (A)
                 (A) (A) (A) (A) (A) (A) (A) (A) (A) (A) (A) (A)
                 (A) (A) (A) (A) (A) (A) (A) (A) (A) (A) (A) (A)
                 (A) (A) (A) (A) (A) (A) (A) (A) (A) (A) (A) (A)
                 (A) (A) (A) (A) (A) (A) (A) (A) (A) (A) (A) (A)
                 (A) (A) (A) (A) (A) (A) (A) (A) (A) (A) (A) (A)
                 (A) (A) (A) (A) (A) (A) (A) (A) (A) (A) (A) (A)
                 (A) (A) (A) (A) (A) (A) (A) (A) (A) (A) (A) (A)
                 (A) (A) (A) (A) (A) (A) (A) (A) (A) (A) (A) (A)
                 (A) (A) (A) (A) (A) (A) (A) (A) (A) (A) (A) (A)
                 (A) (A) (A) (A) (A) (A) (A) (A) (A) (A) (A) (A)
                 (A) (A) (A) (A) (A) (A) (A) (A) (A) (A) (A) (A)
                 (A) (A) (A) (A) (A) (A) (A) (A) (A) (A) (A) (A)
                 (A) (A) (A) (A) (A) (A) (A) (A) (A) (A) (A) (A)
                 (A) (A) (A) (A) (A) (A) (A) (A) (A) (A) (A) (A)
                 (A) (A) (A) (A) (A) (A) (A) (A) (A) (A) (A) (A)
                 (A) (A) (A) (A) (A) (A) (A)
 The electronic state is 1-A.
 Alpha  occ. eigenvalues --  -19.22659 -19.22233 -19.22123 -19.21072 -10.32679
 Alpha  occ. eigenvalues --  -10.30806 -10.29656 -10.27419 -10.26530 -10.24272
 Alpha  occ. eigenvalues --  -10.24055 -10.24032 -10.23738 -10.23514 -10.22461
 Alpha  occ. eigenvalues --  -10.22392 -10.22292 -10.21894 -10.21621  -1.07250
 Alpha  occ. eigenvalues --   -1.06567  -1.06109  -1.04324  -0.89059  -0.84044
 Alpha  occ. eigenvalues --   -0.81900  -0.77715  -0.77054  -0.74626  -0.71240
 Alpha  occ. eigenvalues --   -0.70020  -0.68371  -0.65752  -0.63412  -0.60544
 Alpha  occ. eigenvalues --   -0.57930  -0.57056  -0.53941  -0.52413  -0.51312
 Alpha  occ. eigenvalues --   -0.50145  -0.49082  -0.48926  -0.47724  -0.46232
 Alpha  occ. eigenvalues --   -0.45635  -0.44919  -0.44281  -0.43797  -0.43484
 Alpha  occ. eigenvalues --   -0.43205  -0.41660  -0.41109  -0.40351  -0.39909
 Alpha  occ. eigenvalues --   -0.39750  -0.39073  -0.38946  -0.37876  -0.37307
 Alpha  occ. eigenvalues --   -0.36099  -0.35943  -0.35369  -0.34852  -0.34370
 Alpha  occ. eigenvalues --   -0.33465  -0.33005  -0.31781  -0.30312  -0.29923
 Alpha  occ. eigenvalues --   -0.28797  -0.27218  -0.26525
 Alpha virt. eigenvalues --   -0.05296   0.00481   0.01806   0.01900   0.02047
 Alpha virt. eigenvalues --    0.03267   0.03726   0.03822   0.04452   0.04484
 Alpha virt. eigenvalues --    0.05319   0.05709   0.06291   0.06531   0.06646
 Alpha virt. eigenvalues --    0.06941   0.07132   0.07591   0.08624   0.08869
 Alpha virt. eigenvalues --    0.09075   0.09580   0.09678   0.10086   0.10542
 Alpha virt. eigenvalues --    0.11155   0.11362   0.11958   0.12328   0.12338
 Alpha virt. eigenvalues --    0.12859   0.13444   0.13771   0.14139   0.14573
 Alpha virt. eigenvalues --    0.15321   0.15513   0.15939   0.16325   0.16788
 Alpha virt. eigenvalues --    0.17056   0.17282   0.17387   0.17619   0.17978
 Alpha virt. eigenvalues --    0.18369   0.18686   0.18855   0.19027   0.19357
 Alpha virt. eigenvalues --    0.19710   0.19834   0.20470   0.20676   0.21156
 Alpha virt. eigenvalues --    0.21371   0.21808   0.22013   0.22110   0.22186
 Alpha virt. eigenvalues --    0.22628   0.23008   0.23374   0.23398   0.23731
 Alpha virt. eigenvalues --    0.24274   0.24444   0.24799   0.25206   0.25435
 Alpha virt. eigenvalues --    0.25600   0.26095   0.26430   0.26793   0.27075
 Alpha virt. eigenvalues --    0.27397   0.27664   0.27910   0.28228   0.28993
 Alpha virt. eigenvalues --    0.29483   0.29529   0.29808   0.30414   0.30731
 Alpha virt. eigenvalues --    0.30922   0.31206   0.31803   0.32078   0.32492
 Alpha virt. eigenvalues --    0.32753   0.33190   0.33301   0.33926   0.34382
 Alpha virt. eigenvalues --    0.34737   0.35098   0.35300   0.35902   0.36310
 Alpha virt. eigenvalues --    0.36845   0.37175   0.37446   0.38014   0.38318
 Alpha virt. eigenvalues --    0.39144   0.39638   0.39773   0.40506   0.40603
 Alpha virt. eigenvalues --    0.41487   0.42120   0.42392   0.43597   0.44796
 Alpha virt. eigenvalues --    0.45546   0.45959   0.46077   0.47481   0.48194
 Alpha virt. eigenvalues --    0.48246   0.49560   0.49912   0.50504   0.51125
 Alpha virt. eigenvalues --    0.52093   0.53108   0.53936   0.55054   0.55306
 Alpha virt. eigenvalues --    0.56412   0.56771   0.57262   0.57926   0.58904
 Alpha virt. eigenvalues --    0.59296   0.60432   0.60584   0.61679   0.62195
 Alpha virt. eigenvalues --    0.62989   0.63559   0.64880   0.64955   0.65209
 Alpha virt. eigenvalues --    0.66393   0.66764   0.67078   0.67654   0.68506
 Alpha virt. eigenvalues --    0.69016   0.69513   0.69878   0.70449   0.70847
 Alpha virt. eigenvalues --    0.71619   0.72140   0.72607   0.72984   0.73544
 Alpha virt. eigenvalues --    0.73705   0.74432   0.74866   0.75162   0.75407
 Alpha virt. eigenvalues --    0.76216   0.76661   0.76813   0.77441   0.78193
 Alpha virt. eigenvalues --    0.78548   0.79125   0.79836   0.80243   0.80495
 Alpha virt. eigenvalues --    0.81499   0.81743   0.82492   0.83386   0.83800
 Alpha virt. eigenvalues --    0.85066   0.86695   0.87337   0.87701   0.88685
 Alpha virt. eigenvalues --    0.91231   0.92927   0.93836   0.94642   0.96153
 Alpha virt. eigenvalues --    0.96436   0.96891   0.98137   1.00020   1.02159
 Alpha virt. eigenvalues --    1.03067   1.05935   1.06415   1.07589   1.09099
 Alpha virt. eigenvalues --    1.09613   1.10545   1.12158   1.14141   1.15211
 Alpha virt. eigenvalues --    1.16630   1.17341   1.18749   1.19538   1.20595
 Alpha virt. eigenvalues --    1.20990   1.22381   1.22736   1.24178   1.25169
 Alpha virt. eigenvalues --    1.25925   1.26825   1.27483   1.27762   1.28548
 Alpha virt. eigenvalues --    1.29645   1.30841   1.32122   1.32721   1.33723
 Alpha virt. eigenvalues --    1.34970   1.35285   1.37972   1.38614   1.40129
 Alpha virt. eigenvalues --    1.42840   1.44087   1.44278   1.45312   1.46823
 Alpha virt. eigenvalues --    1.47673   1.48380   1.48656   1.50159   1.51710
 Alpha virt. eigenvalues --    1.52584   1.52812   1.53303   1.54955   1.55198
 Alpha virt. eigenvalues --    1.55395   1.55946   1.56389   1.57239   1.57511
 Alpha virt. eigenvalues --    1.58902   1.59607   1.60638   1.61309   1.61871
 Alpha virt. eigenvalues --    1.62354   1.62691   1.63501   1.63868   1.64716
 Alpha virt. eigenvalues --    1.65287   1.66260   1.67571   1.67953   1.68279
 Alpha virt. eigenvalues --    1.68872   1.69727   1.70262   1.70406   1.71623
 Alpha virt. eigenvalues --    1.72023   1.72624   1.73687   1.74275   1.75229
 Alpha virt. eigenvalues --    1.75852   1.76200   1.77003   1.78045   1.78490
 Alpha virt. eigenvalues --    1.79305   1.80411   1.81085   1.82228   1.83130
 Alpha virt. eigenvalues --    1.83524   1.83999   1.84899   1.85647   1.86392
 Alpha virt. eigenvalues --    1.87855   1.90211   1.90621   1.90692   1.91883
 Alpha virt. eigenvalues --    1.93677   1.94651   1.95260   1.97365   1.98115
 Alpha virt. eigenvalues --    1.98749   1.99799   2.00581   2.02001   2.03620
 Alpha virt. eigenvalues --    2.04188   2.05356   2.06470   2.07427   2.09995
 Alpha virt. eigenvalues --    2.11010   2.11746   2.12234   2.13090   2.14789
 Alpha virt. eigenvalues --    2.15559   2.16674   2.17480   2.17987   2.20749
 Alpha virt. eigenvalues --    2.21074   2.22162   2.22987   2.23843   2.24824
 Alpha virt. eigenvalues --    2.25031   2.26396   2.29324   2.30905   2.31404
 Alpha virt. eigenvalues --    2.32283   2.34025   2.34873   2.36855   2.38710
 Alpha virt. eigenvalues --    2.39063   2.40680   2.43169   2.44079   2.46800
 Alpha virt. eigenvalues --    2.47541   2.49083   2.51360   2.52713   2.52994
 Alpha virt. eigenvalues --    2.53660   2.55086   2.55810   2.56101   2.57893
 Alpha virt. eigenvalues --    2.58140   2.58724   2.59604   2.60273   2.60673
 Alpha virt. eigenvalues --    2.61371   2.63179   2.64513   2.65907   2.66529
 Alpha virt. eigenvalues --    2.66916   2.68243   2.68753   2.70214   2.71427
 Alpha virt. eigenvalues --    2.72367   2.73485   2.73966   2.74818   2.76457
 Alpha virt. eigenvalues --    2.77864   2.77973   2.79435   2.80955   2.81255
 Alpha virt. eigenvalues --    2.82650   2.84132   2.85851   2.86867   2.87409
 Alpha virt. eigenvalues --    2.88255   2.90477   2.90917   2.91718   2.93047
 Alpha virt. eigenvalues --    2.94317   2.95425   2.96342   2.98914   2.99300
 Alpha virt. eigenvalues --    3.00533   3.00971   3.02912   3.04636   3.06770
 Alpha virt. eigenvalues --    3.07418   3.08403   3.10756   3.11879   3.12485
 Alpha virt. eigenvalues --    3.15273   3.15890   3.17122   3.17641   3.18252
 Alpha virt. eigenvalues --    3.20514   3.20993   3.22617   3.24055   3.24830
 Alpha virt. eigenvalues --    3.27606   3.29625   3.30910   3.32575   3.36422
 Alpha virt. eigenvalues --    3.36697   3.38040   3.39859   3.41710   3.44311
 Alpha virt. eigenvalues --    3.50027   3.51892   3.61176   3.62552   3.66234
 Alpha virt. eigenvalues --    3.71862   3.79291   3.80250   3.81197   3.82698
 Alpha virt. eigenvalues --    3.84362   3.85385   3.85486   3.86429   3.87099
 Alpha virt. eigenvalues --    3.88046   3.90954   3.91414   3.92071   3.93463
 Alpha virt. eigenvalues --    3.94806   4.04148   4.06961   4.08741   4.12318
 Alpha virt. eigenvalues --    4.15113   4.16742   4.21460   4.27556   4.30624
 Alpha virt. eigenvalues --    4.33621   4.34118   4.37961   4.43004   4.45812
 Alpha virt. eigenvalues --    4.55593   5.12175   5.16957   5.18398   5.20448
 Alpha virt. eigenvalues --    5.26347   5.45966   5.46160   5.47400   5.65528
 Alpha virt. eigenvalues --    5.69711   5.72119   5.77664  23.73163  23.84025
 Alpha virt. eigenvalues --   23.86715  23.90699  23.94722  23.96423  23.99385
 Alpha virt. eigenvalues --   24.01551  24.03154  24.04898  24.06855  24.07351
 Alpha virt. eigenvalues --   24.08224  24.12023  24.28540  50.04839  50.06353
 Alpha virt. eigenvalues --   50.08663  50.13779
          Condensed to atoms (all electrons):
               1          2          3          4          5          6
     1  C   13.627408   2.299733  -1.610398   0.499828   0.646409  -0.427012
     2  C    2.299733  13.838182  -1.487979  -1.833908   0.193749   0.832330
     3  C   -1.610398  -1.487979   9.573658  -0.729880  -0.754547   0.057037
     4  C    0.499828  -1.833908  -0.729880  15.163995  -2.396257  -0.795256
     5  C    0.646409   0.193749  -0.754547  -2.396257  10.444526  -1.518529
     6  C   -0.427012   0.832330   0.057037  -0.795256  -1.518529  10.187346
     7  C   -4.390520  -1.552670   1.480393   0.807403  -0.713744  -1.892138
     8  C   -1.670336  -1.654912  -1.851899   0.041065  -0.118125  -0.183839
     9  C    1.399289   3.013044  -0.102390   0.137352   0.095822  -0.102980
    10  C   -3.822974  -7.258341   1.438810  -0.455519   0.265104   0.217314
    11  O    0.025346   0.078439   0.015529  -0.000979   0.001865   0.013274
    12  C   -0.473170  -0.060037  -0.046937   0.065333  -0.377354   0.041024
    13  C   -0.021301  -0.235472  -0.030029  -0.142360  -0.079104   0.087950
    14  O   -0.007066  -0.168265  -0.035298   0.019179  -0.003710  -0.009994
    15  C   -0.454306   0.350531  -0.496026  -5.243147   0.459981  -0.221886
    16  C   -0.013153  -0.007207  -0.141657  -0.045959  -0.101027   0.141776
    17  O    0.004836   0.033575   0.072232  -0.286826  -0.131884   0.026436
    18  C    0.110602   0.035812   0.296559   0.657195  -0.283183  -0.206472
    19  O    0.016702  -0.031907  -0.012671   0.314179   0.009676  -0.010048
    20  H   -0.031423  -0.027305   0.465418   0.010493  -0.015974  -0.028931
    21  H    0.025446  -0.048165   0.309430   0.015410   0.020376  -0.003706
    22  H   -0.000539  -0.030935  -0.014529   0.478610  -0.039324  -0.054173
    23  H   -0.008347  -0.004389   0.047121  -0.109220   0.412025  -0.079299
    24  H   -0.010447  -0.025006  -0.016198   0.029811   0.436192  -0.066647
    25  H    0.005340  -0.032548  -0.004561   0.033898  -0.054813   0.447577
    26  H    0.030220   0.018313   0.006177   0.014477  -0.080638   0.459722
    27  H   -0.143341   0.031571   0.010720   0.006317  -0.023188  -0.038018
    28  H    0.002743  -0.042073   0.014266  -0.000248  -0.000449  -0.001651
    29  H    0.032683   0.013945   0.005066  -0.000353  -0.000366   0.001275
    30  H   -0.105918  -0.002355   0.015870   0.027286  -0.016332  -0.071657
    31  H   -0.058728   0.013569   0.012316  -0.011124   0.004057   0.034447
    32  H    0.081567   0.014146  -0.004837  -0.005741   0.007369   0.020313
    33  H   -0.012512  -0.013514   0.017617  -0.005096  -0.004158   0.002268
    34  H    0.007643   0.079999  -0.003181   0.003602   0.000388  -0.001198
    35  H   -0.014773  -0.060693  -0.014273  -0.008749   0.004618   0.004831
    36  H    0.022023   0.155912  -0.034596   0.024106   0.000298  -0.000207
    37  H    0.001372  -0.001291  -0.000211   0.121021  -0.013223   0.001571
    38  H   -0.001800   0.011863   0.031048  -0.133762   0.015299  -0.007270
    39  H   -0.003064   0.003979  -0.017644  -0.080487   0.044532   0.011778
    40  H    0.002960   0.000800   0.011835   0.048703   0.009163  -0.023481
    41  H    0.000121  -0.005715   0.001799   0.122849   0.003771   0.000023
    42  H    0.002439   0.027378  -0.000131  -0.103596  -0.001656   0.001170
    43  H    0.000385  -0.001379  -0.012413  -0.035945   0.007877  -0.000741
               7          8          9         10         11         12
     1  C   -4.390520  -1.670336   1.399289  -3.822974   0.025346  -0.473170
     2  C   -1.552670  -1.654912   3.013044  -7.258341   0.078439  -0.060037
     3  C    1.480393  -1.851899  -0.102390   1.438810   0.015529  -0.046937
     4  C    0.807403   0.041065   0.137352  -0.455519  -0.000979   0.065333
     5  C   -0.713744  -0.118125   0.095822   0.265104   0.001865  -0.377354
     6  C   -1.892138  -0.183839  -0.102980   0.217314   0.013274   0.041024
     7  C   12.275138  -0.724260  -0.446860  -0.035809  -0.071758   0.343081
     8  C   -0.724260  12.369599  -2.736569   1.860477   0.313174   0.153681
     9  C   -0.446860  -2.736569  11.790238  -6.076986  -0.055764  -0.153745
    10  C   -0.035809   1.860477  -6.076986  19.028620  -0.066630   0.057218
    11  O   -0.071758   0.313174  -0.055764  -0.066630   8.224228  -0.054559
    12  C    0.343081   0.153681  -0.153745   0.057218  -0.054559   6.186053
    13  C   -0.127416   0.392020  -0.935534   0.227524  -0.002460   0.014226
    14  O    0.007814   0.011726  -0.286083   0.604363  -0.001194  -0.003026
    15  C    0.390854  -0.147376   0.142455  -0.255002  -0.000144  -0.000349
    16  C   -0.080998  -0.010492  -0.001952  -0.038150   0.000075   0.003381
    17  O   -0.004069  -0.000305   0.000410  -0.011693   0.000001   0.001690
    18  C    0.056621   0.015937  -0.019334  -0.056154  -0.000113  -0.007481
    19  O    0.000655   0.005097  -0.001738   0.003463  -0.000001  -0.000293
    20  H    0.011785  -0.006749   0.004671   0.027339  -0.000009  -0.010964
    21  H   -0.003222   0.020891  -0.000295   0.007695   0.000022  -0.000013
    22  H    0.013828  -0.001974   0.001709  -0.001646   0.000009  -0.002325
    23  H    0.054161   0.000386   0.000357  -0.002469  -0.000005  -0.000754
    24  H    0.014336   0.002429  -0.000783  -0.007641   0.000010   0.004127
    25  H   -0.031676   0.017997   0.002808  -0.010522   0.000084  -0.002732
    26  H   -0.091790  -0.007629   0.000788   0.004170   0.000061  -0.003696
    27  H    0.508579  -0.031982  -0.009978   0.023600   0.012159  -0.009895
    28  H    0.019783  -0.059962   0.451215  -0.019840  -0.002574   0.000883
    29  H    0.010683  -0.100118   0.460940  -0.094045  -0.001264  -0.000018
    30  H    0.128518  -0.007542   0.000025  -0.005223  -0.000141   0.409327
    31  H    0.007682  -0.038201   0.002395   0.001269   0.001305   0.411534
    32  H   -0.180613   0.002074   0.000281   0.003877   0.000284   0.433884
    33  H   -0.004550  -0.012184   0.017105   0.021210   0.000067  -0.000089
    34  H    0.000264  -0.001912  -0.032632  -0.141457   0.000039   0.000137
    35  H    0.003074   0.030739  -0.014304   0.026395  -0.000141  -0.000057
    36  H    0.003325  -0.006806   0.105409  -0.153991   0.000020   0.000308
    37  H   -0.000324   0.000081  -0.000041  -0.000457   0.000000   0.000118
    38  H    0.002189   0.000137  -0.000053   0.002219   0.000000  -0.001273
    39  H   -0.000138  -0.000024   0.000023   0.000405   0.000000   0.000392
    40  H    0.002074   0.000228  -0.000012   0.000590   0.000000   0.000076
    41  H    0.000057   0.000083  -0.000037   0.002900   0.000000  -0.000003
    42  H   -0.001856   0.000372   0.000581  -0.003969   0.000000  -0.000075
    43  H   -0.000633   0.000443  -0.000066   0.003239   0.000000  -0.000049
              13         14         15         16         17         18
     1  C   -0.021301  -0.007066  -0.454306  -0.013153   0.004836   0.110602
     2  C   -0.235472  -0.168265   0.350531  -0.007207   0.033575   0.035812
     3  C   -0.030029  -0.035298  -0.496026  -0.141657   0.072232   0.296559
     4  C   -0.142360   0.019179  -5.243147  -0.045959  -0.286826   0.657195
     5  C   -0.079104  -0.003710   0.459981  -0.101027  -0.131884  -0.283183
     6  C    0.087950  -0.009994  -0.221886   0.141776   0.026436  -0.206472
     7  C   -0.127416   0.007814   0.390854  -0.080998  -0.004069   0.056621
     8  C    0.392020   0.011726  -0.147376  -0.010492  -0.000305   0.015937
     9  C   -0.935534  -0.286083   0.142455  -0.001952   0.000410  -0.019334
    10  C    0.227524   0.604363  -0.255002  -0.038150  -0.011693  -0.056154
    11  O   -0.002460  -0.001194  -0.000144   0.000075   0.000001  -0.000113
    12  C    0.014226  -0.003026  -0.000349   0.003381   0.001690  -0.007481
    13  C    6.636221  -0.079309  -0.180253   0.024263   0.003912   0.014633
    14  O   -0.079309   7.965676  -0.010767  -0.001658  -0.000011   0.007369
    15  C   -0.180253  -0.010767  13.751278  -0.453792   0.604163  -2.015179
    16  C    0.024263  -0.001658  -0.453792   7.104723  -0.069819  -0.930669
    17  O    0.003912  -0.000011   0.604163  -0.069819   8.039852  -0.238424
    18  C    0.014633   0.007369  -2.015179  -0.930669  -0.238424   7.968656
    19  O    0.012953  -0.000188  -0.407001   0.017086   0.002652   0.220887
    20  H   -0.006440  -0.000906  -0.028886  -0.002954  -0.000677   0.012667
    21  H   -0.005066   0.006728   0.011809  -0.004420   0.000057   0.004301
    22  H   -0.000847  -0.000148  -0.002162   0.008654  -0.000946  -0.018214
    23  H    0.000193   0.000002   0.013437   0.006337   0.013820  -0.001882
    24  H    0.000490  -0.000010  -0.005572   0.009029  -0.001017   0.001324
    25  H   -0.001456   0.000024  -0.017375  -0.001502  -0.000380   0.004257
    26  H   -0.000517   0.000006   0.001039  -0.000002   0.000021   0.000207
    27  H    0.001864   0.000041   0.000525  -0.000144   0.000008  -0.000057
    28  H   -0.010649  -0.005265  -0.000087  -0.000012   0.000000   0.000059
    29  H    0.019408   0.002584   0.000119   0.000029   0.000000  -0.000072
    30  H   -0.000636   0.000029   0.012480  -0.000721   0.000023  -0.000234
    31  H   -0.000144   0.000026   0.000521  -0.000042   0.000001  -0.000028
    32  H    0.000162  -0.000009  -0.003166   0.000564  -0.000006  -0.000020
    33  H    0.372606  -0.014145  -0.002713  -0.000313  -0.000057   0.009709
    34  H    0.469517  -0.004774  -0.002039  -0.000107   0.000001   0.001038
    35  H    0.405439   0.013060   0.002789  -0.000430   0.000010  -0.001524
    36  H   -0.086158   0.268342   0.016632   0.001608  -0.000007  -0.006756
    37  H    0.000198   0.000001  -0.202304   0.485343  -0.006548  -0.021838
    38  H   -0.000739  -0.000003   0.037996   0.381680   0.011736   0.018462
    39  H   -0.000030   0.000003   0.052017   0.381137  -0.012073  -0.006034
    40  H   -0.000115   0.000001  -0.012776  -0.078102   0.263465   0.071486
    41  H    0.000042   0.000009  -0.155615  -0.033688  -0.012895   0.439239
    42  H    0.000332  -0.000361  -0.001925   0.018171   0.011936   0.436934
    43  H   -0.001722  -0.000021   0.010669   0.016065   0.002250   0.029466
              19         20         21         22         23         24
     1  C    0.016702  -0.031423   0.025446  -0.000539  -0.008347  -0.010447
     2  C   -0.031907  -0.027305  -0.048165  -0.030935  -0.004389  -0.025006
     3  C   -0.012671   0.465418   0.309430  -0.014529   0.047121  -0.016198
     4  C    0.314179   0.010493   0.015410   0.478610  -0.109220   0.029811
     5  C    0.009676  -0.015974   0.020376  -0.039324   0.412025   0.436192
     6  C   -0.010048  -0.028931  -0.003706  -0.054173  -0.079299  -0.066647
     7  C    0.000655   0.011785  -0.003222   0.013828   0.054161   0.014336
     8  C    0.005097  -0.006749   0.020891  -0.001974   0.000386   0.002429
     9  C   -0.001738   0.004671  -0.000295   0.001709   0.000357  -0.000783
    10  C    0.003463   0.027339   0.007695  -0.001646  -0.002469  -0.007641
    11  O   -0.000001  -0.000009   0.000022   0.000009  -0.000005   0.000010
    12  C   -0.000293  -0.010964  -0.000013  -0.002325  -0.000754   0.004127
    13  C    0.012953  -0.006440  -0.005066  -0.000847   0.000193   0.000490
    14  O   -0.000188  -0.000906   0.006728  -0.000148   0.000002  -0.000010
    15  C   -0.407001  -0.028886   0.011809  -0.002162   0.013437  -0.005572
    16  C    0.017086  -0.002954  -0.004420   0.008654   0.006337   0.009029
    17  O    0.002652  -0.000677   0.000057  -0.000946   0.013820  -0.001017
    18  C    0.220887   0.012667   0.004301  -0.018214  -0.001882   0.001324
    19  O    7.970463   0.000494   0.000307   0.018731   0.000232   0.000306
    20  H    0.000494   0.401700  -0.029887   0.003652   0.000270   0.001536
    21  H    0.000307  -0.029887   0.500205  -0.001564  -0.000283   0.000202
    22  H    0.018731   0.003652  -0.001564   0.442687  -0.003930   0.004593
    23  H    0.000232   0.000270  -0.000283  -0.003930   0.523578  -0.029990
    24  H    0.000306   0.001536   0.000202   0.004593  -0.029990   0.453303
    25  H    0.000131   0.000228  -0.000044   0.003746  -0.004554   0.004690
    26  H    0.000015   0.000012   0.000007   0.000084  -0.006307  -0.003688
    27  H   -0.000002  -0.000135   0.000002  -0.000138  -0.000115  -0.000041
    28  H    0.000001   0.000033  -0.000014   0.000002   0.000000   0.000001
    29  H   -0.000004  -0.000007   0.000013   0.000002   0.000000   0.000000
    30  H    0.000003  -0.000763   0.000027  -0.000009   0.000112  -0.001458
    31  H    0.000000   0.000095  -0.000012   0.000012  -0.000002  -0.000061
    32  H    0.000000  -0.000023   0.000003   0.000012  -0.000181   0.000448
    33  H    0.002546  -0.000120   0.002120  -0.000211  -0.000004  -0.000003
    34  H   -0.000044   0.000008  -0.000351  -0.000008   0.000000   0.000000
    35  H   -0.000617   0.000007   0.000034   0.000311  -0.000003   0.000001
    36  H   -0.000254   0.000239   0.003240  -0.000015  -0.000002  -0.000003
    37  H    0.000160  -0.000116  -0.000403  -0.000251  -0.000140   0.000012
    38  H    0.000159  -0.000056  -0.000041   0.000168   0.000138  -0.000074
    39  H   -0.000781   0.000606   0.000005   0.000006   0.000885  -0.002097
    40  H    0.002229   0.000099   0.000010   0.000592   0.005927  -0.000121
    41  H   -0.044625  -0.000055  -0.000022  -0.000119  -0.000018  -0.000002
    42  H   -0.049545   0.000161   0.004521   0.000692   0.000004   0.000024
    43  H    0.291986   0.000029  -0.000213  -0.000682  -0.000003   0.000008
              25         26         27         28         29         30
     1  C    0.005340   0.030220  -0.143341   0.002743   0.032683  -0.105918
     2  C   -0.032548   0.018313   0.031571  -0.042073   0.013945  -0.002355
     3  C   -0.004561   0.006177   0.010720   0.014266   0.005066   0.015870
     4  C    0.033898   0.014477   0.006317  -0.000248  -0.000353   0.027286
     5  C   -0.054813  -0.080638  -0.023188  -0.000449  -0.000366  -0.016332
     6  C    0.447577   0.459722  -0.038018  -0.001651   0.001275  -0.071657
     7  C   -0.031676  -0.091790   0.508579   0.019783   0.010683   0.128518
     8  C    0.017997  -0.007629  -0.031982  -0.059962  -0.100118  -0.007542
     9  C    0.002808   0.000788  -0.009978   0.451215   0.460940   0.000025
    10  C   -0.010522   0.004170   0.023600  -0.019840  -0.094045  -0.005223
    11  O    0.000084   0.000061   0.012159  -0.002574  -0.001264  -0.000141
    12  C   -0.002732  -0.003696  -0.009895   0.000883  -0.000018   0.409327
    13  C   -0.001456  -0.000517   0.001864  -0.010649   0.019408  -0.000636
    14  O    0.000024   0.000006   0.000041  -0.005265   0.002584   0.000029
    15  C   -0.017375   0.001039   0.000525  -0.000087   0.000119   0.012480
    16  C   -0.001502  -0.000002  -0.000144  -0.000012   0.000029  -0.000721
    17  O   -0.000380   0.000021   0.000008   0.000000   0.000000   0.000023
    18  C    0.004257   0.000207  -0.000057   0.000059  -0.000072  -0.000234
    19  O    0.000131   0.000015  -0.000002   0.000001  -0.000004   0.000003
    20  H    0.000228   0.000012  -0.000135   0.000033  -0.000007  -0.000763
    21  H   -0.000044   0.000007   0.000002  -0.000014   0.000013   0.000027
    22  H    0.003746   0.000084  -0.000138   0.000002   0.000002  -0.000009
    23  H   -0.004554  -0.006307  -0.000115   0.000000   0.000000   0.000112
    24  H    0.004690  -0.003688  -0.000041   0.000001   0.000000  -0.001458
    25  H    0.472048  -0.027354  -0.006595   0.000007  -0.000006  -0.000088
    26  H   -0.027354   0.488638  -0.005177   0.000000  -0.000002   0.000164
    27  H   -0.006595  -0.005177   0.483529  -0.000026   0.000015   0.005178
    28  H    0.000007   0.000000  -0.000026   0.403659  -0.015989  -0.000009
    29  H   -0.000006  -0.000002   0.000015  -0.015989   0.423141   0.000002
    30  H   -0.000088   0.000164   0.005178  -0.000009   0.000002   0.473648
    31  H   -0.000252  -0.000188  -0.007120   0.000026   0.000000  -0.028488
    32  H    0.000162   0.003002  -0.002582  -0.000003   0.000001  -0.027180
    33  H   -0.000020  -0.000002  -0.000001  -0.000220   0.000354   0.000001
    34  H    0.000005   0.000000  -0.000002   0.000344   0.001218   0.000000
    35  H   -0.000020  -0.000001  -0.000005   0.000070   0.000192  -0.000002
    36  H   -0.000002   0.000000  -0.000002  -0.000163   0.000099   0.000006
    37  H    0.000002  -0.000001   0.000000   0.000000   0.000000  -0.000005
    38  H    0.000004   0.000000  -0.000001   0.000000   0.000000   0.000001
    39  H   -0.000020   0.000015   0.000000   0.000000   0.000000   0.000029
    40  H    0.000263   0.000079  -0.000003   0.000000   0.000000  -0.000012
    41  H    0.000002   0.000000   0.000000   0.000000   0.000000   0.000000
    42  H   -0.000006  -0.000001   0.000000   0.000000   0.000000   0.000003
    43  H    0.000016  -0.000003   0.000000   0.000000   0.000000   0.000000
              31         32         33         34         35         36
     1  C   -0.058728   0.081567  -0.012512   0.007643  -0.014773   0.022023
     2  C    0.013569   0.014146  -0.013514   0.079999  -0.060693   0.155912
     3  C    0.012316  -0.004837   0.017617  -0.003181  -0.014273  -0.034596
     4  C   -0.011124  -0.005741  -0.005096   0.003602  -0.008749   0.024106
     5  C    0.004057   0.007369  -0.004158   0.000388   0.004618   0.000298
     6  C    0.034447   0.020313   0.002268  -0.001198   0.004831  -0.000207
     7  C    0.007682  -0.180613  -0.004550   0.000264   0.003074   0.003325
     8  C   -0.038201   0.002074  -0.012184  -0.001912   0.030739  -0.006806
     9  C    0.002395   0.000281   0.017105  -0.032632  -0.014304   0.105409
    10  C    0.001269   0.003877   0.021210  -0.141457   0.026395  -0.153991
    11  O    0.001305   0.000284   0.000067   0.000039  -0.000141   0.000020
    12  C    0.411534   0.433884  -0.000089   0.000137  -0.000057   0.000308
    13  C   -0.000144   0.000162   0.372606   0.469517   0.405439  -0.086158
    14  O    0.000026  -0.000009  -0.014145  -0.004774   0.013060   0.268342
    15  C    0.000521  -0.003166  -0.002713  -0.002039   0.002789   0.016632
    16  C   -0.000042   0.000564  -0.000313  -0.000107  -0.000430   0.001608
    17  O    0.000001  -0.000006  -0.000057   0.000001   0.000010  -0.000007
    18  C   -0.000028  -0.000020   0.009709   0.001038  -0.001524  -0.006756
    19  O    0.000000   0.000000   0.002546  -0.000044  -0.000617  -0.000254
    20  H    0.000095  -0.000023  -0.000120   0.000008   0.000007   0.000239
    21  H   -0.000012   0.000003   0.002120  -0.000351   0.000034   0.003240
    22  H    0.000012   0.000012  -0.000211  -0.000008   0.000311  -0.000015
    23  H   -0.000002  -0.000181  -0.000004   0.000000  -0.000003  -0.000002
    24  H   -0.000061   0.000448  -0.000003   0.000000   0.000001  -0.000003
    25  H   -0.000252   0.000162  -0.000020   0.000005  -0.000020  -0.000002
    26  H   -0.000188   0.003002  -0.000002   0.000000  -0.000001   0.000000
    27  H   -0.007120  -0.002582  -0.000001  -0.000002  -0.000005  -0.000002
    28  H    0.000026  -0.000003  -0.000220   0.000344   0.000070  -0.000163
    29  H    0.000000   0.000001   0.000354   0.001218   0.000192   0.000099
    30  H   -0.028488  -0.027180   0.000001   0.000000  -0.000002   0.000006
    31  H    0.487679  -0.020818   0.000000   0.000000   0.000000   0.000000
    32  H   -0.020818   0.490016   0.000000   0.000000   0.000000   0.000000
    33  H    0.000000   0.000000   0.455905  -0.026289  -0.021788   0.000324
    34  H    0.000000   0.000000  -0.026289   0.460116  -0.021900   0.001546
    35  H    0.000000   0.000000  -0.021788  -0.021900   0.459630  -0.000367
    36  H    0.000000   0.000000   0.000324   0.001546  -0.000367   0.390530
    37  H    0.000000   0.000000  -0.000003   0.000000   0.000000  -0.000001
    38  H    0.000001   0.000001   0.000000   0.000000   0.000000  -0.000015
    39  H    0.000000  -0.000005   0.000001   0.000000   0.000000  -0.000001
    40  H    0.000000   0.000001  -0.000003   0.000000   0.000000   0.000000
    41  H    0.000000   0.000000  -0.000052   0.000000  -0.000002  -0.000012
    42  H    0.000000   0.000000  -0.000171  -0.000008   0.000002   0.000157
    43  H    0.000000   0.000000  -0.000250  -0.000002   0.000004   0.000002
              37         38         39         40         41         42
     1  C    0.001372  -0.001800  -0.003064   0.002960   0.000121   0.002439
     2  C   -0.001291   0.011863   0.003979   0.000800  -0.005715   0.027378
     3  C   -0.000211   0.031048  -0.017644   0.011835   0.001799  -0.000131
     4  C    0.121021  -0.133762  -0.080487   0.048703   0.122849  -0.103596
     5  C   -0.013223   0.015299   0.044532   0.009163   0.003771  -0.001656
     6  C    0.001571  -0.007270   0.011778  -0.023481   0.000023   0.001170
     7  C   -0.000324   0.002189  -0.000138   0.002074   0.000057  -0.001856
     8  C    0.000081   0.000137  -0.000024   0.000228   0.000083   0.000372
     9  C   -0.000041  -0.000053   0.000023  -0.000012  -0.000037   0.000581
    10  C   -0.000457   0.002219   0.000405   0.000590   0.002900  -0.003969
    11  O    0.000000   0.000000   0.000000   0.000000   0.000000   0.000000
    12  C    0.000118  -0.001273   0.000392   0.000076  -0.000003  -0.000075
    13  C    0.000198  -0.000739  -0.000030  -0.000115   0.000042   0.000332
    14  O    0.000001  -0.000003   0.000003   0.000001   0.000009  -0.000361
    15  C   -0.202304   0.037996   0.052017  -0.012776  -0.155615  -0.001925
    16  C    0.485343   0.381680   0.381137  -0.078102  -0.033688   0.018171
    17  O   -0.006548   0.011736  -0.012073   0.263465  -0.012895   0.011936
    18  C   -0.021838   0.018462  -0.006034   0.071486   0.439239   0.436934
    19  O    0.000160   0.000159  -0.000781   0.002229  -0.044625  -0.049545
    20  H   -0.000116  -0.000056   0.000606   0.000099  -0.000055   0.000161
    21  H   -0.000403  -0.000041   0.000005   0.000010  -0.000022   0.004521
    22  H   -0.000251   0.000168   0.000006   0.000592  -0.000119   0.000692
    23  H   -0.000140   0.000138   0.000885   0.005927  -0.000018   0.000004
    24  H    0.000012  -0.000074  -0.002097  -0.000121  -0.000002   0.000024
    25  H    0.000002   0.000004  -0.000020   0.000263   0.000002  -0.000006
    26  H   -0.000001   0.000000   0.000015   0.000079   0.000000  -0.000001
    27  H    0.000000  -0.000001   0.000000  -0.000003   0.000000   0.000000
    28  H    0.000000   0.000000   0.000000   0.000000   0.000000   0.000000
    29  H    0.000000   0.000000   0.000000   0.000000   0.000000   0.000000
    30  H   -0.000005   0.000001   0.000029  -0.000012   0.000000   0.000003
    31  H    0.000000   0.000001   0.000000   0.000000   0.000000   0.000000
    32  H    0.000000   0.000001  -0.000005   0.000001   0.000000   0.000000
    33  H   -0.000003   0.000000   0.000001  -0.000003  -0.000052  -0.000171
    34  H    0.000000   0.000000   0.000000   0.000000   0.000000  -0.000008
    35  H    0.000000   0.000000   0.000000   0.000000  -0.000002   0.000002
    36  H   -0.000001  -0.000015  -0.000001   0.000000  -0.000012   0.000157
    37  H    0.475535  -0.021672  -0.024399   0.001930   0.005598   0.000232
    38  H   -0.021672   0.467523  -0.021154  -0.000402  -0.000119   0.001969
    39  H   -0.024399  -0.021154   0.458637  -0.001162  -0.000366  -0.000180
    40  H    0.001930  -0.000402  -0.001162   0.393246   0.000579  -0.000122
    41  H    0.005598  -0.000119  -0.000366   0.000579   0.507264  -0.032120
    42  H    0.000232   0.001969  -0.000180  -0.000122  -0.032120   0.472596
    43  H    0.000104   0.000056  -0.000007   0.000120  -0.001529   0.002827
              43
     1  C    0.000385
     2  C   -0.001379
     3  C   -0.012413
     4  C   -0.035945
     5  C    0.007877
     6  C   -0.000741
     7  C   -0.000633
     8  C    0.000443
     9  C   -0.000066
    10  C    0.003239
    11  O    0.000000
    12  C   -0.000049
    13  C   -0.001722
    14  O   -0.000021
    15  C    0.010669
    16  C    0.016065
    17  O    0.002250
    18  C    0.029466
    19  O    0.291986
    20  H    0.000029
    21  H   -0.000213
    22  H   -0.000682
    23  H   -0.000003
    24  H    0.000008
    25  H    0.000016
    26  H   -0.000003
    27  H    0.000000
    28  H    0.000000
    29  H    0.000000
    30  H    0.000000
    31  H    0.000000
    32  H    0.000000
    33  H   -0.000250
    34  H   -0.000002
    35  H    0.000004
    36  H    0.000002
    37  H    0.000104
    38  H    0.000056
    39  H   -0.000007
    40  H    0.000120
    41  H   -0.001529
    42  H    0.002827
    43  H    0.388240
 Mulliken charges:
               1
     1  C    0.436032
     2  C   -0.460806
     3  C   -0.460615
     4  C   -0.217702
     5  C   -0.355511
     6  C   -0.844329
     7  C    0.212748
     8  C    0.134560
     9  C   -0.648783
    10  C    0.690719
    11  O   -0.428250
    12  C   -0.917581
    13  C   -0.736195
    14  O   -0.274772
    15  C    0.460552
    16  C   -0.580948
    17  O   -0.315451
    18  C   -0.599754
    19  O   -0.331393
    20  H    0.250836
    21  H    0.164859
    22  H    0.196588
    23  H    0.172909
    24  H    0.207989
    25  H    0.203238
    26  H    0.199776
    27  H    0.194441
    28  H    0.266144
    29  H    0.240470
    30  H    0.196042
    31  H    0.188275
    32  H    0.187018
    33  H    0.216632
    34  H    0.210036
    35  H    0.208441
    36  H    0.295229
    37  H    0.199952
    38  H    0.205786
    39  H    0.215218
    40  H    0.299855
    41  H    0.202655
    42  H    0.213223
    43  H    0.301870
 Sum of Mulliken charges =   0.00000
 Mulliken charges with hydrogens summed into heavy atoms:
               1
     1  C    0.436032
     2  C   -0.460806
     3  C   -0.044920
     4  C   -0.021115
     5  C    0.025387
     6  C   -0.441316
     7  C    0.407189
     8  C    0.134560
     9  C   -0.142168
    10  C    0.690719
    11  O   -0.428250
    12  C   -0.346246
    13  C   -0.101086
    14  O    0.020457
    15  C    0.460552
    16  C    0.040008
    17  O   -0.015596
    18  C   -0.183876
    19  O   -0.029523
 Electronic spatial extent (au):  <R**2>=           5332.5137
 Charge=              0.0000 electrons
 Dipole moment (field-independent basis, Debye):
    X=              7.2323    Y=              0.8788    Z=              2.3602  Tot=              7.6583
 Quadrupole moment (field-independent basis, Debye-Ang):
   XX=           -144.4599   YY=           -111.0964   ZZ=           -117.5803
   XY=             12.3382   XZ=              3.1043   YZ=              1.2895
 Traceless Quadrupole moment (field-independent basis, Debye-Ang):
   XX=            -20.0810   YY=             13.2825   ZZ=              6.7985
   XY=             12.3382   XZ=              3.1043   YZ=              1.2895
 Octapole moment (field-independent basis, Debye-Ang**2):
  XXX=            145.2459  YYY=             10.3668  ZZZ=            -13.3040  XYY=             15.7126
  XXY=            -17.1797  XXZ=             41.2761  XZZ=             24.1085  YZZ=             -2.3903
  YYZ=             -0.4198  XYZ=            -27.4156
 Hexadecapole moment (field-independent basis, Debye-Ang**3):
 XXXX=          -4801.5207 YYYY=          -2081.3463 ZZZZ=           -674.0630 XXXY=            194.7639
 XXXZ=           -112.7911 YYYX=             63.7250 YYYZ=            -42.4957 ZZZX=            -23.7187
 ZZZY=             12.5420 XXYY=          -1050.2488 XXZZ=           -834.1529 YYZZ=           -480.1214
 XXYZ=             40.1443 YYXZ=             38.1447 ZZXY=            -16.9499
 N-N= 1.609251504854D+03 E-N=-5.287248251525D+03  KE= 8.827850542871D+02
 1\1\GINC-SNODE07\SP\RmPW1PW91\6-311+G(d,p)\C15H24O4\ROOT\25-Jan-2024\0
 \\# nmr=giao mpw1pw91/6-311+g(d,p) scrf(smd,solvent=methanol,read) gue
 ss=read geom=check\\NMR calculation\\0,1\C,0,-1.7554079883,0.624853622
 6,-0.1064749454\C,0,-0.9504246965,-0.3757712382,0.3235693176\C,0,0.458
 8918138,-0.2637702625,0.8326178519\C,0,1.4453791655,0.4427737062,-0.13
 35382842\C,0,1.1801083748,1.9621233631,-0.2085547152\C,0,-0.1051178691
 ,2.3820236069,-0.9450619666\C,0,-1.4589600837,2.0957232452,-0.26066524
 42\C,0,-3.0872165343,0.0756693706,-0.411044363\C,0,-3.1085517244,-1.39
 39524091,-0.028756917\C,0,-1.6355088997,-1.747102543,0.2388428035\O,0,
 -4.0414239002,0.7009886903,-0.8755638884\C,0,-1.627371641,2.8425742947
 ,1.0783424671\C,0,-1.0254292095,-2.6005219774,-0.8810782553\O,0,-1.554
 5805931,-2.4477775607,1.4931103087\C,0,2.9368290544,0.1168002544,0.212
 6842354\C,0,3.3788517252,0.6388778019,1.5829679933\O,0,3.7888613251,0.
 6713764565,-0.818486398\C,0,3.24585738,-1.3893137483,0.1225562389\O,0,
 2.8247032161,-1.9847889806,-1.1046820539\H,0,0.4398776495,0.2844047453
 ,1.78523023\H,0,0.8176474577,-1.2668559416,1.0741002702\H,0,1.29185716
 85,0.0249827333,-1.1362034749\H,0,2.0079594306,2.4411094204,-0.7455550
 532\H,0,1.1847985048,2.3898181265,0.8024570592\H,0,-0.1114305624,1.916
 5234155,-1.9404498769\H,0,-0.0533929411,3.4661996379,-1.1147802526\H,0
 ,-2.2312990886,2.4878604045,-0.9361235604\H,0,-3.6873658286,-1.5051760
 496,0.8964169034\H,0,-3.5885033957,-2.003879222,-0.8002955503\H,0,-0.9
 38323456,2.473615153,1.8458629168\H,0,-2.6474511456,2.7229699227,1.461
 9610051\H,0,-1.4420486645,3.9159213763,0.9454360443\H,0,0.0528659623,-
 2.737391727,-0.7373231193\H,0,-1.5024023334,-3.5872621369,-0.890911971
 7\H,0,-1.1779232032,-2.1299443793,-1.858285221\H,0,-0.6850625523,-2.88
 0596442,1.5425311371\H,0,4.4202034079,0.3574787375,1.7775337304\H,0,2.
 7591407704,0.2335853332,2.3901809769\H,0,3.3147373591,1.7320118601,1.6
 244299446\H,0,3.7976390124,1.6377409512,-0.7239307313\H,0,4.330528378,
 -1.5123774765,0.2536172871\H,0,2.7508078996,-1.946143995,0.9206637417\
 H,0,3.2480512554,-1.4788801404,-1.8200466201\\Version=ES64L-G09RevD.01
 \State=1-A\HF=-887.0184446\RMSD=7.732e-09\Dipole=2.8298302,0.3378787,0
 .9777728\Quadrupole=-14.9855944,9.8470493,5.1385451,9.1656926,2.026095
 7,1.1362859\PG=C01 [X(C15H24O4)]\\@


 IF MATHEMATICALLY YOU END UP WITH THE INCORRECT ANSWER,
 TRY MULTIPLYING BY THE PAGE NUMBER.
 Job cpu time:       0 days  1 hours 24 minutes 33.7 seconds.
 File lengths (MBytes):  RWF=    322 Int=      0 D2E=      0 Chk=    481 Scr=      1
 Normal termination of Gaussian 09 at Thu Jan 25 10:00:06 2024.
