# Supplementary material for: New patchoulol- and guaiane-type sesquiterpenoids from Sanguisorba officinalis with anti-melanogenic activity
Source: Nat Prod Bioprospect. 2026 May 12;16(1):63. doi: 10.1007/s13659-026-00616-0 (PMC13161421; doi:10.1007/s13659-026-00616-0)
Supplement: Supplementary file 2 — Additional file 2. It includes the calculated NMR data of compound 11. [file 13659_2026_616_MOESM2_ESM.zip › New folder/11S-nmr-18.log]

 Entering Gaussian System, Link 0=/gpfs/home/zhengshan/software/Gaussian/g09/g09
 Input=DY-202A-7R_18-2.gjf
 Output=DY-202A-7R_18-2.log
 Initial command:
 /gpfs/home/zhengshan/software/Gaussian/g09/l1.exe "/gpfs/home/zhengshan/software/Gaussian/g09/scratch/zhengshan/%J/Gau-12567.inp" -scrdir="/gpfs/home/zhengshan/software/Gaussian/g09/scratch/zhengshan/%J/"
 Entering Link 1 = /gpfs/home/zhengshan/software/Gaussian/g09/l1.exe PID=     12568.
  
 Copyright (c) 1988,1990,1992,1993,1995,1998,2003,2009,2013,
            Gaussian, Inc.  All Rights Reserved.
  
 This is part of the Gaussian(R) 09 program.  It is based on
 the Gaussian(R) 03 system (copyright 2003, Gaussian, Inc.),
 the Gaussian(R) 98 system (copyright 1998, Gaussian, Inc.),
 the Gaussian(R) 94 system (copyright 1995, Gaussian, Inc.),
 the Gaussian 92(TM) system (copyright 1992, Gaussian, Inc.),
 the Gaussian 90(TM) system (copyright 1990, Gaussian, Inc.),
 the Gaussian 88(TM) system (copyright 1988, Gaussian, Inc.),
 the Gaussian 86(TM) system (copyright 1986, Carnegie Mellon
 University), and the Gaussian 82(TM) system (copyright 1983,
 Carnegie Mellon University). Gaussian is a federally registered
 trademark of Gaussian, Inc.
  
 This software contains proprietary and confidential information,
 including trade secrets, belonging to Gaussian, Inc.
  
 This software is provided under written license and may be
 used, copied, transmitted, or stored only in accord with that
 written license.
  
 The following legend is applicable only to US Government
 contracts under FAR:
  
                    RESTRICTED RIGHTS LEGEND
  
 Use, reproduction and disclosure by the US Government is
 subject to restrictions as set forth in subparagraphs (a)
 and (c) of the Commercial Computer Software - Restricted
 Rights clause in FAR 52.227-19.
  
 Gaussian, Inc.
 340 Quinnipiac St., Bldg. 40, Wallingford CT 06492
  
  
 ---------------------------------------------------------------
 Warning -- This program may not be used in any manner that
 competes with the business of Gaussian, Inc. or will provide
 assistance to any competitor of Gaussian, Inc.  The licensee
 of this program is prohibited from giving any competitor of
 Gaussian, Inc. access to this program.  By using this program,
 the user acknowledges that Gaussian, Inc. is engaged in the
 business of creating and licensing software in the field of
 computational chemistry and represents and warrants to the
 licensee that it is not a competitor of Gaussian, Inc. and that
 it will not use this program in any manner prohibited above.
 ---------------------------------------------------------------
  

 Cite this work as:
 Gaussian 09, Revision D.01,
 M. J. Frisch, G. W. Trucks, H. B. Schlegel, G. E. Scuseria, 
 M. A. Robb, J. R. Cheeseman, G. Scalmani, V. Barone, B. Mennucci, 
 G. A. Petersson, H. Nakatsuji, M. Caricato, X. Li, H. P. Hratchian, 
 A. F. Izmaylov, J. Bloino, G. Zheng, J. L. Sonnenberg, M. Hada, 
 M. Ehara, K. Toyota, R. Fukuda, J. Hasegawa, M. Ishida, T. Nakajima, 
 Y. Honda, O. Kitao, H. Nakai, T. Vreven, J. A. Montgomery, Jr., 
 J. E. Peralta, F. Ogliaro, M. Bearpark, J. J. Heyd, E. Brothers, 
 K. N. Kudin, V. N. Staroverov, T. Keith, R. Kobayashi, J. Normand, 
 K. Raghavachari, A. Rendell, J. C. Burant, S. S. Iyengar, J. Tomasi, 
 M. Cossi, N. Rega, J. M. Millam, M. Klene, J. E. Knox, J. B. Cross, 
 V. Bakken, C. Adamo, J. Jaramillo, R. Gomperts, R. E. Stratmann, 
 O. Yazyev, A. J. Austin, R. Cammi, C. Pomelli, J. W. Ochterski, 
 R. L. Martin, K. Morokuma, V. G. Zakrzewski, G. A. Voth, 
 P. Salvador, J. J. Dannenberg, S. Dapprich, A. D. Daniels, 
 O. Farkas, J. B. Foresman, J. V. Ortiz, J. Cioslowski, 
 and D. J. Fox, Gaussian, Inc., Wallingford CT, 2013.
 
 ******************************************
 Gaussian 09:  ES64L-G09RevD.01 24-Apr-2013
                25-Jan-2024 
 ******************************************
 %chk=DY-202A-7R_18.chk
 %mem=16GB
 %nprocshared=4
 Will use up to    4 processors via shared memory.
 ----------------------------------------------------------------------
 # nmr=giao mpw1pw91/6-311+g(d,p) scrf(smd,solvent=methanol,read) guess
 =read geom=check
 ----------------------------------------------------------------------
 1/29=2,38=1,40=2/1;
 2/12=2,40=1/2;
 3/5=4,6=6,7=111,11=2,14=-4,16=1,25=1,30=1,70=32203,72=3,74=-7,116=-2/1,2,8,3;
 4/5=1/1;
 5/5=2,38=6,53=3/2;
 8/6=1,10=90,11=11/1;
 10/13=100,45=16/2;
 6/7=2,8=2,9=2,10=2,28=1/1;
 99/9=1/99;
 ---------------
 NMR calculation
 ---------------
 Structure from the checkpoint file:  "DY-202A-7R_18.chk"
 Charge =  0 Multiplicity = 1
 Redundant internal coordinates found in file.
 C,0,-1.7557677566,0.6250775067,-0.1314014925
 C,0,-0.9570465806,-0.3783318845,0.3043045018
 C,0,0.4459828869,-0.2791243788,0.8319348104
 C,0,1.4481405392,0.4347038607,-0.1115458257
 C,0,1.1849782429,1.9549038143,-0.1781544619
 C,0,-0.0865341701,2.3812221542,-0.9349384737
 C,0,-1.4532952536,2.0954183642,-0.2762383035
 C,0,-3.0850175608,0.0800696248,-0.4573547395
 C,0,-3.1133810503,-1.3943585281,-0.0929645699
 C,0,-1.6398961612,-1.7470432416,0.2076035845
 O,0,-4.0306839997,0.7128815892,-0.9292431545
 C,0,-1.6442394114,2.8376409077,1.062379323
 C,0,-1.0116590886,-2.5992905609,-0.9006449672
 O,0,-1.4711140762,-2.5061665723,1.4147804216
 C,0,2.9328236839,0.1034589366,0.2568185667
 C,0,3.3513497798,0.6100838311,1.6402656261
 O,0,3.8038798064,0.6682961919,-0.7529078319
 C,0,3.2411815847,-1.4019018187,0.1553059323
 O,0,2.8490298791,-1.9801801077,-1.0896593904
 H,0,0.4171569791,0.2595414222,1.790108392
 H,0,0.7862578418,-1.2895664804,1.0675776595
 H,0,1.3109513916,0.0259381122,-1.1203478362
 H,0,2.022422813,2.4386618647,-0.6956690236
 H,0,1.1709476168,2.3740855077,0.8363917831
 H,0,-0.0763578818,1.9203764434,-1.9324303248
 H,0,-0.0297461857,3.4660496653,-1.0986945088
 H,0,-2.2125885504,2.4917912601,-0.9638848924
 H,0,-3.7248241201,-1.5223988284,0.8093468004
 H,0,-3.5698691387,-1.9929409488,-0.8878009144
 H,0,-0.9696950795,2.4642853543,1.8406197676
 H,0,-2.6714186589,2.7189589177,1.4269628955
 H,0,-1.4542637219,3.9110212129,0.9368768461
 H,0,0.068110137,-2.7112798482,-0.757397376
 H,0,-1.4672424252,-3.5961570489,-0.8957400752
 H,0,-1.183276946,-2.1421255148,-1.8802586848
 H,0,-1.8491405624,-1.9908407744,2.1486880041
 H,0,4.3907022143,0.3303837207,1.847439409
 H,0,2.7210390604,0.1921185001,2.4326636628
 H,0,3.2819263758,1.7023697579,1.6944386271
 H,0,3.8107393029,1.6336645731,-0.6486183887
 H,0,4.3221645141,-1.5292456211,0.3111525122
 H,0,2.7252867114,-1.9675378209,0.9336106216
 H,0,3.2879870187,-1.4633131153,-1.7875745118
 Recover connectivity data from disk.
                          Input orientation:                          
 ---------------------------------------------------------------------
 Center     Atomic      Atomic             Coordinates (Angstroms)
 Number     Number       Type             X           Y           Z
 ---------------------------------------------------------------------
      1          6           0       -1.755768    0.625078   -0.131401
      2          6           0       -0.957047   -0.378332    0.304305
      3          6           0        0.445983   -0.279124    0.831935
      4          6           0        1.448141    0.434704   -0.111546
      5          6           0        1.184978    1.954904   -0.178154
      6          6           0       -0.086534    2.381222   -0.934938
      7          6           0       -1.453295    2.095418   -0.276238
      8          6           0       -3.085018    0.080070   -0.457355
      9          6           0       -3.113381   -1.394359   -0.092965
     10          6           0       -1.639896   -1.747043    0.207604
     11          8           0       -4.030684    0.712882   -0.929243
     12          6           0       -1.644239    2.837641    1.062379
     13          6           0       -1.011659   -2.599291   -0.900645
     14          8           0       -1.471114   -2.506167    1.414780
     15          6           0        2.932824    0.103459    0.256819
     16          6           0        3.351350    0.610084    1.640266
     17          8           0        3.803880    0.668296   -0.752908
     18          6           0        3.241182   -1.401902    0.155306
     19          8           0        2.849030   -1.980180   -1.089659
     20          1           0        0.417157    0.259541    1.790108
     21          1           0        0.786258   -1.289566    1.067578
     22          1           0        1.310951    0.025938   -1.120348
     23          1           0        2.022423    2.438662   -0.695669
     24          1           0        1.170948    2.374086    0.836392
     25          1           0       -0.076358    1.920376   -1.932430
     26          1           0       -0.029746    3.466050   -1.098695
     27          1           0       -2.212589    2.491791   -0.963885
     28          1           0       -3.724824   -1.522399    0.809347
     29          1           0       -3.569869   -1.992941   -0.887801
     30          1           0       -0.969695    2.464285    1.840620
     31          1           0       -2.671419    2.718959    1.426963
     32          1           0       -1.454264    3.911021    0.936877
     33          1           0        0.068110   -2.711280   -0.757397
     34          1           0       -1.467242   -3.596157   -0.895740
     35          1           0       -1.183277   -2.142126   -1.880259
     36          1           0       -1.849141   -1.990841    2.148688
     37          1           0        4.390702    0.330384    1.847439
     38          1           0        2.721039    0.192119    2.432664
     39          1           0        3.281926    1.702370    1.694439
     40          1           0        3.810739    1.633665   -0.648618
     41          1           0        4.322165   -1.529246    0.311153
     42          1           0        2.725287   -1.967538    0.933611
     43          1           0        3.287987   -1.463313   -1.787575
 ---------------------------------------------------------------------
                    Distance matrix (angstroms):
                    1          2          3          4          5
     1  C    0.000000
     2  C    1.354484   0.000000
     3  C    2.567743   1.502241   0.000000
     4  C    3.209621   2.572719   1.550492   0.000000
     5  C    3.227787   3.203908   2.560718   1.544247   0.000000
     6  C    2.552657   3.147801   3.237724   2.611922   1.539874
     7  C    1.508101   2.588964   3.236319   3.347152   2.643833
     8  C    1.473154   2.306191   3.776142   4.560139   4.671811
     9  C    2.433662   2.416591   3.842949   4.914600   5.449836
    10  C    2.399022   1.532647   2.625922   3.794450   4.672594
    11  O    2.412365   3.487067   4.911860   5.546488   5.413861
    12  C    2.516543   3.374817   3.759835   4.088401   3.212884
    13  C    3.397349   2.527359   3.241870   3.984773   5.107631
    14  O    3.503769   2.454608   2.995778   4.415930   5.430784
    15  C    4.733465   3.919881   2.580989   1.565152   2.583024
    16  C    5.405708   4.617796   3.144081   2.592645   3.131830
    17  O    5.594445   4.987940   3.832076   2.452635   2.973945
    18  C    5.400032   4.323773   3.087328   2.580567   3.950609
    19  O    5.376782   4.358356   3.515786   2.958186   4.368615
    20  H    2.923597   2.122011   1.099586   2.170230   2.708849
    21  H    3.400780   2.109987   1.091928   2.191239   3.498202
    22  H    3.277461   2.708668   2.156998   1.097083   2.150467
    23  H    4.228736   4.220502   3.493580   2.164913   1.096885
    24  H    3.544195   3.519556   2.750476   2.176378   1.097822
    25  H    2.782431   3.326057   3.571044   2.801239   2.160936
    26  H    3.462070   4.196137   4.240280   3.513925   2.146278
    27  H    2.094358   3.379689   4.239215   4.284744   3.528325
    28  H    3.061674   3.037194   4.352226   5.606947   6.096962
    29  H    3.273702   3.294680   4.692731   5.628184   6.220744
    30  H    2.808819   3.231238   3.247751   3.711614   2.996254
    31  H    2.766090   3.713845   4.365862   4.955361   4.246408
    32  H    3.468364   4.364163   4.602094   4.648432   3.469191
    33  H    3.853528   2.760580   2.929871   3.495543   4.832824
    34  H    4.299568   3.472003   4.200952   5.036096   6.193826
    35  H    3.323200   2.816818   3.671683   4.085677   5.029060
    36  H    3.471391   2.607253   3.151413   4.675894   5.494449
    37  H    6.463880   5.610879   4.118684   3.536548   4.125380
    38  H    5.177227   4.287615   2.821397   2.855192   3.504749
    39  H    5.465584   4.922467   3.565502   2.869029   2.822688
    40  H    5.680736   5.261936   4.143958   2.703299   2.686848
    41  H    6.463608   5.403214   4.105947   3.506535   4.713879
    42  H    5.285428   4.059702   2.838363   2.914484   4.358224
    43  H    5.704713   4.855250   4.042415   3.129948   4.324013
                    6          7          8          9         10
     6  C    0.000000
     7  C    1.543893   0.000000
     8  C    3.809763   2.599414   0.000000
     9  C    4.911795   3.868852   1.519053   0.000000
    10  C    4.556414   3.877297   2.422579   1.544631   0.000000
    11  O    4.282489   2.996791   1.231834   2.445663   3.613795
    12  C    2.573721   1.542482   3.462605   4.626339   4.663688
    13  C    5.065821   4.756597   3.416766   2.553712   1.532717
    14  O    5.596857   4.902494   3.577456   2.491275   1.435978
    15  C    3.965478   4.846658   6.060116   6.238782   4.933209
    16  C    4.646252   5.381805   6.790269   6.986746   5.702728
    17  O    4.254712   5.468252   6.920280   7.248349   6.032507
    18  C    5.155032   5.869889   6.526284   6.359415   4.893544
    19  O    5.259592   5.981819   6.313268   6.073461   4.678429
    20  H    3.490145   3.337488   4.165156   4.329671   3.280575
    21  H    4.271595   4.275460   4.380422   4.070015   2.614395
    22  H    2.744942   3.554761   4.446013   4.758936   3.689772
    23  H    2.123264   3.517720   5.630781   6.436752   5.634590
    24  H    2.172308   2.863957   5.004950   5.781033   5.027914
    25  H    1.098850   2.160918   3.822906   4.857429   4.524861
    26  H    1.098586   2.140457   4.605525   5.843275   5.610288
    27  H    2.129124   1.098406   2.614212   4.083147   4.434871
    28  H    5.614084   4.407600   2.140512   1.097462   2.181624
    29  H    5.591882   4.644198   2.172035   1.094736   2.232750
    30  H    2.913863   2.202503   3.929346   4.819053   4.566311
    31  H    3.517708   2.184839   3.268861   4.407368   4.743000
    32  H    2.777528   2.183589   4.390835   5.653344   5.707889
    33  H    5.097942   5.064636   4.221833   3.506799   2.185924
    34  H    6.134896   5.725208   4.040300   2.863937   2.160185
    35  H    4.749437   4.539005   3.252603   2.734754   2.173421
    36  H    5.632980   4.768068   3.550707   2.641799   1.967493
    37  H    5.656254   6.463564   7.826948   7.940477   6.585809
    38  H    4.900550   5.327830   6.486529   6.552569   5.265833
    39  H    4.326776   5.143965   6.913758   7.326970   6.191403
    40  H    3.978638   5.297352   7.071188   7.577672   6.470837
    41  H    6.023382   6.843914   7.618848   7.447741   5.966936
    42  H    5.505409   5.952470   6.315625   5.955874   4.430635
    43  H    5.186023   6.117881   6.690792   6.622233   5.324028
                   11         12         13         14         15
    11  O    0.000000
    12  C    3.765140   0.000000
    13  C    4.481720   5.814967   0.000000
    14  O    4.733721   5.358212   2.362407   0.000000
    15  C    7.090034   5.392048   4.919707   5.248399   0.000000
    16  C    7.817120   5.500170   5.982655   5.746131   1.531587
    17  O    7.836675   6.138675   5.821371   6.526994   1.448215
    18  C    7.650398   6.531756   4.542623   5.001141   1.539968
    19  O    7.389775   6.930522   3.914581   5.021207   2.482252
    20  H    5.232942   3.380169   4.177869   3.369804   2.950240
    21  H    5.585698   4.789696   2.970149   2.587739   2.684324
    22  H    5.389015   4.626351   3.512067   4.536333   2.129100
    23  H    6.298649   4.085870   5.884610   6.411718   2.681275
    24  H    5.738818   2.862033   5.702240   5.579595   2.931869
    25  H    4.254541   3.502643   4.729351   5.722189   4.141156
    26  H    4.859645   2.769788   6.147498   6.637956   4.682014
    27  H    2.543854   2.132693   5.231190   5.584569   5.802544
    28  H    2.848284   4.837645   3.383051   2.532500   6.875535
    29  H    2.745094   5.553897   2.629118   3.157539   6.927486
    30  H    4.484329   1.095474   5.758133   5.013796   4.828207
    31  H    3.379890   1.096405   6.037908   5.361233   6.294252
    32  H    4.510925   1.097263   6.779126   6.434981   5.848636
    33  H    5.343644   6.085577   1.094972   2.670138   4.142218
    34  H    5.013997   6.727504   1.096049   2.554721   5.863116
    35  H    4.142852   5.802558   1.094576   3.327560   5.152866
    36  H    4.641434   4.953412   3.220251   0.973183   5.552697
    37  H    8.875585   6.582035   6.732048   6.526416   2.169557
    38  H    7.560382   5.285085   5.730266   5.088318   2.187925
    39  H    7.831798   5.094649   6.608602   6.354635   2.178334
    40  H    7.900285   5.842419   6.421600   7.020954   1.982948
    41  H    8.737036   7.431825   5.573430   5.977830   2.144515
    42  H    7.503200   6.496082   4.210507   4.258101   2.188640
    43  H    7.683456   7.137738   4.534760   5.830237   2.600088
                   16         17         18         19         20
    16  C    0.000000
    17  O    2.436278   0.000000
    18  C    2.503064   2.329635   0.000000
    19  O    3.796615   2.835413   1.427630   0.000000
    20  H    2.958855   4.254868   3.661706   4.384452   0.000000
    21  H    3.242891   4.031555   2.621356   3.063600   1.748720
    22  H    3.482160   2.600448   2.718788   2.528070   3.053554
    23  H    3.250590   2.512182   4.118187   4.512723   3.674852
    24  H    2.917545   3.516806   4.359797   5.048293   2.439072
    25  H    5.121543   4.244434   5.138311   4.947979   4.105999
    26  H    5.204830   4.758538   5.997369   6.160264   4.338963
    27  H    6.424938   6.290273   6.793897   6.755319   4.413953
    28  H    7.437079   7.995071   6.997680   6.857940   4.614457
    29  H    7.814738   7.840443   6.915765   6.422085   5.304833
    30  H    4.706340   5.721799   5.959796   6.551524   2.605150
    31  H    6.384872   7.133481   7.318295   7.674024   3.964834
    32  H    5.872382   6.404585   7.133387   7.571753   4.190886
    33  H    5.249753   5.037611   3.551884   2.894550   3.929045
    34  H    6.880597   6.781644   5.299878   4.612938   5.062722
    35  H    6.366442   5.834477   4.926184   4.112271   4.669153
    36  H    5.836814   6.888172   5.498345   5.706121   3.213861
    37  H    1.096087   2.687071   2.680583   4.042525   3.974590
    38  H    1.095391   3.398111   2.828039   4.140293   2.392759
    39  H    1.095830   2.707628   3.465125   4.636785   3.209020
    40  H    2.549068   0.971010   3.191450   3.765538   4.399091
    41  H    2.699213   2.496004   1.099558   2.082244   4.542703
    42  H    2.745077   3.309883   1.091719   2.027090   3.319779
    43  H    4.006629   2.424962   1.944414   0.973098   4.899970
                   21         22         23         24         25
    21  H    0.000000
    22  H    2.606314   0.000000
    23  H    4.305442   2.551035   0.000000
    24  H    3.691040   3.059776   1.753964   0.000000
    25  H    4.477487   2.484553   2.490598   3.070505   0.000000
    26  H    5.289091   3.692195   2.330097   2.525591   1.756814
    27  H    5.236276   4.303516   4.243829   3.834471   2.414141
    28  H    4.524462   5.610713   7.140443   6.257148   5.716760
    29  H    4.826394   5.286999   7.137909   6.672264   5.348825
    30  H    4.215729   4.462535   3.922523   2.366212   3.915328
    31  H    5.305936   5.440627   5.159097   3.902754   4.319444
    32  H    5.664197   5.193502   4.113441   3.043683   3.754226
    33  H    2.422300   3.027994   5.508634   5.442183   4.780566
    34  H    3.775346   4.570381   6.974011   6.753083   5.782856
    35  H    3.646322   3.391038   5.715188   5.772237   4.210928
    36  H    2.933583   4.973949   6.534513   5.467690   5.924180
    37  H    4.027958   4.287810   4.064601   3.945346   6.063837
    38  H    2.793247   3.826206   3.914267   3.116384   5.465011
    39  H    3.946264   3.823374   2.800195   2.375643   4.947704
    40  H    4.542917   3.009361   1.961711   3.118009   4.103645
    41  H    3.623846   3.679021   4.695401   5.044010   6.023334
    42  H    2.058501   3.192653   4.750070   4.612495   5.583841
    43  H    3.800096   2.563539   4.244917   5.108100   4.773799
                   26         27         28         29         30
    26  H    0.000000
    27  H    2.394192   0.000000
    28  H    6.494524   4.641652   0.000000
    29  H    6.509802   4.686238   1.767974   0.000000
    30  H    3.244473   3.067701   4.954585   5.837127   0.000000
    31  H    3.730352   2.445053   4.413641   5.326100   1.769699
    32  H    2.524044   2.490415   5.890141   6.531616   1.773303
    33  H    6.187525   5.684732   4.272526   3.710513   5.883299
    34  H    7.209879   6.133783   3.507773   2.644126   6.668147
    35  H    5.778677   4.834502   3.752000   2.589025   5.925333
    36  H    6.605554   5.469387   2.351906   3.490154   4.551536
    37  H    6.168668   7.495244   8.388814   8.732129   5.769527
    38  H    5.545803   6.416052   6.864683   7.441471   4.374332
    39  H    4.677535   6.154638   7.763831   8.201852   4.321825
    40  H    4.278964   6.092311   8.298862   8.226959   5.453328
    41  H    6.773461   7.778011   8.062399   7.996043   6.803774
    42  H    6.422176   6.918722   6.466647   6.553409   5.840943
    43  H    5.981683   6.824782   7.478436   6.936879   6.835033
                   31         32         33         34         35
    31  H    0.000000
    32  H    1.772756   0.000000
    33  H    6.462503   7.003075   0.000000
    34  H    6.835618   7.727637   1.777485   0.000000
    35  H    6.064851   6.682086   1.775028   1.778798   0.000000
    36  H    4.835209   6.037913   3.555308   3.462864   4.086401
    37  H    7.466970   6.914746   5.892512   7.566920   7.146907
    38  H    6.039450   5.787985   5.064015   6.555227   6.268467
    39  H    6.045437   5.280487   5.985016   7.572187   6.891781
    40  H    6.892334   5.951504   5.735647   7.434325   6.380731
    41  H    8.258479   7.959595   4.542684   6.264658   5.957163
    42  H    7.164571   7.212913   3.236240   4.855536   4.819254
    43  H    7.958591   7.667793   3.603650   5.287400   4.523448
                   36         37         38         39         40
    36  H    0.000000
    37  H    6.664418   0.000000
    38  H    5.072721   1.774649   0.000000
    39  H    6.338296   1.770632   1.772126   0.000000
    40  H    7.279849   2.874927   3.572086   2.402973   0.000000
    41  H    6.455588   2.413109   3.166624   3.665912   3.344655
    42  H    4.733111   2.981465   2.628934   3.789054   4.080480
    43  H    6.493268   4.200792   4.568621   4.705954   3.340922
                   41         42         43
    41  H    0.000000
    42  H    1.769060   0.000000
    43  H    2.340625   2.824132   0.000000
 Stoichiometry    C15H24O4
 Framework group  C1[X(C15H24O4)]
 Deg. of freedom   123
 Full point group                 C1      NOp   1
 Largest Abelian subgroup         C1      NOp   1
 Largest concise Abelian subgroup C1      NOp   1
                         Standard orientation:                         
 ---------------------------------------------------------------------
 Center     Atomic      Atomic             Coordinates (Angstroms)
 Number     Number       Type             X           Y           Z
 ---------------------------------------------------------------------
      1          6           0       -1.813353    0.610076   -0.103887
      2          6           0       -0.997476   -0.384793    0.319438
      3          6           0        0.420157   -0.273516    0.803857
      4          6           0        1.390561    0.433403   -0.177269
      5          6           0        1.118626    1.951599   -0.253629
      6          6           0       -0.176752    2.363673   -0.977095
      7          6           0       -1.522009    2.079875   -0.274707
      8          6           0       -3.149216    0.055708   -0.383761
      9          6           0       -3.160029   -1.414453   -0.001618
     10          6           0       -1.676670   -1.757399    0.258995
     11          8           0       -4.111364    0.678967   -0.834577
     12          6           0       -1.676436    2.836932    1.060309
     13          6           0       -1.077797   -2.619936   -0.857519
     14          8           0       -1.468617   -2.501602    1.469329
     15          6           0        2.887032    0.112737    0.150524
     16          6           0        3.344203    0.637299    1.514924
     17          8           0        3.725101    0.669350   -0.891181
     18          6           0        3.199075   -1.392402    0.057331
     19          8           0        2.772710   -1.986879   -1.168613
     20          1           0        0.417387    0.276220    1.756154
     21          1           0        0.771879   -1.279688    1.040959
     22          1           0        1.225295    0.012266   -1.176730
     23          1           0        1.938104    2.432769   -0.801433
     24          1           0        1.132865    2.382584    0.755956
     25          1           0       -0.194147    1.891211   -1.969038
     26          1           0       -0.129791    3.446735   -1.155036
     27          1           0       -2.303208    2.464967   -0.943981
     28          1           0       -3.743782   -1.534472    0.919930
     29          1           0       -3.637224   -2.024224   -0.775511
     30          1           0       -0.977358    2.475562    1.822388
     31          1           0       -2.691769    2.718221    1.456679
     32          1           0       -1.495158    3.909556    0.916768
     33          1           0        0.006252   -2.725703   -0.745210
     34          1           0       -1.528497   -3.618580   -0.827489
     35          1           0       -1.280545   -2.175012   -1.836821
     36          1           0       -1.826992   -1.979299    2.208147
     37          1           0        4.390517    0.364414    1.694276
     38          1           0        2.739640    0.226010    2.330538
     39          1           0        3.271456    1.729844    1.558473
     40          1           0        3.730670    1.635895   -0.798342
     41          1           0        4.284782   -1.513370    0.182376
     42          1           0        2.709128   -1.951036    0.857163
     43          1           0        3.188365   -1.476391   -1.885239
 ---------------------------------------------------------------------
 Rotational constants (GHZ):      0.5399997      0.2816731      0.2171612
 Standard basis: 6-311+G(d,p) (5D, 7F)
 There are   581 symmetry adapted cartesian basis functions of A   symmetry.
 There are   562 symmetry adapted basis functions of A   symmetry.
   562 basis functions,   876 primitive gaussians,   581 cartesian basis functions
    73 alpha electrons       73 beta electrons
       nuclear repulsion energy      1609.3474446735 Hartrees.
 NAtoms=   43 NActive=   43 NUniq=   43 SFac= 1.00D+00 NAtFMM=   60 NAOKFM=F Big=F
 Integral buffers will be    131072 words long.
 Raffenetti 2 integral format.
 Two-electron integral symmetry is turned on.
 Using the following non-standard input for PCM:
 --- end of non-standard input.
 ------------------------------------------------------------------------------
 Polarizable Continuum Model (PCM)
 =================================
 Model                : PCM (using non-symmetric T matrix).
 Atomic radii         : SMD-Coulomb.
 Polarization charges : Total charges.
 Charge compensation  : None.
 Solution method      : On-the-fly selection.
 Cavity type          : VdW (van der Waals Surface) (Alpha=1.000).
 Cavity algorithm     : GePol (No added spheres)
                        Default sphere list used, NSphG=   43.
                        Lebedev-Laikov grids with approx.  5.0 points / Ang**2.
                        Smoothing algorithm: Karplus/York (Gamma=1.0000).
                        Polarization charges: spherical gaussians, with
                                              point-specific exponents (IZeta= 3).
                        Self-potential: point-specific (ISelfS= 7).
                        Self-field    : sphere-specific E.n sum rule (ISelfD= 2).
 Solvent              : Methanol, Eps=  32.613000 Eps(inf)=   1.765709
 ------------------------------------------------------------------------------
 ------------------------------------------------------------------------------
 Atomic radii for non-electrostatic terms: SMD-CDS.
 ------------------------------------------------------------------------------
 Nuclear repulsion after PCM non-electrostatic terms =     1609.3491100016 Hartrees.
 One-electron integrals computed using PRISM.
 NBasis=   562 RedAO= T EigKep=  1.62D-06  NBF=   562
 NBsUse=   560 1.00D-06 EigRej=  8.45D-07 NBFU=   560
 Initial guess from the checkpoint file:  "DY-202A-7R_18.chk"
 B after Tr=     0.000000    0.000000    0.000000
         Rot=    1.000000    0.000000    0.000000    0.000000 Ang=   0.00 deg.
 Requested convergence on RMS density matrix=1.00D-08 within 128 cycles.
 Requested convergence on MAX density matrix=1.00D-06.
 Requested convergence on             energy=1.00D-06.
 No special actions if energy rises.
 Inv3:  Mode=1 IEnd=    21482928.
 Iteration    1 A*A^-1 deviation from unit magnitude is 4.66D-15 for   2663.
 Iteration    1 A*A^-1 deviation from orthogonality  is 4.26D-15 for   2663   2519.
 Iteration    1 A^-1*A deviation from unit magnitude is 4.44D-15 for   2654.
 Iteration    1 A^-1*A deviation from orthogonality  is 2.27D-11 for   1797   1727.
 Error on total polarization charges =  0.07064
 SCF Done:  E(RmPW1PW91) =  -887.019046088     A.U. after   13 cycles
            NFock= 13  Conv=0.21D-08     -V/T= 2.0048
 SMD-CDS (non-electrostatic) energy       (kcal/mol) =       1.05
 (included in total energy above)
 DoSCS=F DFT=T ScalE2(SS,OS)=  1.000000  1.000000
 Range of M.O.s used for correlation:     1   560
 NBasis=   562 NAE=    73 NBE=    73 NFC=     0 NFV=     0
 NROrb=    560 NOA=    73 NOB=    73 NVA=   487 NVB=   487

 **** Warning!!: The largest alpha MO coefficient is  0.97387447D+02

 NEqPCM:  Using equilibrium solvation (IEInf=0, Eps=  32.6130, EpsInf=   1.7657)
          Differentiating once with respect to magnetic field using GIAOs.
          Electric field/nuclear overlap derivatives assumed to be zero.
 FoFJK:  IHMeth= 1 ICntrl=    6127 DoSepK=F KAlg= 0 I1Cent=   0 FoldK=F
 IRaf=         1 NMat=   1 IRICut=       1 DoRegI=T DoRafI=F ISym2E= 0.
          There are     3 degrees of freedom in the 1st order CPHF.  IDoFFX=0 NUNeed=     3.
      3 vectors produced by pass  0 Test12= 1.19D-12 3.33D-08 XBig12= 3.00D+02 2.99D+00.
 AX will form     3 AO Fock derivatives at one time.
      3 vectors produced by pass  1 Test12= 1.19D-12 3.33D-08 XBig12= 7.70D-01 1.96D-01.
      3 vectors produced by pass  2 Test12= 1.19D-12 3.33D-08 XBig12= 4.31D-03 3.27D-02.
      3 vectors produced by pass  3 Test12= 1.19D-12 3.33D-08 XBig12= 3.72D-05 1.69D-03.
      3 vectors produced by pass  4 Test12= 1.19D-12 3.33D-08 XBig12= 1.94D-07 6.65D-05.
      3 vectors produced by pass  5 Test12= 1.19D-12 3.33D-08 XBig12= 6.70D-10 5.53D-06.
      3 vectors produced by pass  6 Test12= 1.19D-12 3.33D-08 XBig12= 2.18D-12 4.90D-07.
      1 vectors produced by pass  7 Test12= 1.19D-12 3.33D-08 XBig12= 1.25D-14 3.41D-08.
 InvSVY:  IOpt=1 It=  1 EMax= 3.55D-15
 Solved reduced A of dimension    22 with     3 vectors.
 Calculating GIAO nuclear magnetic shielding tensors.
 SCF GIAO Magnetic shielding tensor (ppm):
      1  C    Isotropic =    34.9995   Anisotropy =   140.8894
   XX=   -19.4132   YX=   -32.9176   ZX=   -40.6637
   XY=   -31.9690   YY=     9.2855   ZY=    13.0222
   XZ=   -40.6249   YZ=     3.8242   ZZ=   115.1263
   Eigenvalues:   -46.3147    22.3874   128.9258
      2  C    Isotropic =    -7.3077   Anisotropy =   201.7617
   XX=   -59.8729   YX=   -47.6599   ZX=   -57.5861
   XY=   -40.5404   YY=   -62.2951   ZY=     6.3069
   XZ=   -73.4624   YZ=    16.3627   ZZ=   100.2448
   Eigenvalues:  -112.9621   -36.1612   127.2001
      3  C    Isotropic =   155.0327   Anisotropy =    26.1131
   XX=   160.3345   YX=     6.3218   ZX=    -9.4466
   XY=     5.6108   YY=   142.9247   ZY=    -1.2171
   XZ=    -9.8735   YZ=    -6.8048   ZZ=   161.8388
   Eigenvalues:   141.0161   151.6405   172.4414
      4  C    Isotropic =   143.1717   Anisotropy =    18.2223
   XX=   153.8231   YX=     3.5970   ZX=     1.9788
   XY=    -1.3909   YY=   132.9070   ZY=    -1.5560
   XZ=     6.6461   YZ=    -7.8936   ZZ=   142.7851
   Eigenvalues:   130.6995   143.4957   155.3200
      5  C    Isotropic =   160.5570   Anisotropy =    20.5435
   XX=   155.6729   YX=    -3.0020   ZX=     3.9790
   XY=     0.9930   YY=   173.1476   ZY=    -5.1637
   XZ=     0.6055   YZ=    -4.0101   ZZ=   152.8505
   Eigenvalues:   150.9691   156.4492   174.2527
      6  C    Isotropic =   152.0479   Anisotropy =    15.0310
   XX=   156.0088   YX=    -4.4257   ZX=    -8.3986
   XY=    -4.6777   YY=   149.7357   ZY=    -2.4232
   XZ=    -5.7426   YZ=     2.8430   ZZ=   150.3993
   Eigenvalues:   144.3318   149.7434   162.0686
      7  C    Isotropic =   156.4104   Anisotropy =    12.8278
   XX=   154.1124   YX=     1.7723   ZX=    -5.2644
   XY=     2.1335   YY=   157.1399   ZY=     1.6947
   XZ=   -11.9968   YZ=     3.2910   ZZ=   157.9788
   Eigenvalues:   146.3206   157.9483   164.9622
      8  C    Isotropic =   -29.7181   Anisotropy =   158.7055
   XX=   -70.1314   YX=   -17.2496   ZX=   -40.9491
   XY=   -22.5355   YY=   -75.3847   ZY=    33.5980
   XZ=   -36.3274   YZ=    31.1285   ZZ=    56.3619
   Eigenvalues:   -92.8382   -72.4016    76.0856
      9  C    Isotropic =   131.7555   Anisotropy =    32.5701
   XX=   139.7608   YX=   -17.1616   ZX=    -5.4452
   XY=   -11.5749   YY=   138.0324   ZY=    -2.7291
   XZ=     4.3198   YZ=    -5.8079   ZZ=   117.4732
   Eigenvalues:   115.8873   125.9102   153.4689
     10  C    Isotropic =   104.8143   Anisotropy =    38.6064
   XX=    98.2132   YX=     6.3246   ZX=    -1.3745
   XY=     5.3713   YY=   101.8841   ZY=   -18.9809
   XZ=     5.0122   YZ=   -23.8499   ZZ=   114.3455
   Eigenvalues:    83.5307   100.3602   130.5519
     11  O    Isotropic =  -159.4630   Anisotropy =   792.5259
   XX=  -446.2016   YX=    95.4651   ZX=  -273.9400
   XY=    59.6201   YY=  -276.0628   ZY=   188.1530
   XZ=  -232.1317   YZ=   204.2101   ZZ=   243.8754
   Eigenvalues:  -592.1899  -255.0868   368.8876
     12  C    Isotropic =   171.0225   Anisotropy =    28.2147
   XX=   155.3507   YX=     0.0420   ZX=    -7.4645
   XY=     3.2130   YY=   180.4171   ZY=     8.6290
   XZ=   -10.6223   YZ=    11.7064   ZZ=   177.2998
   Eigenvalues:   151.1729   172.0624   189.8323
     13  C    Isotropic =   161.5910   Anisotropy =    37.3733
   XX=   149.2517   YX=   -10.1757   ZX=   -10.0177
   XY=   -11.4154   YY=   161.0110   ZY=    13.6469
   XZ=    -5.6164   YZ=    12.2620   ZZ=   174.5102
   Eigenvalues:   142.8380   155.4284   186.5065
     14  O    Isotropic =   252.8456   Anisotropy =    92.0228
   XX=   235.0648   YX=   -14.8410   ZX=   -30.1023
   XY=   -12.4874   YY=   216.0387   ZY=    13.8029
   XZ=   -14.3596   YZ=    -7.4300   ZZ=   307.4332
   Eigenvalues:   208.2535   236.0890   314.1941
     15  C    Isotropic =   106.3178   Anisotropy =    41.7366
   XX=   113.4499   YX=    13.3510   ZX=   -12.4874
   XY=    10.0445   YY=    97.0866   ZY=   -12.1173
   XZ=   -15.7406   YZ=   -16.2001   ZZ=   108.4168
   Eigenvalues:    87.2960    97.5151   134.1422
     16  C    Isotropic =   168.7266   Anisotropy =    34.9370
   XX=   158.5090   YX=     6.8802   ZX=     8.7349
   XY=     4.3034   YY=   159.9474   ZY=     9.1049
   XZ=     2.4638   YZ=     9.4800   ZZ=   187.7234
   Eigenvalues:   153.4366   160.7252   192.0179
     17  O    Isotropic =   257.1848   Anisotropy =    51.8783
   XX=   251.5718   YX=     6.7282   ZX=   -18.2380
   XY=     4.9603   YY=   243.0090   ZY=    -8.3919
   XZ=   -23.8178   YZ=   -12.4696   ZZ=   276.9735
   Eigenvalues:   239.7035   240.0806   291.7703
     18  C    Isotropic =   115.9761   Anisotropy =    54.2284
   XX=    99.7648   YX=    -1.6290   ZX=    14.2344
   XY=     2.1336   YY=   122.2270   ZY=    24.6139
   XZ=    20.8608   YZ=    24.5045   ZZ=   125.9367
   Eigenvalues:    86.4352   109.3648   152.1284
     19  O    Isotropic =   313.6830   Anisotropy =    46.4036
   XX=   306.0888   YX=     9.6904   ZX=    -4.3764
   XY=     0.4298   YY=   309.7553   ZY=   -34.2411
   XZ=    -9.4472   YZ=   -13.8044   ZZ=   325.2049
   Eigenvalues:   292.2458   304.1844   344.6187
     20  H    Isotropic =    29.3361   Anisotropy =     4.5582
   XX=    29.0427   YX=     0.1257   ZX=    -1.2332
   XY=     0.0947   YY=    27.0796   ZY=     0.4956
   XZ=     0.3947   YZ=     2.5702   ZZ=    31.8861
   Eigenvalues:    26.6116    29.0218    32.3749
     21  H    Isotropic =    28.8556   Anisotropy =     7.8603
   XX=    31.5370   YX=     1.6621   ZX=    -0.7619
   XY=     2.3556   YY=    31.5290   ZY=    -2.2280
   XZ=    -0.3934   YZ=    -3.3014   ZZ=    23.5008
   Eigenvalues:    22.6406    29.8304    34.0958
     22  H    Isotropic =    29.9410   Anisotropy =     4.1255
   XX=    30.2405   YX=    -1.2944   ZX=     0.5482
   XY=    -1.4673   YY=    30.0379   ZY=     2.5772
   XZ=    -1.1017   YZ=     1.9453   ZZ=    29.5447
   Eigenvalues:    27.3203    29.8115    32.6913
     23  H    Isotropic =    29.9975   Anisotropy =     7.6514
   XX=    34.0166   YX=     0.2058   ZX=    -1.5983
   XY=     1.0687   YY=    31.3193   ZY=    -4.2176
   XZ=    -1.7059   YZ=    -4.2196   ZZ=    24.6565
   Eigenvalues:    22.4841    32.4099    35.0984
     24  H    Isotropic =    29.8286   Anisotropy =     4.4043
   XX=    30.6305   YX=    -1.8355   ZX=     2.5499
   XY=    -1.7217   YY=    29.9144   ZY=     3.4156
   XZ=     1.3800   YZ=     3.1801   ZZ=    28.9408
   Eigenvalues:    24.8743    31.8467    32.7647
     25  H    Isotropic =    30.2458   Anisotropy =     6.9445
   XX=    29.6065   YX=    -0.8692   ZX=     0.1902
   XY=    -0.9790   YY=    26.2716   ZY=    -0.2762
   XZ=    -0.2338   YZ=    -0.4717   ZZ=    34.8591
   Eigenvalues:    26.0174    29.8444    34.8754
     26  H    Isotropic =    29.8617   Anisotropy =    10.0327
   XX=    29.0994   YX=    -0.4773   ZX=    -0.1054
   XY=    -0.8774   YY=    34.1962   ZY=    -4.5649
   XZ=    -0.5204   YZ=    -5.1857   ZZ=    26.2897
   Eigenvalues:    23.9027    29.1324    36.5502
     27  H    Isotropic =    28.8168   Anisotropy =     9.2886
   XX=    32.6749   YX=    -0.4418   ZX=     3.5702
   XY=    -1.6888   YY=    25.8558   ZY=    -1.1983
   XZ=     3.9205   YZ=    -1.5024   ZZ=    27.9198
   Eigenvalues:    25.0459    26.3954    35.0092
     28  H    Isotropic =    29.1508   Anisotropy =     6.8377
   XX=    32.3212   YX=     0.1939   ZX=    -2.5720
   XY=    -0.0903   YY=    26.6852   ZY=    -0.6162
   XZ=    -2.6554   YZ=    -2.2870   ZZ=    28.4461
   Eigenvalues:    25.5792    28.1640    33.7093
     29  H    Isotropic =    28.9578   Anisotropy =     5.8031
   XX=    31.3732   YX=    -0.2325   ZX=     2.0944
   XY=     0.7318   YY=    28.3425   ZY=     1.9565
   XZ=     2.7739   YZ=     2.5250   ZZ=    27.1577
   Eigenvalues:    24.8999    29.1471    32.8265
     30  H    Isotropic =    30.3361   Anisotropy =     5.1384
   XX=    29.8325   YX=    -3.1963   ZX=     0.8085
   XY=    -2.2303   YY=    28.2428   ZY=     1.0017
   XZ=     2.7988   YZ=     1.5979   ZZ=    32.9329
   Eigenvalues:    25.5913    31.6553    33.7617
     31  H    Isotropic =    30.8061   Anisotropy =     9.6648
   XX=    33.8177   YX=    -1.3127   ZX=    -3.6783
   XY=    -0.6581   YY=    28.3805   ZY=     1.9439
   XZ=    -5.0038   YZ=     2.8296   ZZ=    30.2201
   Eigenvalues:    26.1615    29.0076    37.2493
     32  H    Isotropic =    30.8234   Anisotropy =    11.1928
   XX=    27.3761   YX=    -1.1427   ZX=    -1.1848
   XY=    -0.4908   YY=    37.7822   ZY=     1.3650
   XZ=    -0.3783   YZ=     2.9112   ZZ=    27.3119
   Eigenvalues:    26.4529    27.7320    38.2853
     33  H    Isotropic =    29.8686   Anisotropy =     8.1371
   XX=    35.2025   YX=     0.6071   ZX=    -0.2983
   XY=    -0.3040   YY=    28.8983   ZY=     1.9237
   XZ=    -1.5705   YZ=     3.2650   ZZ=    25.5049
   Eigenvalues:    24.0301    30.2824    35.2934
     34  H    Isotropic =    30.1052   Anisotropy =     9.6434
   XX=    28.2331   YX=     1.5715   ZX=    -0.0468
   XY=     2.6277   YY=    35.1413   ZY=     2.0492
   XZ=     0.1161   YZ=     3.6836   ZZ=    26.9412
   Eigenvalues:    25.8580    27.9235    36.5342
     35  H    Isotropic =    30.8563   Anisotropy =     7.5375
   XX=    28.3131   YX=     0.0091   ZX=     0.2850
   XY=     0.1774   YY=    28.4753   ZY=     0.1984
   XZ=     0.7429   YZ=     1.1874   ZZ=    35.7804
   Eigenvalues:    28.2637    28.4238    35.8813
     36  H    Isotropic =    29.9512   Anisotropy =    16.4090
   XX=    24.9752   YX=    -1.8367   ZX=    -5.3927
   XY=    -1.9777   YY=    26.4832   ZY=     2.5171
   XZ=    -5.1157   YZ=     2.7923   ZZ=    38.3952
   Eigenvalues:    22.8741    26.0889    40.8905
     37  H    Isotropic =    30.8818   Anisotropy =     9.9057
   XX=    35.1987   YX=    -1.0434   ZX=     3.6903
   XY=    -0.6560   YY=    27.7543   ZY=     0.6604
   XZ=     4.7025   YZ=     0.5850   ZZ=    29.6925
   Eigenvalues:    26.6170    28.5428    37.4856
     38  H    Isotropic =    30.6500   Anisotropy =     7.7760
   XX=    30.0766   YX=     1.2709   ZX=    -0.1896
   XY=     1.1884   YY=    26.3214   ZY=    -1.0132
   XZ=    -1.2852   YZ=    -1.3058   ZZ=    35.5520
   Eigenvalues:    25.8688    30.2473    35.8340
     39  H    Isotropic =    30.5227   Anisotropy =     7.4302
   XX=    29.1319   YX=     0.8314   ZX=     2.7753
   XY=    -0.2738   YY=    33.7121   ZY=     2.1684
   XZ=     2.8009   YZ=     3.8099   ZZ=    28.7241
   Eigenvalues:    25.5855    30.5064    35.4762
     40  H    Isotropic =    29.2361   Anisotropy =    15.5848
   XX=    27.1984   YX=     2.6493   ZX=    -3.9310
   XY=     2.2588   YY=    38.6774   ZY=    -2.1471
   XZ=    -2.7970   YZ=    -2.1218   ZZ=    21.8324
   Eigenvalues:    20.1701    27.9122    39.6259
     41  H    Isotropic =    28.0212   Anisotropy =     6.7030
   XX=    30.1792   YX=    -2.7022   ZX=     2.6237
   XY=    -1.9273   YY=    27.2106   ZY=     2.1550
   XZ=     4.2954   YZ=     2.0309   ZZ=    26.6739
   Eigenvalues:    22.5783    28.9955    32.4899
     42  H    Isotropic =    27.7274   Anisotropy =     3.0871
   XX=    26.3811   YX=    -0.0478   ZX=     0.4723
   XY=    -0.6687   YY=    28.7566   ZY=    -0.6552
   XZ=    -0.4149   YZ=    -1.9658   ZZ=    28.0444
   Eigenvalues:    26.3034    27.0933    29.7854
     43  H    Isotropic =    29.5785   Anisotropy =    16.2254
   XX=    24.1222   YX=     3.0508   ZX=    -6.6183
   XY=     4.6189   YY=    28.3022   ZY=    -1.8815
   XZ=    -6.7717   YZ=    -2.6786   ZZ=    36.3111
   Eigenvalues:    20.2539    28.0862    40.3954
 End of Minotr F.D. properties file   721 does not exist.
 End of Minotr F.D. properties file   722 does not exist.
 End of Minotr F.D. properties file   788 does not exist.

 **********************************************************************

            Population analysis using the SCF density.

 **********************************************************************

 Orbital symmetries:
       Occupied  (A) (A) (A) (A) (A) (A) (A) (A) (A) (A) (A) (A)
                 (A) (A) (A) (A) (A) (A) (A) (A) (A) (A) (A) (A)
                 (A) (A) (A) (A) (A) (A) (A) (A) (A) (A) (A) (A)
                 (A) (A) (A) (A) (A) (A) (A) (A) (A) (A) (A) (A)
                 (A) (A) (A) (A) (A) (A) (A) (A) (A) (A) (A) (A)
                 (A) (A) (A) (A) (A) (A) (A) (A) (A) (A) (A) (A)
                 (A)
       Virtual   (A) (A) (A) (A) (A) (A) (A) (A) (A) (A) (A) (A)
                 (A) (A) (A) (A) (A) (A) (A) (A) (A) (A) (A) (A)
                 (A) (A) (A) (A) (A) (A) (A) (A) (A) (A) (A) (A)
                 (A) (A) (A) (A) (A) (A) (A) (A) (A) (A) (A) (A)
                 (A) (A) (A) (A) (A) (A) (A) (A) (A) (A) (A) (A)
                 (A) (A) (A) (A) (A) (A) (A) (A) (A) (A) (A) (A)
                 (A) (A) (A) (A) (A) (A) (A) (A) (A) (A) (A) (A)
                 (A) (A) (A) (A) (A) (A) (A) (A) (A) (A) (A) (A)
                 (A) (A) (A) (A) (A) (A) (A) (A) (A) (A) (A) (A)
                 (A) (A) (A) (A) (A) (A) (A) (A) (A) (A) (A) (A)
                 (A) (A) (A) (A) (A) (A) (A) (A) (A) (A) (A) (A)
                 (A) (A) (A) (A) (A) (A) (A) (A) (A) (A) (A) (A)
                 (A) (A) (A) (A) (A) (A) (A) (A) (A) (A) (A) (A)
                 (A) (A) (A) (A) (A) (A) (A) (A) (A) (A) (A) (A)
                 (A) (A) (A) (A) (A) (A) (A) (A) (A) (A) (A) (A)
                 (A) (A) (A) (A) (A) (A) (A) (A) (A) (A) (A) (A)
                 (A) (A) (A) (A) (A) (A) (A) (A) (A) (A) (A) (A)
                 (A) (A) (A) (A) (A) (A) (A) (A) (A) (A) (A) (A)
                 (A) (A) (A) (A) (A) (A) (A) (A) (A) (A) (A) (A)
                 (A) (A) (A) (A) (A) (A) (A) (A) (A) (A) (A) (A)
                 (A) (A) (A) (A) (A) (A) (A) (A) (A) (A) (A) (A)
                 (A) (A) (A) (A) (A) (A) (A) (A) (A) (A) (A) (A)
                 (A) (A) (A) (A) (A) (A) (A) (A) (A) (A) (A) (A)
                 (A) (A) (A) (A) (A) (A) (A) (A) (A) (A) (A) (A)
                 (A) (A) (A) (A) (A) (A) (A) (A) (A) (A) (A) (A)
                 (A) (A) (A) (A) (A) (A) (A) (A) (A) (A) (A) (A)
                 (A) (A) (A) (A) (A) (A) (A) (A) (A) (A) (A) (A)
                 (A) (A) (A) (A) (A) (A) (A) (A) (A) (A) (A) (A)
                 (A) (A) (A) (A) (A) (A) (A) (A) (A) (A) (A) (A)
                 (A) (A) (A) (A) (A) (A) (A) (A) (A) (A) (A) (A)
                 (A) (A) (A) (A) (A) (A) (A) (A) (A) (A) (A) (A)
                 (A) (A) (A) (A) (A) (A) (A) (A) (A) (A) (A) (A)
                 (A) (A) (A) (A) (A) (A) (A) (A) (A) (A) (A) (A)
                 (A) (A) (A) (A) (A) (A) (A) (A) (A) (A) (A) (A)
                 (A) (A) (A) (A) (A) (A) (A) (A) (A) (A) (A) (A)
                 (A) (A) (A) (A) (A) (A) (A) (A) (A) (A) (A) (A)
                 (A) (A) (A) (A) (A) (A) (A) (A) (A) (A) (A) (A)
                 (A) (A) (A) (A) (A) (A) (A) (A) (A) (A) (A) (A)
                 (A) (A) (A) (A) (A) (A) (A) (A) (A) (A) (A) (A)
                 (A) (A) (A) (A) (A) (A) (A) (A) (A) (A) (A) (A)
                 (A) (A) (A) (A) (A) (A) (A)
 The electronic state is 1-A.
 Alpha  occ. eigenvalues --  -19.22643 -19.22170 -19.22104 -19.21116 -10.32734
 Alpha  occ. eigenvalues --  -10.30755 -10.29615 -10.27351 -10.26545 -10.24350
 Alpha  occ. eigenvalues --  -10.24064 -10.23995 -10.23577 -10.23544 -10.22469
 Alpha  occ. eigenvalues --  -10.22382 -10.22107 -10.21873 -10.21668  -1.07290
 Alpha  occ. eigenvalues --   -1.06530  -1.06140  -1.04273  -0.89009  -0.83966
 Alpha  occ. eigenvalues --   -0.81906  -0.77675  -0.77067  -0.74900  -0.71214
 Alpha  occ. eigenvalues --   -0.69979  -0.68211  -0.65684  -0.62927  -0.60152
 Alpha  occ. eigenvalues --   -0.58142  -0.57249  -0.53980  -0.52225  -0.51870
 Alpha  occ. eigenvalues --   -0.50496  -0.49172  -0.48185  -0.47719  -0.47159
 Alpha  occ. eigenvalues --   -0.45843  -0.45131  -0.43949  -0.43578  -0.43174
 Alpha  occ. eigenvalues --   -0.42369  -0.41162  -0.41099  -0.40299  -0.39895
 Alpha  occ. eigenvalues --   -0.39477  -0.39158  -0.38861  -0.37944  -0.37842
 Alpha  occ. eigenvalues --   -0.36111  -0.35772  -0.35662  -0.34490  -0.34106
 Alpha  occ. eigenvalues --   -0.33448  -0.32965  -0.31908  -0.30668  -0.30060
 Alpha  occ. eigenvalues --   -0.28781  -0.27121  -0.26427
 Alpha virt. eigenvalues --   -0.05402   0.00537   0.01769   0.01849   0.02114
 Alpha virt. eigenvalues --    0.03281   0.03709   0.03979   0.04203   0.04504
 Alpha virt. eigenvalues --    0.05234   0.05608   0.06310   0.06454   0.06634
 Alpha virt. eigenvalues --    0.06844   0.07324   0.07609   0.08668   0.09065
 Alpha virt. eigenvalues --    0.09269   0.09491   0.09655   0.10213   0.10518
 Alpha virt. eigenvalues --    0.11146   0.11350   0.11911   0.12277   0.12424
 Alpha virt. eigenvalues --    0.12971   0.13404   0.13658   0.14004   0.14489
 Alpha virt. eigenvalues --    0.15301   0.15523   0.16090   0.16401   0.16651
 Alpha virt. eigenvalues --    0.17171   0.17255   0.17362   0.17781   0.18025
 Alpha virt. eigenvalues --    0.18338   0.18683   0.18708   0.19220   0.19390
 Alpha virt. eigenvalues --    0.19729   0.19845   0.20408   0.20959   0.21129
 Alpha virt. eigenvalues --    0.21336   0.21756   0.21990   0.22178   0.22353
 Alpha virt. eigenvalues --    0.22556   0.22987   0.23302   0.23441   0.23737
 Alpha virt. eigenvalues --    0.24339   0.24441   0.24697   0.24964   0.25351
 Alpha virt. eigenvalues --    0.25710   0.26220   0.26466   0.26816   0.26940
 Alpha virt. eigenvalues --    0.27583   0.27648   0.27841   0.28315   0.28962
 Alpha virt. eigenvalues --    0.29536   0.29584   0.29856   0.30184   0.30528
 Alpha virt. eigenvalues --    0.31146   0.31607   0.31848   0.32042   0.32435
 Alpha virt. eigenvalues --    0.32860   0.33202   0.33523   0.33800   0.34189
 Alpha virt. eigenvalues --    0.34754   0.35387   0.35503   0.36185   0.36358
 Alpha virt. eigenvalues --    0.36986   0.37104   0.37521   0.37891   0.38401
 Alpha virt. eigenvalues --    0.38524   0.39279   0.39563   0.40225   0.40778
 Alpha virt. eigenvalues --    0.41932   0.42259   0.42822   0.44220   0.44998
 Alpha virt. eigenvalues --    0.45679   0.45922   0.46634   0.47516   0.48184
 Alpha virt. eigenvalues --    0.48502   0.49440   0.50472   0.50838   0.51670
 Alpha virt. eigenvalues --    0.51962   0.53233   0.54223   0.54607   0.55548
 Alpha virt. eigenvalues --    0.56189   0.56318   0.57621   0.57660   0.59044
 Alpha virt. eigenvalues --    0.59598   0.60427   0.60904   0.61433   0.62099
 Alpha virt. eigenvalues --    0.62974   0.63810   0.64073   0.65134   0.65360
 Alpha virt. eigenvalues --    0.66293   0.66713   0.67111   0.67768   0.68347
 Alpha virt. eigenvalues --    0.68950   0.69658   0.69893   0.70376   0.71338
 Alpha virt. eigenvalues --    0.71522   0.71940   0.72306   0.72785   0.73242
 Alpha virt. eigenvalues --    0.73503   0.74366   0.74413   0.75291   0.75584
 Alpha virt. eigenvalues --    0.76149   0.76285   0.77191   0.77390   0.78151
 Alpha virt. eigenvalues --    0.78689   0.78948   0.79461   0.80100   0.80709
 Alpha virt. eigenvalues --    0.81609   0.82112   0.82450   0.83357   0.83427
 Alpha virt. eigenvalues --    0.84963   0.86454   0.87444   0.88180   0.88752
 Alpha virt. eigenvalues --    0.91391   0.92369   0.94089   0.94291   0.96189
 Alpha virt. eigenvalues --    0.96860   0.97703   0.98768   1.00060   1.02114
 Alpha virt. eigenvalues --    1.04061   1.04989   1.06582   1.07650   1.08547
 Alpha virt. eigenvalues --    1.09693   1.11154   1.12239   1.14063   1.15598
 Alpha virt. eigenvalues --    1.15910   1.17309   1.19205   1.19460   1.20646
 Alpha virt. eigenvalues --    1.21550   1.22583   1.22903   1.23940   1.24941
 Alpha virt. eigenvalues --    1.25663   1.26355   1.27591   1.27954   1.29502
 Alpha virt. eigenvalues --    1.29623   1.30267   1.32201   1.32713   1.33228
 Alpha virt. eigenvalues --    1.34207   1.35675   1.36390   1.38092   1.40131
 Alpha virt. eigenvalues --    1.43271   1.43968   1.44569   1.45183   1.46307
 Alpha virt. eigenvalues --    1.47818   1.48895   1.50041   1.51217   1.51787
 Alpha virt. eigenvalues --    1.52171   1.52848   1.52859   1.54895   1.55360
 Alpha virt. eigenvalues --    1.55745   1.56006   1.56548   1.57164   1.57632
 Alpha virt. eigenvalues --    1.59133   1.59634   1.60317   1.60740   1.62029
 Alpha virt. eigenvalues --    1.62157   1.63027   1.63303   1.63786   1.64762
 Alpha virt. eigenvalues --    1.65416   1.66550   1.67700   1.67843   1.68408
 Alpha virt. eigenvalues --    1.69008   1.69402   1.70026   1.70766   1.71811
 Alpha virt. eigenvalues --    1.71919   1.72758   1.73303   1.74311   1.75158
 Alpha virt. eigenvalues --    1.76075   1.76894   1.77099   1.78155   1.78782
 Alpha virt. eigenvalues --    1.79576   1.80455   1.81020   1.81910   1.82691
 Alpha virt. eigenvalues --    1.83389   1.83802   1.84592   1.85655   1.86403
 Alpha virt. eigenvalues --    1.86578   1.88242   1.90518   1.91348   1.91779
 Alpha virt. eigenvalues --    1.94170   1.95008   1.95593   1.96780   1.98727
 Alpha virt. eigenvalues --    1.99041   1.99866   2.00986   2.02241   2.03845
 Alpha virt. eigenvalues --    2.04221   2.06049   2.06787   2.07809   2.10354
 Alpha virt. eigenvalues --    2.10613   2.11685   2.12499   2.12843   2.15002
 Alpha virt. eigenvalues --    2.15810   2.16411   2.17004   2.18023   2.19918
 Alpha virt. eigenvalues --    2.20995   2.22157   2.23043   2.23920   2.25072
 Alpha virt. eigenvalues --    2.25372   2.27076   2.29220   2.31097   2.31646
 Alpha virt. eigenvalues --    2.31967   2.34021   2.34760   2.36849   2.38741
 Alpha virt. eigenvalues --    2.39586   2.40702   2.43261   2.44714   2.47220
 Alpha virt. eigenvalues --    2.47728   2.48936   2.51321   2.52739   2.53144
 Alpha virt. eigenvalues --    2.53715   2.55069   2.55722   2.56307   2.57957
 Alpha virt. eigenvalues --    2.58032   2.58493   2.59549   2.59801   2.61249
 Alpha virt. eigenvalues --    2.61692   2.63219   2.64886   2.65776   2.66663
 Alpha virt. eigenvalues --    2.67848   2.68494   2.68984   2.70109   2.71689
 Alpha virt. eigenvalues --    2.72352   2.73030   2.73634   2.74616   2.75693
 Alpha virt. eigenvalues --    2.77681   2.78006   2.79192   2.79725   2.81307
 Alpha virt. eigenvalues --    2.81874   2.83515   2.85950   2.86899   2.87600
 Alpha virt. eigenvalues --    2.88538   2.90277   2.91451   2.91655   2.93061
 Alpha virt. eigenvalues --    2.94530   2.96358   2.97180   2.98862   2.99311
 Alpha virt. eigenvalues --    3.00175   3.02491   3.03109   3.05627   3.06806
 Alpha virt. eigenvalues --    3.07848   3.09089   3.10840   3.11744   3.12759
 Alpha virt. eigenvalues --    3.15043   3.15222   3.16672   3.17569   3.18797
 Alpha virt. eigenvalues --    3.20755   3.21088   3.22835   3.23140   3.24452
 Alpha virt. eigenvalues --    3.27811   3.29415   3.30488   3.32323   3.34607
 Alpha virt. eigenvalues --    3.37131   3.38752   3.39707   3.41590   3.44368
 Alpha virt. eigenvalues --    3.49037   3.52082   3.62101   3.62759   3.65755
 Alpha virt. eigenvalues --    3.71639   3.79430   3.80882   3.81331   3.82974
 Alpha virt. eigenvalues --    3.84071   3.85013   3.85498   3.86483   3.87093
 Alpha virt. eigenvalues --    3.87909   3.90431   3.91031   3.91542   3.93666
 Alpha virt. eigenvalues --    3.94987   4.04198   4.06957   4.08927   4.12839
 Alpha virt. eigenvalues --    4.15372   4.17489   4.21371   4.27278   4.30693
 Alpha virt. eigenvalues --    4.33656   4.34117   4.38967   4.43055   4.45629
 Alpha virt. eigenvalues --    4.54701   5.12054   5.16944   5.18699   5.20436
 Alpha virt. eigenvalues --    5.26244   5.45858   5.46141   5.48615   5.65617
 Alpha virt. eigenvalues --    5.69049   5.72104   5.77866  23.73182  23.84136
 Alpha virt. eigenvalues --   23.86697  23.90739  23.94751  23.96410  23.99538
 Alpha virt. eigenvalues --   24.01310  24.03237  24.04897  24.07018  24.07617
 Alpha virt. eigenvalues --   24.08301  24.12130  24.28480  50.04732  50.06188
 Alpha virt. eigenvalues --   50.08701  50.13765
          Condensed to atoms (all electrons):
               1          2          3          4          5          6
     1  C   13.759916   2.464530  -1.566093   0.507642   0.746869  -0.599782
     2  C    2.464530  14.466633  -2.327851  -1.453712   0.055868   0.604619
     3  C   -1.566093  -2.327851  10.649277  -0.593783  -0.864424   0.215252
     4  C    0.507642  -1.453712  -0.593783  15.393314  -2.307972  -0.377427
     5  C    0.746869   0.055868  -0.864424  -2.307972  10.379826  -1.781288
     6  C   -0.599782   0.604619   0.215252  -0.377427  -1.781288   9.701077
     7  C   -4.088223  -1.653960   1.432969   0.537984  -0.596097  -1.351156
     8  C   -2.389986  -1.471928  -2.556164  -0.083001  -0.013841  -0.274286
     9  C    1.572828   3.479724   0.050367   0.288682   0.066129  -0.094213
    10  C   -3.838250  -8.178761   1.597782  -0.832357   0.300748   0.264063
    11  O    0.046131   0.088535   0.025507   0.005309  -0.000237   0.006536
    12  C   -0.499585  -0.046691   0.061479   0.069758  -0.428888   0.074377
    13  C    0.014703  -0.478325   0.202047  -0.205216  -0.077214   0.082564
    14  O   -0.005466   0.279789  -0.238175   0.058956   0.006831  -0.007132
    15  C   -0.417268   0.271480  -0.553249  -5.790882   0.625236  -0.218779
    16  C   -0.053736  -0.034416  -0.056470   0.012492  -0.119523   0.153692
    17  O    0.005050   0.034066   0.070713  -0.296215  -0.134814   0.024071
    18  C    0.130815   0.124730   0.255289   0.590877  -0.227888  -0.181317
    19  O    0.018029  -0.022471  -0.012208   0.305075   0.013098  -0.007111
    20  H   -0.026484  -0.025244   0.451276  -0.004998  -0.018160  -0.031668
    21  H    0.003302  -0.093246   0.378120  -0.015868   0.037755   0.005109
    22  H   -0.010136  -0.025960  -0.002123   0.479572  -0.049051  -0.054074
    23  H    0.005924  -0.007434   0.039698  -0.120982   0.418394  -0.075609
    24  H   -0.021179  -0.016839  -0.012085   0.035335   0.431401  -0.066831
    25  H   -0.001741  -0.024494  -0.004349   0.027868  -0.052630   0.453370
    26  H    0.035050   0.018992   0.003010   0.002622  -0.072333   0.475465
    27  H   -0.135505   0.017795   0.011366   0.010900  -0.025987  -0.043860
    28  H   -0.013186  -0.036404   0.006130   0.000104  -0.000162  -0.001348
    29  H    0.041344  -0.011820   0.009972  -0.002407  -0.000541   0.001326
    30  H   -0.093174  -0.007386   0.008510   0.029421  -0.015383  -0.070891
    31  H   -0.052674   0.008492   0.011061  -0.009636   0.004838   0.031968
    32  H    0.072296   0.013699  -0.001607  -0.002351   0.005401   0.012027
    33  H   -0.016778  -0.047683   0.030358  -0.002098  -0.004492   0.003064
    34  H    0.011254   0.070783   0.006076   0.002595   0.000182  -0.001183
    35  H   -0.007252  -0.044116  -0.005336  -0.000229   0.001158   0.001317
    36  H   -0.007871  -0.079996   0.041793  -0.000496  -0.001907   0.001180
    37  H    0.001430  -0.000959  -0.000430   0.119671  -0.013421   0.001404
    38  H   -0.001937   0.013585   0.032333  -0.133910   0.015926  -0.006095
    39  H   -0.003102   0.003413  -0.016500  -0.087891   0.046631   0.011477
    40  H    0.003283   0.001165   0.011022   0.053512   0.007918  -0.023077
    41  H    0.000302  -0.005966   0.000578   0.129957   0.001820  -0.000074
    42  H    0.001908   0.030894  -0.003540  -0.106585  -0.001699   0.001159
    43  H    0.000587  -0.001050  -0.014886  -0.037738   0.008351  -0.001178
               7          8          9         10         11         12
     1  C   -4.088223  -2.389986   1.572828  -3.838250   0.046131  -0.499585
     2  C   -1.653960  -1.471928   3.479724  -8.178761   0.088535  -0.046691
     3  C    1.432969  -2.556164   0.050367   1.597782   0.025507   0.061479
     4  C    0.537984  -0.083001   0.288682  -0.832357   0.005309   0.069758
     5  C   -0.596097  -0.013841   0.066129   0.300748  -0.000237  -0.428888
     6  C   -1.351156  -0.274286  -0.094213   0.264063   0.006536   0.074377
     7  C   11.633316  -0.643532  -0.532322   0.065358  -0.050024   0.320790
     8  C   -0.643532  13.822044  -3.256294   2.260310   0.258456   0.032685
     9  C   -0.532322  -3.256294  12.523239  -7.023981  -0.021278  -0.135329
    10  C    0.065358   2.260310  -7.023981  20.582630  -0.106606   0.082133
    11  O   -0.050024   0.258456  -0.021278  -0.106606   8.226864  -0.054365
    12  C    0.320790   0.032685  -0.135329   0.082133  -0.054365   6.245261
    13  C   -0.059926   0.225525  -1.034437   0.444376  -0.005706   0.014522
    14  O    0.007810   0.062174  -0.048566   0.173136  -0.001294  -0.007724
    15  C    0.340277  -0.115989   0.158571  -0.098773  -0.000001  -0.023893
    16  C   -0.073314  -0.031439   0.007806  -0.042189   0.000149   0.006897
    17  O   -0.002819  -0.000161   0.000452  -0.012380   0.000000   0.001419
    18  C    0.034417   0.020602  -0.024124  -0.095711  -0.000111  -0.006436
    19  O   -0.000317   0.004849  -0.001733  -0.003852   0.000000  -0.000285
    20  H    0.004998   0.005751  -0.004061   0.052482  -0.000053  -0.011541
    21  H   -0.002350   0.007308   0.006012   0.034795   0.000044  -0.000190
    22  H    0.014353  -0.001266  -0.001485   0.008535  -0.000017  -0.001869
    23  H    0.045720   0.002587   0.000158  -0.003725  -0.000006  -0.001777
    24  H    0.013705   0.001217  -0.001406  -0.003703   0.000002   0.007517
    25  H   -0.036111   0.016491   0.001048  -0.006297   0.000090  -0.001576
    26  H   -0.108894  -0.003148   0.000111   0.004601   0.000064  -0.004501
    27  H    0.514124  -0.023085  -0.009799   0.021162   0.011708  -0.011587
    28  H    0.018034  -0.023357   0.426692  -0.014408  -0.003184   0.000328
    29  H    0.011849  -0.114334   0.458096  -0.068524  -0.001368   0.000176
    30  H    0.126248  -0.002205  -0.000062  -0.009309  -0.000089   0.404021
    31  H    0.008973  -0.034958   0.002514  -0.001504   0.001350   0.408958
    32  H   -0.164453  -0.002789   0.000968   0.003142   0.000292   0.436194
    33  H   -0.004358  -0.011396   0.005189   0.025448   0.000087   0.000179
    34  H    0.000510  -0.013618  -0.011719  -0.148700   0.000101   0.000195
    35  H    0.007258   0.027522  -0.013552  -0.011600  -0.000274   0.000157
    36  H   -0.004318   0.005539  -0.114971   0.174911   0.000012   0.000992
    37  H   -0.000299   0.000091  -0.000048  -0.000454   0.000000   0.000111
    38  H    0.001559   0.000012   0.000036   0.001432   0.000000  -0.001181
    39  H    0.000049   0.000071  -0.000024   0.000871   0.000000   0.000324
    40  H    0.001923   0.000263  -0.000023   0.000348   0.000000   0.000067
    41  H    0.000194   0.000067  -0.000042   0.001980   0.000000  -0.000007
    42  H   -0.002110   0.000670   0.000251  -0.002530   0.000000  -0.000101
    43  H   -0.000706   0.000646  -0.000184   0.004086   0.000000  -0.000049
              13         14         15         16         17         18
     1  C    0.014703  -0.005466  -0.417268  -0.053736   0.005050   0.130815
     2  C   -0.478325   0.279789   0.271480  -0.034416   0.034066   0.124730
     3  C    0.202047  -0.238175  -0.553249  -0.056470   0.070713   0.255289
     4  C   -0.205216   0.058956  -5.790882   0.012492  -0.296215   0.590877
     5  C   -0.077214   0.006831   0.625236  -0.119523  -0.134814  -0.227888
     6  C    0.082564  -0.007132  -0.218779   0.153692   0.024071  -0.181317
     7  C   -0.059926   0.007810   0.340277  -0.073314  -0.002819   0.034417
     8  C    0.225525   0.062174  -0.115989  -0.031439  -0.000161   0.020602
     9  C   -1.034437  -0.048566   0.158571   0.007806   0.000452  -0.024124
    10  C    0.444376   0.173136  -0.098773  -0.042189  -0.012380  -0.095711
    11  O   -0.005706  -0.001294  -0.000001   0.000149   0.000000  -0.000111
    12  C    0.014522  -0.007724  -0.023893   0.006897   0.001419  -0.006436
    13  C    6.742661  -0.274151  -0.224514   0.024734   0.003755   0.017053
    14  O   -0.274151   8.000211   0.026943  -0.000414  -0.000031  -0.003851
    15  C   -0.224514   0.026943  14.176729  -0.543972   0.611694  -1.993132
    16  C    0.024734  -0.000414  -0.543972   7.127151  -0.071325  -0.916332
    17  O    0.003755  -0.000031   0.611694  -0.071325   8.043218  -0.232114
    18  C    0.017053  -0.003851  -1.993132  -0.916332  -0.232114   7.915660
    19  O    0.010600  -0.000571  -0.397234   0.017510   0.002964   0.214892
    20  H   -0.005419   0.000263  -0.031984  -0.007875  -0.000610   0.017195
    21  H   -0.009870   0.010269   0.020912  -0.002492   0.000237  -0.012409
    22  H    0.001693  -0.000343  -0.019420   0.006986  -0.001127  -0.011749
    23  H    0.000230  -0.000007   0.022377   0.005078   0.014261  -0.002201
    24  H    0.000893  -0.000046  -0.014564   0.009139  -0.001151   0.002395
    25  H   -0.000399   0.000014  -0.020466  -0.001545  -0.000384   0.004374
    26  H   -0.000380   0.000007   0.000883  -0.000157   0.000036  -0.000006
    27  H    0.001874  -0.000008   0.000501  -0.000127   0.000006  -0.000035
    28  H   -0.010803  -0.003325  -0.000015  -0.000025   0.000000   0.000038
    29  H    0.024613   0.003374  -0.000061   0.000020   0.000000  -0.000013
    30  H   -0.000686   0.000076   0.013300  -0.000764   0.000028  -0.000308
    31  H   -0.000131   0.000072   0.000709  -0.000048   0.000001  -0.000023
    32  H    0.000117  -0.000012  -0.003175   0.000617  -0.000007   0.000004
    33  H    0.398046  -0.012279  -0.009059   0.000013  -0.000085   0.009626
    34  H    0.465345  -0.004728  -0.002697  -0.000084   0.000002   0.001347
    35  H    0.404093   0.013025   0.000666  -0.000212  -0.000003  -0.000222
    36  H    0.064221   0.245338  -0.007272   0.001263  -0.000004   0.000888
    37  H    0.000207  -0.000002  -0.201860   0.485531  -0.006460  -0.021198
    38  H   -0.000814  -0.000107   0.034721   0.382990   0.011780   0.018038
    39  H   -0.000022   0.000007   0.056535   0.380000  -0.011802  -0.006224
    40  H   -0.000090   0.000000  -0.016076  -0.077100   0.263216   0.070746
    41  H    0.000072  -0.000003  -0.159742  -0.031228  -0.013219   0.437306
    42  H    0.001202  -0.000244   0.000451   0.016192   0.011863   0.438244
    43  H   -0.001456  -0.000021   0.012120   0.015597   0.002267   0.031103
              19         20         21         22         23         24
     1  C    0.018029  -0.026484   0.003302  -0.010136   0.005924  -0.021179
     2  C   -0.022471  -0.025244  -0.093246  -0.025960  -0.007434  -0.016839
     3  C   -0.012208   0.451276   0.378120  -0.002123   0.039698  -0.012085
     4  C    0.305075  -0.004998  -0.015868   0.479572  -0.120982   0.035335
     5  C    0.013098  -0.018160   0.037755  -0.049051   0.418394   0.431401
     6  C   -0.007111  -0.031668   0.005109  -0.054074  -0.075609  -0.066831
     7  C   -0.000317   0.004998  -0.002350   0.014353   0.045720   0.013705
     8  C    0.004849   0.005751   0.007308  -0.001266   0.002587   0.001217
     9  C   -0.001733  -0.004061   0.006012  -0.001485   0.000158  -0.001406
    10  C   -0.003852   0.052482   0.034795   0.008535  -0.003725  -0.003703
    11  O    0.000000  -0.000053   0.000044  -0.000017  -0.000006   0.000002
    12  C   -0.000285  -0.011541  -0.000190  -0.001869  -0.001777   0.007517
    13  C    0.010600  -0.005419  -0.009870   0.001693   0.000230   0.000893
    14  O   -0.000571   0.000263   0.010269  -0.000343  -0.000007  -0.000046
    15  C   -0.397234  -0.031984   0.020912  -0.019420   0.022377  -0.014564
    16  C    0.017510  -0.007875  -0.002492   0.006986   0.005078   0.009139
    17  O    0.002964  -0.000610   0.000237  -0.001127   0.014261  -0.001151
    18  C    0.214892   0.017195  -0.012409  -0.011749  -0.002201   0.002395
    19  O    7.969049   0.000501  -0.000228   0.019092   0.000209   0.000314
    20  H    0.000501   0.406584  -0.028810   0.003809   0.000352   0.001690
    21  H   -0.000228  -0.028810   0.470821  -0.001653  -0.000246   0.000246
    22  H    0.019092   0.003809  -0.001653   0.443835  -0.003679   0.004717
    23  H    0.000209   0.000352  -0.000246  -0.003679   0.522823  -0.030306
    24  H    0.000314   0.001690   0.000246   0.004717  -0.030306   0.455284
    25  H    0.000115   0.000241  -0.000049   0.003941  -0.004678   0.004771
    26  H    0.000009   0.000045  -0.000004   0.000112  -0.006617  -0.003546
    27  H   -0.000001  -0.000145   0.000007  -0.000139  -0.000116  -0.000044
    28  H    0.000000   0.000050  -0.000030   0.000002   0.000000   0.000001
    29  H   -0.000002  -0.000010   0.000020   0.000006   0.000000   0.000000
    30  H    0.000002  -0.000938   0.000010  -0.000025   0.000121  -0.001783
    31  H    0.000000   0.000112  -0.000006   0.000011  -0.000003  -0.000087
    32  H    0.000000  -0.000046   0.000005   0.000012  -0.000166   0.000459
    33  H    0.002922  -0.000144   0.002614  -0.000134  -0.000006   0.000000
    34  H   -0.000071  -0.000005  -0.000344  -0.000015   0.000000   0.000000
    35  H   -0.000455  -0.000018   0.000369   0.000194  -0.000003   0.000000
    36  H   -0.000001  -0.000973   0.000116  -0.000015  -0.000001   0.000003
    37  H    0.000161  -0.000095  -0.000375  -0.000246  -0.000134   0.000015
    38  H    0.000137   0.000132  -0.000357   0.000202   0.000123  -0.000003
    39  H   -0.000771   0.000698   0.000036   0.000020   0.000974  -0.002096
    40  H    0.002217   0.000091   0.000007   0.000580   0.005772  -0.000114
    41  H   -0.044706  -0.000070   0.000002  -0.000156  -0.000019  -0.000002
    42  H   -0.048983   0.000113   0.005102   0.000647   0.000002   0.000020
    43  H    0.291537   0.000034  -0.000109  -0.000732  -0.000001   0.000007
              25         26         27         28         29         30
     1  C   -0.001741   0.035050  -0.135505  -0.013186   0.041344  -0.093174
     2  C   -0.024494   0.018992   0.017795  -0.036404  -0.011820  -0.007386
     3  C   -0.004349   0.003010   0.011366   0.006130   0.009972   0.008510
     4  C    0.027868   0.002622   0.010900   0.000104  -0.002407   0.029421
     5  C   -0.052630  -0.072333  -0.025987  -0.000162  -0.000541  -0.015383
     6  C    0.453370   0.475465  -0.043860  -0.001348   0.001326  -0.070891
     7  C   -0.036111  -0.108894   0.514124   0.018034   0.011849   0.126248
     8  C    0.016491  -0.003148  -0.023085  -0.023357  -0.114334  -0.002205
     9  C    0.001048   0.000111  -0.009799   0.426692   0.458096  -0.000062
    10  C   -0.006297   0.004601   0.021162  -0.014408  -0.068524  -0.009309
    11  O    0.000090   0.000064   0.011708  -0.003184  -0.001368  -0.000089
    12  C   -0.001576  -0.004501  -0.011587   0.000328   0.000176   0.404021
    13  C   -0.000399  -0.000380   0.001874  -0.010803   0.024613  -0.000686
    14  O    0.000014   0.000007  -0.000008  -0.003325   0.003374   0.000076
    15  C   -0.020466   0.000883   0.000501  -0.000015  -0.000061   0.013300
    16  C   -0.001545  -0.000157  -0.000127  -0.000025   0.000020  -0.000764
    17  O   -0.000384   0.000036   0.000006   0.000000   0.000000   0.000028
    18  C    0.004374  -0.000006  -0.000035   0.000038  -0.000013  -0.000308
    19  O    0.000115   0.000009  -0.000001   0.000000  -0.000002   0.000002
    20  H    0.000241   0.000045  -0.000145   0.000050  -0.000010  -0.000938
    21  H   -0.000049  -0.000004   0.000007  -0.000030   0.000020   0.000010
    22  H    0.003941   0.000112  -0.000139   0.000002   0.000006  -0.000025
    23  H   -0.004678  -0.006617  -0.000116   0.000000   0.000000   0.000121
    24  H    0.004771  -0.003546  -0.000044   0.000001   0.000000  -0.001783
    25  H    0.472241  -0.027489  -0.006599   0.000006  -0.000003  -0.000112
    26  H   -0.027489   0.488048  -0.005031   0.000000  -0.000002   0.000127
    27  H   -0.006599  -0.005031   0.482865  -0.000022   0.000012   0.005212
    28  H    0.000006   0.000000  -0.000022   0.407925  -0.015578  -0.000005
    29  H   -0.000003  -0.000002   0.000012  -0.015578   0.420156   0.000000
    30  H   -0.000112   0.000127   0.005212  -0.000005   0.000000   0.475099
    31  H   -0.000254  -0.000160  -0.007198   0.000037  -0.000002  -0.028286
    32  H    0.000190   0.003142  -0.002598  -0.000003   0.000000  -0.026934
    33  H   -0.000017  -0.000002  -0.000001  -0.000240   0.000442   0.000000
    34  H    0.000005   0.000000  -0.000001   0.000256   0.000835   0.000000
    35  H   -0.000002   0.000001  -0.000008   0.000135  -0.000286  -0.000002
    36  H    0.000000  -0.000001   0.000009   0.000601   0.000226  -0.000002
    37  H    0.000002  -0.000001   0.000000   0.000000   0.000000  -0.000004
    38  H    0.000004  -0.000002   0.000000   0.000000   0.000000  -0.000006
    39  H   -0.000020   0.000020  -0.000001   0.000000   0.000000   0.000026
    40  H    0.000262   0.000073  -0.000003   0.000000   0.000000  -0.000012
    41  H    0.000002   0.000000   0.000000   0.000000   0.000000   0.000000
    42  H   -0.000007  -0.000001   0.000000   0.000000   0.000000   0.000003
    43  H    0.000018  -0.000002   0.000000   0.000000   0.000000   0.000000
              31         32         33         34         35         36
     1  C   -0.052674   0.072296  -0.016778   0.011254  -0.007252  -0.007871
     2  C    0.008492   0.013699  -0.047683   0.070783  -0.044116  -0.079996
     3  C    0.011061  -0.001607   0.030358   0.006076  -0.005336   0.041793
     4  C   -0.009636  -0.002351  -0.002098   0.002595  -0.000229  -0.000496
     5  C    0.004838   0.005401  -0.004492   0.000182   0.001158  -0.001907
     6  C    0.031968   0.012027   0.003064  -0.001183   0.001317   0.001180
     7  C    0.008973  -0.164453  -0.004358   0.000510   0.007258  -0.004318
     8  C   -0.034958  -0.002789  -0.011396  -0.013618   0.027522   0.005539
     9  C    0.002514   0.000968   0.005189  -0.011719  -0.013552  -0.114971
    10  C   -0.001504   0.003142   0.025448  -0.148700  -0.011600   0.174911
    11  O    0.001350   0.000292   0.000087   0.000101  -0.000274   0.000012
    12  C    0.408958   0.436194   0.000179   0.000195   0.000157   0.000992
    13  C   -0.000131   0.000117   0.398046   0.465345   0.404093   0.064221
    14  O    0.000072  -0.000012  -0.012279  -0.004728   0.013025   0.245338
    15  C    0.000709  -0.003175  -0.009059  -0.002697   0.000666  -0.007272
    16  C   -0.000048   0.000617   0.000013  -0.000084  -0.000212   0.001263
    17  O    0.000001  -0.000007  -0.000085   0.000002  -0.000003  -0.000004
    18  C   -0.000023   0.000004   0.009626   0.001347  -0.000222   0.000888
    19  O    0.000000   0.000000   0.002922  -0.000071  -0.000455  -0.000001
    20  H    0.000112  -0.000046  -0.000144  -0.000005  -0.000018  -0.000973
    21  H   -0.000006   0.000005   0.002614  -0.000344   0.000369   0.000116
    22  H    0.000011   0.000012  -0.000134  -0.000015   0.000194  -0.000015
    23  H   -0.000003  -0.000166  -0.000006   0.000000  -0.000003  -0.000001
    24  H   -0.000087   0.000459   0.000000   0.000000   0.000000   0.000003
    25  H   -0.000254   0.000190  -0.000017   0.000005  -0.000002   0.000000
    26  H   -0.000160   0.003142  -0.000002   0.000000   0.000001  -0.000001
    27  H   -0.007198  -0.002598  -0.000001  -0.000001  -0.000008   0.000009
    28  H    0.000037  -0.000003  -0.000240   0.000256   0.000135   0.000601
    29  H   -0.000002   0.000000   0.000442   0.000835  -0.000286   0.000226
    30  H   -0.028286  -0.026934   0.000000   0.000000  -0.000002  -0.000002
    31  H    0.488108  -0.020932   0.000000   0.000000   0.000000  -0.000005
    32  H   -0.020932   0.488426   0.000000   0.000000   0.000000   0.000004
    33  H    0.000000   0.000000   0.455909  -0.026101  -0.019932   0.000458
    34  H    0.000000   0.000000  -0.026101   0.462296  -0.021485   0.000513
    35  H    0.000000   0.000000  -0.019932  -0.021485   0.464201  -0.000146
    36  H   -0.000005   0.000004   0.000458   0.000513  -0.000146   0.387927
    37  H    0.000000   0.000000  -0.000004   0.000000   0.000000   0.000000
    38  H    0.000001   0.000002   0.000003   0.000000   0.000000   0.000005
    39  H    0.000000  -0.000006   0.000001   0.000000   0.000000  -0.000002
    40  H    0.000000   0.000001  -0.000002   0.000000   0.000000   0.000000
    41  H    0.000000   0.000000  -0.000043   0.000000  -0.000002   0.000001
    42  H    0.000000   0.000000  -0.000214  -0.000014  -0.000003  -0.000023
    43  H    0.000000   0.000000  -0.000313  -0.000003  -0.000021  -0.000001
              37         38         39         40         41         42
     1  C    0.001430  -0.001937  -0.003102   0.003283   0.000302   0.001908
     2  C   -0.000959   0.013585   0.003413   0.001165  -0.005966   0.030894
     3  C   -0.000430   0.032333  -0.016500   0.011022   0.000578  -0.003540
     4  C    0.119671  -0.133910  -0.087891   0.053512   0.129957  -0.106585
     5  C   -0.013421   0.015926   0.046631   0.007918   0.001820  -0.001699
     6  C    0.001404  -0.006095   0.011477  -0.023077  -0.000074   0.001159
     7  C   -0.000299   0.001559   0.000049   0.001923   0.000194  -0.002110
     8  C    0.000091   0.000012   0.000071   0.000263   0.000067   0.000670
     9  C   -0.000048   0.000036  -0.000024  -0.000023  -0.000042   0.000251
    10  C   -0.000454   0.001432   0.000871   0.000348   0.001980  -0.002530
    11  O    0.000000   0.000000   0.000000   0.000000   0.000000   0.000000
    12  C    0.000111  -0.001181   0.000324   0.000067  -0.000007  -0.000101
    13  C    0.000207  -0.000814  -0.000022  -0.000090   0.000072   0.001202
    14  O   -0.000002  -0.000107   0.000007   0.000000  -0.000003  -0.000244
    15  C   -0.201860   0.034721   0.056535  -0.016076  -0.159742   0.000451
    16  C    0.485531   0.382990   0.380000  -0.077100  -0.031228   0.016192
    17  O   -0.006460   0.011780  -0.011802   0.263216  -0.013219   0.011863
    18  C   -0.021198   0.018038  -0.006224   0.070746   0.437306   0.438244
    19  O    0.000161   0.000137  -0.000771   0.002217  -0.044706  -0.048983
    20  H   -0.000095   0.000132   0.000698   0.000091  -0.000070   0.000113
    21  H   -0.000375  -0.000357   0.000036   0.000007   0.000002   0.005102
    22  H   -0.000246   0.000202   0.000020   0.000580  -0.000156   0.000647
    23  H   -0.000134   0.000123   0.000974   0.005772  -0.000019   0.000002
    24  H    0.000015  -0.000003  -0.002096  -0.000114  -0.000002   0.000020
    25  H    0.000002   0.000004  -0.000020   0.000262   0.000002  -0.000007
    26  H   -0.000001  -0.000002   0.000020   0.000073   0.000000  -0.000001
    27  H    0.000000   0.000000  -0.000001  -0.000003   0.000000   0.000000
    28  H    0.000000   0.000000   0.000000   0.000000   0.000000   0.000000
    29  H    0.000000   0.000000   0.000000   0.000000   0.000000   0.000000
    30  H   -0.000004  -0.000006   0.000026  -0.000012   0.000000   0.000003
    31  H    0.000000   0.000001   0.000000   0.000000   0.000000   0.000000
    32  H    0.000000   0.000002  -0.000006   0.000001   0.000000   0.000000
    33  H   -0.000004   0.000003   0.000001  -0.000002  -0.000043  -0.000214
    34  H    0.000000   0.000000   0.000000   0.000000   0.000000  -0.000014
    35  H    0.000000   0.000000   0.000000   0.000000  -0.000002  -0.000003
    36  H    0.000000   0.000005  -0.000002   0.000000   0.000001  -0.000023
    37  H    0.475554  -0.021607  -0.024367   0.001920   0.005483   0.000227
    38  H   -0.021607   0.467655  -0.021226  -0.000407  -0.000131   0.001969
    39  H   -0.024367  -0.021226   0.459540  -0.001185  -0.000389  -0.000177
    40  H    0.001920  -0.000407  -0.001185   0.393544   0.000623  -0.000123
    41  H    0.005483  -0.000131  -0.000389   0.000623   0.509142  -0.032045
    42  H    0.000227   0.001969  -0.000177  -0.000123  -0.032045   0.470836
    43  H    0.000108   0.000062  -0.000006   0.000116  -0.001501   0.002791
              43
     1  C    0.000587
     2  C   -0.001050
     3  C   -0.014886
     4  C   -0.037738
     5  C    0.008351
     6  C   -0.001178
     7  C   -0.000706
     8  C    0.000646
     9  C   -0.000184
    10  C    0.004086
    11  O    0.000000
    12  C   -0.000049
    13  C   -0.001456
    14  O   -0.000021
    15  C    0.012120
    16  C    0.015597
    17  O    0.002267
    18  C    0.031103
    19  O    0.291537
    20  H    0.000034
    21  H   -0.000109
    22  H   -0.000732
    23  H   -0.000001
    24  H    0.000007
    25  H    0.000018
    26  H   -0.000002
    27  H    0.000000
    28  H    0.000000
    29  H    0.000000
    30  H    0.000000
    31  H    0.000000
    32  H    0.000000
    33  H   -0.000313
    34  H   -0.000003
    35  H   -0.000021
    36  H   -0.000001
    37  H    0.000108
    38  H    0.000062
    39  H   -0.000006
    40  H    0.000116
    41  H   -0.001501
    42  H    0.002791
    43  H    0.389360
 Mulliken charges:
               1
     1  C    0.406216
     2  C    0.047920
     3  C   -0.772715
     4  C   -0.195894
     5  C   -0.366428
     6  C   -0.856737
     7  C    0.232872
     8  C    0.311900
     9  C   -0.719219
    10  C    0.399286
    11  O   -0.426623
    12  C   -0.930966
    13  C   -0.755588
    14  O   -0.279793
    15  C    0.489969
    16  C   -0.589070
    17  O   -0.316386
    18  C   -0.600235
    19  O   -0.332281
    20  H    0.252934
    21  H    0.185420
    22  H    0.197095
    23  H    0.172910
    24  H    0.206651
    25  H    0.204170
    26  H    0.199858
    27  H    0.194360
    28  H    0.261754
    29  H    0.242481
    30  H    0.196163
    31  H    0.188703
    32  H    0.188082
    33  H    0.221023
    34  H    0.208474
    35  H    0.205062
    36  H    0.292006
    37  H    0.200049
    38  H    0.205077
    39  H    0.215116
    40  H    0.299544
    41  H    0.201817
    42  H    0.213857
    43  H    0.301166
 Sum of Mulliken charges =   0.00000
 Mulliken charges with hydrogens summed into heavy atoms:
               1
     1  C    0.406216
     2  C    0.047920
     3  C   -0.334361
     4  C    0.001201
     5  C    0.013133
     6  C   -0.452709
     7  C    0.427233
     8  C    0.311900
     9  C   -0.214985
    10  C    0.399286
    11  O   -0.426623
    12  C   -0.358017
    13  C   -0.121030
    14  O    0.012213
    15  C    0.489969
    16  C    0.031172
    17  O   -0.016842
    18  C   -0.184561
    19  O   -0.031115
 Electronic spatial extent (au):  <R**2>=           5330.9129
 Charge=              0.0000 electrons
 Dipole moment (field-independent basis, Debye):
    X=              4.5117    Y=              2.8543    Z=              3.9173  Tot=              6.6217
 Quadrupole moment (field-independent basis, Debye-Ang):
   XX=           -138.2206   YY=           -120.9889   ZZ=           -111.5632
   XY=             16.4425   XZ=             -4.0370   YZ=              1.4641
 Traceless Quadrupole moment (field-independent basis, Debye-Ang):
   XX=            -14.6297   YY=              2.6020   ZZ=             12.0277
   XY=             16.4425   XZ=             -4.0370   YZ=              1.4641
 Octapole moment (field-independent basis, Debye-Ang**2):
  XXX=            130.6925  YYY=             48.5704  ZZZ=              5.9179  XYY=             10.3246
  XXY=            -29.1461  XXZ=             57.7313  XZZ=              5.1939  YZZ=             -8.4743
  YYZ=            -10.5439  XYZ=            -15.1653
 Hexadecapole moment (field-independent basis, Debye-Ang**3):
 XXXX=          -4784.0382 YYYY=          -2202.4536 ZZZZ=           -625.9655 XXXY=            221.7846
 XXXZ=           -147.5482 YYYX=             63.9959 YYYZ=              7.5820 ZZZX=            -72.2137
 ZZZY=            -15.4131 XXYY=          -1027.0278 XXZZ=           -795.9352 YYZZ=           -483.7266
 XXYZ=              8.1365 YYXZ=             19.5838 ZZXY=             17.4170
 N-N= 1.609349110002D+03 E-N=-5.287575684743D+03  KE= 8.827874301968D+02
 1\1\GINC-SNODE07\SP\RmPW1PW91\6-311+G(d,p)\C15H24O4\ROOT\25-Jan-2024\0
 \\# nmr=giao mpw1pw91/6-311+g(d,p) scrf(smd,solvent=methanol,read) gue
 ss=read geom=check\\NMR calculation\\0,1\C,0,-1.7557677566,0.625077506
 7,-0.1314014925\C,0,-0.9570465806,-0.3783318845,0.3043045018\C,0,0.445
 9828869,-0.2791243788,0.8319348104\C,0,1.4481405392,0.4347038607,-0.11
 15458257\C,0,1.1849782429,1.9549038143,-0.1781544619\C,0,-0.0865341701
 ,2.3812221542,-0.9349384737\C,0,-1.4532952536,2.0954183642,-0.27623830
 35\C,0,-3.0850175608,0.0800696248,-0.4573547395\C,0,-3.1133810503,-1.3
 943585281,-0.0929645699\C,0,-1.6398961612,-1.7470432416,0.2076035845\O
 ,0,-4.0306839997,0.7128815892,-0.9292431545\C,0,-1.6442394114,2.837640
 9077,1.062379323\C,0,-1.0116590886,-2.5992905609,-0.9006449672\O,0,-1.
 4711140762,-2.5061665723,1.4147804216\C,0,2.9328236839,0.1034589366,0.
 2568185667\C,0,3.3513497798,0.6100838311,1.6402656261\O,0,3.8038798064
 ,0.6682961919,-0.7529078319\C,0,3.2411815847,-1.4019018187,0.155305932
 3\O,0,2.8490298791,-1.9801801077,-1.0896593904\H,0,0.4171569791,0.2595
 414222,1.790108392\H,0,0.7862578418,-1.2895664804,1.0675776595\H,0,1.3
 109513916,0.0259381122,-1.1203478362\H,0,2.022422813,2.4386618647,-0.6
 956690236\H,0,1.1709476168,2.3740855077,0.8363917831\H,0,-0.0763578818
 ,1.9203764434,-1.9324303248\H,0,-0.0297461857,3.4660496653,-1.09869450
 88\H,0,-2.2125885504,2.4917912601,-0.9638848924\H,0,-3.7248241201,-1.5
 223988284,0.8093468004\H,0,-3.5698691387,-1.9929409488,-0.8878009144\H
 ,0,-0.9696950795,2.4642853543,1.8406197676\H,0,-2.6714186589,2.7189589
 177,1.4269628955\H,0,-1.4542637219,3.9110212129,0.9368768461\H,0,0.068
 110137,-2.7112798482,-0.757397376\H,0,-1.4672424252,-3.5961570489,-0.8
 957400752\H,0,-1.183276946,-2.1421255148,-1.8802586848\H,0,-1.84914056
 24,-1.9908407744,2.1486880041\H,0,4.3907022143,0.3303837207,1.84743940
 9\H,0,2.7210390604,0.1921185001,2.4326636628\H,0,3.2819263758,1.702369
 7579,1.6944386271\H,0,3.8107393029,1.6336645731,-0.6486183887\H,0,4.32
 21645141,-1.5292456211,0.3111525122\H,0,2.7252867114,-1.9675378209,0.9
 336106216\H,0,3.2879870187,-1.4633131153,-1.7875745118\\Version=ES64L-
 G09RevD.01\State=1-A\HF=-887.0190461\RMSD=2.136e-09\Dipole=1.7330317,1
 .0969456,1.6063252\Quadrupole=-10.577937,1.7985007,8.7794363,12.280387
 5,-3.4363078,1.385729\PG=C01 [X(C15H24O4)]\\@


 MANHOOD BEGINS BY TRYING TO SHAVE FACE,
 AND ENDS BY TRYING TO SAVE FACE.
 Job cpu time:       0 days  1 hours 28 minutes 46.9 seconds.
 File lengths (MBytes):  RWF=    323 Int=      0 D2E=      0 Chk=    481 Scr=      1
 Normal termination of Gaussian 09 at Thu Jan 25 10:01:48 2024.
