# Supplementary material for: New patchoulol- and guaiane-type sesquiterpenoids from Sanguisorba officinalis with anti-melanogenic activity
Source: Nat Prod Bioprospect. 2026 May 12;16(1):63. doi: 10.1007/s13659-026-00616-0 (PMC13161421; doi:10.1007/s13659-026-00616-0)
Supplement: Supplementary file 2 — Additional file 2. It includes the calculated NMR data of compound 11. [file 13659_2026_616_MOESM2_ESM.zip › New folder/11S-nmr-19.log]

 Entering Gaussian System, Link 0=/gpfs/home/zhengshan/software/Gaussian/g09/g09
 Input=DY-202A-7R_19-2.gjf
 Output=DY-202A-7R_19-2.log
 Initial command:
 /gpfs/home/zhengshan/software/Gaussian/g09/l1.exe "/gpfs/home/zhengshan/software/Gaussian/g09/scratch/zhengshan/%J/Gau-16890.inp" -scrdir="/gpfs/home/zhengshan/software/Gaussian/g09/scratch/zhengshan/%J/"
 Entering Link 1 = /gpfs/home/zhengshan/software/Gaussian/g09/l1.exe PID=     16891.
  
 Copyright (c) 1988,1990,1992,1993,1995,1998,2003,2009,2013,
            Gaussian, Inc.  All Rights Reserved.
  
 This is part of the Gaussian(R) 09 program.  It is based on
 the Gaussian(R) 03 system (copyright 2003, Gaussian, Inc.),
 the Gaussian(R) 98 system (copyright 1998, Gaussian, Inc.),
 the Gaussian(R) 94 system (copyright 1995, Gaussian, Inc.),
 the Gaussian 92(TM) system (copyright 1992, Gaussian, Inc.),
 the Gaussian 90(TM) system (copyright 1990, Gaussian, Inc.),
 the Gaussian 88(TM) system (copyright 1988, Gaussian, Inc.),
 the Gaussian 86(TM) system (copyright 1986, Carnegie Mellon
 University), and the Gaussian 82(TM) system (copyright 1983,
 Carnegie Mellon University). Gaussian is a federally registered
 trademark of Gaussian, Inc.
  
 This software contains proprietary and confidential information,
 including trade secrets, belonging to Gaussian, Inc.
  
 This software is provided under written license and may be
 used, copied, transmitted, or stored only in accord with that
 written license.
  
 The following legend is applicable only to US Government
 contracts under FAR:
  
                    RESTRICTED RIGHTS LEGEND
  
 Use, reproduction and disclosure by the US Government is
 subject to restrictions as set forth in subparagraphs (a)
 and (c) of the Commercial Computer Software - Restricted
 Rights clause in FAR 52.227-19.
  
 Gaussian, Inc.
 340 Quinnipiac St., Bldg. 40, Wallingford CT 06492
  
  
 ---------------------------------------------------------------
 Warning -- This program may not be used in any manner that
 competes with the business of Gaussian, Inc. or will provide
 assistance to any competitor of Gaussian, Inc.  The licensee
 of this program is prohibited from giving any competitor of
 Gaussian, Inc. access to this program.  By using this program,
 the user acknowledges that Gaussian, Inc. is engaged in the
 business of creating and licensing software in the field of
 computational chemistry and represents and warrants to the
 licensee that it is not a competitor of Gaussian, Inc. and that
 it will not use this program in any manner prohibited above.
 ---------------------------------------------------------------
  

 Cite this work as:
 Gaussian 09, Revision D.01,
 M. J. Frisch, G. W. Trucks, H. B. Schlegel, G. E. Scuseria, 
 M. A. Robb, J. R. Cheeseman, G. Scalmani, V. Barone, B. Mennucci, 
 G. A. Petersson, H. Nakatsuji, M. Caricato, X. Li, H. P. Hratchian, 
 A. F. Izmaylov, J. Bloino, G. Zheng, J. L. Sonnenberg, M. Hada, 
 M. Ehara, K. Toyota, R. Fukuda, J. Hasegawa, M. Ishida, T. Nakajima, 
 Y. Honda, O. Kitao, H. Nakai, T. Vreven, J. A. Montgomery, Jr., 
 J. E. Peralta, F. Ogliaro, M. Bearpark, J. J. Heyd, E. Brothers, 
 K. N. Kudin, V. N. Staroverov, T. Keith, R. Kobayashi, J. Normand, 
 K. Raghavachari, A. Rendell, J. C. Burant, S. S. Iyengar, J. Tomasi, 
 M. Cossi, N. Rega, J. M. Millam, M. Klene, J. E. Knox, J. B. Cross, 
 V. Bakken, C. Adamo, J. Jaramillo, R. Gomperts, R. E. Stratmann, 
 O. Yazyev, A. J. Austin, R. Cammi, C. Pomelli, J. W. Ochterski, 
 R. L. Martin, K. Morokuma, V. G. Zakrzewski, G. A. Voth, 
 P. Salvador, J. J. Dannenberg, S. Dapprich, A. D. Daniels, 
 O. Farkas, J. B. Foresman, J. V. Ortiz, J. Cioslowski, 
 and D. J. Fox, Gaussian, Inc., Wallingford CT, 2013.
 
 ******************************************
 Gaussian 09:  ES64L-G09RevD.01 24-Apr-2013
                25-Jan-2024 
 ******************************************
 %chk=DY-202A-7R_19.chk
 %mem=16GB
 %nprocshared=4
 Will use up to    4 processors via shared memory.
 ----------------------------------------------------------------------
 # nmr=giao mpw1pw91/6-311+g(d,p) scrf(smd,solvent=methanol,read) guess
 =read geom=check
 ----------------------------------------------------------------------
 1/29=2,38=1,40=2/1;
 2/12=2,40=1/2;
 3/5=4,6=6,7=111,11=2,14=-4,16=1,25=1,30=1,70=32203,72=3,74=-7,116=-2/1,2,8,3;
 4/5=1/1;
 5/5=2,38=6,53=3/2;
 8/6=1,10=90,11=11/1;
 10/13=100,45=16/2;
 6/7=2,8=2,9=2,10=2,28=1/1;
 99/9=1/99;
 ---------------
 NMR calculation
 ---------------
 Structure from the checkpoint file:  "DY-202A-7R_19.chk"
 Charge =  0 Multiplicity = 1
 Redundant internal coordinates found in file.
 C,0,-1.744739725,0.674409583,-0.0331949267
 C,0,-0.9789459563,-0.4259881905,0.1583700185
 C,0,0.4752636116,-0.4676121886,0.5310534507
 C,0,1.3908637987,0.3249163693,-0.4394996003
 C,0,1.2527345123,1.8485813428,-0.2281646935
 C,0,-0.0658811884,2.4725414543,-0.7222539037
 C,0,-1.3631511879,2.1323393529,0.0441430564
 C,0,-3.1257482616,0.2576946306,-0.3259030253
 C,0,-3.2172436631,-1.2544644378,-0.2078134293
 C,0,-1.7600084349,-1.7267546603,-0.0677111692
 O,0,-4.0655088213,1.0032519264,-0.605992885
 C,0,-1.34649709,2.6274642987,1.5050298211
 C,0,-1.2579651855,-2.4741840089,-1.3099202574
 O,0,-1.6736764089,-2.5834808184,1.0871797637
 C,0,2.8847108862,-0.1635925152,-0.4109397577
 C,0,3.6297333426,0.3297169724,-1.6567080884
 O,0,2.9229378715,-1.6048114189,-0.4910783626
 C,0,3.6702481119,0.2503173126,0.8421859203
 O,0,3.1453361083,-0.4654640242,1.969057858
 H,0,0.5937898445,-0.0710373242,1.547116517
 H,0,0.8005421931,-1.5095724407,0.5687108331
 H,0,1.0497282562,0.0921132318,-1.4582319575
 H,0,2.0610529811,2.363145795,-0.7603068801
 H,0,1.3974613963,2.0801206896,0.8356905498
 H,0,-0.2065231843,2.2079205937,-1.7794094995
 H,0,0.0493489497,3.5647633504,-0.6925995664
 H,0,-2.1699299294,2.6796478627,-0.4616180042
 H,0,-3.7799872656,-1.503378718,0.7000155547
 H,0,-3.7506544968,-1.6882110942,-1.0596306882
 H,0,-0.6041529258,2.0984791597,2.112361341
 H,0,-2.3259477414,2.4798761635,1.9751351139
 H,0,-1.1136184221,3.6989959434,1.544291219
 H,0,-0.1935247317,-2.7225990351,-1.2189906548
 H,0,-1.8205148336,-3.4072554823,-1.4291499095
 H,0,-1.3898461265,-1.8693796801,-2.2136445068
 H,0,-0.7946671034,-3.0002343586,1.0851281449
 H,0,4.6418673069,-0.0885907758,-1.675660997
 H,0,3.7132074443,1.4199330881,-1.6860408098
 H,0,3.1080060265,0.0021431617,-2.5630236211
 H,0,2.8928133159,-1.9204567803,0.4309983613
 H,0,4.7253591534,-0.0126304268,0.6948436424
 H,0,3.6095339706,1.3338711941,1.0036249135
 H,0,3.8340936019,-0.4886450978,2.6531511149
 Recover connectivity data from disk.
                          Input orientation:                          
 ---------------------------------------------------------------------
 Center     Atomic      Atomic             Coordinates (Angstroms)
 Number     Number       Type             X           Y           Z
 ---------------------------------------------------------------------
      1          6           0       -1.744740    0.674410   -0.033195
      2          6           0       -0.978946   -0.425988    0.158370
      3          6           0        0.475264   -0.467612    0.531053
      4          6           0        1.390864    0.324916   -0.439500
      5          6           0        1.252735    1.848581   -0.228165
      6          6           0       -0.065881    2.472541   -0.722254
      7          6           0       -1.363151    2.132339    0.044143
      8          6           0       -3.125748    0.257695   -0.325903
      9          6           0       -3.217244   -1.254464   -0.207813
     10          6           0       -1.760008   -1.726755   -0.067711
     11          8           0       -4.065509    1.003252   -0.605993
     12          6           0       -1.346497    2.627464    1.505030
     13          6           0       -1.257965   -2.474184   -1.309920
     14          8           0       -1.673676   -2.583481    1.087180
     15          6           0        2.884711   -0.163593   -0.410940
     16          6           0        3.629733    0.329717   -1.656708
     17          8           0        2.922938   -1.604811   -0.491078
     18          6           0        3.670248    0.250317    0.842186
     19          8           0        3.145336   -0.465464    1.969058
     20          1           0        0.593790   -0.071037    1.547117
     21          1           0        0.800542   -1.509572    0.568711
     22          1           0        1.049728    0.092113   -1.458232
     23          1           0        2.061053    2.363146   -0.760307
     24          1           0        1.397461    2.080121    0.835691
     25          1           0       -0.206523    2.207921   -1.779409
     26          1           0        0.049349    3.564763   -0.692600
     27          1           0       -2.169930    2.679648   -0.461618
     28          1           0       -3.779987   -1.503379    0.700016
     29          1           0       -3.750654   -1.688211   -1.059631
     30          1           0       -0.604153    2.098479    2.112361
     31          1           0       -2.325948    2.479876    1.975135
     32          1           0       -1.113618    3.698996    1.544291
     33          1           0       -0.193525   -2.722599   -1.218991
     34          1           0       -1.820515   -3.407255   -1.429150
     35          1           0       -1.389846   -1.869380   -2.213645
     36          1           0       -0.794667   -3.000234    1.085128
     37          1           0        4.641867   -0.088591   -1.675661
     38          1           0        3.713207    1.419933   -1.686041
     39          1           0        3.108006    0.002143   -2.563024
     40          1           0        2.892813   -1.920457    0.430998
     41          1           0        4.725359   -0.012630    0.694844
     42          1           0        3.609534    1.333871    1.003625
     43          1           0        3.834094   -0.488645    2.653151
 ---------------------------------------------------------------------
                    Distance matrix (angstroms):
                    1          2          3          4          5
     1  C    0.000000
     2  C    1.354257   0.000000
     3  C    2.559493   1.501783   0.000000
     4  C    3.181075   2.556815   1.551902   0.000000
     5  C    3.225143   3.209902   2.558442   1.544441   0.000000
     6  C    2.554730   3.163963   3.241623   2.610431   1.540194
     7  C    1.509023   2.589537   3.221273   3.329457   2.645284
     8  C    1.471908   2.304496   3.771966   4.518540   4.659569
     9  C    2.432964   2.414630   3.847034   4.876759   5.441508
    10  C    2.401461   1.534003   2.634464   3.778303   4.678183
    11  O    2.412924   3.486237   4.906621   5.500896   5.398245
    12  C    2.517768   3.357404   3.721148   4.071372   3.219725
    13  C    3.432291   2.535515   3.227940   3.950809   5.114695
    14  O    3.445887   2.449513   3.066614   4.492319   5.471489
    15  C    4.719825   3.914181   2.604845   1.571953   2.597229
    16  C    5.624906   5.010541   3.920805   2.548363   3.161931
    17  O    5.214568   4.127482   2.886015   2.464500   3.845078
    18  C    5.501658   4.747631   3.289400   2.616080   3.089413
    19  O    5.405661   4.504426   3.032680   3.082860   3.710058
    20  H    2.919212   2.127934   1.097135   2.176867   2.696436
    21  H    3.407422   2.123467   1.092202   2.174929   3.480903
    22  H    3.190431   2.645250   2.144891   1.099266   2.153940
    23  H    4.226651   4.226681   3.492210   2.169435   1.096052
    24  H    3.550270   3.519468   2.726572   2.169538   1.098337
    25  H    2.786939   3.359926   3.600215   2.809396   2.159842
    26  H    3.465215   4.208044   4.235420   3.515726   2.146885
    27  H    2.094114   3.383460   4.229384   4.269016   3.529845
    28  H    3.069624   3.049587   4.382753   5.601684   6.117634
    29  H    3.264849   3.280107   4.677448   5.556299   6.183376
    30  H    2.816438   3.214263   3.201640   3.692914   2.998090
    31  H    2.762409   3.682268   4.315072   4.928387   4.249709
    32  H    3.469135   4.353666   4.572944   4.646748   3.487873
    33  H    3.918169   2.790776   2.931706   3.522108   4.895824
    34  H    4.314443   3.480864   4.213609   5.022098   6.205727
    35  H    3.369150   2.806897   3.602354   3.961676   4.974796
    36  H    3.956803   2.742186   2.886849   4.261181   5.424722
    37  H    6.638420   5.922081   4.730099   3.502586   4.163424
    38  H    5.751251   5.368946   4.354608   2.854156   2.891897
    39  H    5.513721   4.928738   4.089660   2.749930   3.507554
    40  H    5.334389   4.159120   2.822289   2.838189   4.162932
    41  H    6.547079   5.744368   4.277517   3.538295   4.046625
    42  H    5.493463   4.986553   3.645863   2.832507   2.708641
    43  H    6.300201   5.421550   3.973094   4.024393   4.519737
                    6          7          8          9         10
     6  C    0.000000
     7  C    1.544672   0.000000
     8  C    3.798082   2.599611   0.000000
     9  C    4.907780   3.869313   1.519520   0.000000
    10  C    4.575214   3.881058   2.422797   1.538253   0.000000
    11  O    4.262552   3.000042   1.231851   2.444460   3.613588
    12  C    2.573863   1.542600   3.483369   4.637121   4.647981
    13  C    5.122159   4.802563   3.452545   2.557563   1.534204
    14  O    5.605570   4.839764   3.489641   2.413688   1.440558
    15  C    3.968893   4.850024   6.025806   6.202025   4.912708
    16  C    4.372924   5.574158   6.885692   7.175655   5.983586
    17  O    5.060760   5.711683   6.331099   6.156688   4.703626
    18  C    4.620002   5.432678   6.895655   7.127721   5.850163
    19  O    5.117319   5.548003   6.716867   6.770798   5.459092
    20  H    3.472031   3.308083   4.177467   4.359387   3.299914
    21  H    4.274870   4.268520   4.397650   4.100082   2.647380
    22  H    2.729961   3.498806   4.329456   4.645844   3.624424
    23  H    2.130086   3.524994   5.614672   6.422832   5.639812
    24  H    2.173144   2.872326   5.012979   5.788252   5.027728
    25  H    1.098810   2.160751   3.799729   4.849996   4.563430
    26  H    1.098684   2.142378   4.599175   5.842140   5.627115
    27  H    2.130222   1.098286   2.607272   4.079034   4.442925
    28  H    5.623644   4.414715   2.140541   1.096719   2.172468
    29  H    5.568055   4.638437   2.171500   1.094649   2.224424
    30  H    2.909416   2.203350   3.961321   4.842900   4.552047
    31  H    3.519071   2.185518   3.297355   4.416443   4.710547
    32  H    2.781937   2.183374   4.403277   5.659671   5.696941
    33  H    5.220395   5.151112   4.275242   3.510096   2.184267
    34  H    6.176605   5.750381   4.043841   2.842010   2.163622
    35  H    4.778013   4.594788   3.331872   2.782240   2.182291
    36  H    5.809392   5.267840   4.247240   3.253965   1.970450
    37  H    5.443462   6.629518   7.891617   8.079571   6.800963
    38  H    4.039602   5.410220   7.069094   7.574214   6.517417
    39  H    4.423218   5.596990   6.627949   6.865483   5.737006
    40  H    5.420544   5.889656   6.445179   6.179355   4.683480
    41  H    5.580343   6.488009   7.921798   8.089616   6.751274
    42  H    4.217097   5.126963   6.949088   7.400808   6.272733
    43  H    5.947419   6.378702   7.607311   7.648069   6.342711
                   11         12         13         14         15
    11  O    0.000000
    12  C    3.806246   0.000000
    13  C    4.524420   5.827401   0.000000
    14  O    4.631668   5.237900   2.435334   0.000000
    15  C    7.050186   5.418861   4.827915   5.373929   0.000000
    16  C    7.795794   6.327646   5.645504   6.643929   1.533086
    17  O    7.460133   6.334405   4.348133   4.957576   1.443951
    18  C    7.906078   5.590878   6.028412   6.053756   1.535811
    19  O    7.796429   5.473399   5.846000   5.337283   2.413181
    20  H    5.243953   3.323913   4.167346   3.415453   3.015107
    21  H    5.601131   4.754108   2.949099   2.746606   2.667421
    22  H    5.265181   4.577207   3.454465   4.588557   2.128231
    23  H    6.277570   4.100367   5.892174   6.467652   2.680462
    24  H    5.751708   2.876962   5.691804   5.589661   2.966521
    25  H    4.209502   3.501871   4.821624   5.772989   4.129469
    26  H    4.847772   2.767036   6.209593   6.628525   4.692467
    27  H    2.534633   2.132714   5.302196   5.508681   5.799653
    28  H    2.840841   4.861459   3.367922   2.398554   6.888211
    29  H    2.747525   5.566194   2.625623   3.118355   6.839103
    30  H    4.535411   1.095332   5.748803   4.910766   4.863763
    31  H    3.445100   1.096405   6.039444   5.181844   6.311279
    32  H    4.539209   1.097248   6.802611   6.323933   5.893145
    33  H    5.408326   6.113331   1.096819   2.743834   4.083748
    34  H    5.016987   6.726957   1.096038   2.651807   5.804933
    35  H    4.242137   5.835411   1.095399   3.389091   4.942802
    36  H    5.439320   5.670258   2.495522   0.972803   4.880838
    37  H    8.840515   7.304400   6.374390   7.331020   2.166274
    38  H    7.864385   6.102596   6.325992   7.261996   2.195414
    39  H    7.502766   6.579055   5.173410   6.547818   2.169976
    40  H    7.618508   6.309428   4.535016   4.660794   1.948204
    41  H    8.944470   6.670378   6.773367   6.907305   2.152564
    42  H    7.848978   5.146556   6.598964   6.577609   2.183749
    43  H    8.674762   6.153604   6.751101   6.097223   3.224227
                   16         17         18         19         20
    16  C    0.000000
    17  O    2.366570   0.000000
    18  C    2.500483   2.403657   0.000000
    19  O    3.743412   2.720265   1.434474   0.000000
    20  H    4.431935   3.454219   3.172506   2.616103   0.000000
    21  H    4.042252   2.374192   3.377457   2.923900   1.751972
    22  H    2.598514   2.706262   3.490569   4.055710   3.044112
    23  H    2.720133   4.069400   3.101860   4.077516   3.660917
    24  H    3.776109   4.203108   2.917839   3.289314   2.404058
    25  H    4.273122   5.098063   5.072901   5.694994   4.110952
    26  H    4.920791   5.917992   5.143154   5.736923   4.304857
    27  H    6.370754   6.655431   6.458268   6.637166   4.386278
    28  H    7.988639   6.808686   7.655173   7.116730   4.679648
    29  H    7.674546   6.698287   7.902189   7.630383   5.318325
    30  H    5.938030   5.738696   4.826961   4.544558   2.541923
    31  H    7.299562   7.093496   6.496835   6.213696   3.900670
    32  H    6.640619   6.968995   5.939000   5.971754   4.138647
    33  H    4.911775   3.389933   5.292960   5.138706   3.911776
    34  H    6.612258   5.160342   6.977484   6.697882   5.081081
    35  H    5.508392   4.651595   6.279790   6.327231   4.616511
    36  H    6.179123   4.272262   5.528162   4.767601   3.274361
    37  H    1.095334   2.580093   2.720010   3.957981   5.174315
    38  H    1.093800   3.346870   2.785997   4.151740   4.733610
    39  H    1.095861   2.628595   3.460225   4.556294   4.818702
    40  H    3.156715   0.975072   2.342166   2.132229   3.154613
    41  H    2.616752   2.681450   1.097320   2.079700   4.218963
    42  H    2.843608   3.367701   1.097195   2.094074   3.371033
    43  H    4.391625   3.458643   1.962780   0.971034   3.449243
                   21         22         23         24         25
    21  H    0.000000
    22  H    2.595378   0.000000
    23  H    4.284054   2.582144   0.000000
    24  H    3.648765   3.055351   1.751475   0.000000
    25  H    4.510832   2.481524   2.490897   3.070480   0.000000
    26  H    5.282431   3.694083   2.344232   2.521357   1.757171
    27  H    5.237829   4.249091   4.253305   3.843010   2.411238
    28  H    4.582415   5.525376   7.155439   6.298083   5.717599
    29  H    4.837024   5.135378   7.090771   6.655499   5.315900
    30  H    4.168220   4.417008   3.927543   2.374170   3.913562
    31  H    5.260102   5.374440   5.171271   3.914322   4.320015
    32  H    5.634266   5.167670   4.144177   3.070569   3.754080
    33  H    2.378125   3.086344   5.581963   5.460684   4.962284
    34  H    3.802971   4.526005   6.986519   6.752494   5.853021
    35  H    3.559321   3.220190   5.651121   5.715425   4.267692
    36  H    2.243536   4.408298   6.350324   5.538741   5.972970
    37  H    4.670350   3.603247   3.675526   4.640729   5.365782
    38  H    4.706328   2.984816   2.115715   3.486783   3.999241
    39  H    4.173420   2.337770   3.149640   4.335344   4.057784
    40  H    2.136677   3.319125   4.523305   4.290043   5.615629
    41  H    4.202491   4.261099   3.854906   3.933745   5.947793
    42  H    4.020542   3.762354   2.562939   2.340589   4.803284
    43  H    3.819636   4.999344   4.788327   3.979811   6.576142
                   26         27         28         29         30
    26  H    0.000000
    27  H    2.400413   0.000000
    28  H    6.503019   4.630269   0.000000
    29  H    6.493726   4.683428   1.769570   0.000000
    30  H    3.231851   3.068352   5.005400   5.856708   0.000000
    31  H    3.733072   2.449901   4.427921   5.349069   1.768862
    32  H    2.524716   2.485666   5.906524   6.538835   1.773108
    33  H    6.314032   5.802074   4.246386   3.707901   5.874463
    34  H    7.255890   6.173216   3.463759   2.610957   6.658450
    35  H    5.823639   4.936778   3.786310   2.634006   5.922461
    36  H    6.853603   6.045232   3.361700   3.880626   5.204650
    37  H    5.950179   7.452357   8.864147   8.565787   6.830309
    38  H    4.360170   6.139821   8.389695   8.109389   5.790327
    39  H    5.054318   6.280250   7.769072   7.222099   6.327241
    40  H    6.279761   6.898485   6.691232   6.812604   5.586376
    41  H    6.048786   7.492048   8.635003   8.816380   5.905069
    42  H    4.530891   6.112304   7.921312   8.219634   4.423695
    43  H    6.476763   7.469148   7.925822   8.529485   5.165627
                   31         32         33         34         35
    31  H    0.000000
    32  H    1.772462   0.000000
    33  H    6.466484   7.051183   0.000000
    34  H    6.819306   7.735623   1.777644   0.000000
    35  H    6.110498   6.723480   1.774403   1.779317   0.000000
    36  H    5.759214   6.722518   2.397377   2.745838   3.537651
    37  H    8.275009   7.605230   5.525175   7.268885   6.312068
    38  H    7.141364   6.239184   5.713253   7.347777   6.094186
    39  H    7.500793   6.954054   4.486730   6.099179   4.884193
    40  H    6.998768   6.990648   3.590457   5.280737   5.033678
    41  H    7.587665   6.970753   5.933137   7.673545   7.021578
    42  H    6.122671   5.309831   5.988174   7.608029   6.753180
    43  H    6.871531   6.576151   6.017121   7.560295   7.271979
                   36         37         38         39         40
    36  H    0.000000
    37  H    6.756888   0.000000
    38  H    6.894794   1.771486   0.000000
    39  H    6.128143   1.774366   1.773555   0.000000
    40  H    3.897604   3.294380   4.038949   3.564669   0.000000
    41  H    6.288783   2.373190   2.957245   3.637272   2.658503
    42  H    6.179652   3.204323   2.693039   3.840054   3.381160
    43  H    5.494743   4.421669   4.741927   5.289287   2.806075
                   41         42         43
    41  H    0.000000
    42  H    1.775804   0.000000
    43  H    2.203613   2.468386   0.000000
 Stoichiometry    C15H24O4
 Framework group  C1[X(C15H24O4)]
 Deg. of freedom   123
 Full point group                 C1      NOp   1
 Largest Abelian subgroup         C1      NOp   1
 Largest concise Abelian subgroup C1      NOp   1
                         Standard orientation:                         
 ---------------------------------------------------------------------
 Center     Atomic      Atomic             Coordinates (Angstroms)
 Number     Number       Type             X           Y           Z
 ---------------------------------------------------------------------
      1          6           0       -1.790021    0.673200   -0.021930
      2          6           0       -1.031536   -0.425025    0.207449
      3          6           0        0.431110   -0.464938    0.545715
      4          6           0        1.330337    0.265362   -0.486976
      5          6           0        1.214045    1.799456   -0.351591
      6          6           0       -0.109851    2.412988   -0.844616
      7          6           0       -1.390894    2.128462   -0.029763
      8          6           0       -3.182413    0.258659   -0.258394
      9          6           0       -3.287194   -1.244182   -0.059817
     10          6           0       -1.832057   -1.726189    0.068512
     11          8           0       -4.120868    1.000078   -0.553447
     12          6           0       -1.331917    2.698033    1.402622
     13          6           0       -1.369718   -2.542699   -1.145298
     14          8           0       -1.725757   -2.523193    1.263790
     15          6           0        2.819073   -0.239036   -0.470069
     16          6           0        3.537591    0.180332   -1.757785
     17          8           0        2.839711   -1.682826   -0.476279
     18          6           0        3.640506    0.229431    0.740097
     19          8           0        3.136604   -0.420888    1.915207
     20          1           0        0.579595   -0.017950    1.536603
     21          1           0        0.745980   -1.507423    0.629303
     22          1           0        0.961026   -0.015533   -1.483517
     23          1           0        2.014134    2.276088   -0.929527
     24          1           0        1.388151    2.083788    0.694921
     25          1           0       -0.280061    2.095917   -1.882824
     26          1           0        0.017867    3.503814   -0.874502
     27          1           0       -2.204270    2.658665   -0.543122
     28          1           0       -3.829423   -1.439128    0.873337
     29          1           0       -3.846649   -1.714806   -0.874543
     30          1           0       -0.580182    2.192145    2.018026
     31          1           0       -2.300685    2.586730    1.903824
     32          1           0       -1.086575    3.767272    1.380491
     33          1           0       -0.306058   -2.798935   -1.067957
     34          1           0       -1.945138   -3.473813   -1.202031
     35          1           0       -1.517908   -1.983758   -2.075633
     36          1           0       -0.851627   -2.950087    1.261619
     37          1           0        4.544350   -0.250594   -1.780042
     38          1           0        3.632050    1.266496   -1.845672
     39          1           0        2.989580   -0.187220   -2.632715
     40          1           0        2.829540   -1.950110    0.461388
     41          1           0        4.688650   -0.053494    0.580543
     42          1           0        3.595589    1.320523    0.846578
     43          1           0        3.842172   -0.417076    2.582341
 ---------------------------------------------------------------------
 Rotational constants (GHZ):      0.5510001      0.2707200      0.2209554
 Standard basis: 6-311+G(d,p) (5D, 7F)
 There are   581 symmetry adapted cartesian basis functions of A   symmetry.
 There are   562 symmetry adapted basis functions of A   symmetry.
   562 basis functions,   876 primitive gaussians,   581 cartesian basis functions
    73 alpha electrons       73 beta electrons
       nuclear repulsion energy      1608.3891389285 Hartrees.
 NAtoms=   43 NActive=   43 NUniq=   43 SFac= 1.00D+00 NAtFMM=   60 NAOKFM=F Big=F
 Integral buffers will be    131072 words long.
 Raffenetti 2 integral format.
 Two-electron integral symmetry is turned on.
 Using the following non-standard input for PCM:
 --- end of non-standard input.
 ------------------------------------------------------------------------------
 Polarizable Continuum Model (PCM)
 =================================
 Model                : PCM (using non-symmetric T matrix).
 Atomic radii         : SMD-Coulomb.
 Polarization charges : Total charges.
 Charge compensation  : None.
 Solution method      : On-the-fly selection.
 Cavity type          : VdW (van der Waals Surface) (Alpha=1.000).
 Cavity algorithm     : GePol (No added spheres)
                        Default sphere list used, NSphG=   43.
                        Lebedev-Laikov grids with approx.  5.0 points / Ang**2.
                        Smoothing algorithm: Karplus/York (Gamma=1.0000).
                        Polarization charges: spherical gaussians, with
                                              point-specific exponents (IZeta= 3).
                        Self-potential: point-specific (ISelfS= 7).
                        Self-field    : sphere-specific E.n sum rule (ISelfD= 2).
 Solvent              : Methanol, Eps=  32.613000 Eps(inf)=   1.765709
 ------------------------------------------------------------------------------
 ------------------------------------------------------------------------------
 Atomic radii for non-electrostatic terms: SMD-CDS.
 ------------------------------------------------------------------------------
 Nuclear repulsion after PCM non-electrostatic terms =     1608.3906701214 Hartrees.
 One-electron integrals computed using PRISM.
 NBasis=   562 RedAO= T EigKep=  1.41D-06  NBF=   562
 NBsUse=   560 1.00D-06 EigRej=  8.07D-07 NBFU=   560
 Initial guess from the checkpoint file:  "DY-202A-7R_19.chk"
 B after Tr=     0.000000    0.000000    0.000000
         Rot=    1.000000    0.000000    0.000000    0.000000 Ang=   0.00 deg.
 Requested convergence on RMS density matrix=1.00D-08 within 128 cycles.
 Requested convergence on MAX density matrix=1.00D-06.
 Requested convergence on             energy=1.00D-06.
 No special actions if energy rises.
 Inv3:  Mode=1 IEnd=    21579372.
 Iteration    1 A*A^-1 deviation from unit magnitude is 7.77D-15 for   2680.
 Iteration    1 A*A^-1 deviation from orthogonality  is 3.88D-15 for   2535   1008.
 Iteration    1 A^-1*A deviation from unit magnitude is 7.55D-15 for   2680.
 Iteration    1 A^-1*A deviation from orthogonality  is 1.35D-11 for   2460   2450.
 Error on total polarization charges =  0.07017
 SCF Done:  E(RmPW1PW91) =  -887.016683977     A.U. after   12 cycles
            NFock= 12  Conv=0.82D-08     -V/T= 2.0048
 SMD-CDS (non-electrostatic) energy       (kcal/mol) =       0.96
 (included in total energy above)
 DoSCS=F DFT=T ScalE2(SS,OS)=  1.000000  1.000000
 Range of M.O.s used for correlation:     1   560
 NBasis=   562 NAE=    73 NBE=    73 NFC=     0 NFV=     0
 NROrb=    560 NOA=    73 NOB=    73 NVA=   487 NVB=   487

 **** Warning!!: The largest alpha MO coefficient is  0.12430857D+03

 NEqPCM:  Using equilibrium solvation (IEInf=0, Eps=  32.6130, EpsInf=   1.7657)
          Differentiating once with respect to magnetic field using GIAOs.
          Electric field/nuclear overlap derivatives assumed to be zero.
 FoFJK:  IHMeth= 1 ICntrl=    6127 DoSepK=F KAlg= 0 I1Cent=   0 FoldK=F
 IRaf=         1 NMat=   1 IRICut=       1 DoRegI=T DoRafI=F ISym2E= 0.
          There are     3 degrees of freedom in the 1st order CPHF.  IDoFFX=0 NUNeed=     3.
      3 vectors produced by pass  0 Test12= 1.19D-12 3.33D-08 XBig12= 2.52D+02 2.17D+00.
 AX will form     3 AO Fock derivatives at one time.
      3 vectors produced by pass  1 Test12= 1.19D-12 3.33D-08 XBig12= 6.71D-01 2.26D-01.
      3 vectors produced by pass  2 Test12= 1.19D-12 3.33D-08 XBig12= 4.22D-03 3.78D-02.
      3 vectors produced by pass  3 Test12= 1.19D-12 3.33D-08 XBig12= 2.78D-05 1.95D-03.
      3 vectors produced by pass  4 Test12= 1.19D-12 3.33D-08 XBig12= 1.75D-07 1.20D-04.
      3 vectors produced by pass  5 Test12= 1.19D-12 3.33D-08 XBig12= 8.16D-10 6.48D-06.
      3 vectors produced by pass  6 Test12= 1.19D-12 3.33D-08 XBig12= 3.04D-12 2.63D-07.
 InvSVY:  IOpt=1 It=  1 EMax= 3.55D-15
 Solved reduced A of dimension    21 with     3 vectors.
 Calculating GIAO nuclear magnetic shielding tensors.
 SCF GIAO Magnetic shielding tensor (ppm):
      1  C    Isotropic =    35.2384   Anisotropy =   139.7346
   XX=   -28.1044   YX=   -25.3606   ZX=   -32.1913
   XY=   -25.1362   YY=    12.5842   ZY=     3.6859
   XZ=   -32.8082   YZ=    -0.6302   ZZ=   121.2354
   Eigenvalues:   -45.2214    22.5417   128.3948
      2  C    Isotropic =    -8.2537   Anisotropy =   205.7627
   XX=   -78.8417   YX=   -40.5797   ZX=   -46.1310
   XY=   -34.6388   YY=   -60.4953   ZY=    -7.2984
   XZ=   -61.6963   YZ=     3.8820   ZZ=   114.5761
   Eigenvalues:  -116.9761   -36.7063   128.9215
      3  C    Isotropic =   155.5390   Anisotropy =    23.6922
   XX=   158.7211   YX=     5.4445   ZX=    -6.0593
   XY=     3.4621   YY=   140.7690   ZY=    -0.9310
   XZ=    -5.8693   YZ=    -7.5372   ZZ=   167.1270
   Eigenvalues:   139.4254   155.8578   171.3338
      4  C    Isotropic =   135.3362   Anisotropy =    29.4787
   XX=   148.4592   YX=   -13.7723   ZX=     5.0878
   XY=    -7.9657   YY=   127.0451   ZY=     3.4218
   XZ=    10.5646   YZ=    -1.7623   ZZ=   130.5044
   Eigenvalues:   120.7602   130.2598   154.9887
      5  C    Isotropic =   156.0282   Anisotropy =    26.6743
   XX=   150.1272   YX=    -2.1294   ZX=     1.3592
   XY=    -0.6984   YY=   173.5906   ZY=    -2.9799
   XZ=    -1.8279   YZ=    -1.0510   ZZ=   144.3669
   Eigenvalues:   144.2099   150.0638   173.8111
      6  C    Isotropic =   151.9168   Anisotropy =    15.0278
   XX=   153.1073   YX=    -3.4624   ZX=    -9.1349
   XY=    -4.5380   YY=   150.1509   ZY=    -0.8501
   XZ=    -6.0993   YZ=     4.6481   ZZ=   152.4922
   Eigenvalues:   144.7205   149.0946   161.9354
      7  C    Isotropic =   156.4443   Anisotropy =    14.4650
   XX=   152.8846   YX=     2.9881   ZX=    -5.1444
   XY=     3.6050   YY=   155.8899   ZY=     0.9844
   XZ=   -11.8853   YZ=     4.4598   ZZ=   160.5583
   Eigenvalues:   145.6238   157.6215   166.0876
      8  C    Isotropic =   -30.2324   Anisotropy =   158.0558
   XX=   -78.0615   YX=   -10.6950   ZX=   -30.8339
   XY=   -16.8676   YY=   -79.9195   ZY=    19.8272
   XZ=   -25.5037   YZ=    15.6736   ZZ=    67.2838
   Eigenvalues:   -93.1250   -72.7104    75.1382
      9  C    Isotropic =   134.1206   Anisotropy =    30.9591
   XX=   138.5160   YX=   -13.7238   ZX=    -6.0685
   XY=    -9.6045   YY=   146.3289   ZY=     2.1328
   XZ=     1.9202   YZ=    -2.2427   ZZ=   117.5170
   Eigenvalues:   117.2519   130.3499   154.7600
     10  C    Isotropic =   105.5615   Anisotropy =    37.9438
   XX=    97.2116   YX=     4.8697   ZX=     0.7916
   XY=     5.1205   YY=   105.4830   ZY=   -18.0926
   XZ=     5.8836   YZ=   -23.2635   ZZ=   113.9899
   Eigenvalues:    85.5551   100.2720   130.8573
     11  O    Isotropic =  -159.2188   Anisotropy =   790.5141
   XX=  -460.4503   YX=   148.6731   ZX=  -192.1150
   XY=   106.4724   YY=  -332.9269   ZY=   124.7654
   XZ=  -157.4877   YZ=   132.4262   ZZ=   315.7208
   Eigenvalues:  -590.9623  -254.4847   367.7906
     12  C    Isotropic =   171.1529   Anisotropy =    27.9114
   XX=   154.5231   YX=     4.3538   ZX=    -3.6056
   XY=     7.2686   YY=   177.0846   ZY=     8.3045
   XZ=    -6.6278   YZ=    11.7106   ZZ=   181.8510
   Eigenvalues:   151.1949   172.5033   189.7605
     13  C    Isotropic =   160.8318   Anisotropy =    39.4286
   XX=   145.7056   YX=    -7.3843   ZX=    -8.9740
   XY=   -10.1175   YY=   158.3897   ZY=    14.6624
   XZ=    -4.1281   YZ=    11.3062   ZZ=   178.4002
   Eigenvalues:   141.2401   154.1378   187.1176
     14  O    Isotropic =   255.8267   Anisotropy =    63.5370
   XX=   258.0478   YX=   -31.7038   ZX=     2.5117
   XY=   -21.3478   YY=   215.5694   ZY=    -7.2079
   XZ=    -7.7771   YZ=   -29.1383   ZZ=   293.8628
   Eigenvalues:   199.5574   269.7379   298.1847
     15  C    Isotropic =   109.1945   Anisotropy =    48.9415
   XX=    99.9888   YX=    -4.7472   ZX=    -3.8137
   XY=    -3.9125   YY=   141.3441   ZY=     4.7934
   XZ=    -3.9892   YZ=    -3.0323   ZZ=    86.2505
   Eigenvalues:    85.2187   100.5426   141.8222
     16  C    Isotropic =   162.7633   Anisotropy =    44.2357
   XX=   163.5303   YX=     1.1794   ZX=   -15.9144
   XY=     2.2434   YY=   143.3452   ZY=   -10.4135
   XZ=   -14.8830   YZ=   -10.2122   ZZ=   181.4144
   Eigenvalues:   140.4751   155.5610   192.2537
     17  O    Isotropic =   267.1865   Anisotropy =    45.6072
   XX=   267.4746   YX=   -29.1222   ZX=     4.3657
   XY=    -9.4107   YY=   284.9811   ZY=    -7.5548
   XZ=     7.7781   YZ=     7.9842   ZZ=   249.1039
   Eigenvalues:   245.9320   258.0363   297.5913
     18  C    Isotropic =   117.1397   Anisotropy =    56.3610
   XX=   104.7444   YX=     7.3818   ZX=    -9.0222
   XY=    13.6502   YY=    97.7663   ZY=   -14.2119
   XZ=   -12.2425   YZ=    -9.1646   ZZ=   148.9083
   Eigenvalues:    89.9563   106.7491   154.7137
     19  O    Isotropic =   313.0507   Anisotropy =    89.3975
   XX=   331.2783   YX=     8.0212   ZX=    36.0397
   XY=     3.1530   YY=   265.6907   ZY=    21.4830
   XZ=    33.2878   YZ=    -6.2689   ZZ=   342.1831
   Eigenvalues:   264.8493   301.6538   372.6491
     20  H    Isotropic =    29.1676   Anisotropy =     4.3769
   XX=    29.4882   YX=    -0.1809   ZX=     0.1318
   XY=    -0.6273   YY=    26.4121   ZY=     0.4517
   XZ=     1.5006   YZ=     2.0575   ZZ=    31.6024
   Eigenvalues:    26.0265    29.3907    32.0855
     21  H    Isotropic =    28.6557   Anisotropy =     7.6488
   XX=    32.8343   YX=     1.4643   ZX=    -0.9405
   XY=     1.6990   YY=    30.3482   ZY=    -0.8787
   XZ=    -0.4934   YZ=    -2.0151   ZZ=    22.7846
   Eigenvalues:    22.4998    29.7124    33.7549
     22  H    Isotropic =    30.3404   Anisotropy =     2.4878
   XX=    31.6778   YX=     0.1564   ZX=     0.5587
   XY=    -0.0011   YY=    27.8914   ZY=     1.3894
   XZ=    -1.1868   YZ=     0.7427   ZZ=    31.4520
   Eigenvalues:    27.5905    31.4318    31.9989
     23  H    Isotropic =    30.0193   Anisotropy =     7.4532
   XX=    33.2234   YX=    -0.1362   ZX=    -3.4068
   XY=     0.6675   YY=    32.0451   ZY=    -3.2479
   XZ=    -3.0408   YZ=    -2.8556   ZZ=    24.7895
   Eigenvalues:    22.8317    32.2382    34.9882
     24  H    Isotropic =    29.8083   Anisotropy =     4.0796
   XX=    30.5932   YX=    -1.5841   ZX=     2.1729
   XY=    -1.4215   YY=    29.6907   ZY=     3.2431
   XZ=     1.1969   YZ=     2.9556   ZZ=    29.1408
   Eigenvalues:    25.3350    31.5618    32.5280
     25  H    Isotropic =    30.1958   Anisotropy =     7.2682
   XX=    29.5542   YX=    -1.1831   ZX=     0.5286
   XY=    -1.3850   YY=    26.3090   ZY=    -1.5234
   XZ=    -0.1269   YZ=    -1.6147   ZZ=    34.7241
   Eigenvalues:    25.6389    29.9072    35.0412
     26  H    Isotropic =    29.9009   Anisotropy =     9.8864
   XX=    28.8706   YX=    -0.3897   ZX=    -0.8558
   XY=    -0.7398   YY=    35.4412   ZY=    -3.2012
   XZ=    -1.3456   YZ=    -3.6064   ZZ=    25.3908
   Eigenvalues:    24.0393    29.1716    36.4918
     27  H    Isotropic =    28.8522   Anisotropy =     9.3472
   XX=    33.2102   YX=    -1.4148   ZX=     2.8667
   XY=    -2.8021   YY=    26.5104   ZY=    -1.4319
   XZ=     3.0067   YZ=    -1.4654   ZZ=    26.8360
   Eigenvalues:    25.1749    26.2980    35.0837
     28  H    Isotropic =    29.0749   Anisotropy =     6.8914
   XX=    32.1018   YX=    -0.1958   ZX=    -2.6364
   XY=    -0.2192   YY=    27.0041   ZY=    -0.6216
   XZ=    -3.1682   YZ=    -2.3107   ZZ=    28.1189
   Eigenvalues:    25.3752    28.1804    33.6692
     29  H    Isotropic =    29.0439   Anisotropy =     6.1677
   XX=    31.6747   YX=    -0.4980   ZX=     2.2009
   XY=     0.4234   YY=    28.0304   ZY=     2.2051
   XZ=     3.0685   YZ=     2.5491   ZZ=    27.4265
   Eigenvalues:    24.7086    29.2673    33.1557
     30  H    Isotropic =    30.3023   Anisotropy =     5.1220
   XX=    29.8073   YX=    -3.3884   ZX=     0.9583
   XY=    -2.7809   YY=    28.5954   ZY=     0.6448
   XZ=     3.0111   YZ=     1.0015   ZZ=    32.5042
   Eigenvalues:    25.5307    31.6593    33.7170
     31  H    Isotropic =    30.8092   Anisotropy =     9.6388
   XX=    32.5984   YX=    -0.8596   ZX=    -3.9976
   XY=    -0.1869   YY=    27.9677   ZY=     1.7651
   XZ=    -5.1591   YZ=     2.8060   ZZ=    31.8615
   Eigenvalues:    26.2995    28.8930    37.2351
     32  H    Isotropic =    30.8700   Anisotropy =    11.1583
   XX=    27.1518   YX=     0.1883   ZX=    -0.9681
   XY=     0.4821   YY=    37.1279   ZY=     2.6667
   XZ=     0.0277   YZ=     4.1909   ZZ=    28.3302
   Eigenvalues:    26.5970    27.7041    38.3088
     33  H    Isotropic =    29.9849   Anisotropy =     6.1408
   XX=    33.9302   YX=     0.1143   ZX=     0.1797
   XY=    -1.0377   YY=    29.1992   ZY=     2.1078
   XZ=    -1.1676   YZ=     3.6158   ZZ=    26.8252
   Eigenvalues:    24.9114    30.9645    34.0788
     34  H    Isotropic =    30.0244   Anisotropy =     9.4847
   XX=    28.8368   YX=     2.4121   ZX=     0.4614
   XY=     3.1762   YY=    33.6967   ZY=     2.7299
   XZ=     0.8596   YZ=     4.2883   ZZ=    27.5398
   Eigenvalues:    25.8112    27.9145    36.3475
     35  H    Isotropic =    30.5908   Anisotropy =     8.2399
   XX=    27.6334   YX=     0.4595   ZX=     0.3322
   XY=     0.2323   YY=    28.1071   ZY=    -0.4085
   XZ=     0.9891   YZ=     0.2314   ZZ=    36.0320
   Eigenvalues:    27.4054    28.2831    36.0841
     36  H    Isotropic =    29.2896   Anisotropy =    14.8248
   XX=    35.3753   YX=    -5.0564   ZX=     0.7457
   XY=    -5.9296   YY=    28.3995   ZY=    -4.7142
   XZ=     1.7692   YZ=    -4.5264   ZZ=    24.0941
   Eigenvalues:    20.8475    27.8486    39.1728
     37  H    Isotropic =    30.7566   Anisotropy =    10.4598
   XX=    35.9533   YX=    -2.3998   ZX=    -3.0399
   XY=    -1.4375   YY=    26.7125   ZY=    -0.5380
   XZ=    -3.8249   YZ=     0.4350   ZZ=    29.6039
   Eigenvalues:    26.1121    28.4278    37.7298
     38  H    Isotropic =    30.1947   Anisotropy =     8.1549
   XX=    29.1724   YX=     1.3550   ZX=    -3.5414
   XY=     0.9878   YY=    33.0294   ZY=    -2.5295
   XZ=    -3.3818   YZ=    -3.3950   ZZ=    28.3824
   Eigenvalues:    24.9976    29.9553    35.6314
     39  H    Isotropic =    30.6340   Anisotropy =     8.2705
   XX=    29.2317   YX=     0.1685   ZX=    -0.8137
   XY=     0.1161   YY=    26.7148   ZY=     0.7616
   XZ=     0.4421   YZ=     1.9029   ZZ=    35.9556
   Eigenvalues:    26.5163    29.2381    36.1477
     40  H    Isotropic =    27.8045   Anisotropy =    14.3909
   XX=    20.2839   YX=     0.1498   ZX=     1.1748
   XY=    -0.3351   YY=    28.5708   ZY=    -4.8293
   XZ=     0.1190   YZ=    -5.1339   ZZ=    34.5586
   Eigenvalues:    20.2520    25.7630    37.3984
     41  H    Isotropic =    28.2311   Anisotropy =     7.2796
   XX=    32.5231   YX=     0.7070   ZX=    -0.2918
   XY=     1.6643   YY=    23.0228   ZY=    -2.2881
   XZ=    -1.8406   YZ=    -0.8042   ZZ=    29.1472
   Eigenvalues:    22.5700    29.0391    33.0842
     42  H    Isotropic =    27.5888   Anisotropy =     3.2999
   XX=    27.0171   YX=     1.5569   ZX=     1.1288
   XY=     1.2766   YY=    28.9929   ZY=     0.5891
   XZ=     1.4347   YZ=    -1.0633   ZZ=    26.7564
   Eigenvalues:    25.2350    27.7427    29.7887
     43  H    Isotropic =    29.8135   Anisotropy =    23.4034
   XX=    32.3060   YX=     0.4974   ZX=    10.5727
   XY=     0.7214   YY=    20.9401   ZY=    -2.9904
   XZ=    11.2143   YZ=    -2.0927   ZZ=    36.1945
   Eigenvalues:    19.6124    24.4123    45.4158
 End of Minotr F.D. properties file   721 does not exist.
 End of Minotr F.D. properties file   722 does not exist.
 End of Minotr F.D. properties file   788 does not exist.

 **********************************************************************

            Population analysis using the SCF density.

 **********************************************************************

 Orbital symmetries:
       Occupied  (A) (A) (A) (A) (A) (A) (A) (A) (A) (A) (A) (A)
                 (A) (A) (A) (A) (A) (A) (A) (A) (A) (A) (A) (A)
                 (A) (A) (A) (A) (A) (A) (A) (A) (A) (A) (A) (A)
                 (A) (A) (A) (A) (A) (A) (A) (A) (A) (A) (A) (A)
                 (A) (A) (A) (A) (A) (A) (A) (A) (A) (A) (A) (A)
                 (A) (A) (A) (A) (A) (A) (A) (A) (A) (A) (A) (A)
                 (A)
       Virtual   (A) (A) (A) (A) (A) (A) (A) (A) (A) (A) (A) (A)
                 (A) (A) (A) (A) (A) (A) (A) (A) (A) (A) (A) (A)
                 (A) (A) (A) (A) (A) (A) (A) (A) (A) (A) (A) (A)
                 (A) (A) (A) (A) (A) (A) (A) (A) (A) (A) (A) (A)
                 (A) (A) (A) (A) (A) (A) (A) (A) (A) (A) (A) (A)
                 (A) (A) (A) (A) (A) (A) (A) (A) (A) (A) (A) (A)
                 (A) (A) (A) (A) (A) (A) (A) (A) (A) (A) (A) (A)
                 (A) (A) (A) (A) (A) (A) (A) (A) (A) (A) (A) (A)
                 (A) (A) (A) (A) (A) (A) (A) (A) (A) (A) (A) (A)
                 (A) (A) (A) (A) (A) (A) (A) (A) (A) (A) (A) (A)
                 (A) (A) (A) (A) (A) (A) (A) (A) (A) (A) (A) (A)
                 (A) (A) (A) (A) (A) (A) (A) (A) (A) (A) (A) (A)
                 (A) (A) (A) (A) (A) (A) (A) (A) (A) (A) (A) (A)
                 (A) (A) (A) (A) (A) (A) (A) (A) (A) (A) (A) (A)
                 (A) (A) (A) (A) (A) (A) (A) (A) (A) (A) (A) (A)
                 (A) (A) (A) (A) (A) (A) (A) (A) (A) (A) (A) (A)
                 (A) (A) (A) (A) (A) (A) (A) (A) (A) (A) (A) (A)
                 (A) (A) (A) (A) (A) (A) (A) (A) (A) (A) (A) (A)
                 (A) (A) (A) (A) (A) (A) (A) (A) (A) (A) (A) (A)
                 (A) (A) (A) (A) (A) (A) (A) (A) (A) (A) (A) (A)
                 (A) (A) (A) (A) (A) (A) (A) (A) (A) (A) (A) (A)
                 (A) (A) (A) (A) (A) (A) (A) (A) (A) (A) (A) (A)
                 (A) (A) (A) (A) (A) (A) (A) (A) (A) (A) (A) (A)
                 (A) (A) (A) (A) (A) (A) (A) (A) (A) (A) (A) (A)
                 (A) (A) (A) (A) (A) (A) (A) (A) (A) (A) (A) (A)
                 (A) (A) (A) (A) (A) (A) (A) (A) (A) (A) (A) (A)
                 (A) (A) (A) (A) (A) (A) (A) (A) (A) (A) (A) (A)
                 (A) (A) (A) (A) (A) (A) (A) (A) (A) (A) (A) (A)
                 (A) (A) (A) (A) (A) (A) (A) (A) (A) (A) (A) (A)
                 (A) (A) (A) (A) (A) (A) (A) (A) (A) (A) (A) (A)
                 (A) (A) (A) (A) (A) (A) (A) (A) (A) (A) (A) (A)
                 (A) (A) (A) (A) (A) (A) (A) (A) (A) (A) (A) (A)
                 (A) (A) (A) (A) (A) (A) (A) (A) (A) (A) (A) (A)
                 (A) (A) (A) (A) (A) (A) (A) (A) (A) (A) (A) (A)
                 (A) (A) (A) (A) (A) (A) (A) (A) (A) (A) (A) (A)
                 (A) (A) (A) (A) (A) (A) (A) (A) (A) (A) (A) (A)
                 (A) (A) (A) (A) (A) (A) (A) (A) (A) (A) (A) (A)
                 (A) (A) (A) (A) (A) (A) (A) (A) (A) (A) (A) (A)
                 (A) (A) (A) (A) (A) (A) (A) (A) (A) (A) (A) (A)
                 (A) (A) (A) (A) (A) (A) (A) (A) (A) (A) (A) (A)
                 (A) (A) (A) (A) (A) (A) (A)
 The electronic state is 1-A.
 Alpha  occ. eigenvalues --  -19.22672 -19.22618 -19.21755 -19.21048 -10.32654
 Alpha  occ. eigenvalues --  -10.30730 -10.29635 -10.27655 -10.26414 -10.24226
 Alpha  occ. eigenvalues --  -10.24028 -10.24001 -10.23486 -10.23290 -10.22430
 Alpha  occ. eigenvalues --  -10.22290 -10.22270 -10.21713 -10.21583  -1.07227
 Alpha  occ. eigenvalues --   -1.06894  -1.06043  -1.04108  -0.88952  -0.83988
 Alpha  occ. eigenvalues --   -0.81660  -0.78244  -0.76711  -0.74486  -0.71260
 Alpha  occ. eigenvalues --   -0.70138  -0.67846  -0.65769  -0.62874  -0.59883
 Alpha  occ. eigenvalues --   -0.57625  -0.56283  -0.54149  -0.53939  -0.51419
 Alpha  occ. eigenvalues --   -0.50399  -0.49642  -0.48904  -0.48316  -0.46353
 Alpha  occ. eigenvalues --   -0.45517  -0.44848  -0.44291  -0.43840  -0.42888
 Alpha  occ. eigenvalues --   -0.42580  -0.40974  -0.40502  -0.40280  -0.39859
 Alpha  occ. eigenvalues --   -0.39372  -0.38979  -0.38677  -0.38206  -0.37298
 Alpha  occ. eigenvalues --   -0.36243  -0.35769  -0.35682  -0.34870  -0.34005
 Alpha  occ. eigenvalues --   -0.33406  -0.32642  -0.32050  -0.30406  -0.29994
 Alpha  occ. eigenvalues --   -0.28592  -0.27200  -0.26580
 Alpha virt. eigenvalues --   -0.05258   0.00495   0.01594   0.01976   0.02192
 Alpha virt. eigenvalues --    0.03519   0.03541   0.03869   0.04287   0.04552
 Alpha virt. eigenvalues --    0.05444   0.05541   0.06111   0.06399   0.06760
 Alpha virt. eigenvalues --    0.07066   0.07219   0.07914   0.08468   0.08598
 Alpha virt. eigenvalues --    0.08738   0.09446   0.09760   0.10126   0.10675
 Alpha virt. eigenvalues --    0.10848   0.11572   0.11853   0.12295   0.12473
 Alpha virt. eigenvalues --    0.12953   0.13269   0.13559   0.13809   0.14612
 Alpha virt. eigenvalues --    0.15243   0.15516   0.15989   0.16622   0.16772
 Alpha virt. eigenvalues --    0.16940   0.17206   0.17490   0.17966   0.18098
 Alpha virt. eigenvalues --    0.18271   0.18527   0.19068   0.19450   0.19505
 Alpha virt. eigenvalues --    0.19905   0.20119   0.20389   0.20647   0.20919
 Alpha virt. eigenvalues --    0.21056   0.21235   0.21974   0.22324   0.22598
 Alpha virt. eigenvalues --    0.22792   0.22968   0.23398   0.23558   0.23814
 Alpha virt. eigenvalues --    0.24020   0.24617   0.24886   0.25367   0.25561
 Alpha virt. eigenvalues --    0.25909   0.26076   0.26389   0.26686   0.27011
 Alpha virt. eigenvalues --    0.27249   0.27547   0.27846   0.28336   0.28760
 Alpha virt. eigenvalues --    0.28903   0.29162   0.29815   0.29984   0.30420
 Alpha virt. eigenvalues --    0.30910   0.31333   0.31589   0.31810   0.32538
 Alpha virt. eigenvalues --    0.32728   0.33273   0.33492   0.33909   0.34312
 Alpha virt. eigenvalues --    0.34879   0.35214   0.35396   0.35699   0.36146
 Alpha virt. eigenvalues --    0.36774   0.37338   0.37805   0.38173   0.38833
 Alpha virt. eigenvalues --    0.39060   0.39590   0.39865   0.40100   0.40772
 Alpha virt. eigenvalues --    0.41544   0.42597   0.43439   0.43758   0.44638
 Alpha virt. eigenvalues --    0.45382   0.45644   0.46763   0.48194   0.48415
 Alpha virt. eigenvalues --    0.48952   0.49279   0.50112   0.50545   0.51070
 Alpha virt. eigenvalues --    0.52210   0.53628   0.53803   0.54586   0.55380
 Alpha virt. eigenvalues --    0.55813   0.56722   0.57224   0.57707   0.58501
 Alpha virt. eigenvalues --    0.58987   0.59772   0.60378   0.61579   0.62067
 Alpha virt. eigenvalues --    0.62598   0.63039   0.64544   0.65434   0.65625
 Alpha virt. eigenvalues --    0.66281   0.66611   0.67328   0.68354   0.68586
 Alpha virt. eigenvalues --    0.68807   0.69217   0.69925   0.70590   0.71102
 Alpha virt. eigenvalues --    0.71273   0.71518   0.72093   0.72642   0.73235
 Alpha virt. eigenvalues --    0.73832   0.73956   0.74496   0.74693   0.75630
 Alpha virt. eigenvalues --    0.76462   0.76686   0.77376   0.77461   0.77928
 Alpha virt. eigenvalues --    0.78404   0.79030   0.79286   0.79685   0.80897
 Alpha virt. eigenvalues --    0.81612   0.81752   0.82223   0.83322   0.83958
 Alpha virt. eigenvalues --    0.84616   0.86028   0.86641   0.87664   0.89047
 Alpha virt. eigenvalues --    0.90928   0.92465   0.93269   0.94185   0.95716
 Alpha virt. eigenvalues --    0.97020   0.97834   0.99380   1.00254   1.01530
 Alpha virt. eigenvalues --    1.03869   1.04655   1.06251   1.08614   1.09125
 Alpha virt. eigenvalues --    1.09867   1.11703   1.13218   1.14549   1.16097
 Alpha virt. eigenvalues --    1.16782   1.17387   1.18221   1.19927   1.20455
 Alpha virt. eigenvalues --    1.20676   1.21947   1.23420   1.23982   1.24963
 Alpha virt. eigenvalues --    1.25573   1.26732   1.27086   1.28156   1.28730
 Alpha virt. eigenvalues --    1.29199   1.30878   1.32496   1.34143   1.34956
 Alpha virt. eigenvalues --    1.36159   1.36578   1.38828   1.39650   1.41507
 Alpha virt. eigenvalues --    1.42973   1.44458   1.46207   1.46354   1.46987
 Alpha virt. eigenvalues --    1.47908   1.48509   1.49247   1.49723   1.50323
 Alpha virt. eigenvalues --    1.51412   1.52506   1.53597   1.54463   1.54998
 Alpha virt. eigenvalues --    1.55700   1.56251   1.56779   1.57410   1.58463
 Alpha virt. eigenvalues --    1.59193   1.60253   1.60457   1.61466   1.62259
 Alpha virt. eigenvalues --    1.62608   1.62811   1.63634   1.64262   1.64797
 Alpha virt. eigenvalues --    1.65316   1.66052   1.66421   1.66802   1.67732
 Alpha virt. eigenvalues --    1.68725   1.69726   1.70456   1.71365   1.71563
 Alpha virt. eigenvalues --    1.72343   1.72990   1.73019   1.73575   1.75080
 Alpha virt. eigenvalues --    1.75759   1.76481   1.77337   1.77816   1.78315
 Alpha virt. eigenvalues --    1.79294   1.79844   1.80862   1.81560   1.82222
 Alpha virt. eigenvalues --    1.82839   1.84163   1.84470   1.85974   1.86811
 Alpha virt. eigenvalues --    1.87417   1.89222   1.89899   1.90521   1.91543
 Alpha virt. eigenvalues --    1.93625   1.94245   1.95915   1.96443   1.97345
 Alpha virt. eigenvalues --    1.97738   1.99139   2.00187   2.02027   2.03649
 Alpha virt. eigenvalues --    2.04736   2.05781   2.08207   2.08489   2.10096
 Alpha virt. eigenvalues --    2.10941   2.11781   2.13360   2.14745   2.15336
 Alpha virt. eigenvalues --    2.15859   2.16571   2.17496   2.19211   2.19807
 Alpha virt. eigenvalues --    2.21340   2.21927   2.22561   2.23746   2.24339
 Alpha virt. eigenvalues --    2.25574   2.27575   2.30647   2.31024   2.31822
 Alpha virt. eigenvalues --    2.32537   2.34036   2.35161   2.37569   2.38231
 Alpha virt. eigenvalues --    2.39476   2.41240   2.43773   2.44938   2.45837
 Alpha virt. eigenvalues --    2.47638   2.49390   2.51265   2.51888   2.52847
 Alpha virt. eigenvalues --    2.53358   2.54763   2.55537   2.56127   2.57644
 Alpha virt. eigenvalues --    2.57926   2.58874   2.59662   2.60513   2.61079
 Alpha virt. eigenvalues --    2.62566   2.63255   2.63999   2.65123   2.66146
 Alpha virt. eigenvalues --    2.66359   2.66901   2.68160   2.69119   2.69328
 Alpha virt. eigenvalues --    2.70786   2.71907   2.73459   2.74099   2.74909
 Alpha virt. eigenvalues --    2.77264   2.78547   2.79751   2.80757   2.82161
 Alpha virt. eigenvalues --    2.82862   2.83381   2.84690   2.86929   2.87741
 Alpha virt. eigenvalues --    2.89377   2.89683   2.90383   2.92174   2.92984
 Alpha virt. eigenvalues --    2.94539   2.95912   2.96802   2.97702   2.98550
 Alpha virt. eigenvalues --    2.99973   3.00310   3.01773   3.04585   3.07489
 Alpha virt. eigenvalues --    3.07881   3.09334   3.09772   3.12096   3.12772
 Alpha virt. eigenvalues --    3.14638   3.15678   3.17261   3.17654   3.18331
 Alpha virt. eigenvalues --    3.19535   3.21181   3.22987   3.24775   3.25895
 Alpha virt. eigenvalues --    3.27673   3.30984   3.31480   3.32179   3.33192
 Alpha virt. eigenvalues --    3.36399   3.37490   3.38593   3.41378   3.42703
 Alpha virt. eigenvalues --    3.49971   3.51597   3.61099   3.62221   3.66452
 Alpha virt. eigenvalues --    3.72133   3.79955   3.81153   3.81700   3.83028
 Alpha virt. eigenvalues --    3.84183   3.84407   3.85290   3.86500   3.87522
 Alpha virt. eigenvalues --    3.88040   3.90530   3.91312   3.92270   3.93721
 Alpha virt. eigenvalues --    3.94344   4.02139   4.07133   4.08965   4.13236
 Alpha virt. eigenvalues --    4.16474   4.17521   4.22055   4.28137   4.31075
 Alpha virt. eigenvalues --    4.33756   4.34285   4.38398   4.43208   4.45862
 Alpha virt. eigenvalues --    4.56283   5.12016   5.12253   5.18811   5.22161
 Alpha virt. eigenvalues --    5.26397   5.47133   5.47758   5.48325   5.68812
 Alpha virt. eigenvalues --    5.69323   5.69954   5.77669  23.73638  23.84286
 Alpha virt. eigenvalues --   23.87129  23.90911  23.94943  23.96696  24.00368
 Alpha virt. eigenvalues --   24.01663  24.03220  24.06182  24.06292  24.06916
 Alpha virt. eigenvalues --   24.08364  24.12666  24.28734  50.04223  50.06058
 Alpha virt. eigenvalues --   50.08106  50.13787
          Condensed to atoms (all electrons):
               1          2          3          4          5          6
     1  C   14.311612   2.424270  -1.959289   0.564115   0.455747  -0.196885
     2  C    2.424270  14.622929  -1.456409  -2.242053   0.178124   0.663489
     3  C   -1.959289  -1.456409   9.515950  -1.797643  -0.074387  -0.014791
     4  C    0.564115  -2.242053  -1.797643  15.273103  -1.743282  -0.766736
     5  C    0.455747   0.178124  -0.074387  -1.743282   8.791981  -1.349735
     6  C   -0.196885   0.663489  -0.014791  -0.766736  -1.349735  10.184574
     7  C   -4.326826  -1.202786   1.387835   0.515078  -0.360131  -2.054252
     8  C   -1.751361  -1.403113  -1.977348  -0.134150  -0.114248  -0.098524
     9  C    1.709535   2.953654  -0.091769   0.287546   0.097275  -0.132871
    10  C   -4.725839  -8.249803   2.095090  -0.765432   0.118175   0.372729
    11  O    0.037230   0.081409   0.014465   0.001529  -0.000234   0.010449
    12  C   -0.408333  -0.043131  -0.062275  -0.001675  -0.244290  -0.014895
    13  C   -0.129035  -0.159474  -0.086268  -0.225714  -0.036443   0.055206
    14  O   -0.015602  -0.194194  -0.022593   0.004294  -0.001031  -0.008392
    15  C   -0.079798   0.583917   0.608383  -4.116111  -0.055963  -0.506473
    16  C   -0.039586  -0.049547  -0.382448  -0.101284   0.315235   0.076025
    17  O   -0.021421  -0.042163   0.088485  -0.379698   0.064203   0.024529
    18  C   -0.053591  -0.161979  -0.085059   0.988885  -0.306009  -0.019098
    19  O    0.016196   0.037668   0.091227  -0.011090   0.003469   0.003893
    20  H   -0.053072  -0.011518   0.475078  -0.024207  -0.031436  -0.012900
    21  H    0.013259  -0.048741   0.332361  -0.037875   0.039751   0.009699
    22  H    0.014659  -0.011085   0.004044   0.436858   0.016922  -0.037509
    23  H   -0.020046   0.007501   0.041608  -0.140706   0.451483  -0.097079
    24  H   -0.009288  -0.026783  -0.007360   0.009699   0.500814  -0.059276
    25  H   -0.000760  -0.026321  -0.007342   0.001403  -0.041947   0.476436
    26  H    0.033561   0.018855   0.008075   0.007236  -0.078313   0.469006
    27  H   -0.154390   0.035314   0.010437   0.011899  -0.021850  -0.038704
    28  H    0.001661  -0.039105   0.013740   0.000085  -0.000251  -0.001053
    29  H    0.034596   0.008412   0.005862   0.000194  -0.000380   0.001449
    30  H   -0.094791  -0.008946   0.013584   0.027529  -0.003040  -0.078526
    31  H   -0.066452   0.012265   0.017618  -0.009934   0.001889   0.030686
    32  H    0.071747   0.019761  -0.004910  -0.007126   0.002485   0.027595
    33  H   -0.011845  -0.023653   0.017323  -0.009762  -0.002337   0.002632
    34  H    0.007791   0.091090  -0.009112   0.001971   0.000314  -0.000689
    35  H   -0.015444  -0.073257  -0.004442  -0.004645   0.002552   0.004292
    36  H    0.031823   0.177359  -0.040313   0.045825  -0.000900  -0.000476
    37  H    0.000665  -0.000155  -0.002007   0.111569  -0.001142   0.000440
    38  H   -0.000024  -0.002070  -0.000779  -0.066063  -0.009319   0.005820
    39  H    0.000866  -0.000007   0.009915  -0.031038   0.018054  -0.007655
    40  H   -0.000603  -0.000924  -0.015591  -0.029617   0.024402  -0.002471
    41  H    0.000595  -0.001504  -0.005063   0.110168  -0.007033   0.001526
    42  H    0.005814   0.003561   0.005969  -0.141705   0.033290   0.006202
    43  H   -0.001835  -0.000632  -0.021308   0.003806  -0.003259  -0.000367
               7          8          9         10         11         12
     1  C   -4.326826  -1.751361   1.709535  -4.725839   0.037230  -0.408333
     2  C   -1.202786  -1.403113   2.953654  -8.249803   0.081409  -0.043131
     3  C    1.387835  -1.977348  -0.091769   2.095090   0.014465  -0.062275
     4  C    0.515078  -0.134150   0.287546  -0.765432   0.001529  -0.001675
     5  C   -0.360131  -0.114248   0.097275   0.118175  -0.000234  -0.244290
     6  C   -2.054252  -0.098524  -0.132871   0.372729   0.010449  -0.014895
     7  C   12.138596  -0.998191  -0.375116   0.048340  -0.066452   0.273028
     8  C   -0.998191  12.741200  -2.837759   1.853561   0.284175   0.139588
     9  C   -0.375116  -2.837759  12.115631  -6.645410  -0.052109  -0.169976
    10  C    0.048340   1.853561  -6.645410  20.791139  -0.067074   0.134658
    11  O   -0.066452   0.284175  -0.052109  -0.067074   8.230883  -0.051578
    12  C    0.273028   0.139588  -0.169976   0.134658  -0.051578   6.124753
    13  C   -0.130095   0.396961  -0.940132   0.275165  -0.001636   0.008874
    14  O    0.015291  -0.012529  -0.263582   0.615714  -0.000960  -0.003208
    15  C    0.549854   0.019058   0.037007  -0.426928  -0.000652  -0.007389
    16  C   -0.018641  -0.004835   0.001346   0.045242   0.000041  -0.002791
    17  O   -0.009291  -0.000509  -0.004006   0.066245  -0.000001   0.000505
    18  C    0.006310  -0.004298  -0.007633   0.024056  -0.000023   0.008578
    19  O   -0.007808   0.001415  -0.000755  -0.012804  -0.000002   0.001176
    20  H    0.017387  -0.016653   0.009601   0.017101   0.000012  -0.006518
    21  H   -0.011775   0.023192  -0.013147   0.061178   0.000024  -0.001116
    22  H   -0.003474  -0.008335   0.007409  -0.007488   0.000028  -0.001171
    23  H    0.055680  -0.001484   0.000345  -0.000059  -0.000005  -0.000352
    24  H    0.002976  -0.000145   0.000019  -0.005775   0.000004   0.000526
    25  H   -0.041587   0.013124   0.003828  -0.010022   0.000046  -0.003632
    26  H   -0.099065  -0.008079   0.000671   0.004597   0.000049  -0.007539
    27  H    0.506778  -0.033181  -0.010748   0.026714   0.012658  -0.008752
    28  H    0.017589  -0.064148   0.456449  -0.017389  -0.002817   0.000602
    29  H    0.010278  -0.104034   0.460922  -0.091111  -0.000784  -0.000075
    30  H    0.123953  -0.004784   0.000239  -0.006419  -0.000157   0.408809
    31  H    0.021834  -0.045970   0.003394   0.000891   0.001266   0.413035
    32  H   -0.183853   0.001894  -0.000124   0.005097   0.000302   0.439413
    33  H   -0.004761  -0.009450   0.011565   0.030616   0.000071  -0.000064
    34  H   -0.000014  -0.001640  -0.026292  -0.139422   0.000041   0.000107
    35  H    0.004573   0.024776  -0.011066   0.025975   0.000002   0.000223
    36  H    0.002135  -0.000668   0.101744  -0.191663  -0.000003   0.000018
    37  H   -0.000300   0.000032   0.000000   0.000005   0.000000   0.000046
    38  H    0.002604   0.000114   0.000005  -0.000637   0.000000   0.000440
    39  H   -0.002097  -0.000305   0.000172   0.000978   0.000000  -0.000244
    40  H    0.001110  -0.000744   0.001795   0.001530   0.000000  -0.000069
    41  H   -0.001122   0.000014  -0.000008   0.000122   0.000000   0.000101
    42  H    0.003141   0.000650  -0.000063  -0.001578   0.000000   0.000238
    43  H   -0.000006   0.000061  -0.000072   0.002456   0.000000  -0.000014
              13         14         15         16         17         18
     1  C   -0.129035  -0.015602  -0.079798  -0.039586  -0.021421  -0.053591
     2  C   -0.159474  -0.194194   0.583917  -0.049547  -0.042163  -0.161979
     3  C   -0.086268  -0.022593   0.608383  -0.382448   0.088485  -0.085059
     4  C   -0.225714   0.004294  -4.116111  -0.101284  -0.379698   0.988885
     5  C   -0.036443  -0.001031  -0.055963   0.315235   0.064203  -0.306009
     6  C    0.055206  -0.008392  -0.506473   0.076025   0.024529  -0.019098
     7  C   -0.130095   0.015291   0.549854  -0.018641  -0.009291   0.006310
     8  C    0.396961  -0.012529   0.019058  -0.004835  -0.000509  -0.004298
     9  C   -0.940132  -0.263582   0.037007   0.001346  -0.004006  -0.007633
    10  C    0.275165   0.615714  -0.426928   0.045242   0.066245   0.024056
    11  O   -0.001636  -0.000960  -0.000652   0.000041  -0.000001  -0.000023
    12  C    0.008874  -0.003208  -0.007389  -0.002791   0.000505   0.008578
    13  C    6.625015  -0.079102  -0.024180  -0.002432   0.005634   0.010426
    14  O   -0.079102   7.969978   0.001690  -0.000479   0.001174   0.001340
    15  C   -0.024180   0.001690  11.130314  -1.189627   0.562134  -0.938742
    16  C   -0.002432  -0.000479  -1.189627   7.495377  -0.253537  -0.666327
    17  O    0.005634   0.001174   0.562134  -0.253537   8.036786  -0.095045
    18  C    0.010426   0.001340  -0.938742  -0.666327  -0.095045   6.882809
    19  O    0.001326  -0.000035  -0.191577   0.030371  -0.012995   0.089539
    20  H   -0.007750  -0.000885   0.022828   0.001441  -0.002015   0.001769
    21  H   -0.001290   0.002983  -0.022462   0.010637   0.016928  -0.014789
    22  H   -0.007389  -0.000050  -0.043422  -0.009364  -0.008307   0.002131
    23  H    0.000325   0.000006   0.086452  -0.023133   0.000420  -0.012446
    24  H   -0.000474   0.000012  -0.049027  -0.002878  -0.000642   0.016534
    25  H   -0.002351   0.000019  -0.005078  -0.000180  -0.000132  -0.000307
    26  H   -0.000552   0.000005  -0.001647   0.001444   0.000044   0.000009
    27  H    0.001430   0.000037   0.000277  -0.000088  -0.000006  -0.000024
    28  H   -0.014898  -0.004765   0.000016   0.000005   0.000001   0.000007
    29  H    0.020954   0.003237  -0.000201  -0.000006   0.000001  -0.000006
    30  H   -0.000347   0.000052   0.007361  -0.000390  -0.000026   0.000450
    31  H   -0.000095   0.000042   0.000373   0.000004   0.000001  -0.000057
    32  H    0.000151  -0.000010  -0.002982   0.000142   0.000000   0.000197
    33  H    0.385249  -0.013355   0.003589  -0.002757   0.003139   0.001331
    34  H    0.458358  -0.005388  -0.000006   0.000007  -0.000069  -0.000124
    35  H    0.409833   0.013201  -0.002683  -0.000119   0.000207  -0.000208
    36  H   -0.083472   0.267459   0.001368   0.000053  -0.001353   0.000316
    37  H    0.000123   0.000001  -0.151136   0.421770  -0.006935  -0.006675
    38  H   -0.000094  -0.000001   0.016260   0.410385   0.012814  -0.003080
    39  H   -0.000707  -0.000004  -0.025861   0.424464  -0.013739  -0.000522
    40  H   -0.003235  -0.000036   0.059631   0.078732   0.251084  -0.070457
    41  H    0.000036   0.000002  -0.168887  -0.018059  -0.013714   0.477310
    42  H   -0.000031  -0.000010   0.013591   0.005429   0.012439   0.427452
    43  H   -0.000088   0.000000  -0.007281   0.003920   0.003712   0.081535
              19         20         21         22         23         24
     1  C    0.016196  -0.053072   0.013259   0.014659  -0.020046  -0.009288
     2  C    0.037668  -0.011518  -0.048741  -0.011085   0.007501  -0.026783
     3  C    0.091227   0.475078   0.332361   0.004044   0.041608  -0.007360
     4  C   -0.011090  -0.024207  -0.037875   0.436858  -0.140706   0.009699
     5  C    0.003469  -0.031436   0.039751   0.016922   0.451483   0.500814
     6  C    0.003893  -0.012900   0.009699  -0.037509  -0.097079  -0.059276
     7  C   -0.007808   0.017387  -0.011775  -0.003474   0.055680   0.002976
     8  C    0.001415  -0.016653   0.023192  -0.008335  -0.001484  -0.000145
     9  C   -0.000755   0.009601  -0.013147   0.007409   0.000345   0.000019
    10  C   -0.012804   0.017101   0.061178  -0.007488  -0.000059  -0.005775
    11  O   -0.000002   0.000012   0.000024   0.000028  -0.000005   0.000004
    12  C    0.001176  -0.006518  -0.001116  -0.001171  -0.000352   0.000526
    13  C    0.001326  -0.007750  -0.001290  -0.007389   0.000325  -0.000474
    14  O   -0.000035  -0.000885   0.002983  -0.000050   0.000006   0.000012
    15  C   -0.191577   0.022828  -0.022462  -0.043422   0.086452  -0.049027
    16  C    0.030371   0.001441   0.010637  -0.009364  -0.023133  -0.002878
    17  O   -0.012995  -0.002015   0.016928  -0.008307   0.000420  -0.000642
    18  C    0.089539   0.001769  -0.014789   0.002131  -0.012446   0.016534
    19  O    8.208649  -0.008350  -0.001931  -0.001468   0.000917   0.001994
    20  H   -0.008350   0.403590  -0.027469   0.003235   0.000109   0.001247
    21  H   -0.001931  -0.027469   0.497045  -0.000503  -0.000272   0.000114
    22  H   -0.001468   0.003235  -0.000503   0.441881  -0.003925   0.003819
    23  H    0.000917   0.000109  -0.000272  -0.003925   0.503201  -0.030232
    24  H    0.001994   0.001247   0.000114   0.003819  -0.030232   0.450096
    25  H   -0.000012   0.000179  -0.000051   0.002648  -0.005091   0.004615
    26  H    0.000012  -0.000035   0.000001   0.000259  -0.005266  -0.004044
    27  H    0.000001  -0.000129   0.000007  -0.000204  -0.000115  -0.000039
    28  H    0.000000   0.000022  -0.000009  -0.000001   0.000000   0.000000
    29  H    0.000000  -0.000007   0.000021  -0.000001   0.000000   0.000000
    30  H   -0.000358  -0.001155  -0.000020  -0.000109   0.000048  -0.001980
    31  H    0.000008   0.000066  -0.000005   0.000014   0.000005  -0.000040
    32  H    0.000013  -0.000042   0.000008   0.000018  -0.000139   0.000649
    33  H   -0.000017   0.000032   0.000155   0.000214   0.000000   0.000003
    34  H   -0.000004   0.000004  -0.000363  -0.000031   0.000000   0.000000
    35  H    0.000001   0.000017   0.000383   0.000865  -0.000001   0.000005
    36  H    0.000038   0.000195   0.002585  -0.000036  -0.000001  -0.000008
    37  H    0.000624  -0.000001  -0.000054  -0.000098  -0.000238  -0.000071
    38  H    0.000124   0.000035  -0.000031   0.000322   0.004073   0.000317
    39  H   -0.000806   0.000004   0.000097   0.003571   0.000612   0.000048
    40  H    0.009085  -0.000201   0.002410   0.000932   0.000082   0.000188
    41  H   -0.047224  -0.000338  -0.000169  -0.000317  -0.000258   0.000189
    42  H   -0.037497   0.001117  -0.000037   0.000466  -0.001303  -0.002296
    43  H    0.202924  -0.000031   0.000258  -0.000014  -0.000059   0.000001
              25         26         27         28         29         30
     1  C   -0.000760   0.033561  -0.154390   0.001661   0.034596  -0.094791
     2  C   -0.026321   0.018855   0.035314  -0.039105   0.008412  -0.008946
     3  C   -0.007342   0.008075   0.010437   0.013740   0.005862   0.013584
     4  C    0.001403   0.007236   0.011899   0.000085   0.000194   0.027529
     5  C   -0.041947  -0.078313  -0.021850  -0.000251  -0.000380  -0.003040
     6  C    0.476436   0.469006  -0.038704  -0.001053   0.001449  -0.078526
     7  C   -0.041587  -0.099065   0.506778   0.017589   0.010278   0.123953
     8  C    0.013124  -0.008079  -0.033181  -0.064148  -0.104034  -0.004784
     9  C    0.003828   0.000671  -0.010748   0.456449   0.460922   0.000239
    10  C   -0.010022   0.004597   0.026714  -0.017389  -0.091111  -0.006419
    11  O    0.000046   0.000049   0.012658  -0.002817  -0.000784  -0.000157
    12  C   -0.003632  -0.007539  -0.008752   0.000602  -0.000075   0.408809
    13  C   -0.002351  -0.000552   0.001430  -0.014898   0.020954  -0.000347
    14  O    0.000019   0.000005   0.000037  -0.004765   0.003237   0.000052
    15  C   -0.005078  -0.001647   0.000277   0.000016  -0.000201   0.007361
    16  C   -0.000180   0.001444  -0.000088   0.000005  -0.000006  -0.000390
    17  O   -0.000132   0.000044  -0.000006   0.000001   0.000001  -0.000026
    18  C   -0.000307   0.000009  -0.000024   0.000007  -0.000006   0.000450
    19  O   -0.000012   0.000012   0.000001   0.000000   0.000000  -0.000358
    20  H    0.000179  -0.000035  -0.000129   0.000022  -0.000007  -0.001155
    21  H   -0.000051   0.000001   0.000007  -0.000009   0.000021  -0.000020
    22  H    0.002648   0.000259  -0.000204  -0.000001  -0.000001  -0.000109
    23  H   -0.005091  -0.005266  -0.000115   0.000000   0.000000   0.000048
    24  H    0.004615  -0.004044  -0.000039   0.000000   0.000000  -0.001980
    25  H    0.470565  -0.027962  -0.006696   0.000005  -0.000006  -0.000061
    26  H   -0.027962   0.488802  -0.004993   0.000000  -0.000002   0.000203
    27  H   -0.006696  -0.004993   0.486490  -0.000029   0.000016   0.005207
    28  H    0.000005   0.000000  -0.000029   0.403603  -0.015719  -0.000007
    29  H   -0.000006  -0.000002   0.000016  -0.015719   0.423558   0.000001
    30  H   -0.000061   0.000203   0.005207  -0.000007   0.000001   0.471399
    31  H   -0.000245  -0.000152  -0.007053   0.000031   0.000004  -0.028673
    32  H    0.000175   0.003235  -0.002648  -0.000003   0.000001  -0.027527
    33  H   -0.000008  -0.000001  -0.000001  -0.000205   0.000365   0.000000
    34  H    0.000003   0.000000  -0.000002   0.000380   0.001075   0.000000
    35  H   -0.000001  -0.000001   0.000001   0.000081   0.000355  -0.000002
    36  H   -0.000002   0.000000  -0.000002  -0.000218   0.000056   0.000015
    37  H   -0.000011  -0.000001   0.000000   0.000000   0.000000   0.000000
    38  H    0.000112   0.000004  -0.000002   0.000000   0.000000  -0.000001
    39  H    0.000057   0.000009   0.000000   0.000000   0.000000   0.000000
    40  H    0.000010  -0.000002   0.000000   0.000000   0.000000   0.000006
    41  H    0.000001  -0.000002   0.000000   0.000000   0.000000  -0.000003
    42  H   -0.000014   0.000010  -0.000001   0.000000   0.000000   0.000023
    43  H    0.000000   0.000000   0.000000   0.000000   0.000000   0.000009
              31         32         33         34         35         36
     1  C   -0.066452   0.071747  -0.011845   0.007791  -0.015444   0.031823
     2  C    0.012265   0.019761  -0.023653   0.091090  -0.073257   0.177359
     3  C    0.017618  -0.004910   0.017323  -0.009112  -0.004442  -0.040313
     4  C   -0.009934  -0.007126  -0.009762   0.001971  -0.004645   0.045825
     5  C    0.001889   0.002485  -0.002337   0.000314   0.002552  -0.000900
     6  C    0.030686   0.027595   0.002632  -0.000689   0.004292  -0.000476
     7  C    0.021834  -0.183853  -0.004761  -0.000014   0.004573   0.002135
     8  C   -0.045970   0.001894  -0.009450  -0.001640   0.024776  -0.000668
     9  C    0.003394  -0.000124   0.011565  -0.026292  -0.011066   0.101744
    10  C    0.000891   0.005097   0.030616  -0.139422   0.025975  -0.191663
    11  O    0.001266   0.000302   0.000071   0.000041   0.000002  -0.000003
    12  C    0.413035   0.439413  -0.000064   0.000107   0.000223   0.000018
    13  C   -0.000095   0.000151   0.385249   0.458358   0.409833  -0.083472
    14  O    0.000042  -0.000010  -0.013355  -0.005388   0.013201   0.267459
    15  C    0.000373  -0.002982   0.003589  -0.000006  -0.002683   0.001368
    16  C    0.000004   0.000142  -0.002757   0.000007  -0.000119   0.000053
    17  O    0.000001   0.000000   0.003139  -0.000069   0.000207  -0.001353
    18  C   -0.000057   0.000197   0.001331  -0.000124  -0.000208   0.000316
    19  O    0.000008   0.000013  -0.000017  -0.000004   0.000001   0.000038
    20  H    0.000066  -0.000042   0.000032   0.000004   0.000017   0.000195
    21  H   -0.000005   0.000008   0.000155  -0.000363   0.000383   0.002585
    22  H    0.000014   0.000018   0.000214  -0.000031   0.000865  -0.000036
    23  H    0.000005  -0.000139   0.000000   0.000000  -0.000001  -0.000001
    24  H   -0.000040   0.000649   0.000003   0.000000   0.000005  -0.000008
    25  H   -0.000245   0.000175  -0.000008   0.000003  -0.000001  -0.000002
    26  H   -0.000152   0.003235  -0.000001   0.000000  -0.000001   0.000000
    27  H   -0.007053  -0.002648  -0.000001  -0.000002   0.000001  -0.000002
    28  H    0.000031  -0.000003  -0.000205   0.000380   0.000081  -0.000218
    29  H    0.000004   0.000001   0.000365   0.001075   0.000355   0.000056
    30  H   -0.028673  -0.027527   0.000000   0.000000  -0.000002   0.000015
    31  H    0.487777  -0.021035   0.000000   0.000000   0.000000  -0.000001
    32  H   -0.021035   0.490824   0.000000   0.000000   0.000000   0.000000
    33  H    0.000000   0.000000   0.461085  -0.026497  -0.022311   0.000254
    34  H    0.000000   0.000000  -0.026497   0.459136  -0.021910   0.001344
    35  H    0.000000   0.000000  -0.022311  -0.021910   0.461693  -0.000423
    36  H   -0.000001   0.000000   0.000254   0.001344  -0.000423   0.395539
    37  H    0.000000   0.000000   0.000001   0.000000   0.000000   0.000000
    38  H    0.000000  -0.000001  -0.000001   0.000000   0.000000   0.000000
    39  H    0.000000   0.000000   0.000003   0.000001   0.000015   0.000000
    40  H    0.000000   0.000000  -0.000376   0.000016   0.000005   0.000179
    41  H    0.000000   0.000000   0.000001   0.000000   0.000000  -0.000001
    42  H   -0.000001  -0.000010  -0.000002   0.000000   0.000000   0.000002
    43  H    0.000000   0.000000  -0.000002   0.000000   0.000000   0.000003
              37         38         39         40         41         42
     1  C    0.000665  -0.000024   0.000866  -0.000603   0.000595   0.005814
     2  C   -0.000155  -0.002070  -0.000007  -0.000924  -0.001504   0.003561
     3  C   -0.002007  -0.000779   0.009915  -0.015591  -0.005063   0.005969
     4  C    0.111569  -0.066063  -0.031038  -0.029617   0.110168  -0.141705
     5  C   -0.001142  -0.009319   0.018054   0.024402  -0.007033   0.033290
     6  C    0.000440   0.005820  -0.007655  -0.002471   0.001526   0.006202
     7  C   -0.000300   0.002604  -0.002097   0.001110  -0.001122   0.003141
     8  C    0.000032   0.000114  -0.000305  -0.000744   0.000014   0.000650
     9  C    0.000000   0.000005   0.000172   0.001795  -0.000008  -0.000063
    10  C    0.000005  -0.000637   0.000978   0.001530   0.000122  -0.001578
    11  O    0.000000   0.000000   0.000000   0.000000   0.000000   0.000000
    12  C    0.000046   0.000440  -0.000244  -0.000069   0.000101   0.000238
    13  C    0.000123  -0.000094  -0.000707  -0.003235   0.000036  -0.000031
    14  O    0.000001  -0.000001  -0.000004  -0.000036   0.000002  -0.000010
    15  C   -0.151136   0.016260  -0.025861   0.059631  -0.168887   0.013591
    16  C    0.421770   0.410385   0.424464   0.078732  -0.018059   0.005429
    17  O   -0.006935   0.012814  -0.013739   0.251084  -0.013714   0.012439
    18  C   -0.006675  -0.003080  -0.000522  -0.070457   0.477310   0.427452
    19  O    0.000624   0.000124  -0.000806   0.009085  -0.047224  -0.037497
    20  H   -0.000001   0.000035   0.000004  -0.000201  -0.000338   0.001117
    21  H   -0.000054  -0.000031   0.000097   0.002410  -0.000169  -0.000037
    22  H   -0.000098   0.000322   0.003571   0.000932  -0.000317   0.000466
    23  H   -0.000238   0.004073   0.000612   0.000082  -0.000258  -0.001303
    24  H   -0.000071   0.000317   0.000048   0.000188   0.000189  -0.002296
    25  H   -0.000011   0.000112   0.000057   0.000010   0.000001  -0.000014
    26  H   -0.000001   0.000004   0.000009  -0.000002  -0.000002   0.000010
    27  H    0.000000  -0.000002   0.000000   0.000000   0.000000  -0.000001
    28  H    0.000000   0.000000   0.000000   0.000000   0.000000   0.000000
    29  H    0.000000   0.000000   0.000000   0.000000   0.000000   0.000000
    30  H    0.000000  -0.000001   0.000000   0.000006  -0.000003   0.000023
    31  H    0.000000   0.000000   0.000000   0.000000   0.000000  -0.000001
    32  H    0.000000  -0.000001   0.000000   0.000000   0.000000  -0.000010
    33  H    0.000001  -0.000001   0.000003  -0.000376   0.000001  -0.000002
    34  H    0.000000   0.000000   0.000001   0.000016   0.000000   0.000000
    35  H    0.000000   0.000000   0.000015   0.000005   0.000000   0.000000
    36  H    0.000000   0.000000   0.000000   0.000179  -0.000001   0.000002
    37  H    0.478798  -0.022037  -0.022368   0.000289   0.004215  -0.000148
    38  H   -0.022037   0.479001  -0.024286  -0.000208  -0.000426   0.002163
    39  H   -0.022368  -0.024286   0.465892   0.000688   0.000318  -0.000459
    40  H    0.000289  -0.000208   0.000688   0.403346   0.004385  -0.001291
    41  H    0.004215  -0.000426   0.000318   0.004385   0.506846  -0.038648
    42  H   -0.000148   0.002163  -0.000459  -0.001291  -0.038648   0.492970
    43  H   -0.000013  -0.000024  -0.000008  -0.002668  -0.007394  -0.003298
              43
     1  C   -0.001835
     2  C   -0.000632
     3  C   -0.021308
     4  C    0.003806
     5  C   -0.003259
     6  C   -0.000367
     7  C   -0.000006
     8  C    0.000061
     9  C   -0.000072
    10  C    0.002456
    11  O    0.000000
    12  C   -0.000014
    13  C   -0.000088
    14  O    0.000000
    15  C   -0.007281
    16  C    0.003920
    17  O    0.003712
    18  C    0.081535
    19  O    0.202924
    20  H   -0.000031
    21  H    0.000258
    22  H   -0.000014
    23  H   -0.000059
    24  H    0.000001
    25  H    0.000000
    26  H    0.000000
    27  H    0.000000
    28  H    0.000000
    29  H    0.000000
    30  H    0.000009
    31  H    0.000000
    32  H    0.000000
    33  H   -0.000002
    34  H    0.000000
    35  H    0.000000
    36  H    0.000003
    37  H   -0.000013
    38  H   -0.000024
    39  H   -0.000008
    40  H   -0.002668
    41  H   -0.007394
    42  H   -0.003298
    43  H    0.429490
 Mulliken charges:
               1
     1  C    0.400375
     2  C   -0.440225
     3  C   -0.628542
     4  C    0.384753
     5  C   -0.629205
     6  C   -0.927322
     7  C    0.193273
     8  C    0.136673
     9  C   -0.677513
    10  C    0.747481
    11  O   -0.430199
    12  C   -0.915632
    13  C   -0.717781
    14  O   -0.270328
    15  C    0.314010
    16  C   -0.553563
    17  O   -0.284882
    18  C   -0.574486
    19  O   -0.365937
    20  H    0.249645
    21  H    0.169016
    22  H    0.204004
    23  H    0.189342
    24  H    0.206488
    25  H    0.206593
    26  H    0.201569
    27  H    0.192389
    28  H    0.266340
    29  H    0.240975
    30  H    0.198435
    31  H    0.188507
    32  H    0.186704
    33  H    0.209776
    34  H    0.209925
    35  H    0.207460
    36  H    0.291229
    37  H    0.194814
    38  H    0.194492
    39  H    0.204340
    40  H    0.288592
    41  H    0.204345
    42  H    0.213870
    43  H    0.320199
 Sum of Mulliken charges =   0.00000
 Mulliken charges with hydrogens summed into heavy atoms:
               1
     1  C    0.400375
     2  C   -0.440225
     3  C   -0.209881
     4  C    0.588757
     5  C   -0.233375
     6  C   -0.519160
     7  C    0.385662
     8  C    0.136673
     9  C   -0.170197
    10  C    0.747481
    11  O   -0.430199
    12  C   -0.341985
    13  C   -0.090620
    14  O    0.020901
    15  C    0.314010
    16  C    0.040083
    17  O    0.003711
    18  C   -0.156271
    19  O   -0.045738
 Electronic spatial extent (au):  <R**2>=           5352.6779
 Charge=              0.0000 electrons
 Dipole moment (field-independent basis, Debye):
    X=              9.3031    Y=             -0.1113    Z=              1.1984  Tot=              9.3806
 Quadrupole moment (field-independent basis, Debye-Ang):
   XX=           -129.0713   YY=           -114.4713   ZZ=           -114.5058
   XY=             14.3798   XZ=              9.6891   YZ=              1.2756
 Traceless Quadrupole moment (field-independent basis, Debye-Ang):
   XX=             -9.7218   YY=              4.8781   ZZ=              4.8437
   XY=             14.3798   XZ=              9.6891   YZ=              1.2756
 Octapole moment (field-independent basis, Debye-Ang**2):
  XXX=            230.1824  YYY=            -12.6841  ZZZ=             14.0521  XYY=             15.5135
  XXY=            -28.1432  XXZ=             62.5796  XZZ=             32.8816  YZZ=             -1.9730
  YYZ=              5.2128  XYZ=            -33.4761
 Hexadecapole moment (field-independent basis, Debye-Ang**3):
 XXXX=          -4457.9263 YYYY=          -1879.7638 ZZZZ=           -767.4213 XXXY=            247.7009
 XXXZ=            139.6824 YYYX=             -9.9815 YYYZ=            -21.9611 ZZZX=            107.1401
 ZZZY=            -10.7384 XXYY=          -1121.0390 XXZZ=           -753.3760 YYZZ=           -473.5130
 XXYZ=             12.7914 YYXZ=             61.7059 ZZXY=            -13.7168
 N-N= 1.608390670121D+03 E-N=-5.286285756648D+03  KE= 8.827878241270D+02
 1\1\GINC-SNODE28\SP\RmPW1PW91\6-311+G(d,p)\C15H24O4\ROOT\25-Jan-2024\0
 \\# nmr=giao mpw1pw91/6-311+g(d,p) scrf(smd,solvent=methanol,read) gue
 ss=read geom=check\\NMR calculation\\0,1\C,0,-1.744739725,0.674409583,
 -0.0331949267\C,0,-0.9789459563,-0.4259881905,0.1583700185\C,0,0.47526
 36116,-0.4676121886,0.5310534507\C,0,1.3908637987,0.3249163693,-0.4394
 996003\C,0,1.2527345123,1.8485813428,-0.2281646935\C,0,-0.0658811884,2
 .4725414543,-0.7222539037\C,0,-1.3631511879,2.1323393529,0.0441430564\
 C,0,-3.1257482616,0.2576946306,-0.3259030253\C,0,-3.2172436631,-1.2544
 644378,-0.2078134293\C,0,-1.7600084349,-1.7267546603,-0.0677111692\O,0
 ,-4.0655088213,1.0032519264,-0.605992885\C,0,-1.34649709,2.6274642987,
 1.5050298211\C,0,-1.2579651855,-2.4741840089,-1.3099202574\O,0,-1.6736
 764089,-2.5834808184,1.0871797637\C,0,2.8847108862,-0.1635925152,-0.41
 09397577\C,0,3.6297333426,0.3297169724,-1.6567080884\O,0,2.9229378715,
 -1.6048114189,-0.4910783626\C,0,3.6702481119,0.2503173126,0.8421859203
 \O,0,3.1453361083,-0.4654640242,1.969057858\H,0,0.5937898445,-0.071037
 3242,1.547116517\H,0,0.8005421931,-1.5095724407,0.5687108331\H,0,1.049
 7282562,0.0921132318,-1.4582319575\H,0,2.0610529811,2.363145795,-0.760
 3068801\H,0,1.3974613963,2.0801206896,0.8356905498\H,0,-0.2065231843,2
 .2079205937,-1.7794094995\H,0,0.0493489497,3.5647633504,-0.6925995664\
 H,0,-2.1699299294,2.6796478627,-0.4616180042\H,0,-3.7799872656,-1.5033
 78718,0.7000155547\H,0,-3.7506544968,-1.6882110942,-1.0596306882\H,0,-
 0.6041529258,2.0984791597,2.112361341\H,0,-2.3259477414,2.4798761635,1
 .9751351139\H,0,-1.1136184221,3.6989959434,1.544291219\H,0,-0.19352473
 17,-2.7225990351,-1.2189906548\H,0,-1.8205148336,-3.4072554823,-1.4291
 499095\H,0,-1.3898461265,-1.8693796801,-2.2136445068\H,0,-0.7946671034
 ,-3.0002343586,1.0851281449\H,0,4.6418673069,-0.0885907758,-1.67566099
 7\H,0,3.7132074443,1.4199330881,-1.6860408098\H,0,3.1080060265,0.00214
 31617,-2.5630236211\H,0,2.8928133159,-1.9204567803,0.4309983613\H,0,4.
 7253591534,-0.0126304268,0.6948436424\H,0,3.6095339706,1.3338711941,1.
 0036249135\H,0,3.8340936019,-0.4886450978,2.6531511149\\Version=ES64L-
 G09RevD.01\State=1-A\HF=-887.016684\RMSD=8.230e-09\Dipole=3.6475972,-0
 .0286993,0.5611331\Quadrupole=-7.8335061,3.7494418,4.0840644,10.155352
 7,7.4455914,1.285701\PG=C01 [X(C15H24O4)]\\@


 THE RED LIGHT IS ALWAYS LONGER THAN THE GREEN LIGHT.

                     -- PETER'S THEORY OF RELATIVITY
 Job cpu time:       0 days  1 hours 10 minutes 42.2 seconds.
 File lengths (MBytes):  RWF=    323 Int=      0 D2E=      0 Chk=    481 Scr=      1
 Normal termination of Gaussian 09 at Thu Jan 25 10:40:32 2024.
