# Supplementary material for: New patchoulol- and guaiane-type sesquiterpenoids from Sanguisorba officinalis with anti-melanogenic activity
Source: Nat Prod Bioprospect. 2026 May 12;16(1):63. doi: 10.1007/s13659-026-00616-0 (PMC13161421; doi:10.1007/s13659-026-00616-0)
Supplement: Supplementary file 2 — Additional file 2. It includes the calculated NMR data of compound 11. [file 13659_2026_616_MOESM2_ESM.zip › New folder/11S-nmr-2.log]

 Entering Gaussian System, Link 0=/gpfs/home/zhengshan/software/Gaussian/g09/g09
 Input=DY-202A-7R_2-2.gjf
 Output=DY-202A-7R_2-2.log
 Initial command:
 /gpfs/home/zhengshan/software/Gaussian/g09/l1.exe "/gpfs/home/zhengshan/software/Gaussian/g09/scratch/zhengshan/%J/Gau-11097.inp" -scrdir="/gpfs/home/zhengshan/software/Gaussian/g09/scratch/zhengshan/%J/"
 Entering Link 1 = /gpfs/home/zhengshan/software/Gaussian/g09/l1.exe PID=     11098.
  
 Copyright (c) 1988,1990,1992,1993,1995,1998,2003,2009,2013,
            Gaussian, Inc.  All Rights Reserved.
  
 This is part of the Gaussian(R) 09 program.  It is based on
 the Gaussian(R) 03 system (copyright 2003, Gaussian, Inc.),
 the Gaussian(R) 98 system (copyright 1998, Gaussian, Inc.),
 the Gaussian(R) 94 system (copyright 1995, Gaussian, Inc.),
 the Gaussian 92(TM) system (copyright 1992, Gaussian, Inc.),
 the Gaussian 90(TM) system (copyright 1990, Gaussian, Inc.),
 the Gaussian 88(TM) system (copyright 1988, Gaussian, Inc.),
 the Gaussian 86(TM) system (copyright 1986, Carnegie Mellon
 University), and the Gaussian 82(TM) system (copyright 1983,
 Carnegie Mellon University). Gaussian is a federally registered
 trademark of Gaussian, Inc.
  
 This software contains proprietary and confidential information,
 including trade secrets, belonging to Gaussian, Inc.
  
 This software is provided under written license and may be
 used, copied, transmitted, or stored only in accord with that
 written license.
  
 The following legend is applicable only to US Government
 contracts under FAR:
  
                    RESTRICTED RIGHTS LEGEND
  
 Use, reproduction and disclosure by the US Government is
 subject to restrictions as set forth in subparagraphs (a)
 and (c) of the Commercial Computer Software - Restricted
 Rights clause in FAR 52.227-19.
  
 Gaussian, Inc.
 340 Quinnipiac St., Bldg. 40, Wallingford CT 06492
  
  
 ---------------------------------------------------------------
 Warning -- This program may not be used in any manner that
 competes with the business of Gaussian, Inc. or will provide
 assistance to any competitor of Gaussian, Inc.  The licensee
 of this program is prohibited from giving any competitor of
 Gaussian, Inc. access to this program.  By using this program,
 the user acknowledges that Gaussian, Inc. is engaged in the
 business of creating and licensing software in the field of
 computational chemistry and represents and warrants to the
 licensee that it is not a competitor of Gaussian, Inc. and that
 it will not use this program in any manner prohibited above.
 ---------------------------------------------------------------
  

 Cite this work as:
 Gaussian 09, Revision D.01,
 M. J. Frisch, G. W. Trucks, H. B. Schlegel, G. E. Scuseria, 
 M. A. Robb, J. R. Cheeseman, G. Scalmani, V. Barone, B. Mennucci, 
 G. A. Petersson, H. Nakatsuji, M. Caricato, X. Li, H. P. Hratchian, 
 A. F. Izmaylov, J. Bloino, G. Zheng, J. L. Sonnenberg, M. Hada, 
 M. Ehara, K. Toyota, R. Fukuda, J. Hasegawa, M. Ishida, T. Nakajima, 
 Y. Honda, O. Kitao, H. Nakai, T. Vreven, J. A. Montgomery, Jr., 
 J. E. Peralta, F. Ogliaro, M. Bearpark, J. J. Heyd, E. Brothers, 
 K. N. Kudin, V. N. Staroverov, T. Keith, R. Kobayashi, J. Normand, 
 K. Raghavachari, A. Rendell, J. C. Burant, S. S. Iyengar, J. Tomasi, 
 M. Cossi, N. Rega, J. M. Millam, M. Klene, J. E. Knox, J. B. Cross, 
 V. Bakken, C. Adamo, J. Jaramillo, R. Gomperts, R. E. Stratmann, 
 O. Yazyev, A. J. Austin, R. Cammi, C. Pomelli, J. W. Ochterski, 
 R. L. Martin, K. Morokuma, V. G. Zakrzewski, G. A. Voth, 
 P. Salvador, J. J. Dannenberg, S. Dapprich, A. D. Daniels, 
 O. Farkas, J. B. Foresman, J. V. Ortiz, J. Cioslowski, 
 and D. J. Fox, Gaussian, Inc., Wallingford CT, 2013.
 
 ******************************************
 Gaussian 09:  ES64L-G09RevD.01 24-Apr-2013
                25-Jan-2024 
 ******************************************
 %chk=DY-202A-7R_2.chk
 %mem=16GB
 %nprocshared=4
 Will use up to    4 processors via shared memory.
 ----------------------------------------------------------------------
 # nmr=giao mpw1pw91/6-311+g(d,p) scrf(smd,solvent=methanol,read) guess
 =read geom=check
 ----------------------------------------------------------------------
 1/29=2,38=1,40=2/1;
 2/12=2,40=1/2;
 3/5=4,6=6,7=111,11=2,14=-4,16=1,25=1,30=1,70=32203,72=3,74=-7,116=-2/1,2,8,3;
 4/5=1/1;
 5/5=2,38=6,53=3/2;
 8/6=1,10=90,11=11/1;
 10/13=100,45=16/2;
 6/7=2,8=2,9=2,10=2,28=1/1;
 99/9=1/99;
 ---------------
 NMR calculation
 ---------------
 Structure from the checkpoint file:  "DY-202A-7R_2.chk"
 Charge =  0 Multiplicity = 1
 Redundant internal coordinates found in file.
 C,0,-1.7604360963,0.6167589417,-0.131819503
 C,0,-0.9615227812,-0.382098288,0.3146433022
 C,0,0.4418420138,-0.2783204259,0.8399819866
 C,0,1.4306219901,0.4383699928,-0.1141647264
 C,0,1.1712342005,1.9581201132,-0.1786301368
 C,0,-0.0980753572,2.3828237722,-0.9380465658
 C,0,-1.4650353127,2.0888109247,-0.2815071703
 C,0,-3.0848625688,0.0641198058,-0.465832908
 C,0,-3.1107129758,-1.4087680066,-0.0943136285
 C,0,-1.6392019528,-1.7534602669,0.2237606302
 O,0,-4.028846133,0.689882944,-0.9502011711
 C,0,-1.6620294078,2.8324219129,1.0555693358
 C,0,-0.9963840966,-2.6144312875,-0.8692865222
 O,0,-1.4792628115,-2.4995563432,1.440678658
 C,0,2.9265446,0.1189088623,0.2237340894
 C,0,3.3793061395,0.6769285849,1.5726477577
 O,0,3.7657385097,0.748778335,-0.770851096
 C,0,3.2336133531,-1.3861127746,0.1736113513
 O,0,2.816106405,-1.8957577258,-1.09915413
 H,0,0.416851356,0.2632674706,1.796651892
 H,0,0.7870089241,-1.2869919014,1.0767223602
 H,0,1.2724288242,0.0318533917,-1.1217820794
 H,0,2.0245150445,2.424482576,-0.6827622616
 H,0,1.1484919951,2.3737909489,0.8374389026
 H,0,-0.085311941,1.9245342975,-1.9369399045
 H,0,-0.0466457308,3.468441158,-1.0995995783
 H,0,-2.2265665997,2.4788918793,-0.97022314
 H,0,-3.7320086395,-1.5353074799,0.8013994066
 H,0,-3.5556004109,-2.0130591824,-0.8914763027
 H,0,-0.9865797069,2.4642805984,1.8354688139
 H,0,-2.6890799656,2.7091550692,1.4190746869
 H,0,-1.4773153988,3.9065054126,0.9282522997
 H,0,0.0834079383,-2.7155885764,-0.7169325706
 H,0,-1.444362508,-3.6146807409,-0.855684649
 H,0,-1.1640861619,-2.1702674637,-1.8555915851
 H,0,-1.8639584848,-1.977023433,2.1660846214
 H,0,4.4226065163,0.4027675984,1.7666915847
 H,0,2.7654554192,0.2859910176,2.3903666848
 H,0,3.3128795481,1.7690224108,1.5852460992
 H,0,3.6216884547,0.2532527419,-1.5973772154
 H,0,4.3177307128,-1.5092048715,0.2939957515
 H,0,2.7423039781,-1.9283675542,0.9910018117
 H,0,3.2298091188,-2.7661644386,-1.2189451815
 Recover connectivity data from disk.
                          Input orientation:                          
 ---------------------------------------------------------------------
 Center     Atomic      Atomic             Coordinates (Angstroms)
 Number     Number       Type             X           Y           Z
 ---------------------------------------------------------------------
      1          6           0       -1.760436    0.616759   -0.131820
      2          6           0       -0.961523   -0.382098    0.314643
      3          6           0        0.441842   -0.278320    0.839982
      4          6           0        1.430622    0.438370   -0.114165
      5          6           0        1.171234    1.958120   -0.178630
      6          6           0       -0.098075    2.382824   -0.938047
      7          6           0       -1.465035    2.088811   -0.281507
      8          6           0       -3.084863    0.064120   -0.465833
      9          6           0       -3.110713   -1.408768   -0.094314
     10          6           0       -1.639202   -1.753460    0.223761
     11          8           0       -4.028846    0.689883   -0.950201
     12          6           0       -1.662029    2.832422    1.055569
     13          6           0       -0.996384   -2.614431   -0.869287
     14          8           0       -1.479263   -2.499556    1.440679
     15          6           0        2.926545    0.118909    0.223734
     16          6           0        3.379306    0.676929    1.572648
     17          8           0        3.765739    0.748778   -0.770851
     18          6           0        3.233613   -1.386113    0.173611
     19          8           0        2.816106   -1.895758   -1.099154
     20          1           0        0.416851    0.263267    1.796652
     21          1           0        0.787009   -1.286992    1.076722
     22          1           0        1.272429    0.031853   -1.121782
     23          1           0        2.024515    2.424483   -0.682762
     24          1           0        1.148492    2.373791    0.837439
     25          1           0       -0.085312    1.924534   -1.936940
     26          1           0       -0.046646    3.468441   -1.099600
     27          1           0       -2.226567    2.478892   -0.970223
     28          1           0       -3.732009   -1.535307    0.801399
     29          1           0       -3.555600   -2.013059   -0.891476
     30          1           0       -0.986580    2.464281    1.835469
     31          1           0       -2.689080    2.709155    1.419075
     32          1           0       -1.477315    3.906505    0.928252
     33          1           0        0.083408   -2.715589   -0.716933
     34          1           0       -1.444363   -3.614681   -0.855685
     35          1           0       -1.164086   -2.170267   -1.855592
     36          1           0       -1.863958   -1.977023    2.166085
     37          1           0        4.422607    0.402768    1.766692
     38          1           0        2.765455    0.285991    2.390367
     39          1           0        3.312880    1.769022    1.585246
     40          1           0        3.621688    0.253253   -1.597377
     41          1           0        4.317731   -1.509205    0.293996
     42          1           0        2.742304   -1.928368    0.991002
     43          1           0        3.229809   -2.766164   -1.218945
 ---------------------------------------------------------------------
                    Distance matrix (angstroms):
                    1          2          3          4          5
     1  C    0.000000
     2  C    1.354735   0.000000
     3  C    2.568189   1.502060   0.000000
     4  C    3.196089   2.565034   1.549751   0.000000
     5  C    3.224303   3.204465   2.563445   1.543074   0.000000
     6  C    2.555862   3.155878   3.245703   2.607028   1.538907
     7  C    1.508842   2.591199   3.239943   3.337183   2.641511
     8  C    1.473459   2.305824   3.776250   4.544594   4.667342
     9  C    2.434628   2.416674   3.843367   4.902656   5.447763
    10  C    2.399807   1.532365   2.624216   3.787101   4.672933
    11  O    2.412629   3.486753   4.912151   5.528834   5.407826
    12  C    2.515698   3.372361   3.761578   4.082188   3.211703
    13  C    3.401209   2.527096   3.232260   3.972425   5.107230
    14  O    3.501889   2.453495   2.997561   4.417735   5.433063
    15  C    4.726739   3.921268   2.590618   1.566530   2.574045
    16  C    5.415328   4.641865   3.174586   2.588362   3.095805
    17  O    5.564566   4.980379   3.833797   2.445477   2.923129
    18  C    5.389370   4.315913   3.076563   2.581149   3.944791
    19  O    5.309729   4.308186   3.466047   2.887546   4.290145
    20  H    2.929938   2.124326   1.099618   2.170164   2.709863
    21  H    3.402105   2.111151   1.092064   2.193017   3.500613
    22  H    3.243518   2.687976   2.152812   1.097986   2.147156
    23  H    4.230515   4.217598   3.482635   2.149571   1.095322
    24  H    3.533905   3.510043   2.744641   2.175086   1.098042
    25  H    2.788329   3.340348   3.583540   2.798080   2.161409
    26  H    3.464934   4.202825   4.247213   3.512084   2.147670
    27  H    2.094693   3.381787   4.242578   4.274529   3.527446
    28  H    3.064210   3.040134   4.359190   5.602358   6.099695
    29  H    3.273475   3.293022   4.689010   5.610359   6.214610
    30  H    2.807564   3.227292   3.248576   3.707863   2.994821
    31  H    2.765099   3.709457   4.366123   4.947649   4.244849
    32  H    3.467902   4.362875   4.604750   4.644426   3.469324
    33  H    3.853136   2.757028   2.914230   3.482208   4.828736
    34  H    4.304528   3.471655   4.190985   5.024202   6.193211
    35  H    3.330847   2.819308   3.663958   4.070635   5.030855
    36  H    3.466812   2.604997   3.156082   4.678453   5.495037
    37  H    6.471488   5.631457   4.143568   3.534241   4.095708
    38  H    5.191775   4.318025   2.849793   2.842125   3.455040
    39  H    5.478554   4.950986   3.604149   2.863831   2.780946
    40  H    5.589925   5.006528   4.041623   2.652350   3.305169
    41  H    6.453306   5.398269   4.103132   3.506428   4.705970
    42  H    5.292737   4.070226   2.835064   2.922901   4.352136
    43  H    6.126056   5.059934   4.266299   3.837532   5.257266
                    6          7          8          9         10
     6  C    0.000000
     7  C    1.544690   0.000000
     8  C    3.810547   2.599460   0.000000
     9  C    4.915693   3.869930   1.519241   0.000000
    10  C    4.564396   3.879262   2.422617   1.544451   0.000000
    11  O    4.279855   2.996210   1.231786   2.445373   3.613656
    12  C    2.573440   1.542575   3.464479   4.626944   4.660766
    13  C    5.077819   4.762941   3.420402   2.554328   1.532722
    14  O    5.603896   4.900943   3.575636   2.491516   1.436360
    15  C    3.952641   4.839603   6.051076   6.235658   4.934755
    16  C    4.615826   5.375774   6.805616   7.017780   5.736873
    17  O    4.198466   5.421821   6.891482   7.238667   6.038529
    18  C    5.151778   5.861700   6.514231   6.350022   4.886900
    19  O    5.179254   5.905380   6.250092   6.031090   4.649745
    20  H    3.498034   3.345572   4.173787   4.337645   3.281544
    21  H    4.279044   4.279315   4.381366   4.071657   2.613740
    22  H    2.727472   3.525741   4.406506   4.726840   3.670889
    23  H    2.138293   3.528547   5.632416   6.435111   5.630259
    24  H    2.169415   2.857233   4.995437   5.772066   5.018171
    25  H    1.099081   2.161268   3.823951   4.864075   4.539917
    26  H    1.098776   2.141141   4.606715   5.846903   5.617452
    27  H    2.130901   1.098373   2.611935   4.082013   4.436598
    28  H    5.619866   4.409772   2.140758   1.097416   2.181994
    29  H    5.592891   4.644121   2.171967   1.094788   2.232426
    30  H    2.913497   2.202609   3.931864   4.820426   4.562111
    31  H    3.517928   2.185198   3.271961   4.407427   4.737716
    32  H    2.776145   2.183502   4.392221   5.653827   5.705938
    33  H    5.106431   5.066510   4.222294   3.506828   2.185859
    34  H    6.147303   5.732358   4.046826   2.867483   2.160395
    35  H    4.765386   4.550611   3.257806   2.733375   2.173285
    36  H    5.635800   4.762442   3.547374   2.643239   1.968024
    37  H    5.627859   6.457723   7.839703   7.968432   6.616304
    38  H    4.865681   5.318470   6.514087   6.601151   5.315501
    39  H    4.287000   5.139601   6.931430   7.360830   6.227731
    40  H    4.336638   5.565568   6.803969   7.095544   5.917804
    41  H    6.013747   6.835006   7.605990   7.439264   5.962352
    42  H    5.511384   5.954721   6.328368   5.975425   4.451612
    43  H    6.137247   6.818441   6.960802   6.580999   5.178247
                   11         12         13         14         15
    11  O    0.000000
    12  C    3.770333   0.000000
    13  C    4.485629   5.815184   0.000000
    14  O    4.731723   5.348991   2.362691   0.000000
    15  C    7.076835   5.395379   4.904611   5.267680   0.000000
    16  C    7.825960   5.507140   5.995228   5.806304   1.528381
    17  O    7.796870   6.094099   5.830839   6.553822   1.445746
    18  C    7.636493   6.522362   4.526509   5.005639   1.536845
    19  O    7.318545   6.859462   3.886440   5.026482   2.412698
    20  H    5.243227   3.386961   4.169606   3.369742   2.965379
    21  H    5.586494   4.792474   2.954579   2.595913   2.698473
    22  H    5.344713   4.603812   3.494866   4.532775   2.134032
    23  H    6.302661   4.096196   5.878033   6.405593   2.636487
    24  H    5.730273   2.856038   5.691728   5.569426   2.936426
    25  H    4.248468   3.502201   4.751015   5.737943   4.123115
    26  H    4.858048   2.767442   6.160875   6.642469   4.670165
    27  H    2.539521   2.132492   5.240752   5.581743   5.792202
    28  H    2.847400   4.840091   3.382210   2.532453   6.885235
    29  H    2.744687   5.554753   2.629017   3.160191   6.914274
    30  H    4.490415   1.095447   5.754052   5.003826   4.838491
    31  H    3.389086   1.096432   6.036753   5.347410   6.298687
    32  H    4.515037   1.097262   6.781228   6.426524   5.851172
    33  H    5.344369   6.080192   1.095169   2.672807   4.123428
    34  H    5.021729   6.727957   1.096070   2.553038   5.848903
    35  H    4.148137   5.809450   1.094625   3.327637   5.128078
    36  H    4.637927   4.940120   3.220629   0.973265   5.578044
    37  H    8.882060   6.590274   6.739238   6.584970   2.167832
    38  H    7.581890   5.279073   5.761009   5.165154   2.179028
    39  H    7.841809   5.114792   6.618848   6.419213   2.173901
    40  H    7.690264   6.450420   5.484553   6.544268   1.953899
    41  H    8.720628   7.428812   5.551087   5.991729   2.142683
    42  H    7.514784   6.485942   4.231920   4.283701   2.194080
    43  H    8.043915   7.774810   4.243347   5.414798   3.239898
                   16         17         18         19         20
    16  C    0.000000
    17  O    2.376232   0.000000
    18  C    2.496932   2.394353   0.000000
    19  O    3.751591   2.828985   1.433172   0.000000
    20  H    2.999572   4.247686   3.645389   4.336301   0.000000
    21  H    3.289822   4.053482   2.609848   3.036819   1.748891
    22  H    3.480662   2.617962   2.744980   2.469643   3.050053
    23  H    3.158525   2.418182   4.088512   4.411856   3.661001
    24  H    2.897655   3.475233   4.350319   4.975980   2.430987
    25  H    5.086974   4.191987   5.141019   4.869779   4.117242
    26  H    5.164358   4.694562   5.995653   6.080294   4.344680
    27  H    6.413975   6.240253   6.786765   6.677030   4.421792
    28  H    7.487297   7.994075   6.995446   6.827872   4.630166
    29  H    7.835871   7.825874   6.900790   6.376169   5.309244
    30  H    4.724898   5.685102   5.949565   6.487092   2.610667
    31  H    6.401472   7.092498   7.307578   7.606167   3.971365
    32  H    5.867894   6.351992   7.125598   7.497340   4.197043
    33  H    5.254931   5.056115   3.533323   2.878516   3.911889
    34  H    6.898006   6.796479   5.282937   4.600605   5.053463
    35  H    6.364100   5.831009   4.906355   4.060725   4.664798
    36  H    5.906560   6.910071   5.504940   5.707135   3.218303
    37  H    1.096035   2.643922   2.674267   4.009630   4.008295
    38  H    1.094673   3.347841   2.815867   4.115744   2.422593
    39  H    1.094185   2.607139   3.457437   4.569836   3.270928
    40  H    3.207383   0.974393   2.444284   2.348496   4.668031
    41  H    2.700883   2.556772   1.097704   2.084506   4.540539
    42  H    2.744385   3.364321   1.097065   2.091713   3.295461
    43  H    4.435113   3.583690   1.960554   0.971137   5.117032
                   21         22         23         24         25
    21  H    0.000000
    22  H    2.609292   0.000000
    23  H    4.289784   2.546183   0.000000
    24  H    3.686361   3.055909   1.755277   0.000000
    25  H    4.489655   2.467830   2.504851   3.069411   0.000000
    26  H    5.295800   3.681112   2.356546   2.525615   1.756782
    27  H    5.239609   4.272463   4.261137   3.830106   2.413882
    28  H    4.534201   5.585608   7.142845   6.253130   5.724282
    29  H    4.822783   5.248293   7.132533   6.660487   5.351686
    30  H    4.218217   4.445802   3.925527   2.358555   3.915952
    31  H    5.307503   5.414559   5.168823   3.895860   4.319499
    32  H    5.667594   5.174617   4.129719   3.041763   3.751694
    33  H    2.398571   3.020945   5.494488   5.426994   4.800794
    34  H    3.759169   4.555104   6.966671   6.741762   5.805087
    35  H    3.631172   3.365177   5.714406   5.766186   4.235301
    36  H    2.947962   4.968156   6.527588   5.456166   5.934690
    37  H    4.068036   4.290044   3.979698   3.932972   6.029427
    38  H    2.848541   3.824775   3.816577   3.063505   5.434821
    39  H    3.997229   3.809094   2.689493   2.368445   4.896701
    40  H    4.190295   2.407121   2.846352   4.067150   4.080482
    41  H    3.623263   3.695017   4.656908   5.041534   6.012855
    42  H    2.059585   3.235252   4.718476   4.590467   5.604740
    43  H    3.664057   3.416092   5.355655   5.914367   5.788627
                   26         27         28         29         30
    26  H    0.000000
    27  H    2.397499   0.000000
    28  H    6.498707   4.638836   0.000000
    29  H    6.511753   4.685099   1.767822   0.000000
    30  H    3.241364   3.067522   4.960180   5.838036   0.000000
    31  H    3.728632   2.444521   4.414146   5.328115   1.769705
    32  H    2.520099   2.490716   5.891779   6.532375   1.773098
    33  H    6.197223   5.690586   4.272681   3.710309   5.872876
    34  H    7.223830   6.144639   3.507570   2.650245   6.663756
    35  H    5.797864   4.850508   3.749267   2.583326   5.927434
    36  H    6.604574   5.461052   2.355226   3.494514   4.539194
    37  H    6.130921   7.484150   8.437160   8.749506   5.789116
    38  H    5.496887   6.404894   6.932459   7.484108   4.373857
    39  H    4.624157   6.141645   7.820707   8.222792   4.362493
    40  H    4.903253   6.288790   7.939140   7.559626   6.157046
    41  H    6.765120   7.767303   8.065757   7.978005   6.804442
    42  H    6.424515   6.925317   6.489004   6.573773   5.823492
    43  H    7.044126   7.572616   7.352803   6.834924   7.380036
                   31         32         33         34         35
    31  H    0.000000
    32  H    1.772830   0.000000
    33  H    6.455777   6.999616   0.000000
    34  H    6.834819   7.729926   1.778117   0.000000
    35  H    6.071063   6.691417   1.774869   1.778960   0.000000
    36  H    4.816546   6.024752   3.556614   3.462524   4.086691
    37  H    7.484407   6.912904   5.892468   7.578791   7.138108
    38  H    6.047073   5.766022   5.085093   6.593531   6.285115
    39  H    6.077416   5.286439   5.986756   7.587737   6.884809
    40  H    7.413247   6.762019   4.701982   6.416844   5.370639
    41  H    8.255650   7.957057   4.517392   6.241515   5.925204
    42  H    7.154704   7.201032   3.256760   4.876687   4.839576
    43  H    8.483603   8.443459   3.186599   4.764433   4.479590
                   36         37         38         39         40
    36  H    0.000000
    37  H    6.733782   0.000000
    38  H    5.157811   1.774474   0.000000
    39  H    6.416376   1.769483   1.774056   0.000000
    40  H    7.016416   3.461327   4.078763   3.538645   0.000000
    41  H    6.475867   2.415672   3.166553   3.663854   2.677316
    42  H    4.754034   2.976458   2.619569   3.788057   3.497498
    43  H    6.166655   4.514302   4.749569   5.332758   3.068169
                   41         42         43
    41  H    0.000000
    42  H    1.772987   0.000000
    43  H    2.247779   2.413179   0.000000
 Stoichiometry    C15H24O4
 Framework group  C1[X(C15H24O4)]
 Deg. of freedom   123
 Full point group                 C1      NOp   1
 Largest Abelian subgroup         C1      NOp   1
 Largest concise Abelian subgroup C1      NOp   1
                         Standard orientation:                         
 ---------------------------------------------------------------------
 Center     Atomic      Atomic             Coordinates (Angstroms)
 Number     Number       Type             X           Y           Z
 ---------------------------------------------------------------------
      1          6           0       -1.811096    0.604590   -0.104601
      2          6           0       -0.993893   -0.384504    0.330345
      3          6           0        0.421464   -0.266034    0.819131
      4          6           0        1.380614    0.449027   -0.165982
      5          6           0        1.108560    1.966254   -0.237298
      6          6           0       -0.182557    2.375071   -0.968131
      7          6           0       -1.530351    2.077293   -0.274701
      8          6           0       -3.139435    0.039573   -0.400158
      9          6           0       -3.145127   -1.430051   -0.015108
     10          6           0       -1.663584   -1.761406    0.268728
     11          8           0       -4.099881    0.654227   -0.866036
     12          6           0       -1.699036    2.831511    1.060304
     13          6           0       -1.042221   -2.627612   -0.832559
     14          8           0       -1.467575   -2.495346    1.487761
     15          6           0        2.886875    0.143253    0.136832
     16          6           0        3.369380    0.716612    1.468896
     17          8           0        3.696108    0.770072   -0.884160
     18          6           0        3.203599   -1.359941    0.092266
     19          8           0        2.757901   -1.883992   -1.164996
     20          1           0        0.416619    0.283966    1.771305
     21          1           0        0.779865   -1.270054    1.055978
     22          1           0        1.200066    0.032329   -1.165651
     23          1           0        1.945430    2.434098   -0.766923
     24          1           0        1.108381    2.390897    0.775310
     25          1           0       -0.191608    1.907897   -1.962941
     26          1           0       -0.143167    3.459526   -1.140516
     27          1           0       -2.311830    2.455732   -0.947380
     28          1           0       -3.742715   -1.552918    0.897096
     29          1           0       -3.605520   -2.044648   -0.795409
     30          1           0       -1.001472    2.475221    1.826115
     31          1           0       -2.715671    2.704239    1.450711
     32          1           0       -1.525460    3.905688    0.918878
     33          1           0        0.041779   -2.719723   -0.706642
     34          1           0       -1.482376   -3.630853   -0.798811
     35          1           0       -1.237969   -2.193560   -1.818199
     36          1           0       -1.837689   -1.969039    2.218009
     37          1           0        4.419218    0.451625    1.638939
     38          1           0        2.779207    0.328715    2.305281
     39          1           0        3.295295    1.808276    1.473520
     40          1           0        3.534912    0.266104   -1.702374
     41          1           0        4.291278   -1.474244    0.186310
     42          1           0        2.737025   -1.898279    0.926564
     43          1           0        3.174819   -2.752484   -1.287505
 ---------------------------------------------------------------------
 Rotational constants (GHZ):      0.5400755      0.2830107      0.2178240
 Standard basis: 6-311+G(d,p) (5D, 7F)
 There are   581 symmetry adapted cartesian basis functions of A   symmetry.
 There are   562 symmetry adapted basis functions of A   symmetry.
   562 basis functions,   876 primitive gaussians,   581 cartesian basis functions
    73 alpha electrons       73 beta electrons
       nuclear repulsion energy      1610.5578937385 Hartrees.
 NAtoms=   43 NActive=   43 NUniq=   43 SFac= 1.00D+00 NAtFMM=   60 NAOKFM=F Big=F
 Integral buffers will be    131072 words long.
 Raffenetti 2 integral format.
 Two-electron integral symmetry is turned on.
 Using the following non-standard input for PCM:
 --- end of non-standard input.
 ------------------------------------------------------------------------------
 Polarizable Continuum Model (PCM)
 =================================
 Model                : PCM (using non-symmetric T matrix).
 Atomic radii         : SMD-Coulomb.
 Polarization charges : Total charges.
 Charge compensation  : None.
 Solution method      : On-the-fly selection.
 Cavity type          : VdW (van der Waals Surface) (Alpha=1.000).
 Cavity algorithm     : GePol (No added spheres)
                        Default sphere list used, NSphG=   43.
                        Lebedev-Laikov grids with approx.  5.0 points / Ang**2.
                        Smoothing algorithm: Karplus/York (Gamma=1.0000).
                        Polarization charges: spherical gaussians, with
                                              point-specific exponents (IZeta= 3).
                        Self-potential: point-specific (ISelfS= 7).
                        Self-field    : sphere-specific E.n sum rule (ISelfD= 2).
 Solvent              : Methanol, Eps=  32.613000 Eps(inf)=   1.765709
 ------------------------------------------------------------------------------
 ------------------------------------------------------------------------------
 Atomic radii for non-electrostatic terms: SMD-CDS.
 ------------------------------------------------------------------------------
 Nuclear repulsion after PCM non-electrostatic terms =     1610.5592355929 Hartrees.
 One-electron integrals computed using PRISM.
 NBasis=   562 RedAO= T EigKep=  1.66D-06  NBF=   562
 NBsUse=   560 1.00D-06 EigRej=  8.72D-07 NBFU=   560
 Initial guess from the checkpoint file:  "DY-202A-7R_2.chk"
 B after Tr=     0.000000    0.000000    0.000000
         Rot=    1.000000    0.000000    0.000000    0.000000 Ang=   0.00 deg.
 Requested convergence on RMS density matrix=1.00D-08 within 128 cycles.
 Requested convergence on MAX density matrix=1.00D-06.
 Requested convergence on             energy=1.00D-06.
 No special actions if energy rises.
 Inv3:  Mode=1 IEnd=    21611568.
 Iteration    1 A*A^-1 deviation from unit magnitude is 4.00D-15 for   2675.
 Iteration    1 A*A^-1 deviation from orthogonality  is 4.01D-15 for   2393    333.
 Iteration    1 A^-1*A deviation from unit magnitude is 5.55D-15 for    664.
 Iteration    1 A^-1*A deviation from orthogonality  is 2.33D-10 for   2194   2146.
 Iteration    2 A*A^-1 deviation from unit magnitude is 7.44D-15 for    664.
 Iteration    2 A*A^-1 deviation from orthogonality  is 3.04D-15 for    677    664.
 Iteration    2 A^-1*A deviation from unit magnitude is 1.11D-15 for   1563.
 Iteration    2 A^-1*A deviation from orthogonality  is 3.50D-16 for   2340    310.
 Error on total polarization charges =  0.06965
 SCF Done:  E(RmPW1PW91) =  -887.019329868     A.U. after   13 cycles
            NFock= 13  Conv=0.23D-08     -V/T= 2.0048
 SMD-CDS (non-electrostatic) energy       (kcal/mol) =       0.84
 (included in total energy above)
 DoSCS=F DFT=T ScalE2(SS,OS)=  1.000000  1.000000
 Range of M.O.s used for correlation:     1   560
 NBasis=   562 NAE=    73 NBE=    73 NFC=     0 NFV=     0
 NROrb=    560 NOA=    73 NOB=    73 NVA=   487 NVB=   487

 **** Warning!!: The largest alpha MO coefficient is  0.13502360D+03

 NEqPCM:  Using equilibrium solvation (IEInf=0, Eps=  32.6130, EpsInf=   1.7657)
          Differentiating once with respect to magnetic field using GIAOs.
          Electric field/nuclear overlap derivatives assumed to be zero.
 FoFJK:  IHMeth= 1 ICntrl=    6127 DoSepK=F KAlg= 0 I1Cent=   0 FoldK=F
 IRaf=         1 NMat=   1 IRICut=       1 DoRegI=T DoRafI=F ISym2E= 0.
          There are     3 degrees of freedom in the 1st order CPHF.  IDoFFX=0 NUNeed=     3.
      3 vectors produced by pass  0 Test12= 1.19D-12 3.33D-08 XBig12= 3.01D+02 2.31D+00.
 AX will form     3 AO Fock derivatives at one time.
      3 vectors produced by pass  1 Test12= 1.19D-12 3.33D-08 XBig12= 7.70D-01 1.96D-01.
      3 vectors produced by pass  2 Test12= 1.19D-12 3.33D-08 XBig12= 4.36D-03 3.28D-02.
      3 vectors produced by pass  3 Test12= 1.19D-12 3.33D-08 XBig12= 3.93D-05 1.74D-03.
      3 vectors produced by pass  4 Test12= 1.19D-12 3.33D-08 XBig12= 2.07D-07 6.40D-05.
      3 vectors produced by pass  5 Test12= 1.19D-12 3.33D-08 XBig12= 7.18D-10 5.31D-06.
      3 vectors produced by pass  6 Test12= 1.19D-12 3.33D-08 XBig12= 2.22D-12 4.45D-07.
 InvSVY:  IOpt=1 It=  1 EMax= 1.78D-15
 Solved reduced A of dimension    21 with     3 vectors.
 Calculating GIAO nuclear magnetic shielding tensors.
 SCF GIAO Magnetic shielding tensor (ppm):
      1  C    Isotropic =    34.9247   Anisotropy =   141.1269
   XX=   -18.2119   YX=   -33.2378   ZX=   -42.3346
   XY=   -32.3135   YY=     8.8891   ZY=    12.6382
   XZ=   -42.0464   YZ=     4.2593   ZZ=   114.0970
   Eigenvalues:   -46.3452    22.1101   129.0094
      2  C    Isotropic =    -7.3257   Anisotropy =   201.9611
   XX=   -57.8558   YX=   -47.7851   ZX=   -58.5187
   XY=   -40.8833   YY=   -63.4045   ZY=     5.9305
   XZ=   -74.8938   YZ=    15.8189   ZZ=    99.2831
   Eigenvalues:  -112.9761   -36.3161   127.3150
      3  C    Isotropic =   154.9268   Anisotropy =    26.6467
   XX=   159.7131   YX=     6.4665   ZX=   -10.0665
   XY=     5.8576   YY=   143.5405   ZY=    -0.9019
   XZ=   -10.5994   YZ=    -6.8402   ZZ=   161.5268
   Eigenvalues:   141.4509   150.6382   172.6913
      4  C    Isotropic =   142.5558   Anisotropy =    17.8648
   XX=   153.2271   YX=     2.9394   ZX=     0.8790
   XY=    -1.1560   YY=   132.6791   ZY=    -2.2639
   XZ=     6.9479   YZ=    -8.7276   ZZ=   141.7611
   Eigenvalues:   129.8216   143.3801   154.4657
      5  C    Isotropic =   160.0907   Anisotropy =    22.9922
   XX=   154.6946   YX=    -3.3232   ZX=     3.8088
   XY=     0.6006   YY=   174.1359   ZY=    -5.4024
   XZ=     0.4109   YZ=    -4.9711   ZZ=   151.4416
   Eigenvalues:   149.6715   155.1818   175.4188
      6  C    Isotropic =   151.9246   Anisotropy =    14.9169
   XX=   155.9130   YX=    -4.8348   ZX=    -8.2552
   XY=    -4.6558   YY=   149.8963   ZY=    -2.5121
   XZ=    -5.5242   YZ=     2.8896   ZZ=   149.9645
   Eigenvalues:   144.1626   149.7419   161.8691
      7  C    Isotropic =   156.3607   Anisotropy =    13.0019
   XX=   154.1817   YX=     1.5655   ZX=    -5.5582
   XY=     2.0485   YY=   157.2316   ZY=     1.7769
   XZ=   -12.1749   YZ=     3.0105   ZZ=   157.6689
   Eigenvalues:   146.1217   157.9318   165.0287
      8  C    Isotropic =   -29.7908   Anisotropy =   158.4770
   XX=   -68.6516   YX=   -17.6975   ZX=   -42.9459
   XY=   -22.9515   YY=   -75.7074   ZY=    33.2772
   XZ=   -37.8494   YZ=    30.8516   ZZ=    54.9868
   Eigenvalues:   -92.8339   -72.3989    75.8606
      9  C    Isotropic =   131.8682   Anisotropy =    32.5128
   XX=   140.0266   YX=   -17.0300   ZX=    -4.8821
   XY=   -11.5806   YY=   137.8044   ZY=    -3.1681
   XZ=     4.8985   YZ=    -6.0749   ZZ=   117.7737
   Eigenvalues:   116.1455   125.9157   153.5434
     10  C    Isotropic =   104.9245   Anisotropy =    38.5435
   XX=    98.2497   YX=     6.5067   ZX=    -1.4067
   XY=     5.6006   YY=   101.5835   ZY=   -18.7515
   XZ=     4.9403   YZ=   -23.6155   ZZ=   114.9402
   Eigenvalues:    83.6314   100.5219   130.6202
     11  O    Isotropic =  -159.3851   Anisotropy =   792.0473
   XX=  -440.0872   YX=    90.5299   ZX=  -285.3034
   XY=    55.3283   YY=  -273.8289   ZY=   187.9851
   XZ=  -242.7661   YZ=   204.2277   ZZ=   235.7609
   Eigenvalues:  -591.9045  -254.8972   368.6465
     12  C    Isotropic =   170.8477   Anisotropy =    28.5204
   XX=   155.0796   YX=    -0.2482   ZX=    -7.7265
   XY=     3.0012   YY=   180.4056   ZY=     8.6822
   XZ=   -10.9527   YZ=    11.7334   ZZ=   177.0579
   Eigenvalues:   150.7834   171.8985   189.8613
     13  C    Isotropic =   161.6485   Anisotropy =    37.2486
   XX=   149.8814   YX=   -10.5350   ZX=   -10.3472
   XY=   -11.7369   YY=   160.9672   ZY=    13.4542
   XZ=    -5.9660   YZ=    12.1621   ZZ=   174.0970
   Eigenvalues:   142.9835   155.4812   186.4809
     14  O    Isotropic =   252.7917   Anisotropy =    92.4224
   XX=   235.1478   YX=   -14.7674   ZX=   -30.8300
   XY=   -12.4748   YY=   216.0951   ZY=    13.8689
   XZ=   -15.3338   YZ=    -7.2390   ZZ=   307.1322
   Eigenvalues:   208.2943   235.6742   314.4067
     15  C    Isotropic =   107.3706   Anisotropy =    43.0637
   XX=   113.5651   YX=    11.6336   ZX=   -15.2519
   XY=     9.8808   YY=    99.1701   ZY=   -12.1592
   XZ=   -17.1925   YZ=   -16.0206   ZZ=   109.3765
   Eigenvalues:    89.2656    96.7665   136.0797
     16  C    Isotropic =   170.7255   Anisotropy =    32.2164
   XX=   163.7211   YX=     5.9039   ZX=     8.9844
   XY=     2.9644   YY=   162.3581   ZY=     9.4571
   XZ=     4.0597   YZ=    11.7049   ZZ=   186.0971
   Eigenvalues:   157.5638   162.4095   192.2031
     17  O    Isotropic =   263.8806   Anisotropy =    72.8607
   XX=   280.3519   YX=     9.7037   ZX=   -25.9677
   XY=    -4.8226   YY=   217.3888   ZY=     4.6620
   XZ=   -22.8403   YZ=    -0.1723   ZZ=   293.9012
   Eigenvalues:   217.1437   262.0437   312.4544
     18  C    Isotropic =   115.9977   Anisotropy =    51.5138
   XX=   101.6843   YX=     5.1687   ZX=    10.8692
   XY=     9.2248   YY=   122.6621   ZY=    21.7109
   XZ=    18.3471   YZ=    22.6992   ZZ=   123.6468
   Eigenvalues:    93.5734   104.0795   150.3403
     19  O    Isotropic =   315.9470   Anisotropy =    89.5476
   XX=   301.8411   YX=   -29.9296   ZX=     4.8783
   XY=   -28.0092   YY=   361.3309   ZY=    25.9243
   XZ=    -0.0367   YZ=     8.6905   ZZ=   284.6689
   Eigenvalues:   276.6002   295.5953   375.6454
     20  H    Isotropic =    29.3179   Anisotropy =     4.6140
   XX=    28.9241   YX=     0.1499   ZX=    -1.2994
   XY=     0.1771   YY=    27.1431   ZY=     0.5204
   XZ=     0.3669   YZ=     2.5775   ZZ=    31.8865
   Eigenvalues:    26.6448    28.9150    32.3939
     21  H    Isotropic =    28.8736   Anisotropy =     7.7604
   XX=    31.4550   YX=     1.6362   ZX=    -0.7247
   XY=     2.3556   YY=    31.5805   ZY=    -2.2237
   XZ=    -0.3300   YZ=    -3.1705   ZZ=    23.5854
   Eigenvalues:    22.7599    29.8138    34.0472
     22  H    Isotropic =    30.0740   Anisotropy =     3.8836
   XX=    30.7665   YX=    -1.3467   ZX=     0.6750
   XY=    -1.4012   YY=    30.0362   ZY=     2.4205
   XZ=    -1.0123   YZ=     1.9254   ZZ=    29.4193
   Eigenvalues:    27.3423    30.2166    32.6630
     23  H    Isotropic =    29.5764   Anisotropy =     7.4179
   XX=    33.5647   YX=     0.0270   ZX=    -1.7157
   XY=     0.9656   YY=    30.8895   ZY=    -3.8833
   XZ=    -1.8113   YZ=    -4.0063   ZZ=    24.2750
   Eigenvalues:    22.2619    31.9456    34.5217
     24  H    Isotropic =    29.8590   Anisotropy =     4.3080
   XX=    30.7994   YX=    -2.0006   ZX=     2.5179
   XY=    -1.7990   YY=    29.8942   ZY=     3.4112
   XZ=     1.3705   YZ=     3.1193   ZZ=    28.8833
   Eigenvalues:    24.8476    31.9984    32.7309
     25  H    Isotropic =    30.2671   Anisotropy =     6.9104
   XX=    29.6645   YX=    -0.8775   ZX=     0.1043
   XY=    -0.9972   YY=    26.2851   ZY=    -0.3157
   XZ=    -0.2884   YZ=    -0.5524   ZZ=    34.8517
   Eigenvalues:    26.0203    29.9070    34.8741
     26  H    Isotropic =    29.8803   Anisotropy =    10.0552
   XX=    29.0843   YX=    -0.5218   ZX=    -0.0669
   XY=    -0.8987   YY=    34.2869   ZY=    -4.5133
   XZ=    -0.4958   YZ=    -5.1259   ZZ=    26.2695
   Eigenvalues:    23.9489    29.1082    36.5837
     27  H    Isotropic =    28.8189   Anisotropy =     9.2871
   XX=    32.6580   YX=    -0.3893   ZX=     3.6032
   XY=    -1.6220   YY=    25.8455   ZY=    -1.1808
   XZ=     3.9533   YZ=    -1.4651   ZZ=    27.9531
   Eigenvalues:    25.0512    26.3952    35.0103
     28  H    Isotropic =    29.1640   Anisotropy =     6.8388
   XX=    32.4017   YX=     0.2497   ZX=    -2.5034
   XY=    -0.0467   YY=    26.6718   ZY=    -0.6402
   XZ=    -2.5935   YZ=    -2.2836   ZZ=    28.4184
   Eigenvalues:    25.5893    28.1794    33.7232
     29  H    Isotropic =    28.9597   Anisotropy =     5.8195
   XX=    31.3139   YX=    -0.2556   ZX=     2.1432
   XY=     0.7183   YY=    28.3385   ZY=     1.9745
   XZ=     2.8277   YZ=     2.5552   ZZ=    27.2266
   Eigenvalues:    24.8896    29.1501    32.8393
     30  H    Isotropic =    30.3223   Anisotropy =     5.0950
   XX=    29.8393   YX=    -3.2016   ZX=     0.7322
   XY=    -2.2255   YY=    28.1951   ZY=     1.0213
   XZ=     2.7563   YZ=     1.6051   ZZ=    32.9323
   Eigenvalues:    25.5805    31.6673    33.7189
     31  H    Isotropic =    30.8113   Anisotropy =     9.6673
   XX=    33.8646   YX=    -1.3006   ZX=    -3.6882
   XY=    -0.6293   YY=    28.3790   ZY=     1.9237
   XZ=    -5.0041   YZ=     2.7792   ZZ=    30.1903
   Eigenvalues:    26.1714    29.0064    37.2562
     32  H    Isotropic =    30.8202   Anisotropy =    11.2188
   XX=    27.3889   YX=    -1.2600   ZX=    -1.2117
   XY=    -0.5868   YY=    37.7741   ZY=     1.3698
   XZ=    -0.4031   YZ=     2.9179   ZZ=    27.2977
   Eigenvalues:    26.4361    27.7251    38.2995
     33  H    Isotropic =    29.8649   Anisotropy =     8.3080
   XX=    35.3297   YX=     0.6472   ZX=    -0.2301
   XY=    -0.1921   YY=    28.8610   ZY=     1.8951
   XZ=    -1.4885   YZ=     3.2503   ZZ=    25.4039
   Eigenvalues:    23.9670    30.2240    35.4036
     34  H    Isotropic =    30.1228   Anisotropy =     9.6015
   XX=    28.2222   YX=     1.4559   ZX=    -0.0685
   XY=     2.5560   YY=    35.2122   ZY=     2.0168
   XZ=     0.0458   YZ=     3.6205   ZZ=    26.9338
   Eigenvalues:    25.8826    27.9620    36.5237
     35  H    Isotropic =    30.8612   Anisotropy =     7.5416
   XX=    28.3705   YX=    -0.0291   ZX=     0.2256
   XY=     0.1940   YY=    28.4228   ZY=     0.2612
   XZ=     0.6312   YZ=     1.2172   ZZ=    35.7905
   Eigenvalues:    28.3077    28.3871    35.8890
     36  H    Isotropic =    29.9594   Anisotropy =    16.4352
   XX=    25.1177   YX=    -1.9344   ZX=    -5.5569
   XY=    -2.0535   YY=    26.5151   ZY=     2.5670
   XZ=    -5.2901   YZ=     2.8305   ZZ=    38.2454
   Eigenvalues:    22.8635    26.0985    40.9162
     37  H    Isotropic =    30.9353   Anisotropy =    10.4299
   XX=    35.7332   YX=    -0.9264   ZX=     3.8523
   XY=    -0.6122   YY=    27.6747   ZY=     0.6904
   XZ=     4.6769   YZ=     0.9072   ZZ=    29.3982
   Eigenvalues:    26.3803    28.5372    37.8886
     38  H    Isotropic =    30.7445   Anisotropy =     7.4692
   XX=    30.2517   YX=     1.2599   ZX=    -0.2249
   XY=     1.0957   YY=    26.4386   ZY=    -0.8265
   XZ=    -1.0721   YZ=    -0.8327   ZZ=    35.5431
   Eigenvalues:    26.0628    30.4467    35.7239
     39  H    Isotropic =    30.4377   Anisotropy =     7.6679
   XX=    29.1846   YX=     0.8379   ZX=     2.8682
   XY=    -0.1799   YY=    34.0109   ZY=     2.1015
   XZ=     2.7540   YZ=     3.7463   ZZ=    28.1177
   Eigenvalues:    25.2700    30.4936    35.5497
     40  H    Isotropic =    28.9891   Anisotropy =    15.3455
   XX=    22.6878   YX=     1.6728   ZX=    -2.3810
   XY=     2.7964   YY=    26.9978   ZY=     4.0964
   XZ=    -2.5210   YZ=     5.2300   ZZ=    37.2817
   Eigenvalues:    20.6380    27.1098    39.2194
     41  H    Isotropic =    28.1395   Anisotropy =     6.6001
   XX=    30.3865   YX=    -2.5887   ZX=     2.6117
   XY=    -1.3203   YY=    27.1095   ZY=     1.6399
   XZ=     4.1123   YZ=     2.1462   ZZ=    26.9225
   Eigenvalues:    23.1142    28.7646    32.5395
     42  H    Isotropic =    27.4421   Anisotropy =     3.0083
   XX=    26.1048   YX=     0.3635   ZX=     0.4479
   XY=    -0.4040   YY=    28.2453   ZY=    -0.8145
   XZ=    -0.4302   YZ=    -1.8454   ZZ=    27.9762
   Eigenvalues:    26.1046    26.7740    29.4476
     43  H    Isotropic =    29.9101   Anisotropy =    22.7051
   XX=    25.2574   YX=    -7.9596   ZX=    -0.5227
   XY=    -8.4680   YY=    39.7011   ZY=     5.4877
   XZ=    -0.7477   YZ=     6.5109   ZZ=    24.7720
   Eigenvalues:    20.3476    24.3360    45.0469
 End of Minotr F.D. properties file   721 does not exist.
 End of Minotr F.D. properties file   722 does not exist.
 End of Minotr F.D. properties file   788 does not exist.

 **********************************************************************

            Population analysis using the SCF density.

 **********************************************************************

 Orbital symmetries:
       Occupied  (A) (A) (A) (A) (A) (A) (A) (A) (A) (A) (A) (A)
                 (A) (A) (A) (A) (A) (A) (A) (A) (A) (A) (A) (A)
                 (A) (A) (A) (A) (A) (A) (A) (A) (A) (A) (A) (A)
                 (A) (A) (A) (A) (A) (A) (A) (A) (A) (A) (A) (A)
                 (A) (A) (A) (A) (A) (A) (A) (A) (A) (A) (A) (A)
                 (A) (A) (A) (A) (A) (A) (A) (A) (A) (A) (A) (A)
                 (A)
       Virtual   (A) (A) (A) (A) (A) (A) (A) (A) (A) (A) (A) (A)
                 (A) (A) (A) (A) (A) (A) (A) (A) (A) (A) (A) (A)
                 (A) (A) (A) (A) (A) (A) (A) (A) (A) (A) (A) (A)
                 (A) (A) (A) (A) (A) (A) (A) (A) (A) (A) (A) (A)
                 (A) (A) (A) (A) (A) (A) (A) (A) (A) (A) (A) (A)
                 (A) (A) (A) (A) (A) (A) (A) (A) (A) (A) (A) (A)
                 (A) (A) (A) (A) (A) (A) (A) (A) (A) (A) (A) (A)
                 (A) (A) (A) (A) (A) (A) (A) (A) (A) (A) (A) (A)
                 (A) (A) (A) (A) (A) (A) (A) (A) (A) (A) (A) (A)
                 (A) (A) (A) (A) (A) (A) (A) (A) (A) (A) (A) (A)
                 (A) (A) (A) (A) (A) (A) (A) (A) (A) (A) (A) (A)
                 (A) (A) (A) (A) (A) (A) (A) (A) (A) (A) (A) (A)
                 (A) (A) (A) (A) (A) (A) (A) (A) (A) (A) (A) (A)
                 (A) (A) (A) (A) (A) (A) (A) (A) (A) (A) (A) (A)
                 (A) (A) (A) (A) (A) (A) (A) (A) (A) (A) (A) (A)
                 (A) (A) (A) (A) (A) (A) (A) (A) (A) (A) (A) (A)
                 (A) (A) (A) (A) (A) (A) (A) (A) (A) (A) (A) (A)
                 (A) (A) (A) (A) (A) (A) (A) (A) (A) (A) (A) (A)
                 (A) (A) (A) (A) (A) (A) (A) (A) (A) (A) (A) (A)
                 (A) (A) (A) (A) (A) (A) (A) (A) (A) (A) (A) (A)
                 (A) (A) (A) (A) (A) (A) (A) (A) (A) (A) (A) (A)
                 (A) (A) (A) (A) (A) (A) (A) (A) (A) (A) (A) (A)
                 (A) (A) (A) (A) (A) (A) (A) (A) (A) (A) (A) (A)
                 (A) (A) (A) (A) (A) (A) (A) (A) (A) (A) (A) (A)
                 (A) (A) (A) (A) (A) (A) (A) (A) (A) (A) (A) (A)
                 (A) (A) (A) (A) (A) (A) (A) (A) (A) (A) (A) (A)
                 (A) (A) (A) (A) (A) (A) (A) (A) (A) (A) (A) (A)
                 (A) (A) (A) (A) (A) (A) (A) (A) (A) (A) (A) (A)
                 (A) (A) (A) (A) (A) (A) (A) (A) (A) (A) (A) (A)
                 (A) (A) (A) (A) (A) (A) (A) (A) (A) (A) (A) (A)
                 (A) (A) (A) (A) (A) (A) (A) (A) (A) (A) (A) (A)
                 (A) (A) (A) (A) (A) (A) (A) (A) (A) (A) (A) (A)
                 (A) (A) (A) (A) (A) (A) (A) (A) (A) (A) (A) (A)
                 (A) (A) (A) (A) (A) (A) (A) (A) (A) (A) (A) (A)
                 (A) (A) (A) (A) (A) (A) (A) (A) (A) (A) (A) (A)
                 (A) (A) (A) (A) (A) (A) (A) (A) (A) (A) (A) (A)
                 (A) (A) (A) (A) (A) (A) (A) (A) (A) (A) (A) (A)
                 (A) (A) (A) (A) (A) (A) (A) (A) (A) (A) (A) (A)
                 (A) (A) (A) (A) (A) (A) (A) (A) (A) (A) (A) (A)
                 (A) (A) (A) (A) (A) (A) (A) (A) (A) (A) (A) (A)
                 (A) (A) (A) (A) (A) (A) (A)
 The electronic state is 1-A.
 Alpha  occ. eigenvalues --  -19.22656 -19.22444 -19.21727 -19.21105 -10.32724
 Alpha  occ. eigenvalues --  -10.30754 -10.29532 -10.27460 -10.26521 -10.24344
 Alpha  occ. eigenvalues --  -10.24002 -10.23867 -10.23542 -10.23519 -10.22308
 Alpha  occ. eigenvalues --  -10.22135 -10.21878 -10.21710 -10.21624  -1.07283
 Alpha  occ. eigenvalues --   -1.06535  -1.06139  -1.04134  -0.88975  -0.83890
 Alpha  occ. eigenvalues --   -0.81848  -0.77726  -0.76953  -0.74853  -0.71186
 Alpha  occ. eigenvalues --   -0.70001  -0.68071  -0.65556  -0.62332  -0.59262
 Alpha  occ. eigenvalues --   -0.58102  -0.57087  -0.53801  -0.53263  -0.51947
 Alpha  occ. eigenvalues --   -0.50411  -0.49176  -0.48980  -0.48047  -0.46957
 Alpha  occ. eigenvalues --   -0.46207  -0.45162  -0.44110  -0.43682  -0.42513
 Alpha  occ. eigenvalues --   -0.41383  -0.40862  -0.40441  -0.40292  -0.39653
 Alpha  occ. eigenvalues --   -0.39486  -0.38982  -0.38619  -0.38390  -0.37901
 Alpha  occ. eigenvalues --   -0.36284  -0.36014  -0.35242  -0.34256  -0.34105
 Alpha  occ. eigenvalues --   -0.33326  -0.32725  -0.31917  -0.30723  -0.29798
 Alpha  occ. eigenvalues --   -0.28859  -0.27088  -0.26407
 Alpha virt. eigenvalues --   -0.05380   0.00566   0.01539   0.01974   0.02114
 Alpha virt. eigenvalues --    0.03155   0.03729   0.04032   0.04179   0.04640
 Alpha virt. eigenvalues --    0.05113   0.05734   0.06269   0.06449   0.06688
 Alpha virt. eigenvalues --    0.07002   0.07364   0.07644   0.08652   0.09041
 Alpha virt. eigenvalues --    0.09273   0.09448   0.09696   0.10140   0.10557
 Alpha virt. eigenvalues --    0.11115   0.11649   0.11846   0.12333   0.12508
 Alpha virt. eigenvalues --    0.12860   0.13703   0.13876   0.14108   0.14545
 Alpha virt. eigenvalues --    0.15434   0.15628   0.16138   0.16468   0.16584
 Alpha virt. eigenvalues --    0.17023   0.17385   0.17755   0.17844   0.18089
 Alpha virt. eigenvalues --    0.18352   0.18722   0.18826   0.19327   0.19502
 Alpha virt. eigenvalues --    0.19761   0.19948   0.20399   0.20656   0.21087
 Alpha virt. eigenvalues --    0.21251   0.21623   0.21891   0.21986   0.22452
 Alpha virt. eigenvalues --    0.22487   0.22807   0.23308   0.23520   0.23601
 Alpha virt. eigenvalues --    0.24274   0.24500   0.24837   0.25008   0.25315
 Alpha virt. eigenvalues --    0.25402   0.26185   0.26276   0.26745   0.26990
 Alpha virt. eigenvalues --    0.27534   0.27855   0.28087   0.28561   0.28979
 Alpha virt. eigenvalues --    0.29005   0.29600   0.29815   0.30188   0.30440
 Alpha virt. eigenvalues --    0.31211   0.31605   0.31781   0.32020   0.32421
 Alpha virt. eigenvalues --    0.32761   0.33329   0.33637   0.33850   0.34184
 Alpha virt. eigenvalues --    0.35022   0.35529   0.35699   0.36143   0.36326
 Alpha virt. eigenvalues --    0.37108   0.37630   0.37817   0.38093   0.38603
 Alpha virt. eigenvalues --    0.39114   0.39525   0.39650   0.40988   0.41752
 Alpha virt. eigenvalues --    0.42155   0.43072   0.43673   0.44514   0.45367
 Alpha virt. eigenvalues --    0.45560   0.46166   0.46639   0.46950   0.48328
 Alpha virt. eigenvalues --    0.48874   0.49570   0.50578   0.51333   0.51979
 Alpha virt. eigenvalues --    0.52283   0.53573   0.54200   0.55273   0.55519
 Alpha virt. eigenvalues --    0.56119   0.56533   0.57303   0.58248   0.58585
 Alpha virt. eigenvalues --    0.59470   0.60438   0.61006   0.61239   0.62166
 Alpha virt. eigenvalues --    0.62946   0.63498   0.63983   0.64389   0.65243
 Alpha virt. eigenvalues --    0.66250   0.66930   0.67214   0.67624   0.68508
 Alpha virt. eigenvalues --    0.68888   0.69599   0.70062   0.70382   0.70987
 Alpha virt. eigenvalues --    0.71779   0.71884   0.72232   0.72467   0.73005
 Alpha virt. eigenvalues --    0.73372   0.73994   0.74841   0.75104   0.75210
 Alpha virt. eigenvalues --    0.75768   0.76071   0.77140   0.77543   0.77993
 Alpha virt. eigenvalues --    0.78102   0.78900   0.79053   0.80026   0.80912
 Alpha virt. eigenvalues --    0.81586   0.82164   0.83013   0.83885   0.84128
 Alpha virt. eigenvalues --    0.85101   0.85841   0.87801   0.88629   0.89121
 Alpha virt. eigenvalues --    0.91433   0.92407   0.93501   0.94487   0.96184
 Alpha virt. eigenvalues --    0.97910   0.98593   0.99083   1.00138   1.02469
 Alpha virt. eigenvalues --    1.03330   1.04913   1.07364   1.07530   1.09390
 Alpha virt. eigenvalues --    1.10462   1.11769   1.12189   1.14230   1.15238
 Alpha virt. eigenvalues --    1.15616   1.18413   1.18652   1.20124   1.20754
 Alpha virt. eigenvalues --    1.21392   1.21734   1.22875   1.23496   1.24756
 Alpha virt. eigenvalues --    1.25740   1.26810   1.27293   1.28079   1.30124
 Alpha virt. eigenvalues --    1.30421   1.31299   1.32394   1.33175   1.34697
 Alpha virt. eigenvalues --    1.35496   1.35885   1.37429   1.39420   1.41412
 Alpha virt. eigenvalues --    1.42307   1.44391   1.45346   1.46430   1.46647
 Alpha virt. eigenvalues --    1.48715   1.49396   1.50347   1.51107   1.51215
 Alpha virt. eigenvalues --    1.51325   1.52740   1.53415   1.54556   1.54971
 Alpha virt. eigenvalues --    1.55877   1.56293   1.56543   1.57603   1.58862
 Alpha virt. eigenvalues --    1.59420   1.59683   1.60316   1.61414   1.61907
 Alpha virt. eigenvalues --    1.62169   1.63073   1.63953   1.64778   1.65338
 Alpha virt. eigenvalues --    1.65864   1.66362   1.67062   1.67483   1.68316
 Alpha virt. eigenvalues --    1.68663   1.69735   1.71026   1.71375   1.71637
 Alpha virt. eigenvalues --    1.72376   1.72584   1.73109   1.74322   1.75025
 Alpha virt. eigenvalues --    1.75905   1.76340   1.77026   1.78166   1.79153
 Alpha virt. eigenvalues --    1.79790   1.80831   1.80897   1.82013   1.82071
 Alpha virt. eigenvalues --    1.83176   1.83977   1.85296   1.85764   1.86723
 Alpha virt. eigenvalues --    1.87009   1.87129   1.88788   1.90641   1.91626
 Alpha virt. eigenvalues --    1.93893   1.95186   1.95406   1.96413   1.97012
 Alpha virt. eigenvalues --    1.99352   2.00439   2.01039   2.03257   2.04451
 Alpha virt. eigenvalues --    2.06047   2.06497   2.07792   2.08518   2.10345
 Alpha virt. eigenvalues --    2.11312   2.12427   2.13490   2.13751   2.14507
 Alpha virt. eigenvalues --    2.16033   2.16784   2.16948   2.17863   2.19195
 Alpha virt. eigenvalues --    2.20679   2.21485   2.22451   2.24393   2.25452
 Alpha virt. eigenvalues --    2.26140   2.27369   2.29311   2.30995   2.31434
 Alpha virt. eigenvalues --    2.32238   2.34225   2.35643   2.37650   2.38646
 Alpha virt. eigenvalues --    2.39705   2.40879   2.42934   2.45853   2.46957
 Alpha virt. eigenvalues --    2.47921   2.49030   2.51241   2.51917   2.52943
 Alpha virt. eigenvalues --    2.54255   2.54923   2.55670   2.55895   2.57660
 Alpha virt. eigenvalues --    2.58203   2.58322   2.58987   2.60074   2.60695
 Alpha virt. eigenvalues --    2.63040   2.64082   2.64617   2.66698   2.66891
 Alpha virt. eigenvalues --    2.67120   2.68170   2.68846   2.69941   2.70172
 Alpha virt. eigenvalues --    2.71086   2.72294   2.73094   2.74373   2.75146
 Alpha virt. eigenvalues --    2.76090   2.78480   2.79163   2.79996   2.80738
 Alpha virt. eigenvalues --    2.81937   2.83451   2.84621   2.87104   2.88145
 Alpha virt. eigenvalues --    2.88415   2.90225   2.91397   2.91976   2.92978
 Alpha virt. eigenvalues --    2.94291   2.95813   2.96700   2.97793   2.99211
 Alpha virt. eigenvalues --    2.99835   3.01824   3.04137   3.06221   3.06511
 Alpha virt. eigenvalues --    3.07590   3.10029   3.11573   3.12145   3.13722
 Alpha virt. eigenvalues --    3.15260   3.15641   3.17008   3.17143   3.20047
 Alpha virt. eigenvalues --    3.20439   3.21748   3.22727   3.23996   3.26421
 Alpha virt. eigenvalues --    3.28227   3.29039   3.31104   3.31797   3.33677
 Alpha virt. eigenvalues --    3.35081   3.38480   3.39634   3.41068   3.42808
 Alpha virt. eigenvalues --    3.48959   3.51611   3.61960   3.62702   3.65874
 Alpha virt. eigenvalues --    3.71646   3.80811   3.81501   3.82323   3.83678
 Alpha virt. eigenvalues --    3.84046   3.84834   3.85182   3.87201   3.87303
 Alpha virt. eigenvalues --    3.88187   3.89786   3.90822   3.91437   3.93028
 Alpha virt. eigenvalues --    3.94829   4.03284   4.06545   4.09040   4.13549
 Alpha virt. eigenvalues --    4.16647   4.17838   4.21617   4.27491   4.30898
 Alpha virt. eigenvalues --    4.33945   4.35070   4.39010   4.43305   4.45641
 Alpha virt. eigenvalues --    4.54822   5.12001   5.12817   5.18647   5.21282
 Alpha virt. eigenvalues --    5.26268   5.47704   5.48455   5.48509   5.66482
 Alpha virt. eigenvalues --    5.69009   5.71204   5.77867  23.73348  23.85019
 Alpha virt. eigenvalues --   23.86783  23.91256  23.94482  23.96300  23.99368
 Alpha virt. eigenvalues --   24.01338  24.03304  24.05647  24.07034  24.07737
 Alpha virt. eigenvalues --   24.08418  24.12434  24.28413  50.04698  50.06085
 Alpha virt. eigenvalues --   50.08952  50.13757
          Condensed to atoms (all electrons):
               1          2          3          4          5          6
     1  C   13.514736   2.671840  -1.515719   0.577092   0.431561  -0.442932
     2  C    2.671840  14.471769  -2.484803  -1.247235   0.087700   0.551457
     3  C   -1.515719  -2.484803  10.759157  -0.412228  -0.533195   0.022800
     4  C    0.577092  -1.247235  -0.412228  14.122347  -2.609215  -0.587593
     5  C    0.431561   0.087700  -0.533195  -2.609215  10.271864  -1.344604
     6  C   -0.442932   0.551457   0.022800  -0.587593  -1.344604   9.567004
     7  C   -3.841305  -1.654895   1.419605   0.587663  -0.590766  -1.458247
     8  C   -2.480183  -1.477531  -2.596421   0.036547  -0.183068  -0.118389
     9  C    1.707107   3.419599   0.162989   0.239097   0.114385  -0.131873
    10  C   -4.142973  -8.252690   1.403663  -0.737337   0.278667   0.400874
    11  O    0.039831   0.088400   0.024976   0.003915   0.000649   0.003389
    12  C   -0.466436  -0.061006   0.057574   0.036107  -0.312857   0.014887
    13  C    0.055058  -0.389517   0.186788  -0.221151  -0.074856   0.062024
    14  O   -0.003488   0.243708  -0.228958   0.057235   0.009747  -0.008126
    15  C   -0.377002   0.143689  -0.785482  -5.175926   0.405944  -0.223778
    16  C   -0.037344  -0.077669  -0.074656   0.094659   0.180940   0.124565
    17  O    0.012281   0.029293   0.067445  -0.206991  -0.042707  -0.035562
    18  C    0.113875   0.097893   0.343509   1.024789  -0.401302  -0.184996
    19  O    0.005948   0.031405  -0.002803   0.178391   0.020872  -0.000416
    20  H   -0.031214  -0.009330   0.460378  -0.015481  -0.044537  -0.018875
    21  H    0.005912  -0.091466   0.393686  -0.011841   0.023878   0.005358
    22  H   -0.010231  -0.015176   0.025040   0.478837  -0.095104  -0.045289
    23  H    0.007240  -0.006417   0.025555  -0.149776   0.477381  -0.070541
    24  H   -0.028795  -0.021763  -0.004798   0.052272   0.424657  -0.069397
    25  H   -0.016952  -0.021736   0.000281   0.026206  -0.066694   0.464048
    26  H    0.031997   0.018544   0.004370   0.002437  -0.070944   0.466494
    27  H   -0.137410   0.015447   0.012073   0.010249  -0.021863  -0.045702
    28  H   -0.015997  -0.033735   0.005296  -0.000011  -0.000259  -0.001339
    29  H    0.043148  -0.012653   0.011699  -0.002449  -0.000367   0.001335
    30  H   -0.092590  -0.010032   0.011123   0.031123  -0.014732  -0.070750
    31  H   -0.049824   0.007313   0.011623  -0.009853   0.006216   0.030835
    32  H    0.068564   0.014393  -0.001871  -0.002105   0.000642   0.014593
    33  H   -0.018968  -0.051243   0.022395  -0.000654  -0.003116   0.002592
    34  H    0.011469   0.070265   0.007470   0.001470   0.000021  -0.001163
    35  H   -0.007854  -0.043921  -0.006566   0.000278   0.001925   0.001318
    36  H   -0.006489  -0.061176   0.037634  -0.002891  -0.002192   0.000977
    37  H    0.001205  -0.000903   0.000247   0.105512  -0.011471   0.002391
    38  H   -0.000821   0.014511   0.032553  -0.095267   0.014462  -0.005759
    39  H   -0.002703   0.003398  -0.017428  -0.097540   0.059403   0.011541
    40  H    0.002436   0.003154   0.000795  -0.015164  -0.009586   0.006183
    41  H    0.000197  -0.002021   0.007793   0.083250  -0.004860   0.000149
    42  H   -0.005326  -0.003650   0.009364  -0.108938   0.018495   0.001894
    43  H    0.001673   0.009658   0.003433  -0.032403  -0.010295  -0.000442
               7          8          9         10         11         12
     1  C   -3.841305  -2.480183   1.707107  -4.142973   0.039831  -0.466436
     2  C   -1.654895  -1.477531   3.419599  -8.252690   0.088400  -0.061006
     3  C    1.419605  -2.596421   0.162989   1.403663   0.024976   0.057574
     4  C    0.587663   0.036547   0.239097  -0.737337   0.003915   0.036107
     5  C   -0.590766  -0.183068   0.114385   0.278667   0.000649  -0.312857
     6  C   -1.458247  -0.118389  -0.131873   0.400874   0.003389   0.014887
     7  C   11.457974  -0.551768  -0.525365  -0.057783  -0.049620   0.288243
     8  C   -0.551768  13.613147  -3.398748   2.520050   0.272444   0.054578
     9  C   -0.525365  -3.398748  12.637454  -7.158665  -0.024754  -0.143952
    10  C   -0.057783   2.520050  -7.158665  21.044719  -0.109195   0.112636
    11  O   -0.049620   0.272444  -0.024754  -0.109195   8.226864  -0.053050
    12  C    0.288243   0.054578  -0.143952   0.112636  -0.053050   6.221257
    13  C   -0.061570   0.236292  -1.011517   0.294620  -0.005020   0.013863
    14  O    0.008004   0.056122  -0.044302   0.205406  -0.001359  -0.008127
    15  C    0.405263  -0.103958   0.139365   0.001192  -0.000058  -0.043371
    16  C   -0.119792  -0.030548   0.006562  -0.018968   0.000079   0.000644
    17  O   -0.005164  -0.000356   0.000783  -0.009453   0.000000   0.000042
    18  C    0.061868  -0.001121  -0.009663  -0.189248   0.000062  -0.006750
    19  O    0.003637   0.002405  -0.001796  -0.023719   0.000007   0.000055
    20  H    0.009469   0.005800  -0.005828   0.045076  -0.000046  -0.008761
    21  H    0.000721   0.008086   0.002372   0.026466   0.000052  -0.000062
    22  H    0.023338  -0.002712  -0.002184  -0.010269  -0.000006  -0.000719
    23  H    0.029454   0.001212   0.000160  -0.001637  -0.000007  -0.003972
    24  H    0.025588   0.001205  -0.001673  -0.004036  -0.000001   0.007471
    25  H   -0.026891   0.011488   0.001593  -0.005719   0.000095   0.000161
    26  H   -0.100826  -0.003673   0.000215   0.004568   0.000072  -0.003575
    27  H    0.513426  -0.020409  -0.009503   0.020796   0.011872  -0.012336
    28  H    0.017674  -0.018007   0.425821  -0.017182  -0.003194   0.000301
    29  H    0.011599  -0.118836   0.459002  -0.069298  -0.001254   0.000119
    30  H    0.124812  -0.002757   0.000168  -0.010529  -0.000097   0.405624
    31  H    0.007900  -0.035013   0.003095  -0.002325   0.001352   0.407398
    32  H   -0.161984  -0.002554   0.001038   0.002947   0.000284   0.438819
    33  H   -0.003925  -0.007829   0.004961   0.040942   0.000083   0.000143
    34  H    0.000883  -0.014386  -0.012581  -0.150218   0.000101   0.000206
    35  H    0.006287   0.028215  -0.012319  -0.012176  -0.000277   0.000105
    36  H   -0.003946   0.004471  -0.110806   0.154863   0.000026   0.001162
    37  H   -0.000290   0.000068  -0.000040  -0.000630   0.000000   0.000178
    38  H    0.000852  -0.000085   0.000002  -0.000570   0.000000  -0.000927
    39  H    0.000643   0.000237  -0.000092   0.001742   0.000000  -0.000476
    40  H   -0.003574   0.000255  -0.000156  -0.001597   0.000000   0.000164
    41  H    0.000243  -0.000026   0.000018  -0.000754   0.000000   0.000035
    42  H   -0.001192  -0.000635   0.000146   0.009365   0.000000  -0.000120
    43  H    0.000179  -0.000265   0.000339  -0.011015   0.000000   0.000004
              13         14         15         16         17         18
     1  C    0.055058  -0.003488  -0.377002  -0.037344   0.012281   0.113875
     2  C   -0.389517   0.243708   0.143689  -0.077669   0.029293   0.097893
     3  C    0.186788  -0.228958  -0.785482  -0.074656   0.067445   0.343509
     4  C   -0.221151   0.057235  -5.175926   0.094659  -0.206991   1.024789
     5  C   -0.074856   0.009747   0.405944   0.180940  -0.042707  -0.401302
     6  C    0.062024  -0.008126  -0.223778   0.124565  -0.035562  -0.184996
     7  C   -0.061570   0.008004   0.405263  -0.119792  -0.005164   0.061868
     8  C    0.236292   0.056122  -0.103958  -0.030548  -0.000356  -0.001121
     9  C   -1.011517  -0.044302   0.139365   0.006562   0.000783  -0.009663
    10  C    0.294620   0.205406   0.001192  -0.018968  -0.009453  -0.189248
    11  O   -0.005020  -0.001359  -0.000058   0.000079   0.000000   0.000062
    12  C    0.013863  -0.008127  -0.043371   0.000644   0.000042  -0.006750
    13  C    6.789821  -0.277099  -0.264325   0.017874   0.002024   0.048965
    14  O   -0.277099   7.999092   0.023683  -0.000261  -0.000010  -0.002587
    15  C   -0.264325   0.023683  14.547553  -1.087520   0.491327  -2.011673
    16  C    0.017874  -0.000261  -1.087520   7.259430  -0.258649  -0.806854
    17  O    0.002024  -0.000010   0.491327  -0.258649   8.012476  -0.031283
    18  C    0.048965  -0.002587  -2.011673  -0.806854  -0.031283   7.670656
    19  O    0.005977  -0.001101  -0.292987   0.048564   0.009374   0.090958
    20  H   -0.004500   0.000107  -0.022759  -0.011701  -0.000311   0.016492
    21  H   -0.003478   0.009773   0.014742  -0.002617  -0.000064  -0.013822
    22  H    0.005405  -0.000298  -0.029773  -0.000072  -0.002927   0.022158
    23  H   -0.000306  -0.000006   0.036184  -0.002830   0.013896   0.000297
    24  H    0.000936  -0.000030  -0.025481   0.007295  -0.001513   0.003322
    25  H   -0.000627   0.000029  -0.014863  -0.001750   0.000141   0.004545
    26  H   -0.000357   0.000007   0.000766  -0.000699   0.000192   0.000211
    27  H    0.001965   0.000002   0.000233   0.000032   0.000002  -0.000129
    28  H   -0.010831  -0.003366   0.000007  -0.000026   0.000000   0.000055
    29  H    0.026116   0.003579  -0.000099   0.000031   0.000000  -0.000032
    30  H   -0.000587   0.000089   0.010900   0.000252   0.000030  -0.000483
    31  H   -0.000096   0.000080   0.000781  -0.000009   0.000001   0.000010
    32  H    0.000135  -0.000012  -0.002770   0.000670  -0.000001   0.000015
    33  H    0.392503  -0.012551  -0.004882   0.000371  -0.000006   0.002369
    34  H    0.467925  -0.004658  -0.002585  -0.000066   0.000003   0.001622
    35  H    0.404699   0.013048   0.001009  -0.000086   0.000005  -0.000762
    36  H    0.065612   0.245778  -0.006460   0.000958  -0.000003   0.001703
    37  H    0.000183  -0.000002  -0.169333   0.449514  -0.004074  -0.007049
    38  H   -0.000427  -0.000089  -0.002243   0.415553   0.012119  -0.015743
    39  H   -0.000156   0.000003   0.048796   0.395187  -0.013535  -0.018026
    40  H    0.001283  -0.000004   0.064064   0.076946   0.262085  -0.091325
    41  H    0.000362  -0.000004  -0.148258  -0.038932  -0.015098   0.486171
    42  H   -0.002267   0.000238   0.025452   0.035929   0.012926   0.387437
    43  H    0.003530   0.000009  -0.018698  -0.004512   0.001089   0.103699
              19         20         21         22         23         24
     1  C    0.005948  -0.031214   0.005912  -0.010231   0.007240  -0.028795
     2  C    0.031405  -0.009330  -0.091466  -0.015176  -0.006417  -0.021763
     3  C   -0.002803   0.460378   0.393686   0.025040   0.025555  -0.004798
     4  C    0.178391  -0.015481  -0.011841   0.478837  -0.149776   0.052272
     5  C    0.020872  -0.044537   0.023878  -0.095104   0.477381   0.424657
     6  C   -0.000416  -0.018875   0.005358  -0.045289  -0.070541  -0.069397
     7  C    0.003637   0.009469   0.000721   0.023338   0.029454   0.025588
     8  C    0.002405   0.005800   0.008086  -0.002712   0.001212   0.001205
     9  C   -0.001796  -0.005828   0.002372  -0.002184   0.000160  -0.001673
    10  C   -0.023719   0.045076   0.026466  -0.010269  -0.001637  -0.004036
    11  O    0.000007  -0.000046   0.000052  -0.000006  -0.000007  -0.000001
    12  C    0.000055  -0.008761  -0.000062  -0.000719  -0.003972   0.007471
    13  C    0.005977  -0.004500  -0.003478   0.005405  -0.000306   0.000936
    14  O   -0.001101   0.000107   0.009773  -0.000298  -0.000006  -0.000030
    15  C   -0.292987  -0.022759   0.014742  -0.029773   0.036184  -0.025481
    16  C    0.048564  -0.011701  -0.002617  -0.000072  -0.002830   0.007295
    17  O    0.009374  -0.000311  -0.000064  -0.002927   0.013896  -0.001513
    18  C    0.090958   0.016492  -0.013822   0.022158   0.000297   0.003322
    19  O    8.156894   0.000626   0.001419   0.008846   0.000230   0.000135
    20  H    0.000626   0.406689  -0.028986   0.003570   0.000501   0.001142
    21  H    0.001419  -0.028986   0.471951  -0.001806  -0.000237   0.000132
    22  H    0.008846   0.003570  -0.001806   0.436429  -0.002437   0.004134
    23  H    0.000230   0.000501  -0.000237  -0.002437   0.486795  -0.029369
    24  H    0.000135   0.001142   0.000132   0.004134  -0.029369   0.459481
    25  H   -0.000038   0.000165  -0.000063   0.003494  -0.005108   0.004944
    26  H   -0.000002   0.000029  -0.000003   0.000109  -0.006245  -0.003671
    27  H   -0.000004  -0.000161   0.000003  -0.000187  -0.000091  -0.000068
    28  H    0.000001   0.000050  -0.000023   0.000003   0.000000   0.000001
    29  H   -0.000005  -0.000011   0.000015   0.000006   0.000000   0.000000
    30  H    0.000003  -0.001228  -0.000014  -0.000052   0.000174  -0.001918
    31  H    0.000000   0.000076  -0.000009   0.000009   0.000000  -0.000092
    32  H    0.000000  -0.000057   0.000004   0.000010  -0.000100   0.000416
    33  H    0.003993  -0.000098   0.002726   0.000232   0.000002   0.000005
    34  H   -0.000047  -0.000008  -0.000379  -0.000020   0.000000   0.000000
    35  H   -0.000493  -0.000014   0.000329   0.000247  -0.000001   0.000001
    36  H    0.000015  -0.000969   0.000328  -0.000016  -0.000001   0.000001
    37  H    0.000543  -0.000108  -0.000292  -0.000271  -0.000151  -0.000021
    38  H    0.000177  -0.000105  -0.000790   0.000129   0.000112   0.000177
    39  H   -0.000860   0.001027   0.000046   0.000244   0.000763  -0.001645
    40  H    0.006536   0.000064  -0.000005   0.002850  -0.000408   0.000059
    41  H   -0.039489  -0.000095   0.000254  -0.000431  -0.000036  -0.000007
    42  H   -0.050199  -0.000637   0.000537  -0.000217   0.000021  -0.000004
    43  H    0.213055  -0.000027   0.000721   0.000425  -0.000014  -0.000003
              25         26         27         28         29         30
     1  C   -0.016952   0.031997  -0.137410  -0.015997   0.043148  -0.092590
     2  C   -0.021736   0.018544   0.015447  -0.033735  -0.012653  -0.010032
     3  C    0.000281   0.004370   0.012073   0.005296   0.011699   0.011123
     4  C    0.026206   0.002437   0.010249  -0.000011  -0.002449   0.031123
     5  C   -0.066694  -0.070944  -0.021863  -0.000259  -0.000367  -0.014732
     6  C    0.464048   0.466494  -0.045702  -0.001339   0.001335  -0.070750
     7  C   -0.026891  -0.100826   0.513426   0.017674   0.011599   0.124812
     8  C    0.011488  -0.003673  -0.020409  -0.018007  -0.118836  -0.002757
     9  C    0.001593   0.000215  -0.009503   0.425821   0.459002   0.000168
    10  C   -0.005719   0.004568   0.020796  -0.017182  -0.069298  -0.010529
    11  O    0.000095   0.000072   0.011872  -0.003194  -0.001254  -0.000097
    12  C    0.000161  -0.003575  -0.012336   0.000301   0.000119   0.405624
    13  C   -0.000627  -0.000357   0.001965  -0.010831   0.026116  -0.000587
    14  O    0.000029   0.000007   0.000002  -0.003366   0.003579   0.000089
    15  C   -0.014863   0.000766   0.000233   0.000007  -0.000099   0.010900
    16  C   -0.001750  -0.000699   0.000032  -0.000026   0.000031   0.000252
    17  O    0.000141   0.000192   0.000002   0.000000   0.000000   0.000030
    18  C    0.004545   0.000211  -0.000129   0.000055  -0.000032  -0.000483
    19  O   -0.000038  -0.000002  -0.000004   0.000001  -0.000005   0.000003
    20  H    0.000165   0.000029  -0.000161   0.000050  -0.000011  -0.001228
    21  H   -0.000063  -0.000003   0.000003  -0.000023   0.000015  -0.000014
    22  H    0.003494   0.000109  -0.000187   0.000003   0.000006  -0.000052
    23  H   -0.005108  -0.006245  -0.000091   0.000000   0.000000   0.000174
    24  H    0.004944  -0.003671  -0.000068   0.000001   0.000000  -0.001918
    25  H    0.475115  -0.027360  -0.006600   0.000006  -0.000003  -0.000118
    26  H   -0.027360   0.490432  -0.004992   0.000000  -0.000002   0.000128
    27  H   -0.006600  -0.004992   0.484645  -0.000025   0.000016   0.005276
    28  H    0.000006   0.000000  -0.000025   0.408104  -0.015556  -0.000005
    29  H   -0.000003  -0.000002   0.000016  -0.015556   0.420158   0.000000
    30  H   -0.000118   0.000128   0.005276  -0.000005   0.000000   0.475302
    31  H   -0.000252  -0.000158  -0.007162   0.000038  -0.000001  -0.028379
    32  H    0.000194   0.003060  -0.002634  -0.000003   0.000000  -0.027057
    33  H   -0.000006  -0.000002  -0.000001  -0.000248   0.000464  -0.000001
    34  H    0.000005   0.000000  -0.000002   0.000250   0.000801   0.000000
    35  H    0.000017   0.000000  -0.000007   0.000139  -0.000314  -0.000002
    36  H   -0.000001  -0.000001   0.000009   0.000525   0.000211  -0.000007
    37  H    0.000002  -0.000001   0.000000   0.000000   0.000000  -0.000004
    38  H    0.000002  -0.000004   0.000000   0.000000   0.000000  -0.000016
    39  H   -0.000026   0.000009  -0.000001   0.000000   0.000000   0.000046
    40  H   -0.000105  -0.000013   0.000000   0.000000   0.000000   0.000001
    41  H    0.000000   0.000000   0.000000   0.000000   0.000000   0.000000
    42  H   -0.000003  -0.000001   0.000000   0.000000   0.000000   0.000004
    43  H   -0.000006   0.000000   0.000000   0.000000   0.000000   0.000000
              31         32         33         34         35         36
     1  C   -0.049824   0.068564  -0.018968   0.011469  -0.007854  -0.006489
     2  C    0.007313   0.014393  -0.051243   0.070265  -0.043921  -0.061176
     3  C    0.011623  -0.001871   0.022395   0.007470  -0.006566   0.037634
     4  C   -0.009853  -0.002105  -0.000654   0.001470   0.000278  -0.002891
     5  C    0.006216   0.000642  -0.003116   0.000021   0.001925  -0.002192
     6  C    0.030835   0.014593   0.002592  -0.001163   0.001318   0.000977
     7  C    0.007900  -0.161984  -0.003925   0.000883   0.006287  -0.003946
     8  C   -0.035013  -0.002554  -0.007829  -0.014386   0.028215   0.004471
     9  C    0.003095   0.001038   0.004961  -0.012581  -0.012319  -0.110806
    10  C   -0.002325   0.002947   0.040942  -0.150218  -0.012176   0.154863
    11  O    0.001352   0.000284   0.000083   0.000101  -0.000277   0.000026
    12  C    0.407398   0.438819   0.000143   0.000206   0.000105   0.001162
    13  C   -0.000096   0.000135   0.392503   0.467925   0.404699   0.065612
    14  O    0.000080  -0.000012  -0.012551  -0.004658   0.013048   0.245778
    15  C    0.000781  -0.002770  -0.004882  -0.002585   0.001009  -0.006460
    16  C   -0.000009   0.000670   0.000371  -0.000066  -0.000086   0.000958
    17  O    0.000001  -0.000001  -0.000006   0.000003   0.000005  -0.000003
    18  C    0.000010   0.000015   0.002369   0.001622  -0.000762   0.001703
    19  O    0.000000   0.000000   0.003993  -0.000047  -0.000493   0.000015
    20  H    0.000076  -0.000057  -0.000098  -0.000008  -0.000014  -0.000969
    21  H   -0.000009   0.000004   0.002726  -0.000379   0.000329   0.000328
    22  H    0.000009   0.000010   0.000232  -0.000020   0.000247  -0.000016
    23  H    0.000000  -0.000100   0.000002   0.000000  -0.000001  -0.000001
    24  H   -0.000092   0.000416   0.000005   0.000000   0.000001   0.000001
    25  H   -0.000252   0.000194  -0.000006   0.000005   0.000017  -0.000001
    26  H   -0.000158   0.003060  -0.000002   0.000000   0.000000  -0.000001
    27  H   -0.007162  -0.002634  -0.000001  -0.000002  -0.000007   0.000009
    28  H    0.000038  -0.000003  -0.000248   0.000250   0.000139   0.000525
    29  H   -0.000001   0.000000   0.000464   0.000801  -0.000314   0.000211
    30  H   -0.028379  -0.027057  -0.000001   0.000000  -0.000002  -0.000007
    31  H    0.489225  -0.020998   0.000000   0.000000   0.000000  -0.000006
    32  H   -0.020998   0.487988   0.000000   0.000000   0.000000   0.000004
    33  H    0.000000   0.000000   0.454262  -0.026383  -0.020141   0.000431
    34  H    0.000000   0.000000  -0.026383   0.462316  -0.021485   0.000543
    35  H    0.000000   0.000000  -0.020141  -0.021485   0.463496  -0.000161
    36  H   -0.000006   0.000004   0.000431   0.000543  -0.000161   0.387719
    37  H    0.000000   0.000000  -0.000002   0.000000   0.000000   0.000000
    38  H    0.000000   0.000001   0.000002   0.000000   0.000000   0.000009
    39  H    0.000000  -0.000005   0.000000   0.000000   0.000000  -0.000001
    40  H    0.000000   0.000000  -0.000030   0.000000  -0.000007   0.000000
    41  H    0.000000   0.000000   0.000022   0.000000  -0.000001   0.000001
    42  H    0.000000   0.000000   0.000078  -0.000016   0.000016  -0.000022
    43  H    0.000000   0.000000  -0.000353   0.000008   0.000010   0.000004
              37         38         39         40         41         42
     1  C    0.001205  -0.000821  -0.002703   0.002436   0.000197  -0.005326
     2  C   -0.000903   0.014511   0.003398   0.003154  -0.002021  -0.003650
     3  C    0.000247   0.032553  -0.017428   0.000795   0.007793   0.009364
     4  C    0.105512  -0.095267  -0.097540  -0.015164   0.083250  -0.108938
     5  C   -0.011471   0.014462   0.059403  -0.009586  -0.004860   0.018495
     6  C    0.002391  -0.005759   0.011541   0.006183   0.000149   0.001894
     7  C   -0.000290   0.000852   0.000643  -0.003574   0.000243  -0.001192
     8  C    0.000068  -0.000085   0.000237   0.000255  -0.000026  -0.000635
     9  C   -0.000040   0.000002  -0.000092  -0.000156   0.000018   0.000146
    10  C   -0.000630  -0.000570   0.001742  -0.001597  -0.000754   0.009365
    11  O    0.000000   0.000000   0.000000   0.000000   0.000000   0.000000
    12  C    0.000178  -0.000927  -0.000476   0.000164   0.000035  -0.000120
    13  C    0.000183  -0.000427  -0.000156   0.001283   0.000362  -0.002267
    14  O   -0.000002  -0.000089   0.000003  -0.000004  -0.000004   0.000238
    15  C   -0.169333  -0.002243   0.048796   0.064064  -0.148258   0.025452
    16  C    0.449514   0.415553   0.395187   0.076946  -0.038932   0.035929
    17  O   -0.004074   0.012119  -0.013535   0.262085  -0.015098   0.012926
    18  C   -0.007049  -0.015743  -0.018026  -0.091325   0.486171   0.387437
    19  O    0.000543   0.000177  -0.000860   0.006536  -0.039489  -0.050199
    20  H   -0.000108  -0.000105   0.001027   0.000064  -0.000095  -0.000637
    21  H   -0.000292  -0.000790   0.000046  -0.000005   0.000254   0.000537
    22  H   -0.000271   0.000129   0.000244   0.002850  -0.000431  -0.000217
    23  H   -0.000151   0.000112   0.000763  -0.000408  -0.000036   0.000021
    24  H   -0.000021   0.000177  -0.001645   0.000059  -0.000007  -0.000004
    25  H    0.000002   0.000002  -0.000026  -0.000105   0.000000  -0.000003
    26  H   -0.000001  -0.000004   0.000009  -0.000013   0.000000  -0.000001
    27  H    0.000000   0.000000  -0.000001   0.000000   0.000000   0.000000
    28  H    0.000000   0.000000   0.000000   0.000000   0.000000   0.000000
    29  H    0.000000   0.000000   0.000000   0.000000   0.000000   0.000000
    30  H   -0.000004  -0.000016   0.000046   0.000001   0.000000   0.000004
    31  H    0.000000   0.000000   0.000000   0.000000   0.000000   0.000000
    32  H    0.000000   0.000001  -0.000005   0.000000   0.000000   0.000000
    33  H   -0.000002   0.000002   0.000000  -0.000030   0.000022   0.000078
    34  H    0.000000   0.000000   0.000000   0.000000   0.000000  -0.000016
    35  H    0.000000   0.000000   0.000000  -0.000007  -0.000001   0.000016
    36  H    0.000000   0.000009  -0.000001   0.000000   0.000001  -0.000022
    37  H    0.478899  -0.020632  -0.023971   0.000569   0.005119  -0.000328
    38  H   -0.020632   0.466166  -0.019215  -0.000053   0.000321   0.001670
    39  H   -0.023971  -0.019215   0.455081   0.000567  -0.000103  -0.000204
    40  H    0.000569  -0.000053   0.000567   0.400063   0.002828  -0.000717
    41  H    0.005119   0.000321  -0.000103   0.002828   0.501334  -0.041338
    42  H   -0.000328   0.001670  -0.000204  -0.000717  -0.041338   0.512935
    43  H   -0.000054  -0.000016  -0.000014  -0.000513  -0.007622  -0.004221
              43
     1  C    0.001673
     2  C    0.009658
     3  C    0.003433
     4  C   -0.032403
     5  C   -0.010295
     6  C   -0.000442
     7  C    0.000179
     8  C   -0.000265
     9  C    0.000339
    10  C   -0.011015
    11  O    0.000000
    12  C    0.000004
    13  C    0.003530
    14  O    0.000009
    15  C   -0.018698
    16  C   -0.004512
    17  O    0.001089
    18  C    0.103699
    19  O    0.213055
    20  H   -0.000027
    21  H    0.000721
    22  H    0.000425
    23  H   -0.000014
    24  H   -0.000003
    25  H   -0.000006
    26  H    0.000000
    27  H    0.000000
    28  H    0.000000
    29  H    0.000000
    30  H    0.000000
    31  H    0.000000
    32  H    0.000000
    33  H   -0.000353
    34  H    0.000008
    35  H    0.000010
    36  H    0.000004
    37  H   -0.000054
    38  H   -0.000016
    39  H   -0.000014
    40  H   -0.000513
    41  H   -0.007622
    42  H   -0.004221
    43  H    0.432616
 Mulliken charges:
               1
     1  C    0.429383
     2  C    0.037129
     3  C   -0.866382
     4  C   -0.007428
     5  C   -0.380816
     6  C   -0.890936
     7  C    0.213577
     8  C    0.316658
     9  C   -0.720454
    10  C    0.429394
    11  O   -0.426615
    12  C   -0.935281
    13  C   -0.755270
    14  O   -0.279303
    15  C    0.453334
    16  C   -0.540494
    17  O   -0.299829
    18  C   -0.689833
    19  O   -0.376109
    20  H    0.254583
    21  H    0.186448
    22  H    0.204681
    23  H    0.199712
    24  H    0.200909
    25  H    0.202392
    26  H    0.198888
    27  H    0.193241
    28  H    0.261534
    29  H    0.242578
    30  H    0.196301
    31  H    0.188226
    32  H    0.188373
    33  H    0.221863
    34  H    0.208638
    35  H    0.205441
    36  H    0.292166
    37  H    0.195200
    38  H    0.203944
    39  H    0.217267
    40  H    0.292359
    41  H    0.210981
    42  H    0.203529
    43  H    0.320022
 Sum of Mulliken charges =   0.00000
 Mulliken charges with hydrogens summed into heavy atoms:
               1
     1  C    0.429383
     2  C    0.037129
     3  C   -0.425351
     4  C    0.197254
     5  C    0.019805
     6  C   -0.489657
     7  C    0.406817
     8  C    0.316658
     9  C   -0.216342
    10  C    0.429394
    11  O   -0.426615
    12  C   -0.362381
    13  C   -0.119328
    14  O    0.012863
    15  C    0.453334
    16  C    0.075917
    17  O   -0.007470
    18  C   -0.275323
    19  O   -0.056087
 Electronic spatial extent (au):  <R**2>=           5315.9175
 Charge=              0.0000 electrons
 Dipole moment (field-independent basis, Debye):
    X=              4.4487    Y=             -3.2135    Z=              3.2466  Tot=              6.3764
 Quadrupole moment (field-independent basis, Debye-Ang):
   XX=           -139.4395   YY=           -114.2825   ZZ=           -111.0959
   XY=             -5.2225   XZ=             -6.7936   YZ=              6.4999
 Traceless Quadrupole moment (field-independent basis, Debye-Ang):
   XX=            -17.8335   YY=              7.3235   ZZ=             10.5100
   XY=             -5.2225   XZ=             -6.7936   YZ=              6.4999
 Octapole moment (field-independent basis, Debye-Ang**2):
  XXX=            121.2180  YYY=            -10.7201  ZZZ=              5.6925  XYY=             29.1809
  XXY=           -105.3960  XXZ=             50.2344  XZZ=              9.9694  YZZ=             -9.5647
  YYZ=            -21.4585  XYZ=              1.5117
 Hexadecapole moment (field-independent basis, Debye-Ang**3):
 XXXX=          -4804.6328 YYYY=          -2089.1707 ZZZZ=           -627.6235 XXXY=            -66.6150
 XXXZ=           -183.2094 YYYX=           -131.1983 YYYZ=             78.7927 ZZZX=            -77.2991
 ZZZY=            -21.7101 XXYY=           -973.6855 XXZZ=           -776.6801 YYZZ=           -474.7328
 XXYZ=             67.0248 YYXZ=            -10.5154 ZZXY=             12.6927
 N-N= 1.610559235593D+03 E-N=-5.290500043511D+03  KE= 8.827890527676D+02
 1\1\GINC-SNODE28\SP\RmPW1PW91\6-311+G(d,p)\C15H24O4\ROOT\25-Jan-2024\0
 \\# nmr=giao mpw1pw91/6-311+g(d,p) scrf(smd,solvent=methanol,read) gue
 ss=read geom=check\\NMR calculation\\0,1\C,0,-1.7604360963,0.616758941
 7,-0.131819503\C,0,-0.9615227812,-0.382098288,0.3146433022\C,0,0.44184
 20138,-0.2783204259,0.8399819866\C,0,1.4306219901,0.4383699928,-0.1141
 647264\C,0,1.1712342005,1.9581201132,-0.1786301368\C,0,-0.0980753572,2
 .3828237722,-0.9380465658\C,0,-1.4650353127,2.0888109247,-0.2815071703
 \C,0,-3.0848625688,0.0641198058,-0.465832908\C,0,-3.1107129758,-1.4087
 680066,-0.0943136285\C,0,-1.6392019528,-1.7534602669,0.2237606302\O,0,
 -4.028846133,0.689882944,-0.9502011711\C,0,-1.6620294078,2.8324219129,
 1.0555693358\C,0,-0.9963840966,-2.6144312875,-0.8692865222\O,0,-1.4792
 628115,-2.4995563432,1.440678658\C,0,2.9265446,0.1189088623,0.22373408
 94\C,0,3.3793061395,0.6769285849,1.5726477577\O,0,3.7657385097,0.74877
 8335,-0.770851096\C,0,3.2336133531,-1.3861127746,0.1736113513\O,0,2.81
 6106405,-1.8957577258,-1.09915413\H,0,0.416851356,0.2632674706,1.79665
 1892\H,0,0.7870089241,-1.2869919014,1.0767223602\H,0,1.2724288242,0.03
 18533917,-1.1217820794\H,0,2.0245150445,2.424482576,-0.6827622616\H,0,
 1.1484919951,2.3737909489,0.8374389026\H,0,-0.085311941,1.9245342975,-
 1.9369399045\H,0,-0.0466457308,3.468441158,-1.0995995783\H,0,-2.226566
 5997,2.4788918793,-0.97022314\H,0,-3.7320086395,-1.5353074799,0.801399
 4066\H,0,-3.5556004109,-2.0130591824,-0.8914763027\H,0,-0.9865797069,2
 .4642805984,1.8354688139\H,0,-2.6890799656,2.7091550692,1.4190746869\H
 ,0,-1.4773153988,3.9065054126,0.9282522997\H,0,0.0834079383,-2.7155885
 764,-0.7169325706\H,0,-1.444362508,-3.6146807409,-0.855684649\H,0,-1.1
 640861619,-2.1702674637,-1.8555915851\H,0,-1.8639584848,-1.977023433,2
 .1660846214\H,0,4.4226065163,0.4027675984,1.7666915847\H,0,2.765455419
 2,0.2859910176,2.3903666848\H,0,3.3128795481,1.7690224108,1.5852460992
 \H,0,3.6216884547,0.2532527419,-1.5973772154\H,0,4.3177307128,-1.50920
 48715,0.2939957515\H,0,2.7423039781,-1.9283675542,0.9910018117\H,0,3.2
 298091188,-2.7661644386,-1.2189451815\\Version=ES64L-G09RevD.01\State=
 1-A\HF=-887.0193299\RMSD=2.334e-09\Dipole=1.7083961,-1.2883259,1.30955
 41\Quadrupole=-13.0461569,5.4148482,7.6313087,-3.8221951,-5.5775273,4.
 7531542\PG=C01 [X(C15H24O4)]\\@


 THE ATTENTION SPAN OF A COMPUTER IS AS LONG
 AS ITS EXTENSION CORD.
 Job cpu time:       0 days  1 hours 17 minutes 26.7 seconds.
 File lengths (MBytes):  RWF=    323 Int=      0 D2E=      0 Chk=    481 Scr=      1
 Normal termination of Gaussian 09 at Thu Jan 25 10:03:35 2024.
