# Supplementary material for: New patchoulol- and guaiane-type sesquiterpenoids from Sanguisorba officinalis with anti-melanogenic activity
Source: Nat Prod Bioprospect. 2026 May 12;16(1):63. doi: 10.1007/s13659-026-00616-0 (PMC13161421; doi:10.1007/s13659-026-00616-0)
Supplement: Supplementary file 2 — Additional file 2. It includes the calculated NMR data of compound 11. [file 13659_2026_616_MOESM2_ESM.zip › New folder/11S-nmr-20.log]

 Entering Gaussian System, Link 0=/gpfs/home/zhengshan/software/Gaussian/g09/g09
 Input=DY-202A-7R_20-2.gjf
 Output=DY-202A-7R_20-2.log
 Initial command:
 /gpfs/home/zhengshan/software/Gaussian/g09/l1.exe "/gpfs/home/zhengshan/software/Gaussian/g09/scratch/zhengshan/%J/Gau-16945.inp" -scrdir="/gpfs/home/zhengshan/software/Gaussian/g09/scratch/zhengshan/%J/"
 Entering Link 1 = /gpfs/home/zhengshan/software/Gaussian/g09/l1.exe PID=     16946.
  
 Copyright (c) 1988,1990,1992,1993,1995,1998,2003,2009,2013,
            Gaussian, Inc.  All Rights Reserved.
  
 This is part of the Gaussian(R) 09 program.  It is based on
 the Gaussian(R) 03 system (copyright 2003, Gaussian, Inc.),
 the Gaussian(R) 98 system (copyright 1998, Gaussian, Inc.),
 the Gaussian(R) 94 system (copyright 1995, Gaussian, Inc.),
 the Gaussian 92(TM) system (copyright 1992, Gaussian, Inc.),
 the Gaussian 90(TM) system (copyright 1990, Gaussian, Inc.),
 the Gaussian 88(TM) system (copyright 1988, Gaussian, Inc.),
 the Gaussian 86(TM) system (copyright 1986, Carnegie Mellon
 University), and the Gaussian 82(TM) system (copyright 1983,
 Carnegie Mellon University). Gaussian is a federally registered
 trademark of Gaussian, Inc.
  
 This software contains proprietary and confidential information,
 including trade secrets, belonging to Gaussian, Inc.
  
 This software is provided under written license and may be
 used, copied, transmitted, or stored only in accord with that
 written license.
  
 The following legend is applicable only to US Government
 contracts under FAR:
  
                    RESTRICTED RIGHTS LEGEND
  
 Use, reproduction and disclosure by the US Government is
 subject to restrictions as set forth in subparagraphs (a)
 and (c) of the Commercial Computer Software - Restricted
 Rights clause in FAR 52.227-19.
  
 Gaussian, Inc.
 340 Quinnipiac St., Bldg. 40, Wallingford CT 06492
  
  
 ---------------------------------------------------------------
 Warning -- This program may not be used in any manner that
 competes with the business of Gaussian, Inc. or will provide
 assistance to any competitor of Gaussian, Inc.  The licensee
 of this program is prohibited from giving any competitor of
 Gaussian, Inc. access to this program.  By using this program,
 the user acknowledges that Gaussian, Inc. is engaged in the
 business of creating and licensing software in the field of
 computational chemistry and represents and warrants to the
 licensee that it is not a competitor of Gaussian, Inc. and that
 it will not use this program in any manner prohibited above.
 ---------------------------------------------------------------
  

 Cite this work as:
 Gaussian 09, Revision D.01,
 M. J. Frisch, G. W. Trucks, H. B. Schlegel, G. E. Scuseria, 
 M. A. Robb, J. R. Cheeseman, G. Scalmani, V. Barone, B. Mennucci, 
 G. A. Petersson, H. Nakatsuji, M. Caricato, X. Li, H. P. Hratchian, 
 A. F. Izmaylov, J. Bloino, G. Zheng, J. L. Sonnenberg, M. Hada, 
 M. Ehara, K. Toyota, R. Fukuda, J. Hasegawa, M. Ishida, T. Nakajima, 
 Y. Honda, O. Kitao, H. Nakai, T. Vreven, J. A. Montgomery, Jr., 
 J. E. Peralta, F. Ogliaro, M. Bearpark, J. J. Heyd, E. Brothers, 
 K. N. Kudin, V. N. Staroverov, T. Keith, R. Kobayashi, J. Normand, 
 K. Raghavachari, A. Rendell, J. C. Burant, S. S. Iyengar, J. Tomasi, 
 M. Cossi, N. Rega, J. M. Millam, M. Klene, J. E. Knox, J. B. Cross, 
 V. Bakken, C. Adamo, J. Jaramillo, R. Gomperts, R. E. Stratmann, 
 O. Yazyev, A. J. Austin, R. Cammi, C. Pomelli, J. W. Ochterski, 
 R. L. Martin, K. Morokuma, V. G. Zakrzewski, G. A. Voth, 
 P. Salvador, J. J. Dannenberg, S. Dapprich, A. D. Daniels, 
 O. Farkas, J. B. Foresman, J. V. Ortiz, J. Cioslowski, 
 and D. J. Fox, Gaussian, Inc., Wallingford CT, 2013.
 
 ******************************************
 Gaussian 09:  ES64L-G09RevD.01 24-Apr-2013
                25-Jan-2024 
 ******************************************
 %chk=DY-202A-7R_20.chk
 %mem=16GB
 %nprocshared=4
 Will use up to    4 processors via shared memory.
 ----------------------------------------------------------------------
 # nmr=giao mpw1pw91/6-311+g(d,p) scrf(smd,solvent=methanol,read) guess
 =read geom=check
 ----------------------------------------------------------------------
 1/29=2,38=1,40=2/1;
 2/12=2,40=1/2;
 3/5=4,6=6,7=111,11=2,14=-4,16=1,25=1,30=1,70=32203,72=3,74=-7,116=-2/1,2,8,3;
 4/5=1/1;
 5/5=2,38=6,53=3/2;
 8/6=1,10=90,11=11/1;
 10/13=100,45=16/2;
 6/7=2,8=2,9=2,10=2,28=1/1;
 99/9=1/99;
 ---------------
 NMR calculation
 ---------------
 Structure from the checkpoint file:  "DY-202A-7R_20.chk"
 Charge =  0 Multiplicity = 1
 Redundant internal coordinates found in file.
 C,0,-1.7272754571,0.6749791954,-0.0476918469
 C,0,-0.9657166927,-0.4320106401,0.1269398057
 C,0,0.4940293974,-0.4990296009,0.4731140533
 C,0,1.4142093235,0.3126630333,-0.4763209577
 C,0,1.2751237995,1.8339570367,-0.2483416041
 C,0,-0.0384873656,2.4635608061,-0.7463850835
 C,0,-1.3374109497,2.1308380894,0.0186489553
 C,0,-3.1217094846,0.2725269661,-0.297794966
 C,0,-3.2276911188,-1.2379399184,-0.1752891761
 C,0,-1.7659259146,-1.7252520971,-0.0660792912
 O,0,-4.0587367243,1.030664091,-0.5522776038
 C,0,-1.3197998005,2.6312243313,1.4778907697
 C,0,-1.3116678555,-2.4850096225,-1.3160584479
 O,0,-1.5523922823,-2.6324643726,1.0283744855
 C,0,2.9088772733,-0.1631855813,-0.4347618514
 C,0,3.6724843811,0.3396037402,-1.6697686472
 O,0,2.97833739,-1.6077247895,-0.4246431291
 C,0,3.6815469268,0.2478554012,0.8281146009
 O,0,3.1410877856,-0.282836916,2.0378396619
 H,0,0.6302356143,-0.1358141182,1.4995743176
 H,0,0.805077329,-1.5451076333,0.4800752055
 H,0,1.0816664399,0.0970257733,-1.5032796015
 H,0,2.0882890729,2.3535673575,-0.7678690972
 H,0,1.4121308289,2.0515526443,0.8193265876
 H,0,-0.1780492325,2.1989220584,-1.8037454897
 H,0,0.0814006082,3.5551885702,-0.7171033027
 H,0,-2.1426204856,2.6790102723,-0.4888703635
 H,0,-3.7815511758,-1.4824497891,0.7397746171
 H,0,-3.7828300543,-1.664387975,-1.0173467204
 H,0,-0.5754742731,2.1051328925,2.0854518071
 H,0,-2.2985544591,2.4835023235,1.9495056701
 H,0,-1.0885585418,3.7032243281,1.5132463034
 H,0,-0.2473207152,-2.7373007752,-1.2604336058
 H,0,-1.8799423564,-3.4179085051,-1.4062885164
 H,0,-1.4818790732,-1.8858611353,-2.2160917096
 H,0,-1.8243143038,-2.1815681719,1.8468385317
 H,0,4.6912205857,-0.0634017124,-1.6670155308
 H,0,3.7418720506,1.4312624259,-1.7078206989
 H,0,3.1746176342,0.0009122302,-2.5864173232
 H,0,2.487557772,-1.9363599477,-1.1978427666
 H,0,4.7262478178,-0.0764327587,0.7088839943
 H,0,3.6803159732,1.3351033683,0.9374891127
 H,0,3.0827803126,-1.245430875,1.9107488515
 Recover connectivity data from disk.
                          Input orientation:                          
 ---------------------------------------------------------------------
 Center     Atomic      Atomic             Coordinates (Angstroms)
 Number     Number       Type             X           Y           Z
 ---------------------------------------------------------------------
      1          6           0       -1.727275    0.674979   -0.047692
      2          6           0       -0.965717   -0.432011    0.126940
      3          6           0        0.494029   -0.499030    0.473114
      4          6           0        1.414209    0.312663   -0.476321
      5          6           0        1.275124    1.833957   -0.248342
      6          6           0       -0.038487    2.463561   -0.746385
      7          6           0       -1.337411    2.130838    0.018649
      8          6           0       -3.121709    0.272527   -0.297795
      9          6           0       -3.227691   -1.237940   -0.175289
     10          6           0       -1.765926   -1.725252   -0.066079
     11          8           0       -4.058737    1.030664   -0.552278
     12          6           0       -1.319800    2.631224    1.477891
     13          6           0       -1.311668   -2.485010   -1.316058
     14          8           0       -1.552392   -2.632464    1.028374
     15          6           0        2.908877   -0.163186   -0.434762
     16          6           0        3.672484    0.339604   -1.669769
     17          8           0        2.978337   -1.607725   -0.424643
     18          6           0        3.681547    0.247855    0.828115
     19          8           0        3.141088   -0.282837    2.037840
     20          1           0        0.630236   -0.135814    1.499574
     21          1           0        0.805077   -1.545108    0.480075
     22          1           0        1.081666    0.097026   -1.503280
     23          1           0        2.088289    2.353567   -0.767869
     24          1           0        1.412131    2.051553    0.819327
     25          1           0       -0.178049    2.198922   -1.803745
     26          1           0        0.081401    3.555189   -0.717103
     27          1           0       -2.142620    2.679010   -0.488870
     28          1           0       -3.781551   -1.482450    0.739775
     29          1           0       -3.782830   -1.664388   -1.017347
     30          1           0       -0.575474    2.105133    2.085452
     31          1           0       -2.298554    2.483502    1.949506
     32          1           0       -1.088559    3.703224    1.513246
     33          1           0       -0.247321   -2.737301   -1.260434
     34          1           0       -1.879942   -3.417909   -1.406289
     35          1           0       -1.481879   -1.885861   -2.216092
     36          1           0       -1.824314   -2.181568    1.846839
     37          1           0        4.691221   -0.063402   -1.667016
     38          1           0        3.741872    1.431262   -1.707821
     39          1           0        3.174618    0.000912   -2.586417
     40          1           0        2.487558   -1.936360   -1.197843
     41          1           0        4.726248   -0.076433    0.708884
     42          1           0        3.680316    1.335103    0.937489
     43          1           0        3.082780   -1.245431    1.910749
 ---------------------------------------------------------------------
                    Distance matrix (angstroms):
                    1          2          3          4          5
     1  C    0.000000
     2  C    1.354952   0.000000
     3  C    2.565878   1.501728   0.000000
     4  C    3.191226   2.565640   1.551452   0.000000
     5  C    3.224576   3.208865   2.563871   1.544557   0.000000
     6  C    2.557186   3.163350   3.247721   2.609526   1.539488
     7  C    1.508615   2.591925   3.236807   3.334992   2.642870
     8  C    1.472741   2.307613   3.776661   4.539608   4.666117
     9  C    2.434499   2.420205   3.849366   4.903288   5.451351
    10  C    2.400613   1.532992   2.627118   3.799297   4.684994
    11  O    2.411811   3.488198   4.911117   5.520365   5.402566
    12  C    2.514027   3.366579   3.754736   4.082827   3.217008
    13  C    3.430308   2.533127   3.225802   3.995314   5.146356
    14  O    3.482483   2.449239   3.007939   4.442815   5.438177
    15  C    4.727183   3.924316   2.601638   1.569137   2.586983
    16  C    5.648098   5.033533   3.924007   2.554378   3.162417
    17  O    5.243627   4.152362   2.864779   2.477308   3.844111
    18  C    5.495892   4.748781   3.293043   2.616595   3.076581
    19  O    5.382176   4.532067   3.082535   3.107689   3.631702
    20  H    2.934157   2.125776   1.097314   2.172535   2.711289
    21  H    3.408832   2.121179   1.091365   2.176476   3.488497
    22  H    3.216041   2.670070   2.146330   1.100785   2.151563
    23  H    4.230230   4.229312   3.495570   2.169026   1.095966
    24  H    3.535894   3.507370   2.732809   2.168512   1.098196
    25  H    2.793963   3.357048   3.593706   2.802734   2.159674
    26  H    3.466270   4.207924   4.245417   3.514019   2.146474
    27  H    2.093631   3.382717   4.239962   4.272095   3.528873
    28  H    3.081339   3.067232   4.395317   5.630031   6.127388
    29  H    3.261621   3.280895   4.676651   5.586650   6.197797
    30  H    2.814656   3.228801   3.244246   3.706004   2.990793
    31  H    2.754254   3.687603   4.344393   4.937792   4.245423
    32  H    3.466231   4.363153   4.609273   4.660272   3.490608
    33  H    3.912117   2.784827   2.926542   3.560589   4.923268
    34  H    4.315185   3.478819   4.205681   5.062948   6.235172
    35  H    3.364533   2.805334   3.613771   4.030836   5.030920
    36  H    3.429071   2.599268   3.176912   4.701733   5.488236
    37  H    6.660669   5.946014   4.731421   3.506848   4.157201
    38  H    5.765377   5.385121   4.362452   2.861096   2.894320
    39  H    5.561299   4.969114   4.098320   2.765634   3.526291
    40  H    5.089868   3.992896   2.971897   2.594374   4.072694
    41  H    6.541024   5.732674   4.259794   3.539167   4.059080
    42  H    5.536099   5.036398   3.705686   2.859979   2.727636
    43  H    5.537156   4.498217   3.053775   3.303012   4.172760
                    6          7          8          9         10
     6  C    0.000000
     7  C    1.543756   0.000000
     8  C    3.808953   2.595607   0.000000
     9  C    4.919175   3.867743   1.519128   0.000000
    10  C    4.581813   3.880752   2.425482   1.544719   0.000000
    11  O    4.272385   2.990310   1.231890   2.445265   3.617795
    12  C    2.572407   1.542752   3.458814   4.619901   4.643464
    13  C    5.141388   4.805014   3.452118   2.554933   1.531675
    14  O    5.604565   4.873891   3.558154   2.490006   1.437519
    15  C    3.960286   4.847586   6.047858   6.235374   4.942647
    16  C    4.374373   5.581964   6.931658   7.234261   6.034215
    17  O    5.077412   5.727045   6.384513   6.222034   4.759245
    18  C    4.607283   5.421328   6.895838   7.138065   5.862397
    19  O    5.040268   5.473565   6.707179   6.809663   5.530445
    20  H    3.499753   3.347011   4.180236   4.347810   3.274015
    21  H    4.276123   4.279690   4.396423   4.097203   2.634539
    22  H    2.725458   3.507791   4.376341   4.702792   3.673557
    23  H    2.129727   3.521880   5.629901   6.442804   5.655462
    24  H    2.173821   2.864847   4.996859   5.773904   5.014802
    25  H    1.098873   2.160990   3.826751   4.874854   4.576022
    26  H    1.098582   2.140825   4.605605   5.849592   5.632007
    27  H    2.130753   1.098377   2.605050   4.076544   4.440516
    28  H    5.638280   4.421503   2.142868   1.097218   2.184284
    29  H    5.579739   4.632181   2.169441   1.095033   2.230811
    30  H    2.904501   2.202926   3.939749   4.829217   4.551715
    31  H    3.517972   2.185492   3.258275   4.384881   4.696796
    32  H    2.783047   2.183609   4.379870   5.642884   5.693984
    33  H    5.230375   5.150061   4.271750   3.508309   2.181029
    34  H    6.198234   5.754422   4.048464   2.843246   2.162001
    35  H    4.812576   4.598783   3.320775   2.762705   2.174634
    36  H    5.611703   4.709161   3.507887   2.636077   1.967457
    37  H    5.440886   6.633291   7.939111   8.143338   6.857076
    38  H    4.034986   5.410103   7.102084   7.618931   6.557037
    39  H    4.446842   5.628619   6.704872   6.952543   5.808676
    40  H    5.093527   5.714222   6.095338   5.847861   4.406538
    41  H    5.592144   6.489717   7.919950   8.086780   6.742959
    42  H    4.235369   5.162852   6.994465   7.455159   6.327280
    43  H    5.528046   5.875145   6.758517   6.646327   5.258139
                   11         12         13         14         15
    11  O    0.000000
    12  C    3.766318   0.000000
    13  C    4.526556   5.829414   0.000000
    14  O    4.711553   5.287966   2.361368   0.000000
    15  C    7.070130   5.417442   4.896994   5.304812   0.000000
    16  C    7.842074   6.331049   5.739802   6.588816   1.536598
    17  O    7.516502   6.329479   4.468601   4.867121   1.446244
    18  C    7.901282   5.578183   6.082616   5.977497   1.536499
    19  O    7.763470   5.357687   5.993766   5.344953   2.486362
    20  H    5.249498   3.385205   4.149397   3.349501   2.989082
    21  H    5.599736   4.790875   2.930891   2.653420   2.678173
    22  H    5.310351   4.590924   3.525622   4.560445   2.132637
    23  H    6.291461   4.090917   5.939027   6.429741   2.668028
    24  H    5.731832   2.869350   5.706080   5.547262   2.952635
    25  H    4.241549   3.501373   4.843774   5.766456   4.121017
    26  H    4.851920   2.763163   6.227630   6.633477   4.679813
    27  H    2.528353   2.132479   5.295453   5.555373   5.796433
    28  H    2.839361   4.850500   3.366289   2.524871   6.919670
    29  H    2.748767   5.544819   2.620933   3.177578   6.882729
    30  H    4.499469   1.095410   5.760353   4.951425   4.861836
    31  H    3.386429   1.096450   6.026937   5.251510   6.309282
    32  H    4.497880   1.097227   6.808009   6.371122   5.892653
    33  H    5.406102   6.121249   1.095253   2.636825   4.155645
    34  H    5.026557   6.724898   1.096074   2.579107   5.871105
    35  H    4.232563   5.837451   1.094537   3.330007   5.041774
    36  H    4.589863   4.853208   3.218509   0.973207   5.628736
    37  H    8.888272   7.299576   6.482440   7.269657   2.169137
    38  H    7.895901   6.099933   6.405383   7.213174   2.203820
    39  H    7.584163   6.605825   5.283974   6.507382   2.174205
    40  H    7.216229   6.520609   3.840457   4.664955   1.975842
    41  H    8.943833   6.669143   6.808675   6.786508   2.149020
    42  H    7.887016   5.193565   6.677697   6.567426   2.173260
    43  H    7.889764   5.882052   5.591066   4.918056   2.588999
                   16         17         18         19         20
    16  C    0.000000
    17  O    2.413352   0.000000
    18  C    2.499584   2.346718   0.000000
    19  O    3.796864   2.801006   1.427293   0.000000
    20  H    4.418827   3.373828   3.147787   2.572105   0.000000
    21  H    4.049196   2.354888   3.407334   3.078458   1.748158
    22  H    2.607470   2.768933   3.495358   4.114005   3.045511
    23  H    2.716459   4.074534   3.085394   3.991367   3.669365
    24  H    3.773004   4.170225   2.898905   3.150149   2.420469
    25  H    4.278040   5.133737   5.062591   5.650980   4.125074
    26  H    4.913597   5.927348   5.127105   5.628662   4.340320
    27  H    6.378306   6.678655   6.447161   6.563107   4.423334
    28  H    8.042911   6.860587   7.661566   7.144717   4.674889
    29  H    7.747474   6.787333   7.923341   7.693080   5.305335
    30  H    5.938344   5.719744   4.811715   4.417862   2.611289
    31  H    7.304023   7.086629   6.482071   6.103290   3.954879
    32  H    6.641766   6.964283   5.929830   5.835563   4.206264
    33  H    4.999977   3.518431   5.358096   5.327693   3.893004
    34  H    6.709528   5.276673   7.025706   6.848462   5.051453
    35  H    5.640800   4.814580   6.362461   6.483629   4.618427
    36  H    6.995544   5.343631   6.103639   5.319481   3.214112
    37  H    1.095557   2.619617   2.709612   4.022066   5.150159
    38  H    1.094523   3.385997   2.799118   4.162818   4.735546
    39  H    1.096735   2.701760   3.460778   4.633076   4.815382
    40  H    2.608980   0.972987   3.209503   3.692002   3.737335
    41  H    2.634671   2.585523   1.100354   2.078812   4.172054
    42  H    2.790855   3.317893   1.092736   2.029598   3.432569
    43  H    3.959822   2.365633   1.939207   0.972697   2.723103
                   21         22         23         24         25
    21  H    0.000000
    22  H    2.589749   0.000000
    23  H    4.289949   2.578003   0.000000
    24  H    3.663273   3.053503   1.751455   0.000000
    25  H    4.494456   2.468832   2.496647   3.070977   0.000000
    26  H    5.288664   3.684765   2.339673   2.528316   1.757147
    27  H    5.241274   4.253433   4.252570   3.839445   2.412244
    28  H    4.594402   5.583630   7.172380   6.282502   5.745191
    29  H    4.827566   5.196348   7.118725   6.645991   5.342100
    30  H    4.219883   4.433690   3.911367   2.357227   3.910575
    31  H    5.293529   5.389146   5.161919   3.902957   4.320234
    32  H    5.674354   5.178221   4.137321   3.076198   3.754249
    33  H    2.357591   3.139839   5.622689   5.478348   4.966516
    34  H    3.778238   4.597314   7.033091   6.760630   5.882448
    35  H    3.551844   3.318389   5.728543   5.752589   4.307604
    36  H    3.030977   4.985981   6.535489   5.426755   5.935120
    37  H    4.680551   3.616826   3.664076   4.626809   5.370902
    38  H    4.719156   2.983072   2.113881   3.492696   3.995533
    39  H    4.172323   2.358574   3.165788   4.348629   4.084629
    40  H    2.408159   2.490879   4.329869   4.596625   4.957130
    41  H    4.193440   4.266934   3.878727   3.940037   5.961768
    42  H    4.095344   3.774012   2.545597   2.381581   4.811188
    43  H    2.706393   4.178784   4.595301   3.853878   6.024454
                   26         27         28         29         30
    26  H    0.000000
    27  H    2.401260   0.000000
    28  H    6.513270   4.638255   0.000000
    29  H    6.501262   4.672760   1.766516   0.000000
    30  H    3.223114   3.067966   4.996051   5.841556   0.000000
    31  H    3.731421   2.451166   4.403579   5.311335   1.769364
    32  H    2.522931   2.483653   5.894208   6.517228   1.773294
    33  H    6.324452   5.789982   4.250443   3.702710   5.895066
    34  H    7.276395   6.171149   3.459437   2.616695   6.663173
    35  H    5.856264   4.925233   3.766746   2.603923   5.937414
    36  H    6.566272   5.402044   2.354811   3.508107   4.471280
    37  H    5.936916   7.457227   8.921558   8.648396   6.820677
    38  H    4.346451   6.137586   8.431034   8.165840   5.786406
    39  H    5.069044   6.312284   7.851892   7.324021   6.349590
    40  H    6.014799   6.575928   6.577395   6.278878   6.041180
    41  H    6.066030   7.497228   8.623252   8.826431   5.895967
    42  H    4.540776   6.143873   7.978544   8.277492   4.474652
    43  H    6.241781   6.961625   6.967525   7.475686   4.963832
                   31         32         33         34         35
    31  H    0.000000
    32  H    1.772607   0.000000
    33  H    6.462821   7.062673   0.000000
    34  H    6.801709   7.736957   1.774811   0.000000
    35  H    6.091839   6.730568   1.778304   1.778034   0.000000
    36  H    4.690237   5.939983   3.528582   3.480584   4.088044
    37  H    8.271814   7.596538   5.630651   7.382471   6.459876
    38  H    7.139328   6.234592   5.787118   7.430355   6.208802
    39  H    7.529506   6.977752   4.578832   6.215273   5.037858
    40  H    7.235182   7.207185   2.850436   4.616654   4.098269
    41  H    7.578935   6.981746   5.974514   7.699426   7.097207
    42  H    6.171701   5.355526   6.069734   7.681204   6.853316
    43  H    6.547153   6.484386   4.834423   6.352245   6.186847
                   36         37         38         39         40
    36  H    0.000000
    37  H    7.699740   0.000000
    38  H    7.527986   1.771143   0.000000
    39  H    7.028961   1.774689   1.771895   0.000000
    40  H    5.284170   2.929885   3.629637   2.480567   0.000000
    41  H    6.973980   2.376193   3.013736   3.643151   3.479464
    42  H    6.595063   3.124290   2.647773   3.801804   4.084702
    43  H    4.996000   4.096910   4.548971   4.667581   3.239601
                   41         42         43
    41  H    0.000000
    42  H    1.771629   0.000000
    43  H    2.347769   2.821957   0.000000
 Stoichiometry    C15H24O4
 Framework group  C1[X(C15H24O4)]
 Deg. of freedom   123
 Full point group                 C1      NOp   1
 Largest Abelian subgroup         C1      NOp   1
 Largest concise Abelian subgroup C1      NOp   1
                         Standard orientation:                         
 ---------------------------------------------------------------------
 Center     Atomic      Atomic             Coordinates (Angstroms)
 Number     Number       Type             X           Y           Z
 ---------------------------------------------------------------------
      1          6           0       -1.771694    0.679533   -0.052143
      2          6           0       -1.028825   -0.429047    0.182573
      3          6           0        0.433367   -0.502692    0.516873
      4          6           0        1.357308    0.231110   -0.490535
      5          6           0        1.249152    1.765953   -0.355581
      6          6           0       -0.058272    2.388842   -0.877764
      7          6           0       -1.354128    2.128941   -0.080022
      8          6           0       -3.176181    0.289348   -0.262228
      9          6           0       -3.308741   -1.208384   -0.045480
     10          6           0       -1.855097   -1.716083    0.078281
     11          8           0       -4.101883    1.048259   -0.553230
     12          6           0       -1.310201    2.717841    1.345232
     13          6           0       -1.429640   -2.560003   -1.127047
     14          8           0       -1.645676   -2.558090    1.224417
     15          6           0        2.843270   -0.269951   -0.435345
     16          6           0        3.601609    0.141013   -1.707024
     17          8           0        2.886022   -1.712192   -0.336682
     18          6           0        3.638125    0.203163    0.791521
     19          8           0        3.102067   -0.241497    2.037348
     20          1           0        0.588264   -0.079620    1.517431
     21          1           0        0.725007   -1.552146    0.585216
     22          1           0        1.008855   -0.040944   -1.498650
     23          1           0        2.065701    2.236826   -0.914749
     24          1           0        1.402627    2.046232    0.695096
     25          1           0       -0.215055    2.062303   -1.915219
     26          1           0        0.082189    3.477691   -0.917278
     27          1           0       -2.154895    2.660200   -0.611969
     28          1           0       -3.856324   -1.385352    0.888716
     29          1           0       -3.881491   -1.675134   -0.853688
     30          1           0       -0.568726    2.215951    1.976299
     31          1           0       -2.285956    2.618317    1.835333
     32          1           0       -1.058706    3.785334    1.311824
     33          1           0       -0.369582   -2.828825   -1.067117
     34          1           0       -2.016145   -3.485579   -1.153462
     35          1           0       -1.599196   -2.014275   -2.060557
     36          1           0       -1.899611   -2.052479    2.016255
     37          1           0        4.612653   -0.280588   -1.690067
     38          1           0        3.690797    1.226716   -1.813210
     39          1           0        3.086876   -0.243862   -2.595702
     40          1           0        2.380235   -2.078330   -1.082890
     41          1           0        4.675164   -0.147899    0.681595
     42          1           0        3.658350    1.294906    0.833485
     43          1           0        3.024425   -1.208792    1.970622
 ---------------------------------------------------------------------
 Rotational constants (GHZ):      0.5510223      0.2703516      0.2207280
 Standard basis: 6-311+G(d,p) (5D, 7F)
 There are   581 symmetry adapted cartesian basis functions of A   symmetry.
 There are   562 symmetry adapted basis functions of A   symmetry.
   562 basis functions,   876 primitive gaussians,   581 cartesian basis functions
    73 alpha electrons       73 beta electrons
       nuclear repulsion energy      1608.2586376982 Hartrees.
 NAtoms=   43 NActive=   43 NUniq=   43 SFac= 1.00D+00 NAtFMM=   60 NAOKFM=F Big=F
 Integral buffers will be    131072 words long.
 Raffenetti 2 integral format.
 Two-electron integral symmetry is turned on.
 Using the following non-standard input for PCM:
 --- end of non-standard input.
 ------------------------------------------------------------------------------
 Polarizable Continuum Model (PCM)
 =================================
 Model                : PCM (using non-symmetric T matrix).
 Atomic radii         : SMD-Coulomb.
 Polarization charges : Total charges.
 Charge compensation  : None.
 Solution method      : On-the-fly selection.
 Cavity type          : VdW (van der Waals Surface) (Alpha=1.000).
 Cavity algorithm     : GePol (No added spheres)
                        Default sphere list used, NSphG=   43.
                        Lebedev-Laikov grids with approx.  5.0 points / Ang**2.
                        Smoothing algorithm: Karplus/York (Gamma=1.0000).
                        Polarization charges: spherical gaussians, with
                                              point-specific exponents (IZeta= 3).
                        Self-potential: point-specific (ISelfS= 7).
                        Self-field    : sphere-specific E.n sum rule (ISelfD= 2).
 Solvent              : Methanol, Eps=  32.613000 Eps(inf)=   1.765709
 ------------------------------------------------------------------------------
 ------------------------------------------------------------------------------
 Atomic radii for non-electrostatic terms: SMD-CDS.
 ------------------------------------------------------------------------------
 Nuclear repulsion after PCM non-electrostatic terms =     1608.2602044238 Hartrees.
 One-electron integrals computed using PRISM.
 NBasis=   562 RedAO= T EigKep=  1.40D-06  NBF=   562
 NBsUse=   560 1.00D-06 EigRej=  7.91D-07 NBFU=   560
 Initial guess from the checkpoint file:  "DY-202A-7R_20.chk"
 B after Tr=     0.000000    0.000000    0.000000
         Rot=    1.000000    0.000000    0.000000    0.000000 Ang=   0.00 deg.
 Requested convergence on RMS density matrix=1.00D-08 within 128 cycles.
 Requested convergence on MAX density matrix=1.00D-06.
 Requested convergence on             energy=1.00D-06.
 No special actions if energy rises.
 Inv3:  Mode=1 IEnd=    21692163.
 Iteration    1 A*A^-1 deviation from unit magnitude is 4.88D-15 for   2683.
 Iteration    1 A*A^-1 deviation from orthogonality  is 3.08D-15 for   2678   2587.
 Iteration    1 A^-1*A deviation from unit magnitude is 4.88D-15 for   2683.
 Iteration    1 A^-1*A deviation from orthogonality  is 7.60D-11 for   2234   2201.
 Error on total polarization charges =  0.07119
 SCF Done:  E(RmPW1PW91) =  -887.017916412     A.U. after   13 cycles
            NFock= 13  Conv=0.33D-08     -V/T= 2.0048
 SMD-CDS (non-electrostatic) energy       (kcal/mol) =       0.98
 (included in total energy above)
 DoSCS=F DFT=T ScalE2(SS,OS)=  1.000000  1.000000
 Range of M.O.s used for correlation:     1   560
 NBasis=   562 NAE=    73 NBE=    73 NFC=     0 NFV=     0
 NROrb=    560 NOA=    73 NOB=    73 NVA=   487 NVB=   487

 **** Warning!!: The largest alpha MO coefficient is  0.11466831D+03

 NEqPCM:  Using equilibrium solvation (IEInf=0, Eps=  32.6130, EpsInf=   1.7657)
          Differentiating once with respect to magnetic field using GIAOs.
          Electric field/nuclear overlap derivatives assumed to be zero.
 FoFJK:  IHMeth= 1 ICntrl=    6127 DoSepK=F KAlg= 0 I1Cent=   0 FoldK=F
 IRaf=         1 NMat=   1 IRICut=       1 DoRegI=T DoRafI=F ISym2E= 0.
          There are     3 degrees of freedom in the 1st order CPHF.  IDoFFX=0 NUNeed=     3.
      3 vectors produced by pass  0 Test12= 1.19D-12 3.33D-08 XBig12= 2.82D+02 2.57D+00.
 AX will form     3 AO Fock derivatives at one time.
      3 vectors produced by pass  1 Test12= 1.19D-12 3.33D-08 XBig12= 7.77D-01 1.93D-01.
      3 vectors produced by pass  2 Test12= 1.19D-12 3.33D-08 XBig12= 4.23D-03 3.13D-02.
      3 vectors produced by pass  3 Test12= 1.19D-12 3.33D-08 XBig12= 3.57D-05 1.76D-03.
      3 vectors produced by pass  4 Test12= 1.19D-12 3.33D-08 XBig12= 1.85D-07 7.78D-05.
      3 vectors produced by pass  5 Test12= 1.19D-12 3.33D-08 XBig12= 6.87D-10 5.42D-06.
      3 vectors produced by pass  6 Test12= 1.19D-12 3.33D-08 XBig12= 2.12D-12 5.03D-07.
      1 vectors produced by pass  7 Test12= 1.19D-12 3.33D-08 XBig12= 1.26D-14 3.58D-08.
 InvSVY:  IOpt=1 It=  1 EMax= 7.11D-15
 Solved reduced A of dimension    22 with     3 vectors.
 Calculating GIAO nuclear magnetic shielding tensors.
 SCF GIAO Magnetic shielding tensor (ppm):
      1  C    Isotropic =    34.7515   Anisotropy =   141.2372
   XX=   -31.8179   YX=   -25.7082   ZX=   -29.9872
   XY=   -23.9041   YY=    13.3165   ZY=     6.2067
   XZ=   -30.0156   YZ=     0.2645   ZZ=   122.7560
   Eigenvalues:   -46.8884    22.2333   128.9096
      2  C    Isotropic =    -7.4514   Anisotropy =   203.4395
   XX=   -80.0793   YX=   -40.5294   ZX=   -42.1058
   XY=   -33.9500   YY=   -57.5285   ZY=    -2.9754
   XZ=   -58.2438   YZ=     9.4515   ZZ=   115.2536
   Eigenvalues:  -114.4875   -36.0416   128.1749
      3  C    Isotropic =   155.0861   Anisotropy =    22.1588
   XX=   159.7099   YX=     5.0377   ZX=    -5.4157
   XY=     2.4855   YY=   139.9039   ZY=    -1.5967
   XZ=    -4.9673   YZ=    -7.8980   ZZ=   165.6446
   Eigenvalues:   138.6639   156.7358   169.8587
      4  C    Isotropic =   135.4636   Anisotropy =    29.0777
   XX=   148.2551   YX=   -13.4065   ZX=     4.5786
   XY=    -8.4524   YY=   126.9204   ZY=     3.2004
   XZ=    10.3668   YZ=    -2.8231   ZZ=   131.2152
   Eigenvalues:   121.2080   130.3340   154.8487
      5  C    Isotropic =   156.2266   Anisotropy =    26.2933
   XX=   150.8189   YX=    -2.0424   ZX=     1.7710
   XY=    -0.2187   YY=   173.5826   ZY=    -2.8357
   XZ=    -1.5069   YZ=    -0.8678   ZZ=   144.2784
   Eigenvalues:   144.1613   150.7631   173.7555
      6  C    Isotropic =   151.9390   Anisotropy =    14.8800
   XX=   153.3192   YX=    -3.8434   ZX=    -8.8564
   XY=    -4.8234   YY=   150.3184   ZY=    -0.5706
   XZ=    -5.7488   YZ=     4.4889   ZZ=   152.1794
   Eigenvalues:   144.8734   149.0846   161.8590
      7  C    Isotropic =   156.3829   Anisotropy =    14.0031
   XX=   152.9645   YX=     3.0530   ZX=    -4.7501
   XY=     3.8082   YY=   155.7377   ZY=     1.3939
   XZ=   -11.5587   YZ=     4.4434   ZZ=   160.4464
   Eigenvalues:   145.7380   157.6924   165.7182
      8  C    Isotropic =   -30.1625   Anisotropy =   158.7296
   XX=   -79.8267   YX=   -10.4175   ZX=   -28.1866
   XY=   -16.0721   YY=   -78.9654   ZY=    22.4856
   XZ=   -21.8282   YZ=    18.4751   ZZ=    68.3044
   Eigenvalues:   -92.7612   -73.3836    75.6572
      9  C    Isotropic =   131.8122   Anisotropy =    32.7073
   XX=   136.8330   YX=   -16.4166   ZX=    -7.3413
   XY=   -12.1863   YY=   141.3916   ZY=     0.0561
   XZ=     0.8986   YZ=    -3.1743   ZZ=   117.2119
   Eigenvalues:   115.8282   125.9914   153.6171
     10  C    Isotropic =   105.0801   Anisotropy =    37.8586
   XX=    99.9475   YX=     4.8387   ZX=    -1.4596
   XY=     4.0947   YY=   103.7210   ZY=   -19.3979
   XZ=     3.8632   YZ=   -25.0053   ZZ=   111.5718
   Eigenvalues:    83.9919   100.9292   130.3191
     11  O    Isotropic =  -160.4746   Anisotropy =   792.4460
   XX=  -462.2121   YX=   153.1024   ZX=  -180.5686
   XY=   111.7757   YY=  -337.9083   ZY=   136.9627
   XZ=  -135.9899   YZ=   141.3095   ZZ=   318.6966
   Eigenvalues:  -594.0174  -255.2291   367.8228
     12  C    Isotropic =   170.8907   Anisotropy =    28.4509
   XX=   154.3477   YX=     4.3241   ZX=    -3.8426
   XY=     7.3666   YY=   177.0743   ZY=     8.6831
   XZ=    -6.7671   YZ=    12.2872   ZZ=   181.2501
   Eigenvalues:   150.8220   171.9921   189.8580
     13  C    Isotropic =   162.4419   Anisotropy =    37.0297
   XX=   148.3092   YX=    -7.3266   ZX=    -6.6957
   XY=    -9.3331   YY=   161.2306   ZY=    14.3034
   XZ=    -3.4653   YZ=    12.4449   ZZ=   177.7860
   Eigenvalues:   144.1556   156.0419   187.1284
     14  O    Isotropic =   252.1970   Anisotropy =    93.8204
   XX=   228.3698   YX=   -16.2421   ZX=   -24.7001
   XY=   -12.3238   YY=   217.2375   ZY=     9.0263
   XZ=   -11.2167   YZ=   -11.7985   ZZ=   310.9838
   Eigenvalues:   206.1847   235.6624   314.7440
     15  C    Isotropic =   106.7260   Anisotropy =    46.4208
   XX=    95.7773   YX=    -5.3995   ZX=    -4.6188
   XY=    -3.3197   YY=   137.2154   ZY=     3.6533
   XZ=    -3.5308   YZ=    -3.5908   ZZ=    87.1852
   Eigenvalues:    85.5101    96.9946   137.6732
     16  C    Isotropic =   161.5536   Anisotropy =    45.9522
   XX=   159.4657   YX=     5.0423   ZX=   -17.4114
   XY=     5.3242   YY=   144.7378   ZY=    -8.6762
   XZ=   -15.9690   YZ=   -10.5365   ZZ=   180.4573
   Eigenvalues:   142.2256   150.2468   192.1883
     17  O    Isotropic =   254.2582   Anisotropy =    53.1606
   XX=   252.0839   YX=     1.6581   ZX=    24.0480
   XY=     4.1144   YY=   270.5968   ZY=    13.8599
   XZ=    21.3337   YZ=    34.7392   ZZ=   240.0940
   Eigenvalues:   216.3438   256.7323   289.6986
     18  C    Isotropic =   116.6991   Anisotropy =    58.2086
   XX=   111.4401   YX=     8.1971   ZX=    -8.1130
   XY=    12.8410   YY=    88.3437   ZY=   -12.5514
   XZ=   -12.6463   YZ=    -9.1426   ZZ=   150.3135
   Eigenvalues:    83.6054   110.9871   155.5048
     19  O    Isotropic =   307.3616   Anisotropy =    35.5642
   XX=   310.7195   YX=    15.4230   ZX=   -11.7846
   XY=     7.1495   YY=   323.7510   ZY=     1.3596
   XZ=    11.1980   YZ=    12.5465   ZZ=   287.6144
   Eigenvalues:   286.0662   304.9476   331.0711
     20  H    Isotropic =    29.0013   Anisotropy =     4.7814
   XX=    29.7716   YX=     0.1165   ZX=     0.4349
   XY=    -0.0154   YY=    25.7055   ZY=     0.2154
   XZ=     1.7753   YZ=     1.7556   ZZ=    31.5268
   Eigenvalues:    25.5390    29.2759    32.1889
     21  H    Isotropic =    28.2515   Anisotropy =     7.8690
   XX=    32.4403   YX=     1.5193   ZX=    -1.2681
   XY=     1.8340   YY=    30.0903   ZY=    -0.7573
   XZ=    -0.6434   YZ=    -1.7927   ZZ=    22.2240
   Eigenvalues:    21.9763    29.2808    33.4975
     22  H    Isotropic =    30.3472   Anisotropy =     2.5322
   XX=    31.4118   YX=     0.0393   ZX=     0.3992
   XY=    -0.0224   YY=    28.1067   ZY=     1.4033
   XZ=    -1.1503   YZ=     0.7269   ZZ=    31.5231
   Eigenvalues:    27.7984    31.2080    32.0353
     23  H    Isotropic =    29.9588   Anisotropy =     7.5610
   XX=    33.3550   YX=     0.0226   ZX=    -3.2504
   XY=     0.7686   YY=    31.9184   ZY=    -3.1038
   XZ=    -2.8445   YZ=    -2.9614   ZZ=    24.6029
   Eigenvalues:    22.7894    32.0875    34.9995
     24  H    Isotropic =    29.7553   Anisotropy =     4.0788
   XX=    30.4474   YX=    -1.7282   ZX=     2.3017
   XY=    -1.5986   YY=    29.6323   ZY=     3.1762
   XZ=     1.3187   YZ=     2.9377   ZZ=    29.1862
   Eigenvalues:    25.1939    31.5976    32.4745
     25  H    Isotropic =    30.2058   Anisotropy =     7.2581
   XX=    29.4696   YX=    -1.2280   ZX=     0.4619
   XY=    -1.3823   YY=    26.3645   ZY=    -1.3671
   XZ=    -0.2076   YZ=    -1.5159   ZZ=    34.7831
   Eigenvalues:    25.6978    29.8750    35.0445
     26  H    Isotropic =    29.8858   Anisotropy =     9.8812
   XX=    28.8854   YX=    -0.2795   ZX=    -0.8702
   XY=    -0.6236   YY=    35.3739   ZY=    -3.2836
   XZ=    -1.3341   YZ=    -3.6905   ZZ=    25.3982
   Eigenvalues:    24.0111    29.1731    36.4733
     27  H    Isotropic =    28.8418   Anisotropy =     9.3353
   XX=    33.1066   YX=    -1.4350   ZX=     2.8642
   XY=    -2.8281   YY=    26.4907   ZY=    -1.4866
   XZ=     3.0502   YZ=    -1.6626   ZZ=    26.9280
   Eigenvalues:    25.0910    26.3690    35.0653
     28  H    Isotropic =    29.1230   Anisotropy =     6.7395
   XX=    31.9346   YX=    -0.1812   ZX=    -2.7546
   XY=    -0.2839   YY=    27.0417   ZY=    -0.5339
   XZ=    -3.0866   YZ=    -2.2563   ZZ=    28.3928
   Eigenvalues:    25.5442    28.2089    33.6160
     29  H    Isotropic =    28.9520   Anisotropy =     5.8713
   XX=    31.6423   YX=    -0.6140   ZX=     2.0222
   XY=     0.1211   YY=    27.8442   ZY=     1.8003
   XZ=     2.8921   YZ=     2.5375   ZZ=    27.3694
   Eigenvalues:    24.8048    29.1849    32.8662
     30  H    Isotropic =    30.3263   Anisotropy =     5.1611
   XX=    29.8190   YX=    -3.3439   ZX=     0.9542
   XY=    -2.7358   YY=    28.5798   ZY=     0.6574
   XZ=     3.0495   YZ=     1.0263   ZZ=    32.5800
   Eigenvalues:    25.5611    31.6508    33.7670
     31  H    Isotropic =    30.8321   Anisotropy =     9.5395
   XX=    32.7120   YX=    -0.9443   ZX=    -3.9046
   XY=    -0.3002   YY=    28.0582   ZY=     1.8630
   XZ=    -5.0318   YZ=     2.9385   ZZ=    31.7261
   Eigenvalues:    26.3124    28.9922    37.1918
     32  H    Isotropic =    30.8571   Anisotropy =    11.1979
   XX=    27.1741   YX=     0.2064   ZX=    -0.9687
   XY=     0.5034   YY=    37.2125   ZY=     2.5632
   XZ=     0.0260   YZ=     4.1346   ZZ=    28.1846
   Eigenvalues:    26.5637    27.6852    38.3224
     33  H    Isotropic =    30.0790   Anisotropy =     6.3947
   XX=    34.0947   YX=    -0.0591   ZX=     0.0723
   XY=    -1.1941   YY=    29.3374   ZY=     2.2336
   XZ=    -1.3105   YZ=     3.6773   ZZ=    26.8047
   Eigenvalues:    24.8526    31.0422    34.3421
     34  H    Isotropic =    30.0551   Anisotropy =     9.7454
   XX=    28.8472   YX=     2.6422   ZX=     0.3801
   XY=     3.4322   YY=    33.9397   ZY=     2.5962
   XZ=     0.7919   YZ=     4.1301   ZZ=    27.3784
   Eigenvalues:    25.7682    27.8451    36.5520
     35  H    Isotropic =    30.8060   Anisotropy =     7.9111
   XX=    27.9718   YX=     0.3632   ZX=     0.6661
   XY=     0.3077   YY=    28.4651   ZY=    -0.4046
   XZ=     1.1104   YZ=     0.5503   ZZ=    35.9812
   Eigenvalues:    27.7300    28.6080    36.0801
     36  H    Isotropic =    29.9523   Anisotropy =    16.2790
   XX=    23.9672   YX=    -1.2116   ZX=    -4.1141
   XY=    -1.2497   YY=    26.5793   ZY=     2.3901
   XZ=    -3.9383   YZ=     2.5048   ZZ=    39.3104
   Eigenvalues:    22.8626    26.1893    40.8050
     37  H    Isotropic =    30.7021   Anisotropy =     9.9106
   XX=    35.7906   YX=    -2.2444   ZX=    -2.5769
   XY=    -1.1468   YY=    26.7854   ZY=    -0.4597
   XZ=    -3.6600   YZ=     0.3853   ZZ=    29.5303
   Eigenvalues:    26.3195    28.4776    37.3091
     38  H    Isotropic =    30.1740   Anisotropy =     8.3594
   XX=    29.1744   YX=     1.6615   ZX=    -3.5825
   XY=     1.0018   YY=    33.0621   ZY=    -2.3464
   XZ=    -3.3818   YZ=    -3.6087   ZZ=    28.2857
   Eigenvalues:    24.9537    29.8214    35.7470
     39  H    Isotropic =    30.8408   Anisotropy =     8.0540
   XX=    29.3040   YX=     0.0195   ZX=    -1.2339
   XY=     0.2744   YY=    27.3025   ZY=     0.9542
   XZ=     0.1259   YZ=     2.0527   ZZ=    35.9158
   Eigenvalues:    27.0226    29.2897    36.2101
     40  H    Isotropic =    30.0267   Anisotropy =    15.3874
   XX=    28.0823   YX=     2.9398   ZX=     5.1527
   XY=     3.5222   YY=    32.3063   ZY=     6.5745
   XZ=     4.5835   YZ=     6.5480   ZZ=    29.6915
   Eigenvalues:    23.2218    26.5733    40.2850
     41  H    Isotropic =    28.0974   Anisotropy =     7.2733
   XX=    32.6937   YX=    -0.1708   ZX=    -0.1307
   XY=     1.2609   YY=    22.3753   ZY=    -1.3922
   XZ=    -1.5719   YZ=    -0.5976   ZZ=    29.2233
   Eigenvalues:    22.2166    29.1293    32.9463
     42  H    Isotropic =    27.8936   Anisotropy =     3.4279
   XX=    27.8293   YX=     2.1449   ZX=     1.0593
   XY=     1.6490   YY=    28.4715   ZY=     0.7219
   XZ=     1.1661   YZ=    -1.2546   ZZ=    27.3800
   Eigenvalues:    25.6144    27.8875    30.1789
     43  H    Isotropic =    29.4616   Anisotropy =    14.2664
   XX=    21.2843   YX=     1.7249   ZX=     1.7001
   XY=     1.2914   YY=    38.5878   ZY=    -1.1549
   XZ=     0.1343   YZ=    -2.2678   ZZ=    28.5127
   Eigenvalues:    21.0008    28.4114    38.9725
 End of Minotr F.D. properties file   721 does not exist.
 End of Minotr F.D. properties file   722 does not exist.
 End of Minotr F.D. properties file   788 does not exist.

 **********************************************************************

            Population analysis using the SCF density.

 **********************************************************************

 Orbital symmetries:
       Occupied  (A) (A) (A) (A) (A) (A) (A) (A) (A) (A) (A) (A)
                 (A) (A) (A) (A) (A) (A) (A) (A) (A) (A) (A) (A)
                 (A) (A) (A) (A) (A) (A) (A) (A) (A) (A) (A) (A)
                 (A) (A) (A) (A) (A) (A) (A) (A) (A) (A) (A) (A)
                 (A) (A) (A) (A) (A) (A) (A) (A) (A) (A) (A) (A)
                 (A) (A) (A) (A) (A) (A) (A) (A) (A) (A) (A) (A)
                 (A)
       Virtual   (A) (A) (A) (A) (A) (A) (A) (A) (A) (A) (A) (A)
                 (A) (A) (A) (A) (A) (A) (A) (A) (A) (A) (A) (A)
                 (A) (A) (A) (A) (A) (A) (A) (A) (A) (A) (A) (A)
                 (A) (A) (A) (A) (A) (A) (A) (A) (A) (A) (A) (A)
                 (A) (A) (A) (A) (A) (A) (A) (A) (A) (A) (A) (A)
                 (A) (A) (A) (A) (A) (A) (A) (A) (A) (A) (A) (A)
                 (A) (A) (A) (A) (A) (A) (A) (A) (A) (A) (A) (A)
                 (A) (A) (A) (A) (A) (A) (A) (A) (A) (A) (A) (A)
                 (A) (A) (A) (A) (A) (A) (A) (A) (A) (A) (A) (A)
                 (A) (A) (A) (A) (A) (A) (A) (A) (A) (A) (A) (A)
                 (A) (A) (A) (A) (A) (A) (A) (A) (A) (A) (A) (A)
                 (A) (A) (A) (A) (A) (A) (A) (A) (A) (A) (A) (A)
                 (A) (A) (A) (A) (A) (A) (A) (A) (A) (A) (A) (A)
                 (A) (A) (A) (A) (A) (A) (A) (A) (A) (A) (A) (A)
                 (A) (A) (A) (A) (A) (A) (A) (A) (A) (A) (A) (A)
                 (A) (A) (A) (A) (A) (A) (A) (A) (A) (A) (A) (A)
                 (A) (A) (A) (A) (A) (A) (A) (A) (A) (A) (A) (A)
                 (A) (A) (A) (A) (A) (A) (A) (A) (A) (A) (A) (A)
                 (A) (A) (A) (A) (A) (A) (A) (A) (A) (A) (A) (A)
                 (A) (A) (A) (A) (A) (A) (A) (A) (A) (A) (A) (A)
                 (A) (A) (A) (A) (A) (A) (A) (A) (A) (A) (A) (A)
                 (A) (A) (A) (A) (A) (A) (A) (A) (A) (A) (A) (A)
                 (A) (A) (A) (A) (A) (A) (A) (A) (A) (A) (A) (A)
                 (A) (A) (A) (A) (A) (A) (A) (A) (A) (A) (A) (A)
                 (A) (A) (A) (A) (A) (A) (A) (A) (A) (A) (A) (A)
                 (A) (A) (A) (A) (A) (A) (A) (A) (A) (A) (A) (A)
                 (A) (A) (A) (A) (A) (A) (A) (A) (A) (A) (A) (A)
                 (A) (A) (A) (A) (A) (A) (A) (A) (A) (A) (A) (A)
                 (A) (A) (A) (A) (A) (A) (A) (A) (A) (A) (A) (A)
                 (A) (A) (A) (A) (A) (A) (A) (A) (A) (A) (A) (A)
                 (A) (A) (A) (A) (A) (A) (A) (A) (A) (A) (A) (A)
                 (A) (A) (A) (A) (A) (A) (A) (A) (A) (A) (A) (A)
                 (A) (A) (A) (A) (A) (A) (A) (A) (A) (A) (A) (A)
                 (A) (A) (A) (A) (A) (A) (A) (A) (A) (A) (A) (A)
                 (A) (A) (A) (A) (A) (A) (A) (A) (A) (A) (A) (A)
                 (A) (A) (A) (A) (A) (A) (A) (A) (A) (A) (A) (A)
                 (A) (A) (A) (A) (A) (A) (A) (A) (A) (A) (A) (A)
                 (A) (A) (A) (A) (A) (A) (A) (A) (A) (A) (A) (A)
                 (A) (A) (A) (A) (A) (A) (A) (A) (A) (A) (A) (A)
                 (A) (A) (A) (A) (A) (A) (A) (A) (A) (A) (A) (A)
                 (A) (A) (A) (A) (A) (A) (A)
 The electronic state is 1-A.
 Alpha  occ. eigenvalues --  -19.22611 -19.22091 -19.22018 -19.21105 -10.32708
 Alpha  occ. eigenvalues --  -10.30732 -10.29614 -10.27330 -10.26441 -10.24317
 Alpha  occ. eigenvalues --  -10.24150 -10.24029 -10.23524 -10.23071 -10.22443
 Alpha  occ. eigenvalues --  -10.22311 -10.22234 -10.21747 -10.21617  -1.07282
 Alpha  occ. eigenvalues --   -1.06517  -1.06082  -1.04196  -0.88892  -0.83932
 Alpha  occ. eigenvalues --   -0.81652  -0.78133  -0.76816  -0.74767  -0.71260
 Alpha  occ. eigenvalues --   -0.69805  -0.67763  -0.65768  -0.62431  -0.60273
 Alpha  occ. eigenvalues --   -0.57998  -0.57978  -0.53884  -0.51862  -0.51631
 Alpha  occ. eigenvalues --   -0.50747  -0.49183  -0.48182  -0.47366  -0.46928
 Alpha  occ. eigenvalues --   -0.45863  -0.45306  -0.44071  -0.43199  -0.42478
 Alpha  occ. eigenvalues --   -0.42211  -0.41521  -0.40943  -0.40342  -0.39771
 Alpha  occ. eigenvalues --   -0.39596  -0.39181  -0.38851  -0.38123  -0.37887
 Alpha  occ. eigenvalues --   -0.36134  -0.35751  -0.35331  -0.34638  -0.34179
 Alpha  occ. eigenvalues --   -0.33282  -0.32727  -0.32212  -0.30887  -0.29367
 Alpha  occ. eigenvalues --   -0.28529  -0.27024  -0.26526
 Alpha virt. eigenvalues --   -0.05365   0.00525   0.01823   0.01896   0.02066
 Alpha virt. eigenvalues --    0.03423   0.03617   0.03796   0.04131   0.04700
 Alpha virt. eigenvalues --    0.05131   0.05479   0.05966   0.06342   0.06771
 Alpha virt. eigenvalues --    0.07200   0.07388   0.07948   0.08178   0.08657
 Alpha virt. eigenvalues --    0.08792   0.09478   0.09732   0.10169   0.10436
 Alpha virt. eigenvalues --    0.10882   0.11608   0.12031   0.12180   0.12381
 Alpha virt. eigenvalues --    0.12767   0.13367   0.13491   0.13709   0.14512
 Alpha virt. eigenvalues --    0.15174   0.15353   0.15927   0.16360   0.16659
 Alpha virt. eigenvalues --    0.16989   0.17254   0.17391   0.17571   0.18019
 Alpha virt. eigenvalues --    0.18593   0.18674   0.18880   0.19297   0.19682
 Alpha virt. eigenvalues --    0.19915   0.20125   0.20559   0.20811   0.21192
 Alpha virt. eigenvalues --    0.21271   0.21618   0.21756   0.22032   0.22614
 Alpha virt. eigenvalues --    0.22907   0.22980   0.23407   0.23754   0.23921
 Alpha virt. eigenvalues --    0.24296   0.24635   0.25188   0.25463   0.25607
 Alpha virt. eigenvalues --    0.25789   0.26259   0.26510   0.26601   0.27260
 Alpha virt. eigenvalues --    0.27324   0.27572   0.28155   0.28319   0.28653
 Alpha virt. eigenvalues --    0.29123   0.29459   0.29622   0.30018   0.30208
 Alpha virt. eigenvalues --    0.30691   0.31340   0.31530   0.31962   0.32467
 Alpha virt. eigenvalues --    0.32799   0.33023   0.33434   0.34113   0.34251
 Alpha virt. eigenvalues --    0.34686   0.35110   0.35384   0.35500   0.36072
 Alpha virt. eigenvalues --    0.36553   0.36822   0.37355   0.37856   0.37940
 Alpha virt. eigenvalues --    0.38878   0.39438   0.39781   0.40067   0.40584
 Alpha virt. eigenvalues --    0.41250   0.43159   0.43520   0.44299   0.45051
 Alpha virt. eigenvalues --    0.45398   0.46458   0.46495   0.48311   0.48483
 Alpha virt. eigenvalues --    0.48998   0.49526   0.50164   0.50664   0.51805
 Alpha virt. eigenvalues --    0.52804   0.53105   0.54449   0.55018   0.55390
 Alpha virt. eigenvalues --    0.55921   0.56556   0.57345   0.57765   0.58910
 Alpha virt. eigenvalues --    0.58993   0.59478   0.60575   0.61297   0.62233
 Alpha virt. eigenvalues --    0.63193   0.63479   0.64210   0.64829   0.66213
 Alpha virt. eigenvalues --    0.66572   0.67000   0.67141   0.67576   0.68259
 Alpha virt. eigenvalues --    0.68783   0.68968   0.69949   0.70250   0.70948
 Alpha virt. eigenvalues --    0.71231   0.71839   0.72642   0.72917   0.73170
 Alpha virt. eigenvalues --    0.73620   0.73946   0.74287   0.75333   0.75954
 Alpha virt. eigenvalues --    0.76195   0.76425   0.76869   0.77338   0.78050
 Alpha virt. eigenvalues --    0.78193   0.78485   0.78938   0.79603   0.81029
 Alpha virt. eigenvalues --    0.81264   0.82210   0.82548   0.83202   0.83847
 Alpha virt. eigenvalues --    0.84379   0.85041   0.87235   0.88390   0.89552
 Alpha virt. eigenvalues --    0.91686   0.92215   0.93402   0.94349   0.97135
 Alpha virt. eigenvalues --    0.97893   0.98291   0.99287   1.00238   1.02682
 Alpha virt. eigenvalues --    1.03819   1.04814   1.05780   1.07402   1.09818
 Alpha virt. eigenvalues --    1.10352   1.11620   1.12897   1.13504   1.15234
 Alpha virt. eigenvalues --    1.16316   1.17379   1.18544   1.19928   1.20200
 Alpha virt. eigenvalues --    1.21267   1.21906   1.23045   1.24207   1.25281
 Alpha virt. eigenvalues --    1.25814   1.26986   1.27304   1.28369   1.29163
 Alpha virt. eigenvalues --    1.30025   1.30738   1.32835   1.33535   1.33693
 Alpha virt. eigenvalues --    1.35213   1.36017   1.37973   1.39510   1.40028
 Alpha virt. eigenvalues --    1.42305   1.43482   1.44974   1.45725   1.46131
 Alpha virt. eigenvalues --    1.47539   1.48556   1.49215   1.50178   1.50772
 Alpha virt. eigenvalues --    1.51571   1.52206   1.52566   1.54089   1.54657
 Alpha virt. eigenvalues --    1.55456   1.55801   1.56543   1.57559   1.58237
 Alpha virt. eigenvalues --    1.59025   1.59281   1.60385   1.60732   1.61585
 Alpha virt. eigenvalues --    1.62146   1.62824   1.63758   1.64382   1.64969
 Alpha virt. eigenvalues --    1.65838   1.66218   1.66751   1.67157   1.68228
 Alpha virt. eigenvalues --    1.69257   1.69646   1.70294   1.70842   1.71905
 Alpha virt. eigenvalues --    1.72528   1.73070   1.73964   1.74351   1.75139
 Alpha virt. eigenvalues --    1.75589   1.76142   1.76791   1.77736   1.79595
 Alpha virt. eigenvalues --    1.79851   1.80349   1.80928   1.81867   1.82133
 Alpha virt. eigenvalues --    1.83896   1.84138   1.85720   1.86185   1.86801
 Alpha virt. eigenvalues --    1.87481   1.88618   1.88982   1.90484   1.91803
 Alpha virt. eigenvalues --    1.93071   1.95295   1.95786   1.96400   1.97439
 Alpha virt. eigenvalues --    1.98383   1.99543   2.00153   2.00767   2.03673
 Alpha virt. eigenvalues --    2.04981   2.05310   2.06519   2.09185   2.10240
 Alpha virt. eigenvalues --    2.11348   2.11625   2.12526   2.14835   2.14957
 Alpha virt. eigenvalues --    2.15903   2.16636   2.17897   2.18200   2.20534
 Alpha virt. eigenvalues --    2.20659   2.21216   2.22218   2.23726   2.24353
 Alpha virt. eigenvalues --    2.25019   2.28158   2.29366   2.30597   2.32359
 Alpha virt. eigenvalues --    2.32776   2.33373   2.34365   2.37601   2.38944
 Alpha virt. eigenvalues --    2.39590   2.41270   2.43578   2.45461   2.45998
 Alpha virt. eigenvalues --    2.48030   2.49493   2.51452   2.52301   2.53131
 Alpha virt. eigenvalues --    2.53336   2.54771   2.55449   2.56686   2.57656
 Alpha virt. eigenvalues --    2.58220   2.58524   2.59159   2.60242   2.61364
 Alpha virt. eigenvalues --    2.61937   2.62609   2.64498   2.65956   2.66456
 Alpha virt. eigenvalues --    2.67602   2.67913   2.68616   2.69433   2.70169
 Alpha virt. eigenvalues --    2.71843   2.72254   2.73112   2.75115   2.75429
 Alpha virt. eigenvalues --    2.76960   2.78454   2.79026   2.79447   2.80705
 Alpha virt. eigenvalues --    2.82367   2.82935   2.85048   2.86714   2.88174
 Alpha virt. eigenvalues --    2.88766   2.89450   2.90243   2.90607   2.93263
 Alpha virt. eigenvalues --    2.95029   2.95439   2.97187   2.97995   2.99521
 Alpha virt. eigenvalues --    3.00589   3.01115   3.03476   3.05656   3.06822
 Alpha virt. eigenvalues --    3.08836   3.10163   3.10379   3.11308   3.13638
 Alpha virt. eigenvalues --    3.15280   3.15419   3.17141   3.17323   3.19271
 Alpha virt. eigenvalues --    3.19755   3.22248   3.22757   3.22900   3.24686
 Alpha virt. eigenvalues --    3.27374   3.29489   3.30719   3.31599   3.35034
 Alpha virt. eigenvalues --    3.37369   3.38361   3.38922   3.42134   3.44053
 Alpha virt. eigenvalues --    3.49014   3.52011   3.62202   3.62751   3.65704
 Alpha virt. eigenvalues --    3.71870   3.79499   3.80677   3.81332   3.82883
 Alpha virt. eigenvalues --    3.84220   3.84324   3.84795   3.85835   3.87348
 Alpha virt. eigenvalues --    3.88176   3.90211   3.91272   3.91928   3.92738
 Alpha virt. eigenvalues --    3.95170   4.01888   4.06996   4.09241   4.13369
 Alpha virt. eigenvalues --    4.17315   4.17505   4.21939   4.27684   4.29299
 Alpha virt. eigenvalues --    4.33965   4.34690   4.39150   4.43311   4.45928
 Alpha virt. eigenvalues --    4.55466   5.11904   5.18623   5.18891   5.21224
 Alpha virt. eigenvalues --    5.26311   5.45725   5.47424   5.48526   5.66395
 Alpha virt. eigenvalues --    5.68911   5.69978   5.77801  23.73535  23.83607
 Alpha virt. eigenvalues --   23.86815  23.90572  23.95081  23.96940  24.00428
 Alpha virt. eigenvalues --   24.01469  24.03346  24.06159  24.06793  24.07059
 Alpha virt. eigenvalues --   24.08432  24.12878  24.28361  50.05037  50.05745
 Alpha virt. eigenvalues --   50.08066  50.13679
          Condensed to atoms (all electrons):
               1          2          3          4          5          6
     1  C   14.474014   3.131911  -2.504705   1.117217  -0.024502  -0.095262
     2  C    3.131911  18.388824  -4.324661  -1.496561  -0.064712   0.384385
     3  C   -2.504705  -4.324661  12.210072  -2.209257  -0.011252   0.156390
     4  C    1.117217  -1.496561  -2.209257  14.248972  -1.865123  -0.018440
     5  C   -0.024502  -0.064712  -0.011252  -1.865123   9.464928  -1.713931
     6  C   -0.095262   0.384385   0.156390  -0.018440  -1.713931   9.814771
     7  C   -4.362354  -1.742938   1.666418  -0.154847  -0.145633  -1.619593
     8  C   -2.470442  -0.589803  -3.071992   0.050284  -0.195352  -0.196612
     9  C    1.682076   3.828212  -0.183609   0.432165   0.098176  -0.082783
    10  C   -4.191837 -11.330052   3.879766  -1.100949   0.271984   0.236419
    11  O    0.061756   0.095765   0.019345   0.008703  -0.001335   0.006099
    12  C   -0.490922  -0.070794   0.070647  -0.013994  -0.268731   0.030448
    13  C   -0.114666  -0.449123   0.167526  -0.277127  -0.055662   0.017675
    14  O    0.010209   0.233725  -0.225915   0.066702   0.004654  -0.007822
    15  C   -0.217142   0.388924   0.675516  -3.982127   0.046816  -0.661600
    16  C   -0.179547  -0.221246  -0.325404   0.102926   0.497701   0.013544
    17  O   -0.045360  -0.118266   0.043572  -0.320726   0.126728   0.002353
    18  C   -0.017586  -0.130652  -0.069997   0.636970  -0.322174  -0.002768
    19  O    0.030947   0.070794   0.134331   0.075675  -0.073337   0.023002
    20  H   -0.049038  -0.021897   0.466002  -0.046861  -0.023918  -0.021807
    21  H   -0.005918  -0.131561   0.411268   0.004234   0.043024   0.006019
    22  H    0.023955   0.008446  -0.025003   0.416424   0.010308  -0.052845
    23  H   -0.014063   0.001398   0.036788  -0.124369   0.426608  -0.086142
    24  H    0.014614  -0.021762  -0.022066   0.007250   0.484149  -0.049987
    25  H   -0.013741  -0.015889  -0.008544  -0.012330  -0.040027   0.479602
    26  H    0.037868   0.017936   0.006176  -0.002227  -0.063602   0.482307
    27  H   -0.119055   0.007109   0.004933   0.015785  -0.027003  -0.042847
    28  H   -0.017159  -0.025606   0.003959   0.000937  -0.000190  -0.000826
    29  H    0.038442  -0.008653   0.007640  -0.002377  -0.000582   0.001356
    30  H   -0.055825  -0.015669  -0.004109   0.033305  -0.009964  -0.071152
    31  H   -0.059009   0.001477   0.017534  -0.008882   0.003989   0.028336
    32  H    0.059168   0.019751  -0.000324  -0.003862   0.001773   0.015000
    33  H   -0.017937  -0.123515   0.059067   0.007664   0.000461   0.002629
    34  H    0.006670   0.083782  -0.003000  -0.001867   0.000211  -0.000873
    35  H   -0.007895  -0.062580   0.006712   0.003375   0.002356   0.001302
    36  H   -0.017229  -0.075711   0.035675  -0.004806  -0.000328   0.001484
    37  H    0.000275  -0.000610  -0.001215   0.109576  -0.004920   0.000721
    38  H    0.000628   0.000966   0.002719  -0.089297  -0.002550   0.003836
    39  H    0.001140   0.000591   0.006061  -0.047387   0.022514  -0.005979
    40  H    0.006983   0.012688   0.034076   0.004263  -0.020138   0.006446
    41  H    0.002423   0.000867   0.013672   0.093093  -0.009412   0.005213
    42  H   -0.002572   0.009475   0.021803  -0.122100   0.028466   0.000864
    43  H    0.000764   0.013012   0.015482  -0.073396  -0.001852  -0.000335
               7          8          9         10         11         12
     1  C   -4.362354  -2.470442   1.682076  -4.191837   0.061756  -0.490922
     2  C   -1.742938  -0.589803   3.828212 -11.330052   0.095765  -0.070794
     3  C    1.666418  -3.071992  -0.183609   3.879766   0.019345   0.070647
     4  C   -0.154847   0.050284   0.432165  -1.100949   0.008703  -0.013994
     5  C   -0.145633  -0.195352   0.098176   0.271984  -0.001335  -0.268731
     6  C   -1.619593  -0.196612  -0.082783   0.236419   0.006099   0.030448
     7  C   11.833112  -0.884611  -0.587381   0.499652  -0.050088   0.278244
     8  C   -0.884611  14.517168  -3.276990   1.467685   0.247489   0.004802
     9  C   -0.587381  -3.276990  12.796907  -7.505606  -0.024904  -0.167285
    10  C    0.499652   1.467685  -7.505606  22.794763  -0.112092   0.210681
    11  O   -0.050088   0.247489  -0.024904  -0.112092   8.228184  -0.054418
    12  C    0.278244   0.004802  -0.167285   0.210681  -0.054418   6.198778
    13  C   -0.020041   0.268434  -1.063477   0.568906  -0.006110   0.007759
    14  O    0.015618   0.044886  -0.039239   0.177142  -0.001141  -0.008064
    15  C    0.677836  -0.052004   0.066165  -0.355846  -0.000434  -0.035104
    16  C    0.022074  -0.044704   0.013087   0.092527   0.000080   0.001933
    17  O    0.005503  -0.007814   0.000534   0.061307  -0.000006   0.000987
    18  C   -0.026254  -0.002628  -0.009306  -0.017226   0.000028   0.010305
    19  O   -0.019849   0.002751  -0.002479  -0.005300  -0.000002   0.001561
    20  H    0.015544  -0.004238   0.002053   0.039235  -0.000012  -0.007672
    21  H   -0.001829   0.004907  -0.000164   0.064429   0.000034  -0.000396
    22  H   -0.007007  -0.000335   0.003529  -0.008803  -0.000011  -0.002522
    23  H    0.055952  -0.000586   0.000313  -0.001652  -0.000004  -0.001093
    24  H   -0.012213   0.004204  -0.001294  -0.005447  -0.000004   0.000916
    25  H   -0.041714   0.012623   0.001321  -0.004306   0.000052  -0.002127
    26  H   -0.120062  -0.003851   0.000091   0.005375   0.000048  -0.007646
    27  H    0.489290   0.000449  -0.012498   0.021501   0.011849  -0.013655
    28  H    0.015877  -0.020066   0.432575  -0.024229  -0.003234   0.000129
    29  H    0.010029  -0.106807   0.454362  -0.072448  -0.001156   0.000155
    30  H    0.106092   0.005527   0.000589  -0.016393  -0.000078   0.402537
    31  H    0.025664  -0.043321   0.005318  -0.004252   0.001350   0.411325
    32  H   -0.160787  -0.004556   0.000729   0.004245   0.000314   0.440865
    33  H   -0.002763  -0.016134   0.004785   0.062472   0.000073   0.000224
    34  H    0.000290  -0.009124  -0.008831  -0.138387   0.000076   0.000182
    35  H    0.007534   0.016314  -0.011786  -0.003103  -0.000145   0.000336
    36  H   -0.005325   0.005109  -0.110926   0.189201  -0.000022   0.000959
    37  H   -0.000030  -0.000015   0.000011  -0.000055   0.000000   0.000055
    38  H    0.001884   0.000331  -0.000087  -0.000343   0.000000   0.000238
    39  H   -0.002102  -0.000303   0.000261   0.000538   0.000000  -0.000236
    40  H   -0.003501   0.000543   0.000333  -0.007805   0.000001   0.000124
    41  H   -0.001726   0.000097  -0.000027  -0.000627   0.000000   0.000103
    42  H    0.005645   0.000298  -0.000167   0.000713   0.000000  -0.000012
    43  H    0.001464  -0.000301   0.000020  -0.005120   0.000000  -0.000148
              13         14         15         16         17         18
     1  C   -0.114666   0.010209  -0.217142  -0.179547  -0.045360  -0.017586
     2  C   -0.449123   0.233725   0.388924  -0.221246  -0.118266  -0.130652
     3  C    0.167526  -0.225915   0.675516  -0.325404   0.043572  -0.069997
     4  C   -0.277127   0.066702  -3.982127   0.102926  -0.320726   0.636970
     5  C   -0.055662   0.004654   0.046816   0.497701   0.126728  -0.322174
     6  C    0.017675  -0.007822  -0.661600   0.013544   0.002353  -0.002768
     7  C   -0.020041   0.015618   0.677836   0.022074   0.005503  -0.026254
     8  C    0.268434   0.044886  -0.052004  -0.044704  -0.007814  -0.002628
     9  C   -1.063477  -0.039239   0.066165   0.013087   0.000534  -0.009306
    10  C    0.568906   0.177142  -0.355846   0.092527   0.061307  -0.017226
    11  O   -0.006110  -0.001141  -0.000434   0.000080  -0.000006   0.000028
    12  C    0.007759  -0.008064  -0.035104   0.001933   0.000987   0.010305
    13  C    6.680418  -0.263478  -0.047561  -0.013711  -0.005429   0.017995
    14  O   -0.263478   8.011735   0.018076   0.000787  -0.000011  -0.002230
    15  C   -0.047561   0.018076  11.557341  -1.412583   0.537780  -0.924085
    16  C   -0.013711   0.000787  -1.412583   7.731506  -0.031747  -0.748017
    17  O   -0.005429  -0.000011   0.537780  -0.031747   8.028829  -0.238013
    18  C    0.017995  -0.002230  -0.924085  -0.748017  -0.238013   7.110202
    19  O    0.001886  -0.000251  -0.285340  -0.022029  -0.010786   0.242102
    20  H   -0.005554   0.001070   0.021836  -0.003306  -0.002959   0.011943
    21  H   -0.014639   0.007714  -0.028363   0.009742   0.016448  -0.006872
    22  H   -0.003907  -0.000045   0.003718  -0.027781  -0.009144   0.014664
    23  H    0.000352   0.000001   0.098921  -0.031677   0.000346  -0.011127
    24  H    0.000354  -0.000027  -0.040396  -0.002285  -0.000856   0.015046
    25  H   -0.000801   0.000015   0.001110   0.000029  -0.000072  -0.000315
    26  H   -0.000388   0.000007  -0.004630   0.001221   0.000055   0.000130
    27  H    0.001543  -0.000035   0.000832   0.000055  -0.000007  -0.000071
    28  H   -0.013593  -0.003341   0.000034  -0.000001   0.000000  -0.000008
    29  H    0.026860   0.003525  -0.000181  -0.000036   0.000000   0.000026
    30  H   -0.000396   0.000072   0.007967  -0.000475  -0.000006   0.000376
    31  H   -0.000220   0.000077   0.000636   0.000013   0.000000  -0.000116
    32  H    0.000086  -0.000014  -0.002712   0.000137  -0.000002   0.000323
    33  H    0.407116  -0.011405  -0.008570   0.000419   0.001249   0.000974
    34  H    0.453335  -0.005796   0.001123   0.000031   0.000008   0.000025
    35  H    0.407322   0.012912  -0.001964   0.001000   0.000202  -0.000201
    36  H    0.059978   0.246448  -0.002161   0.000135   0.000053   0.000801
    37  H    0.000073   0.000000  -0.177155   0.459963  -0.008611  -0.015195
    38  H    0.000009   0.000000   0.053778   0.370746   0.013265   0.008463
    39  H   -0.000816  -0.000003   0.000997   0.407268  -0.015202   0.003808
    40  H   -0.002840  -0.000172   0.058179  -0.095615   0.267946   0.047835
    41  H    0.000019  -0.000002  -0.110016  -0.035943  -0.008118   0.405022
    42  H    0.000077  -0.000001  -0.023548  -0.005265   0.012331   0.462545
    43  H    0.000413  -0.000058   0.016758   0.013430   0.007830   0.024668
              19         20         21         22         23         24
     1  C    0.030947  -0.049038  -0.005918   0.023955  -0.014063   0.014614
     2  C    0.070794  -0.021897  -0.131561   0.008446   0.001398  -0.021762
     3  C    0.134331   0.466002   0.411268  -0.025003   0.036788  -0.022066
     4  C    0.075675  -0.046861   0.004234   0.416424  -0.124369   0.007250
     5  C   -0.073337  -0.023918   0.043024   0.010308   0.426608   0.484149
     6  C    0.023002  -0.021807   0.006019  -0.052845  -0.086142  -0.049987
     7  C   -0.019849   0.015544  -0.001829  -0.007007   0.055952  -0.012213
     8  C    0.002751  -0.004238   0.004907  -0.000335  -0.000586   0.004204
     9  C   -0.002479   0.002053  -0.000164   0.003529   0.000313  -0.001294
    10  C   -0.005300   0.039235   0.064429  -0.008803  -0.001652  -0.005447
    11  O   -0.000002  -0.000012   0.000034  -0.000011  -0.000004  -0.000004
    12  C    0.001561  -0.007672  -0.000396  -0.002522  -0.001093   0.000916
    13  C    0.001886  -0.005554  -0.014639  -0.003907   0.000352   0.000354
    14  O   -0.000251   0.001070   0.007714  -0.000045   0.000001  -0.000027
    15  C   -0.285340   0.021836  -0.028363   0.003718   0.098921  -0.040396
    16  C   -0.022029  -0.003306   0.009742  -0.027781  -0.031677  -0.002285
    17  O   -0.010786  -0.002959   0.016448  -0.009144   0.000346  -0.000856
    18  C    0.242102   0.011943  -0.006872   0.014664  -0.011127   0.015046
    19  O    7.957215  -0.006109  -0.004181  -0.000748   0.000930   0.001482
    20  H   -0.006109   0.403707  -0.025103   0.003343   0.000078   0.001774
    21  H   -0.004181  -0.025103   0.461076  -0.001108  -0.000281   0.000154
    22  H   -0.000748   0.003343  -0.001108   0.446240  -0.004468   0.003856
    23  H    0.000930   0.000078  -0.000281  -0.004468   0.499836  -0.030411
    24  H    0.001482   0.001774   0.000154   0.003856  -0.030411   0.444608
    25  H    0.000001   0.000185  -0.000024   0.003041  -0.005213   0.004357
    26  H    0.000012  -0.000001  -0.000010   0.000250  -0.005955  -0.003884
    27  H    0.000001  -0.000120   0.000008  -0.000172  -0.000105  -0.000007
    28  H    0.000000   0.000045  -0.000031   0.000001   0.000000   0.000001
    29  H    0.000000  -0.000012   0.000016   0.000003   0.000000   0.000000
    30  H   -0.000512  -0.000985  -0.000053  -0.000100   0.000080  -0.002202
    31  H    0.000009   0.000106  -0.000006   0.000012   0.000004  -0.000065
    32  H    0.000021  -0.000078   0.000006   0.000014  -0.000134   0.000691
    33  H    0.000001  -0.000039   0.002218   0.000139   0.000000   0.000001
    34  H   -0.000003  -0.000005  -0.000277  -0.000026   0.000000   0.000000
    35  H    0.000000  -0.000007   0.000615   0.000457  -0.000002   0.000001
    36  H    0.000020  -0.000893   0.000297  -0.000025   0.000000  -0.000003
    37  H    0.000178  -0.000010  -0.000043  -0.000094  -0.000086  -0.000065
    38  H    0.000466   0.000037  -0.000042   0.000542   0.004230   0.000530
    39  H   -0.000780   0.000017   0.000123   0.003070   0.000282  -0.000034
    40  H    0.002433  -0.000196  -0.003551  -0.001145  -0.000037   0.000043
    41  H   -0.044505  -0.000329  -0.000201  -0.000337  -0.000196   0.000262
    42  H   -0.041621   0.000115  -0.000013   0.000418  -0.000193  -0.000875
    43  H    0.302347  -0.001047   0.000034   0.000122   0.000068   0.000148
              25         26         27         28         29         30
     1  C   -0.013741   0.037868  -0.119055  -0.017159   0.038442  -0.055825
     2  C   -0.015889   0.017936   0.007109  -0.025606  -0.008653  -0.015669
     3  C   -0.008544   0.006176   0.004933   0.003959   0.007640  -0.004109
     4  C   -0.012330  -0.002227   0.015785   0.000937  -0.002377   0.033305
     5  C   -0.040027  -0.063602  -0.027003  -0.000190  -0.000582  -0.009964
     6  C    0.479602   0.482307  -0.042847  -0.000826   0.001356  -0.071152
     7  C   -0.041714  -0.120062   0.489290   0.015877   0.010029   0.106092
     8  C    0.012623  -0.003851   0.000449  -0.020066  -0.106807   0.005527
     9  C    0.001321   0.000091  -0.012498   0.432575   0.454362   0.000589
    10  C   -0.004306   0.005375   0.021501  -0.024229  -0.072448  -0.016393
    11  O    0.000052   0.000048   0.011849  -0.003234  -0.001156  -0.000078
    12  C   -0.002127  -0.007646  -0.013655   0.000129   0.000155   0.402537
    13  C   -0.000801  -0.000388   0.001543  -0.013593   0.026860  -0.000396
    14  O    0.000015   0.000007  -0.000035  -0.003341   0.003525   0.000072
    15  C    0.001110  -0.004630   0.000832   0.000034  -0.000181   0.007967
    16  C    0.000029   0.001221   0.000055  -0.000001  -0.000036  -0.000475
    17  O   -0.000072   0.000055  -0.000007   0.000000   0.000000  -0.000006
    18  C   -0.000315   0.000130  -0.000071  -0.000008   0.000026   0.000376
    19  O    0.000001   0.000012   0.000001   0.000000   0.000000  -0.000512
    20  H    0.000185  -0.000001  -0.000120   0.000045  -0.000012  -0.000985
    21  H   -0.000024  -0.000010   0.000008  -0.000031   0.000016  -0.000053
    22  H    0.003041   0.000250  -0.000172   0.000001   0.000003  -0.000100
    23  H   -0.005213  -0.005955  -0.000105   0.000000   0.000000   0.000080
    24  H    0.004357  -0.003884  -0.000007   0.000001   0.000000  -0.002202
    25  H    0.470473  -0.028151  -0.006804   0.000004  -0.000003  -0.000117
    26  H   -0.028151   0.487564  -0.004760   0.000000  -0.000002   0.000155
    27  H   -0.006804  -0.004760   0.486319  -0.000023   0.000017   0.005264
    28  H    0.000004   0.000000  -0.000023   0.406785  -0.015310  -0.000003
    29  H   -0.000003  -0.000002   0.000017  -0.015310   0.421814   0.000000
    30  H   -0.000117   0.000155   0.005264  -0.000003   0.000000   0.471763
    31  H   -0.000250  -0.000143  -0.007090   0.000038  -0.000002  -0.028302
    32  H    0.000218   0.003369  -0.002597  -0.000003   0.000001  -0.026914
    33  H   -0.000006  -0.000001  -0.000002  -0.000249   0.000406  -0.000002
    34  H    0.000003   0.000000  -0.000002   0.000290   0.000728   0.000000
    35  H    0.000012   0.000001  -0.000007   0.000092  -0.000103  -0.000002
    36  H   -0.000002  -0.000001   0.000009   0.000139   0.000242  -0.000013
    37  H   -0.000008  -0.000001   0.000000   0.000000   0.000000   0.000000
    38  H    0.000139   0.000016  -0.000002   0.000000   0.000000  -0.000001
    39  H   -0.000005   0.000007   0.000000   0.000000   0.000000   0.000000
    40  H   -0.000008  -0.000004   0.000001   0.000000   0.000001   0.000003
    41  H    0.000000  -0.000002   0.000000   0.000000   0.000000  -0.000003
    42  H    0.000010   0.000019   0.000000   0.000000   0.000000   0.000038
    43  H    0.000001  -0.000001   0.000000   0.000000   0.000000   0.000021
              31         32         33         34         35         36
     1  C   -0.059009   0.059168  -0.017937   0.006670  -0.007895  -0.017229
     2  C    0.001477   0.019751  -0.123515   0.083782  -0.062580  -0.075711
     3  C    0.017534  -0.000324   0.059067  -0.003000   0.006712   0.035675
     4  C   -0.008882  -0.003862   0.007664  -0.001867   0.003375  -0.004806
     5  C    0.003989   0.001773   0.000461   0.000211   0.002356  -0.000328
     6  C    0.028336   0.015000   0.002629  -0.000873   0.001302   0.001484
     7  C    0.025664  -0.160787  -0.002763   0.000290   0.007534  -0.005325
     8  C   -0.043321  -0.004556  -0.016134  -0.009124   0.016314   0.005109
     9  C    0.005318   0.000729   0.004785  -0.008831  -0.011786  -0.110926
    10  C   -0.004252   0.004245   0.062472  -0.138387  -0.003103   0.189201
    11  O    0.001350   0.000314   0.000073   0.000076  -0.000145  -0.000022
    12  C    0.411325   0.440865   0.000224   0.000182   0.000336   0.000959
    13  C   -0.000220   0.000086   0.407116   0.453335   0.407322   0.059978
    14  O    0.000077  -0.000014  -0.011405  -0.005796   0.012912   0.246448
    15  C    0.000636  -0.002712  -0.008570   0.001123  -0.001964  -0.002161
    16  C    0.000013   0.000137   0.000419   0.000031   0.001000   0.000135
    17  O    0.000000  -0.000002   0.001249   0.000008   0.000202   0.000053
    18  C   -0.000116   0.000323   0.000974   0.000025  -0.000201   0.000801
    19  O    0.000009   0.000021   0.000001  -0.000003   0.000000   0.000020
    20  H    0.000106  -0.000078  -0.000039  -0.000005  -0.000007  -0.000893
    21  H   -0.000006   0.000006   0.002218  -0.000277   0.000615   0.000297
    22  H    0.000012   0.000014   0.000139  -0.000026   0.000457  -0.000025
    23  H    0.000004  -0.000134   0.000000   0.000000  -0.000002   0.000000
    24  H   -0.000065   0.000691   0.000001   0.000000   0.000001  -0.000003
    25  H   -0.000250   0.000218  -0.000006   0.000003   0.000012  -0.000002
    26  H   -0.000143   0.003369  -0.000001   0.000000   0.000001  -0.000001
    27  H   -0.007090  -0.002597  -0.000002  -0.000002  -0.000007   0.000009
    28  H    0.000038  -0.000003  -0.000249   0.000290   0.000092   0.000139
    29  H   -0.000002   0.000001   0.000406   0.000728  -0.000103   0.000242
    30  H   -0.028302  -0.026914  -0.000002   0.000000  -0.000002  -0.000013
    31  H    0.488404  -0.021308   0.000000   0.000000   0.000000   0.000005
    32  H   -0.021308   0.488749   0.000000   0.000000   0.000000   0.000005
    33  H    0.000000   0.000000   0.468014  -0.026413  -0.020164   0.000424
    34  H    0.000000   0.000000  -0.026413   0.459216  -0.021483   0.000465
    35  H    0.000000   0.000000  -0.020164  -0.021483   0.463812  -0.000063
    36  H    0.000005   0.000005   0.000424   0.000465  -0.000063   0.385351
    37  H    0.000000   0.000000   0.000001   0.000000   0.000000   0.000000
    38  H    0.000000  -0.000001  -0.000001   0.000000  -0.000001   0.000000
    39  H    0.000000   0.000000   0.000021   0.000001   0.000009   0.000000
    40  H    0.000000   0.000000   0.001594  -0.000015   0.000020   0.000007
    41  H    0.000000   0.000000  -0.000001   0.000000   0.000000   0.000000
    42  H   -0.000001  -0.000007  -0.000001   0.000000   0.000000   0.000000
    43  H    0.000000   0.000000   0.000015   0.000000   0.000001   0.000042
              37         38         39         40         41         42
     1  C    0.000275   0.000628   0.001140   0.006983   0.002423  -0.002572
     2  C   -0.000610   0.000966   0.000591   0.012688   0.000867   0.009475
     3  C   -0.001215   0.002719   0.006061   0.034076   0.013672   0.021803
     4  C    0.109576  -0.089297  -0.047387   0.004263   0.093093  -0.122100
     5  C   -0.004920  -0.002550   0.022514  -0.020138  -0.009412   0.028466
     6  C    0.000721   0.003836  -0.005979   0.006446   0.005213   0.000864
     7  C   -0.000030   0.001884  -0.002102  -0.003501  -0.001726   0.005645
     8  C   -0.000015   0.000331  -0.000303   0.000543   0.000097   0.000298
     9  C    0.000011  -0.000087   0.000261   0.000333  -0.000027  -0.000167
    10  C   -0.000055  -0.000343   0.000538  -0.007805  -0.000627   0.000713
    11  O    0.000000   0.000000   0.000000   0.000001   0.000000   0.000000
    12  C    0.000055   0.000238  -0.000236   0.000124   0.000103  -0.000012
    13  C    0.000073   0.000009  -0.000816  -0.002840   0.000019   0.000077
    14  O    0.000000   0.000000  -0.000003  -0.000172  -0.000002  -0.000001
    15  C   -0.177155   0.053778   0.000997   0.058179  -0.110016  -0.023548
    16  C    0.459963   0.370746   0.407268  -0.095615  -0.035943  -0.005265
    17  O   -0.008611   0.013265  -0.015202   0.267946  -0.008118   0.012331
    18  C   -0.015195   0.008463   0.003808   0.047835   0.405022   0.462545
    19  O    0.000178   0.000466  -0.000780   0.002433  -0.044505  -0.041621
    20  H   -0.000010   0.000037   0.000017  -0.000196  -0.000329   0.000115
    21  H   -0.000043  -0.000042   0.000123  -0.003551  -0.000201  -0.000013
    22  H   -0.000094   0.000542   0.003070  -0.001145  -0.000337   0.000418
    23  H   -0.000086   0.004230   0.000282  -0.000037  -0.000196  -0.000193
    24  H   -0.000065   0.000530  -0.000034   0.000043   0.000262  -0.000875
    25  H   -0.000008   0.000139  -0.000005  -0.000008   0.000000   0.000010
    26  H   -0.000001   0.000016   0.000007  -0.000004  -0.000002   0.000019
    27  H    0.000000  -0.000002   0.000000   0.000001   0.000000   0.000000
    28  H    0.000000   0.000000   0.000000   0.000000   0.000000   0.000000
    29  H    0.000000   0.000000   0.000000   0.000001   0.000000   0.000000
    30  H    0.000000  -0.000001   0.000000   0.000003  -0.000003   0.000038
    31  H    0.000000   0.000000   0.000000   0.000000   0.000000  -0.000001
    32  H    0.000000  -0.000001   0.000000   0.000000   0.000000  -0.000007
    33  H    0.000001  -0.000001   0.000021   0.001594  -0.000001  -0.000001
    34  H    0.000000   0.000000   0.000001  -0.000015   0.000000   0.000000
    35  H    0.000000  -0.000001   0.000009   0.000020   0.000000   0.000000
    36  H    0.000000   0.000000   0.000000   0.000007   0.000000   0.000000
    37  H    0.478538  -0.022904  -0.022421   0.001795   0.004375  -0.000039
    38  H   -0.022904   0.482194  -0.025123  -0.000618  -0.000285   0.002054
    39  H   -0.022421  -0.025123   0.469145   0.000808  -0.000083  -0.000322
    40  H    0.001795  -0.000618   0.000808   0.396955   0.000951  -0.000079
    41  H    0.004375  -0.000285  -0.000083   0.000951   0.527843  -0.029920
    42  H   -0.000039   0.002054  -0.000322  -0.000079  -0.029920   0.463826
    43  H    0.000065   0.000051   0.000015   0.000313  -0.001648   0.003184
              43
     1  C    0.000764
     2  C    0.013012
     3  C    0.015482
     4  C   -0.073396
     5  C   -0.001852
     6  C   -0.000335
     7  C    0.001464
     8  C   -0.000301
     9  C    0.000020
    10  C   -0.005120
    11  O    0.000000
    12  C   -0.000148
    13  C    0.000413
    14  O   -0.000058
    15  C    0.016758
    16  C    0.013430
    17  O    0.007830
    18  C    0.024668
    19  O    0.302347
    20  H   -0.001047
    21  H    0.000034
    22  H    0.000122
    23  H    0.000068
    24  H    0.000148
    25  H    0.000001
    26  H   -0.000001
    27  H    0.000000
    28  H    0.000000
    29  H    0.000000
    30  H    0.000021
    31  H    0.000000
    32  H    0.000000
    33  H    0.000015
    34  H    0.000000
    35  H    0.000001
    36  H    0.000042
    37  H    0.000065
    38  H    0.000051
    39  H    0.000015
    40  H    0.000313
    41  H   -0.001648
    42  H    0.003184
    43  H    0.383496
 Mulliken charges:
               1
     1  C    0.392704
     2  C    0.342221
     3  C   -1.182097
     4  C    0.543390
     5  C   -0.588613
     6  C   -0.988595
     7  C    0.238927
     8  C    0.348687
     9  C   -0.734770
    10  C    0.263337
    11  O   -0.426052
    12  C   -0.929474
    13  C   -0.728599
    14  O   -0.286325
    15  C    0.139176
    16  C   -0.538983
    17  O   -0.304189
    18  C   -0.469411
    19  O   -0.330333
    20  H    0.255108
    21  H    0.192297
    22  H    0.203073
    23  H    0.191601
    24  H    0.209440
    25  H    0.207260
    26  H    0.202713
    27  H    0.191896
    28  H    0.262964
    29  H    0.242049
    30  H    0.199485
    31  H    0.188669
    32  H    0.187833
    33  H    0.207239
    34  H    0.209667
    35  H    0.205122
    36  H    0.290659
    37  H    0.197852
    38  H    0.194132
    39  H    0.204122
    40  H    0.291383
    41  H    0.189441
    42  H    0.214855
    43  H    0.300142
 Sum of Mulliken charges =   0.00000
 Mulliken charges with hydrogens summed into heavy atoms:
               1
     1  C    0.392704
     2  C    0.342221
     3  C   -0.734692
     4  C    0.746463
     5  C   -0.187573
     6  C   -0.578622
     7  C    0.430822
     8  C    0.348687
     9  C   -0.229757
    10  C    0.263337
    11  O   -0.426052
    12  C   -0.353487
    13  C   -0.106571
    14  O    0.004334
    15  C    0.139176
    16  C    0.057123
    17  O   -0.012806
    18  C   -0.065115
    19  O   -0.030191
 Electronic spatial extent (au):  <R**2>=           5359.1996
 Charge=              0.0000 electrons
 Dipole moment (field-independent basis, Debye):
    X=              3.9539    Y=             -0.7808    Z=             -2.3782  Tot=              4.6796
 Quadrupole moment (field-independent basis, Debye-Ang):
   XX=           -139.8628   YY=           -119.7220   ZZ=           -114.6050
   XY=             14.0245   XZ=            -15.7253   YZ=              4.3685
 Traceless Quadrupole moment (field-independent basis, Debye-Ang):
   XX=            -15.1329   YY=              5.0079   ZZ=             10.1250
   XY=             14.0245   XZ=            -15.7253   YZ=              4.3685
 Octapole moment (field-independent basis, Debye-Ang**2):
  XXX=            123.7451  YYY=             18.0210  ZZZ=             -2.6143  XYY=             21.6015
  XXY=            -47.4557  XXZ=              5.8873  XZZ=            -17.5504  YZZ=            -21.8234
  YYZ=            -11.1880  XYZ=            -12.1391
 Hexadecapole moment (field-independent basis, Debye-Ang**3):
 XXXX=          -4819.9162 YYYY=          -1994.0746 ZZZZ=           -814.9731 XXXY=            288.2370
 XXXZ=           -176.2658 YYYX=            -24.3182 YYYZ=             44.1856 ZZZX=            -71.1877
 ZZZY=            -37.1768 XXYY=          -1088.3759 XXZZ=           -877.8912 YYZZ=           -441.3400
 XXYZ=             12.3308 YYXZ=             19.1280 ZZXY=             -7.5562
 N-N= 1.608260204424D+03 E-N=-5.285238166306D+03  KE= 8.827854539168D+02
 1\1\GINC-SNODE28\SP\RmPW1PW91\6-311+G(d,p)\C15H24O4\ROOT\25-Jan-2024\0
 \\# nmr=giao mpw1pw91/6-311+g(d,p) scrf(smd,solvent=methanol,read) gue
 ss=read geom=check\\NMR calculation\\0,1\C,0,-1.7272754571,0.674979195
 4,-0.0476918469\C,0,-0.9657166927,-0.4320106401,0.1269398057\C,0,0.494
 0293974,-0.4990296009,0.4731140533\C,0,1.4142093235,0.3126630333,-0.47
 63209577\C,0,1.2751237995,1.8339570367,-0.2483416041\C,0,-0.0384873656
 ,2.4635608061,-0.7463850835\C,0,-1.3374109497,2.1308380894,0.018648955
 3\C,0,-3.1217094846,0.2725269661,-0.297794966\C,0,-3.2276911188,-1.237
 9399184,-0.1752891761\C,0,-1.7659259146,-1.7252520971,-0.0660792912\O,
 0,-4.0587367243,1.030664091,-0.5522776038\C,0,-1.3197998005,2.63122433
 13,1.4778907697\C,0,-1.3116678555,-2.4850096225,-1.3160584479\O,0,-1.5
 523922823,-2.6324643726,1.0283744855\C,0,2.9088772733,-0.1631855813,-0
 .4347618514\C,0,3.6724843811,0.3396037402,-1.6697686472\O,0,2.97833739
 ,-1.6077247895,-0.4246431291\C,0,3.6815469268,0.2478554012,0.828114600
 9\O,0,3.1410877856,-0.282836916,2.0378396619\H,0,0.6302356143,-0.13581
 41182,1.4995743176\H,0,0.805077329,-1.5451076333,0.4800752055\H,0,1.08
 16664399,0.0970257733,-1.5032796015\H,0,2.0882890729,2.3535673575,-0.7
 678690972\H,0,1.4121308289,2.0515526443,0.8193265876\H,0,-0.1780492325
 ,2.1989220584,-1.8037454897\H,0,0.0814006082,3.5551885702,-0.717103302
 7\H,0,-2.1426204856,2.6790102723,-0.4888703635\H,0,-3.7815511758,-1.48
 24497891,0.7397746171\H,0,-3.7828300543,-1.664387975,-1.0173467204\H,0
 ,-0.5754742731,2.1051328925,2.0854518071\H,0,-2.2985544591,2.483502323
 5,1.9495056701\H,0,-1.0885585418,3.7032243281,1.5132463034\H,0,-0.2473
 207152,-2.7373007752,-1.2604336058\H,0,-1.8799423564,-3.4179085051,-1.
 4062885164\H,0,-1.4818790732,-1.8858611353,-2.2160917096\H,0,-1.824314
 3038,-2.1815681719,1.8468385317\H,0,4.6912205857,-0.0634017124,-1.6670
 155308\H,0,3.7418720506,1.4312624259,-1.7078206989\H,0,3.1746176342,0.
 0009122302,-2.5864173232\H,0,2.487557772,-1.9363599477,-1.1978427666\H
 ,0,4.7262478178,-0.0764327587,0.7088839943\H,0,3.6803159732,1.33510336
 83,0.9374891127\H,0,3.0827803126,-1.245430875,1.9107488515\\Version=ES
 64L-G09RevD.01\State=1-A\HF=-887.0179164\RMSD=3.323e-09\Dipole=1.57095
 09,-0.2198324,-0.9345841\Quadrupole=-11.3976382,3.745006,7.6526322,10.
 8181844,-11.3034129,2.9096696\PG=C01 [X(C15H24O4)]\\@


 I (ERNEST RUTHERFORD) CAME INTO THE ROOM, WHICH WAS HALF DARK, AND PRESENTLY
 SPOTTED LORD KELVIN IN THE AUDIENCE AND REALIZED I WAS IN TROUBLE AT
 THE LAST PART OF MY SPEECH DEALING THE AGE OF THE EARTH, WHERE MY VIEWS
 CONFLICTED WITH HIS.  TO MY RELIEF KELVIN FELL FAST ASLEEP, BUT AS I CAME
 TO THE IMPORTANT POINT, I SAW THE OLD BIRD SIT UP AND COCK A BALEFUL GLANCE
 AT ME! THEN A SUDDEN INSPIRATION CAME AND I SAID LORD KELVIN HAD LIMITED
 THE AGE OF THE EARTH PROVIDED NO NEW SOURCE WAS DISCOVERED. THAT
 PROPHETIC UTTERANCE REFERS TO WHAT WE ARE NOW CONSIDERING TONIGHT, RADIUM!
 BEHOLD!  THE OLD BOY BEAMED UPON ME.
 Job cpu time:       0 days  1 hours 15 minutes 16.1 seconds.
 File lengths (MBytes):  RWF=    324 Int=      0 D2E=      0 Chk=    481 Scr=      1
 Normal termination of Gaussian 09 at Thu Jan 25 10:41:47 2024.
