# Supplementary material for: New patchoulol- and guaiane-type sesquiterpenoids from Sanguisorba officinalis with anti-melanogenic activity
Source: Nat Prod Bioprospect. 2026 May 12;16(1):63. doi: 10.1007/s13659-026-00616-0 (PMC13161421; doi:10.1007/s13659-026-00616-0)
Supplement: Supplementary file 2 — Additional file 2. It includes the calculated NMR data of compound 11. [file 13659_2026_616_MOESM2_ESM.zip › New folder/11S-nmr-21.log]

 Entering Gaussian System, Link 0=/gpfs/home/zhengshan/software/Gaussian/g09/g09
 Input=DY-202A-7R_21-2.gjf
 Output=DY-202A-7R_21-2.log
 Initial command:
 /gpfs/home/zhengshan/software/Gaussian/g09/l1.exe "/gpfs/home/zhengshan/software/Gaussian/g09/scratch/zhengshan/%J/Gau-5384.inp" -scrdir="/gpfs/home/zhengshan/software/Gaussian/g09/scratch/zhengshan/%J/"
 Entering Link 1 = /gpfs/home/zhengshan/software/Gaussian/g09/l1.exe PID=      5385.
  
 Copyright (c) 1988,1990,1992,1993,1995,1998,2003,2009,2013,
            Gaussian, Inc.  All Rights Reserved.
  
 This is part of the Gaussian(R) 09 program.  It is based on
 the Gaussian(R) 03 system (copyright 2003, Gaussian, Inc.),
 the Gaussian(R) 98 system (copyright 1998, Gaussian, Inc.),
 the Gaussian(R) 94 system (copyright 1995, Gaussian, Inc.),
 the Gaussian 92(TM) system (copyright 1992, Gaussian, Inc.),
 the Gaussian 90(TM) system (copyright 1990, Gaussian, Inc.),
 the Gaussian 88(TM) system (copyright 1988, Gaussian, Inc.),
 the Gaussian 86(TM) system (copyright 1986, Carnegie Mellon
 University), and the Gaussian 82(TM) system (copyright 1983,
 Carnegie Mellon University). Gaussian is a federally registered
 trademark of Gaussian, Inc.
  
 This software contains proprietary and confidential information,
 including trade secrets, belonging to Gaussian, Inc.
  
 This software is provided under written license and may be
 used, copied, transmitted, or stored only in accord with that
 written license.
  
 The following legend is applicable only to US Government
 contracts under FAR:
  
                    RESTRICTED RIGHTS LEGEND
  
 Use, reproduction and disclosure by the US Government is
 subject to restrictions as set forth in subparagraphs (a)
 and (c) of the Commercial Computer Software - Restricted
 Rights clause in FAR 52.227-19.
  
 Gaussian, Inc.
 340 Quinnipiac St., Bldg. 40, Wallingford CT 06492
  
  
 ---------------------------------------------------------------
 Warning -- This program may not be used in any manner that
 competes with the business of Gaussian, Inc. or will provide
 assistance to any competitor of Gaussian, Inc.  The licensee
 of this program is prohibited from giving any competitor of
 Gaussian, Inc. access to this program.  By using this program,
 the user acknowledges that Gaussian, Inc. is engaged in the
 business of creating and licensing software in the field of
 computational chemistry and represents and warrants to the
 licensee that it is not a competitor of Gaussian, Inc. and that
 it will not use this program in any manner prohibited above.
 ---------------------------------------------------------------
  

 Cite this work as:
 Gaussian 09, Revision D.01,
 M. J. Frisch, G. W. Trucks, H. B. Schlegel, G. E. Scuseria, 
 M. A. Robb, J. R. Cheeseman, G. Scalmani, V. Barone, B. Mennucci, 
 G. A. Petersson, H. Nakatsuji, M. Caricato, X. Li, H. P. Hratchian, 
 A. F. Izmaylov, J. Bloino, G. Zheng, J. L. Sonnenberg, M. Hada, 
 M. Ehara, K. Toyota, R. Fukuda, J. Hasegawa, M. Ishida, T. Nakajima, 
 Y. Honda, O. Kitao, H. Nakai, T. Vreven, J. A. Montgomery, Jr., 
 J. E. Peralta, F. Ogliaro, M. Bearpark, J. J. Heyd, E. Brothers, 
 K. N. Kudin, V. N. Staroverov, T. Keith, R. Kobayashi, J. Normand, 
 K. Raghavachari, A. Rendell, J. C. Burant, S. S. Iyengar, J. Tomasi, 
 M. Cossi, N. Rega, J. M. Millam, M. Klene, J. E. Knox, J. B. Cross, 
 V. Bakken, C. Adamo, J. Jaramillo, R. Gomperts, R. E. Stratmann, 
 O. Yazyev, A. J. Austin, R. Cammi, C. Pomelli, J. W. Ochterski, 
 R. L. Martin, K. Morokuma, V. G. Zakrzewski, G. A. Voth, 
 P. Salvador, J. J. Dannenberg, S. Dapprich, A. D. Daniels, 
 O. Farkas, J. B. Foresman, J. V. Ortiz, J. Cioslowski, 
 and D. J. Fox, Gaussian, Inc., Wallingford CT, 2013.
 
 ******************************************
 Gaussian 09:  ES64L-G09RevD.01 24-Apr-2013
                25-Jan-2024 
 ******************************************
 %chk=DY-202A-7R_21.chk
 %mem=16GB
 %nprocshared=4
 Will use up to    4 processors via shared memory.
 ----------------------------------------------------------------------
 # nmr=giao mpw1pw91/6-311+g(d,p) scrf(smd,solvent=methanol,read) guess
 =read geom=check
 ----------------------------------------------------------------------
 1/29=2,38=1,40=2/1;
 2/12=2,40=1/2;
 3/5=4,6=6,7=111,11=2,14=-4,16=1,25=1,30=1,70=32203,72=3,74=-7,116=-2/1,2,8,3;
 4/5=1/1;
 5/5=2,38=6,53=3/2;
 8/6=1,10=90,11=11/1;
 10/13=100,45=16/2;
 6/7=2,8=2,9=2,10=2,28=1/1;
 99/9=1/99;
 ---------------
 NMR calculation
 ---------------
 Structure from the checkpoint file:  "DY-202A-7R_21.chk"
 Charge =  0 Multiplicity = 1
 Redundant internal coordinates found in file.
 C,0,-1.7536461613,0.6257581151,-0.1106746828
 C,0,-0.9546726493,-0.3786453039,0.3221891606
 C,0,0.4558603905,-0.278813957,0.8313687319
 C,0,1.4390774657,0.4368891485,-0.1278409336
 C,0,1.1804786436,1.9581337329,-0.1888198141
 C,0,-0.0941063209,2.3835382624,-0.9384435265
 C,0,-1.454902865,2.0962429571,-0.2677463084
 C,0,-3.0892045289,0.0825714033,-0.4120587878
 C,0,-3.1185258847,-1.3860387592,-0.0267961651
 C,0,-1.6473937896,-1.7463231042,0.2402763708
 O,0,-4.0406203842,0.7123984,-0.8759695327
 C,0,-1.6374430056,2.8450924833,1.0684477699
 C,0,-1.0415113605,-2.6036572266,-0.8790698502
 O,0,-1.5691140268,-2.44567339,1.4954673028
 C,0,2.9260726299,0.1113319432,0.2119302886
 C,0,3.385554612,0.6632722325,1.5631525675
 O,0,3.6838561339,0.7257379054,-0.8617934247
 C,0,3.2419775587,-1.3965776905,0.1375586298
 O,0,2.8655433422,-1.9730679915,-1.1116393097
 H,0,0.4404190746,0.2570407652,1.7911921044
 H,0,0.8105619653,-1.2864278412,1.0592521785
 H,0,1.2816838361,0.0287421699,-1.1343572124
 H,0,2.0290017414,2.4284127873,-0.6961544577
 H,0,1.1635582373,2.3705556601,0.8285289299
 H,0,-0.0917691704,1.9218335477,-1.9358081186
 H,0,-0.0401429239,3.4683573039,-1.1041256392
 H,0,-2.221872122,2.4859272685,-0.9507611147
 H,0,-3.6971968492,-1.4919785284,0.8990887044
 H,0,-3.6025832943,-1.9948561442,-0.7966313779
 H,0,-0.9561565696,2.4772947546,1.843430191
 H,0,-2.661458321,2.7257454531,1.4416080163
 H,0,-1.4509303197,3.9182749104,0.9359374786
 H,0,0.0372138742,-2.7411872708,-0.7381703033
 H,0,-1.5194833946,-3.5899416862,-0.8848933012
 H,0,-1.1962534217,-2.1354316815,-1.8570375164
 H,0,-0.7026302345,-2.8845531071,1.5443226456
 H,0,4.4390891411,0.4109135427,1.7383748582
 H,0,2.801188265,0.2423892747,2.3888115172
 H,0,3.2926359247,1.7528745211,1.5956073946
 H,0,4.6267139482,0.6542418891,-0.6302622705
 H,0,4.3245176364,-1.5178745575,0.3034894323
 H,0,2.7297367665,-1.9677778343,0.9154066404
 H,0,3.2321764105,-1.379844358,-1.7926872655
 Recover connectivity data from disk.
                          Input orientation:                          
 ---------------------------------------------------------------------
 Center     Atomic      Atomic             Coordinates (Angstroms)
 Number     Number       Type             X           Y           Z
 ---------------------------------------------------------------------
      1          6           0       -1.753646    0.625758   -0.110675
      2          6           0       -0.954673   -0.378645    0.322189
      3          6           0        0.455860   -0.278814    0.831369
      4          6           0        1.439077    0.436889   -0.127841
      5          6           0        1.180479    1.958134   -0.188820
      6          6           0       -0.094106    2.383538   -0.938444
      7          6           0       -1.454903    2.096243   -0.267746
      8          6           0       -3.089205    0.082571   -0.412059
      9          6           0       -3.118526   -1.386039   -0.026796
     10          6           0       -1.647394   -1.746323    0.240276
     11          8           0       -4.040620    0.712398   -0.875970
     12          6           0       -1.637443    2.845092    1.068448
     13          6           0       -1.041511   -2.603657   -0.879070
     14          8           0       -1.569114   -2.445673    1.495467
     15          6           0        2.926073    0.111332    0.211930
     16          6           0        3.385555    0.663272    1.563153
     17          8           0        3.683856    0.725738   -0.861793
     18          6           0        3.241978   -1.396578    0.137559
     19          8           0        2.865543   -1.973068   -1.111639
     20          1           0        0.440419    0.257041    1.791192
     21          1           0        0.810562   -1.286428    1.059252
     22          1           0        1.281684    0.028742   -1.134357
     23          1           0        2.029002    2.428413   -0.696154
     24          1           0        1.163558    2.370556    0.828529
     25          1           0       -0.091769    1.921834   -1.935808
     26          1           0       -0.040143    3.468357   -1.104126
     27          1           0       -2.221872    2.485927   -0.950761
     28          1           0       -3.697197   -1.491979    0.899089
     29          1           0       -3.602583   -1.994856   -0.796631
     30          1           0       -0.956157    2.477295    1.843430
     31          1           0       -2.661458    2.725745    1.441608
     32          1           0       -1.450930    3.918275    0.935937
     33          1           0        0.037214   -2.741187   -0.738170
     34          1           0       -1.519483   -3.589942   -0.884893
     35          1           0       -1.196253   -2.135432   -1.857038
     36          1           0       -0.702630   -2.884553    1.544323
     37          1           0        4.439089    0.410914    1.738375
     38          1           0        2.801188    0.242389    2.388812
     39          1           0        3.292636    1.752875    1.595607
     40          1           0        4.626714    0.654242   -0.630262
     41          1           0        4.324518   -1.517875    0.303489
     42          1           0        2.729737   -1.967778    0.915407
     43          1           0        3.232176   -1.379844   -1.792687
 ---------------------------------------------------------------------
                    Distance matrix (angstroms):
                    1          2          3          4          5
     1  C    0.000000
     2  C    1.354458   0.000000
     3  C    2.566635   1.502942   0.000000
     4  C    3.198351   2.568592   1.548880   0.000000
     5  C    3.223417   3.206328   2.563160   1.544272   0.000000
     6  C    2.555203   3.155856   3.243889   2.607139   1.538659
     7  C    1.508723   2.592938   3.240365   3.338885   2.640178
     8  C    1.472956   2.303924   3.774148   4.551006   4.668808
     9  C    2.432542   2.412238   3.839092   4.909687   5.448961
    10  C    2.400255   1.535290   2.631853   3.798451   4.680169
    11  O    2.413179   3.485546   4.910789   5.537390   5.411461
    12  C    2.515806   3.378692   3.767880   4.086016   3.210623
    13  C    3.395098   2.530068   3.251556   3.995321   5.120900
    14  O    3.470942   2.454939   3.039215   4.471411   5.458077
    15  C    4.718949   3.913109   2.576406   1.559675   2.572620
    16  C    5.405043   4.632834   3.163249   2.588336   3.099747
    17  O    5.490046   4.912985   3.780989   2.379317   2.870295
    18  C    5.395157   4.322285   3.081106   2.585051   3.950999
    19  O    5.393769   4.380879   3.528789   2.968258   4.375544
    20  H    2.926939   2.123287   1.099381   2.170795   2.713273
    21  H    3.405928   2.117400   1.092259   2.184958   3.495955
    22  H    3.258463   2.699774   2.154218   1.097466   2.151008
    23  H    4.230931   4.221245   3.483845   2.153406   1.094780
    24  H    3.526543   3.507333   2.742263   2.174769   1.097896
    25  H    2.787967   3.336968   3.577711   2.795943   2.161458
    26  H    3.464594   4.203590   4.246581   3.511556   2.146736
    27  H    2.094089   3.381120   4.241466   4.275314   3.526345
    28  H    3.046608   3.015587   4.327151   5.581794   6.072770
    29  H    3.279745   3.297776   4.697462   5.637287   6.234841
    30  H    2.807615   3.235826   3.257943   3.712992   2.994124
    31  H    2.764715   3.715301   4.372350   4.951407   4.243584
    32  H    3.468098   4.368808   4.611111   4.647991   3.468652
    33  H    3.864874   2.773050   2.949915   3.526740   4.867490
    34  H    4.292595   3.476850   4.220321   5.053868   6.209304
    35  H    3.314308   2.809571   3.661152   4.068406   5.018873
    36  H    4.020688   2.799412   2.939435   4.291273   5.477362
    37  H    6.466461   5.632198   4.143006   3.533201   4.089806
    38  H    5.209695   4.331640   2.863188   2.868225   3.494948
    39  H    5.444883   4.919817   3.571990   2.852678   2.772638
    40  H    6.401545   5.755510   4.516966   3.234300   3.711003
    41  H    6.458387   5.400745   4.096393   3.511825   4.712747
    42  H    5.280151   4.056122   2.833756   2.921744   4.362602
    43  H    5.631166   4.796333   3.975660   3.047530   4.233669
                    6          7          8          9         10
     6  C    0.000000
     7  C    1.544066   0.000000
     8  C    3.813416   2.597430   0.000000
     9  C    4.918122   3.866780   1.518586   0.000000
    10  C    4.567038   3.880780   2.418515   1.537973   0.000000
    11  O    4.286209   2.995145   1.231701   2.444339   3.608164
    12  C    2.573428   1.542566   3.454133   4.614720   4.665519
    13  C    5.076733   4.757486   3.409834   2.554008   1.534618
    14  O    5.605431   4.873497   3.513026   2.416772   1.439001
    15  C    3.950666   4.833519   6.047623   6.231876   4.936424
    16  C    4.617937   5.369881   6.794202   7.002191   5.734694
    17  O    4.126400   5.351450   6.818378   7.171417   5.978952
    18  C    5.155241   5.867261   6.524862   6.362635   4.902940
    19  O    5.269681   5.994806   6.338303   6.109875   4.716534
    20  H    3.501231   3.348752   4.164492   4.320981   3.282951
    21  H    4.275262   4.282023   4.387151   4.077641   2.631306
    22  H    2.734272   3.537581   4.430494   4.752909   3.690524
    23  H    2.137359   3.525828   5.637350   6.441671   5.641029
    24  H    2.168889   2.851913   4.985972   5.760193   5.019580
    25  H    1.099051   2.161246   3.832664   4.873151   4.539899
    26  H    1.098724   2.140975   4.608609   5.848268   5.619926
    27  H    2.130263   1.098456   2.611242   4.080419   4.434021
    28  H    5.601644   4.389159   2.137281   1.096971   2.168045
    29  H    5.612474   4.650736   2.174203   1.094357   2.227041
    30  H    2.913888   2.202502   3.920692   4.806135   4.570214
    31  H    3.517534   2.184935   3.256596   4.389976   4.740350
    32  H    2.776633   2.183729   4.383339   5.643002   5.710535
    33  H    5.130318   5.084136   4.225453   3.507303   2.187468
    34  H    6.141419   5.719942   4.021809   2.854900   2.163631
    35  H    4.741269   4.527672   3.254346   2.757989   2.180289
    36  H    5.855529   5.353302   4.281004   3.248155   1.971974
    37  H    5.621963   6.450116   7.836286   7.966330   6.628970
    38  H    4.902844   5.348681   6.524350   6.597723   5.325511
    39  H    4.276584   5.111664   6.895544   7.320380   6.203644
    40  H    5.037022   6.260739   7.740143   8.032164   6.773845
    41  H    6.023924   6.840311   7.618183   7.451534   5.976614
    42  H    5.508612   5.952086   6.310798   5.952171   4.434424
    43  H    5.094795   6.031363   6.633600   6.591648   5.298816
                   11         12         13         14         15
    11  O    0.000000
    12  C    3.755583   0.000000
    13  C    4.471117   5.816944   0.000000
    14  O    4.658913   5.308410   2.437571   0.000000
    15  C    7.076695   5.388204   4.929825   5.328456   0.000000
    16  C    7.816636   5.498689   6.019650   5.849689   1.530217
    17  O    7.724501   6.044313   5.780508   6.573296   1.450728
    18  C    7.649265   6.532003   4.564959   5.107947   1.542439
    19  O    7.413661   6.945814   3.964443   5.165902   2.469863
    20  H    5.234579   3.396746   4.184496   3.380879   2.948520
    21  H    5.592348   4.802320   2.987032   2.682721   2.673401
    22  H    5.372250   4.615786   3.520218   4.600626   2.126811
    23  H    6.310099   4.090264   5.897732   6.442543   2.645414
    24  H    5.721737   2.851027   5.702720   5.577487   2.930997
    25  H    4.263733   3.502437   4.743287   5.747288   4.122871
    26  H    4.863248   2.767653   6.158145   6.638629   4.669053
    27  H    2.541426   2.132548   5.225157   5.543538   5.787218
    28  H    2.850973   4.804316   3.383836   2.407060   6.849123
    29  H    2.743610   5.546657   2.633728   3.097087   6.933727
    30  H    4.474808   1.095456   5.765012   4.973169   4.830246
    31  H    3.365534   1.096403   6.034261   5.285801   6.290292
    32  H    4.501905   1.097300   6.782144   6.389591   5.845952
    33  H    5.345557   6.105315   1.096547   2.767084   4.169540
    34  H    4.986616   6.726003   1.096015   2.641577   5.887734
    35  H    4.142832   5.792990   1.095263   3.387413   5.130511
    36  H    5.471568   5.824875   2.463042   0.972521   4.890612
    37  H    8.878692   6.580142   6.780534   6.657146   2.170023
    38  H    7.595397   5.312144   5.791836   5.208002   2.184396
    39  H    7.808196   5.077058   6.624819   6.424519   2.177979
    40  H    8.671011   6.850190   6.542522   7.246826   1.973885
    41  H    8.737321   7.427356   5.601039   6.084120   2.149034
    42  H    7.498674   6.500723   4.224547   4.364055   2.203662
    43  H    7.623085   7.053324   4.538372   5.916109   2.517101
                   16         17         18         19         20
    16  C    0.000000
    17  O    2.444023   0.000000
    18  C    2.509166   2.387087   0.000000
    19  O    3.791466   2.831186   1.426373   0.000000
    20  H    2.981753   4.216384   3.649341   4.391018   0.000000
    21  H    3.268919   3.999381   2.602582   3.067115   1.747866
    22  H    3.479290   2.516054   2.737162   2.552718   3.052652
    23  H    3.171817   2.380143   4.098407   4.499496   3.664061
    24  H    2.896853   3.451741   4.357587   5.052531   2.432405
    25  H    5.091020   4.103596   5.140483   4.959356   4.116466
    26  H    5.168973   4.631291   5.998474   6.168645   4.350443
    27  H    6.409763   6.163101   6.790577   6.766854   4.424256
    28  H    7.433132   7.905626   6.981488   6.880700   4.579823
    29  H    7.840172   7.778051   6.933878   6.475829   5.302239
    30  H    4.713777   5.649416   5.961645   6.568375   2.623486
    31  H    6.390222   7.040505   7.317421   7.690622   3.979743
    32  H    5.863448   6.307944   7.135016   7.585014   4.208717
    33  H    5.300737   5.033175   3.584046   2.954477   3.943301
    34  H    6.938455   6.760205   5.341139   4.679119   5.079560
    35  H    6.365800   5.743890   4.921607   4.132817   4.659635
    36  H    5.413010   6.169672   4.444433   4.540573   3.352181
    37  H    1.097416   2.725870   2.694942   4.035095   4.001978
    38  H    1.095600   3.402817   2.819335   4.143133   2.435281
    39  H    1.094039   2.692003   3.470954   4.625391   3.226595
    40  H    2.520243   0.973498   2.590927   3.199407   4.852450
    41  H    2.688086   2.608089   1.101880   2.082882   4.522146
    42  H    2.787848   3.365087   1.092569   2.031597   3.310256
    43  H    3.931858   2.346072   1.930343   0.974762   4.828819
                   21         22         23         24         25
    21  H    0.000000
    22  H    2.600683   0.000000
    23  H    4.285568   2.551259   0.000000
    24  H    3.681218   3.057935   1.754138   0.000000
    25  H    4.480796   2.472345   2.508193   3.068999   0.000000
    26  H    5.292625   3.684982   2.351443   2.527690   1.756729
    27  H    5.240847   4.283266   4.258880   3.826267   2.413681
    28  H    4.515284   5.588984   7.120647   6.208952   5.717505
    29  H    4.839631   5.297648   7.161714   6.664388   5.381821
    30  H    4.231056   4.457640   3.919573   2.352575   3.916420
    31  H    5.319648   5.427503   5.163221   3.890087   4.319319
    32  H    5.676133   5.184763   4.122298   3.040152   3.752335
    33  H    2.438262   3.062381   5.540194   5.463800   4.816091
    34  H    3.809854   4.582973   6.989132   6.757371   5.789858
    35  H    3.640448   3.368396   5.707766   5.751948   4.205650
    36  H    2.253674   4.427202   6.380373   5.622383   5.965385
    37  H    4.063051   4.285773   3.975646   3.923916   6.025876
    38  H    2.840353   3.842819   3.859014   3.105705   5.467364
    39  H    3.960521   3.803849   2.702831   2.345828   4.894246
    40  H    4.602573   3.440144   3.146448   4.131253   5.057205
    41  H    3.601754   3.703817   4.673528   5.038573   6.029066
    42  H    2.041608   3.206943   4.734411   4.613199   5.587432
    43  H    3.742526   2.494381   4.141598   5.021499   4.687235
                   26         27         28         29         30
    26  H    0.000000
    27  H    2.397630   0.000000
    28  H    6.480111   4.628419   0.000000
    29  H    6.529337   4.691219   1.771244   0.000000
    30  H    3.241816   3.067510   4.915304   5.828691   0.000000
    31  H    3.728743   2.444213   4.376788   5.308438   1.769532
    32  H    2.520834   2.491105   5.858149   6.526601   1.773349
    33  H    6.220800   5.698367   4.264618   3.715986   5.906268
    34  H    7.214991   6.116688   3.510908   2.625146   6.676260
    35  H    5.771128   4.819771   3.776901   2.633372   5.918476
    36  H    6.914668   6.113559   3.364970   3.831626   5.376165
    37  H    6.123013   7.477001   8.397890   8.768266   5.778377
    38  H    5.539011   6.435631   6.888854   7.494038   4.405665
    39  H    4.619400   6.118101   7.737698   8.204410   4.317226
    40  H    5.470223   7.096543   8.731132   8.646776   6.372685
    41  H    6.774522   7.775525   8.043837   8.017275   6.798405
    42  H    6.426687   6.916394   6.444542   6.559732   5.848565
    43  H    5.889588   6.737928   7.434679   6.934285   6.755813
                   31         32         33         34         35
    31  H    0.000000
    32  H    1.772909   0.000000
    33  H    6.474691   7.026069   0.000000
    34  H    6.826758   7.726153   1.779106   0.000000
    35  H    6.054662   6.671801   1.772074   1.779084   0.000000
    36  H    5.943316   6.870848   2.403684   2.658178   3.517684
    37  H    7.474242   6.902016   5.953614   7.641529   7.153178
    38  H    6.074929   5.805471   5.130234   6.638683   6.297683
    39  H    6.035017   5.256001   6.020040   7.606251   6.869484
    40  H    7.855013   7.074225   5.709999   7.473531   6.572230
    41  H    8.252726   7.956602   4.578485   6.313324   5.960551
    42  H    7.167359   7.219696   3.253023   4.891663   4.809153
    43  H    7.877275   7.579377   3.629469   5.318542   4.492888
                   36         37         38         39         40
    36  H    0.000000
    37  H    6.110240   0.000000
    38  H    4.771548   1.770364   0.000000
    39  H    6.121317   1.770762   1.775460   0.000000
    40  H    6.756760   2.388484   3.552038   2.818023   0.000000
    41  H    5.355342   2.406709   3.125321   3.664990   2.383549
    42  H    3.607930   3.042587   2.657229   3.823975   3.586447
    43  H    5.374243   4.139064   4.505810   4.614989   2.726440
                   41         42         43
    41  H    0.000000
    42  H    1.766404   0.000000
    43  H    2.367745   2.816360   0.000000
 Stoichiometry    C15H24O4
 Framework group  C1[X(C15H24O4)]
 Deg. of freedom   123
 Full point group                 C1      NOp   1
 Largest Abelian subgroup         C1      NOp   1
 Largest concise Abelian subgroup C1      NOp   1
                         Standard orientation:                         
 ---------------------------------------------------------------------
 Center     Atomic      Atomic             Coordinates (Angstroms)
 Number     Number       Type             X           Y           Z
 ---------------------------------------------------------------------
      1          6           0       -1.810173    0.612023   -0.103399
      2          6           0       -1.000393   -0.386715    0.322434
      3          6           0        0.417240   -0.278245    0.809656
      4          6           0        1.382713    0.436660   -0.167995
      5          6           0        1.116629    1.956454   -0.232824
      6          6           0       -0.170988    2.372542   -0.965206
      7          6           0       -1.520219    2.082933   -0.272498
      8          6           0       -3.147774    0.061603   -0.381722
      9          6           0       -3.164894   -1.405104    0.011445
     10          6           0       -1.688340   -1.757735    0.258025
     11          8           0       -4.108824    0.684964   -0.834371
     12          6           0       -1.685757    2.837908    1.062463
     13          6           0       -1.095760   -2.618267   -0.865979
     14          8           0       -1.588039   -2.450237    1.515445
     15          6           0        2.876078    0.119199    0.150856
     16          6           0        3.353564    0.680080    1.492118
     17          8           0        3.614852    0.731257   -0.937359
     18          6           0        3.197354   -1.387717    0.079416
     19          8           0        2.804557   -1.972265   -1.160969
     20          1           0        0.414006    0.262502    1.766850
     21          1           0        0.779714   -1.283147    1.037285
     22          1           0        1.211873    0.022640   -1.169910
     23          1           0        1.955329    2.427707   -0.755361
     24          1           0        1.113323    2.374063    0.782542
     25          1           0       -0.181747    1.905693   -1.960118
     26          1           0       -0.124242    3.456708   -1.137232
     27          1           0       -2.299121    2.465807   -0.945791
     28          1           0       -3.729019   -1.508710    0.946525
     29          1           0       -3.657905   -2.019955   -0.747841
     30          1           0       -0.991230    2.477032    1.828900
     31          1           0       -2.703479    2.716137    1.451709
     32          1           0       -1.505925    3.911174    0.921655
     33          1           0       -0.014439   -2.750473   -0.740746
     34          1           0       -1.569485   -3.606594   -0.859513
     35          1           0       -1.267315   -2.155775   -1.843870
     36          1           0       -0.719021   -2.885165    1.553403
     37          1           0        4.410714    0.433119    1.652638
     38          1           0        2.783592    0.260994    2.328682
     39          1           0        3.256425    1.769430    1.520406
     40          1           0        4.561407    0.664975   -0.719784
     41          1           0        4.282798   -1.503544    0.229535
     42          1           0        2.699427   -1.957057    0.867849
     43          1           0        3.158265   -1.381021   -1.850520
 ---------------------------------------------------------------------
 Rotational constants (GHZ):      0.5404119      0.2816825      0.2171154
 Standard basis: 6-311+G(d,p) (5D, 7F)
 There are   581 symmetry adapted cartesian basis functions of A   symmetry.
 There are   562 symmetry adapted basis functions of A   symmetry.
   562 basis functions,   876 primitive gaussians,   581 cartesian basis functions
    73 alpha electrons       73 beta electrons
       nuclear repulsion energy      1609.5449292399 Hartrees.
 NAtoms=   43 NActive=   43 NUniq=   43 SFac= 1.00D+00 NAtFMM=   60 NAOKFM=F Big=F
 Integral buffers will be    131072 words long.
 Raffenetti 2 integral format.
 Two-electron integral symmetry is turned on.
 Using the following non-standard input for PCM:
 --- end of non-standard input.
 ------------------------------------------------------------------------------
 Polarizable Continuum Model (PCM)
 =================================
 Model                : PCM (using non-symmetric T matrix).
 Atomic radii         : SMD-Coulomb.
 Polarization charges : Total charges.
 Charge compensation  : None.
 Solution method      : On-the-fly selection.
 Cavity type          : VdW (van der Waals Surface) (Alpha=1.000).
 Cavity algorithm     : GePol (No added spheres)
                        Default sphere list used, NSphG=   43.
                        Lebedev-Laikov grids with approx.  5.0 points / Ang**2.
                        Smoothing algorithm: Karplus/York (Gamma=1.0000).
                        Polarization charges: spherical gaussians, with
                                              point-specific exponents (IZeta= 3).
                        Self-potential: point-specific (ISelfS= 7).
                        Self-field    : sphere-specific E.n sum rule (ISelfD= 2).
 Solvent              : Methanol, Eps=  32.613000 Eps(inf)=   1.765709
 ------------------------------------------------------------------------------
 ------------------------------------------------------------------------------
 Atomic radii for non-electrostatic terms: SMD-CDS.
 ------------------------------------------------------------------------------
 Nuclear repulsion after PCM non-electrostatic terms =     1609.5465517036 Hartrees.
 One-electron integrals computed using PRISM.
 NBasis=   562 RedAO= T EigKep=  1.64D-06  NBF=   562
 NBsUse=   560 1.00D-06 EigRej=  8.87D-07 NBFU=   560
 Initial guess from the checkpoint file:  "DY-202A-7R_21.chk"
 B after Tr=     0.000000    0.000000    0.000000
         Rot=    1.000000    0.000000    0.000000    0.000000 Ang=   0.00 deg.
 Requested convergence on RMS density matrix=1.00D-08 within 128 cycles.
 Requested convergence on MAX density matrix=1.00D-06.
 Requested convergence on             energy=1.00D-06.
 No special actions if energy rises.
 Inv3:  Mode=1 IEnd=    21515052.
 Iteration    1 A*A^-1 deviation from unit magnitude is 5.77D-15 for   2674.
 Iteration    1 A*A^-1 deviation from orthogonality  is 5.63D-15 for   2665   2518.
 Iteration    1 A^-1*A deviation from unit magnitude is 5.11D-15 for   2674.
 Iteration    1 A^-1*A deviation from orthogonality  is 1.82D-11 for   2208   2206.
 Error on total polarization charges =  0.07049
 SCF Done:  E(RmPW1PW91) =  -887.019040461     A.U. after   12 cycles
            NFock= 12  Conv=0.75D-08     -V/T= 2.0048
 SMD-CDS (non-electrostatic) energy       (kcal/mol) =       1.02
 (included in total energy above)
 DoSCS=F DFT=T ScalE2(SS,OS)=  1.000000  1.000000
 Range of M.O.s used for correlation:     1   560
 NBasis=   562 NAE=    73 NBE=    73 NFC=     0 NFV=     0
 NROrb=    560 NOA=    73 NOB=    73 NVA=   487 NVB=   487

 **** Warning!!: The largest alpha MO coefficient is  0.10703676D+03

 NEqPCM:  Using equilibrium solvation (IEInf=0, Eps=  32.6130, EpsInf=   1.7657)
          Differentiating once with respect to magnetic field using GIAOs.
          Electric field/nuclear overlap derivatives assumed to be zero.
 FoFJK:  IHMeth= 1 ICntrl=    6127 DoSepK=F KAlg= 0 I1Cent=   0 FoldK=F
 IRaf=         1 NMat=   1 IRICut=       1 DoRegI=T DoRafI=F ISym2E= 0.
          There are     3 degrees of freedom in the 1st order CPHF.  IDoFFX=0 NUNeed=     3.
      3 vectors produced by pass  0 Test12= 1.19D-12 3.33D-08 XBig12= 2.92D+02 2.80D+00.
 AX will form     3 AO Fock derivatives at one time.
      3 vectors produced by pass  1 Test12= 1.19D-12 3.33D-08 XBig12= 7.39D-01 2.15D-01.
      3 vectors produced by pass  2 Test12= 1.19D-12 3.33D-08 XBig12= 4.27D-03 3.71D-02.
      3 vectors produced by pass  3 Test12= 1.19D-12 3.33D-08 XBig12= 3.19D-05 1.88D-03.
      3 vectors produced by pass  4 Test12= 1.19D-12 3.33D-08 XBig12= 1.95D-07 1.70D-04.
      3 vectors produced by pass  5 Test12= 1.19D-12 3.33D-08 XBig12= 8.46D-10 8.81D-06.
      3 vectors produced by pass  6 Test12= 1.19D-12 3.33D-08 XBig12= 3.27D-12 4.36D-07.
 InvSVY:  IOpt=1 It=  1 EMax= 1.78D-15
 Solved reduced A of dimension    21 with     3 vectors.
 Calculating GIAO nuclear magnetic shielding tensors.
 SCF GIAO Magnetic shielding tensor (ppm):
      1  C    Isotropic =    35.3148   Anisotropy =   139.6278
   XX=   -17.9396   YX=   -31.9858   ZX=   -40.5023
   XY=   -32.2993   YY=     9.6015   ZY=    12.9429
   XZ=   -41.2496   YZ=     3.8394   ZZ=   114.2825
   Eigenvalues:   -45.0258    22.5701   128.4000
      2  C    Isotropic =    -7.4506   Anisotropy =   203.6359
   XX=   -60.3408   YX=   -47.0158   ZX=   -58.9308
   XY=   -41.4870   YY=   -62.4492   ZY=     5.7557
   XZ=   -75.4128   YZ=    16.1201   ZZ=   100.4381
   Eigenvalues:  -114.0390   -36.6195   128.3066
      3  C    Isotropic =   155.4343   Anisotropy =    25.9560
   XX=   159.6561   YX=     6.4878   ZX=    -9.7494
   XY=     5.1408   YY=   144.2711   ZY=    -0.7198
   XZ=   -10.4002   YZ=    -6.7435   ZZ=   162.3758
   Eigenvalues:   142.3130   151.2516   172.7383
      4  C    Isotropic =   144.7588   Anisotropy =    15.6557
   XX=   153.1811   YX=     1.3006   ZX=     2.4975
   XY=    -0.5522   YY=   138.3241   ZY=    -3.4193
   XZ=     6.8856   YZ=    -8.3657   ZZ=   142.7713
   Eigenvalues:   133.7681   145.3124   155.1960
      5  C    Isotropic =   160.0665   Anisotropy =    23.5343
   XX=   154.6366   YX=    -3.5299   ZX=     3.6703
   XY=     0.5268   YY=   174.5534   ZY=    -5.1501
   XZ=     0.6419   YZ=    -4.9124   ZZ=   151.0096
   Eigenvalues:   149.3432   155.1003   175.7561
      6  C    Isotropic =   152.0960   Anisotropy =    15.0178
   XX=   156.1390   YX=    -4.6675   ZX=    -8.3922
   XY=    -4.6650   YY=   150.1993   ZY=    -2.5119
   XZ=    -5.6322   YZ=     2.9292   ZZ=   149.9496
   Eigenvalues:   144.2465   149.9336   162.1078
      7  C    Isotropic =   156.3363   Anisotropy =    12.3796
   XX=   154.3208   YX=     1.7204   ZX=    -5.0238
   XY=     2.2010   YY=   157.1859   ZY=     1.7672
   XZ=   -11.9065   YZ=     3.2138   ZZ=   157.5023
   Eigenvalues:   146.4053   158.0143   164.5894
      8  C    Isotropic =   -29.9328   Anisotropy =   158.7505
   XX=   -70.6030   YX=   -17.2489   ZX=   -40.7313
   XY=   -23.3292   YY=   -74.9264   ZY=    34.3870
   XZ=   -36.7026   YZ=    31.5964   ZZ=    55.7311
   Eigenvalues:   -93.1900   -72.5092    75.9009
      9  C    Isotropic =   133.9072   Anisotropy =    31.2393
   XX=   139.8600   YX=   -15.0674   ZX=    -4.7761
   XY=    -9.2215   YY=   144.5357   ZY=    -0.9602
   XZ=     4.2347   YZ=    -5.9725   ZZ=   117.3260
   Eigenvalues:   116.7157   130.2725   154.7334
     10  C    Isotropic =   105.0278   Anisotropy =    38.9871
   XX=    95.9163   YX=     6.6588   ZX=     0.2842
   XY=     7.0303   YY=   102.2120   ZY=   -17.6827
   XZ=     6.3378   YZ=   -22.4827   ZZ=   116.9549
   Eigenvalues:    83.6022   100.4619   131.0192
     11  O    Isotropic =  -158.9649   Anisotropy =   791.4256
   XX=  -444.9381   YX=    93.9743   ZX=  -272.1439
   XY=    56.6238   YY=  -273.2469   ZY=   189.8509
   XZ=  -235.8612   YZ=   206.5438   ZZ=   241.2902
   Eigenvalues:  -590.7236  -254.8233   368.6521
     12  C    Isotropic =   170.9813   Anisotropy =    28.3695
   XX=   155.3252   YX=    -0.0896   ZX=    -7.5952
   XY=     3.2444   YY=   180.5213   ZY=     8.7736
   XZ=   -10.7569   YZ=    11.6973   ZZ=   177.0975
   Eigenvalues:   151.0394   172.0103   189.8943
     13  C    Isotropic =   160.1268   Anisotropy =    40.3554
   XX=   146.0597   YX=   -10.4133   ZX=   -11.8866
   XY=   -12.0495   YY=   159.0574   ZY=    14.6691
   XZ=    -5.9228   YZ=    11.7379   ZZ=   175.2633
   Eigenvalues:   139.5344   153.8155   187.0304
     14  O    Isotropic =   256.5022   Anisotropy =    64.0961
   XX=   260.7518   YX=   -29.2496   ZX=     0.6296
   XY=   -20.0163   YY=   211.4424   ZY=    -1.1215
   XZ=    -6.0277   YZ=   -24.6666   ZZ=   297.3124
   Eigenvalues:   199.5300   270.7436   299.2329
     15  C    Isotropic =   105.8689   Anisotropy =    41.6951
   XX=   109.4201   YX=    13.8756   ZX=   -16.5202
   XY=     9.4300   YY=   101.0368   ZY=    -8.3971
   XZ=   -18.3362   YZ=   -13.7387   ZZ=   107.1497
   Eigenvalues:    90.8156    93.1255   133.6656
     16  C    Isotropic =   168.6708   Anisotropy =    35.1913
   XX=   160.3109   YX=     6.2076   ZX=     9.6908
   XY=     4.0775   YY=   159.1480   ZY=     9.6586
   XZ=     3.0769   YZ=    11.7875   ZZ=   186.5535
   Eigenvalues:   153.8493   160.0315   192.1317
     17  O    Isotropic =   257.6239   Anisotropy =   107.5823
   XX=   325.2510   YX=     9.3345   ZX=   -25.4530
   XY=    -8.0188   YY=   198.4083   ZY=    -7.6547
   XZ=   -10.3456   YZ=   -17.9967   ZZ=   249.2124
   Eigenvalues:   195.2554   248.2709   329.3455
     18  C    Isotropic =   115.7693   Anisotropy =    50.6916
   XX=   102.6436   YX=    -2.3193   ZX=    12.1368
   XY=     1.7176   YY=   121.3202   ZY=    23.9776
   XZ=    18.9867   YZ=    24.9958   ZZ=   123.3440
   Eigenvalues:    88.1228   109.6213   149.5637
     19  O    Isotropic =   314.8992   Anisotropy =    51.6067
   XX=   304.6745   YX=    12.7285   ZX=     6.8426
   XY=     0.3770   YY=   315.8645   ZY=   -37.2068
   XZ=    -7.9126   YZ=   -19.7826   ZZ=   324.1586
   Eigenvalues:   289.7580   305.6359   349.3037
     20  H    Isotropic =    29.2857   Anisotropy =     4.6938
   XX=    28.8898   YX=     0.1197   ZX=    -1.1972
   XY=     0.1047   YY=    27.0515   ZY=     0.5316
   XZ=     0.3827   YZ=     2.6071   ZZ=    31.9159
   Eigenvalues:    26.5676    28.8747    32.4149
     21  H    Isotropic =    29.1042   Anisotropy =     7.8095
   XX=    31.7558   YX=     1.4906   ZX=    -0.7599
   XY=     2.2522   YY=    31.9422   ZY=    -2.3219
   XZ=    -0.4562   YZ=    -3.2759   ZZ=    23.6148
   Eigenvalues:    22.7613    30.2408    34.3106
     22  H    Isotropic =    30.0325   Anisotropy =     3.8495
   XX=    30.7531   YX=    -1.2954   ZX=     0.6145
   XY=    -1.4957   YY=    29.7340   ZY=     2.5149
   XZ=    -1.0143   YZ=     1.8170   ZZ=    29.6105
   Eigenvalues:    27.2890    30.2097    32.5988
     23  H    Isotropic =    29.5851   Anisotropy =     7.4611
   XX=    33.5947   YX=    -0.0306   ZX=    -1.7255
   XY=     0.9208   YY=    31.1256   ZY=    -3.9835
   XZ=    -1.8098   YZ=    -4.0835   ZZ=    24.0350
   Eigenvalues:    22.0322    32.1639    34.5591
     24  H    Isotropic =    29.8226   Anisotropy =     4.3765
   XX=    30.7337   YX=    -2.0516   ZX=     2.4922
   XY=    -1.8391   YY=    29.9022   ZY=     3.4586
   XZ=     1.4058   YZ=     3.0908   ZZ=    28.8319
   Eigenvalues:    24.7817    31.9458    32.7403
     25  H    Isotropic =    30.2554   Anisotropy =     6.8851
   XX=    29.6643   YX=    -0.9176   ZX=     0.1302
   XY=    -1.0740   YY=    26.2803   ZY=    -0.3480
   XZ=    -0.3241   YZ=    -0.5490   ZZ=    34.8216
   Eigenvalues:    25.9853    29.9355    34.8455
     26  H    Isotropic =    29.8958   Anisotropy =    10.0723
   XX=    29.0969   YX=    -0.4696   ZX=    -0.0929
   XY=    -0.8868   YY=    34.3217   ZY=    -4.5385
   XZ=    -0.5195   YZ=    -5.1108   ZZ=    26.2686
   Eigenvalues:    23.9488    29.1278    36.6107
     27  H    Isotropic =    28.8206   Anisotropy =     9.2826
   XX=    32.6617   YX=    -0.4099   ZX=     3.5952
   XY=    -1.6783   YY=    25.8403   ZY=    -1.1995
   XZ=     3.9096   YZ=    -1.5105   ZZ=    27.9598
   Eigenvalues:    25.0387    26.4141    35.0090
     28  H    Isotropic =    29.0518   Anisotropy =     6.9815
   XX=    32.3065   YX=     0.0296   ZX=    -2.5578
   XY=    -0.2124   YY=    26.5861   ZY=    -0.6161
   XZ=    -2.8517   YZ=    -2.2197   ZZ=    28.2627
   Eigenvalues:    25.4075    28.0417    33.7061
     29  H    Isotropic =    29.0438   Anisotropy =     6.0564
   XX=    31.4158   YX=    -0.1147   ZX=     2.2026
   XY=     1.0367   YY=    28.6903   ZY=     2.2830
   XZ=     2.8672   YZ=     2.4363   ZZ=    27.0253
   Eigenvalues:    24.8131    29.2369    33.0814
     30  H    Isotropic =    30.3330   Anisotropy =     5.1279
   XX=    29.8140   YX=    -3.2034   ZX=     0.7891
   XY=    -2.2381   YY=    28.2285   ZY=     1.0267
   XZ=     2.7469   YZ=     1.5553   ZZ=    32.9565
   Eigenvalues:    25.5872    31.6601    33.7516
     31  H    Isotropic =    30.7860   Anisotropy =     9.6497
   XX=    33.8571   YX=    -1.2783   ZX=    -3.6545
   XY=    -0.6367   YY=    28.3692   ZY=     1.9486
   XZ=    -4.9900   YZ=     2.8361   ZZ=    30.1316
   Eigenvalues:    26.1087    29.0301    37.2191
     32  H    Isotropic =    30.8307   Anisotropy =    11.2412
   XX=    27.3777   YX=    -1.1842   ZX=    -1.1983
   XY=    -0.5493   YY=    37.8080   ZY=     1.3855
   XZ=    -0.3962   YZ=     2.9210   ZZ=    27.3062
   Eigenvalues:    26.4391    27.7281    38.3248
     33  H    Isotropic =    29.9353   Anisotropy =     7.5860
   XX=    34.9078   YX=     0.5376   ZX=    -0.2075
   XY=    -0.4855   YY=    29.0711   ZY=     1.7350
   XZ=    -1.4755   YZ=     3.1752   ZZ=    25.8269
   Eigenvalues:    24.4520    30.3612    34.9926
     34  H    Isotropic =    30.0658   Anisotropy =     9.3836
   XX=    28.4290   YX=     1.6052   ZX=     0.0627
   XY=     2.6416   YY=    34.7699   ZY=     2.1635
   XZ=     0.2970   YZ=     3.7850   ZZ=    26.9986
   Eigenvalues:    25.8683    28.0076    36.3216
     35  H    Isotropic =    30.6502   Anisotropy =     7.8463
   XX=    27.9586   YX=     0.1017   ZX=    -0.0153
   XY=     0.1383   YY=    28.1687   ZY=     0.2102
   XZ=     0.6480   YZ=     0.9593   ZZ=    35.8234
   Eigenvalues:    27.9038    28.1657    35.8811
     36  H    Isotropic =    29.2513   Anisotropy =    14.8044
   XX=    34.8842   YX=    -5.2068   ZX=     1.3896
   XY=    -5.7698   YY=    27.9675   ZY=    -5.2187
   XZ=     2.3510   YZ=    -4.6542   ZZ=    24.9022
   Eigenvalues:    20.9883    27.6448    39.1209
     37  H    Isotropic =    30.9450   Anisotropy =     9.9349
   XX=    35.4933   YX=    -0.8171   ZX=     3.5969
   XY=    -0.3926   YY=    27.6993   ZY=     0.6744
   XZ=     4.5030   YZ=     0.7867   ZZ=    29.6423
   Eigenvalues:    26.7057    28.5610    37.5682
     38  H    Isotropic =    30.6078   Anisotropy =     7.8797
   XX=    29.7989   YX=     1.2086   ZX=    -0.0345
   XY=     1.1518   YY=    26.3714   ZY=    -1.0230
   XZ=    -1.0953   YZ=    -1.1544   ZZ=    35.6531
   Eigenvalues:    25.9247    30.0377    35.8609
     39  H    Isotropic =    30.3359   Anisotropy =     7.3870
   XX=    29.1815   YX=     0.6174   ZX=     2.8999
   XY=    -0.4405   YY=    33.6833   ZY=     2.1059
   XZ=     2.7416   YZ=     3.8633   ZZ=    28.1428
   Eigenvalues:    25.1613    30.5858    35.2605
     40  H    Isotropic =    30.5722   Anisotropy =    19.5158
   XX=    43.4413   YX=     1.2847   ZX=    -0.1552
   XY=     1.6078   YY=    23.1060   ZY=    -1.7546
   XZ=    -1.3440   YZ=    -1.0490   ZZ=    25.1693
   Eigenvalues:    22.3531    25.7808    43.5828
     41  H    Isotropic =    28.3064   Anisotropy =     6.9329
   XX=    30.4688   YX=    -2.6402   ZX=     2.9165
   XY=    -1.9578   YY=    27.3147   ZY=     2.0886
   XZ=     4.2619   YZ=     1.8490   ZZ=    27.1356
   Eigenvalues:    22.9071    29.0838    32.9283
     42  H    Isotropic =    27.7037   Anisotropy =     3.0278
   XX=    26.7151   YX=    -0.0471   ZX=     0.1529
   XY=    -0.6756   YY=    28.6144   ZY=    -0.8602
   XZ=    -0.4210   YZ=    -2.0421   ZZ=    27.7814
   Eigenvalues:    26.3706    27.0181    29.7222
     43  H    Isotropic =    29.3106   Anisotropy =    15.3336
   XX=    22.8079   YX=     2.7173   ZX=    -5.9964
   XY=     4.7806   YY=    30.0854   ZY=    -2.6102
   XZ=    -5.9134   YZ=    -3.7617   ZZ=    35.0384
   Eigenvalues:    19.8246    28.5741    39.5330
 End of Minotr F.D. properties file   721 does not exist.
 End of Minotr F.D. properties file   722 does not exist.
 End of Minotr F.D. properties file   788 does not exist.

 **********************************************************************

            Population analysis using the SCF density.

 **********************************************************************

 Orbital symmetries:
       Occupied  (A) (A) (A) (A) (A) (A) (A) (A) (A) (A) (A) (A)
                 (A) (A) (A) (A) (A) (A) (A) (A) (A) (A) (A) (A)
                 (A) (A) (A) (A) (A) (A) (A) (A) (A) (A) (A) (A)
                 (A) (A) (A) (A) (A) (A) (A) (A) (A) (A) (A) (A)
                 (A) (A) (A) (A) (A) (A) (A) (A) (A) (A) (A) (A)
                 (A) (A) (A) (A) (A) (A) (A) (A) (A) (A) (A) (A)
                 (A)
       Virtual   (A) (A) (A) (A) (A) (A) (A) (A) (A) (A) (A) (A)
                 (A) (A) (A) (A) (A) (A) (A) (A) (A) (A) (A) (A)
                 (A) (A) (A) (A) (A) (A) (A) (A) (A) (A) (A) (A)
                 (A) (A) (A) (A) (A) (A) (A) (A) (A) (A) (A) (A)
                 (A) (A) (A) (A) (A) (A) (A) (A) (A) (A) (A) (A)
                 (A) (A) (A) (A) (A) (A) (A) (A) (A) (A) (A) (A)
                 (A) (A) (A) (A) (A) (A) (A) (A) (A) (A) (A) (A)
                 (A) (A) (A) (A) (A) (A) (A) (A) (A) (A) (A) (A)
                 (A) (A) (A) (A) (A) (A) (A) (A) (A) (A) (A) (A)
                 (A) (A) (A) (A) (A) (A) (A) (A) (A) (A) (A) (A)
                 (A) (A) (A) (A) (A) (A) (A) (A) (A) (A) (A) (A)
                 (A) (A) (A) (A) (A) (A) (A) (A) (A) (A) (A) (A)
                 (A) (A) (A) (A) (A) (A) (A) (A) (A) (A) (A) (A)
                 (A) (A) (A) (A) (A) (A) (A) (A) (A) (A) (A) (A)
                 (A) (A) (A) (A) (A) (A) (A) (A) (A) (A) (A) (A)
                 (A) (A) (A) (A) (A) (A) (A) (A) (A) (A) (A) (A)
                 (A) (A) (A) (A) (A) (A) (A) (A) (A) (A) (A) (A)
                 (A) (A) (A) (A) (A) (A) (A) (A) (A) (A) (A) (A)
                 (A) (A) (A) (A) (A) (A) (A) (A) (A) (A) (A) (A)
                 (A) (A) (A) (A) (A) (A) (A) (A) (A) (A) (A) (A)
                 (A) (A) (A) (A) (A) (A) (A) (A) (A) (A) (A) (A)
                 (A) (A) (A) (A) (A) (A) (A) (A) (A) (A) (A) (A)
                 (A) (A) (A) (A) (A) (A) (A) (A) (A) (A) (A) (A)
                 (A) (A) (A) (A) (A) (A) (A) (A) (A) (A) (A) (A)
                 (A) (A) (A) (A) (A) (A) (A) (A) (A) (A) (A) (A)
                 (A) (A) (A) (A) (A) (A) (A) (A) (A) (A) (A) (A)
                 (A) (A) (A) (A) (A) (A) (A) (A) (A) (A) (A) (A)
                 (A) (A) (A) (A) (A) (A) (A) (A) (A) (A) (A) (A)
                 (A) (A) (A) (A) (A) (A) (A) (A) (A) (A) (A) (A)
                 (A) (A) (A) (A) (A) (A) (A) (A) (A) (A) (A) (A)
                 (A) (A) (A) (A) (A) (A) (A) (A) (A) (A) (A) (A)
                 (A) (A) (A) (A) (A) (A) (A) (A) (A) (A) (A) (A)
                 (A) (A) (A) (A) (A) (A) (A) (A) (A) (A) (A) (A)
                 (A) (A) (A) (A) (A) (A) (A) (A) (A) (A) (A) (A)
                 (A) (A) (A) (A) (A) (A) (A) (A) (A) (A) (A) (A)
                 (A) (A) (A) (A) (A) (A) (A) (A) (A) (A) (A) (A)
                 (A) (A) (A) (A) (A) (A) (A) (A) (A) (A) (A) (A)
                 (A) (A) (A) (A) (A) (A) (A) (A) (A) (A) (A) (A)
                 (A) (A) (A) (A) (A) (A) (A) (A) (A) (A) (A) (A)
                 (A) (A) (A) (A) (A) (A) (A) (A) (A) (A) (A) (A)
                 (A) (A) (A) (A) (A) (A) (A)
 The electronic state is 1-A.
 Alpha  occ. eigenvalues --  -19.22660 -19.22175 -19.22164 -19.21067 -10.32672
 Alpha  occ. eigenvalues --  -10.30800 -10.29660 -10.27382 -10.26526 -10.24276
 Alpha  occ. eigenvalues --  -10.24049 -10.23974 -10.23722 -10.23509 -10.22303
 Alpha  occ. eigenvalues --  -10.22302 -10.21935 -10.21887 -10.21586  -1.07249
 Alpha  occ. eigenvalues --   -1.06686  -1.06110  -1.04189  -0.89041  -0.84068
 Alpha  occ. eigenvalues --   -0.81871  -0.77563  -0.76886  -0.74587  -0.71216
 Alpha  occ. eigenvalues --   -0.69774  -0.68608  -0.65671  -0.63636  -0.60147
 Alpha  occ. eigenvalues --   -0.57739  -0.56383  -0.54227  -0.53035  -0.51336
 Alpha  occ. eigenvalues --   -0.49771  -0.48981  -0.48521  -0.47363  -0.46386
 Alpha  occ. eigenvalues --   -0.46101  -0.45167  -0.44603  -0.44167  -0.43486
 Alpha  occ. eigenvalues --   -0.42780  -0.41215  -0.41076  -0.40418  -0.40058
 Alpha  occ. eigenvalues --   -0.39508  -0.39026  -0.38862  -0.37938  -0.37291
 Alpha  occ. eigenvalues --   -0.36051  -0.35658  -0.35174  -0.35109  -0.34294
 Alpha  occ. eigenvalues --   -0.32825  -0.32604  -0.32354  -0.30755  -0.29751
 Alpha  occ. eigenvalues --   -0.28426  -0.27178  -0.26638
 Alpha virt. eigenvalues --   -0.05277   0.00516   0.01801   0.01858   0.02117
 Alpha virt. eigenvalues --    0.03279   0.03566   0.03907   0.04471   0.04617
 Alpha virt. eigenvalues --    0.05322   0.05845   0.06079   0.06496   0.06706
 Alpha virt. eigenvalues --    0.06926   0.07158   0.07626   0.08603   0.08881
 Alpha virt. eigenvalues --    0.09109   0.09440   0.09692   0.10071   0.10589
 Alpha virt. eigenvalues --    0.11177   0.11287   0.12008   0.12218   0.12384
 Alpha virt. eigenvalues --    0.12776   0.13623   0.14026   0.14182   0.14640
 Alpha virt. eigenvalues --    0.15342   0.15578   0.15952   0.16334   0.16935
 Alpha virt. eigenvalues --    0.17193   0.17345   0.17431   0.17578   0.18076
 Alpha virt. eigenvalues --    0.18380   0.18710   0.19026   0.19110   0.19326
 Alpha virt. eigenvalues --    0.19714   0.20163   0.20502   0.20625   0.21177
 Alpha virt. eigenvalues --    0.21335   0.21585   0.22053   0.22154   0.22188
 Alpha virt. eigenvalues --    0.22437   0.23092   0.23270   0.23424   0.23626
 Alpha virt. eigenvalues --    0.24428   0.24485   0.24616   0.25346   0.25537
 Alpha virt. eigenvalues --    0.25831   0.26082   0.26451   0.26654   0.26878
 Alpha virt. eigenvalues --    0.27083   0.27513   0.28084   0.28583   0.28913
 Alpha virt. eigenvalues --    0.29089   0.29517   0.29624   0.30170   0.30510
 Alpha virt. eigenvalues --    0.30828   0.31032   0.31629   0.31873   0.32203
 Alpha virt. eigenvalues --    0.32721   0.33213   0.33750   0.34005   0.34310
 Alpha virt. eigenvalues --    0.34509   0.35105   0.35524   0.35878   0.36698
 Alpha virt. eigenvalues --    0.36880   0.37211   0.37551   0.38307   0.38917
 Alpha virt. eigenvalues --    0.39308   0.39630   0.40413   0.40611   0.41204
 Alpha virt. eigenvalues --    0.41349   0.42464   0.42949   0.43498   0.44604
 Alpha virt. eigenvalues --    0.45167   0.45924   0.46426   0.47027   0.48288
 Alpha virt. eigenvalues --    0.48358   0.49572   0.49987   0.50515   0.51241
 Alpha virt. eigenvalues --    0.51969   0.53411   0.54003   0.55229   0.55856
 Alpha virt. eigenvalues --    0.56207   0.56887   0.57300   0.58072   0.58808
 Alpha virt. eigenvalues --    0.59652   0.59912   0.60510   0.60688   0.61994
 Alpha virt. eigenvalues --    0.62429   0.63881   0.64597   0.65137   0.66067
 Alpha virt. eigenvalues --    0.66515   0.67406   0.67508   0.67791   0.68228
 Alpha virt. eigenvalues --    0.68761   0.69686   0.69846   0.70531   0.70833
 Alpha virt. eigenvalues --    0.71250   0.72174   0.72473   0.72902   0.73581
 Alpha virt. eigenvalues --    0.73603   0.73911   0.74805   0.75100   0.75396
 Alpha virt. eigenvalues --    0.75925   0.76713   0.76878   0.77503   0.78101
 Alpha virt. eigenvalues --    0.78461   0.79161   0.79801   0.80354   0.80579
 Alpha virt. eigenvalues --    0.81252   0.82033   0.82510   0.83540   0.83757
 Alpha virt. eigenvalues --    0.85188   0.86653   0.87531   0.88450   0.89193
 Alpha virt. eigenvalues --    0.91095   0.93092   0.93756   0.94608   0.96249
 Alpha virt. eigenvalues --    0.96741   0.97485   0.98240   1.00287   1.02400
 Alpha virt. eigenvalues --    1.03289   1.05543   1.06541   1.07374   1.09050
 Alpha virt. eigenvalues --    1.09939   1.11119   1.12213   1.14675   1.15791
 Alpha virt. eigenvalues --    1.16441   1.17029   1.18611   1.18973   1.20223
 Alpha virt. eigenvalues --    1.21178   1.22243   1.22799   1.23839   1.25360
 Alpha virt. eigenvalues --    1.25857   1.26067   1.26967   1.27625   1.28327
 Alpha virt. eigenvalues --    1.30560   1.31261   1.32101   1.33558   1.34051
 Alpha virt. eigenvalues --    1.34796   1.36546   1.37092   1.39795   1.41072
 Alpha virt. eigenvalues --    1.43418   1.44196   1.45362   1.46135   1.46754
 Alpha virt. eigenvalues --    1.47615   1.47938   1.48646   1.49337   1.51179
 Alpha virt. eigenvalues --    1.51819   1.52575   1.53164   1.54015   1.55133
 Alpha virt. eigenvalues --    1.55527   1.56249   1.56809   1.57656   1.58223
 Alpha virt. eigenvalues --    1.58836   1.59385   1.59938   1.60718   1.61266
 Alpha virt. eigenvalues --    1.62185   1.63050   1.63378   1.63979   1.65004
 Alpha virt. eigenvalues --    1.65225   1.66219   1.67719   1.67938   1.68560
 Alpha virt. eigenvalues --    1.68939   1.69895   1.70400   1.70870   1.71799
 Alpha virt. eigenvalues --    1.72686   1.73562   1.73894   1.74242   1.74991
 Alpha virt. eigenvalues --    1.76044   1.76354   1.76500   1.78119   1.79406
 Alpha virt. eigenvalues --    1.80355   1.80601   1.81089   1.81975   1.82765
 Alpha virt. eigenvalues --    1.83330   1.84317   1.85398   1.86011   1.86776
 Alpha virt. eigenvalues --    1.88590   1.89760   1.90332   1.90941   1.92321
 Alpha virt. eigenvalues --    1.92921   1.95085   1.95490   1.96538   1.97661
 Alpha virt. eigenvalues --    1.98749   1.99638   2.00506   2.01601   2.04454
 Alpha virt. eigenvalues --    2.04512   2.05757   2.06565   2.07405   2.10077
 Alpha virt. eigenvalues --    2.10796   2.12241   2.12970   2.13505   2.15155
 Alpha virt. eigenvalues --    2.15448   2.16806   2.17800   2.18870   2.19863
 Alpha virt. eigenvalues --    2.20929   2.21839   2.23101   2.23404   2.24789
 Alpha virt. eigenvalues --    2.25631   2.26795   2.28899   2.30779   2.31059
 Alpha virt. eigenvalues --    2.32897   2.34322   2.34695   2.37508   2.38775
 Alpha virt. eigenvalues --    2.39339   2.40825   2.42934   2.44972   2.46960
 Alpha virt. eigenvalues --    2.47647   2.49194   2.51505   2.52563   2.52995
 Alpha virt. eigenvalues --    2.53488   2.55047   2.55399   2.55916   2.57291
 Alpha virt. eigenvalues --    2.58063   2.59307   2.59757   2.60067   2.60646
 Alpha virt. eigenvalues --    2.62366   2.64012   2.64902   2.66049   2.66359
 Alpha virt. eigenvalues --    2.66630   2.68238   2.68849   2.70097   2.71005
 Alpha virt. eigenvalues --    2.71930   2.72943   2.73896   2.74900   2.75414
 Alpha virt. eigenvalues --    2.77556   2.78268   2.79624   2.80022   2.81071
 Alpha virt. eigenvalues --    2.82190   2.84127   2.86831   2.87295   2.88033
 Alpha virt. eigenvalues --    2.88788   2.90547   2.90753   2.91790   2.93156
 Alpha virt. eigenvalues --    2.94529   2.95484   2.96301   2.98895   2.99606
 Alpha virt. eigenvalues --    2.99848   3.02026   3.03612   3.04337   3.07030
 Alpha virt. eigenvalues --    3.07740   3.08631   3.10022   3.11848   3.12342
 Alpha virt. eigenvalues --    3.14920   3.16270   3.16547   3.17936   3.18093
 Alpha virt. eigenvalues --    3.20148   3.20713   3.21660   3.24487   3.24738
 Alpha virt. eigenvalues --    3.26668   3.28672   3.31417   3.33041   3.35840
 Alpha virt. eigenvalues --    3.36824   3.37740   3.40435   3.43040   3.44507
 Alpha virt. eigenvalues --    3.50028   3.52525   3.61102   3.62253   3.65832
 Alpha virt. eigenvalues --    3.71884   3.79534   3.80254   3.81099   3.83030
 Alpha virt. eigenvalues --    3.84328   3.85389   3.85619   3.86142   3.87253
 Alpha virt. eigenvalues --    3.88361   3.91060   3.91992   3.92406   3.93734
 Alpha virt. eigenvalues --    3.95142   4.04436   4.07220   4.09271   4.13076
 Alpha virt. eigenvalues --    4.15136   4.16843   4.21710   4.27685   4.28072
 Alpha virt. eigenvalues --    4.34134   4.35575   4.37984   4.43583   4.45977
 Alpha virt. eigenvalues --    4.55670   5.12202   5.17091   5.18388   5.21281
 Alpha virt. eigenvalues --    5.26374   5.46426   5.47331   5.48009   5.66375
 Alpha virt. eigenvalues --    5.69695   5.70081   5.77707  23.73211  23.83746
 Alpha virt. eigenvalues --   23.86721  23.90996  23.94934  23.96466  23.99581
 Alpha virt. eigenvalues --   24.01592  24.03278  24.05378  24.06751  24.07292
 Alpha virt. eigenvalues --   24.08122  24.12309  24.28492  50.05263  50.06341
 Alpha virt. eigenvalues --   50.08572  50.13782
          Condensed to atoms (all electrons):
               1          2          3          4          5          6
     1  C   13.614408   2.291842  -1.651092   0.698571   0.455912  -0.288194
     2  C    2.291842  13.820749  -1.560725  -1.723398   0.282887   0.761237
     3  C   -1.651092  -1.560725   9.286415  -0.698270  -0.414386  -0.021027
     4  C    0.698571  -1.723398  -0.698270  15.808349  -2.499093  -0.716434
     5  C    0.455912   0.282887  -0.414386  -2.499093  10.288468  -1.523051
     6  C   -0.288194   0.761237  -0.021027  -0.716434  -1.523051  10.074094
     7  C   -4.445713  -1.498757   1.433242   0.769854  -0.578918  -1.872297
     8  C   -1.597857  -1.811384  -1.799353   0.081266  -0.178092  -0.076326
     9  C    1.377419   2.990020  -0.098796   0.111002   0.120659  -0.120658
    10  C   -3.796079  -7.107091   1.536004  -0.526766   0.192189   0.255086
    11  O    0.022707   0.074606   0.014434  -0.001519   0.002745   0.013990
    12  C   -0.391528  -0.085470  -0.079732   0.080673  -0.302189  -0.013886
    13  C    0.003402  -0.219181  -0.094325  -0.096641  -0.052184   0.077173
    14  O   -0.002390  -0.177821  -0.033932   0.021694  -0.002683  -0.010519
    15  C   -0.659044   0.359192  -0.320184  -5.861513   0.189013  -0.253943
    16  C    0.021144   0.033482  -0.157017  -0.283243  -0.120526   0.151682
    17  O    0.019102   0.036945   0.072123  -0.079275  -0.082770  -0.020329
    18  C    0.063515  -0.040738   0.265414   0.509902  -0.168667  -0.206626
    19  O    0.012893  -0.035950  -0.012361   0.301085   0.015763  -0.005139
    20  H   -0.041684  -0.020258   0.481884  -0.015903  -0.025557  -0.020177
    21  H    0.023402  -0.059454   0.319561   0.019907   0.016608  -0.002457
    22  H   -0.010031  -0.025639  -0.003465   0.420401  -0.055525  -0.039345
    23  H   -0.007507  -0.001331   0.032506  -0.138132   0.470490  -0.068283
    24  H   -0.017022  -0.025632  -0.020011   0.010499   0.429806  -0.058990
    25  H    0.004367  -0.033721  -0.006141   0.033789  -0.064850   0.457641
    26  H    0.027385   0.019101   0.005804   0.012769  -0.086008   0.460316
    27  H   -0.140649   0.028007   0.010432   0.007181  -0.019880  -0.046598
    28  H    0.000299  -0.041117   0.014020  -0.000311  -0.000512  -0.001453
    29  H    0.032068   0.014264   0.004606   0.000090  -0.000225   0.001195
    30  H   -0.112008   0.000630   0.017878   0.024779  -0.013267  -0.075432
    31  H   -0.060014   0.015853   0.011432  -0.011549   0.004432   0.034608
    32  H    0.079410   0.013897  -0.004215  -0.005300   0.003099   0.023297
    33  H   -0.013378  -0.010707   0.016237  -0.008204  -0.004112   0.001912
    34  H    0.008352   0.075043  -0.001299   0.003586   0.000456  -0.001161
    35  H   -0.015816  -0.059043  -0.015549  -0.009474   0.004576   0.004807
    36  H    0.021039   0.157197  -0.035270   0.022848   0.000105  -0.000336
    37  H    0.002133  -0.001899  -0.002724   0.139043  -0.014714   0.002046
    38  H   -0.002516   0.012114   0.030782  -0.098184   0.016218  -0.009724
    39  H   -0.004069   0.003821  -0.018171  -0.093198   0.046261   0.013587
    40  H   -0.004145  -0.004129  -0.012522  -0.173039   0.016807   0.002939
    41  H    0.000188  -0.006827  -0.002106   0.135268   0.005447   0.000203
    42  H    0.002508   0.033693   0.013078  -0.116659  -0.006192   0.002097
    43  H    0.000337  -0.000700  -0.007322  -0.043347   0.008586  -0.000299
               7          8          9         10         11         12
     1  C   -4.445713  -1.597857   1.377419  -3.796079   0.022707  -0.391528
     2  C   -1.498757  -1.811384   2.990020  -7.107091   0.074606  -0.085470
     3  C    1.433242  -1.799353  -0.098796   1.536004   0.014434  -0.079732
     4  C    0.769854   0.081266   0.111002  -0.526766  -0.001519   0.080673
     5  C   -0.578918  -0.178092   0.120659   0.192189   0.002745  -0.302189
     6  C   -1.872297  -0.076326  -0.120658   0.255086   0.013990  -0.013886
     7  C   12.154722  -0.724281  -0.464949   0.043720  -0.076683   0.292494
     8  C   -0.724281  12.273256  -2.726368   1.781887   0.329799   0.194939
     9  C   -0.464949  -2.726368  11.796909  -5.982086  -0.059791  -0.161086
    10  C    0.043720   1.781887  -5.982086  18.700411  -0.064004   0.070593
    11  O   -0.076683   0.329799  -0.059791  -0.064004   8.221266  -0.055592
    12  C    0.292494   0.194939  -0.161086   0.070593  -0.055592   6.150461
    13  C   -0.166987   0.458042  -0.947604   0.228500  -0.003300   0.010526
    14  O    0.008434   0.016275  -0.285167   0.604162  -0.001244  -0.002801
    15  C    0.512613  -0.197549   0.138496  -0.231267  -0.000468  -0.017732
    16  C   -0.095995  -0.000072  -0.006539  -0.050430   0.000026   0.000170
    17  O   -0.011224   0.000007   0.000367  -0.010156  -0.000002  -0.000106
    18  C    0.054649   0.002290  -0.013741  -0.014145  -0.000058  -0.009848
    19  O    0.001274   0.003424  -0.000430   0.003978  -0.000001  -0.000076
    20  H    0.015529  -0.010113   0.005845   0.025936   0.000001  -0.008384
    21  H   -0.001809   0.020501  -0.002255   0.014805   0.000029   0.000240
    22  H    0.018385  -0.003910   0.002253   0.001372   0.000014  -0.001400
    23  H    0.037158  -0.000633   0.000389  -0.000696  -0.000004  -0.002512
    24  H    0.020524   0.002044  -0.000967  -0.007216   0.000008   0.001888
    25  H   -0.031769   0.018259   0.002727  -0.010365   0.000067  -0.002363
    26  H   -0.085375  -0.007957   0.000792   0.004268   0.000070  -0.003939
    27  H    0.513154  -0.028396  -0.010121   0.022156   0.012060  -0.011116
    28  H    0.019392  -0.055749   0.450883  -0.022025  -0.002575   0.000983
    29  H    0.010017  -0.101387   0.460039  -0.089131  -0.001391  -0.000148
    30  H    0.133012  -0.009019  -0.000055  -0.004908  -0.000150   0.410557
    31  H    0.008045  -0.038793   0.002392   0.001576   0.001299   0.411242
    32  H   -0.179956   0.001656   0.000334   0.003786   0.000282   0.436324
    33  H   -0.004185  -0.011151   0.016011   0.023076   0.000068  -0.000093
    34  H    0.000522  -0.003516  -0.032681  -0.138761   0.000040   0.000149
    35  H    0.003161   0.029986  -0.013773   0.027340  -0.000136  -0.000115
    36  H    0.003390  -0.007055   0.104615  -0.152612   0.000020   0.000318
    37  H   -0.000436   0.000107  -0.000033  -0.000722   0.000000   0.000152
    38  H    0.001966  -0.000100   0.000001   0.002087   0.000000  -0.001097
    39  H    0.000111  -0.000044   0.000001   0.000671   0.000000  -0.000120
    40  H    0.002394  -0.000185   0.000011   0.000995   0.000000  -0.000202
    41  H    0.000087   0.000065   0.000008   0.002808   0.000000   0.000001
    42  H   -0.001210   0.000213   0.000245  -0.008011   0.000000   0.000098
    43  H   -0.000585   0.000308   0.000012   0.002604   0.000000  -0.000014
              13         14         15         16         17         18
     1  C    0.003402  -0.002390  -0.659044   0.021144   0.019102   0.063515
     2  C   -0.219181  -0.177821   0.359192   0.033482   0.036945  -0.040738
     3  C   -0.094325  -0.033932  -0.320184  -0.157017   0.072123   0.265414
     4  C   -0.096641   0.021694  -5.861513  -0.283243  -0.079275   0.509902
     5  C   -0.052184  -0.002683   0.189013  -0.120526  -0.082770  -0.168667
     6  C    0.077173  -0.010519  -0.253943   0.151682  -0.020329  -0.206626
     7  C   -0.166987   0.008434   0.512613  -0.095995  -0.011224   0.054649
     8  C    0.458042   0.016275  -0.197549  -0.000072   0.000007   0.002290
     9  C   -0.947604  -0.285167   0.138496  -0.006539   0.000367  -0.013741
    10  C    0.228500   0.604162  -0.231267  -0.050430  -0.010156  -0.014145
    11  O   -0.003300  -0.001244  -0.000468   0.000026  -0.000002  -0.000058
    12  C    0.010526  -0.002801  -0.017732   0.000170  -0.000106  -0.009848
    13  C    6.612201  -0.081389  -0.204215   0.022624   0.002901   0.012346
    14  O   -0.081389   7.966938  -0.015259  -0.002500  -0.000022   0.007937
    15  C   -0.204215  -0.015259  14.466804  -0.468566   0.259188  -1.705990
    16  C    0.022624  -0.002500  -0.468566   7.276111  -0.051302  -0.938574
    17  O    0.002901  -0.000022   0.259188  -0.051302   8.064456  -0.153822
    18  C    0.012346   0.007937  -1.705990  -0.938574  -0.153822   7.893807
    19  O    0.007957  -0.000128  -0.425058   0.000411  -0.005071   0.280585
    20  H   -0.006250  -0.000678  -0.020520  -0.004688  -0.000096   0.017037
    21  H   -0.002406   0.006497   0.004899  -0.002690   0.000055   0.001333
    22  H   -0.001288  -0.000095   0.026504   0.006175   0.005225  -0.001069
    23  H   -0.000181   0.000003   0.020335   0.009650   0.007976  -0.006515
    24  H    0.000284  -0.000008   0.014789   0.012109  -0.000670   0.001991
    25  H   -0.001574   0.000026  -0.013967  -0.001851  -0.000056   0.004237
    26  H   -0.000531   0.000006   0.003745  -0.000443   0.000095   0.000431
    27  H    0.002066   0.000039   0.000196  -0.000123  -0.000001  -0.000100
    28  H   -0.010431  -0.005241  -0.000116  -0.000009   0.000000   0.000051
    29  H    0.017843   0.002528   0.000338   0.000037   0.000001  -0.000106
    30  H   -0.000526   0.000028   0.012377  -0.000252   0.000028  -0.000235
    31  H   -0.000155   0.000024   0.000741  -0.000044   0.000002  -0.000009
    32  H    0.000181  -0.000009  -0.002883   0.000548   0.000003  -0.000002
    33  H    0.373397  -0.014001  -0.002364  -0.000440  -0.000046   0.009719
    34  H    0.470254  -0.004505  -0.002057  -0.000116   0.000002   0.001107
    35  H    0.405117   0.013048   0.003728  -0.000383   0.000025  -0.001505
    36  H   -0.085581   0.267959   0.017735   0.001458  -0.000004  -0.006440
    37  H    0.000164  -0.000001  -0.161149   0.443220  -0.002343  -0.029733
    38  H   -0.000404   0.000010   0.010249   0.396421   0.010086   0.001420
    39  H   -0.000077   0.000001   0.017153   0.428057  -0.010804  -0.012119
    40  H   -0.000543  -0.000002   0.300370  -0.076744   0.236244   0.000552
    41  H   -0.000170   0.000009  -0.155730  -0.056399  -0.016683   0.457300
    42  H    0.001940  -0.000353   0.031065   0.028779   0.014323   0.391960
    43  H   -0.000981  -0.000022   0.023128   0.022523   0.009979   0.004086
              19         20         21         22         23         24
     1  C    0.012893  -0.041684   0.023402  -0.010031  -0.007507  -0.017022
     2  C   -0.035950  -0.020258  -0.059454  -0.025639  -0.001331  -0.025632
     3  C   -0.012361   0.481884   0.319561  -0.003465   0.032506  -0.020011
     4  C    0.301085  -0.015903   0.019907   0.420401  -0.138132   0.010499
     5  C    0.015763  -0.025557   0.016608  -0.055525   0.470490   0.429806
     6  C   -0.005139  -0.020177  -0.002457  -0.039345  -0.068283  -0.058990
     7  C    0.001274   0.015529  -0.001809   0.018385   0.037158   0.020524
     8  C    0.003424  -0.010113   0.020501  -0.003910  -0.000633   0.002044
     9  C   -0.000430   0.005845  -0.002255   0.002253   0.000389  -0.000967
    10  C    0.003978   0.025936   0.014805   0.001372  -0.000696  -0.007216
    11  O   -0.000001   0.000001   0.000029   0.000014  -0.000004   0.000008
    12  C   -0.000076  -0.008384   0.000240  -0.001400  -0.002512   0.001888
    13  C    0.007957  -0.006250  -0.002406  -0.001288  -0.000181   0.000284
    14  O   -0.000128  -0.000678   0.006497  -0.000095   0.000003  -0.000008
    15  C   -0.425058  -0.020520   0.004899   0.026504   0.020335   0.014789
    16  C    0.000411  -0.004688  -0.002690   0.006175   0.009650   0.012109
    17  O   -0.005071  -0.000096   0.000055   0.005225   0.007976  -0.000670
    18  C    0.280585   0.017037   0.001333  -0.001069  -0.006515   0.001991
    19  O    7.963021   0.000441   0.000399   0.016389   0.000133   0.000262
    20  H    0.000441   0.399803  -0.030132   0.003547   0.000450   0.001256
    21  H    0.000399  -0.030132   0.501325  -0.001595  -0.000275   0.000191
    22  H    0.016389   0.003547  -0.001595   0.444195  -0.002261   0.004523
    23  H    0.000133   0.000450  -0.000275  -0.002261   0.489953  -0.029731
    24  H    0.000262   0.001256   0.000191   0.004523  -0.029731   0.460160
    25  H    0.000112   0.000221  -0.000042   0.003786  -0.004901   0.004788
    26  H    0.000013   0.000006   0.000007   0.000086  -0.006048  -0.003796
    27  H   -0.000003  -0.000141   0.000000  -0.000174  -0.000088  -0.000064
    28  H    0.000000   0.000033  -0.000014   0.000002   0.000000   0.000001
    29  H   -0.000004  -0.000009   0.000012   0.000000   0.000000   0.000000
    30  H    0.000002  -0.001074  -0.000003  -0.000037   0.000186  -0.001535
    31  H    0.000000   0.000090  -0.000011   0.000012  -0.000001  -0.000040
    32  H    0.000000  -0.000039   0.000003   0.000010  -0.000126   0.000482
    33  H    0.003709  -0.000132   0.002184  -0.000379  -0.000001  -0.000003
    34  H   -0.000050   0.000005  -0.000394  -0.000015   0.000000   0.000000
    35  H   -0.000475   0.000011   0.000053   0.000335  -0.000002   0.000001
    36  H   -0.000213   0.000142   0.003149  -0.000033  -0.000002  -0.000003
    37  H    0.000120  -0.000026  -0.000316  -0.000190  -0.000110   0.000044
    38  H    0.000183  -0.000220  -0.000295   0.000043   0.000049   0.000040
    39  H   -0.000829   0.000686  -0.000065   0.000086   0.000715  -0.001714
    40  H   -0.002018   0.000006  -0.000030   0.000021  -0.000531  -0.000015
    41  H   -0.048021  -0.000052   0.000061  -0.000084  -0.000021  -0.000009
    42  H   -0.051503  -0.000029   0.004333   0.000416   0.000039   0.000042
    43  H    0.295914   0.000037  -0.000271   0.000102   0.000072   0.000013
              25         26         27         28         29         30
     1  C    0.004367   0.027385  -0.140649   0.000299   0.032068  -0.112008
     2  C   -0.033721   0.019101   0.028007  -0.041117   0.014264   0.000630
     3  C   -0.006141   0.005804   0.010432   0.014020   0.004606   0.017878
     4  C    0.033789   0.012769   0.007181  -0.000311   0.000090   0.024779
     5  C   -0.064850  -0.086008  -0.019880  -0.000512  -0.000225  -0.013267
     6  C    0.457641   0.460316  -0.046598  -0.001453   0.001195  -0.075432
     7  C   -0.031769  -0.085375   0.513154   0.019392   0.010017   0.133012
     8  C    0.018259  -0.007957  -0.028396  -0.055749  -0.101387  -0.009019
     9  C    0.002727   0.000792  -0.010121   0.450883   0.460039  -0.000055
    10  C   -0.010365   0.004268   0.022156  -0.022025  -0.089131  -0.004908
    11  O    0.000067   0.000070   0.012060  -0.002575  -0.001391  -0.000150
    12  C   -0.002363  -0.003939  -0.011116   0.000983  -0.000148   0.410557
    13  C   -0.001574  -0.000531   0.002066  -0.010431   0.017843  -0.000526
    14  O    0.000026   0.000006   0.000039  -0.005241   0.002528   0.000028
    15  C   -0.013967   0.003745   0.000196  -0.000116   0.000338   0.012377
    16  C   -0.001851  -0.000443  -0.000123  -0.000009   0.000037  -0.000252
    17  O   -0.000056   0.000095  -0.000001   0.000000   0.000001   0.000028
    18  C    0.004237   0.000431  -0.000100   0.000051  -0.000106  -0.000235
    19  O    0.000112   0.000013  -0.000003   0.000000  -0.000004   0.000002
    20  H    0.000221   0.000006  -0.000141   0.000033  -0.000009  -0.001074
    21  H   -0.000042   0.000007   0.000000  -0.000014   0.000012  -0.000003
    22  H    0.003786   0.000086  -0.000174   0.000002   0.000000  -0.000037
    23  H   -0.004901  -0.006048  -0.000088   0.000000   0.000000   0.000186
    24  H    0.004788  -0.003796  -0.000064   0.000001   0.000000  -0.001535
    25  H    0.473733  -0.027483  -0.006500   0.000006  -0.000007  -0.000069
    26  H   -0.027483   0.489708  -0.005160   0.000000  -0.000002   0.000193
    27  H   -0.006500  -0.005160   0.484218  -0.000024   0.000018   0.005189
    28  H    0.000006   0.000000  -0.000024   0.403697  -0.016001  -0.000009
    29  H   -0.000007  -0.000002   0.000018  -0.016001   0.422806   0.000002
    30  H   -0.000069   0.000193   0.005189  -0.000009   0.000002   0.473696
    31  H   -0.000253  -0.000188  -0.007248   0.000026  -0.000001  -0.028587
    32  H    0.000173   0.002990  -0.002600  -0.000003   0.000001  -0.027285
    33  H   -0.000018  -0.000002  -0.000001  -0.000218   0.000338   0.000001
    34  H    0.000005   0.000000  -0.000002   0.000337   0.001164   0.000000
    35  H   -0.000020  -0.000001  -0.000006   0.000072   0.000195  -0.000002
    36  H   -0.000002   0.000000  -0.000002  -0.000153   0.000088   0.000005
    37  H    0.000002  -0.000001   0.000000   0.000000   0.000000  -0.000004
    38  H    0.000007   0.000001   0.000000   0.000000   0.000000   0.000001
    39  H   -0.000024   0.000005   0.000000   0.000000   0.000000   0.000046
    40  H   -0.000016  -0.000003   0.000000   0.000000   0.000000   0.000001
    41  H    0.000002   0.000000   0.000000   0.000000   0.000000   0.000000
    42  H   -0.000008  -0.000001   0.000000   0.000000   0.000000   0.000002
    43  H    0.000024  -0.000003   0.000000   0.000000   0.000000   0.000000
              31         32         33         34         35         36
     1  C   -0.060014   0.079410  -0.013378   0.008352  -0.015816   0.021039
     2  C    0.015853   0.013897  -0.010707   0.075043  -0.059043   0.157197
     3  C    0.011432  -0.004215   0.016237  -0.001299  -0.015549  -0.035270
     4  C   -0.011549  -0.005300  -0.008204   0.003586  -0.009474   0.022848
     5  C    0.004432   0.003099  -0.004112   0.000456   0.004576   0.000105
     6  C    0.034608   0.023297   0.001912  -0.001161   0.004807  -0.000336
     7  C    0.008045  -0.179956  -0.004185   0.000522   0.003161   0.003390
     8  C   -0.038793   0.001656  -0.011151  -0.003516   0.029986  -0.007055
     9  C    0.002392   0.000334   0.016011  -0.032681  -0.013773   0.104615
    10  C    0.001576   0.003786   0.023076  -0.138761   0.027340  -0.152612
    11  O    0.001299   0.000282   0.000068   0.000040  -0.000136   0.000020
    12  C    0.411242   0.436324  -0.000093   0.000149  -0.000115   0.000318
    13  C   -0.000155   0.000181   0.373397   0.470254   0.405117  -0.085581
    14  O    0.000024  -0.000009  -0.014001  -0.004505   0.013048   0.267959
    15  C    0.000741  -0.002883  -0.002364  -0.002057   0.003728   0.017735
    16  C   -0.000044   0.000548  -0.000440  -0.000116  -0.000383   0.001458
    17  O    0.000002   0.000003  -0.000046   0.000002   0.000025  -0.000004
    18  C   -0.000009  -0.000002   0.009719   0.001107  -0.001505  -0.006440
    19  O    0.000000   0.000000   0.003709  -0.000050  -0.000475  -0.000213
    20  H    0.000090  -0.000039  -0.000132   0.000005   0.000011   0.000142
    21  H   -0.000011   0.000003   0.002184  -0.000394   0.000053   0.003149
    22  H    0.000012   0.000010  -0.000379  -0.000015   0.000335  -0.000033
    23  H   -0.000001  -0.000126  -0.000001   0.000000  -0.000002  -0.000002
    24  H   -0.000040   0.000482  -0.000003   0.000000   0.000001  -0.000003
    25  H   -0.000253   0.000173  -0.000018   0.000005  -0.000020  -0.000002
    26  H   -0.000188   0.002990  -0.000002   0.000000  -0.000001   0.000000
    27  H   -0.007248  -0.002600  -0.000001  -0.000002  -0.000006  -0.000002
    28  H    0.000026  -0.000003  -0.000218   0.000337   0.000072  -0.000153
    29  H   -0.000001   0.000001   0.000338   0.001164   0.000195   0.000088
    30  H   -0.028587  -0.027285   0.000001   0.000000  -0.000002   0.000005
    31  H    0.488297  -0.020956   0.000000   0.000000   0.000000   0.000000
    32  H   -0.020956   0.489907   0.000000   0.000000   0.000000   0.000000
    33  H    0.000000   0.000000   0.455539  -0.026258  -0.021860   0.000170
    34  H    0.000000   0.000000  -0.026258   0.459940  -0.021797   0.001498
    35  H    0.000000   0.000000  -0.021860  -0.021797   0.459401  -0.000377
    36  H    0.000000   0.000000   0.000170   0.001498  -0.000377   0.391229
    37  H    0.000000   0.000000  -0.000002   0.000000   0.000000   0.000000
    38  H    0.000001   0.000001   0.000001   0.000000   0.000000  -0.000016
    39  H    0.000000  -0.000004   0.000001   0.000000   0.000000   0.000000
    40  H    0.000000   0.000000   0.000006   0.000000   0.000001   0.000000
    41  H    0.000000   0.000000  -0.000018   0.000000  -0.000001  -0.000012
    42  H    0.000000   0.000000  -0.000285  -0.000012  -0.000001   0.000174
    43  H    0.000000   0.000000  -0.000315  -0.000001  -0.000005   0.000003
              37         38         39         40         41         42
     1  C    0.002133  -0.002516  -0.004069  -0.004145   0.000188   0.002508
     2  C   -0.001899   0.012114   0.003821  -0.004129  -0.006827   0.033693
     3  C   -0.002724   0.030782  -0.018171  -0.012522  -0.002106   0.013078
     4  C    0.139043  -0.098184  -0.093198  -0.173039   0.135268  -0.116659
     5  C   -0.014714   0.016218   0.046261   0.016807   0.005447  -0.006192
     6  C    0.002046  -0.009724   0.013587   0.002939   0.000203   0.002097
     7  C   -0.000436   0.001966   0.000111   0.002394   0.000087  -0.001210
     8  C    0.000107  -0.000100  -0.000044  -0.000185   0.000065   0.000213
     9  C   -0.000033   0.000001   0.000001   0.000011   0.000008   0.000245
    10  C   -0.000722   0.002087   0.000671   0.000995   0.002808  -0.008011
    11  O    0.000000   0.000000   0.000000   0.000000   0.000000   0.000000
    12  C    0.000152  -0.001097  -0.000120  -0.000202   0.000001   0.000098
    13  C    0.000164  -0.000404  -0.000077  -0.000543  -0.000170   0.001940
    14  O   -0.000001   0.000010   0.000001  -0.000002   0.000009  -0.000353
    15  C   -0.161149   0.010249   0.017153   0.300370  -0.155730   0.031065
    16  C    0.443220   0.396421   0.428057  -0.076744  -0.056399   0.028779
    17  O   -0.002343   0.010086  -0.010804   0.236244  -0.016683   0.014323
    18  C   -0.029733   0.001420  -0.012119   0.000552   0.457300   0.391960
    19  O    0.000120   0.000183  -0.000829  -0.002018  -0.048021  -0.051503
    20  H   -0.000026  -0.000220   0.000686   0.000006  -0.000052  -0.000029
    21  H   -0.000316  -0.000295  -0.000065  -0.000030   0.000061   0.004333
    22  H   -0.000190   0.000043   0.000086   0.000021  -0.000084   0.000416
    23  H   -0.000110   0.000049   0.000715  -0.000531  -0.000021   0.000039
    24  H    0.000044   0.000040  -0.001714  -0.000015  -0.000009   0.000042
    25  H    0.000002   0.000007  -0.000024  -0.000016   0.000002  -0.000008
    26  H   -0.000001   0.000001   0.000005  -0.000003   0.000000  -0.000001
    27  H    0.000000   0.000000   0.000000   0.000000   0.000000   0.000000
    28  H    0.000000   0.000000   0.000000   0.000000   0.000000   0.000000
    29  H    0.000000   0.000000   0.000000   0.000000   0.000000   0.000000
    30  H   -0.000004   0.000001   0.000046   0.000001   0.000000   0.000002
    31  H    0.000000   0.000001   0.000000   0.000000   0.000000   0.000000
    32  H    0.000000   0.000001  -0.000004   0.000000   0.000000   0.000000
    33  H   -0.000002   0.000001   0.000001   0.000006  -0.000018  -0.000285
    34  H    0.000000   0.000000   0.000000   0.000000   0.000000  -0.000012
    35  H    0.000000   0.000000   0.000000   0.000001  -0.000001  -0.000001
    36  H    0.000000  -0.000016   0.000000   0.000000  -0.000012   0.000174
    37  H    0.474739  -0.022358  -0.024670  -0.002860   0.005039   0.000253
    38  H   -0.022358   0.464916  -0.020908   0.000433   0.000039   0.001883
    39  H   -0.024670  -0.020908   0.458698   0.000023  -0.000346  -0.000048
    40  H   -0.002860   0.000433   0.000023   0.427484   0.000414  -0.000378
    41  H    0.005039   0.000039  -0.000346   0.000414   0.517029  -0.035105
    42  H    0.000253   0.001883  -0.000048  -0.000378  -0.035105   0.477916
    43  H    0.000195   0.000019   0.000011  -0.000689  -0.000022   0.002760
              43
     1  C    0.000337
     2  C   -0.000700
     3  C   -0.007322
     4  C   -0.043347
     5  C    0.008586
     6  C   -0.000299
     7  C   -0.000585
     8  C    0.000308
     9  C    0.000012
    10  C    0.002604
    11  O    0.000000
    12  C   -0.000014
    13  C   -0.000981
    14  O   -0.000022
    15  C    0.023128
    16  C    0.022523
    17  O    0.009979
    18  C    0.004086
    19  O    0.295914
    20  H    0.000037
    21  H   -0.000271
    22  H    0.000102
    23  H    0.000072
    24  H    0.000013
    25  H    0.000024
    26  H   -0.000003
    27  H    0.000000
    28  H    0.000000
    29  H    0.000000
    30  H    0.000000
    31  H    0.000000
    32  H    0.000000
    33  H   -0.000315
    34  H   -0.000001
    35  H   -0.000005
    36  H    0.000003
    37  H    0.000195
    38  H    0.000019
    39  H    0.000011
    40  H   -0.000689
    41  H   -0.000022
    42  H    0.002760
    43  H    0.385302
 Mulliken charges:
               1
     1  C    0.478337
     2  C   -0.473605
     3  C   -0.495856
     4  C   -0.013100
     5  C   -0.357128
     6  C   -0.885224
     7  C    0.183282
     8  C    0.174964
     9  C   -0.654332
    10  C    0.666457
    11  O   -0.426612
    12  C   -0.910258
    13  C   -0.729994
    14  O   -0.274846
    15  C    0.306916
    16  C   -0.535679
    17  O   -0.294346
    18  C   -0.671628
    19  O   -0.320738
    20  H    0.253197
    21  H    0.164960
    22  H    0.192650
    23  H    0.199788
    24  H    0.201685
    25  H    0.202026
    26  H    0.199149
    27  H    0.194279
    28  H    0.266158
    29  H    0.240761
    30  H    0.195844
    31  H    0.187776
    32  H    0.186996
    33  H    0.215806
    34  H    0.210166
    35  H    0.208488
    36  H    0.294970
    37  H    0.197034
    38  H    0.206854
    39  H    0.217275
    40  H    0.289350
    41  H    0.197637
    42  H    0.211975
    43  H    0.298564
 Sum of Mulliken charges =   0.00000
 Mulliken charges with hydrogens summed into heavy atoms:
               1
     1  C    0.478337
     2  C   -0.473605
     3  C   -0.077699
     4  C    0.179550
     5  C    0.044346
     6  C   -0.484049
     7  C    0.377562
     8  C    0.174964
     9  C   -0.147412
    10  C    0.666457
    11  O   -0.426612
    12  C   -0.339642
    13  C   -0.095535
    14  O    0.020124
    15  C    0.306916
    16  C    0.085484
    17  O   -0.004996
    18  C   -0.262016
    19  O   -0.022174
 Electronic spatial extent (au):  <R**2>=           5331.6362
 Charge=              0.0000 electrons
 Dipole moment (field-independent basis, Debye):
    X=              9.1602    Y=             -1.0764    Z=              2.7885  Tot=              9.6355
 Quadrupole moment (field-independent basis, Debye-Ang):
   XX=           -127.9243   YY=           -117.1391   ZZ=           -118.5440
   XY=              6.9661   XZ=              3.3112   YZ=              2.7726
 Traceless Quadrupole moment (field-independent basis, Debye-Ang):
   XX=             -6.7218   YY=              4.0633   ZZ=              2.6585
   XY=              6.9661   XZ=              3.3112   YZ=              2.7726
 Octapole moment (field-independent basis, Debye-Ang**2):
  XXX=            252.6198  YYY=             -1.3066  ZZZ=            -11.3765  XYY=             -5.6737
  XXY=            -31.0154  XXZ=             35.2333  XZZ=             22.2346  YZZ=             -3.3908
  YYZ=              5.8011  XYZ=            -23.2323
 Hexadecapole moment (field-independent basis, Debye-Ang**3):
 XXXX=          -4192.6970 YYYY=          -2098.9167 ZZZZ=           -675.3708 XXXY=            171.7159
 XXXZ=           -169.6496 YYYX=             27.2907 YYYZ=            -35.2296 ZZZX=            -18.4357
 ZZZY=             11.7038 XXYY=          -1129.7883 XXZZ=           -838.3185 YYZZ=           -487.6361
 XXYZ=             51.7464 YYXZ=             60.5694 ZZXY=            -18.9543
 N-N= 1.609546551704D+03 E-N=-5.288162738307D+03  KE= 8.827893359838D+02
 1\1\GINC-SNODE07\SP\RmPW1PW91\6-311+G(d,p)\C15H24O4\ROOT\25-Jan-2024\0
 \\# nmr=giao mpw1pw91/6-311+g(d,p) scrf(smd,solvent=methanol,read) gue
 ss=read geom=check\\NMR calculation\\0,1\C,0,-1.7536461613,0.625758115
 1,-0.1106746828\C,0,-0.9546726493,-0.3786453039,0.3221891606\C,0,0.455
 8603905,-0.278813957,0.8313687319\C,0,1.4390774657,0.4368891485,-0.127
 8409336\C,0,1.1804786436,1.9581337329,-0.1888198141\C,0,-0.0941063209,
 2.3835382624,-0.9384435265\C,0,-1.454902865,2.0962429571,-0.2677463084
 \C,0,-3.0892045289,0.0825714033,-0.4120587878\C,0,-3.1185258847,-1.386
 0387592,-0.0267961651\C,0,-1.6473937896,-1.7463231042,0.2402763708\O,0
 ,-4.0406203842,0.7123984,-0.8759695327\C,0,-1.6374430056,2.8450924833,
 1.0684477699\C,0,-1.0415113605,-2.6036572266,-0.8790698502\O,0,-1.5691
 140268,-2.44567339,1.4954673028\C,0,2.9260726299,0.1113319432,0.211930
 2886\C,0,3.385554612,0.6632722325,1.5631525675\O,0,3.6838561339,0.7257
 379054,-0.8617934247\C,0,3.2419775587,-1.3965776905,0.1375586298\O,0,2
 .8655433422,-1.9730679915,-1.1116393097\H,0,0.4404190746,0.2570407652,
 1.7911921044\H,0,0.8105619653,-1.2864278412,1.0592521785\H,0,1.2816838
 361,0.0287421699,-1.1343572124\H,0,2.0290017414,2.4284127873,-0.696154
 4577\H,0,1.1635582373,2.3705556601,0.8285289299\H,0,-0.0917691704,1.92
 18335477,-1.9358081186\H,0,-0.0401429239,3.4683573039,-1.1041256392\H,
 0,-2.221872122,2.4859272685,-0.9507611147\H,0,-3.6971968492,-1.4919785
 284,0.8990887044\H,0,-3.6025832943,-1.9948561442,-0.7966313779\H,0,-0.
 9561565696,2.4772947546,1.843430191\H,0,-2.661458321,2.7257454531,1.44
 16080163\H,0,-1.4509303197,3.9182749104,0.9359374786\H,0,0.0372138742,
 -2.7411872708,-0.7381703033\H,0,-1.5194833946,-3.5899416862,-0.8848933
 012\H,0,-1.1962534217,-2.1354316815,-1.8570375164\H,0,-0.7026302345,-2
 .8845531071,1.5443226456\H,0,4.4390891411,0.4109135427,1.7383748582\H,
 0,2.801188265,0.2423892747,2.3888115172\H,0,3.2926359247,1.7528745211,
 1.5956073946\H,0,4.6267139482,0.6542418891,-0.6302622705\H,0,4.3245176
 364,-1.5178745575,0.3034894323\H,0,2.7297367665,-1.9677778343,0.915406
 6404\H,0,3.2321764105,-1.379844358,-1.7926872655\\Version=ES64L-G09Rev
 D.01\State=1-A\HF=-887.0190405\RMSD=7.463e-09\Dipole=3.5850139,-0.4447
 254,1.1492949\Quadrupole=-5.0265594,2.9549398,2.0716196,5.1692234,2.39
 08371,2.1342992\PG=C01 [X(C15H24O4)]\\@


 NO SCIENCE HAS EVER MADE MORE RAPID PROGRESS IN A
 SHORTER TIME THAN CHEMISTRY.
   -- MARTIN HEINRICH KLOPROTH, 1791
 (FIRST PROFESSOR OF CHEMISTRY AT THE UNIVERSITY OF BERLIN)
 Job cpu time:       0 days  1 hours 23 minutes 23.5 seconds.
 File lengths (MBytes):  RWF=    323 Int=      0 D2E=      0 Chk=    481 Scr=      1
 Normal termination of Gaussian 09 at Thu Jan 25 13:19:32 2024.
