# Supplementary material for: New patchoulol- and guaiane-type sesquiterpenoids from Sanguisorba officinalis with anti-melanogenic activity
Source: Nat Prod Bioprospect. 2026 May 12;16(1):63. doi: 10.1007/s13659-026-00616-0 (PMC13161421; doi:10.1007/s13659-026-00616-0)
Supplement: Supplementary file 2 — Additional file 2. It includes the calculated NMR data of compound 11. [file 13659_2026_616_MOESM2_ESM.zip › New folder/11S-nmr-22.log]

 Entering Gaussian System, Link 0=/gpfs/home/zhengshan/software/Gaussian/g09/g09
 Input=DY-202A-7R_22-2.gjf
 Output=DY-202A-7R_22-2.log
 Initial command:
 /gpfs/home/zhengshan/software/Gaussian/g09/l1.exe "/gpfs/home/zhengshan/software/Gaussian/g09/scratch/zhengshan/%J/Gau-5437.inp" -scrdir="/gpfs/home/zhengshan/software/Gaussian/g09/scratch/zhengshan/%J/"
 Entering Link 1 = /gpfs/home/zhengshan/software/Gaussian/g09/l1.exe PID=      5438.
  
 Copyright (c) 1988,1990,1992,1993,1995,1998,2003,2009,2013,
            Gaussian, Inc.  All Rights Reserved.
  
 This is part of the Gaussian(R) 09 program.  It is based on
 the Gaussian(R) 03 system (copyright 2003, Gaussian, Inc.),
 the Gaussian(R) 98 system (copyright 1998, Gaussian, Inc.),
 the Gaussian(R) 94 system (copyright 1995, Gaussian, Inc.),
 the Gaussian 92(TM) system (copyright 1992, Gaussian, Inc.),
 the Gaussian 90(TM) system (copyright 1990, Gaussian, Inc.),
 the Gaussian 88(TM) system (copyright 1988, Gaussian, Inc.),
 the Gaussian 86(TM) system (copyright 1986, Carnegie Mellon
 University), and the Gaussian 82(TM) system (copyright 1983,
 Carnegie Mellon University). Gaussian is a federally registered
 trademark of Gaussian, Inc.
  
 This software contains proprietary and confidential information,
 including trade secrets, belonging to Gaussian, Inc.
  
 This software is provided under written license and may be
 used, copied, transmitted, or stored only in accord with that
 written license.
  
 The following legend is applicable only to US Government
 contracts under FAR:
  
                    RESTRICTED RIGHTS LEGEND
  
 Use, reproduction and disclosure by the US Government is
 subject to restrictions as set forth in subparagraphs (a)
 and (c) of the Commercial Computer Software - Restricted
 Rights clause in FAR 52.227-19.
  
 Gaussian, Inc.
 340 Quinnipiac St., Bldg. 40, Wallingford CT 06492
  
  
 ---------------------------------------------------------------
 Warning -- This program may not be used in any manner that
 competes with the business of Gaussian, Inc. or will provide
 assistance to any competitor of Gaussian, Inc.  The licensee
 of this program is prohibited from giving any competitor of
 Gaussian, Inc. access to this program.  By using this program,
 the user acknowledges that Gaussian, Inc. is engaged in the
 business of creating and licensing software in the field of
 computational chemistry and represents and warrants to the
 licensee that it is not a competitor of Gaussian, Inc. and that
 it will not use this program in any manner prohibited above.
 ---------------------------------------------------------------
  

 Cite this work as:
 Gaussian 09, Revision D.01,
 M. J. Frisch, G. W. Trucks, H. B. Schlegel, G. E. Scuseria, 
 M. A. Robb, J. R. Cheeseman, G. Scalmani, V. Barone, B. Mennucci, 
 G. A. Petersson, H. Nakatsuji, M. Caricato, X. Li, H. P. Hratchian, 
 A. F. Izmaylov, J. Bloino, G. Zheng, J. L. Sonnenberg, M. Hada, 
 M. Ehara, K. Toyota, R. Fukuda, J. Hasegawa, M. Ishida, T. Nakajima, 
 Y. Honda, O. Kitao, H. Nakai, T. Vreven, J. A. Montgomery, Jr., 
 J. E. Peralta, F. Ogliaro, M. Bearpark, J. J. Heyd, E. Brothers, 
 K. N. Kudin, V. N. Staroverov, T. Keith, R. Kobayashi, J. Normand, 
 K. Raghavachari, A. Rendell, J. C. Burant, S. S. Iyengar, J. Tomasi, 
 M. Cossi, N. Rega, J. M. Millam, M. Klene, J. E. Knox, J. B. Cross, 
 V. Bakken, C. Adamo, J. Jaramillo, R. Gomperts, R. E. Stratmann, 
 O. Yazyev, A. J. Austin, R. Cammi, C. Pomelli, J. W. Ochterski, 
 R. L. Martin, K. Morokuma, V. G. Zakrzewski, G. A. Voth, 
 P. Salvador, J. J. Dannenberg, S. Dapprich, A. D. Daniels, 
 O. Farkas, J. B. Foresman, J. V. Ortiz, J. Cioslowski, 
 and D. J. Fox, Gaussian, Inc., Wallingford CT, 2013.
 
 ******************************************
 Gaussian 09:  ES64L-G09RevD.01 24-Apr-2013
                25-Jan-2024 
 ******************************************
 %chk=DY-202A-7R_22.chk
 %mem=16GB
 %nprocshared=4
 Will use up to    4 processors via shared memory.
 ----------------------------------------------------------------------
 # nmr=giao mpw1pw91/6-311+g(d,p) scrf(smd,solvent=methanol,read) guess
 =read geom=check
 ----------------------------------------------------------------------
 1/29=2,38=1,40=2/1;
 2/12=2,40=1/2;
 3/5=4,6=6,7=111,11=2,14=-4,16=1,25=1,30=1,70=32203,72=3,74=-7,116=-2/1,2,8,3;
 4/5=1/1;
 5/5=2,38=6,53=3/2;
 8/6=1,10=90,11=11/1;
 10/13=100,45=16/2;
 6/7=2,8=2,9=2,10=2,28=1/1;
 99/9=1/99;
 ---------------
 NMR calculation
 ---------------
 Structure from the checkpoint file:  "DY-202A-7R_22.chk"
 Charge =  0 Multiplicity = 1
 Redundant internal coordinates found in file.
 C,0,1.6956788744,0.59720867,0.1789448945
 C,0,0.9209705766,-0.4326587095,0.6023269462
 C,0,-0.2599145554,-0.3740965027,1.534833895
 C,0,-1.4651838193,0.496505485,1.0838879595
 C,0,-1.0260583166,1.905339157,0.6030287581
 C,0,0.2720600573,2.4534508064,1.2320812915
 C,0,1.560403975,2.0811622404,0.457623049
 C,0,2.8194834041,0.0478406445,-0.6079628999
 C,0,2.5444942189,-1.4194134082,-0.8886227102
 C,0,1.4243240593,-1.7876888798,0.1018478956
 O,0,3.8323588644,0.6508922006,-0.9617815449
 C,0,1.6579087517,2.9028581027,-0.8482068536
 C,0,1.9335717676,-2.6815619223,1.2395617031
 O,0,0.2940655722,-2.4210256086,-0.535892327
 C,0,-2.3848569669,-0.2313391606,0.0494164984
 C,0,-2.9473164183,-1.550780055,0.6013868391
 O,0,-1.6842231516,-0.4810285993,-1.1882828336
 C,0,-3.5556838402,0.6801099567,-0.3719267923
 O,0,-4.3780286203,0.0647823835,-1.3663122953
 H,0,-0.6023057702,-1.3870995586,1.7536884845
 H,0,0.0954789737,0.0243457303,2.4922922241
 H,0,-2.0774067045,0.6239335114,1.9871980875
 H,0,-1.8414320831,2.6084600925,0.806250327
 H,0,-0.907837658,1.8870257023,-0.486146674
 H,0,0.3532827827,2.1429292712,2.2804493564
 H,0,0.2199180619,3.5491059265,1.2535714162
 H,0,2.4231487884,2.376502406,1.0748019546
 H,0,2.1784616066,-1.5119983563,-1.9186462864
 H,0,3.4522724298,-2.022630306,-0.7940231462
 H,0,0.847014151,2.658114106,-1.5438917531
 H,0,2.6050603182,2.7248587472,-1.3631193928
 H,0,1.5931149314,3.9731987929,-0.6189483345
 H,0,1.1505643469,-2.864198635,1.9824859448
 H,0,2.2533309875,-3.6493750172,0.8339917293
 H,0,2.7930443276,-2.2244696877,1.7419939646
 H,0,0.5686212104,-3.2967786911,-0.8594901228
 H,0,-3.7208127728,-1.9328235214,-0.0711898195
 H,0,-3.3943670785,-1.4060694429,1.5918113599
 H,0,-2.171520595,-2.3170981122,0.684494554
 H,0,-1.0818576984,-1.2443270671,-1.0618643304
 H,0,-4.2005269182,0.8899541888,0.4872978735
 H,0,-3.1732091476,1.6331404035,-0.7558397077
 H,0,-3.7584909226,-0.247157284,-2.050519182
 Recover connectivity data from disk.
                          Input orientation:                          
 ---------------------------------------------------------------------
 Center     Atomic      Atomic             Coordinates (Angstroms)
 Number     Number       Type             X           Y           Z
 ---------------------------------------------------------------------
      1          6           0        1.695679    0.597209    0.178945
      2          6           0        0.920971   -0.432659    0.602327
      3          6           0       -0.259915   -0.374097    1.534834
      4          6           0       -1.465184    0.496505    1.083888
      5          6           0       -1.026058    1.905339    0.603029
      6          6           0        0.272060    2.453451    1.232081
      7          6           0        1.560404    2.081162    0.457623
      8          6           0        2.819483    0.047841   -0.607963
      9          6           0        2.544494   -1.419413   -0.888623
     10          6           0        1.424324   -1.787689    0.101848
     11          8           0        3.832359    0.650892   -0.961782
     12          6           0        1.657909    2.902858   -0.848207
     13          6           0        1.933572   -2.681562    1.239562
     14          8           0        0.294066   -2.421026   -0.535892
     15          6           0       -2.384857   -0.231339    0.049416
     16          6           0       -2.947316   -1.550780    0.601387
     17          8           0       -1.684223   -0.481029   -1.188283
     18          6           0       -3.555684    0.680110   -0.371927
     19          8           0       -4.378029    0.064782   -1.366312
     20          1           0       -0.602306   -1.387100    1.753688
     21          1           0        0.095479    0.024346    2.492292
     22          1           0       -2.077407    0.623934    1.987198
     23          1           0       -1.841432    2.608460    0.806250
     24          1           0       -0.907838    1.887026   -0.486147
     25          1           0        0.353283    2.142929    2.280449
     26          1           0        0.219918    3.549106    1.253571
     27          1           0        2.423149    2.376502    1.074802
     28          1           0        2.178462   -1.511998   -1.918646
     29          1           0        3.452272   -2.022630   -0.794023
     30          1           0        0.847014    2.658114   -1.543892
     31          1           0        2.605060    2.724859   -1.363119
     32          1           0        1.593115    3.973199   -0.618948
     33          1           0        1.150564   -2.864199    1.982486
     34          1           0        2.253331   -3.649375    0.833992
     35          1           0        2.793044   -2.224470    1.741994
     36          1           0        0.568621   -3.296779   -0.859490
     37          1           0       -3.720813   -1.932824   -0.071190
     38          1           0       -3.394367   -1.406069    1.591811
     39          1           0       -2.171521   -2.317098    0.684495
     40          1           0       -1.081858   -1.244327   -1.061864
     41          1           0       -4.200527    0.889954    0.487298
     42          1           0       -3.173209    1.633140   -0.755840
     43          1           0       -3.758491   -0.247157   -2.050519
 ---------------------------------------------------------------------
                    Distance matrix (angstroms):
                    1          2          3          4          5
     1  C    0.000000
     2  C    1.356485   0.000000
     3  C    2.570256   1.505818   0.000000
     4  C    3.289394   2.605567   1.553697   0.000000
     5  C    3.049411   3.042557   2.578966   1.552053   0.000000
     6  C    2.565428   3.024451   2.893040   2.620995   1.543128
     7  C    1.515942   2.597905   3.240716   3.472395   2.596506
     8  C    1.477825   2.302180   3.775222   4.628394   4.439031
     9  C    2.434533   2.415045   3.851044   4.862002   5.101750
    10  C    2.401523   1.529690   2.624567   3.811981   4.460270
    11  O    2.422713   3.478031   4.902080   5.680894   5.256090
    12  C    2.524378   3.711172   4.482785   4.390584   3.210110
    13  C    3.454249   2.547351   3.197337   4.655737   5.495839
    14  O    3.403711   2.375322   2.963903   3.772351   4.664472
    15  C    4.165818   3.357787   2.596579   1.563869   2.591952
    16  C    5.133198   4.026641   3.078642   2.573111   3.954238
    17  O    3.802058   3.161591   3.074972   2.483206   3.055606
    18  C    5.280828   4.714643   3.950846   2.554075   2.975018
    19  O    6.289771   5.674714   5.056494   3.830735   4.301355
    20  H    3.420238   2.134704   1.091469   2.177420   3.513365
    21  H    2.870608   2.112406   1.096261   2.154578   2.892283
    22  H    4.184097   3.467639   2.122257   1.098646   2.159458
    23  H    4.117013   4.113497   3.453647   2.163099   1.095679
    24  H    2.980650   3.148055   3.101103   2.170067   1.095726
    25  H    2.933871   3.126023   2.695806   2.729339   2.184667
    26  H    3.470791   4.095124   3.962432   3.490950   2.162783
    27  H    2.120768   3.220428   3.869916   4.318982   3.513061
    28  H    3.013590   3.016880   4.378016   5.130833   5.320337
    29  H    3.300885   3.299287   4.682048   5.835578   6.118508
    30  H    2.817043   3.763589   4.460734   4.113884   2.946920
    31  H    2.780617   4.082775   5.119545   5.245979   4.209795
    32  H    3.470513   4.621133   5.193407   4.933583   3.553778
    33  H    3.940971   2.805341   2.896628   4.352465   5.421170
    34  H    4.332844   3.489429   4.187485   5.574776   6.454656
    35  H    3.407228   2.830916   3.575941   5.096010   5.739173
    36  H    4.184704   3.234848   3.867988   4.722508   5.634181
    37  H    5.983478   4.924457   4.121500   3.510514   4.737907
    38  H    5.649591   4.533073   3.300456   2.756724   4.189511
    39  H    4.868675   3.622342   2.855271   2.928275   4.375808
    40  H    3.556061   2.727574   2.859324   2.789568   3.563058
    41  H    5.911516   5.290772   4.268909   2.827158   3.334914
    42  H    5.064884   4.782724   4.214673   2.755701   2.555557
    43  H    5.952431   5.382320   5.011078   3.954339   4.375014
                    6          7          8          9         10
     6  C    0.000000
     7  C    1.548617   0.000000
     8  C    3.957536   2.618234   0.000000
     9  C    4.965926   3.877479   1.518955   0.000000
    10  C    4.537886   3.887557   2.412358   1.539948   0.000000
    11  O    4.553897   3.036801   1.230762   2.439285   3.588400
    12  C    2.539713   1.545925   3.091617   4.412448   4.791492
    13  C    5.397132   4.840891   3.412891   2.548610   1.533863
    14  O    5.185242   4.781253   3.532454   2.488388   1.444061
    15  C    3.958030   4.591229   5.253118   5.156544   4.115195
    16  C    5.176488   5.790614   6.105251   5.691869   4.406462
    17  O    4.277426   4.449880   4.571635   4.341937   3.610383
    18  C    4.513225   5.368934   6.410791   6.472028   5.578080
    19  O    5.837869   6.531272   7.237372   7.095939   6.265336
    20  H    3.973212   4.287883   4.398306   4.109161   2.645048
    21  H    2.742237   3.242897   4.127025   4.417318   3.280781
    22  H    3.072024   4.206754   5.571919   5.814429   4.651084
    23  H    2.161529   3.460068   5.502809   6.191341   5.521546
    24  H    2.159931   2.649643   4.158168   4.797199   4.391838
    25  H    1.096402   2.187156   4.337565   5.247353   4.619869
    26  H    1.097106   2.141330   4.741509   5.888874   5.590925
    27  H    2.158203   1.101120   2.900249   4.275364   4.391444
    28  H    5.411676   4.351948   2.135860   1.097042   2.174195
    29  H    5.852705   4.689019   2.172991   1.094021   2.229430
    30  H    2.842268   2.201786   3.402958   4.465092   4.775658
    31  H    3.500231   2.195622   2.789743   4.171787   4.889106
    32  H    2.735166   2.177126   4.112485   5.482528   5.808258
    33  H    5.441716   5.191317   4.239775   3.503385   2.184174
    34  H    6.428716   5.784536   4.008636   2.832826   2.165447
    35  H    5.338381   4.659128   3.269005   2.762252   2.180425
    36  H    6.125990   5.625004   4.039322   2.725697   1.983368
    37  H    6.072969   6.654545   6.854679   6.339232   5.150091
    38  H    5.335540   6.164165   6.750170   6.436055   5.058202
    39  H    5.387864   5.772645   5.672169   5.051864   3.681012
    40  H    4.557284   4.511016   4.134753   3.634707   2.816099
    41  H    4.796171   5.882872   7.154670   7.260967   6.241578
    42  H    4.061357   4.907169   6.200597   6.482889   5.794395
    43  H    5.857823   6.324752   6.740752   6.515505   5.819578
                   11         12         13         14         15
    11  O    0.000000
    12  C    3.132488   0.000000
    13  C    4.422279   5.968292   0.000000
    14  O    4.705059   5.504666   2.430658   0.000000
    15  C    6.360395   5.193542   5.105768   3.509122   0.000000
    16  C    7.297592   6.568433   5.050644   3.543626   1.536866
    17  O    5.636065   4.768248   4.881108   2.846547   1.443999
    18  C    7.411610   5.687618   6.635485   4.946160   1.542435
    19  O    8.241215   6.689966   7.359979   5.356986   2.462663
    20  H    5.585109   5.502923   2.893205   2.667333   2.723566
    21  H    5.127130   4.678243   3.502835   3.897330   3.490714
    22  H    6.604736   5.213981   5.251020   4.611035   2.140330
    23  H    6.256989   3.881918   6.513275   5.626493   2.988740
    24  H    4.921760   2.783174   5.650104   4.472846   2.637401
    25  H    4.984196   3.473907   5.182323   5.363299   4.255827
    26  H    5.133922   2.627342   6.462045   6.232989   4.746220
    27  H    3.018489   2.135557   5.084373   5.490319   5.564995
    28  H    2.886011   4.572502   3.376704   2.507845   5.131982
    29  H    2.705611   5.242434   2.622234   3.193685   6.163781
    30  H    3.644184   1.096096   6.118853   5.207636   4.618719
    31  H    2.443086   1.092664   6.037734   5.701327   5.969392
    32  H    4.021128   1.096534   6.917789   6.525376   5.826587
    33  H    5.311930   6.444312   1.094711   2.696706   4.813306
    34  H    4.920409   6.790882   1.096994   2.687777   5.814750
    35  H    4.081456   5.855524   1.095475   3.387078   5.800694
    36  H    5.123139   6.294614   2.578294   0.973160   4.352708
    37  H    8.032381   7.274491   5.852413   4.071061   2.166650
    38  H    7.935836   7.074322   5.489799   4.377419   2.185883
    39  H    6.896793   6.652943   4.158451   2.753046   2.190714
    40  H    5.267959   4.975049   4.056479   1.885320   1.989698
    41  H    8.166042   6.336925   7.137842   5.675462   2.178462
    42  H    7.077090   4.996040   6.976926   5.339160   2.178582
    43  H    7.720935   6.380089   7.010744   4.841798   2.509353
                   16         17         18         19         20
    16  C    0.000000
    17  O    2.437763   0.000000
    18  C    2.508848   2.348839   0.000000
    19  O    2.920414   2.754304   1.429574   0.000000
    20  H    2.617951   3.262929   4.184978   5.108664   0.000000
    21  H    3.913457   4.119390   4.686658   5.907854   1.739143
    22  H    2.721506   3.385146   2.784588   4.105063   2.504936
    23  H    4.308622   3.680736   2.836423   4.198172   4.289239
    24  H    4.142549   2.589102   2.912178   4.017149   3.978707
    25  H    5.230363   4.802987   4.945196   6.324782   3.694825
    26  H    6.038672   5.082361   5.012839   6.336041   5.029144
    27  H    6.670050   5.491588   6.381004   7.586772   4.876368
    28  H    5.711889   4.064070   6.330727   6.766009   4.608070
    29  H    6.566928   5.377319   7.522926   8.123941   4.830563
    30  H    6.059204   4.048189   4.966865   5.835921   5.416486
    31  H    7.277998   5.357820   6.566447   7.472586   6.075351
    32  H    7.253901   5.559247   6.116828   7.175572   6.259559
    33  H    4.519417   4.875376   6.344616   7.096388   2.303633
    34  H    5.612926   5.443560   7.344613   7.912726   3.757445
    35  H    5.891229   5.627791   7.294628   8.144110   3.497103
    36  H    4.188614   3.621030   5.750066   6.002192   3.441896
    37  H    1.093898   2.739216   2.635362   2.469758   3.654187
    38  H    1.096237   3.392524   2.869571   3.446954   2.796814
    39  H    1.093622   2.667565   3.466293   3.840292   2.114358
    40  H    2.517986   0.980536   3.209250   3.559663   2.859666
    41  H    2.746040   3.319480   1.094589   2.036734   4.442512
    42  H    3.468493   2.621793   1.096332   2.069786   4.693520
    43  H    3.064318   2.258480   1.928374   0.974306   5.072767
                   21         22         23         24         25
    21  H    0.000000
    22  H    2.309991   0.000000
    23  H    3.643077   2.321350   0.000000
    24  H    3.653398   3.013425   1.749959   0.000000
    25  H    2.144700   2.881249   2.684540   3.051224   0.000000
    26  H    3.738161   3.791114   2.309562   2.657247   1.746310
    27  H    3.599995   4.915177   4.279319   3.711013   2.406759
    28  H    5.114250   6.158753   6.368892   4.809435   5.858513
    29  H    5.124260   6.731779   7.213264   5.864363   6.033905
    30  H    4.877737   5.015847   3.571187   2.189271   3.890343
    31  H    5.334320   6.128949   4.948839   3.716382   4.322585
    32  H    5.245586   5.610910   3.961037   3.259527   3.646036
    33  H    3.117178   4.752566   6.347091   5.736314   5.078954
    34  H    4.571926   6.192442   7.478526   6.510567   6.265238
    35  H    3.591236   5.647550   6.761006   5.963684   5.031555
    36  H    4.742170   5.520605   6.592033   5.402883   6.284585
    37  H    4.996602   3.670797   4.992517   4.761960   6.224164
    38  H    3.877625   2.451862   4.375518   4.620088   5.207158
    39  H    3.726899   3.218006   4.938108   4.543342   5.367825
    40  H    3.953186   3.711913   4.348652   3.188590   4.970331
    41  H    4.819227   2.613065   2.936038   3.575409   5.051982
    42  H    4.880871   3.121464   2.272664   2.295452   4.681355
    43  H    5.963550   4.459597   4.471107   3.889502   6.432456
                   26         27         28         29         30
    26  H    0.000000
    27  H    2.502236   0.000000
    28  H    6.285987   4.913353   0.000000
    29  H    6.759068   4.889169   1.774293   0.000000
    30  H    3.002152   3.069375   4.393522   5.409163   0.000000
    31  H    3.635293   2.469394   4.294363   4.855954   1.768576
    32  H    2.360478   2.471272   5.667383   6.279895   1.772466
    33  H    6.521341   5.468849   4.254862   3.703390   6.559224
    34  H    7.491925   6.033078   3.485829   2.595032   6.885962
    35  H    6.339851   4.663787   3.779632   2.628061   6.198686
    36  H    7.173058   6.274303   2.626564   3.153282   6.000555
    37  H    6.880109   7.591564   6.196098   7.209973   6.641581
    38  H    6.142575   6.958350   6.587181   7.276594   6.658794
    39  H    6.360438   6.579758   5.132921   5.822351   6.231372
    40  H    5.480225   5.473648   3.381628   4.608235   4.379720
    41  H    5.215227   6.813814   7.228377   8.287959   5.720996
    42  H    4.384287   5.934902   6.315409   7.567240   4.223008
    43  H    6.415323   7.407016   6.071624   7.531679   5.468816
                   31         32         33         34         35
    31  H    0.000000
    32  H    1.770925   0.000000
    33  H    6.674294   7.328937   0.000000
    34  H    6.751434   7.787846   1.775285   0.000000
    35  H    5.845761   6.739805   1.778997   1.773729   0.000000
    36  H    6.376586   7.345748   2.933021   2.414633   3.586868
    37  H    7.961140   7.963603   5.367994   6.281425   6.767793
    38  H    7.860618   7.661525   4.789068   6.123986   6.243108
    39  H    7.240841   7.445756   3.608372   4.623486   5.076789
    40  H    5.425731   5.879985   4.108012   4.527914   4.882332
    41  H    7.287451   6.655559   6.705478   7.897974   7.757831
    42  H    5.911771   5.311540   6.813186   7.738209   7.531036
    43  H    7.056924   6.964229   6.871161   7.485819   7.824036
                   36         37         38         39         40
    36  H    0.000000
    37  H    4.569577   0.000000
    38  H    5.028811   1.774714   0.000000
    39  H    3.294243   1.766078   1.774416   0.000000
    40  H    2.641514   2.901646   3.523614   2.321201   0.000000
    41  H    6.487476   2.917209   2.672371   3.800123   4.084257
    42  H    6.190003   3.672154   3.846709   4.322306   3.570325
    43  H    5.426107   2.600122   3.839562   3.779343   3.022607
                   41         42         43
    41  H    0.000000
    42  H    1.775697   0.000000
    43  H    2.815836   2.356750   0.000000
 Stoichiometry    C15H24O4
 Framework group  C1[X(C15H24O4)]
 Deg. of freedom   123
 Full point group                 C1      NOp   1
 Largest Abelian subgroup         C1      NOp   1
 Largest concise Abelian subgroup C1      NOp   1
                         Standard orientation:                         
 ---------------------------------------------------------------------
 Center     Atomic      Atomic             Coordinates (Angstroms)
 Number     Number       Type             X           Y           Z
 ---------------------------------------------------------------------
      1          6           0        1.722525    0.577722    0.140028
      2          6           0        0.938635   -0.447662    0.557346
      3          6           0       -0.234714   -0.385779    1.499106
      4          6           0       -1.432711    0.504178    1.066955
      5          6           0       -0.980255    1.913119    0.598939
      6          6           0        0.328822    2.438539    1.224635
      7          6           0        1.607008    2.059886    0.436552
      8          6           0        2.833982    0.024109   -0.661309
      9          6           0        2.539460   -1.436465   -0.956612
     10          6           0        1.422136   -1.802746    0.037805
     11          8           0        3.851417    0.619112   -1.015675
     12          6           0        1.704913    2.895278   -0.860529
     13          6           0        1.928851   -2.715581    1.161508
     14          8           0        0.279822   -2.415273   -0.598780
     15          6           0       -2.368450   -0.200796    0.031053
     16          6           0       -2.942646   -1.519707    0.572097
     17          8           0       -1.679790   -0.444583   -1.214518
     18          6           0       -3.531306    0.729254   -0.371286
     19          8           0       -4.368092    0.135167   -1.366540
     20          1           0       -0.587602   -1.397088    1.708933
     21          1           0        0.132308   -0.002582    2.458399
     22          1           0       -2.036840    0.628503    1.976127
     23          1           0       -1.785681    2.623493    0.816127
     24          1           0       -0.870116    1.905887   -0.491213
     25          1           0        0.413881    2.115081    2.268778
     26          1           0        0.289935    3.534418    1.258968
     27          1           0        2.477648    2.337873    1.050698
     28          1           0        2.164932   -1.512888   -1.984907
     29          1           0        3.440622   -2.051458   -0.875549
     30          1           0        0.886157    2.668165   -1.552978
     31          1           0        2.646133    2.711962   -1.384374
     32          1           0        1.654570    3.963615   -0.618641
     33          1           0        1.149092   -2.897413    1.908037
     34          1           0        2.234088   -3.682409    0.742619
     35          1           0        2.797325   -2.274510    1.662781
     36          1           0        0.541551   -3.290457   -0.934325
     37          1           0       -3.725481   -1.884810   -0.099083
     38          1           0       -3.380785   -1.381061    1.567359
     39          1           0       -2.175486   -2.296082    0.640784
     40          1           0       -1.085695   -1.216376   -1.101216
     41          1           0       -4.167385    0.936877    0.494982
     42          1           0       -3.140245    1.682015   -0.747133
     43          1           0       -3.757275   -0.176242   -2.058782
 ---------------------------------------------------------------------
 Rotational constants (GHZ):      0.5407510      0.3022102      0.2375991
 Standard basis: 6-311+G(d,p) (5D, 7F)
 There are   581 symmetry adapted cartesian basis functions of A   symmetry.
 There are   562 symmetry adapted basis functions of A   symmetry.
   562 basis functions,   876 primitive gaussians,   581 cartesian basis functions
    73 alpha electrons       73 beta electrons
       nuclear repulsion energy      1639.2323804229 Hartrees.
 NAtoms=   43 NActive=   43 NUniq=   43 SFac= 1.00D+00 NAtFMM=   60 NAOKFM=F Big=F
 Integral buffers will be    131072 words long.
 Raffenetti 2 integral format.
 Two-electron integral symmetry is turned on.
 Using the following non-standard input for PCM:
 --- end of non-standard input.
 ------------------------------------------------------------------------------
 Polarizable Continuum Model (PCM)
 =================================
 Model                : PCM (using non-symmetric T matrix).
 Atomic radii         : SMD-Coulomb.
 Polarization charges : Total charges.
 Charge compensation  : None.
 Solution method      : On-the-fly selection.
 Cavity type          : VdW (van der Waals Surface) (Alpha=1.000).
 Cavity algorithm     : GePol (No added spheres)
                        Default sphere list used, NSphG=   43.
                        Lebedev-Laikov grids with approx.  5.0 points / Ang**2.
                        Smoothing algorithm: Karplus/York (Gamma=1.0000).
                        Polarization charges: spherical gaussians, with
                                              point-specific exponents (IZeta= 3).
                        Self-potential: point-specific (ISelfS= 7).
                        Self-field    : sphere-specific E.n sum rule (ISelfD= 2).
 Solvent              : Methanol, Eps=  32.613000 Eps(inf)=   1.765709
 ------------------------------------------------------------------------------
 ------------------------------------------------------------------------------
 Atomic radii for non-electrostatic terms: SMD-CDS.
 ------------------------------------------------------------------------------
 Nuclear repulsion after PCM non-electrostatic terms =     1639.2332619123 Hartrees.
 One-electron integrals computed using PRISM.
 NBasis=   562 RedAO= T EigKep=  1.89D-06  NBF=   562
 NBsUse=   560 1.00D-06 EigRej=  9.54D-07 NBFU=   560
 Initial guess from the checkpoint file:  "DY-202A-7R_22.chk"
 B after Tr=     0.000000    0.000000    0.000000
         Rot=    1.000000    0.000000    0.000000    0.000000 Ang=   0.00 deg.
 Requested convergence on RMS density matrix=1.00D-08 within 128 cycles.
 Requested convergence on MAX density matrix=1.00D-06.
 Requested convergence on             energy=1.00D-06.
 No special actions if energy rises.
 Inv3:  Mode=1 IEnd=    20940492.
 Iteration    1 A*A^-1 deviation from unit magnitude is 6.00D-15 for   2640.
 Iteration    1 A*A^-1 deviation from orthogonality  is 3.06D-15 for   2117   1295.
 Iteration    1 A^-1*A deviation from unit magnitude is 6.66D-15 for   2640.
 Iteration    1 A^-1*A deviation from orthogonality  is 5.71D-13 for   2530   2514.
 Error on total polarization charges =  0.06876
 SCF Done:  E(RmPW1PW91) =  -887.013862382     A.U. after   13 cycles
            NFock= 13  Conv=0.30D-08     -V/T= 2.0048
 SMD-CDS (non-electrostatic) energy       (kcal/mol) =       0.55
 (included in total energy above)
 DoSCS=F DFT=T ScalE2(SS,OS)=  1.000000  1.000000
 Range of M.O.s used for correlation:     1   560
 NBasis=   562 NAE=    73 NBE=    73 NFC=     0 NFV=     0
 NROrb=    560 NOA=    73 NOB=    73 NVA=   487 NVB=   487

 **** Warning!!: The largest alpha MO coefficient is  0.11487971D+03

 NEqPCM:  Using equilibrium solvation (IEInf=0, Eps=  32.6130, EpsInf=   1.7657)
          Differentiating once with respect to magnetic field using GIAOs.
          Electric field/nuclear overlap derivatives assumed to be zero.
 FoFJK:  IHMeth= 1 ICntrl=    6127 DoSepK=F KAlg= 0 I1Cent=   0 FoldK=F
 IRaf=         1 NMat=   1 IRICut=       1 DoRegI=T DoRafI=F ISym2E= 0.
          There are     3 degrees of freedom in the 1st order CPHF.  IDoFFX=0 NUNeed=     3.
      3 vectors produced by pass  0 Test12= 1.19D-12 3.33D-08 XBig12= 2.23D+02 2.00D+00.
 AX will form     3 AO Fock derivatives at one time.
      3 vectors produced by pass  1 Test12= 1.19D-12 3.33D-08 XBig12= 5.29D-01 2.76D-01.
      3 vectors produced by pass  2 Test12= 1.19D-12 3.33D-08 XBig12= 4.93D-03 4.64D-02.
      3 vectors produced by pass  3 Test12= 1.19D-12 3.33D-08 XBig12= 3.47D-05 1.69D-03.
      3 vectors produced by pass  4 Test12= 1.19D-12 3.33D-08 XBig12= 1.90D-07 1.50D-04.
      3 vectors produced by pass  5 Test12= 1.19D-12 3.33D-08 XBig12= 7.47D-10 5.47D-06.
      3 vectors produced by pass  6 Test12= 1.19D-12 3.33D-08 XBig12= 2.37D-12 3.27D-07.
 InvSVY:  IOpt=1 It=  1 EMax= 1.78D-15
 Solved reduced A of dimension    21 with     3 vectors.
 Calculating GIAO nuclear magnetic shielding tensors.
 SCF GIAO Magnetic shielding tensor (ppm):
      1  C    Isotropic =    36.5907   Anisotropy =   142.3468
   XX=    25.8254   YX=    19.3208   ZX=    72.6674
   XY=    16.8836   YY=     4.2046   ZY=   -30.6228
   XZ=    70.4352   YZ=   -34.3466   ZZ=    79.7422
   Eigenvalues:   -46.3791    24.6627   131.4886
      2  C    Isotropic =    -2.2788   Anisotropy =   195.3760
   XX=    -9.2672   YX=    13.6487   ZX=   111.5537
   XY=    23.7297   YY=   -55.5087   ZY=   -39.4327
   XZ=    77.8671   YZ=   -44.5086   ZZ=    57.9396
   Eigenvalues:  -107.5440   -27.2642   127.9719
      3  C    Isotropic =   161.4544   Anisotropy =    18.1370
   XX=   171.3304   YX=    -6.6623   ZX=    -0.4645
   XY=    -7.5944   YY=   150.4586   ZY=    -4.6356
   XZ=    -2.4203   YZ=    -7.0941   ZZ=   162.5741
   Eigenvalues:   146.0552   164.7622   173.5457
      4  C    Isotropic =   135.8770   Anisotropy =    26.9070
   XX=   142.5779   YX=     8.9106   ZX=     8.6837
   XY=    10.5288   YY=   140.3928   ZY=     7.3428
   XZ=     7.1959   YZ=     0.6545   ZZ=   124.6603
   Eigenvalues:   121.6423   132.1737   153.8150
      5  C    Isotropic =   164.8124   Anisotropy =    18.4637
   XX=   169.9430   YX=     6.9554   ZX=     5.6494
   XY=     4.6159   YY=   170.4756   ZY=    -1.4284
   XZ=     7.9799   YZ=     1.9300   ZZ=   154.0185
   Eigenvalues:   151.3236   165.9920   177.1215
      6  C    Isotropic =   157.2357   Anisotropy =    16.0349
   XX=   162.6167   YX=     2.7073   ZX=   -11.0471
   XY=     2.2587   YY=   158.2201   ZY=     0.5652
   XZ=    -7.4057   YZ=     2.1589   ZZ=   150.8704
   Eigenvalues:   145.3592   158.4224   167.9256
      7  C    Isotropic =   151.6891   Anisotropy =     8.4032
   XX=   152.1069   YX=    -1.9096   ZX=     1.5367
   XY=    -4.4632   YY=   154.7611   ZY=    -0.4832
   XZ=    -3.5488   YZ=     3.7570   ZZ=   148.1992
   Eigenvalues:   147.7915   149.9845   157.2912
      8  C    Isotropic =   -31.2539   Anisotropy =   154.1862
   XX=   -47.5347   YX=    -9.5478   ZX=    54.0206
   XY=    -8.4943   YY=   -72.1584   ZY=   -43.3115
   XZ=    69.0743   YZ=   -36.1861   ZZ=    25.9315
   Eigenvalues:   -94.0152   -71.2833    71.5369
      9  C    Isotropic =   130.2944   Anisotropy =    32.5010
   XX=   125.5834   YX=    15.5139   ZX=   -15.1998
   XY=     8.0079   YY=   138.3905   ZY=    -8.2252
   XZ=    -6.7900   YZ=    -8.0828   ZZ=   126.9094
   Eigenvalues:   114.6453   124.2762   151.9618
     10  C    Isotropic =   104.3302   Anisotropy =    39.9811
   XX=   112.0981   YX=    15.7640   ZX=     7.7443
   XY=    13.1198   YY=    97.5954   ZY=    12.9934
   XZ=    13.5837   YZ=    14.7034   ZZ=   103.2972
   Eigenvalues:    85.1192    96.8871   130.9842
     11  O    Isotropic =  -175.5085   Anisotropy =   796.3793
   XX=  -389.9294   YX=  -218.9355   ZX=   321.7362
   XY=  -179.6535   YY=  -261.1507   ZY=  -101.8918
   XZ=   385.2397   YZ=   -86.4544   ZZ=   124.5547
   Eigenvalues:  -624.8387  -257.0977   355.4111
     12  C    Isotropic =   169.5104   Anisotropy =    30.6082
   XX=   151.8429   YX=    -2.3772   ZX=    -5.5533
   XY=    -3.1908   YY=   178.7455   ZY=   -11.6058
   XZ=    -8.6238   YZ=   -11.0486   ZZ=   177.9427
   Eigenvalues:   148.9017   169.7136   189.9158
     13  C    Isotropic =   160.8866   Anisotropy =    41.6484
   XX=   157.8944   YX=    -3.9959   ZX=    14.0742
   XY=    -5.7231   YY=   159.0680   ZY=   -19.8445
   XZ=    17.2995   YZ=   -16.7162   ZZ=   165.6974
   Eigenvalues:   140.4181   153.5896   188.6522
     14  O    Isotropic =   235.4652   Anisotropy =    45.9428
   XX=   243.0844   YX=    -2.0356   ZX=    16.1585
   XY=     6.2173   YY=   223.4160   ZY=    10.3386
   XZ=    28.6122   YZ=    13.0016   ZZ=   239.8953
   Eigenvalues:   213.1142   227.1877   266.0938
     15  C    Isotropic =   106.0780   Anisotropy =    33.3511
   XX=   110.7645   YX=     1.3902   ZX=   -11.1250
   XY=     0.7622   YY=    90.6142   ZY=    11.7989
   XZ=   -14.7301   YZ=     6.8439   ZZ=   116.8553
   Eigenvalues:    86.4155   103.5064   128.3121
     16  C    Isotropic =   165.4508   Anisotropy =    39.3491
   XX=   157.8417   YX=    10.4667   ZX=   -19.5547
   XY=    11.6734   YY=   174.2469   ZY=   -12.0914
   XZ=   -17.4744   YZ=    -6.7073   ZZ=   164.2638
   Eigenvalues:   142.0434   162.6254   191.6835
     17  O    Isotropic =   272.4559   Anisotropy =    56.3821
   XX=   286.8656   YX=   -31.3071   ZX=   -40.5885
   XY=   -18.0466   YY=   283.7627   ZY=   -27.9282
   XZ=   -13.0361   YZ=   -30.2437   ZZ=   246.7396
   Eigenvalues:   213.5048   293.8191   310.0440
     18  C    Isotropic =   118.7765   Anisotropy =    47.7208
   XX=   120.9099   YX=     0.1325   ZX=    19.8646
   XY=     8.5135   YY=   112.7732   ZY=    15.0165
   XZ=    28.1463   YZ=    13.6083   ZZ=   122.6465
   Eigenvalues:    94.5940   111.1452   150.5904
     19  O    Isotropic =   319.8050   Anisotropy =    64.0028
   XX=   314.8109   YX=   -19.7396   ZX=   -25.4586
   XY=    -6.8863   YY=   321.6501   ZY=    34.4579
   XZ=   -22.9831   YZ=    15.5620   ZZ=   322.9541
   Eigenvalues:   291.9087   305.0329   362.4735
     20  H    Isotropic =    28.9089   Anisotropy =     5.3738
   XX=    29.1154   YX=    -0.8183   ZX=    -0.2104
   XY=    -0.7757   YY=    31.4483   ZY=    -1.4442
   XZ=    -0.4538   YZ=    -3.3528   ZZ=    26.1630
   Eigenvalues:    25.1459    29.0894    32.4915
     21  H    Isotropic =    28.6147   Anisotropy =     7.5268
   XX=    25.8248   YX=     0.3202   ZX=     2.9056
   XY=    -0.2244   YY=    27.1412   ZY=    -0.2938
   XZ=     1.6123   YZ=     1.8833   ZZ=    32.8783
   Eigenvalues:    25.1470    27.0647    33.6326
     22  H    Isotropic =    29.5508   Anisotropy =     6.0599
   XX=    30.1922   YX=    -0.4116   ZX=    -3.3695
   XY=    -0.1134   YY=    27.9417   ZY=     1.4037
   XZ=    -2.6159   YZ=     1.2707   ZZ=    30.5186
   Eigenvalues:    26.7955    28.2662    33.5908
     23  H    Isotropic =    30.2135   Anisotropy =     9.4688
   XX=    33.4568   YX=    -2.7915   ZX=     0.0416
   XY=    -2.7840   YY=    33.9181   ZY=     1.6499
   XZ=     1.0960   YZ=     1.3801   ZZ=    23.2656
   Eigenvalues:    22.9630    31.1515    36.5260
     24  H    Isotropic =    29.8184   Anisotropy =     4.9376
   XX=    30.6025   YX=     3.2701   ZX=     0.7992
   XY=     3.3879   YY=    28.6619   ZY=    -1.3676
   XZ=     1.2057   YZ=    -1.8328   ZZ=    30.1908
   Eigenvalues:    25.4218    30.9233    33.1101
     25  H    Isotropic =    29.2933   Anisotropy =     6.4058
   XX=    26.7886   YX=     1.9314   ZX=     0.1462
   XY=     1.7243   YY=    27.6401   ZY=     0.8742
   XZ=     0.2374   YZ=     0.5484   ZZ=    33.4513
   Eigenvalues:    25.3269    28.9892    33.5639
     26  H    Isotropic =    30.2869   Anisotropy =    10.2314
   XX=    28.5742   YX=     0.7457   ZX=    -1.0871
   XY=     1.0204   YY=    35.9507   ZY=     3.2402
   XZ=    -1.1014   YZ=     3.7184   ZZ=    26.3357
   Eigenvalues:    24.7549    28.9979    37.1078
     27  H    Isotropic =    28.8110   Anisotropy =     8.4396
   XX=    32.3344   YX=     2.4964   ZX=     2.8274
   XY=     1.9300   YY=    26.0041   ZY=     0.4912
   XZ=     2.7672   YZ=     1.6222   ZZ=    28.0944
   Eigenvalues:    25.2901    26.7055    34.4374
     28  H    Isotropic =    28.9852   Anisotropy =     5.7007
   XX=    28.1550   YX=     1.0508   ZX=    -1.6682
   XY=     0.0401   YY=    26.5882   ZY=    -0.0340
   XZ=    -1.4710   YZ=     1.4093   ZZ=    32.2124
   Eigenvalues:    26.1759    27.9940    32.7856
     29  H    Isotropic =    29.1208   Anisotropy =     5.9567
   XX=    31.8143   YX=    -1.5139   ZX=    -2.6024
   XY=    -2.1293   YY=    28.6621   ZY=    -0.8439
   XZ=    -1.9669   YZ=    -1.7283   ZZ=    26.8860
   Eigenvalues:    24.9918    29.2787    33.0919
     30  H    Isotropic =    30.5514   Anisotropy =     5.0592
   XX=    31.0577   YX=     1.6407   ZX=     1.0861
   XY=     1.5646   YY=    28.0502   ZY=    -2.0288
   XZ=     2.5473   YZ=    -2.1266   ZZ=    32.5463
   Eigenvalues:    26.2382    31.4918    33.9242
     31  H    Isotropic =    29.8807   Anisotropy =     9.4972
   XX=    32.2278   YX=    -1.5133   ZX=    -4.6020
   XY=    -0.6536   YY=    28.8504   ZY=    -1.3920
   XZ=    -6.4140   YZ=    -2.5838   ZZ=    28.5639
   Eigenvalues:    23.6247    29.8054    36.2122
     32  H    Isotropic =    31.0911   Anisotropy =    10.7569
   XX=    27.6853   YX=     1.3935   ZX=    -1.5591
   XY=     1.6152   YY=    37.8522   ZY=    -0.5691
   XZ=    -0.7765   YZ=    -1.9551   ZZ=    27.7357
   Eigenvalues:    26.5386    28.4723    38.2624
     33  H    Isotropic =    30.0284   Anisotropy =     5.9865
   XX=    29.5256   YX=    -2.4691   ZX=    -1.5515
   XY=    -0.5571   YY=    29.3007   ZY=    -3.4174
   XZ=    -2.9533   YZ=    -3.3405   ZZ=    31.2591
   Eigenvalues:    25.2076    30.8583    34.0194
     34  H    Isotropic =    30.0886   Anisotropy =     9.4603
   XX=    28.2478   YX=    -4.1300   ZX=    -0.1855
   XY=    -3.4607   YY=    34.6030   ZY=     0.2879
   XZ=    -0.2501   YZ=    -1.4283   ZZ=    27.4149
   Eigenvalues:    26.3001    27.5702    36.3955
     35  H    Isotropic =    30.7277   Anisotropy =     9.8845
   XX=    33.3268   YX=    -0.6256   ZX=     4.7909
   XY=    -0.2032   YY=    28.0386   ZY=    -0.8166
   XZ=     5.1884   YZ=    -1.2514   ZZ=    30.8176
   Eigenvalues:    26.6800    28.1857    37.3173
     36  H    Isotropic =    28.9376   Anisotropy =    17.1791
   XX=    25.7253   YX=    -1.3280   ZX=     0.6488
   XY=    -1.8193   YY=    36.7182   ZY=     6.9786
   XZ=     0.4316   YZ=     8.1114   ZZ=    24.3693
   Eigenvalues:    20.5308    25.8917    40.3903
     37  H    Isotropic =    29.8816   Anisotropy =     7.5326
   XX=    31.5939   YX=     2.9577   ZX=     3.2140
   XY=     3.4386   YY=    30.7401   ZY=    -0.2222
   XZ=     2.7871   YZ=    -1.0050   ZZ=    27.3108
   Eigenvalues:    24.9555    29.7860    34.9033
     38  H    Isotropic =    30.9300   Anisotropy =    10.7755
   XX=    30.9631   YX=     1.8087   ZX=    -5.1859
   XY=     2.0857   YY=    28.0067   ZY=    -2.3396
   XZ=    -4.3209   YZ=    -1.6613   ZZ=    33.8202
   Eigenvalues:    26.9715    27.7048    38.1137
     39  H    Isotropic =    30.1275   Anisotropy =     6.4523
   XX=    32.2805   YX=    -0.9061   ZX=    -0.3460
   XY=    -2.4105   YY=    32.9782   ZY=    -1.6823
   XZ=    -0.0732   YZ=    -1.1603   ZZ=    25.1236
   Eigenvalues:    24.8403    31.1131    34.4290
     40  H    Isotropic =    27.6839   Anisotropy =    26.5749
   XX=    31.5827   YX=   -13.9688   ZX=     1.0485
   XY=   -14.5773   YY=    30.5806   ZY=    -0.1110
   XZ=     1.4014   YZ=    -0.0933   ZZ=    20.8885
   Eigenvalues:    16.6560    20.9953    45.4005
     41  H    Isotropic =    28.6247   Anisotropy =     5.4526
   XX=    30.7366   YX=    -1.8657   ZX=     0.4176
   XY=    -1.8940   YY=    26.5619   ZY=     2.7578
   XZ=    -1.2331   YZ=     3.1855   ZZ=    28.5755
   Eigenvalues:    24.1653    29.4491    32.2597
     42  H    Isotropic =    27.9170   Anisotropy =     8.4932
   XX=    29.5336   YX=     1.9979   ZX=     4.9644
   XY=     1.8787   YY=    30.2039   ZY=    -0.3891
   XZ=     5.3297   YZ=     0.8907   ZZ=    24.0134
   Eigenvalues:    20.8659    29.3059    33.5791
     43  H    Isotropic =    29.5891   Anisotropy =    15.0739
   XX=    32.0798   YX=    -2.7328   ZX=    -3.0718
   XY=    -4.8735   YY=    21.0750   ZY=     5.0766
   XZ=    -2.7481   YZ=     5.9059   ZZ=    35.6125
   Eigenvalues:    18.6626    30.4663    39.6384
 End of Minotr F.D. properties file   721 does not exist.
 End of Minotr F.D. properties file   722 does not exist.
 End of Minotr F.D. properties file   788 does not exist.

 **********************************************************************

            Population analysis using the SCF density.

 **********************************************************************

 Orbital symmetries:
       Occupied  (A) (A) (A) (A) (A) (A) (A) (A) (A) (A) (A) (A)
                 (A) (A) (A) (A) (A) (A) (A) (A) (A) (A) (A) (A)
                 (A) (A) (A) (A) (A) (A) (A) (A) (A) (A) (A) (A)
                 (A) (A) (A) (A) (A) (A) (A) (A) (A) (A) (A) (A)
                 (A) (A) (A) (A) (A) (A) (A) (A) (A) (A) (A) (A)
                 (A) (A) (A) (A) (A) (A) (A) (A) (A) (A) (A) (A)
                 (A)
       Virtual   (A) (A) (A) (A) (A) (A) (A) (A) (A) (A) (A) (A)
                 (A) (A) (A) (A) (A) (A) (A) (A) (A) (A) (A) (A)
                 (A) (A) (A) (A) (A) (A) (A) (A) (A) (A) (A) (A)
                 (A) (A) (A) (A) (A) (A) (A) (A) (A) (A) (A) (A)
                 (A) (A) (A) (A) (A) (A) (A) (A) (A) (A) (A) (A)
                 (A) (A) (A) (A) (A) (A) (A) (A) (A) (A) (A) (A)
                 (A) (A) (A) (A) (A) (A) (A) (A) (A) (A) (A) (A)
                 (A) (A) (A) (A) (A) (A) (A) (A) (A) (A) (A) (A)
                 (A) (A) (A) (A) (A) (A) (A) (A) (A) (A) (A) (A)
                 (A) (A) (A) (A) (A) (A) (A) (A) (A) (A) (A) (A)
                 (A) (A) (A) (A) (A) (A) (A) (A) (A) (A) (A) (A)
                 (A) (A) (A) (A) (A) (A) (A) (A) (A) (A) (A) (A)
                 (A) (A) (A) (A) (A) (A) (A) (A) (A) (A) (A) (A)
                 (A) (A) (A) (A) (A) (A) (A) (A) (A) (A) (A) (A)
                 (A) (A) (A) (A) (A) (A) (A) (A) (A) (A) (A) (A)
                 (A) (A) (A) (A) (A) (A) (A) (A) (A) (A) (A) (A)
                 (A) (A) (A) (A) (A) (A) (A) (A) (A) (A) (A) (A)
                 (A) (A) (A) (A) (A) (A) (A) (A) (A) (A) (A) (A)
                 (A) (A) (A) (A) (A) (A) (A) (A) (A) (A) (A) (A)
                 (A) (A) (A) (A) (A) (A) (A) (A) (A) (A) (A) (A)
                 (A) (A) (A) (A) (A) (A) (A) (A) (A) (A) (A) (A)
                 (A) (A) (A) (A) (A) (A) (A) (A) (A) (A) (A) (A)
                 (A) (A) (A) (A) (A) (A) (A) (A) (A) (A) (A) (A)
                 (A) (A) (A) (A) (A) (A) (A) (A) (A) (A) (A) (A)
                 (A) (A) (A) (A) (A) (A) (A) (A) (A) (A) (A) (A)
                 (A) (A) (A) (A) (A) (A) (A) (A) (A) (A) (A) (A)
                 (A) (A) (A) (A) (A) (A) (A) (A) (A) (A) (A) (A)
                 (A) (A) (A) (A) (A) (A) (A) (A) (A) (A) (A) (A)
                 (A) (A) (A) (A) (A) (A) (A) (A) (A) (A) (A) (A)
                 (A) (A) (A) (A) (A) (A) (A) (A) (A) (A) (A) (A)
                 (A) (A) (A) (A) (A) (A) (A) (A) (A) (A) (A) (A)
                 (A) (A) (A) (A) (A) (A) (A) (A) (A) (A) (A) (A)
                 (A) (A) (A) (A) (A) (A) (A) (A) (A) (A) (A) (A)
                 (A) (A) (A) (A) (A) (A) (A) (A) (A) (A) (A) (A)
                 (A) (A) (A) (A) (A) (A) (A) (A) (A) (A) (A) (A)
                 (A) (A) (A) (A) (A) (A) (A) (A) (A) (A) (A) (A)
                 (A) (A) (A) (A) (A) (A) (A) (A) (A) (A) (A) (A)
                 (A) (A) (A) (A) (A) (A) (A) (A) (A) (A) (A) (A)
                 (A) (A) (A) (A) (A) (A) (A) (A) (A) (A) (A) (A)
                 (A) (A) (A) (A) (A) (A) (A) (A) (A) (A) (A) (A)
                 (A) (A) (A) (A) (A) (A) (A)
 The electronic state is 1-A.
 Alpha  occ. eigenvalues --  -19.23206 -19.21858 -19.21233 -19.21103 -10.32857
 Alpha  occ. eigenvalues --  -10.31064 -10.29272 -10.27088 -10.26769 -10.24768
 Alpha  occ. eigenvalues --  -10.24419 -10.24134 -10.23573 -10.23510 -10.22413
 Alpha  occ. eigenvalues --  -10.22354 -10.22089 -10.21315 -10.21246  -1.07394
 Alpha  occ. eigenvalues --   -1.06696  -1.06042  -1.03507  -0.89177  -0.83966
 Alpha  occ. eigenvalues --   -0.81772  -0.77589  -0.76606  -0.74716  -0.71100
 Alpha  occ. eigenvalues --   -0.70285  -0.67874  -0.66006  -0.62682  -0.60038
 Alpha  occ. eigenvalues --   -0.58716  -0.56994  -0.53619  -0.52173  -0.51196
 Alpha  occ. eigenvalues --   -0.49830  -0.49392  -0.48693  -0.47338  -0.46439
 Alpha  occ. eigenvalues --   -0.46005  -0.45566  -0.44584  -0.44309  -0.43701
 Alpha  occ. eigenvalues --   -0.42375  -0.41948  -0.40735  -0.40338  -0.40208
 Alpha  occ. eigenvalues --   -0.39236  -0.38785  -0.38006  -0.37650  -0.37032
 Alpha  occ. eigenvalues --   -0.36535  -0.36004  -0.35403  -0.34453  -0.33755
 Alpha  occ. eigenvalues --   -0.33350  -0.32796  -0.31709  -0.31179  -0.29483
 Alpha  occ. eigenvalues --   -0.28813  -0.26828  -0.26257
 Alpha virt. eigenvalues --   -0.05263   0.00616   0.01779   0.01992   0.02210
 Alpha virt. eigenvalues --    0.03452   0.03645   0.03987   0.04283   0.04466
 Alpha virt. eigenvalues --    0.04561   0.05762   0.06066   0.06401   0.06799
 Alpha virt. eigenvalues --    0.07244   0.07334   0.07770   0.08595   0.08930
 Alpha virt. eigenvalues --    0.09450   0.09790   0.10278   0.10456   0.10541
 Alpha virt. eigenvalues --    0.10629   0.11036   0.11594   0.12477   0.13434
 Alpha virt. eigenvalues --    0.13617   0.14121   0.14405   0.14619   0.14771
 Alpha virt. eigenvalues --    0.15243   0.15714   0.15942   0.16116   0.16825
 Alpha virt. eigenvalues --    0.17116   0.17277   0.17411   0.18118   0.18586
 Alpha virt. eigenvalues --    0.18726   0.18889   0.19163   0.19347   0.19730
 Alpha virt. eigenvalues --    0.19803   0.19977   0.20507   0.20771   0.20838
 Alpha virt. eigenvalues --    0.21352   0.21495   0.21922   0.22204   0.22406
 Alpha virt. eigenvalues --    0.22516   0.22875   0.23144   0.23414   0.23791
 Alpha virt. eigenvalues --    0.24168   0.24523   0.24925   0.25158   0.25385
 Alpha virt. eigenvalues --    0.25734   0.25823   0.26336   0.26878   0.27265
 Alpha virt. eigenvalues --    0.27547   0.27772   0.27990   0.28132   0.28649
 Alpha virt. eigenvalues --    0.28946   0.29134   0.29880   0.30154   0.30307
 Alpha virt. eigenvalues --    0.30784   0.30983   0.31347   0.31616   0.32061
 Alpha virt. eigenvalues --    0.32270   0.32775   0.33130   0.33794   0.34039
 Alpha virt. eigenvalues --    0.34372   0.34850   0.35412   0.36104   0.36283
 Alpha virt. eigenvalues --    0.36449   0.37381   0.37797   0.38313   0.38743
 Alpha virt. eigenvalues --    0.39182   0.39835   0.40121   0.40677   0.41755
 Alpha virt. eigenvalues --    0.42051   0.43028   0.43680   0.44431   0.44958
 Alpha virt. eigenvalues --    0.45529   0.46234   0.46844   0.47189   0.48518
 Alpha virt. eigenvalues --    0.49007   0.49663   0.50281   0.51089   0.51659
 Alpha virt. eigenvalues --    0.52766   0.53018   0.54197   0.54859   0.55396
 Alpha virt. eigenvalues --    0.56545   0.57367   0.58185   0.58702   0.60134
 Alpha virt. eigenvalues --    0.60599   0.61081   0.61600   0.61778   0.62793
 Alpha virt. eigenvalues --    0.63657   0.63994   0.64727   0.65493   0.65682
 Alpha virt. eigenvalues --    0.66389   0.67241   0.67641   0.68378   0.68787
 Alpha virt. eigenvalues --    0.69097   0.69386   0.69834   0.70392   0.71014
 Alpha virt. eigenvalues --    0.71544   0.72433   0.72499   0.72704   0.73290
 Alpha virt. eigenvalues --    0.73738   0.73841   0.74754   0.75116   0.75748
 Alpha virt. eigenvalues --    0.75893   0.76398   0.76664   0.76979   0.77736
 Alpha virt. eigenvalues --    0.78347   0.78731   0.79471   0.79799   0.80603
 Alpha virt. eigenvalues --    0.80906   0.81054   0.82163   0.83976   0.84148
 Alpha virt. eigenvalues --    0.85135   0.85171   0.86478   0.87270   0.89084
 Alpha virt. eigenvalues --    0.90103   0.93350   0.93598   0.94168   0.95271
 Alpha virt. eigenvalues --    0.96377   0.98939   1.00616   1.01838   1.03327
 Alpha virt. eigenvalues --    1.04123   1.05414   1.06384   1.08090   1.08912
 Alpha virt. eigenvalues --    1.11308   1.12564   1.13423   1.15865   1.16664
 Alpha virt. eigenvalues --    1.17635   1.17815   1.19345   1.20181   1.20624
 Alpha virt. eigenvalues --    1.21250   1.22187   1.23201   1.24818   1.25279
 Alpha virt. eigenvalues --    1.25762   1.26598   1.27510   1.28479   1.28946
 Alpha virt. eigenvalues --    1.31144   1.32278   1.32879   1.33909   1.35889
 Alpha virt. eigenvalues --    1.36742   1.38219   1.38488   1.41131   1.41681
 Alpha virt. eigenvalues --    1.43200   1.43523   1.45610   1.46469   1.47818
 Alpha virt. eigenvalues --    1.49116   1.49595   1.50213   1.51144   1.51321
 Alpha virt. eigenvalues --    1.52179   1.52970   1.53363   1.54179   1.54950
 Alpha virt. eigenvalues --    1.55530   1.56992   1.57266   1.57603   1.58074
 Alpha virt. eigenvalues --    1.58619   1.59036   1.60454   1.61384   1.61918
 Alpha virt. eigenvalues --    1.62985   1.63667   1.64260   1.64578   1.65226
 Alpha virt. eigenvalues --    1.65955   1.66882   1.67342   1.67652   1.68457
 Alpha virt. eigenvalues --    1.68998   1.70178   1.70441   1.71063   1.72620
 Alpha virt. eigenvalues --    1.72741   1.73102   1.74106   1.74961   1.75865
 Alpha virt. eigenvalues --    1.76219   1.78134   1.78365   1.78750   1.79788
 Alpha virt. eigenvalues --    1.80131   1.81283   1.81761   1.82534   1.83708
 Alpha virt. eigenvalues --    1.84295   1.85389   1.86521   1.86735   1.87739
 Alpha virt. eigenvalues --    1.89504   1.90098   1.91135   1.92180   1.93064
 Alpha virt. eigenvalues --    1.93252   1.95395   1.95604   1.96710   1.97304
 Alpha virt. eigenvalues --    1.97864   1.99441   2.01668   2.02647   2.04113
 Alpha virt. eigenvalues --    2.04787   2.06538   2.06898   2.07262   2.09358
 Alpha virt. eigenvalues --    2.10658   2.11004   2.13599   2.14797   2.15887
 Alpha virt. eigenvalues --    2.16442   2.16912   2.17671   2.18480   2.20224
 Alpha virt. eigenvalues --    2.20940   2.21710   2.22680   2.23381   2.25114
 Alpha virt. eigenvalues --    2.27825   2.29053   2.29900   2.30451   2.31435
 Alpha virt. eigenvalues --    2.32745   2.34422   2.36559   2.37398   2.38774
 Alpha virt. eigenvalues --    2.39468   2.40656   2.42924   2.44497   2.45853
 Alpha virt. eigenvalues --    2.46282   2.49128   2.51388   2.52622   2.53159
 Alpha virt. eigenvalues --    2.53450   2.54419   2.55127   2.56762   2.57693
 Alpha virt. eigenvalues --    2.58122   2.58439   2.59748   2.60359   2.62359
 Alpha virt. eigenvalues --    2.62919   2.63969   2.64857   2.66043   2.67176
 Alpha virt. eigenvalues --    2.68293   2.69035   2.69536   2.70015   2.71588
 Alpha virt. eigenvalues --    2.72610   2.73427   2.74064   2.75763   2.76100
 Alpha virt. eigenvalues --    2.77392   2.78693   2.79616   2.80013   2.81092
 Alpha virt. eigenvalues --    2.83704   2.84585   2.85275   2.85880   2.87069
 Alpha virt. eigenvalues --    2.89373   2.90248   2.91414   2.92707   2.92917
 Alpha virt. eigenvalues --    2.95520   2.96115   2.96307   2.97502   2.99592
 Alpha virt. eigenvalues --    3.00993   3.02388   3.03954   3.06236   3.06826
 Alpha virt. eigenvalues --    3.08933   3.09714   3.11232   3.13353   3.13590
 Alpha virt. eigenvalues --    3.15612   3.15728   3.17602   3.18092   3.19256
 Alpha virt. eigenvalues --    3.20757   3.21001   3.23455   3.23890   3.24798
 Alpha virt. eigenvalues --    3.27379   3.28974   3.30305   3.34959   3.36018
 Alpha virt. eigenvalues --    3.36641   3.37818   3.40763   3.44164   3.45535
 Alpha virt. eigenvalues --    3.48548   3.51208   3.61016   3.62157   3.64891
 Alpha virt. eigenvalues --    3.72864   3.76681   3.79014   3.81158   3.83177
 Alpha virt. eigenvalues --    3.84379   3.84600   3.85040   3.86075   3.86830
 Alpha virt. eigenvalues --    3.87861   3.91286   3.94423   3.94555   3.96495
 Alpha virt. eigenvalues --    4.01628   4.04652   4.05287   4.08948   4.13508
 Alpha virt. eigenvalues --    4.15655   4.17546   4.20324   4.28483   4.31114
 Alpha virt. eigenvalues --    4.33453   4.34954   4.37590   4.38788   4.50982
 Alpha virt. eigenvalues --    4.56709   5.12541   5.13192   5.22539   5.25560
 Alpha virt. eigenvalues --    5.26595   5.44691   5.47317   5.55201   5.65813
 Alpha virt. eigenvalues --    5.70349   5.77682   5.82918  23.74516  23.83240
 Alpha virt. eigenvalues --   23.87664  23.92629  23.95197  23.96508  23.97833
 Alpha virt. eigenvalues --   24.01440  24.03549  24.05965  24.06383  24.08839
 Alpha virt. eigenvalues --   24.09917  24.12422  24.27687  50.04947  50.06229
 Alpha virt. eigenvalues --   50.10718  50.13749
          Condensed to atoms (all electrons):
               1          2          3          4          5          6
     1  C   13.037014   4.094982  -2.411962   0.347626  -0.661002   0.037124
     2  C    4.094982  15.553914  -5.331752  -1.116020  -1.160685   0.928374
     3  C   -2.411962  -5.331752  15.067604  -5.624912   1.347237  -0.124552
     4  C    0.347626  -1.116020  -5.624912  20.107607  -3.117131  -0.313839
     5  C   -0.661002  -1.160685   1.347237  -3.117131   9.481713  -2.281394
     6  C    0.037124   0.928374  -0.124552  -0.313839  -2.281394  10.732867
     7  C   -2.776768  -1.854186   1.094779  -0.110483   0.872035  -1.621758
     8  C   -4.275283  -2.529590  -1.117727   0.824995   0.154072  -0.673649
     9  C    1.815275   1.508950  -0.035356   0.066374  -0.003027   0.020833
    10  C   -3.585796  -5.615406   2.648605  -0.053433   0.341171  -0.083172
    11  O   -0.222379   0.073619   0.024735  -0.001118   0.007341  -0.010694
    12  C    0.302197   0.223438  -0.138060  -0.056163  -0.179849   0.025176
    13  C    0.141862   0.418255  -0.441412  -0.189028  -0.020635  -0.004846
    14  O    0.023101   0.052388  -0.153204   0.046035   0.021687  -0.006300
    15  C   -0.139792  -0.264928   2.416652  -6.976842   1.165910   0.157389
    16  C    0.113172   0.629318  -1.303025   2.237282  -0.756151  -0.118632
    17  O   -0.029693  -0.100400  -0.029967   0.142619  -0.083814  -0.004657
    18  C   -0.035871  -0.002078   0.312241  -1.188580   0.485124  -0.399445
    19  O    0.000820  -0.000585  -0.019194   0.082597   0.006085   0.003044
    20  H   -0.010041  -0.107831   0.430292  -0.009783   0.005902   0.010598
    21  H   -0.038132  -0.085206   0.582020  -0.137705   0.005167   0.004022
    22  H   -0.004634   0.000343  -0.045919   0.412222  -0.032218   0.028457
    23  H    0.005916   0.027008   0.025029  -0.081187   0.464682  -0.084455
    24  H   -0.002436  -0.010346  -0.033961  -0.019807   0.448610   0.010265
    25  H   -0.017133  -0.010663  -0.024335   0.020121  -0.044656   0.462357
    26  H   -0.004596   0.011475   0.026027  -0.018699  -0.096779   0.505254
    27  H    0.017182   0.025093  -0.007114   0.010246  -0.023292  -0.002845
    28  H   -0.055717  -0.026277   0.003967   0.002819   0.000936   0.000502
    29  H    0.050925   0.008529   0.000535  -0.003734  -0.000097   0.002133
    30  H   -0.088716  -0.009349  -0.001036   0.014895   0.002780  -0.040117
    31  H   -0.052580  -0.008692   0.004251  -0.006969   0.003963   0.029891
    32  H    0.097433   0.010252   0.001492  -0.001837   0.001256  -0.020427
    33  H   -0.039541  -0.121163   0.051549   0.008770  -0.001404   0.000628
    34  H    0.013954   0.092650  -0.020924  -0.000151   0.000138  -0.000384
    35  H    0.024075  -0.017588  -0.008703  -0.003530  -0.000021   0.001132
    36  H   -0.039354  -0.117753   0.057977   0.003334   0.002420  -0.002254
    37  H   -0.000424  -0.003238  -0.010216   0.090045  -0.006804   0.001172
    38  H   -0.002180  -0.016487   0.049209  -0.079072   0.016804   0.001611
    39  H    0.001829   0.020640  -0.030396  -0.048294   0.007134  -0.000214
    40  H    0.047827   0.121629   0.010243  -0.119394   0.016757   0.000871
    41  H    0.000030   0.002232  -0.009059   0.058227  -0.019678   0.001867
    42  H    0.000987  -0.005640  -0.007131  -0.082588   0.079240   0.038594
    43  H   -0.000945  -0.000534   0.001520   0.026212  -0.008094  -0.002189
               7          8          9         10         11         12
     1  C   -2.776768  -4.275283   1.815275  -3.585796  -0.222379   0.302197
     2  C   -1.854186  -2.529590   1.508950  -5.615406   0.073619   0.223438
     3  C    1.094779  -1.117727  -0.035356   2.648605   0.024735  -0.138060
     4  C   -0.110483   0.824995   0.066374  -0.053433  -0.001118  -0.056163
     5  C    0.872035   0.154072  -0.003027   0.341171   0.007341  -0.179849
     6  C   -1.621758  -0.673649   0.020833  -0.083172  -0.010694   0.025176
     7  C    9.067861   1.545705  -0.245397  -0.435537   0.080638  -0.045220
     8  C    1.545705  12.326717  -3.626865   2.919643   0.402228  -0.387300
     9  C   -0.245397  -3.626865  11.439188  -4.138055   0.008957   0.091971
    10  C   -0.435537   2.919643  -4.138055  14.075115  -0.113202  -0.322434
    11  O    0.080638   0.402228   0.008957  -0.113202   8.206777  -0.043109
    12  C   -0.045220  -0.387300   0.091971  -0.322434  -0.043109   6.181185
    13  C   -0.035779   0.223826  -0.621428  -0.116879  -0.012367  -0.000478
    14  O    0.041195   0.120976  -0.232598   0.104227  -0.002292  -0.002634
    15  C   -0.092711  -0.051726  -0.128899   0.389187  -0.000788  -0.024282
    16  C   -0.011451   0.100140  -0.022553  -0.232962  -0.000112   0.001008
    17  O   -0.011682   0.026264  -0.017665   0.100046  -0.000173   0.003249
    18  C    0.152406  -0.014351   0.001539  -0.085763   0.000116   0.012459
    19  O   -0.000736  -0.000889   0.000759  -0.002271   0.000001   0.000311
    20  H   -0.008225   0.004454   0.003005   0.068323   0.000001  -0.000979
    21  H    0.014052  -0.017475   0.006600  -0.001102   0.000192  -0.001083
    22  H   -0.012060  -0.002840   0.000065   0.005618  -0.000001   0.000005
    23  H    0.010099  -0.001827   0.000498  -0.004544   0.000013   0.006171
    24  H   -0.028195   0.011295  -0.005986   0.017594  -0.000155  -0.021934
    25  H   -0.047016   0.016980  -0.003741   0.005078  -0.000139  -0.000850
    26  H   -0.082638  -0.006789  -0.000302   0.002584   0.000173   0.004728
    27  H    0.404779  -0.044467  -0.002707  -0.009001   0.003688  -0.043565
    28  H    0.012939   0.038227   0.416863  -0.031415  -0.003572  -0.000439
    29  H    0.002727  -0.098399   0.468637  -0.104195  -0.001451  -0.000454
    30  H    0.077601   0.035896  -0.011540   0.001359   0.000442   0.399072
    31  H   -0.020227  -0.016481   0.014928  -0.008570   0.003983   0.438676
    32  H   -0.137553  -0.012575   0.001401   0.003985   0.000168   0.427562
    33  H   -0.006708  -0.000625   0.001040   0.083775   0.000015  -0.000337
    34  H    0.001782  -0.006183  -0.041398  -0.110919   0.000115   0.000194
    35  H    0.007192   0.019076   0.003475  -0.066911  -0.000130  -0.000054
    36  H   -0.003569  -0.016503  -0.011654   0.229973   0.000080  -0.000332
    37  H   -0.000229  -0.000167   0.000449  -0.000758   0.000000   0.000026
    38  H    0.001467  -0.000665   0.000401   0.000501   0.000000  -0.000115
    39  H   -0.002305   0.000662   0.001948   0.011367   0.000001   0.000270
    40  H    0.001499  -0.035547   0.025352  -0.101928   0.000182   0.004090
    41  H   -0.000905   0.000030  -0.000014   0.000447   0.000000  -0.000207
    42  H   -0.001364  -0.000752   0.000200  -0.001369   0.000002   0.001366
    43  H    0.000030   0.000003   0.000190   0.000326   0.000000  -0.000120
              13         14         15         16         17         18
     1  C    0.141862   0.023101  -0.139792   0.113172  -0.029693  -0.035871
     2  C    0.418255   0.052388  -0.264928   0.629318  -0.100400  -0.002078
     3  C   -0.441412  -0.153204   2.416652  -1.303025  -0.029967   0.312241
     4  C   -0.189028   0.046035  -6.976842   2.237282   0.142619  -1.188580
     5  C   -0.020635   0.021687   1.165910  -0.756151  -0.083814   0.485124
     6  C   -0.004846  -0.006300   0.157389  -0.118632  -0.004657  -0.399445
     7  C   -0.035779   0.041195  -0.092711  -0.011451  -0.011682   0.152406
     8  C    0.223826   0.120976  -0.051726   0.100140   0.026264  -0.014351
     9  C   -0.621428  -0.232598  -0.128899  -0.022553  -0.017665   0.001539
    10  C   -0.116879   0.104227   0.389187  -0.232962   0.100046  -0.085763
    11  O   -0.012367  -0.002292  -0.000788  -0.000112  -0.000173   0.000116
    12  C   -0.000478  -0.002634  -0.024282   0.001008   0.003249   0.012459
    13  C    6.304288  -0.079129  -0.017389   0.060930   0.004132  -0.002489
    14  O   -0.079129   8.188082  -0.025305   0.030760   0.006207  -0.003680
    15  C   -0.017389  -0.025305  12.365485  -2.538623   0.422331  -0.615819
    16  C    0.060930   0.030760  -2.538623   8.345809  -0.093315  -0.799876
    17  O    0.004132   0.006207   0.422331  -0.093315   8.020234  -0.253822
    18  C   -0.002489  -0.003680  -0.615819  -0.799876  -0.253822   7.876454
    19  O    0.000111   0.000663  -0.090343  -0.058975  -0.007799   0.170170
    20  H   -0.019147   0.006400   0.007484   0.000451   0.000973  -0.007203
    21  H    0.004396   0.000774   0.024760  -0.001134  -0.000650  -0.005100
    22  H   -0.000959  -0.000014   0.020603  -0.022863   0.007683   0.008460
    23  H    0.000177  -0.000162  -0.022030   0.000757  -0.001066   0.017400
    24  H   -0.000488   0.000037   0.022235   0.006656   0.003796  -0.023388
    25  H    0.000383   0.000072  -0.001515   0.001717  -0.000015   0.001234
    26  H   -0.000124   0.000010   0.006392  -0.000340   0.000034   0.001016
    27  H    0.000824  -0.000112   0.000415   0.000147  -0.000132  -0.000690
    28  H   -0.012226  -0.005782   0.001498  -0.000529  -0.000482   0.000515
    29  H    0.026571   0.000344   0.000257  -0.000075  -0.000103  -0.000095
    30  H    0.000135  -0.000007   0.002249   0.000702  -0.000556  -0.002248
    31  H   -0.000079  -0.000001  -0.000451  -0.000070   0.000043  -0.000035
    32  H   -0.000113   0.000000   0.000582  -0.000046   0.000041  -0.000222
    33  H    0.410562  -0.011894  -0.004862   0.001358   0.000612  -0.000448
    34  H    0.455496  -0.006188  -0.001227   0.000427  -0.000016  -0.000012
    35  H    0.397648   0.014881   0.003249  -0.000747  -0.000157   0.000163
    36  H   -0.031152   0.185594   0.002242  -0.006071  -0.000885   0.000089
    37  H    0.000059  -0.000235  -0.163585   0.478814  -0.005840  -0.013799
    38  H   -0.000426   0.000322   0.009380   0.369263   0.012636   0.008375
    39  H   -0.003314   0.000832   0.061363   0.383912  -0.009600  -0.020857
    40  H   -0.003450  -0.016137   0.082958  -0.116858   0.230365   0.112562
    41  H    0.000047  -0.000009  -0.116526  -0.002985   0.010521   0.475201
    42  H   -0.000020   0.000148   0.036787  -0.020943  -0.006143   0.335515
    43  H   -0.000047   0.000077   0.006419  -0.016427   0.025510   0.011237
              19         20         21         22         23         24
     1  C    0.000820  -0.010041  -0.038132  -0.004634   0.005916  -0.002436
     2  C   -0.000585  -0.107831  -0.085206   0.000343   0.027008  -0.010346
     3  C   -0.019194   0.430292   0.582020  -0.045919   0.025029  -0.033961
     4  C    0.082597  -0.009783  -0.137705   0.412222  -0.081187  -0.019807
     5  C    0.006085   0.005902   0.005167  -0.032218   0.464682   0.448610
     6  C    0.003044   0.010598   0.004022   0.028457  -0.084455   0.010265
     7  C   -0.000736  -0.008225   0.014052  -0.012060   0.010099  -0.028195
     8  C   -0.000889   0.004454  -0.017475  -0.002840  -0.001827   0.011295
     9  C    0.000759   0.003005   0.006600   0.000065   0.000498  -0.005986
    10  C   -0.002271   0.068323  -0.001102   0.005618  -0.004544   0.017594
    11  O    0.000001   0.000001   0.000192  -0.000001   0.000013  -0.000155
    12  C    0.000311  -0.000979  -0.001083   0.000005   0.006171  -0.021934
    13  C    0.000111  -0.019147   0.004396  -0.000959   0.000177  -0.000488
    14  O    0.000663   0.006400   0.000774  -0.000014  -0.000162   0.000037
    15  C   -0.090343   0.007484   0.024760   0.020603  -0.022030   0.022235
    16  C   -0.058975   0.000451  -0.001134  -0.022863   0.000757   0.006656
    17  O   -0.007799   0.000973  -0.000650   0.007683  -0.001066   0.003796
    18  C    0.170170  -0.007203  -0.005100   0.008460   0.017400  -0.023388
    19  O    8.105021   0.000093   0.000042  -0.000768   0.000315  -0.000480
    20  H    0.000093   0.456750  -0.021017  -0.001670  -0.000221  -0.000009
    21  H    0.000042  -0.021017   0.411222  -0.007560   0.000354  -0.000183
    22  H   -0.000768  -0.001670  -0.007560   0.443607  -0.006318   0.003805
    23  H    0.000315  -0.000221   0.000354  -0.006318   0.482829  -0.030720
    24  H   -0.000480  -0.000009  -0.000183   0.003805  -0.030720   0.443663
    25  H   -0.000007   0.000182  -0.001114  -0.000616  -0.000744   0.002603
    26  H   -0.000007  -0.000023  -0.000248  -0.000098  -0.005696  -0.001277
    27  H    0.000001  -0.000001   0.000935   0.000031   0.000009   0.000607
    28  H   -0.000003  -0.000008  -0.000004  -0.000002   0.000000  -0.000011
    29  H    0.000000  -0.000014   0.000029   0.000001   0.000000   0.000006
    30  H    0.000012   0.000005   0.000048  -0.000006   0.000065   0.004222
    31  H    0.000000  -0.000002  -0.000002   0.000001  -0.000014  -0.000243
    32  H    0.000000   0.000000   0.000009   0.000003  -0.000082   0.000267
    33  H   -0.000001   0.003041   0.000169   0.000036   0.000000   0.000001
    34  H    0.000000  -0.000156  -0.000013  -0.000001   0.000000   0.000000
    35  H    0.000000   0.000035   0.000155  -0.000001   0.000000  -0.000001
    36  H    0.000028  -0.000518  -0.000107  -0.000005  -0.000002   0.000002
    37  H    0.016359   0.000198  -0.000007  -0.000630  -0.000024  -0.000050
    38  H   -0.001018  -0.000097   0.000040   0.002888   0.000041  -0.000041
    39  H    0.000015  -0.000198   0.000220   0.000403   0.000010   0.000071
    40  H    0.000467  -0.003084   0.000140   0.000387   0.000146   0.001140
    41  H   -0.051995   0.000048   0.000002   0.000240   0.000112  -0.000075
    42  H   -0.029577   0.000089   0.000034   0.000049  -0.003304  -0.001241
    43  H    0.259779  -0.000001  -0.000003   0.000028   0.000054  -0.000012
              25         26         27         28         29         30
     1  C   -0.017133  -0.004596   0.017182  -0.055717   0.050925  -0.088716
     2  C   -0.010663   0.011475   0.025093  -0.026277   0.008529  -0.009349
     3  C   -0.024335   0.026027  -0.007114   0.003967   0.000535  -0.001036
     4  C    0.020121  -0.018699   0.010246   0.002819  -0.003734   0.014895
     5  C   -0.044656  -0.096779  -0.023292   0.000936  -0.000097   0.002780
     6  C    0.462357   0.505254  -0.002845   0.000502   0.002133  -0.040117
     7  C   -0.047016  -0.082638   0.404779   0.012939   0.002727   0.077601
     8  C    0.016980  -0.006789  -0.044467   0.038227  -0.098399   0.035896
     9  C   -0.003741  -0.000302  -0.002707   0.416863   0.468637  -0.011540
    10  C    0.005078   0.002584  -0.009001  -0.031415  -0.104195   0.001359
    11  O   -0.000139   0.000173   0.003688  -0.003572  -0.001451   0.000442
    12  C   -0.000850   0.004728  -0.043565  -0.000439  -0.000454   0.399072
    13  C    0.000383  -0.000124   0.000824  -0.012226   0.026571   0.000135
    14  O    0.000072   0.000010  -0.000112  -0.005782   0.000344  -0.000007
    15  C   -0.001515   0.006392   0.000415   0.001498   0.000257   0.002249
    16  C    0.001717  -0.000340   0.000147  -0.000529  -0.000075   0.000702
    17  O   -0.000015   0.000034  -0.000132  -0.000482  -0.000103  -0.000556
    18  C    0.001234   0.001016  -0.000690   0.000515  -0.000095  -0.002248
    19  O   -0.000007  -0.000007   0.000001  -0.000003   0.000000   0.000012
    20  H    0.000182  -0.000023  -0.000001  -0.000008  -0.000014   0.000005
    21  H   -0.001114  -0.000248   0.000935  -0.000004   0.000029   0.000048
    22  H   -0.000616  -0.000098   0.000031  -0.000002   0.000001  -0.000006
    23  H   -0.000744  -0.005696   0.000009   0.000000   0.000000   0.000065
    24  H    0.002603  -0.001277   0.000607  -0.000011   0.000006   0.004222
    25  H    0.462706  -0.026778  -0.006954   0.000001  -0.000002  -0.000038
    26  H   -0.026778   0.477159  -0.003316  -0.000001   0.000000   0.000336
    27  H   -0.006954  -0.003316   0.473474  -0.000015   0.000102   0.005213
    28  H    0.000001  -0.000001  -0.000015   0.404696  -0.017223  -0.000002
    29  H   -0.000002   0.000000   0.000102  -0.017223   0.423115   0.000020
    30  H   -0.000038   0.000336   0.005213  -0.000002   0.000020   0.474295
    31  H   -0.000310  -0.000028  -0.005350  -0.000027   0.000000  -0.028265
    32  H    0.000397   0.004610  -0.005100  -0.000006   0.000001  -0.028359
    33  H   -0.000011   0.000000   0.000002  -0.000259   0.000289   0.000000
    34  H    0.000001   0.000000  -0.000003   0.000384   0.000909   0.000000
    35  H   -0.000005   0.000000   0.000014   0.000151  -0.000273  -0.000001
    36  H    0.000000   0.000000   0.000001  -0.000181   0.000011  -0.000001
    37  H    0.000000   0.000000   0.000000   0.000000   0.000000   0.000000
    38  H   -0.000001  -0.000001   0.000000   0.000000   0.000000   0.000000
    39  H   -0.000004  -0.000001   0.000001   0.000000   0.000002   0.000000
    40  H   -0.000012   0.000004   0.000019   0.000174   0.000035  -0.000098
    41  H   -0.000012  -0.000004   0.000000   0.000000   0.000000   0.000005
    42  H   -0.000054  -0.000009   0.000001   0.000000   0.000000  -0.000043
    43  H    0.000000   0.000000   0.000000   0.000000   0.000000   0.000004
              31         32         33         34         35         36
     1  C   -0.052580   0.097433  -0.039541   0.013954   0.024075  -0.039354
     2  C   -0.008692   0.010252  -0.121163   0.092650  -0.017588  -0.117753
     3  C    0.004251   0.001492   0.051549  -0.020924  -0.008703   0.057977
     4  C   -0.006969  -0.001837   0.008770  -0.000151  -0.003530   0.003334
     5  C    0.003963   0.001256  -0.001404   0.000138  -0.000021   0.002420
     6  C    0.029891  -0.020427   0.000628  -0.000384   0.001132  -0.002254
     7  C   -0.020227  -0.137553  -0.006708   0.001782   0.007192  -0.003569
     8  C   -0.016481  -0.012575  -0.000625  -0.006183   0.019076  -0.016503
     9  C    0.014928   0.001401   0.001040  -0.041398   0.003475  -0.011654
    10  C   -0.008570   0.003985   0.083775  -0.110919  -0.066911   0.229973
    11  O    0.003983   0.000168   0.000015   0.000115  -0.000130   0.000080
    12  C    0.438676   0.427562  -0.000337   0.000194  -0.000054  -0.000332
    13  C   -0.000079  -0.000113   0.410562   0.455496   0.397648  -0.031152
    14  O   -0.000001   0.000000  -0.011894  -0.006188   0.014881   0.185594
    15  C   -0.000451   0.000582  -0.004862  -0.001227   0.003249   0.002242
    16  C   -0.000070  -0.000046   0.001358   0.000427  -0.000747  -0.006071
    17  O    0.000043   0.000041   0.000612  -0.000016  -0.000157  -0.000885
    18  C   -0.000035  -0.000222  -0.000448  -0.000012   0.000163   0.000089
    19  O    0.000000   0.000000  -0.000001   0.000000   0.000000   0.000028
    20  H   -0.000002   0.000000   0.003041  -0.000156   0.000035  -0.000518
    21  H   -0.000002   0.000009   0.000169  -0.000013   0.000155  -0.000107
    22  H    0.000001   0.000003   0.000036  -0.000001  -0.000001  -0.000005
    23  H   -0.000014  -0.000082   0.000000   0.000000   0.000000  -0.000002
    24  H   -0.000243   0.000267   0.000001   0.000000  -0.000001   0.000002
    25  H   -0.000310   0.000397  -0.000011   0.000001  -0.000005   0.000000
    26  H   -0.000028   0.004610   0.000000   0.000000   0.000000   0.000000
    27  H   -0.005350  -0.005100   0.000002  -0.000003   0.000014   0.000001
    28  H   -0.000027  -0.000006  -0.000259   0.000384   0.000151  -0.000181
    29  H    0.000000   0.000001   0.000289   0.000909  -0.000273   0.000011
    30  H   -0.028265  -0.028359   0.000000   0.000000  -0.000001  -0.000001
    31  H    0.483614  -0.020647   0.000000   0.000000   0.000000  -0.000001
    32  H   -0.020647   0.492002   0.000000   0.000000   0.000000   0.000000
    33  H    0.000000   0.000000   0.465285  -0.024471  -0.023025   0.000812
    34  H    0.000000   0.000000  -0.024471   0.459173  -0.021795  -0.001151
    35  H    0.000000   0.000000  -0.023025  -0.021795   0.469520  -0.000507
    36  H   -0.000001   0.000000   0.000812  -0.001151  -0.000507   0.426203
    37  H    0.000000   0.000000   0.000000   0.000000   0.000000  -0.000016
    38  H    0.000000   0.000000   0.000034   0.000000  -0.000001  -0.000008
    39  H    0.000000   0.000000  -0.000135   0.000006  -0.000023  -0.000227
    40  H   -0.000001  -0.000006  -0.000448  -0.000001   0.000149   0.000262
    41  H    0.000000   0.000000   0.000000   0.000000   0.000000  -0.000001
    42  H    0.000000  -0.000002   0.000000   0.000000   0.000000   0.000001
    43  H    0.000000   0.000000   0.000000   0.000000   0.000000  -0.000007
              37         38         39         40         41         42
     1  C   -0.000424  -0.002180   0.001829   0.047827   0.000030   0.000987
     2  C   -0.003238  -0.016487   0.020640   0.121629   0.002232  -0.005640
     3  C   -0.010216   0.049209  -0.030396   0.010243  -0.009059  -0.007131
     4  C    0.090045  -0.079072  -0.048294  -0.119394   0.058227  -0.082588
     5  C   -0.006804   0.016804   0.007134   0.016757  -0.019678   0.079240
     6  C    0.001172   0.001611  -0.000214   0.000871   0.001867   0.038594
     7  C   -0.000229   0.001467  -0.002305   0.001499  -0.000905  -0.001364
     8  C   -0.000167  -0.000665   0.000662  -0.035547   0.000030  -0.000752
     9  C    0.000449   0.000401   0.001948   0.025352  -0.000014   0.000200
    10  C   -0.000758   0.000501   0.011367  -0.101928   0.000447  -0.001369
    11  O    0.000000   0.000000   0.000001   0.000182   0.000000   0.000002
    12  C    0.000026  -0.000115   0.000270   0.004090  -0.000207   0.001366
    13  C    0.000059  -0.000426  -0.003314  -0.003450   0.000047  -0.000020
    14  O   -0.000235   0.000322   0.000832  -0.016137  -0.000009   0.000148
    15  C   -0.163585   0.009380   0.061363   0.082958  -0.116526   0.036787
    16  C    0.478814   0.369263   0.383912  -0.116858  -0.002985  -0.020943
    17  O   -0.005840   0.012636  -0.009600   0.230365   0.010521  -0.006143
    18  C   -0.013799   0.008375  -0.020857   0.112562   0.475201   0.335515
    19  O    0.016359  -0.001018   0.000015   0.000467  -0.051995  -0.029577
    20  H    0.000198  -0.000097  -0.000198  -0.003084   0.000048   0.000089
    21  H   -0.000007   0.000040   0.000220   0.000140   0.000002   0.000034
    22  H   -0.000630   0.002888   0.000403   0.000387   0.000240   0.000049
    23  H   -0.000024   0.000041   0.000010   0.000146   0.000112  -0.003304
    24  H   -0.000050  -0.000041   0.000071   0.001140  -0.000075  -0.001241
    25  H    0.000000  -0.000001  -0.000004  -0.000012  -0.000012  -0.000054
    26  H    0.000000  -0.000001  -0.000001   0.000004  -0.000004  -0.000009
    27  H    0.000000   0.000000   0.000001   0.000019   0.000000   0.000001
    28  H    0.000000   0.000000   0.000000   0.000174   0.000000   0.000000
    29  H    0.000000   0.000000   0.000002   0.000035   0.000000   0.000000
    30  H    0.000000   0.000000   0.000000  -0.000098   0.000005  -0.000043
    31  H    0.000000   0.000000   0.000000  -0.000001   0.000000   0.000000
    32  H    0.000000   0.000000   0.000000  -0.000006   0.000000  -0.000002
    33  H    0.000000   0.000034  -0.000135  -0.000448   0.000000   0.000000
    34  H    0.000000   0.000000   0.000006  -0.000001   0.000000   0.000000
    35  H    0.000000  -0.000001  -0.000023   0.000149   0.000000   0.000000
    36  H   -0.000016  -0.000008  -0.000227   0.000262  -0.000001   0.000001
    37  H    0.469498  -0.022147  -0.022108   0.001960   0.000044   0.000121
    38  H   -0.022147   0.474673  -0.025226  -0.000150   0.001764  -0.000029
    39  H   -0.022108  -0.025226   0.483696  -0.003575  -0.000083  -0.000127
    40  H    0.001960  -0.000150  -0.003575   0.406786  -0.000061  -0.000043
    41  H    0.000044   0.001764  -0.000083  -0.000061   0.471942  -0.031562
    42  H    0.000121  -0.000029  -0.000127  -0.000043  -0.031562   0.506301
    43  H   -0.001656   0.000193   0.000168  -0.003527   0.004348  -0.008158
              43
     1  C   -0.000945
     2  C   -0.000534
     3  C    0.001520
     4  C    0.026212
     5  C   -0.008094
     6  C   -0.002189
     7  C    0.000030
     8  C    0.000003
     9  C    0.000190
    10  C    0.000326
    11  O    0.000000
    12  C   -0.000120
    13  C   -0.000047
    14  O    0.000077
    15  C    0.006419
    16  C   -0.016427
    17  O    0.025510
    18  C    0.011237
    19  O    0.259779
    20  H   -0.000001
    21  H   -0.000003
    22  H    0.000028
    23  H    0.000054
    24  H   -0.000012
    25  H    0.000000
    26  H    0.000000
    27  H    0.000000
    28  H    0.000000
    29  H    0.000000
    30  H    0.000004
    31  H    0.000000
    32  H    0.000000
    33  H    0.000000
    34  H    0.000000
    35  H    0.000000
    36  H   -0.000007
    37  H   -0.001656
    38  H    0.000193
    39  H    0.000168
    40  H   -0.003527
    41  H    0.004348
    42  H   -0.008158
    43  H    0.403113
 Mulliken charges:
               1
     1  C    0.321643
     2  C    0.713306
     3  C   -1.226049
     4  C    0.858278
     5  C   -0.441431
     6  C   -1.208339
     7  C    0.203914
     8  C    0.167486
     9  C   -0.749711
    10  C    0.216695
    11  O   -0.401784
    12  C   -0.853155
    13  C   -0.836302
    14  O   -0.299128
    15  C    0.071817
    16  C   -0.637861
    17  O   -0.358665
    18  C   -0.506403
    19  O   -0.382047
    20  H    0.191903
    21  H    0.262464
    22  H    0.204248
    23  H    0.200709
    24  H    0.204166
    25  H    0.212891
    26  H    0.207953
    27  H    0.211881
    28  H    0.270509
    29  H    0.240938
    30  H    0.191022
    31  H    0.189694
    32  H    0.185513
    33  H    0.207351
    34  H    0.209767
    35  H    0.202557
    36  H    0.323229
    37  H    0.193187
    38  H    0.198060
    39  H    0.192137
    40  H    0.338315
    41  H    0.206068
    42  H    0.200663
    43  H    0.302510
 Sum of Mulliken charges =   0.00000
 Mulliken charges with hydrogens summed into heavy atoms:
               1
     1  C    0.321643
     2  C    0.713306
     3  C   -0.771682
     4  C    1.062526
     5  C   -0.036555
     6  C   -0.787496
     7  C    0.415795
     8  C    0.167486
     9  C   -0.238265
    10  C    0.216695
    11  O   -0.401784
    12  C   -0.286926
    13  C   -0.216626
    14  O    0.024100
    15  C    0.071817
    16  C   -0.054476
    17  O   -0.020350
    18  C   -0.099672
    19  O   -0.079537
 Electronic spatial extent (au):  <R**2>=           5037.6695
 Charge=              0.0000 electrons
 Dipole moment (field-independent basis, Debye):
    X=              0.1913    Y=             -4.5013    Z=              4.9976  Tot=              6.7286
 Quadrupole moment (field-independent basis, Debye-Ang):
   XX=           -156.7379   YY=            -98.2260   ZZ=           -113.6817
   XY=            -13.6081   XZ=             -2.4938   YZ=              6.2926
 Traceless Quadrupole moment (field-independent basis, Debye-Ang):
   XX=            -33.8560   YY=             24.6559   ZZ=              9.2002
   XY=            -13.6081   XZ=             -2.4938   YZ=              6.2926
 Octapole moment (field-independent basis, Debye-Ang**2):
  XXX=             -5.1226  YYY=            -53.7674  ZZZ=             -7.5621  XYY=             13.8755
  XXY=            -41.6909  XXZ=             70.3815  XZZ=             -8.3586  YZZ=            -14.2994
  YYZ=            -11.6041  XYZ=              6.9089
 Hexadecapole moment (field-independent basis, Debye-Ang**3):
 XXXX=          -4899.4083 YYYY=          -1844.1278 ZZZZ=           -749.6387 XXXY=           -137.3114
 XXXZ=            -45.4556 YYYX=            -71.6631 YYYZ=             69.4288 ZZZX=             29.9284
 ZZZY=             25.3719 XXYY=           -939.0884 XXZZ=           -803.1014 YYZZ=           -459.1216
 XXYZ=             59.4766 YYXZ=              2.1177 ZZXY=             -5.8066
 N-N= 1.639233261912D+03 E-N=-5.347863879529D+03  KE= 8.827779107433D+02
 1\1\GINC-SNODE07\SP\RmPW1PW91\6-311+G(d,p)\C15H24O4\ROOT\25-Jan-2024\0
 \\# nmr=giao mpw1pw91/6-311+g(d,p) scrf(smd,solvent=methanol,read) gue
 ss=read geom=check\\NMR calculation\\0,1\C,0,1.6956788744,0.59720867,0
 .1789448945\C,0,0.9209705766,-0.4326587095,0.6023269462\C,0,-0.2599145
 554,-0.3740965027,1.534833895\C,0,-1.4651838193,0.496505485,1.08388795
 95\C,0,-1.0260583166,1.905339157,0.6030287581\C,0,0.2720600573,2.45345
 08064,1.2320812915\C,0,1.560403975,2.0811622404,0.457623049\C,0,2.8194
 834041,0.0478406445,-0.6079628999\C,0,2.5444942189,-1.4194134082,-0.88
 86227102\C,0,1.4243240593,-1.7876888798,0.1018478956\O,0,3.8323588644,
 0.6508922006,-0.9617815449\C,0,1.6579087517,2.9028581027,-0.8482068536
 \C,0,1.9335717676,-2.6815619223,1.2395617031\O,0,0.2940655722,-2.42102
 56086,-0.535892327\C,0,-2.3848569669,-0.2313391606,0.0494164984\C,0,-2
 .9473164183,-1.550780055,0.6013868391\O,0,-1.6842231516,-0.4810285993,
 -1.1882828336\C,0,-3.5556838402,0.6801099567,-0.3719267923\O,0,-4.3780
 286203,0.0647823835,-1.3663122953\H,0,-0.6023057702,-1.3870995586,1.75
 36884845\H,0,0.0954789737,0.0243457303,2.4922922241\H,0,-2.0774067045,
 0.6239335114,1.9871980875\H,0,-1.8414320831,2.6084600925,0.806250327\H
 ,0,-0.907837658,1.8870257023,-0.486146674\H,0,0.3532827827,2.142929271
 2,2.2804493564\H,0,0.2199180619,3.5491059265,1.2535714162\H,0,2.423148
 7884,2.376502406,1.0748019546\H,0,2.1784616066,-1.5119983563,-1.918646
 2864\H,0,3.4522724298,-2.022630306,-0.7940231462\H,0,0.847014151,2.658
 114106,-1.5438917531\H,0,2.6050603182,2.7248587472,-1.3631193928\H,0,1
 .5931149314,3.9731987929,-0.6189483345\H,0,1.1505643469,-2.864198635,1
 .9824859448\H,0,2.2533309875,-3.6493750172,0.8339917293\H,0,2.79304432
 76,-2.2244696877,1.7419939646\H,0,0.5686212104,-3.2967786911,-0.859490
 1228\H,0,-3.7208127728,-1.9328235214,-0.0711898195\H,0,-3.3943670785,-
 1.4060694429,1.5918113599\H,0,-2.171520595,-2.3170981122,0.684494554\H
 ,0,-1.0818576984,-1.2443270671,-1.0618643304\H,0,-4.2005269182,0.88995
 41888,0.4872978735\H,0,-3.1732091476,1.6331404035,-0.7558397077\H,0,-3
 .7584909226,-0.247157284,-2.050519182\\Version=ES64L-G09RevD.01\State=
 1-A\HF=-887.0138624\RMSD=2.984e-09\Dipole=0.0818521,-1.7474613,1.98684
 97\Quadrupole=-24.8950879,18.1874237,6.7076642,-10.6882991,-2.0210831,
 4.4484689\PG=C01 [X(C15H24O4)]\\@


 AND ALL THIS SCIENCE I DON'T UNDERSTAND
 IT'S JUST MY JOB FIVE DAYS A WEEK

                           -- ELTON JOHN, "ROCKET MAN"
 Job cpu time:       0 days  1 hours 28 minutes 39.0 seconds.
 File lengths (MBytes):  RWF=    320 Int=      0 D2E=      0 Chk=    483 Scr=      1
 Normal termination of Gaussian 09 at Thu Jan 25 13:21:01 2024.
