# Supplementary material for: New patchoulol- and guaiane-type sesquiterpenoids from Sanguisorba officinalis with anti-melanogenic activity
Source: Nat Prod Bioprospect. 2026 May 12;16(1):63. doi: 10.1007/s13659-026-00616-0 (PMC13161421; doi:10.1007/s13659-026-00616-0)
Supplement: Supplementary file 2 — Additional file 2. It includes the calculated NMR data of compound 11. [file 13659_2026_616_MOESM2_ESM.zip › New folder/11S-nmr-23.log]

 Entering Gaussian System, Link 0=/gpfs/home/zhengshan/software/Gaussian/g09/g09
 Input=DY-202A-7R_23-2.gjf
 Output=DY-202A-7R_23-2.log
 Initial command:
 /gpfs/home/zhengshan/software/Gaussian/g09/l1.exe "/gpfs/home/zhengshan/software/Gaussian/g09/scratch/zhengshan/%J/Gau-822.inp" -scrdir="/gpfs/home/zhengshan/software/Gaussian/g09/scratch/zhengshan/%J/"
 Entering Link 1 = /gpfs/home/zhengshan/software/Gaussian/g09/l1.exe PID=       823.
  
 Copyright (c) 1988,1990,1992,1993,1995,1998,2003,2009,2013,
            Gaussian, Inc.  All Rights Reserved.
  
 This is part of the Gaussian(R) 09 program.  It is based on
 the Gaussian(R) 03 system (copyright 2003, Gaussian, Inc.),
 the Gaussian(R) 98 system (copyright 1998, Gaussian, Inc.),
 the Gaussian(R) 94 system (copyright 1995, Gaussian, Inc.),
 the Gaussian 92(TM) system (copyright 1992, Gaussian, Inc.),
 the Gaussian 90(TM) system (copyright 1990, Gaussian, Inc.),
 the Gaussian 88(TM) system (copyright 1988, Gaussian, Inc.),
 the Gaussian 86(TM) system (copyright 1986, Carnegie Mellon
 University), and the Gaussian 82(TM) system (copyright 1983,
 Carnegie Mellon University). Gaussian is a federally registered
 trademark of Gaussian, Inc.
  
 This software contains proprietary and confidential information,
 including trade secrets, belonging to Gaussian, Inc.
  
 This software is provided under written license and may be
 used, copied, transmitted, or stored only in accord with that
 written license.
  
 The following legend is applicable only to US Government
 contracts under FAR:
  
                    RESTRICTED RIGHTS LEGEND
  
 Use, reproduction and disclosure by the US Government is
 subject to restrictions as set forth in subparagraphs (a)
 and (c) of the Commercial Computer Software - Restricted
 Rights clause in FAR 52.227-19.
  
 Gaussian, Inc.
 340 Quinnipiac St., Bldg. 40, Wallingford CT 06492
  
  
 ---------------------------------------------------------------
 Warning -- This program may not be used in any manner that
 competes with the business of Gaussian, Inc. or will provide
 assistance to any competitor of Gaussian, Inc.  The licensee
 of this program is prohibited from giving any competitor of
 Gaussian, Inc. access to this program.  By using this program,
 the user acknowledges that Gaussian, Inc. is engaged in the
 business of creating and licensing software in the field of
 computational chemistry and represents and warrants to the
 licensee that it is not a competitor of Gaussian, Inc. and that
 it will not use this program in any manner prohibited above.
 ---------------------------------------------------------------
  

 Cite this work as:
 Gaussian 09, Revision D.01,
 M. J. Frisch, G. W. Trucks, H. B. Schlegel, G. E. Scuseria, 
 M. A. Robb, J. R. Cheeseman, G. Scalmani, V. Barone, B. Mennucci, 
 G. A. Petersson, H. Nakatsuji, M. Caricato, X. Li, H. P. Hratchian, 
 A. F. Izmaylov, J. Bloino, G. Zheng, J. L. Sonnenberg, M. Hada, 
 M. Ehara, K. Toyota, R. Fukuda, J. Hasegawa, M. Ishida, T. Nakajima, 
 Y. Honda, O. Kitao, H. Nakai, T. Vreven, J. A. Montgomery, Jr., 
 J. E. Peralta, F. Ogliaro, M. Bearpark, J. J. Heyd, E. Brothers, 
 K. N. Kudin, V. N. Staroverov, T. Keith, R. Kobayashi, J. Normand, 
 K. Raghavachari, A. Rendell, J. C. Burant, S. S. Iyengar, J. Tomasi, 
 M. Cossi, N. Rega, J. M. Millam, M. Klene, J. E. Knox, J. B. Cross, 
 V. Bakken, C. Adamo, J. Jaramillo, R. Gomperts, R. E. Stratmann, 
 O. Yazyev, A. J. Austin, R. Cammi, C. Pomelli, J. W. Ochterski, 
 R. L. Martin, K. Morokuma, V. G. Zakrzewski, G. A. Voth, 
 P. Salvador, J. J. Dannenberg, S. Dapprich, A. D. Daniels, 
 O. Farkas, J. B. Foresman, J. V. Ortiz, J. Cioslowski, 
 and D. J. Fox, Gaussian, Inc., Wallingford CT, 2013.
 
 ******************************************
 Gaussian 09:  ES64L-G09RevD.01 24-Apr-2013
                25-Jan-2024 
 ******************************************
 %chk=DY-202A-7R_23.chk
 %mem=16GB
 %nprocshared=4
 Will use up to    4 processors via shared memory.
 ----------------------------------------------------------------------
 # nmr=giao mpw1pw91/6-311+g(d,p) scrf(smd,solvent=methanol,read) guess
 =read geom=check
 ----------------------------------------------------------------------
 1/29=2,38=1,40=2/1;
 2/12=2,40=1/2;
 3/5=4,6=6,7=111,11=2,14=-4,16=1,25=1,30=1,70=32203,72=3,74=-7,116=-2/1,2,8,3;
 4/5=1/1;
 5/5=2,38=6,53=3/2;
 8/6=1,10=90,11=11/1;
 10/13=100,45=16/2;
 6/7=2,8=2,9=2,10=2,28=1/1;
 99/9=1/99;
 ---------------
 NMR calculation
 ---------------
 Structure from the checkpoint file:  "DY-202A-7R_23.chk"
 Charge =  0 Multiplicity = 1
 Redundant internal coordinates found in file.
 C,0,-1.5241528837,0.7056757669,-0.1648680964
 C,0,-0.8207627738,-0.3211791489,-0.7005958219
 C,0,0.3267855164,-0.223186223,-1.6661289205
 C,0,1.5689528923,0.5759505488,-1.1989775414
 C,0,1.2594470494,2.0714357533,-0.8602425872
 C,0,-0.1404595075,2.592645647,-1.2482700667
 C,0,-1.3070562616,2.1982815516,-0.3081756449
 C,0,-2.629432312,0.1501084371,0.6392175629
 C,0,-2.4588932869,-1.3577457929,0.7380210552
 C,0,-1.3146501259,-1.6947171605,-0.2326547726
 O,0,-3.5615425503,0.7823708257,1.1373096593
 C,0,-1.1490514364,2.8604013557,1.0796223513
 C,0,-1.7727808076,-2.5864511394,-1.392681114
 O,0,-0.2643058506,-2.3641400914,0.5042458109
 C,0,2.3836789706,-0.1432529166,-0.0821507909
 C,0,3.8450310031,0.3233086387,-0.094902268
 O,0,2.3613720312,-1.5578625544,-0.3994880841
 C,0,1.7971828804,0.0285242105,1.3515877887
 O,0,2.1829208307,-1.0688604125,2.1928214948
 H,0,0.6524061264,-1.220809982,-1.9652637716
 H,0,-0.0412565506,0.2482278676,-2.5848872368
 H,0,2.2257492709,0.569598498,-2.0782390029
 H,0,2.0012823276,2.6944110337,-1.3730831722
 H,0,1.4127193908,2.2645226806,0.2060202848
 H,0,-0.3795945678,2.3095094043,-2.2800177279
 H,0,-0.0981036486,3.6895825813,-1.2488767344
 H,0,-2.2266439907,2.6168909939,-0.7452525364
 H,0,-2.1798040181,-1.6185013551,1.7656157831
 H,0,-3.3997661973,-1.869026337,0.5105980732
 H,0,-0.2870933298,2.4627988407,1.6263875741
 H,0,-2.0379133516,2.7010104459,1.6959011678
 H,0,-1.0069800621,3.9419889747,0.9657196664
 H,0,-0.9524955383,-2.7816650845,-2.0916894546
 H,0,-2.1214916225,-3.548436353,-1.0002595539
 H,0,-2.5950944652,-2.1202496985,-1.9476841403
 H,0,0.5787341214,-2.2708642575,0.0078544909
 H,0,4.4083238007,-0.1595372599,0.7135421162
 H,0,3.9167732306,1.4074096397,0.049453349
 H,0,4.3220659907,0.0685325947,-1.0477760343
 H,0,2.7753540753,-1.9932993414,0.3702949555
 H,0,2.2012656793,0.9332655249,1.8138731943
 H,0,0.7094794736,0.1092483419,1.3335715077
 H,0,1.4725004777,-1.7304150483,2.1243071878
 Recover connectivity data from disk.
                          Input orientation:                          
 ---------------------------------------------------------------------
 Center     Atomic      Atomic             Coordinates (Angstroms)
 Number     Number       Type             X           Y           Z
 ---------------------------------------------------------------------
      1          6           0       -1.524153    0.705676   -0.164868
      2          6           0       -0.820763   -0.321179   -0.700596
      3          6           0        0.326786   -0.223186   -1.666129
      4          6           0        1.568953    0.575951   -1.198978
      5          6           0        1.259447    2.071436   -0.860243
      6          6           0       -0.140460    2.592646   -1.248270
      7          6           0       -1.307056    2.198282   -0.308176
      8          6           0       -2.629432    0.150108    0.639218
      9          6           0       -2.458893   -1.357746    0.738021
     10          6           0       -1.314650   -1.694717   -0.232655
     11          8           0       -3.561543    0.782371    1.137310
     12          6           0       -1.149051    2.860401    1.079622
     13          6           0       -1.772781   -2.586451   -1.392681
     14          8           0       -0.264306   -2.364140    0.504246
     15          6           0        2.383679   -0.143253   -0.082151
     16          6           0        3.845031    0.323309   -0.094902
     17          8           0        2.361372   -1.557863   -0.399488
     18          6           0        1.797183    0.028524    1.351588
     19          8           0        2.182921   -1.068860    2.192821
     20          1           0        0.652406   -1.220810   -1.965264
     21          1           0       -0.041257    0.248228   -2.584887
     22          1           0        2.225749    0.569598   -2.078239
     23          1           0        2.001282    2.694411   -1.373083
     24          1           0        1.412719    2.264523    0.206020
     25          1           0       -0.379595    2.309509   -2.280018
     26          1           0       -0.098104    3.689583   -1.248877
     27          1           0       -2.226644    2.616891   -0.745253
     28          1           0       -2.179804   -1.618501    1.765616
     29          1           0       -3.399766   -1.869026    0.510598
     30          1           0       -0.287093    2.462799    1.626388
     31          1           0       -2.037913    2.701010    1.695901
     32          1           0       -1.006980    3.941989    0.965720
     33          1           0       -0.952496   -2.781665   -2.091689
     34          1           0       -2.121492   -3.548436   -1.000260
     35          1           0       -2.595094   -2.120250   -1.947684
     36          1           0        0.578734   -2.270864    0.007854
     37          1           0        4.408324   -0.159537    0.713542
     38          1           0        3.916773    1.407410    0.049453
     39          1           0        4.322066    0.068533   -1.047776
     40          1           0        2.775354   -1.993299    0.370295
     41          1           0        2.201266    0.933266    1.813873
     42          1           0        0.709479    0.109248    1.333572
     43          1           0        1.472500   -1.730415    2.124307
 ---------------------------------------------------------------------
                    Distance matrix (angstroms):
                    1          2          3          4          5
     1  C    0.000000
     2  C    1.355062   0.000000
     3  C    2.557839   1.502905   0.000000
     4  C    3.263972   2.600763   1.549138   0.000000
     5  C    3.177621   3.174487   2.604727   1.564293   0.000000
     6  C    2.578570   3.041897   2.884759   2.644160   1.543361
     7  C    1.515104   2.595796   3.221332   3.420075   2.628271
     8  C    1.475416   2.299673   3.767386   4.602906   4.589473
     9  C    2.438577   2.414034   3.850606   4.869773   5.304695
    10  C    2.410471   1.532808   2.629556   3.795376   4.604753
    11  O    2.419195   3.479597   4.897909   5.641173   5.375299
    12  C    2.516406   3.660520   4.384719   4.218801   3.191615
    13  C    3.522420   2.552798   3.173007   4.604942   5.583351
    14  O    3.385070   2.436181   3.105414   3.860821   4.884464
    15  C    3.999834   3.268421   2.597342   1.558311   2.602724
    16  C    5.383237   4.748880   3.891717   2.542310   3.213555
    17  O    4.502883   3.427249   2.743225   2.412524   3.820777
    18  C    3.713414   3.344756   3.366310   2.618616   3.058568
    19  O    4.738151   4.237099   4.364848   3.819249   4.476099
    20  H    3.419091   2.139847   1.091221   2.157684   3.525401
    21  H    2.874845   2.117170   1.096268   2.149633   2.826715
    22  H    4.212039   3.460148   2.098668   1.097507   2.161659
    23  H    4.224162   4.184491   3.376713   2.169123   1.096095
    24  H    3.345561   3.535003   3.297407   2.202204   1.094391
    25  H    2.890701   3.099956   2.700070   2.823245   2.181490
    26  H    3.480286   4.112062   3.957826   3.532177   2.147645
    27  H    2.117329   3.257415   3.928620   4.333343   3.530379
    28  H    3.091674   3.100361   4.472892   5.259050   5.686758
    29  H    3.256266   3.242542   4.618887   5.795578   6.254176
    30  H    2.797569   3.667450   4.293254   3.871407   2.954367
    31  H    2.776288   4.044537   5.044400   5.089763   4.219339
    32  H    3.466903   4.581036   5.104336   4.759365   3.459740
    33  H    4.025044   2.829573   2.891967   4.292810   5.473732
    34  H    4.376318   3.492404   4.182670   5.537999   6.559978
    35  H    3.508732   2.817825   3.495069   5.016906   5.797434
    36  H    3.648528   2.502352   2.656818   3.246742   4.480238
    37  H    6.059247   5.419341   4.725023   3.501528   4.167669
    38  H    5.490177   5.098514   4.300009   2.786066   2.886150
    39  H    5.946743   5.169245   4.053360   2.803563   3.664209
    40  H    5.104569   4.107901   3.643599   3.243311   4.509353
    41  H    4.224448   4.126602   4.118431   3.099155   3.055053
    42  H    2.755025   2.581617   3.042231   2.714832   2.994238
    43  H    4.489409   3.901933   4.236957   4.046337   4.838078
                    6          7          8          9         10
     6  C    0.000000
     7  C    1.549274   0.000000
     8  C    3.965297   2.615577   0.000000
     9  C    4.992603   3.881570   1.520681   0.000000
    10  C    4.559789   3.893739   2.427384   1.537873   0.000000
    11  O    4.546636   3.029346   1.231536   2.440362   3.614041
    12  C    2.551085   1.545753   3.119483   4.430027   4.743269
    13  C    5.432161   4.928156   3.514431   2.553499   1.533210
    14  O    5.258933   4.750058   3.454488   2.425633   1.447195
    15  C    3.900801   4.376688   5.073235   5.059464   4.013394
    16  C    4.729089   5.486803   6.518252   6.577170   5.541995
    17  O    4.919991   5.251126   5.376263   4.956706   3.682350
    18  C    4.133816   4.135089   4.485218   4.518008   3.893956
    19  O    5.535868   5.395289   5.201761   4.873021   4.302050
    20  H    3.960449   4.275000   4.408311   4.123916   2.663800
    21  H    2.700497   3.253978   4.135593   4.412011   3.305989
    22  H    3.221880   4.273926   5.579725   5.795848   4.589960
    23  H    2.147788   3.510737   5.653879   6.385131   5.617867
    24  H    2.152903   2.768748   4.582292   5.328531   4.827687
    25  H    1.096291   2.181907   4.271618   5.184670   4.593458
    26  H    1.097755   2.137864   4.743459   5.915794   5.612787
    27  H    2.146108   1.100869   2.857274   4.248738   4.436717
    28  H    5.565626   4.430590   2.144509   1.096282   2.178850
    29  H    5.798553   4.646807   2.164916   1.094701   2.220477
    30  H    2.881322   2.202914   3.436509   4.483578   4.668710
    31  H    3.504314   2.191623   2.823752   4.191451   4.854365
    32  H    2.733740   2.180223   4.137307   5.499735   5.770894
    33  H    5.500361   5.301557   4.343416   3.507712   2.183717
    34  H    6.457467   5.845259   4.077392   2.816839   2.162518
    35  H    5.359645   4.795492   3.442058   2.795170   2.182187
    36  H    5.074329   4.861002   4.068422   3.254859   1.993663
    37  H    5.666979   6.266481   7.044957   6.971009   6.000375
    38  H    4.421539   5.295448   6.691893   6.983504   6.088560
    39  H    5.130836   6.063815   7.153735   7.155749   5.962050
    40  H    5.670327   5.890310   5.820501   5.285499   4.144977
    41  H    4.196897   4.290883   5.032772   5.303138   4.843164
    42  H    3.681788   3.335537   3.410591   3.541940   3.131207
    43  H    5.715310   5.392362   4.750549   4.185275   3.650309
                   11         12         13         14         15
    11  O    0.000000
    12  C    3.184596   0.000000
    13  C    4.577061   6.014110   0.000000
    14  O    4.601421   5.330072   2.433773   0.000000
    15  C    6.139179   4.780360   4.996285   3.505428   0.000000
    16  C    7.522394   5.723391   6.458385   4.946515   1.534077
    17  O    6.551287   5.833686   4.374431   2.891540   1.449938
    18  C    5.415731   4.095582   5.207086   3.269949   1.558554
    19  O    6.126991   5.270707   5.550359   3.243140   2.464255
    20  H    5.603219   5.401191   2.841542   2.871592   2.775707
    21  H    5.150968   4.634576   3.529155   4.051785   3.506745
    22  H    6.624030   5.158405   5.139930   4.634266   2.125433
    23  H    6.395545   3.995988   6.490874   5.852025   3.140871
    24  H    5.273268   2.771448   6.019568   4.932126   2.612123
    25  H    4.912746   3.490376   5.167085   5.441361   4.299110
    26  H    5.112844   2.685878   6.497217   6.304651   4.712868
    27  H    2.948128   2.133230   5.263072   5.497517   5.414164
    28  H    2.840450   4.646892   3.328278   2.411673   5.139647
    29  H    2.729257   5.268490   2.604660   3.174317   6.064477
    30  H    3.712823   1.095450   6.067699   4.955710   4.104100
    31  H    2.512896   1.093289   6.129183   5.497406   5.549935
    32  H    4.066746   1.096809   6.983483   6.366458   5.411451
    33  H    5.471372   6.475243   1.095258   2.717869   4.704203
    34  H    5.039726   6.807698   1.095906   2.667439   5.721430
    35  H    4.344700   6.005207   1.096162   3.391757   5.672470
    36  H    5.266859   5.519404   2.755126   0.982762   2.791533
    37  H    8.036513   6.335492   6.966501   5.170836   2.175449
    38  H    7.582830   5.369824   7.099416   5.649146   2.184548
    39  H    8.211909   6.500268   6.656955   5.418623   2.175920
    40  H    6.960526   6.281920   4.913801   3.065126   1.944425
    41  H    5.804349   3.934158   6.201890   4.320538   2.187938
    42  H    4.328192   3.329785   4.567370   2.784545   2.207028
    43  H    5.712254   5.388831   4.861466   2.458191   2.866668
                   16         17         18         19         20
    16  C    0.000000
    17  O    2.415124   0.000000
    18  C    2.524463   2.429238   0.000000
    19  O    3.151892   2.644057   1.435521   0.000000
    20  H    4.009415   2.342183   3.724628   4.433423   0.000000
    21  H    4.616156   3.716256   4.350168   5.432144   1.738728
    22  H    2.572228   2.713427   3.498591   4.574750   2.386155
    23  H    3.264243   4.377143   3.817387   5.187570   4.183193
    24  H    3.126501   3.984622   2.541619   3.956265   4.176134
    25  H    5.154336   5.099594   4.809346   6.163291   3.691511
    26  H    5.311475   5.857146   4.874205   6.300090   5.018808
    27  H    6.522937   6.212730   5.223750   6.454557   4.950283
    28  H    6.597787   5.031265   4.324412   4.417916   4.700961
    29  H    7.593421   5.840873   5.596092   5.885281   4.792721
    30  H    4.961321   5.223434   3.216429   4.346773   5.229875
    31  H    6.593139   6.471659   4.687078   5.681047   6.001885
    32  H    6.145061   6.592265   4.829848   6.065464   6.164310
    33  H    6.053452   3.917009   5.226285   5.578671   2.242312
    34  H    7.170040   4.941597   5.803606   5.905254   3.747477
    35  H    7.132951   5.223002   5.898688   6.409262   3.369801
    36  H    4.172408   1.962676   2.928724   2.965183   2.236345
    37  H    1.097279   2.717381   2.694536   2.822686   4.733838
    38  H    1.096020   3.378411   2.844212   3.705696   4.650023
    39  H    1.095647   2.628642   3.483329   4.046119   3.996322
    40  H    2.593702   0.976500   2.451025   2.127714   3.249382
    41  H    2.591802   3.336214   1.093411   2.037755   4.617454
    42  H    3.452252   2.917448   1.090844   2.072988   3.557334
    43  H    3.843380   2.681307   1.948430   0.973163   4.202005
                   21         22         23         24         25
    21  H    0.000000
    22  H    2.345056   0.000000
    23  H    3.409435   2.249991   0.000000
    24  H    3.737466   2.958315   1.739189   0.000000
    25  H    2.110995   3.139398   2.576675   3.065093   0.000000
    26  H    3.692029   3.977742   2.326632   2.535766   1.745592
    27  H    3.710895   5.078589   4.274990   3.778101   2.421070
    28  H    5.194703   6.242748   6.777472   5.515110   5.919221
    29  H    5.034320   6.655478   7.317414   6.351300   5.862519
    30  H    4.764409   4.860334   3.779832   2.223987   3.910506
    31  H    5.322399   6.079956   5.072850   3.783799   4.325647
    32  H    5.213761   5.575773   4.009500   3.040721   3.686925
    33  H    3.202164   4.618700   6.263275   6.028078   5.126767
    34  H    4.610107   6.084304   7.490621   6.909143   6.243998
    35  H    3.540876   5.522034   6.681153   6.318801   4.964036
    36  H    3.667768   3.890074   5.346456   4.615684   5.208894
    37  H    5.553798   3.617915   4.277017   3.886810   6.162934
    38  H    4.893818   2.844040   2.710920   2.651309   4.969808
    39  H    4.629642   2.389030   3.519531   3.854695   5.352197
    40  H    4.657343   3.586897   5.060947   4.473568   5.957518
    41  H    4.984704   3.909142   3.646686   2.231421   5.031384
    42  H    3.992147   3.761841   3.959520   2.532020   4.368668
    43  H    5.327570   4.849623   5.664842   4.432034   6.256942
                   26         27         28         29         30
    26  H    0.000000
    27  H    2.436183   0.000000
    28  H    6.449527   4.923942   0.000000
    29  H    6.700363   4.803835   1.768089   0.000000
    30  H    3.131750   3.067618   4.500972   5.449626   0.000000
    31  H    3.662220   2.449883   4.322404   4.913738   1.768318
    32  H    2.407115   2.484128   5.738850   6.300830   1.772773
    33  H    6.581593   5.707955   4.211655   3.686997   6.463069
    34  H    7.519629   6.171495   3.373146   2.595591   6.811699
    35  H    6.362189   4.901234   3.769989   2.598800   6.253414
    36  H    6.128981   5.685725   3.335391   4.030222   5.077093
    37  H    6.242972   7.338899   6.829265   7.995612   5.454986
    38  H    4.797209   6.311575   7.019231   8.029909   4.612273
    39  H    5.717547   7.033580   7.282552   8.112297   5.841918
    40  H    6.570664   6.893351   5.161491   6.177964   5.550961
    41  H    4.718561   5.384246   5.070268   6.397103   2.926868
    42  H    4.487764   4.385271   3.394074   4.634302   2.572567
    43  H    6.574309   6.388827   3.671582   5.134418   4.574619
                   31         32         33         34         35
    31  H    0.000000
    32  H    1.770880   0.000000
    33  H    6.751571   7.386355   0.000000
    34  H    6.806751   7.823917   1.773615   0.000000
    35  H    6.068831   6.910916   1.776609   1.778097   0.000000
    36  H    5.866505   6.483174   2.648333   3.152730   3.730952
    37  H    7.120515   6.797913   6.594184   7.553823   7.744313
    38  H    6.312090   5.613108   6.770718   7.881811   7.670551
    39  H    7.409929   6.888872   6.085588   7.389463   7.310794
    40  H    6.852833   7.063160   4.536491   5.317515   5.850715
    41  H    4.594505   4.479355   6.245025   6.833098   6.817502
    42  H    3.794296   4.215620   4.780372   5.180716   5.163091
    43  H    5.669574   6.298120   4.975978   5.097538   5.768744
                   36         37         38         39         40
    36  H    0.000000
    37  H    4.429611   0.000000
    38  H    4.967286   1.771428   0.000000
    39  H    4.538686   1.778116   1.777854   0.000000
    40  H    2.243556   2.479333   3.601472   2.941835   0.000000
    41  H    4.020045   2.697416   2.506184   3.665323   3.313348
    42  H    2.727555   3.760071   3.690652   4.327038   3.101040
    43  H    2.360143   3.616210   4.486138   4.627996   2.200703
                   41         42         43
    41  H    0.000000
    42  H    1.770627   0.000000
    43  H    2.778968   2.142854   0.000000
 Stoichiometry    C15H24O4
 Framework group  C1[X(C15H24O4)]
 Deg. of freedom   123
 Full point group                 C1      NOp   1
 Largest Abelian subgroup         C1      NOp   1
 Largest concise Abelian subgroup C1      NOp   1
                         Standard orientation:                         
 ---------------------------------------------------------------------
 Center     Atomic      Atomic             Coordinates (Angstroms)
 Number     Number       Type             X           Y           Z
 ---------------------------------------------------------------------
      1          6           0       -1.570912    0.615902   -0.172954
      2          6           0       -0.804787   -0.354808   -0.726999
      3          6           0        0.368942   -0.164557   -1.646178
      4          6           0        1.557810    0.665920   -1.101450
      5          6           0        1.170615    2.130119   -0.710027
      6          6           0       -0.237395    2.607126   -1.124679
      7          6           0       -1.416047    2.121382   -0.244294
      8          6           0       -2.676583   -0.022045    0.566888
      9          6           0       -2.442245   -1.524029    0.606872
     10          6           0       -1.252208   -1.767822   -0.336225
     11          8           0       -3.652179    0.546628    1.058320
     12          6           0       -1.334374    2.727391    1.175366
     13          6           0       -1.630911   -2.626083   -1.548952
     14          8           0       -0.198282   -2.423350    0.408016
     15          6           0        2.365981   -0.066346    0.011645
     16          6           0        3.804632    0.462981    0.070705
     17          8           0        2.417551   -1.465102   -0.366698
     18          6           0        1.724687    0.016077    1.429756
     19          8           0        2.130672   -1.099921    2.236258
     20          1           0        0.748654   -1.132915   -1.976126
     21          1           0        0.011193    0.330881   -2.556320
     22          1           0        2.243325    0.727004   -1.956354
     23          1           0        1.900639    2.806713   -1.169058
     24          1           0        1.279295    2.282079    0.368300
     25          1           0       -0.428936    2.360050   -2.175451
     26          1           0       -0.244099    3.703811   -1.076710
     27          1           0       -2.338260    2.518902   -0.695307
     28          1           0       -2.186370   -1.817891    1.631571
     29          1           0       -3.351184   -2.064847    0.324528
     30          1           0       -0.474314    2.343475    1.734757
     31          1           0       -2.235375    2.502547    1.752360
     32          1           0       -1.237036    3.818096    1.113088
     33          1           0       -0.779763   -2.754448   -2.226195
     34          1           0       -1.949242   -3.618712   -1.210775
     35          1           0       -2.454177   -2.171622   -2.112219
     36          1           0        0.655906   -2.271800   -0.053737
     37          1           0        4.361534   -0.030536    0.877131
     38          1           0        3.822985    1.541684    0.263902
     39          1           0        4.324233    0.271628   -0.874726
     40          1           0        2.824552   -1.916030    0.397871
     41          1           0        2.072223    0.915988    1.944466
     42          1           0        0.635678    0.050484    1.376698
     43          1           0        1.453216   -1.787834    2.114292
 ---------------------------------------------------------------------
 Rotational constants (GHZ):      0.4940000      0.3540708      0.2770871
 Standard basis: 6-311+G(d,p) (5D, 7F)
 There are   581 symmetry adapted cartesian basis functions of A   symmetry.
 There are   562 symmetry adapted basis functions of A   symmetry.
   562 basis functions,   876 primitive gaussians,   581 cartesian basis functions
    73 alpha electrons       73 beta electrons
       nuclear repulsion energy      1667.4933012909 Hartrees.
 NAtoms=   43 NActive=   43 NUniq=   43 SFac= 1.00D+00 NAtFMM=   60 NAOKFM=F Big=F
 Integral buffers will be    131072 words long.
 Raffenetti 2 integral format.
 Two-electron integral symmetry is turned on.
 Using the following non-standard input for PCM:
 --- end of non-standard input.
 ------------------------------------------------------------------------------
 Polarizable Continuum Model (PCM)
 =================================
 Model                : PCM (using non-symmetric T matrix).
 Atomic radii         : SMD-Coulomb.
 Polarization charges : Total charges.
 Charge compensation  : None.
 Solution method      : On-the-fly selection.
 Cavity type          : VdW (van der Waals Surface) (Alpha=1.000).
 Cavity algorithm     : GePol (No added spheres)
                        Default sphere list used, NSphG=   43.
                        Lebedev-Laikov grids with approx.  5.0 points / Ang**2.
                        Smoothing algorithm: Karplus/York (Gamma=1.0000).
                        Polarization charges: spherical gaussians, with
                                              point-specific exponents (IZeta= 3).
                        Self-potential: point-specific (ISelfS= 7).
                        Self-field    : sphere-specific E.n sum rule (ISelfD= 2).
 Solvent              : Methanol, Eps=  32.613000 Eps(inf)=   1.765709
 ------------------------------------------------------------------------------
 ------------------------------------------------------------------------------
 Atomic radii for non-electrostatic terms: SMD-CDS.
 ------------------------------------------------------------------------------
 Nuclear repulsion after PCM non-electrostatic terms =     1667.4944394813 Hartrees.
 One-electron integrals computed using PRISM.
 NBasis=   562 RedAO= T EigKep=  1.69D-06  NBF=   562
 NBsUse=   560 1.00D-06 EigRej=  9.92D-07 NBFU=   560
 Initial guess from the checkpoint file:  "DY-202A-7R_23.chk"
 B after Tr=     0.000000    0.000000    0.000000
         Rot=    1.000000    0.000000    0.000000    0.000000 Ang=   0.00 deg.
 Requested convergence on RMS density matrix=1.00D-08 within 128 cycles.
 Requested convergence on MAX density matrix=1.00D-06.
 Requested convergence on             energy=1.00D-06.
 No special actions if energy rises.
 Inv3:  Mode=1 IEnd=    20703387.
 Iteration    1 A*A^-1 deviation from unit magnitude is 8.33D-15 for    614.
 Iteration    1 A*A^-1 deviation from orthogonality  is 3.29D-15 for   2461   1206.
 Iteration    1 A^-1*A deviation from unit magnitude is 5.33D-15 for   1284.
 Iteration    1 A^-1*A deviation from orthogonality  is 2.82D-13 for   1612   1568.
 Error on total polarization charges =  0.06951
 SCF Done:  E(RmPW1PW91) =  -887.007953565     A.U. after   13 cycles
            NFock= 13  Conv=0.32D-08     -V/T= 2.0048
 SMD-CDS (non-electrostatic) energy       (kcal/mol) =       0.71
 (included in total energy above)
 DoSCS=F DFT=T ScalE2(SS,OS)=  1.000000  1.000000
 Range of M.O.s used for correlation:     1   560
 NBasis=   562 NAE=    73 NBE=    73 NFC=     0 NFV=     0
 NROrb=    560 NOA=    73 NOB=    73 NVA=   487 NVB=   487

 **** Warning!!: The largest alpha MO coefficient is  0.10971900D+03

 NEqPCM:  Using equilibrium solvation (IEInf=0, Eps=  32.6130, EpsInf=   1.7657)
          Differentiating once with respect to magnetic field using GIAOs.
          Electric field/nuclear overlap derivatives assumed to be zero.
 FoFJK:  IHMeth= 1 ICntrl=    6127 DoSepK=F KAlg= 0 I1Cent=   0 FoldK=F
 IRaf=         1 NMat=   1 IRICut=       1 DoRegI=T DoRafI=F ISym2E= 0.
          There are     3 degrees of freedom in the 1st order CPHF.  IDoFFX=0 NUNeed=     3.
      3 vectors produced by pass  0 Test12= 1.19D-12 3.33D-08 XBig12= 1.98D+02 1.76D+00.
 AX will form     3 AO Fock derivatives at one time.
      3 vectors produced by pass  1 Test12= 1.19D-12 3.33D-08 XBig12= 5.09D-01 2.67D-01.
      3 vectors produced by pass  2 Test12= 1.19D-12 3.33D-08 XBig12= 4.63D-03 4.46D-02.
      3 vectors produced by pass  3 Test12= 1.19D-12 3.33D-08 XBig12= 3.11D-05 1.70D-03.
      3 vectors produced by pass  4 Test12= 1.19D-12 3.33D-08 XBig12= 1.99D-07 1.37D-04.
      3 vectors produced by pass  5 Test12= 1.19D-12 3.33D-08 XBig12= 8.30D-10 5.21D-06.
      3 vectors produced by pass  6 Test12= 1.19D-12 3.33D-08 XBig12= 2.75D-12 2.25D-07.
 InvSVY:  IOpt=1 It=  1 EMax= 5.33D-15
 Solved reduced A of dimension    21 with     3 vectors.
 Calculating GIAO nuclear magnetic shielding tensors.
 SCF GIAO Magnetic shielding tensor (ppm):
      1  C    Isotropic =    37.1761   Anisotropy =   142.6757
   XX=    28.0713   YX=   -26.1084   ZX=    70.0044
   XY=   -27.4283   YY=    -2.9534   ZY=    17.9179
   XZ=    68.2416   YZ=    22.0333   ZZ=    86.4104
   Eigenvalues:   -44.5402    23.7753   132.2932
      2  C    Isotropic =    -4.6645   Anisotropy =   197.2304
   XX=    -9.9346   YX=   -26.7559   ZX=   111.2061
   XY=   -31.3807   YY=   -65.6843   ZY=    24.1526
   XZ=    77.0918   YZ=    32.7263   ZZ=    61.6254
   Eigenvalues:  -110.7063   -30.1097   126.8224
      3  C    Isotropic =   160.8721   Anisotropy =    19.1642
   XX=   171.6393   YX=     6.4993   ZX=     1.8815
   XY=     7.7866   YY=   147.8300   ZY=     0.8781
   XZ=    -1.7767   YZ=     2.9571   ZZ=   163.1470
   Eigenvalues:   145.6590   163.3090   173.6483
      4  C    Isotropic =   136.6939   Anisotropy =    26.0804
   XX=   147.8501   YX=    -3.7627   ZX=     8.2870
   XY=    -8.7778   YY=   139.1604   ZY=    -1.2721
   XZ=    12.2761   YZ=    -0.0270   ZZ=   123.0711
   Eigenvalues:   119.2379   136.7630   154.0808
      5  C    Isotropic =   166.0070   Anisotropy =    24.1049
   XX=   170.0775   YX=    -6.5199   ZX=     3.8261
   XY=    -5.9275   YY=   178.8446   ZY=     3.0594
   XZ=     3.7520   YZ=     1.6189   ZZ=   149.0990
   Eigenvalues:   148.0470   167.8971   182.0770
      6  C    Isotropic =   156.0675   Anisotropy =    14.4274
   XX=   160.3581   YX=    -3.3515   ZX=   -11.7883
   XY=    -0.0077   YY=   158.2553   ZY=    -1.9957
   XZ=    -6.6510   YZ=    -1.8401   ZZ=   149.5889
   Eigenvalues:   143.8622   158.6545   165.6857
      7  C    Isotropic =   151.5727   Anisotropy =     8.3228
   XX=   150.1398   YX=     2.3669   ZX=     0.6001
   XY=     5.4511   YY=   154.3814   ZY=     0.8841
   XZ=    -4.4915   YZ=    -2.4563   ZZ=   150.1969
   Eigenvalues:   147.2136   150.3832   157.1213
      8  C    Isotropic =   -31.8888   Anisotropy =   153.9422
   XX=   -41.0451   YX=    -0.8705   ZX=    60.0418
   XY=    -3.4071   YY=   -82.5522   ZY=    21.5032
   XZ=    75.4099   YZ=    14.0835   ZZ=    27.9309
   Eigenvalues:   -94.2968   -72.1089    70.7394
      9  C    Isotropic =   132.8610   Anisotropy =    30.9034
   XX=   132.1982   YX=   -12.5901   ZX=   -12.9531
   XY=    -9.0503   YY=   137.9265   ZY=     9.6005
   XZ=    -8.1585   YZ=     7.8190   ZZ=   128.4582
   Eigenvalues:   119.5998   125.5198   153.4633
     10  C    Isotropic =   105.4820   Anisotropy =    38.1685
   XX=   113.2327   YX=   -13.7875   ZX=    10.0770
   XY=   -10.5473   YY=   101.6802   ZY=   -11.1280
   XZ=    14.7168   YZ=   -13.4133   ZZ=   101.5332
   Eigenvalues:    89.3319    96.1866   130.9277
     11  O    Isotropic =  -173.5592   Anisotropy =   797.8976
   XX=  -340.9762   YX=   161.6264   ZX=   377.0161
   XY=   119.0245   YY=  -294.4338   ZY=    11.2946
   XZ=   430.3537   YZ=   -10.3893   ZZ=   114.7325
   Eigenvalues:  -622.0490  -257.0012   358.3726
     12  C    Isotropic =   170.5730   Anisotropy =    28.6061
   XX=   151.7753   YX=     3.4355   ZX=    -1.1154
   XY=     5.0422   YY=   177.3041   ZY=     9.2690
   XZ=    -4.6140   YZ=     9.3204   ZZ=   182.6396
   Eigenvalues:   150.4580   171.6173   189.6437
     13  C    Isotropic =   161.7137   Anisotropy =    39.8884
   XX=   156.9171   YX=     2.4067   ZX=    11.5272
   XY=     2.0695   YY=   156.6937   ZY=    19.4559
   XZ=    16.0176   YZ=    15.3265   ZZ=   171.5303
   Eigenvalues:   142.1672   154.6680   188.3060
     14  O    Isotropic =   239.8887   Anisotropy =    48.6723
   XX=   270.0444   YX=   -13.1699   ZX=    16.0161
   XY=     1.4467   YY=   201.3605   ZY=     0.1026
   XZ=    -3.0132   YZ=    -2.3901   ZZ=   248.2611
   Eigenvalues:   200.8564   246.4727   272.3369
     15  C    Isotropic =   108.5533   Anisotropy =    45.3838
   XX=    97.4122   YX=    -7.7015   ZX=     0.3682
   XY=    -2.4885   YY=   136.0202   ZY=    12.9038
   XZ=     0.2610   YZ=     7.2437   ZZ=    92.2277
   Eigenvalues:    89.7490    97.1018   138.8092
     16  C    Isotropic =   159.6006   Anisotropy =    43.8938
   XX=   183.1382   YX=    18.1878   ZX=    -4.4469
   XY=    13.0942   YY=   146.0198   ZY=     9.0596
   XZ=    -3.2648   YZ=     7.9803   ZZ=   149.6437
   Eigenvalues:   134.5447   155.3939   188.8631
     17  O    Isotropic =   252.6838   Anisotropy =    42.0024
   XX=   261.4860   YX=    27.4495   ZX=    25.9150
   XY=     8.9727   YY=   255.7478   ZY=    -5.0875
   XZ=    10.1521   YZ=    -2.6104   ZZ=   240.8177
   Eigenvalues:   224.6319   252.7342   280.6854
     18  C    Isotropic =   119.3916   Anisotropy =    46.9768
   XX=   101.6345   YX=   -17.7704   ZX=     3.8181
   XY=   -15.7635   YY=   131.1833   ZY=   -21.9033
   XZ=     0.0550   YZ=   -14.1231   ZZ=   125.3570
   Eigenvalues:    92.8368   114.6285   150.7095
     19  O    Isotropic =   317.6127   Anisotropy =    42.3330
   XX=   324.7873   YX=    20.0795   ZX=     9.8987
   XY=    23.6402   YY=   321.8782   ZY=     1.3251
   XZ=     0.2589   YZ=     2.0036   ZZ=   306.1725
   Eigenvalues:   300.4472   306.5562   345.8347
     20  H    Isotropic =    28.8667   Anisotropy =     5.6290
   XX=    28.2109   YX=     0.6232   ZX=     0.2936
   XY=     1.3939   YY=    30.6323   ZY=     2.0841
   XZ=     0.1097   YZ=     3.6627   ZZ=    27.7569
   Eigenvalues:    25.9217    28.0591    32.6193
     21  H    Isotropic =    28.6508   Anisotropy =     7.7605
   XX=    25.5043   YX=    -1.0223   ZX=     2.7587
   XY=     0.0957   YY=    27.5872   ZY=    -0.2151
   XZ=     1.6146   YZ=    -2.6497   ZZ=    32.8609
   Eigenvalues:    24.9016    27.2264    33.8245
     22  H    Isotropic =    29.1203   Anisotropy =     6.4201
   XX=    31.1118   YX=     0.7001   ZX=    -3.0521
   XY=     0.6095   YY=    27.0837   ZY=    -0.3828
   XZ=    -2.8954   YZ=    -0.9315   ZZ=    29.1655
   Eigenvalues:    26.8311    27.1295    33.4004
     23  H    Isotropic =    29.9664   Anisotropy =    10.2914
   XX=    32.3322   YX=     2.7549   ZX=    -2.6260
   XY=     3.0202   YY=    33.4587   ZY=    -3.2416
   XZ=    -1.9555   YZ=    -2.1791   ZZ=    24.1083
   Eigenvalues:    23.1181    29.9538    36.8274
     24  H    Isotropic =    30.1742   Anisotropy =     3.3320
   XX=    29.5950   YX=    -2.5086   ZX=     1.8257
   XY=    -2.5751   YY=    29.9897   ZY=     1.8189
   XZ=     1.3492   YZ=     1.5324   ZZ=    30.9379
   Eigenvalues:    26.1371    31.9900    32.3956
     25  H    Isotropic =    29.0823   Anisotropy =     6.8440
   XX=    26.6766   YX=    -1.7150   ZX=     0.6334
   XY=    -1.4958   YY=    27.3136   ZY=    -1.4098
   XZ=     0.6211   YZ=    -1.1144   ZZ=    33.2566
   Eigenvalues:    25.3448    28.2571    33.6450
     26  H    Isotropic =    30.2594   Anisotropy =    10.7188
   XX=    28.3942   YX=    -1.4924   ZX=    -1.1041
   XY=    -1.6022   YY=    36.4130   ZY=    -2.8265
   XZ=    -1.2167   YZ=    -3.2988   ZZ=    25.9712
   Eigenvalues:    24.5207    28.8524    37.4053
     27  H    Isotropic =    28.8237   Anisotropy =     8.7008
   XX=    33.0158   YX=    -2.8897   ZX=     1.8812
   XY=    -2.4193   YY=    26.3788   ZY=    -0.7963
   XZ=     1.9301   YZ=    -1.9569   ZZ=    27.0765
   Eigenvalues:    25.1235    26.7233    34.6242
     28  H    Isotropic =    29.0973   Anisotropy =     5.7145
   XX=    28.8625   YX=    -0.8207   ZX=    -1.8890
   XY=     0.2385   YY=    26.8975   ZY=    -1.0235
   XZ=    -2.1845   YZ=    -2.1624   ZZ=    31.5321
   Eigenvalues:    26.0539    28.3311    32.9070
     29  H    Isotropic =    29.1825   Anisotropy =     6.4859
   XX=    32.6278   YX=     2.0637   ZX=    -1.8718
   XY=     2.1654   YY=    27.9045   ZY=     1.5612
   XZ=    -1.0409   YZ=     2.5548   ZZ=    27.0153
   Eigenvalues:    24.5905    29.4506    33.5065
     30  H    Isotropic =    30.6505   Anisotropy =     5.4150
   XX=    31.6703   YX=    -2.3450   ZX=     1.2189
   XY=    -2.8425   YY=    28.0862   ZY=     0.9424
   XZ=     3.0121   YZ=     1.0958   ZZ=    32.1949
   Eigenvalues:    26.1128    31.5782    34.2605
     31  H    Isotropic =    30.0482   Anisotropy =     9.1501
   XX=    31.6990   YX=     1.8985   ZX=    -4.1459
   XY=     1.1764   YY=    28.0250   ZY=     1.3191
   XZ=    -5.9434   YZ=     2.6590   ZZ=    30.4206
   Eigenvalues:    24.2891    29.7072    36.1483
     32  H    Isotropic =    31.0798   Anisotropy =    10.8319
   XX=    27.3625   YX=    -0.5686   ZX=    -1.4895
   XY=    -1.0001   YY=    37.3340   ZY=     2.2815
   XZ=    -0.7956   YZ=     3.4808   ZZ=    28.5430
   Eigenvalues:    26.5772    28.3612    38.3011
     33  H    Isotropic =    30.1115   Anisotropy =     5.9082
   XX=    29.9694   YX=     2.3115   ZX=    -1.6431
   XY=     0.5239   YY=    29.0255   ZY=     3.3193
   XZ=    -3.0098   YZ=     3.3070   ZZ=    31.3396
   Eigenvalues:    25.2930    30.9912    34.0503
     34  H    Isotropic =    30.0960   Anisotropy =     9.3409
   XX=    28.0922   YX=     4.0056   ZX=    -0.1382
   XY=     3.3657   YY=    34.4983   ZY=     0.4969
   XZ=    -0.0744   YZ=     2.0528   ZZ=    27.6974
   Eigenvalues:    26.1394    27.8252    36.3233
     35  H    Isotropic =    30.6646   Anisotropy =    10.1793
   XX=    32.3281   YX=     0.5418   ZX=     5.1432
   XY=    -0.0529   YY=    27.7150   ZY=     0.6261
   XZ=     5.3597   YZ=     1.0021   ZZ=    31.9507
   Eigenvalues:    26.7041    27.8390    37.4508
     36  H    Isotropic =    26.9867   Anisotropy =    23.2062
   XX=    40.2064   YX=     5.1164   ZX=    -4.7519
   XY=     4.4595   YY=    20.6210   ZY=    -2.3574
   XZ=    -4.1350   YZ=    -3.8763   ZZ=    20.1328
   Eigenvalues:    17.2505    21.2522    42.4575
     37  H    Isotropic =    30.2787   Anisotropy =     8.8199
   XX=    34.4610   YX=    -0.2532   ZX=     3.5633
   XY=     0.7401   YY=    26.7830   ZY=    -1.3697
   XZ=     3.0280   YZ=    -2.0845   ZZ=    29.5920
   Eigenvalues:    25.5880    29.0894    36.1586
     38  H    Isotropic =    30.3537   Anisotropy =     8.5271
   XX=    31.5282   YX=     3.5220   ZX=     1.6647
   XY=     2.2994   YY=    33.6732   ZY=     0.9487
   XZ=     1.2066   YZ=     1.5489   ZZ=    25.8597
   Eigenvalues:    25.4734    29.5493    36.0384
     39  H    Isotropic =    30.9088   Anisotropy =     9.4500
   XX=    34.5619   YX=     0.1277   ZX=    -4.8959
   XY=     0.2959   YY=    27.2377   ZY=     0.0763
   XZ=    -3.2592   YZ=     0.4308   ZZ=    30.9268
   Eigenvalues:    27.1429    28.3747    37.2088
     40  H    Isotropic =    28.5634   Anisotropy =    15.2903
   XX=    24.9103   YX=    -6.7781   ZX=     3.9430
   XY=    -4.8375   YY=    29.3756   ZY=    -4.9863
   XZ=     4.4606   YZ=    -4.4829   ZZ=    31.4042
   Eigenvalues:    20.8382    26.0950    38.7569
     41  H    Isotropic =    28.2433   Anisotropy =     4.3159
   XX=    24.4964   YX=    -0.9502   ZX=     0.3668
   XY=    -0.4178   YY=    30.6705   ZY=     1.2281
   XZ=     1.2023   YZ=     0.4249   ZZ=    29.5631
   Eigenvalues:    24.2761    29.3333    31.1206
     42  H    Isotropic =    27.6297   Anisotropy =     8.6703
   XX=    30.5484   YX=    -2.0730   ZX=     1.6508
   XY=    -3.7772   YY=    25.5225   ZY=    -2.4414
   XZ=     3.2209   YZ=    -1.9866   ZZ=    26.8183
   Eigenvalues:    23.6711    25.8082    33.4099
     43  H    Isotropic =    29.5172   Anisotropy =    18.9125
   XX=    30.9545   YX=    10.1847   ZX=     2.6412
   XY=     9.9935   YY=    32.9982   ZY=    -2.4138
   XZ=     3.7719   YZ=    -2.3728   ZZ=    24.5988
   Eigenvalues:    18.9987    27.4273    42.1255
 End of Minotr F.D. properties file   721 does not exist.
 End of Minotr F.D. properties file   722 does not exist.
 End of Minotr F.D. properties file   788 does not exist.

 **********************************************************************

            Population analysis using the SCF density.

 **********************************************************************

 Orbital symmetries:
       Occupied  (A) (A) (A) (A) (A) (A) (A) (A) (A) (A) (A) (A)
                 (A) (A) (A) (A) (A) (A) (A) (A) (A) (A) (A) (A)
                 (A) (A) (A) (A) (A) (A) (A) (A) (A) (A) (A) (A)
                 (A) (A) (A) (A) (A) (A) (A) (A) (A) (A) (A) (A)
                 (A) (A) (A) (A) (A) (A) (A) (A) (A) (A) (A) (A)
                 (A) (A) (A) (A) (A) (A) (A) (A) (A) (A) (A) (A)
                 (A)
       Virtual   (A) (A) (A) (A) (A) (A) (A) (A) (A) (A) (A) (A)
                 (A) (A) (A) (A) (A) (A) (A) (A) (A) (A) (A) (A)
                 (A) (A) (A) (A) (A) (A) (A) (A) (A) (A) (A) (A)
                 (A) (A) (A) (A) (A) (A) (A) (A) (A) (A) (A) (A)
                 (A) (A) (A) (A) (A) (A) (A) (A) (A) (A) (A) (A)
                 (A) (A) (A) (A) (A) (A) (A) (A) (A) (A) (A) (A)
                 (A) (A) (A) (A) (A) (A) (A) (A) (A) (A) (A) (A)
                 (A) (A) (A) (A) (A) (A) (A) (A) (A) (A) (A) (A)
                 (A) (A) (A) (A) (A) (A) (A) (A) (A) (A) (A) (A)
                 (A) (A) (A) (A) (A) (A) (A) (A) (A) (A) (A) (A)
                 (A) (A) (A) (A) (A) (A) (A) (A) (A) (A) (A) (A)
                 (A) (A) (A) (A) (A) (A) (A) (A) (A) (A) (A) (A)
                 (A) (A) (A) (A) (A) (A) (A) (A) (A) (A) (A) (A)
                 (A) (A) (A) (A) (A) (A) (A) (A) (A) (A) (A) (A)
                 (A) (A) (A) (A) (A) (A) (A) (A) (A) (A) (A) (A)
                 (A) (A) (A) (A) (A) (A) (A) (A) (A) (A) (A) (A)
                 (A) (A) (A) (A) (A) (A) (A) (A) (A) (A) (A) (A)
                 (A) (A) (A) (A) (A) (A) (A) (A) (A) (A) (A) (A)
                 (A) (A) (A) (A) (A) (A) (A) (A) (A) (A) (A) (A)
                 (A) (A) (A) (A) (A) (A) (A) (A) (A) (A) (A) (A)
                 (A) (A) (A) (A) (A) (A) (A) (A) (A) (A) (A) (A)
                 (A) (A) (A) (A) (A) (A) (A) (A) (A) (A) (A) (A)
                 (A) (A) (A) (A) (A) (A) (A) (A) (A) (A) (A) (A)
                 (A) (A) (A) (A) (A) (A) (A) (A) (A) (A) (A) (A)
                 (A) (A) (A) (A) (A) (A) (A) (A) (A) (A) (A) (A)
                 (A) (A) (A) (A) (A) (A) (A) (A) (A) (A) (A) (A)
                 (A) (A) (A) (A) (A) (A) (A) (A) (A) (A) (A) (A)
                 (A) (A) (A) (A) (A) (A) (A) (A) (A) (A) (A) (A)
                 (A) (A) (A) (A) (A) (A) (A) (A) (A) (A) (A) (A)
                 (A) (A) (A) (A) (A) (A) (A) (A) (A) (A) (A) (A)
                 (A) (A) (A) (A) (A) (A) (A) (A) (A) (A) (A) (A)
                 (A) (A) (A) (A) (A) (A) (A) (A) (A) (A) (A) (A)
                 (A) (A) (A) (A) (A) (A) (A) (A) (A) (A) (A) (A)
                 (A) (A) (A) (A) (A) (A) (A) (A) (A) (A) (A) (A)
                 (A) (A) (A) (A) (A) (A) (A) (A) (A) (A) (A) (A)
                 (A) (A) (A) (A) (A) (A) (A) (A) (A) (A) (A) (A)
                 (A) (A) (A) (A) (A) (A) (A) (A) (A) (A) (A) (A)
                 (A) (A) (A) (A) (A) (A) (A) (A) (A) (A) (A) (A)
                 (A) (A) (A) (A) (A) (A) (A) (A) (A) (A) (A) (A)
                 (A) (A) (A) (A) (A) (A) (A) (A) (A) (A) (A) (A)
                 (A) (A) (A) (A) (A) (A) (A)
 The electronic state is 1-A.
 Alpha  occ. eigenvalues --  -19.22685 -19.22448 -19.21862 -19.21041 -10.32755
 Alpha  occ. eigenvalues --  -10.30588 -10.29631 -10.27405 -10.26603 -10.24628
 Alpha  occ. eigenvalues --  -10.24449 -10.24422 -10.23508 -10.23389 -10.22582
 Alpha  occ. eigenvalues --  -10.22545 -10.22010 -10.21563 -10.21361  -1.07371
 Alpha  occ. eigenvalues --   -1.07233  -1.05121  -1.04121  -0.88916  -0.84039
 Alpha  occ. eigenvalues --   -0.81766  -0.77950  -0.76664  -0.74429  -0.71219
 Alpha  occ. eigenvalues --   -0.70019  -0.68079  -0.65857  -0.63019  -0.60126
 Alpha  occ. eigenvalues --   -0.57868  -0.55468  -0.54969  -0.53144  -0.52242
 Alpha  occ. eigenvalues --   -0.50521  -0.48503  -0.48027  -0.47791  -0.47333
 Alpha  occ. eigenvalues --   -0.46149  -0.45160  -0.44804  -0.43383  -0.43110
 Alpha  occ. eigenvalues --   -0.42548  -0.41875  -0.40508  -0.40289  -0.39503
 Alpha  occ. eigenvalues --   -0.39318  -0.38730  -0.38378  -0.37661  -0.37418
 Alpha  occ. eigenvalues --   -0.36633  -0.36012  -0.35481  -0.34654  -0.34461
 Alpha  occ. eigenvalues --   -0.33408  -0.33042  -0.31849  -0.30994  -0.29932
 Alpha  occ. eigenvalues --   -0.28343  -0.26976  -0.26390
 Alpha virt. eigenvalues --   -0.05313   0.00606   0.01686   0.02030   0.02144
 Alpha virt. eigenvalues --    0.03525   0.03738   0.03996   0.04202   0.04395
 Alpha virt. eigenvalues --    0.04865   0.06314   0.06491   0.06719   0.06904
 Alpha virt. eigenvalues --    0.07031   0.07097   0.07709   0.08668   0.08988
 Alpha virt. eigenvalues --    0.09654   0.09898   0.10088   0.10320   0.10371
 Alpha virt. eigenvalues --    0.10765   0.11572   0.12170   0.12455   0.12835
 Alpha virt. eigenvalues --    0.13485   0.13726   0.14438   0.14793   0.14968
 Alpha virt. eigenvalues --    0.15464   0.15651   0.15859   0.16287   0.16661
 Alpha virt. eigenvalues --    0.16847   0.17285   0.17577   0.17747   0.18113
 Alpha virt. eigenvalues --    0.18258   0.18577   0.18766   0.19294   0.19688
 Alpha virt. eigenvalues --    0.20109   0.20370   0.20571   0.20913   0.21123
 Alpha virt. eigenvalues --    0.21329   0.21579   0.21800   0.22101   0.22334
 Alpha virt. eigenvalues --    0.22465   0.22737   0.23074   0.23367   0.23550
 Alpha virt. eigenvalues --    0.23948   0.24481   0.24940   0.25155   0.25463
 Alpha virt. eigenvalues --    0.25658   0.26097   0.26781   0.26897   0.27098
 Alpha virt. eigenvalues --    0.27498   0.27986   0.28201   0.28360   0.29155
 Alpha virt. eigenvalues --    0.29436   0.29906   0.30184   0.30203   0.30462
 Alpha virt. eigenvalues --    0.30799   0.31002   0.31520   0.31997   0.32288
 Alpha virt. eigenvalues --    0.33034   0.33441   0.33813   0.34320   0.34704
 Alpha virt. eigenvalues --    0.34944   0.35315   0.35774   0.36186   0.36608
 Alpha virt. eigenvalues --    0.36958   0.37235   0.37492   0.37830   0.39076
 Alpha virt. eigenvalues --    0.39136   0.39700   0.40113   0.40870   0.41563
 Alpha virt. eigenvalues --    0.42046   0.43091   0.43400   0.44300   0.45292
 Alpha virt. eigenvalues --    0.45637   0.46856   0.47505   0.48065   0.48977
 Alpha virt. eigenvalues --    0.50028   0.50505   0.51085   0.51516   0.52196
 Alpha virt. eigenvalues --    0.52676   0.53849   0.54712   0.55287   0.55696
 Alpha virt. eigenvalues --    0.56624   0.57796   0.57893   0.58895   0.59427
 Alpha virt. eigenvalues --    0.59810   0.60560   0.61382   0.62746   0.63182
 Alpha virt. eigenvalues --    0.63849   0.64891   0.65398   0.65942   0.66468
 Alpha virt. eigenvalues --    0.66580   0.67282   0.68036   0.68063   0.68394
 Alpha virt. eigenvalues --    0.68679   0.69450   0.69491   0.70123   0.70437
 Alpha virt. eigenvalues --    0.70937   0.71326   0.71686   0.72518   0.73202
 Alpha virt. eigenvalues --    0.73992   0.74467   0.74916   0.75423   0.75856
 Alpha virt. eigenvalues --    0.76169   0.77299   0.77496   0.78120   0.78278
 Alpha virt. eigenvalues --    0.78520   0.79123   0.79377   0.79666   0.80560
 Alpha virt. eigenvalues --    0.81447   0.82698   0.83139   0.83343   0.83911
 Alpha virt. eigenvalues --    0.84826   0.85573   0.86798   0.87868   0.89637
 Alpha virt. eigenvalues --    0.91293   0.92863   0.93977   0.94731   0.96543
 Alpha virt. eigenvalues --    0.97648   0.99537   1.00473   1.01925   1.02693
 Alpha virt. eigenvalues --    1.04059   1.06067   1.07465   1.09124   1.10069
 Alpha virt. eigenvalues --    1.11759   1.12976   1.13787   1.14157   1.16769
 Alpha virt. eigenvalues --    1.17857   1.19387   1.19581   1.19963   1.21635
 Alpha virt. eigenvalues --    1.22533   1.23226   1.23694   1.25195   1.25313
 Alpha virt. eigenvalues --    1.27981   1.28564   1.29636   1.29955   1.31386
 Alpha virt. eigenvalues --    1.31862   1.33075   1.34025   1.34112   1.35847
 Alpha virt. eigenvalues --    1.36010   1.38419   1.39443   1.41397   1.42225
 Alpha virt. eigenvalues --    1.42310   1.43668   1.44952   1.46292   1.47819
 Alpha virt. eigenvalues --    1.48070   1.48631   1.49507   1.50320   1.51130
 Alpha virt. eigenvalues --    1.51974   1.52662   1.53234   1.53944   1.54922
 Alpha virt. eigenvalues --    1.56539   1.56892   1.57169   1.58705   1.59552
 Alpha virt. eigenvalues --    1.60244   1.60300   1.61129   1.61739   1.63453
 Alpha virt. eigenvalues --    1.63855   1.64815   1.64989   1.65371   1.65628
 Alpha virt. eigenvalues --    1.66924   1.67348   1.67924   1.68223   1.68973
 Alpha virt. eigenvalues --    1.69528   1.70349   1.71017   1.71559   1.72150
 Alpha virt. eigenvalues --    1.73385   1.74497   1.74731   1.75761   1.76721
 Alpha virt. eigenvalues --    1.77696   1.78069   1.78291   1.78980   1.80173
 Alpha virt. eigenvalues --    1.81365   1.81757   1.83106   1.83561   1.83970
 Alpha virt. eigenvalues --    1.84962   1.85712   1.86254   1.87493   1.89384
 Alpha virt. eigenvalues --    1.89917   1.91281   1.92191   1.92526   1.93434
 Alpha virt. eigenvalues --    1.94328   1.94376   1.95271   1.95496   1.97941
 Alpha virt. eigenvalues --    1.98496   1.99455   1.99725   2.01398   2.02804
 Alpha virt. eigenvalues --    2.03197   2.05142   2.06766   2.08626   2.10222
 Alpha virt. eigenvalues --    2.10711   2.11639   2.12822   2.14862   2.16121
 Alpha virt. eigenvalues --    2.16856   2.17591   2.18072   2.19243   2.19915
 Alpha virt. eigenvalues --    2.21179   2.23152   2.23326   2.24464   2.25299
 Alpha virt. eigenvalues --    2.26762   2.27433   2.28806   2.29996   2.31273
 Alpha virt. eigenvalues --    2.33207   2.34655   2.35397   2.38123   2.39116
 Alpha virt. eigenvalues --    2.39992   2.41066   2.43454   2.44090   2.45655
 Alpha virt. eigenvalues --    2.47813   2.48407   2.50130   2.52491   2.53169
 Alpha virt. eigenvalues --    2.53495   2.55189   2.56327   2.57180   2.57675
 Alpha virt. eigenvalues --    2.59448   2.59953   2.60632   2.61205   2.61615
 Alpha virt. eigenvalues --    2.61915   2.63215   2.65655   2.66699   2.67217
 Alpha virt. eigenvalues --    2.68461   2.69207   2.70437   2.71406   2.71672
 Alpha virt. eigenvalues --    2.73228   2.74356   2.74799   2.75254   2.76307
 Alpha virt. eigenvalues --    2.77678   2.77932   2.80383   2.81325   2.82163
 Alpha virt. eigenvalues --    2.83589   2.84112   2.85007   2.86818   2.87791
 Alpha virt. eigenvalues --    2.88740   2.90806   2.92148   2.93394   2.94104
 Alpha virt. eigenvalues --    2.94547   2.96396   2.97292   2.98414   3.00081
 Alpha virt. eigenvalues --    3.00857   3.02126   3.04129   3.04790   3.06495
 Alpha virt. eigenvalues --    3.08110   3.09473   3.11412   3.12186   3.13184
 Alpha virt. eigenvalues --    3.14561   3.16700   3.17769   3.18519   3.19693
 Alpha virt. eigenvalues --    3.20935   3.23252   3.23777   3.25033   3.26562
 Alpha virt. eigenvalues --    3.28147   3.29296   3.31967   3.32796   3.34818
 Alpha virt. eigenvalues --    3.37496   3.39361   3.41911   3.43577   3.44973
 Alpha virt. eigenvalues --    3.50318   3.53107   3.59475   3.62078   3.65014
 Alpha virt. eigenvalues --    3.73008   3.78546   3.80734   3.82206   3.83321
 Alpha virt. eigenvalues --    3.84569   3.84710   3.85393   3.86190   3.87939
 Alpha virt. eigenvalues --    3.88494   3.90327   3.92686   3.94202   3.95642
 Alpha virt. eigenvalues --    3.98717   4.03706   4.05314   4.08716   4.11607
 Alpha virt. eigenvalues --    4.15894   4.18228   4.20372   4.28200   4.29967
 Alpha virt. eigenvalues --    4.33475   4.36871   4.38897   4.39696   4.51189
 Alpha virt. eigenvalues --    4.57789   5.12353   5.14816   5.25429   5.27314
 Alpha virt. eigenvalues --    5.29544   5.41945   5.48537   5.54122   5.65455
 Alpha virt. eigenvalues --    5.69802   5.74906   5.78271  23.76874  23.84033
 Alpha virt. eigenvalues --   23.88824  23.91957  23.96023  23.96782  24.00309
 Alpha virt. eigenvalues --   24.01605  24.04093  24.06192  24.07135  24.08354
 Alpha virt. eigenvalues --   24.09776  24.14029  24.28550  50.04960  50.07327
 Alpha virt. eigenvalues --   50.10929  50.13580
          Condensed to atoms (all electrons):
               1          2          3          4          5          6
     1  C   13.539688   3.424621  -1.632736   0.272348  -0.499144   0.227451
     2  C    3.424621  12.590637  -2.535476  -1.906421  -0.318405   0.694420
     3  C   -1.632736  -2.535476  11.989870  -3.498106   0.535445  -0.377854
     4  C    0.272348  -1.906421  -3.498106  14.930584  -1.276409  -0.158941
     5  C   -0.499144  -0.318405   0.535445  -1.276409   8.042156  -1.561684
     6  C    0.227451   0.694420  -0.377854  -0.158941  -1.561684   9.054209
     7  C   -2.905991  -1.889710   1.698838  -1.093500   0.766581  -1.401913
     8  C   -4.263996  -2.134910  -1.008826   1.140410  -0.101982  -0.433948
     9  C    2.059877   1.849191  -0.189066  -0.234317   0.085612  -0.041039
    10  C   -4.533572  -4.609931   0.865017   1.688085  -0.125719  -0.037814
    11  O   -0.191706   0.028627   0.016590  -0.008140   0.009140  -0.002495
    12  C   -0.010425   0.074810  -0.057472  -0.116099  -0.091946   0.016989
    13  C    0.422690   0.204489  -0.188255  -0.522533  -0.004034   0.033553
    14  O   -0.043108  -0.162742   0.033280  -0.038526   0.010661  -0.003279
    15  C   -0.624714  -0.150259   0.894036  -2.979854   0.249285  -0.173381
    16  C   -0.061248  -0.171191  -0.205834  -0.935146   0.414926  -0.094368
    17  O   -0.008893  -0.062304   0.171501  -0.407338   0.031489   0.039438
    18  C    0.319299   0.443584   0.081140  -0.054076  -0.508048   0.196071
    19  O   -0.013003  -0.039627  -0.009860   0.117870   0.004696   0.002044
    20  H   -0.018108  -0.091817   0.448212   0.030773  -0.011537   0.009291
    21  H   -0.045510  -0.079065   0.558954  -0.119280  -0.001949  -0.020457
    22  H    0.006080  -0.001970  -0.093666   0.516974  -0.059950   0.044360
    23  H   -0.002769   0.007970   0.027873  -0.119150   0.523461  -0.102089
    24  H   -0.019525   0.010476  -0.027815  -0.005725   0.459421   0.031888
    25  H   -0.019783   0.012345  -0.033102   0.015503  -0.049268   0.521174
    26  H   -0.006800   0.008553   0.022953  -0.009994  -0.101479   0.500601
    27  H    0.011095   0.012048  -0.013392   0.015488  -0.002823  -0.010363
    28  H   -0.056890  -0.022294   0.002196   0.003966   0.000325   0.000462
    29  H    0.042221   0.015379  -0.001712  -0.000350  -0.000134   0.001685
    30  H   -0.083661  -0.008554  -0.000420   0.024910  -0.003121  -0.030545
    31  H   -0.073542  -0.011850   0.008181  -0.010162   0.003092   0.023749
    32  H    0.091380   0.011124   0.000695  -0.004220   0.010001  -0.021588
    33  H   -0.028249  -0.114183   0.042326   0.009464  -0.002183   0.000912
    34  H    0.009121   0.076528  -0.016770  -0.001017  -0.000100  -0.000136
    35  H    0.004252  -0.009841   0.000803  -0.003680   0.000965  -0.000685
    36  H    0.054288   0.126774  -0.030760  -0.040923   0.004535   0.000070
    37  H    0.000406  -0.000491   0.004671   0.079946  -0.013117   0.001497
    38  H    0.000408  -0.003463  -0.008705  -0.024008   0.025523   0.009142
    39  H   -0.000581  -0.002579  -0.000930  -0.062532   0.003634   0.002812
    40  H    0.006399   0.011104  -0.025098   0.078970  -0.006298  -0.003164
    41  H    0.015883  -0.009359   0.015116   0.024936  -0.030465   0.009886
    42  H   -0.023039  -0.025713   0.011565   0.002813   0.023458  -0.012912
    43  H   -0.008085  -0.015071   0.015843  -0.037619  -0.004835  -0.001218
               7          8          9         10         11         12
     1  C   -2.905991  -4.263996   2.059877  -4.533572  -0.191706  -0.010425
     2  C   -1.889710  -2.134910   1.849191  -4.609931   0.028627   0.074810
     3  C    1.698838  -1.008826  -0.189066   0.865017   0.016590  -0.057472
     4  C   -1.093500   1.140410  -0.234317   1.688085  -0.008140  -0.116099
     5  C    0.766581  -0.101982   0.085612  -0.125719   0.009140  -0.091946
     6  C   -1.401913  -0.433948  -0.041039  -0.037814  -0.002495   0.016989
     7  C    9.607736   0.891814  -0.296341  -0.379233   0.102107   0.045456
     8  C    0.891814  11.634717  -2.878350   3.450409   0.460626  -0.286351
     9  C   -0.296341  -2.878350  11.505166  -4.634237  -0.093782  -0.045942
    10  C   -0.379233   3.450409  -4.634237  15.616393  -0.063707  -0.169646
    11  O    0.102107   0.460626  -0.093782  -0.063707   8.193379  -0.060906
    12  C    0.045456  -0.286351  -0.045942  -0.169646  -0.060906   6.229451
    13  C    0.116592  -0.149591  -0.846721  -1.247088   0.001894   0.014464
    14  O    0.015837   0.000553  -0.333350   0.685720  -0.001160   0.001292
    15  C    0.622967  -0.148996  -0.267760  -0.244384   0.003541   0.096057
    16  C    0.088069  -0.004458  -0.032518   0.022437   0.000282   0.015791
    17  O   -0.028230  -0.019555   0.020643   0.097788  -0.000050  -0.005027
    18  C   -0.165093   0.013270   0.118718  -0.135202  -0.000791  -0.064485
    19  O   -0.006341   0.006055   0.003751   0.031998  -0.000056  -0.000876
    20  H   -0.012731   0.003196  -0.008456   0.062660  -0.000011  -0.000899
    21  H    0.020820  -0.005492   0.001690   0.032824   0.000067  -0.004449
    22  H   -0.014343  -0.003160   0.001564   0.001169   0.000006   0.000989
    23  H    0.034862   0.000397   0.000247  -0.002734   0.000010   0.002050
    24  H   -0.057132   0.003039  -0.003156   0.010771  -0.000062  -0.003691
    25  H   -0.103710   0.010740  -0.004320   0.007808  -0.000160   0.003938
    26  H   -0.063815  -0.009137   0.000419   0.001214   0.000177   0.000346
    27  H    0.402286  -0.010528  -0.006712  -0.012394   0.002877  -0.058451
    28  H    0.004235   0.020523   0.398448   0.017145  -0.003172   0.002137
    29  H    0.004220  -0.078866   0.468428  -0.138068  -0.001427  -0.001015
    30  H    0.090028   0.033785  -0.012815   0.001922   0.000489   0.371167
    31  H    0.004395  -0.004773   0.009664  -0.003884   0.004684   0.432072
    32  H   -0.139660  -0.018308   0.003095   0.000753   0.000143   0.438548
    33  H   -0.004624  -0.002925  -0.001411   0.063404   0.000045  -0.000074
    34  H    0.000809  -0.001624  -0.019966  -0.124981   0.000056   0.000049
    35  H    0.003928   0.006655   0.014584  -0.020398  -0.000221  -0.000547
    36  H    0.013407  -0.009499   0.096850  -0.174665   0.000207   0.001971
    37  H   -0.000768  -0.000152   0.000128  -0.000189   0.000000   0.000018
    38  H   -0.000281   0.000048   0.000044   0.000864   0.000000   0.000081
    39  H   -0.001170  -0.000262   0.000190   0.001264   0.000000   0.000002
    40  H    0.000506   0.000446   0.004014  -0.014811   0.000001   0.000132
    41  H   -0.010663  -0.005709   0.000953   0.008100  -0.000006  -0.004868
    42  H    0.022907   0.017676  -0.004094   0.002528  -0.000455  -0.002524
    43  H    0.003201   0.001158  -0.018446   0.037954   0.000041  -0.001541
              13         14         15         16         17         18
     1  C    0.422690  -0.043108  -0.624714  -0.061248  -0.008893   0.319299
     2  C    0.204489  -0.162742  -0.150259  -0.171191  -0.062304   0.443584
     3  C   -0.188255   0.033280   0.894036  -0.205834   0.171501   0.081140
     4  C   -0.522533  -0.038526  -2.979854  -0.935146  -0.407338  -0.054076
     5  C   -0.004034   0.010661   0.249285   0.414926   0.031489  -0.508048
     6  C    0.033553  -0.003279  -0.173381  -0.094368   0.039438   0.196071
     7  C    0.116592   0.015837   0.622967   0.088069  -0.028230  -0.165093
     8  C   -0.149591   0.000553  -0.148996  -0.004458  -0.019555   0.013270
     9  C   -0.846721  -0.333350  -0.267760  -0.032518   0.020643   0.118718
    10  C   -1.247088   0.685720  -0.244384   0.022437   0.097788  -0.135202
    11  O    0.001894  -0.001160   0.003541   0.000282  -0.000050  -0.000791
    12  C    0.014464   0.001292   0.096057   0.015791  -0.005027  -0.064485
    13  C    7.528464  -0.072324   0.338273   0.015855  -0.042667  -0.079832
    14  O   -0.072324   8.005075  -0.006464  -0.004190   0.026861  -0.041222
    15  C    0.338273  -0.006464  11.807745  -1.854371   0.071818  -1.570590
    16  C    0.015855  -0.004190  -1.854371   8.951053  -0.033205  -0.527729
    17  O   -0.042667   0.026861   0.071818  -0.033205   8.129735   0.032149
    18  C   -0.079832  -0.041222  -1.570590  -0.527729   0.032149   7.460176
    19  O   -0.013574   0.004100  -0.205454  -0.029172   0.035247   0.270485
    20  H   -0.012335   0.000665  -0.042669  -0.001287   0.004258   0.000454
    21  H   -0.003311  -0.000888   0.004870   0.003854   0.001957   0.009251
    22  H   -0.001799  -0.000312  -0.038941  -0.035401   0.004455   0.014356
    23  H    0.000481  -0.000041  -0.011129   0.015904  -0.000895   0.005378
    24  H    0.000164   0.000335  -0.005923  -0.052330   0.002909   0.013271
    25  H    0.000878   0.000080  -0.003107   0.000200  -0.000086  -0.002008
    26  H   -0.000094   0.000008   0.005689   0.000877   0.000041   0.000738
    27  H    0.001488  -0.000150  -0.003795  -0.001027  -0.000016   0.002069
    28  H   -0.011941  -0.008702   0.003885   0.000190  -0.000078  -0.004094
    29  H    0.038306   0.002082  -0.001783  -0.000135   0.000036   0.000264
    30  H    0.000823  -0.000010  -0.013130  -0.003178   0.000053   0.013743
    31  H    0.000314   0.000000  -0.000390  -0.000342   0.000002   0.000307
    32  H   -0.000111  -0.000001   0.000113   0.000052   0.000010  -0.000379
    33  H    0.415313  -0.016711   0.004882   0.000798  -0.000451  -0.000229
    34  H    0.462413  -0.006024  -0.001886  -0.000061   0.000105   0.000693
    35  H    0.365890   0.012310  -0.001273  -0.000125  -0.000077   0.000406
    36  H   -0.033712   0.206356   0.049113   0.004647  -0.011433   0.023738
    37  H   -0.000045  -0.000013  -0.121374   0.424206  -0.011309  -0.002949
    38  H   -0.000022   0.000022   0.014048   0.364720   0.013257  -0.025641
    39  H   -0.000395   0.000046  -0.028061   0.418797  -0.006299   0.041382
    40  H   -0.003855  -0.004960   0.121407  -0.053364   0.256380  -0.053526
    41  H    0.000262   0.003182  -0.162885  -0.009185   0.022906   0.508605
    42  H   -0.003055  -0.006274   0.052616   0.014996  -0.012560   0.327765
    43  H    0.008913   0.016289  -0.020924  -0.003300  -0.001833   0.054436
              19         20         21         22         23         24
     1  C   -0.013003  -0.018108  -0.045510   0.006080  -0.002769  -0.019525
     2  C   -0.039627  -0.091817  -0.079065  -0.001970   0.007970   0.010476
     3  C   -0.009860   0.448212   0.558954  -0.093666   0.027873  -0.027815
     4  C    0.117870   0.030773  -0.119280   0.516974  -0.119150  -0.005725
     5  C    0.004696  -0.011537  -0.001949  -0.059950   0.523461   0.459421
     6  C    0.002044   0.009291  -0.020457   0.044360  -0.102089   0.031888
     7  C   -0.006341  -0.012731   0.020820  -0.014343   0.034862  -0.057132
     8  C    0.006055   0.003196  -0.005492  -0.003160   0.000397   0.003039
     9  C    0.003751  -0.008456   0.001690   0.001564   0.000247  -0.003156
    10  C    0.031998   0.062660   0.032824   0.001169  -0.002734   0.010771
    11  O   -0.000056  -0.000011   0.000067   0.000006   0.000010  -0.000062
    12  C   -0.000876  -0.000899  -0.004449   0.000989   0.002050  -0.003691
    13  C   -0.013574  -0.012335  -0.003311  -0.001799   0.000481   0.000164
    14  O    0.004100   0.000665  -0.000888  -0.000312  -0.000041   0.000335
    15  C   -0.205454  -0.042669   0.004870  -0.038941  -0.011129  -0.005923
    16  C   -0.029172  -0.001287   0.003854  -0.035401   0.015904  -0.052330
    17  O    0.035247   0.004258   0.001957   0.004455  -0.000895   0.002909
    18  C    0.270485   0.000454   0.009251   0.014356   0.005378   0.013271
    19  O    8.013113   0.000194   0.000095  -0.000596  -0.000116   0.000880
    20  H    0.000194   0.440673  -0.023948  -0.002651  -0.000158  -0.000035
    21  H    0.000095  -0.023948   0.406087  -0.006265   0.000782  -0.000434
    22  H   -0.000596  -0.002651  -0.006265   0.460583  -0.008768   0.003759
    23  H   -0.000116  -0.000158   0.000782  -0.008768   0.470877  -0.036804
    24  H    0.000880  -0.000035  -0.000434   0.003759  -0.036804   0.481000
    25  H    0.000013   0.000190  -0.001030   0.000026  -0.003656   0.004403
    26  H   -0.000011  -0.000014  -0.000242  -0.000141  -0.004470  -0.003230
    27  H    0.000005  -0.000009   0.000357   0.000011  -0.000077   0.000241
    28  H   -0.000146   0.000004  -0.000003  -0.000001   0.000000  -0.000005
    29  H    0.000005  -0.000011   0.000019   0.000000   0.000000   0.000001
    30  H    0.000040   0.000004   0.000014  -0.000040   0.000038   0.000990
    31  H    0.000009  -0.000004  -0.000009   0.000002  -0.000003   0.000082
    32  H    0.000003   0.000000   0.000012   0.000006  -0.000200   0.000267
    33  H    0.000043   0.004898   0.000481   0.000013   0.000000  -0.000001
    34  H   -0.000003  -0.000213  -0.000012  -0.000001   0.000000   0.000000
    35  H   -0.000004  -0.000119   0.000058  -0.000002   0.000000  -0.000001
    36  H   -0.019127  -0.003919   0.000088   0.000451   0.000021  -0.000167
    37  H    0.009968  -0.000039   0.000009  -0.000138  -0.000068  -0.000227
    38  H    0.000456   0.000071  -0.000009   0.000205  -0.000091   0.000348
    39  H   -0.000741   0.000108   0.000047   0.005012   0.000317   0.000084
    40  H    0.013014   0.000426  -0.000051   0.000187   0.000025  -0.000151
    41  H   -0.046553   0.000098   0.000025   0.000003   0.000041   0.001914
    42  H   -0.024007   0.000119  -0.000334   0.000072  -0.000311  -0.001937
    43  H    0.284517   0.000131  -0.000006   0.000025   0.000005  -0.000005
              25         26         27         28         29         30
     1  C   -0.019783  -0.006800   0.011095  -0.056890   0.042221  -0.083661
     2  C    0.012345   0.008553   0.012048  -0.022294   0.015379  -0.008554
     3  C   -0.033102   0.022953  -0.013392   0.002196  -0.001712  -0.000420
     4  C    0.015503  -0.009994   0.015488   0.003966  -0.000350   0.024910
     5  C   -0.049268  -0.101479  -0.002823   0.000325  -0.000134  -0.003121
     6  C    0.521174   0.500601  -0.010363   0.000462   0.001685  -0.030545
     7  C   -0.103710  -0.063815   0.402286   0.004235   0.004220   0.090028
     8  C    0.010740  -0.009137  -0.010528   0.020523  -0.078866   0.033785
     9  C   -0.004320   0.000419  -0.006712   0.398448   0.468428  -0.012815
    10  C    0.007808   0.001214  -0.012394   0.017145  -0.138068   0.001922
    11  O   -0.000160   0.000177   0.002877  -0.003172  -0.001427   0.000489
    12  C    0.003938   0.000346  -0.058451   0.002137  -0.001015   0.371167
    13  C    0.000878  -0.000094   0.001488  -0.011941   0.038306   0.000823
    14  O    0.000080   0.000008  -0.000150  -0.008702   0.002082  -0.000010
    15  C   -0.003107   0.005689  -0.003795   0.003885  -0.001783  -0.013130
    16  C    0.000200   0.000877  -0.001027   0.000190  -0.000135  -0.003178
    17  O   -0.000086   0.000041  -0.000016  -0.000078   0.000036   0.000053
    18  C   -0.002008   0.000738   0.002069  -0.004094   0.000264   0.013743
    19  O    0.000013  -0.000011   0.000005  -0.000146   0.000005   0.000040
    20  H    0.000190  -0.000014  -0.000009   0.000004  -0.000011   0.000004
    21  H   -0.001030  -0.000242   0.000357  -0.000003   0.000019   0.000014
    22  H    0.000026  -0.000141   0.000011  -0.000001   0.000000  -0.000040
    23  H   -0.003656  -0.004470  -0.000077   0.000000   0.000000   0.000038
    24  H    0.004403  -0.003230   0.000241  -0.000005   0.000001   0.000990
    25  H    0.466408  -0.027401  -0.006220   0.000001  -0.000004  -0.000134
    26  H   -0.027401   0.474809  -0.004925  -0.000001  -0.000001   0.000236
    27  H   -0.006220  -0.004925   0.477109  -0.000018   0.000112   0.005276
    28  H    0.000001  -0.000001  -0.000018   0.402174  -0.017316  -0.000023
    29  H   -0.000004  -0.000001   0.000112  -0.017316   0.420887   0.000020
    30  H   -0.000134   0.000236   0.005276  -0.000023   0.000020   0.478081
    31  H   -0.000265  -0.000145  -0.005440  -0.000043   0.000007  -0.026735
    32  H    0.000451   0.004099  -0.004284  -0.000006   0.000001  -0.028021
    33  H   -0.000009   0.000000  -0.000001  -0.000254   0.000365   0.000000
    34  H    0.000001   0.000000  -0.000002   0.000303   0.000319   0.000000
    35  H   -0.000005   0.000000   0.000006   0.000091  -0.000210  -0.000001
    36  H   -0.000015  -0.000004   0.000015   0.000230  -0.000206  -0.000017
    37  H   -0.000001  -0.000002   0.000000   0.000000   0.000000   0.000005
    38  H   -0.000015  -0.000010   0.000000   0.000000   0.000000   0.000020
    39  H   -0.000002  -0.000003   0.000000   0.000000   0.000000  -0.000003
    40  H   -0.000003   0.000000   0.000000   0.000009  -0.000001  -0.000006
    41  H   -0.000002   0.000009  -0.000006  -0.000023   0.000000   0.000350
    42  H   -0.000004   0.000028  -0.000204   0.000293  -0.000089  -0.000939
    43  H   -0.000001   0.000001   0.000001  -0.000131  -0.000005   0.000033
              31         32         33         34         35         36
     1  C   -0.073542   0.091380  -0.028249   0.009121   0.004252   0.054288
     2  C   -0.011850   0.011124  -0.114183   0.076528  -0.009841   0.126774
     3  C    0.008181   0.000695   0.042326  -0.016770   0.000803  -0.030760
     4  C   -0.010162  -0.004220   0.009464  -0.001017  -0.003680  -0.040923
     5  C    0.003092   0.010001  -0.002183  -0.000100   0.000965   0.004535
     6  C    0.023749  -0.021588   0.000912  -0.000136  -0.000685   0.000070
     7  C    0.004395  -0.139660  -0.004624   0.000809   0.003928   0.013407
     8  C   -0.004773  -0.018308  -0.002925  -0.001624   0.006655  -0.009499
     9  C    0.009664   0.003095  -0.001411  -0.019966   0.014584   0.096850
    10  C   -0.003884   0.000753   0.063404  -0.124981  -0.020398  -0.174665
    11  O    0.004684   0.000143   0.000045   0.000056  -0.000221   0.000207
    12  C    0.432072   0.438548  -0.000074   0.000049  -0.000547   0.001971
    13  C    0.000314  -0.000111   0.415313   0.462413   0.365890  -0.033712
    14  O    0.000000  -0.000001  -0.016711  -0.006024   0.012310   0.206356
    15  C   -0.000390   0.000113   0.004882  -0.001886  -0.001273   0.049113
    16  C   -0.000342   0.000052   0.000798  -0.000061  -0.000125   0.004647
    17  O    0.000002   0.000010  -0.000451   0.000105  -0.000077  -0.011433
    18  C    0.000307  -0.000379  -0.000229   0.000693   0.000406   0.023738
    19  O    0.000009   0.000003   0.000043  -0.000003  -0.000004  -0.019127
    20  H   -0.000004   0.000000   0.004898  -0.000213  -0.000119  -0.003919
    21  H   -0.000009   0.000012   0.000481  -0.000012   0.000058   0.000088
    22  H    0.000002   0.000006   0.000013  -0.000001  -0.000002   0.000451
    23  H   -0.000003  -0.000200   0.000000   0.000000   0.000000   0.000021
    24  H    0.000082   0.000267  -0.000001   0.000000  -0.000001  -0.000167
    25  H   -0.000265   0.000451  -0.000009   0.000001  -0.000005  -0.000015
    26  H   -0.000145   0.004099   0.000000   0.000000   0.000000  -0.000004
    27  H   -0.005440  -0.004284  -0.000001  -0.000002   0.000006   0.000015
    28  H   -0.000043  -0.000006  -0.000254   0.000303   0.000091   0.000230
    29  H    0.000007   0.000001   0.000365   0.000319  -0.000210  -0.000206
    30  H   -0.026735  -0.028021   0.000000   0.000000  -0.000001  -0.000017
    31  H    0.483060  -0.020999   0.000000   0.000000   0.000000   0.000002
    32  H   -0.020999   0.488007   0.000000   0.000000   0.000000  -0.000001
    33  H    0.000000   0.000000   0.475188  -0.024443  -0.024592   0.002835
    34  H    0.000000   0.000000  -0.024443   0.464157  -0.022986  -0.000017
    35  H    0.000000   0.000000  -0.024592  -0.022986   0.476197   0.000136
    36  H    0.000002  -0.000001   0.002835  -0.000017   0.000136   0.430444
    37  H    0.000000   0.000000   0.000000   0.000000   0.000000   0.000148
    38  H    0.000000  -0.000001   0.000000   0.000000   0.000000  -0.000033
    39  H    0.000000   0.000000   0.000001   0.000000   0.000000  -0.000066
    40  H    0.000000   0.000000  -0.000033   0.000000   0.000012   0.007221
    41  H   -0.000011   0.000047   0.000003   0.000000  -0.000001  -0.001892
    42  H    0.000164  -0.000011  -0.000009   0.000009   0.000002   0.002569
    43  H    0.000002   0.000000  -0.000006   0.000004   0.000004  -0.006074
              37         38         39         40         41         42
     1  C    0.000406   0.000408  -0.000581   0.006399   0.015883  -0.023039
     2  C   -0.000491  -0.003463  -0.002579   0.011104  -0.009359  -0.025713
     3  C    0.004671  -0.008705  -0.000930  -0.025098   0.015116   0.011565
     4  C    0.079946  -0.024008  -0.062532   0.078970   0.024936   0.002813
     5  C   -0.013117   0.025523   0.003634  -0.006298  -0.030465   0.023458
     6  C    0.001497   0.009142   0.002812  -0.003164   0.009886  -0.012912
     7  C   -0.000768  -0.000281  -0.001170   0.000506  -0.010663   0.022907
     8  C   -0.000152   0.000048  -0.000262   0.000446  -0.005709   0.017676
     9  C    0.000128   0.000044   0.000190   0.004014   0.000953  -0.004094
    10  C   -0.000189   0.000864   0.001264  -0.014811   0.008100   0.002528
    11  O    0.000000   0.000000   0.000000   0.000001  -0.000006  -0.000455
    12  C    0.000018   0.000081   0.000002   0.000132  -0.004868  -0.002524
    13  C   -0.000045  -0.000022  -0.000395  -0.003855   0.000262  -0.003055
    14  O   -0.000013   0.000022   0.000046  -0.004960   0.003182  -0.006274
    15  C   -0.121374   0.014048  -0.028061   0.121407  -0.162885   0.052616
    16  C    0.424206   0.364720   0.418797  -0.053364  -0.009185   0.014996
    17  O   -0.011309   0.013257  -0.006299   0.256380   0.022906  -0.012560
    18  C   -0.002949  -0.025641   0.041382  -0.053526   0.508605   0.327765
    19  O    0.009968   0.000456  -0.000741   0.013014  -0.046553  -0.024007
    20  H   -0.000039   0.000071   0.000108   0.000426   0.000098   0.000119
    21  H    0.000009  -0.000009   0.000047  -0.000051   0.000025  -0.000334
    22  H   -0.000138   0.000205   0.005012   0.000187   0.000003   0.000072
    23  H   -0.000068  -0.000091   0.000317   0.000025   0.000041  -0.000311
    24  H   -0.000227   0.000348   0.000084  -0.000151   0.001914  -0.001937
    25  H   -0.000001  -0.000015  -0.000002  -0.000003  -0.000002  -0.000004
    26  H   -0.000002  -0.000010  -0.000003   0.000000   0.000009   0.000028
    27  H    0.000000   0.000000   0.000000   0.000000  -0.000006  -0.000204
    28  H    0.000000   0.000000   0.000000   0.000009  -0.000023   0.000293
    29  H    0.000000   0.000000   0.000000  -0.000001   0.000000  -0.000089
    30  H    0.000005   0.000020  -0.000003  -0.000006   0.000350  -0.000939
    31  H    0.000000   0.000000   0.000000   0.000000  -0.000011   0.000164
    32  H    0.000000  -0.000001   0.000000   0.000000   0.000047  -0.000011
    33  H    0.000000   0.000000   0.000001  -0.000033   0.000003  -0.000009
    34  H    0.000000   0.000000   0.000000   0.000000   0.000000   0.000009
    35  H    0.000000   0.000000   0.000000   0.000012  -0.000001   0.000002
    36  H    0.000148  -0.000033  -0.000066   0.007221  -0.001892   0.002569
    37  H    0.479501  -0.023555  -0.022227   0.002236  -0.000181   0.000191
    38  H   -0.023555   0.475273  -0.022675  -0.000553   0.002767   0.000424
    39  H   -0.022227  -0.022675   0.470577   0.000246   0.000167  -0.000262
    40  H    0.002236  -0.000553   0.000246   0.398031  -0.001877   0.000767
    41  H   -0.000181   0.002767   0.000167  -0.001877   0.467609  -0.024059
    42  H    0.000191   0.000424  -0.000262   0.000767  -0.024059   0.424775
    43  H   -0.000273   0.000075  -0.000069  -0.004609   0.002501  -0.004128
              43
     1  C   -0.008085
     2  C   -0.015071
     3  C    0.015843
     4  C   -0.037619
     5  C   -0.004835
     6  C   -0.001218
     7  C    0.003201
     8  C    0.001158
     9  C   -0.018446
    10  C    0.037954
    11  O    0.000041
    12  C   -0.001541
    13  C    0.008913
    14  O    0.016289
    15  C   -0.020924
    16  C   -0.003300
    17  O   -0.001833
    18  C    0.054436
    19  O    0.284517
    20  H    0.000131
    21  H   -0.000006
    22  H    0.000025
    23  H    0.000005
    24  H   -0.000005
    25  H   -0.000001
    26  H    0.000001
    27  H    0.000001
    28  H   -0.000131
    29  H   -0.000005
    30  H    0.000033
    31  H    0.000002
    32  H    0.000000
    33  H   -0.000006
    34  H    0.000004
    35  H    0.000004
    36  H   -0.006074
    37  H   -0.000273
    38  H    0.000075
    39  H   -0.000069
    40  H   -0.004609
    41  H    0.002501
    42  H   -0.004128
    43  H    0.375656
 Mulliken charges:
               1
     1  C    0.667568
     2  C    0.774543
     3  C   -1.489249
     4  C    0.715024
     5  C   -0.429780
     6  C   -0.931833
     7  C    0.013649
     8  C   -0.114120
     9  C   -0.670475
    10  C   -0.035567
    11  O   -0.396681
    12  C   -0.760577
    13  C   -0.734223
    14  O   -0.274304
    15  C    0.343150
    16  C   -0.644488
    17  O   -0.310735
    18  C   -0.715854
    19  O   -0.389334
    20  H    0.224547
    21  H    0.270379
    22  H    0.207833
    23  H    0.202792
    24  H    0.192112
    25  H    0.210155
    26  H    0.211122
    27  H    0.210353
    28  H    0.268525
    29  H    0.246975
    30  H    0.189324
    31  H    0.188809
    32  H    0.188983
    33  H    0.199417
    34  H    0.205676
    35  H    0.198467
    36  H    0.306415
    37  H    0.194185
    38  H    0.201267
    39  H    0.204171
    40  H    0.270829
    41  H    0.222384
    42  H    0.241180
    43  H    0.327389
 Sum of Mulliken charges =   0.00000
 Mulliken charges with hydrogens summed into heavy atoms:
               1
     1  C    0.667568
     2  C    0.774543
     3  C   -0.994324
     4  C    0.922857
     5  C   -0.034876
     6  C   -0.510556
     7  C    0.224002
     8  C   -0.114120
     9  C   -0.154976
    10  C   -0.035567
    11  O   -0.396681
    12  C   -0.193461
    13  C   -0.130663
    14  O    0.032112
    15  C    0.343150
    16  C   -0.044865
    17  O   -0.039906
    18  C   -0.252290
    19  O   -0.061945
 Electronic spatial extent (au):  <R**2>=           4600.9177
 Charge=              0.0000 electrons
 Dipole moment (field-independent basis, Debye):
    X=              4.3556    Y=              0.9304    Z=             -4.4014  Tot=              6.2617
 Quadrupole moment (field-independent basis, Debye-Ang):
   XX=           -136.8464   YY=           -112.2802   ZZ=           -119.7630
   XY=             10.4300   XZ=              6.2980   YZ=             -0.7530
 Traceless Quadrupole moment (field-independent basis, Debye-Ang):
   XX=            -13.8832   YY=             10.6830   ZZ=              3.2002
   XY=             10.4300   XZ=              6.2980   YZ=             -0.7530
 Octapole moment (field-independent basis, Debye-Ang**2):
  XXX=            104.7306  YYY=             -0.8533  ZZZ=            -19.2805  XYY=              5.3499
  XXY=            -28.6941  XXZ=            -38.5979  XZZ=             -4.2670  YZZ=             -2.7801
  YYZ=             -1.1221  XYZ=              4.5004
 Hexadecapole moment (field-independent basis, Debye-Ang**3):
 XXXX=          -3417.6135 YYYY=          -2048.8322 ZZZZ=          -1019.2564 XXXY=            102.7218
 XXXZ=            130.2705 YYYX=            -32.1253 YYYZ=            -16.3515 ZZZX=            -40.0059
 ZZZY=             -6.3410 XXYY=           -812.1405 XXZZ=           -745.9720 YYZZ=           -502.1063
 XXYZ=            -28.8972 YYXZ=             23.8482 ZZXY=             26.3550
 N-N= 1.667494439481D+03 E-N=-5.403444972202D+03  KE= 8.827616298360D+02
 1\1\GINC-SNODE36\SP\RmPW1PW91\6-311+G(d,p)\C15H24O4\ROOT\25-Jan-2024\0
 \\# nmr=giao mpw1pw91/6-311+g(d,p) scrf(smd,solvent=methanol,read) gue
 ss=read geom=check\\NMR calculation\\0,1\C,0,-1.5241528837,0.705675766
 9,-0.1648680964\C,0,-0.8207627738,-0.3211791489,-0.7005958219\C,0,0.32
 67855164,-0.223186223,-1.6661289205\C,0,1.5689528923,0.5759505488,-1.1
 989775414\C,0,1.2594470494,2.0714357533,-0.8602425872\C,0,-0.140459507
 5,2.592645647,-1.2482700667\C,0,-1.3070562616,2.1982815516,-0.30817564
 49\C,0,-2.629432312,0.1501084371,0.6392175629\C,0,-2.4588932869,-1.357
 7457929,0.7380210552\C,0,-1.3146501259,-1.6947171605,-0.2326547726\O,0
 ,-3.5615425503,0.7823708257,1.1373096593\C,0,-1.1490514364,2.860401355
 7,1.0796223513\C,0,-1.7727808076,-2.5864511394,-1.392681114\O,0,-0.264
 3058506,-2.3641400914,0.5042458109\C,0,2.3836789706,-0.1432529166,-0.0
 821507909\C,0,3.8450310031,0.3233086387,-0.094902268\O,0,2.3613720312,
 -1.5578625544,-0.3994880841\C,0,1.7971828804,0.0285242105,1.3515877887
 \O,0,2.1829208307,-1.0688604125,2.1928214948\H,0,0.6524061264,-1.22080
 9982,-1.9652637716\H,0,-0.0412565506,0.2482278676,-2.5848872368\H,0,2.
 2257492709,0.569598498,-2.0782390029\H,0,2.0012823276,2.6944110337,-1.
 3730831722\H,0,1.4127193908,2.2645226806,0.2060202848\H,0,-0.379594567
 8,2.3095094043,-2.2800177279\H,0,-0.0981036486,3.6895825813,-1.2488767
 344\H,0,-2.2266439907,2.6168909939,-0.7452525364\H,0,-2.1798040181,-1.
 6185013551,1.7656157831\H,0,-3.3997661973,-1.869026337,0.5105980732\H,
 0,-0.2870933298,2.4627988407,1.6263875741\H,0,-2.0379133516,2.70101044
 59,1.6959011678\H,0,-1.0069800621,3.9419889747,0.9657196664\H,0,-0.952
 4955383,-2.7816650845,-2.0916894546\H,0,-2.1214916225,-3.548436353,-1.
 0002595539\H,0,-2.5950944652,-2.1202496985,-1.9476841403\H,0,0.5787341
 214,-2.2708642575,0.0078544909\H,0,4.4083238007,-0.1595372599,0.713542
 1162\H,0,3.9167732306,1.4074096397,0.049453349\H,0,4.3220659907,0.0685
 325947,-1.0477760343\H,0,2.7753540753,-1.9932993414,0.3702949555\H,0,2
 .2012656793,0.9332655249,1.8138731943\H,0,0.7094794736,0.1092483419,1.
 3335715077\H,0,1.4725004777,-1.7304150483,2.1243071878\\Version=ES64L-
 G09RevD.01\State=1-A\HF=-887.0079536\RMSD=3.219e-09\Dipole=1.6653928,0
 .2144744,-1.8026361\Quadrupole=-9.273748,7.1383024,2.1354456,8.6912549
 ,4.6980842,-1.2821239\PG=C01 [X(C15H24O4)]\\@


 CLIMB THE MOUNTAINS AND GET THEIR GOOD TIDINGS.
 NATURE'S PEACE WILL FLOW INTO YOU AS SUNSHINE FLOWS INTO TREES.
 THE WINDS WILL BLOW THEIR OWN FRESHNESS INTO YOU, 
 AND CARES WILL DROP OFF LIKE AUTUMN LEAVES.

                                         -- JOHN MUIR
 Job cpu time:       0 days  1 hours 23 minutes 27.9 seconds.
 File lengths (MBytes):  RWF=    318 Int=      0 D2E=      0 Chk=    483 Scr=      1
 Normal termination of Gaussian 09 at Thu Jan 25 13:49:09 2024.
