# Supplementary material for: New patchoulol- and guaiane-type sesquiterpenoids from Sanguisorba officinalis with anti-melanogenic activity
Source: Nat Prod Bioprospect. 2026 May 12;16(1):63. doi: 10.1007/s13659-026-00616-0 (PMC13161421; doi:10.1007/s13659-026-00616-0)
Supplement: Supplementary file 2 — Additional file 2. It includes the calculated NMR data of compound 11. [file 13659_2026_616_MOESM2_ESM.zip › New folder/11S-nmr-24.log]

 Entering Gaussian System, Link 0=/gpfs/home/zhengshan/software/Gaussian/g09/g09
 Input=DY-202A-7R_24-2.gjf
 Output=DY-202A-7R_24-2.log
 Initial command:
 /gpfs/home/zhengshan/software/Gaussian/g09/l1.exe "/gpfs/home/zhengshan/software/Gaussian/g09/scratch/zhengshan/%J/Gau-8203.inp" -scrdir="/gpfs/home/zhengshan/software/Gaussian/g09/scratch/zhengshan/%J/"
 Entering Link 1 = /gpfs/home/zhengshan/software/Gaussian/g09/l1.exe PID=      8204.
  
 Copyright (c) 1988,1990,1992,1993,1995,1998,2003,2009,2013,
            Gaussian, Inc.  All Rights Reserved.
  
 This is part of the Gaussian(R) 09 program.  It is based on
 the Gaussian(R) 03 system (copyright 2003, Gaussian, Inc.),
 the Gaussian(R) 98 system (copyright 1998, Gaussian, Inc.),
 the Gaussian(R) 94 system (copyright 1995, Gaussian, Inc.),
 the Gaussian 92(TM) system (copyright 1992, Gaussian, Inc.),
 the Gaussian 90(TM) system (copyright 1990, Gaussian, Inc.),
 the Gaussian 88(TM) system (copyright 1988, Gaussian, Inc.),
 the Gaussian 86(TM) system (copyright 1986, Carnegie Mellon
 University), and the Gaussian 82(TM) system (copyright 1983,
 Carnegie Mellon University). Gaussian is a federally registered
 trademark of Gaussian, Inc.
  
 This software contains proprietary and confidential information,
 including trade secrets, belonging to Gaussian, Inc.
  
 This software is provided under written license and may be
 used, copied, transmitted, or stored only in accord with that
 written license.
  
 The following legend is applicable only to US Government
 contracts under FAR:
  
                    RESTRICTED RIGHTS LEGEND
  
 Use, reproduction and disclosure by the US Government is
 subject to restrictions as set forth in subparagraphs (a)
 and (c) of the Commercial Computer Software - Restricted
 Rights clause in FAR 52.227-19.
  
 Gaussian, Inc.
 340 Quinnipiac St., Bldg. 40, Wallingford CT 06492
  
  
 ---------------------------------------------------------------
 Warning -- This program may not be used in any manner that
 competes with the business of Gaussian, Inc. or will provide
 assistance to any competitor of Gaussian, Inc.  The licensee
 of this program is prohibited from giving any competitor of
 Gaussian, Inc. access to this program.  By using this program,
 the user acknowledges that Gaussian, Inc. is engaged in the
 business of creating and licensing software in the field of
 computational chemistry and represents and warrants to the
 licensee that it is not a competitor of Gaussian, Inc. and that
 it will not use this program in any manner prohibited above.
 ---------------------------------------------------------------
  

 Cite this work as:
 Gaussian 09, Revision D.01,
 M. J. Frisch, G. W. Trucks, H. B. Schlegel, G. E. Scuseria, 
 M. A. Robb, J. R. Cheeseman, G. Scalmani, V. Barone, B. Mennucci, 
 G. A. Petersson, H. Nakatsuji, M. Caricato, X. Li, H. P. Hratchian, 
 A. F. Izmaylov, J. Bloino, G. Zheng, J. L. Sonnenberg, M. Hada, 
 M. Ehara, K. Toyota, R. Fukuda, J. Hasegawa, M. Ishida, T. Nakajima, 
 Y. Honda, O. Kitao, H. Nakai, T. Vreven, J. A. Montgomery, Jr., 
 J. E. Peralta, F. Ogliaro, M. Bearpark, J. J. Heyd, E. Brothers, 
 K. N. Kudin, V. N. Staroverov, T. Keith, R. Kobayashi, J. Normand, 
 K. Raghavachari, A. Rendell, J. C. Burant, S. S. Iyengar, J. Tomasi, 
 M. Cossi, N. Rega, J. M. Millam, M. Klene, J. E. Knox, J. B. Cross, 
 V. Bakken, C. Adamo, J. Jaramillo, R. Gomperts, R. E. Stratmann, 
 O. Yazyev, A. J. Austin, R. Cammi, C. Pomelli, J. W. Ochterski, 
 R. L. Martin, K. Morokuma, V. G. Zakrzewski, G. A. Voth, 
 P. Salvador, J. J. Dannenberg, S. Dapprich, A. D. Daniels, 
 O. Farkas, J. B. Foresman, J. V. Ortiz, J. Cioslowski, 
 and D. J. Fox, Gaussian, Inc., Wallingford CT, 2013.
 
 ******************************************
 Gaussian 09:  ES64L-G09RevD.01 24-Apr-2013
                25-Jan-2024 
 ******************************************
 %chk=DY-202A-7R_24.chk
 %mem=16GB
 %nprocshared=4
 Will use up to    4 processors via shared memory.
 ----------------------------------------------------------------------
 # nmr=giao mpw1pw91/6-311+g(d,p) scrf(smd,solvent=methanol,read) guess
 =read geom=check
 ----------------------------------------------------------------------
 1/29=2,38=1,40=2/1;
 2/12=2,40=1/2;
 3/5=4,6=6,7=111,11=2,14=-4,16=1,25=1,30=1,70=32203,72=3,74=-7,116=-2/1,2,8,3;
 4/5=1/1;
 5/5=2,38=6,53=3/2;
 8/6=1,10=90,11=11/1;
 10/13=100,45=16/2;
 6/7=2,8=2,9=2,10=2,28=1/1;
 99/9=1/99;
 ---------------
 NMR calculation
 ---------------
 Structure from the checkpoint file:  "DY-202A-7R_24.chk"
 Charge =  0 Multiplicity = 1
 Redundant internal coordinates found in file.
 C,0,-1.8763104754,0.555289345,-0.114853884
 C,0,-1.0434630101,-0.4637689076,0.205340251
 C,0,0.3932215926,-0.3970982201,0.6450224762
 C,0,1.3304375498,0.4747613455,-0.2277219647
 C,0,1.0107141173,1.9793159959,-0.1152068592
 C,0,-0.2779975499,2.4308290821,-0.8221808315
 C,0,-1.6237501474,2.0408594359,-0.1786444157
 C,0,-3.2263785344,0.0184020423,-0.3665794518
 C,0,-3.2231212723,-1.4729900867,-0.0859254273
 C,0,-1.732580634,-1.8279874472,0.1026011876
 O,0,-4.2062120716,0.6713171079,-0.7270314461
 C,0,-1.8370501391,2.6881259519,1.2060158609
 C,0,-1.1834372191,-2.6464861871,-1.0744563828
 O,0,-1.4755424809,-2.5170481319,1.3381181169
 C,0,2.835840191,0.1805649669,0.0679458864
 C,0,3.2728969921,0.5402655353,1.4900151075
 O,0,3.6396510685,0.9197773435,-0.8902590187
 C,0,3.1971153365,-1.2854462003,-0.2602784086
 O,0,4.6098408506,-1.4796029778,-0.2550301871
 H,0,0.4093617551,-0.0133677415,1.6755578391
 H,0,0.7722597356,-1.4196945186,0.7074608936
 H,0,1.1838993416,0.182637876,-1.27774903
 H,0,1.8361222451,2.5382300527,-0.5708409
 H,0,0.9837508389,2.2756970738,0.9415722745
 H,0,-0.262194925,2.0595417716,-1.856581807
 H,0,-0.261221163,3.5271563118,-0.891010823
 H,0,-2.4065123888,2.4471932204,-0.8336366792
 H,0,-3.7685219953,-1.6559820243,0.8477717793
 H,0,-3.727462364,-2.0269926239,-0.8843942732
 H,0,-1.133052864,2.3052479579,1.9530899821
 H,0,-2.8513511556,2.4902622803,1.5719411809
 H,0,-1.7076700069,3.7758609363,1.144264192
 H,0,-0.1056600513,-2.8121914572,-0.9746664958
 H,0,-1.6783258547,-3.6255368696,-1.1051762574
 H,0,-1.3725441105,-2.1416065254,-2.0278278415
 H,0,-1.7748087922,-3.4359899883,1.2276838182
 H,0,4.3205096851,0.2598148731,1.6396843248
 H,0,2.6710971149,0.0129809567,2.2374046369
 H,0,3.1764312974,1.6161081958,1.6763874554
 H,0,3.9087634248,1.7602134007,-0.4853058402
 H,0,2.7866323075,-1.9768046821,0.4790712297
 H,0,2.7786828924,-1.5440213389,-1.2458560987
 H,0,4.9614408686,-0.7131371308,-0.7463341697
 Recover connectivity data from disk.
                          Input orientation:                          
 ---------------------------------------------------------------------
 Center     Atomic      Atomic             Coordinates (Angstroms)
 Number     Number       Type             X           Y           Z
 ---------------------------------------------------------------------
      1          6           0       -1.876310    0.555289   -0.114854
      2          6           0       -1.043463   -0.463769    0.205340
      3          6           0        0.393222   -0.397098    0.645022
      4          6           0        1.330438    0.474761   -0.227722
      5          6           0        1.010714    1.979316   -0.115207
      6          6           0       -0.277998    2.430829   -0.822181
      7          6           0       -1.623750    2.040859   -0.178644
      8          6           0       -3.226379    0.018402   -0.366579
      9          6           0       -3.223121   -1.472990   -0.085925
     10          6           0       -1.732581   -1.827987    0.102601
     11          8           0       -4.206212    0.671317   -0.727031
     12          6           0       -1.837050    2.688126    1.206016
     13          6           0       -1.183437   -2.646486   -1.074456
     14          8           0       -1.475542   -2.517048    1.338118
     15          6           0        2.835840    0.180565    0.067946
     16          6           0        3.272897    0.540266    1.490015
     17          8           0        3.639651    0.919777   -0.890259
     18          6           0        3.197115   -1.285446   -0.260278
     19          8           0        4.609841   -1.479603   -0.255030
     20          1           0        0.409362   -0.013368    1.675558
     21          1           0        0.772260   -1.419695    0.707461
     22          1           0        1.183899    0.182638   -1.277749
     23          1           0        1.836122    2.538230   -0.570841
     24          1           0        0.983751    2.275697    0.941572
     25          1           0       -0.262195    2.059542   -1.856582
     26          1           0       -0.261221    3.527156   -0.891011
     27          1           0       -2.406512    2.447193   -0.833637
     28          1           0       -3.768522   -1.655982    0.847772
     29          1           0       -3.727462   -2.026993   -0.884394
     30          1           0       -1.133053    2.305248    1.953090
     31          1           0       -2.851351    2.490262    1.571941
     32          1           0       -1.707670    3.775861    1.144264
     33          1           0       -0.105660   -2.812191   -0.974666
     34          1           0       -1.678326   -3.625537   -1.105176
     35          1           0       -1.372544   -2.141607   -2.027828
     36          1           0       -1.774809   -3.435990    1.227684
     37          1           0        4.320510    0.259815    1.639684
     38          1           0        2.671097    0.012981    2.237405
     39          1           0        3.176431    1.616108    1.676387
     40          1           0        3.908763    1.760213   -0.485306
     41          1           0        2.786632   -1.976805    0.479071
     42          1           0        2.778683   -1.544021   -1.245856
     43          1           0        4.961441   -0.713137   -0.746334
 ---------------------------------------------------------------------
                    Distance matrix (angstroms):
                    1          2          3          4          5
     1  C    0.000000
     2  C    1.354488   0.000000
     3  C    2.575894   1.503938   0.000000
     4  C    3.209744   2.589167   1.549257   0.000000
     5  C    3.219125   3.207968   2.570329   1.542260   0.000000
     6  C    2.563701   3.165507   3.255825   2.601278   1.537678
     7  C    1.508236   2.599489   3.269593   3.343994   2.635946
     8  C    1.474550   2.307531   3.781201   4.581716   4.675610
     9  C    2.434883   2.419561   3.843145   4.954668   5.463025
    10  C    2.397489   1.531839   2.619294   3.846277   4.697730
    11  O    2.411776   3.487222   4.917198   5.562592   5.413087
    12  C    2.509030   3.400820   3.848043   4.121597   3.218354
    13  C    3.413543   2.534113   3.240711   4.096183   5.208887
    14  O    3.422134   2.384499   2.909785   4.390479   5.339561
    15  C    4.730560   3.934849   2.575480   1.562117   2.569073
    16  C    5.393530   4.614048   3.144073   2.593850   3.124912
    17  O    5.582109   5.004607   3.824991   2.443248   2.938475
    18  C    5.398991   4.344475   3.077426   2.565907   3.931929
    19  O    6.799308   5.762266   4.445423   3.817692   4.993735
    20  H    2.958588   2.115443   1.099778   2.170052   2.745770
    21  H    3.404657   2.112526   1.092370   2.185198   3.505270
    22  H    3.294856   2.752915   2.158313   1.099712   2.146986
    23  H    4.233454   4.231603   3.489475   2.152057   1.096032
    24  H    3.500827   3.486590   2.753271   2.175043   1.097885
    25  H    2.811007   3.350970   3.566886   2.775102   2.158500
    26  H    3.470292   4.212051   4.264677   3.505773   2.148372
    27  H    2.092143   3.378029   4.256165   4.268772   3.523136
    28  H    3.065426   3.043031   4.352701   5.629933   6.081432
    29  H    3.269119   3.291663   4.687825   5.680875   6.252397
    30  H    2.809124   3.275685   3.367971   3.765024   2.996635
    31  H    2.745925   3.723219   4.441090   4.978794   4.245360
    32  H    3.462066   4.392859   4.698572   4.691450   3.493344
    33  H    3.900565   2.790516   2.950415   3.663927   4.994347
    34  H    4.301075   3.480989   4.216316   5.160914   6.294867
    35  H    3.344622   2.812556   3.647652   4.170356   5.130306
    36  H    4.212247   3.227096   3.778189   5.201417   6.236027
    37  H    6.447192   5.599386   4.104203   3.531846   4.122023
    38  H    5.148411   4.260814   2.809371   2.843846   3.486850
    39  H    5.464804   4.929237   3.586498   2.887213   2.834089
    40  H    5.920824   5.472443   4.276759   2.892490   2.929790
    41  H    5.339221   4.127207   2.872530   2.937726   4.376979
    42  H    5.230223   4.228678   3.252888   2.685050   4.100974
    43  H    6.983016   6.084960   4.785852   3.855418   4.822434
                    6          7          8          9         10
     6  C    0.000000
     7  C    1.541838   0.000000
     8  C    3.836708   2.587290   0.000000
     9  C    4.945263   3.861829   1.517573   0.000000
    10  C    4.594404   3.880582   2.420892   1.543787   0.000000
    11  O    4.305323   2.974136   1.231380   2.444491   3.612986
    12  C    2.571075   1.543287   3.395691   4.572220   4.650131
    13  C    5.163583   4.792449   3.431666   2.552371   1.535240
    14  O    5.530144   4.805940   3.521353   2.484349   1.437837
    15  C    3.943602   4.838331   6.079935   6.282431   4.990586
    16  C    4.639971   5.386405   6.779371   6.981049   5.708620
    17  O    4.199510   5.428316   6.944716   7.312314   6.115297
    18  C    5.118872   5.857620   6.555348   6.425341   4.972719
    19  O    6.285229   7.159410   7.978897   7.834790   6.362042
    20  H    3.561637   3.433869   4.170125   4.292814   3.217912
    21  H    4.274269   4.301335   4.383012   4.073742   2.608981
    22  H    2.720119   3.541739   4.506413   4.856272   3.801820
    23  H    2.131715   3.517373   5.658637   6.474641   5.679174
    24  H    2.174143   2.847647   4.952962   5.727668   4.992250
    25  H    1.099131   2.160939   3.895221   4.937721   4.594923
    26  H    1.098614   2.138464   4.623694   5.867067   5.641784
    27  H    2.128609   1.098562   2.605638   4.073544   4.428080
    28  H    5.628013   4.395476   2.138254   1.096694   2.174838
    29  H    5.636919   4.633693   2.168607   1.094912   2.234573
    30  H    2.906720   2.203401   3.872021   4.775045   4.568082
    31  H    3.515324   2.184838   3.163637   4.312088   4.696583
    32  H    2.778485   2.183428   4.325231   5.600035   5.699895
    33  H    5.248068   5.146878   4.256867   3.507404   2.185414
    34  H    6.222586   5.741906   4.027441   2.838789   2.166300
    35  H    4.853739   4.579913   3.295768   2.764538   2.183280
    36  H    6.392336   5.656541   4.072045   2.770658   1.962974
    37  H    5.649810   6.466271   7.812739   7.930114   6.584941
    38  H    4.889193   5.328724   6.446781   6.507517   5.228664
    39  H    4.340471   5.163652   6.908137   7.321376   6.199758
    40  H    4.253490   5.548109   7.345628   7.840720   6.711601
    41  H    5.523807   6.002140   6.391578   6.057243   4.537308
    42  H    5.032120   5.776827   6.266981   6.113276   4.717041
    43  H    6.110809   7.160413   8.229201   8.246246   6.839116
                   11         12         13         14         15
    11  O    0.000000
    12  C    3.662938   0.000000
    13  C    4.501743   5.838309   0.000000
    14  O    4.678362   5.219385   2.433638   0.000000
    15  C    7.103754   5.423926   5.044987   5.241991   0.000000
    16  C    7.801894   5.550272   6.049034   5.649594   1.530583
    17  O    7.851493   6.125005   6.001195   6.553063   1.452826
    18  C    7.671769   6.578915   4.658815   5.089739   1.545134
    19  O    9.086915   7.814539   5.966167   6.375445   2.451030
    20  H    5.248309   3.544701   4.127093   3.152007   2.917160
    21  H    5.587064   4.891957   2.916333   2.579637   2.688526
    22  H    5.440165   4.644641   3.694530   4.604747   2.130682
    23  H    6.326102   4.083122   6.021017   6.337751   2.639331
    24  H    5.682780   2.863031   5.743602   5.401461   2.929682
    25  H    4.331088   3.500684   4.858715   5.711698   4.102704
    26  H    4.872952   2.754039   6.244838   6.555608   4.659513
    27  H    2.530616   2.131318   5.243994   5.497901   5.782103
    28  H    2.843923   4.767620   3.370270   2.497925   6.899176
    29  H    2.744966   5.493252   2.625254   3.201696   6.989793
    30  H    4.392845   1.095595   5.804158   4.873400   4.880590
    31  H    3.229471   1.096293   6.014278   5.198142   6.319877
    32  H    4.402573   1.097142   6.814990   6.300172   5.893055
    33  H    5.386157   6.164948   1.094998   2.704193   4.323894
    34  H    4.999616   6.725261   1.097451   2.690642   6.019994
    35  H    4.199320   5.830937   1.095254   3.388386   5.243591
    36  H    5.157771   6.124471   2.504573   0.972733   5.973487
    37  H    8.858649   6.633273   6.790182   6.433983   2.163535
    38  H    7.517890   5.342617   5.735732   4.940079   2.182149
    39  H    7.821284   5.148346   6.689193   6.232036   2.182629
    40  H    8.191273   6.061020   6.759927   7.114112   1.988100
    41  H    7.574108   6.608212   4.315481   4.381319   2.196745
    42  H    7.346132   6.725157   4.116212   5.071700   2.168765
    43  H    9.271620   7.848550   6.450196   7.002413   2.445390
                   16         17         18         19         20
    16  C    0.000000
    17  O    2.438082   0.000000
    18  C    2.530315   2.335749   0.000000
    19  O    2.985376   2.664922   1.426015   0.000000
    20  H    2.922460   4.229532   3.624530   4.849850   0.000000
    21  H    3.272158   4.030852   2.614281   3.956894   1.745469
    22  H    3.486019   2.593114   2.691386   3.942851   3.059469
    23  H    3.209877   2.444204   4.070535   4.892467   3.686815
    24  H    2.924500   3.499704   4.361785   5.355620   2.471533
    25  H    5.099489   4.178187   5.069907   6.231151   4.150175
    26  H    5.203921   4.692039   5.959787   7.014225   4.424055
    27  H    6.425840   6.236369   6.757365   8.061248   4.503284
    28  H    7.403888   8.033450   7.062944   8.452470   4.564879
    29  H    7.825194   7.934598   6.992080   8.378924   5.265107
    30  H    4.768857   5.725632   6.045034   7.223692   2.798579
    31  H    6.427722   7.117722   7.361858   8.646794   4.112317
    32  H    5.949342   6.394556   7.186549   8.335998   4.372911
    33  H    5.359876   5.287917   3.708049   4.952738   3.888747
    34  H    6.971624   6.999068   5.473555   6.698419   5.013850
    35  H    6.414654   5.982327   4.973834   6.274551   4.628137
    36  H    6.431078   7.264624   5.617731   6.840295   4.084793
    37  H    1.094781   2.701802   2.694384   2.588287   3.920841
    38  H    1.094890   3.397449   2.863744   3.492673   2.330625
    39  H    1.096119   2.699467   3.488570   3.920263   3.211209
    40  H    2.407175   0.970949   3.135781   3.322792   4.478921
    41  H    2.755740   3.315553   1.092296   2.027364   3.307277
    42  H    3.474693   2.634012   1.101504   2.083033   4.060941
    43  H    3.069765   2.105766   1.917455   0.975947   5.203524
                   21         22         23         24         25
    21  H    0.000000
    22  H    2.584178   0.000000
    23  H    4.293137   2.544392   0.000000
    24  H    3.708835   3.057179   1.755806   0.000000
    25  H    4.444041   2.439058   2.507032   3.070630   0.000000
    26  H    5.300427   3.663843   2.340798   2.544497   1.756764
    27  H    5.237594   4.268080   4.251741   3.830752   2.407237
    28  H    4.549090   5.694281   7.142543   6.168549   5.780396
    29  H    4.811477   5.399877   7.203683   6.636477   5.445456
    30  H    4.365433   4.506890   3.903909   2.346252   3.915656
    31  H    5.400523   5.452441   5.154243   3.892481   4.317872
    32  H    5.773616   5.209470   4.126958   3.087932   3.747029
    33  H    2.353581   3.274725   5.706190   5.544853   4.953389
    34  H    3.762547   4.767002   7.115398   6.789727   5.906789
    35  H    3.550091   3.535553   5.858261   5.820828   4.348775
    36  H    3.289930   5.303359   7.208663   6.349400   6.480861
    37  H    4.034832   4.284355   4.031101   3.960442   6.038549
    38  H    2.828227   3.820582   3.867856   3.105834   5.436298
    39  H    3.991861   3.840826   2.774306   2.404757   4.950016
    40  H    4.623004   3.246782   2.215506   3.295057   4.400783
    41  H    2.102434   3.212221   4.731947   4.641989   5.571599
    42  H    2.802970   2.350682   4.243683   4.753617   4.754534
    43  H    4.490210   3.918499   4.513292   5.253968   6.017206
                   26         27         28         29         30
    26  H    0.000000
    27  H    2.402475   0.000000
    28  H    6.495340   4.638777   0.000000
    29  H    6.547018   4.665386   1.771929   0.000000
    30  H    3.215907   3.067196   4.884544   5.792287   0.000000
    31  H    3.721566   2.446741   4.307780   5.216009   1.769761
    32  H    2.509265   2.483109   5.817210   6.470558   1.774003
    33  H    6.341808   5.742381   4.251430   3.707039   5.984604
    34  H    7.294866   6.122258   3.473049   2.608265   6.695112
    35  H    5.887467   4.853068   3.774336   2.620347   5.973238
    36  H    7.434058   6.265775   2.699565   3.202968   5.822360
    37  H    6.170267   7.493648   8.350439   8.739011   5.832955
    38  H    5.543907   6.413954   6.795970   7.405990   4.450492
    39  H    4.696924   6.177393   7.721759   8.215445   4.373000
    40  H    4.547027   6.362074   8.508125   8.533120   5.626966
    41  H    6.438954   6.947209   6.573349   6.655448   5.989377
    42  H    5.923156   6.556369   6.874715   6.534052   6.352307
    43  H    6.728835   8.017608   8.924258   8.788761   7.317130
                   31         32         33         34         35
    31  H    0.000000
    32  H    1.773042   0.000000
    33  H    6.491536   7.103431   0.000000
    34  H    6.778344   7.735731   1.775343   0.000000
    35  H    6.049745   6.722418   1.778715   1.773933   0.000000
    36  H    6.033069   7.212646   2.832936   2.342536   3.526415
    37  H    7.510997   6.996211   5.988575   7.656125   7.185286
    38  H    6.089105   5.876038   5.099939   6.582487   6.259831
    39  H    6.091733   5.366762   6.116375   7.666851   6.966693
    40  H    7.103829   6.185682   6.104257   7.784993   6.745056
    41  H    7.275707   7.330375   3.343139   5.016374   4.859059
    42  H    7.477480   7.358069   3.162473   4.921120   4.266295
    43  H    8.756477   8.258481   5.489415   7.259293   6.618317
                   36         37         38         39         40
    36  H    0.000000
    37  H    7.140142   0.000000
    38  H    5.716731   1.771654   0.000000
    39  H    7.088005   1.774766   1.772038   0.000000
    40  H    7.889097   2.633688   3.463783   2.286918   0.000000
    41  H    4.847307   2.949961   2.657881   3.807169   4.019267
    42  H    5.516542   3.735960   3.816928   4.322514   3.574001
    43  H    7.529126   2.655280   3.830877   3.805420   2.700690
                   41         42         43
    41  H    0.000000
    42  H    1.778409   0.000000
    43  H    2.797904   2.388372   0.000000
 Stoichiometry    C15H24O4
 Framework group  C1[X(C15H24O4)]
 Deg. of freedom   123
 Full point group                 C1      NOp   1
 Largest Abelian subgroup         C1      NOp   1
 Largest concise Abelian subgroup C1      NOp   1
                         Standard orientation:                         
 ---------------------------------------------------------------------
 Center     Atomic      Atomic             Coordinates (Angstroms)
 Number     Number       Type             X           Y           Z
 ---------------------------------------------------------------------
      1          6           0       -1.910837    0.555876   -0.112976
      2          6           0       -1.081165   -0.464434    0.211448
      3          6           0        0.360718   -0.401599    0.634360
      4          6           0        1.293865    0.452448   -0.260088
      5          6           0        0.985252    1.960452   -0.163928
      6          6           0       -0.308251    2.411247   -0.862562
      7          6           0       -1.649296    2.038760   -0.199149
      8          6           0       -3.267097    0.024763   -0.342706
      9          6           0       -3.270473   -1.462805   -0.042443
     10          6           0       -1.780283   -1.825248    0.134323
     11          8           0       -4.246584    0.679423   -0.700930
     12          6           0       -1.842974    2.705558    1.179112
     13          6           0       -1.249603   -2.662779   -1.037806
     14          8           0       -1.514053   -2.499733    1.375921
     15          6           0        2.800503    0.152105    0.022837
     16          6           0        3.255662    0.527514    1.435134
     17          8           0        3.598440    0.873288   -0.953838
     18          6           0        3.148521   -1.320469   -0.289967
     19          8           0        4.559919   -1.523976   -0.297718
     20          1           0        0.390806   -0.004490    1.659500
     21          1           0        0.733734   -1.425797    0.706112
     22          1           0        1.133772    0.147551   -1.304490
     23          1           0        1.809186    2.507809   -0.635965
     24          1           0        0.971961    2.270854    0.889080
     25          1           0       -0.306361    2.026316   -1.892083
     26          1           0       -0.285074    3.506440   -0.946038
     27          1           0       -2.436609    2.441682   -0.850786
     28          1           0       -3.806658   -1.629876    0.899539
     29          1           0       -3.787258   -2.023859   -0.827926
     30          1           0       -1.133244    2.327824    1.923375
     31          1           0       -2.854422    2.519296    1.558768
     32          1           0       -1.707181    3.791499    1.101586
     33          1           0       -0.171891   -2.834358   -0.947715
     34          1           0       -1.751191   -3.638820   -1.050146
     35          1           0       -1.445979   -2.169205   -1.995618
     36          1           0       -1.820527   -3.418025    1.280930
     37          1           0        4.303017    0.242058    1.576943
     38          1           0        2.658764    0.014119    2.196002
     39          1           0        3.168306    1.606331    1.608340
     40          1           0        3.877519    1.717151   -0.563003
     41          1           0        2.741762   -1.999305    0.462921
     42          1           0        2.717491   -1.589158   -1.267377
     43          1           0        4.911045   -0.766392   -0.802940
 ---------------------------------------------------------------------
 Rotational constants (GHZ):      0.5716564      0.2521445      0.1979416
 Standard basis: 6-311+G(d,p) (5D, 7F)
 There are   581 symmetry adapted cartesian basis functions of A   symmetry.
 There are   562 symmetry adapted basis functions of A   symmetry.
   562 basis functions,   876 primitive gaussians,   581 cartesian basis functions
    73 alpha electrons       73 beta electrons
       nuclear repulsion energy      1591.8736495749 Hartrees.
 NAtoms=   43 NActive=   43 NUniq=   43 SFac= 1.00D+00 NAtFMM=   60 NAOKFM=F Big=F
 Integral buffers will be    131072 words long.
 Raffenetti 2 integral format.
 Two-electron integral symmetry is turned on.
 Using the following non-standard input for PCM:
 --- end of non-standard input.
 ------------------------------------------------------------------------------
 Polarizable Continuum Model (PCM)
 =================================
 Model                : PCM (using non-symmetric T matrix).
 Atomic radii         : SMD-Coulomb.
 Polarization charges : Total charges.
 Charge compensation  : None.
 Solution method      : On-the-fly selection.
 Cavity type          : VdW (van der Waals Surface) (Alpha=1.000).
 Cavity algorithm     : GePol (No added spheres)
                        Default sphere list used, NSphG=   43.
                        Lebedev-Laikov grids with approx.  5.0 points / Ang**2.
                        Smoothing algorithm: Karplus/York (Gamma=1.0000).
                        Polarization charges: spherical gaussians, with
                                              point-specific exponents (IZeta= 3).
                        Self-potential: point-specific (ISelfS= 7).
                        Self-field    : sphere-specific E.n sum rule (ISelfD= 2).
 Solvent              : Methanol, Eps=  32.613000 Eps(inf)=   1.765709
 ------------------------------------------------------------------------------
 ------------------------------------------------------------------------------
 Atomic radii for non-electrostatic terms: SMD-CDS.
 ------------------------------------------------------------------------------
 Nuclear repulsion after PCM non-electrostatic terms =     1591.8753304286 Hartrees.
 One-electron integrals computed using PRISM.
 NBasis=   562 RedAO= T EigKep=  1.59D-06  NBF=   562
 NBsUse=   560 1.00D-06 EigRej=  9.03D-07 NBFU=   560
 Initial guess from the checkpoint file:  "DY-202A-7R_24.chk"
 B after Tr=     0.000000    0.000000    0.000000
         Rot=    1.000000    0.000000    0.000000    0.000000 Ang=   0.00 deg.
 Requested convergence on RMS density matrix=1.00D-08 within 128 cycles.
 Requested convergence on MAX density matrix=1.00D-06.
 Requested convergence on             energy=1.00D-06.
 No special actions if energy rises.
 Inv3:  Mode=1 IEnd=    21837612.
 Iteration    1 A*A^-1 deviation from unit magnitude is 5.11D-15 for    670.
 Iteration    1 A*A^-1 deviation from orthogonality  is 4.93D-15 for   1892   1152.
 Iteration    1 A^-1*A deviation from unit magnitude is 4.88D-15 for    670.
 Iteration    1 A^-1*A deviation from orthogonality  is 2.22D-11 for   2245   2214.
 Error on total polarization charges =  0.07102
 SCF Done:  E(RmPW1PW91) =  -887.018437324     A.U. after   13 cycles
            NFock= 13  Conv=0.27D-08     -V/T= 2.0048
 SMD-CDS (non-electrostatic) energy       (kcal/mol) =       1.05
 (included in total energy above)
 DoSCS=F DFT=T ScalE2(SS,OS)=  1.000000  1.000000
 Range of M.O.s used for correlation:     1   560
 NBasis=   562 NAE=    73 NBE=    73 NFC=     0 NFV=     0
 NROrb=    560 NOA=    73 NOB=    73 NVA=   487 NVB=   487

 **** Warning!!: The largest alpha MO coefficient is  0.10920277D+03

 NEqPCM:  Using equilibrium solvation (IEInf=0, Eps=  32.6130, EpsInf=   1.7657)
          Differentiating once with respect to magnetic field using GIAOs.
          Electric field/nuclear overlap derivatives assumed to be zero.
 FoFJK:  IHMeth= 1 ICntrl=    6127 DoSepK=F KAlg= 0 I1Cent=   0 FoldK=F
 IRaf=         1 NMat=   1 IRICut=       1 DoRegI=T DoRafI=F ISym2E= 0.
          There are     3 degrees of freedom in the 1st order CPHF.  IDoFFX=0 NUNeed=     3.
      3 vectors produced by pass  0 Test12= 1.19D-12 3.33D-08 XBig12= 2.91D+02 2.91D+00.
 AX will form     3 AO Fock derivatives at one time.
      3 vectors produced by pass  1 Test12= 1.19D-12 3.33D-08 XBig12= 7.86D-01 1.92D-01.
      3 vectors produced by pass  2 Test12= 1.19D-12 3.33D-08 XBig12= 4.46D-03 3.12D-02.
      3 vectors produced by pass  3 Test12= 1.19D-12 3.33D-08 XBig12= 3.36D-05 1.35D-03.
      3 vectors produced by pass  4 Test12= 1.19D-12 3.33D-08 XBig12= 1.70D-07 9.91D-05.
      3 vectors produced by pass  5 Test12= 1.19D-12 3.33D-08 XBig12= 7.19D-10 5.40D-06.
      3 vectors produced by pass  6 Test12= 1.19D-12 3.33D-08 XBig12= 2.52D-12 5.09D-07.
 InvSVY:  IOpt=1 It=  1 EMax= 3.55D-15
 Solved reduced A of dimension    21 with     3 vectors.
 Calculating GIAO nuclear magnetic shielding tensors.
 SCF GIAO Magnetic shielding tensor (ppm):
      1  C    Isotropic =    34.5483   Anisotropy =   140.8576
   XX=   -25.7683   YX=   -31.9039   ZX=   -34.8775
   XY=   -29.0179   YY=     9.5213   ZY=     8.2670
   XZ=   -34.0109   YZ=    -2.0656   ZZ=   119.8918
   Eigenvalues:   -48.2406    23.4321   128.4534
      2  C    Isotropic =    -4.6094   Anisotropy =   198.1673
   XX=   -63.4144   YX=   -44.3702   ZX=   -48.2374
   XY=   -40.6127   YY=   -59.9032   ZY=     1.1728
   XZ=   -62.7245   YZ=    10.8069   ZZ=   109.4894
   Eigenvalues:  -110.6205   -30.7098   127.5021
      3  C    Isotropic =   154.4421   Anisotropy =    21.1891
   XX=   158.6875   YX=     6.7293   ZX=    -7.0287
   XY=     6.2082   YY=   144.3963   ZY=    -3.0075
   XZ=    -5.5111   YZ=    -7.4017   ZZ=   160.2425
   Eigenvalues:   141.4733   153.2848   168.5681
      4  C    Isotropic =   137.3090   Anisotropy =    27.3321
   XX=   148.9559   YX=    -7.3225   ZX=     7.6966
   XY=    -6.1755   YY=   126.2380   ZY=     0.2998
   XZ=    11.2527   YZ=    -2.2973   ZZ=   136.7331
   Eigenvalues:   124.1270   132.2696   155.5304
      5  C    Isotropic =   160.4118   Anisotropy =    22.1384
   XX=   156.1066   YX=    -4.5002   ZX=     3.8249
   XY=    -0.9743   YY=   174.3652   ZY=    -3.3310
   XZ=     1.3514   YZ=    -2.2261   ZZ=   150.7636
   Eigenvalues:   149.6115   156.4531   175.1707
      6  C    Isotropic =   152.0714   Anisotropy =    15.6755
   XX=   156.9498   YX=    -4.6695   ZX=    -7.9938
   XY=    -4.5890   YY=   149.2230   ZY=    -2.3261
   XZ=    -5.8585   YZ=     2.9150   ZZ=   150.0412
   Eigenvalues:   144.4801   149.2123   162.5217
      7  C    Isotropic =   155.9007   Anisotropy =    11.4181
   XX=   153.4962   YX=     2.2077   ZX=    -3.9787
   XY=     3.6088   YY=   156.5643   ZY=     1.6126
   XZ=   -11.3577   YZ=     2.7043   ZZ=   157.6417
   Eigenvalues:   146.3426   157.8468   163.5128
      8  C    Isotropic =   -30.7919   Anisotropy =   156.9494
   XX=   -76.3133   YX=   -13.3890   ZX=   -33.8619
   XY=   -18.9072   YY=   -77.8722   ZY=    26.8729
   XZ=   -28.6933   YZ=    23.9248   ZZ=    61.8097
   Eigenvalues:   -93.3561   -72.8606    73.8410
      9  C    Isotropic =   131.2725   Anisotropy =    32.5082
   XX=   139.7165   YX=   -16.7796   ZX=    -7.1376
   XY=   -11.9622   YY=   137.3320   ZY=    -0.9536
   XZ=     2.7802   YZ=    -3.9928   ZZ=   116.7691
   Eigenvalues:   115.5061   125.3669   152.9446
     10  C    Isotropic =   104.6216   Anisotropy =    38.0013
   XX=    98.9899   YX=     1.8601   ZX=    -2.0596
   XY=     2.0495   YY=   101.2719   ZY=   -19.7798
   XZ=     3.8050   YZ=   -23.5204   ZZ=   113.6029
   Eigenvalues:    84.6235    99.2854   129.9558
     11  O    Isotropic =  -162.3437   Anisotropy =   790.8111
   XX=  -473.3280   YX=   122.2671   ZX=  -223.0907
   XY=    83.9198   YY=  -300.8212   ZY=   154.3869
   XZ=  -182.9853   YZ=   168.7013   ZZ=   287.1182
   Eigenvalues:  -594.5893  -257.3055   364.8637
     12  C    Isotropic =   170.3770   Anisotropy =    29.7170
   XX=   153.9763   YX=    -0.3696   ZX=    -7.5385
   XY=     3.4289   YY=   179.1837   ZY=     9.0494
   XZ=   -11.1814   YZ=    12.4479   ZZ=   177.9708
   Eigenvalues:   149.8308   171.1118   190.1883
     13  C    Isotropic =   159.8855   Anisotropy =    40.9652
   XX=   144.9361   YX=    -9.7382   ZX=    -9.6296
   XY=   -11.3576   YY=   157.9804   ZY=    15.0384
   XZ=    -5.7958   YZ=    12.1286   ZZ=   176.7402
   Eigenvalues:   139.0562   153.4047   187.1957
     14  O    Isotropic =   248.3249   Anisotropy =    58.9103
   XX=   224.6522   YX=    11.6687   ZX=   -17.3615
   XY=     1.9821   YY=   245.0792   ZY=   -21.3840
   XZ=    -2.2659   YZ=   -19.0207   ZZ=   275.2433
   Eigenvalues:   222.2083   235.1681   287.5984
     15  C    Isotropic =   106.1374   Anisotropy =    43.9786
   XX=   112.8471   YX=    11.6309   ZX=   -18.8469
   XY=     6.3910   YY=   101.0914   ZY=   -18.9737
   XZ=   -10.3295   YZ=   -20.9264   ZZ=   104.4737
   Eigenvalues:    82.3162   100.6395   135.4565
     16  C    Isotropic =   170.5576   Anisotropy =    32.2718
   XX=   154.2163   YX=     9.6130   ZX=     7.4238
   XY=     7.9363   YY=   165.8767   ZY=     2.5346
   XZ=    -0.5924   YZ=     0.1012   ZZ=   191.5797
   Eigenvalues:   149.3752   170.2253   192.0721
     17  O    Isotropic =   256.7609   Anisotropy =    87.3452
   XX=   211.6795   YX=    19.8698   ZX=    -0.8193
   XY=    28.2027   YY=   244.9334   ZY=    -3.6025
   XZ=   -16.5845   YZ=    -4.6645   ZZ=   313.6698
   Eigenvalues:   198.7856   256.5061   314.9910
     18  C    Isotropic =   116.5126   Anisotropy =    45.7182
   XX=   143.9127   YX=   -14.2696   ZX=     2.7990
   XY=    -7.4947   YY=   108.4453   ZY=    10.5919
   XZ=     3.7801   YZ=     8.7826   ZZ=    97.1799
   Eigenvalues:    90.2656   112.2809   146.9914
     19  O    Isotropic =   314.9311   Anisotropy =    56.2479
   XX=   312.6758   YX=    15.3698   ZX=    -8.7796
   XY=    32.2432   YY=   335.0564   ZY=   -13.5579
   XZ=    10.1127   YZ=   -13.5115   ZZ=   297.0611
   Eigenvalues:   288.4038   303.9599   352.4297
     20  H    Isotropic =    29.3692   Anisotropy =     4.1961
   XX=    29.4528   YX=     0.7515   ZX=    -0.9212
   XY=     0.7783   YY=    26.5577   ZY=    -0.1299
   XZ=     1.0339   YZ=     1.3130   ZZ=    32.0970
   Eigenvalues:    26.3136    29.6273    32.1665
     21  H    Isotropic =    29.0122   Anisotropy =     8.9563
   XX=    32.6189   YX=     1.9777   ZX=    -0.9911
   XY=     2.3955   YY=    32.5805   ZY=    -1.1052
   XZ=    -0.1319   YZ=    -2.3047   ZZ=    21.8372
   Eigenvalues:    21.5685    30.4849    34.9831
     22  H    Isotropic =    30.3780   Anisotropy =     2.7303
   XX=    30.9050   YX=    -0.7647   ZX=     0.8912
   XY=    -0.3130   YY=    29.1155   ZY=     1.9609
   XZ=    -0.7353   YZ=     1.6180   ZZ=    31.1135
   Eigenvalues:    27.9779    30.9579    32.1982
     23  H    Isotropic =    29.7629   Anisotropy =     7.4140
   XX=    33.9717   YX=     0.1929   ZX=    -1.4089
   XY=     1.1614   YY=    31.5688   ZY=    -3.2410
   XZ=    -1.3712   YZ=    -3.3390   ZZ=    23.7482
   Eigenvalues:    22.4472    32.1360    34.7055
     24  H    Isotropic =    29.9073   Anisotropy =     4.2130
   XX=    30.9166   YX=    -2.2498   ZX=     2.1476
   XY=    -1.8439   YY=    29.0713   ZY=     3.3656
   XZ=     1.0663   YZ=     3.1442   ZZ=    29.7341
   Eigenvalues:    24.9925    32.0135    32.7160
     25  H    Isotropic =    30.2567   Anisotropy =     7.1709
   XX=    29.7139   YX=    -0.8965   ZX=     0.1445
   XY=    -0.7686   YY=    26.1575   ZY=    -0.9913
   XZ=    -0.4721   YZ=    -1.2226   ZZ=    34.8986
   Eigenvalues:    25.8347    29.8980    35.0373
     26  H    Isotropic =    29.8412   Anisotropy =     9.9604
   XX=    29.1936   YX=    -0.6716   ZX=    -0.1299
   XY=    -0.8473   YY=    34.8656   ZY=    -3.9041
   XZ=    -0.5166   YZ=    -4.3871   ZZ=    25.4644
   Eigenvalues:    23.8363    29.2059    36.4815
     27  H    Isotropic =    28.8181   Anisotropy =     9.2289
   XX=    32.7893   YX=    -0.4767   ZX=     3.4572
   XY=    -1.6300   YY=    25.8535   ZY=    -1.3501
   XZ=     3.7024   YZ=    -1.8434   ZZ=    27.8115
   Eigenvalues:    24.8093    26.6743    34.9707
     28  H    Isotropic =    29.0284   Anisotropy =     6.6939
   XX=    31.9082   YX=     0.1879   ZX=    -2.7186
   XY=     0.1362   YY=    26.9403   ZY=    -0.5736
   XZ=    -2.7631   YZ=    -2.5091   ZZ=    28.2367
   Eigenvalues:    25.5249    28.0692    33.4910
     29  H    Isotropic =    29.0128   Anisotropy =     5.7809
   XX=    31.4949   YX=    -0.2663   ZX=     1.9886
   XY=     0.6385   YY=    28.3154   ZY=     1.9377
   XZ=     2.7982   YZ=     2.5590   ZZ=    27.2280
   Eigenvalues:    24.9422    29.2294    32.8667
     30  H    Isotropic =    30.4991   Anisotropy =     5.2401
   XX=    30.0867   YX=    -2.8906   ZX=     0.6697
   XY=    -2.1036   YY=    28.0613   ZY=     0.6459
   XZ=     2.4991   YZ=     1.2844   ZZ=    33.3492
   Eigenvalues:    25.9878    31.5169    33.9925
     31  H    Isotropic =    30.8127   Anisotropy =     9.3992
   XX=    33.8463   YX=    -0.6710   ZX=    -3.6977
   XY=     0.0235   YY=    28.1936   ZY=     1.5284
   XZ=    -5.0621   YZ=     2.7343   ZZ=    30.3982
   Eigenvalues:    26.0985    29.2607    37.0788
     32  H    Isotropic =    30.8387   Anisotropy =    11.3549
   XX=    27.3390   YX=    -1.4310   ZX=    -1.3609
   XY=    -0.8778   YY=    37.5388   ZY=     1.8611
   XZ=    -0.6202   YZ=     3.5908   ZZ=    27.6382
   Eigenvalues:    26.3767    27.7307    38.4086
     33  H    Isotropic =    30.0480   Anisotropy =     6.3436
   XX=    34.0915   YX=     0.2768   ZX=     0.1090
   XY=    -1.1156   YY=    29.5020   ZY=     2.0535
   XZ=    -1.5394   YZ=     3.4369   ZZ=    26.5504
   Eigenvalues:    24.8921    30.9748    34.2770
     34  H    Isotropic =    30.1159   Anisotropy =     9.3183
   XX=    28.3935   YX=     1.7660   ZX=     0.1691
   XY=     2.6718   YY=    34.5110   ZY=     2.3418
   XZ=     0.3337   YZ=     4.0359   ZZ=    27.4433
   Eigenvalues:    26.0479    27.9717    36.3281
     35  H    Isotropic =    30.6830   Anisotropy =     8.1803
   XX=    27.6149   YX=     0.1848   ZX=     0.4253
   XY=     0.0286   YY=    28.3685   ZY=     0.0770
   XZ=     0.8043   YZ=     0.8161   ZZ=    36.0656
   Eigenvalues:    27.5634    28.3491    36.1365
     36  H    Isotropic =    29.4383   Anisotropy =    17.3252
   XX=    23.6965   YX=     4.9382   ZX=     0.5640
   XY=     4.5558   YY=    38.8916   ZY=    -2.9343
   XZ=     0.2335   YZ=    -4.2435   ZZ=    25.7269
   Eigenvalues:    21.7731    25.5533    40.9885
     37  H    Isotropic =    30.1546   Anisotropy =     8.1329
   XX=    33.5118   YX=    -1.8998   ZX=     2.9159
   XY=    -1.8066   YY=    27.1629   ZY=     1.5295
   XZ=     3.7652   YZ=     1.2525   ZZ=    29.7890
   Eigenvalues:    25.2854    29.6018    35.5765
     38  H    Isotropic =    30.5600   Anisotropy =     8.2181
   XX=    30.0029   YX=     1.2437   ZX=    -0.6227
   XY=     1.5620   YY=    26.7507   ZY=    -2.4567
   XZ=    -1.3862   YZ=    -2.8971   ZZ=    34.9265
   Eigenvalues:    25.6820    29.9593    36.0388
     39  H    Isotropic =    30.7305   Anisotropy =     7.3809
   XX=    29.0675   YX=     0.5986   ZX=     2.4358
   XY=    -0.5588   YY=    33.4979   ZY=     2.8750
   XZ=     2.1220   YZ=     3.8266   ZZ=    29.6260
   Eigenvalues:    26.2492    30.2912    35.6511
     40  H    Isotropic =    29.5319   Anisotropy =    16.2002
   XX=    27.7579   YX=     7.0755   ZX=    -1.4381
   XY=     6.3602   YY=    36.4200   ZY=     2.1217
   XZ=    -0.2194   YZ=     3.2910   ZZ=    24.4180
   Eigenvalues:    22.1242    26.1395    40.3321
     41  H    Isotropic =    27.8101   Anisotropy =     5.9844
   XX=    31.3264   YX=     0.7236   ZX=    -2.2261
   XY=    -0.5752   YY=    29.1097   ZY=    -1.1527
   XZ=    -1.4849   YZ=    -2.3177   ZZ=    22.9942
   Eigenvalues:    22.1898    29.4408    31.7997
     42  H    Isotropic =    28.1972   Anisotropy =     6.0573
   XX=    31.8281   YX=    -0.5611   ZX=     2.3457
   XY=    -0.8710   YY=    26.6803   ZY=     3.7372
   XZ=     0.7515   YZ=     3.8399   ZZ=    26.0832
   Eigenvalues:    22.3038    30.0524    32.2354
     43  H    Isotropic =    28.7483   Anisotropy =    15.1109
   XX=    30.0467   YX=     2.2985   ZX=    -5.6428
   XY=     0.4961   YY=    32.8508   ZY=    -7.5510
   XZ=    -6.8552   YZ=    -6.3815   ZZ=    23.3475
   Eigenvalues:    17.6073    29.8155    38.8222
 End of Minotr F.D. properties file   721 does not exist.
 End of Minotr F.D. properties file   722 does not exist.
 End of Minotr F.D. properties file   788 does not exist.

 **********************************************************************

            Population analysis using the SCF density.

 **********************************************************************

 Orbital symmetries:
       Occupied  (A) (A) (A) (A) (A) (A) (A) (A) (A) (A) (A) (A)
                 (A) (A) (A) (A) (A) (A) (A) (A) (A) (A) (A) (A)
                 (A) (A) (A) (A) (A) (A) (A) (A) (A) (A) (A) (A)
                 (A) (A) (A) (A) (A) (A) (A) (A) (A) (A) (A) (A)
                 (A) (A) (A) (A) (A) (A) (A) (A) (A) (A) (A) (A)
                 (A) (A) (A) (A) (A) (A) (A) (A) (A) (A) (A) (A)
                 (A)
       Virtual   (A) (A) (A) (A) (A) (A) (A) (A) (A) (A) (A) (A)
                 (A) (A) (A) (A) (A) (A) (A) (A) (A) (A) (A) (A)
                 (A) (A) (A) (A) (A) (A) (A) (A) (A) (A) (A) (A)
                 (A) (A) (A) (A) (A) (A) (A) (A) (A) (A) (A) (A)
                 (A) (A) (A) (A) (A) (A) (A) (A) (A) (A) (A) (A)
                 (A) (A) (A) (A) (A) (A) (A) (A) (A) (A) (A) (A)
                 (A) (A) (A) (A) (A) (A) (A) (A) (A) (A) (A) (A)
                 (A) (A) (A) (A) (A) (A) (A) (A) (A) (A) (A) (A)
                 (A) (A) (A) (A) (A) (A) (A) (A) (A) (A) (A) (A)
                 (A) (A) (A) (A) (A) (A) (A) (A) (A) (A) (A) (A)
                 (A) (A) (A) (A) (A) (A) (A) (A) (A) (A) (A) (A)
                 (A) (A) (A) (A) (A) (A) (A) (A) (A) (A) (A) (A)
                 (A) (A) (A) (A) (A) (A) (A) (A) (A) (A) (A) (A)
                 (A) (A) (A) (A) (A) (A) (A) (A) (A) (A) (A) (A)
                 (A) (A) (A) (A) (A) (A) (A) (A) (A) (A) (A) (A)
                 (A) (A) (A) (A) (A) (A) (A) (A) (A) (A) (A) (A)
                 (A) (A) (A) (A) (A) (A) (A) (A) (A) (A) (A) (A)
                 (A) (A) (A) (A) (A) (A) (A) (A) (A) (A) (A) (A)
                 (A) (A) (A) (A) (A) (A) (A) (A) (A) (A) (A) (A)
                 (A) (A) (A) (A) (A) (A) (A) (A) (A) (A) (A) (A)
                 (A) (A) (A) (A) (A) (A) (A) (A) (A) (A) (A) (A)
                 (A) (A) (A) (A) (A) (A) (A) (A) (A) (A) (A) (A)
                 (A) (A) (A) (A) (A) (A) (A) (A) (A) (A) (A) (A)
                 (A) (A) (A) (A) (A) (A) (A) (A) (A) (A) (A) (A)
                 (A) (A) (A) (A) (A) (A) (A) (A) (A) (A) (A) (A)
                 (A) (A) (A) (A) (A) (A) (A) (A) (A) (A) (A) (A)
                 (A) (A) (A) (A) (A) (A) (A) (A) (A) (A) (A) (A)
                 (A) (A) (A) (A) (A) (A) (A) (A) (A) (A) (A) (A)
                 (A) (A) (A) (A) (A) (A) (A) (A) (A) (A) (A) (A)
                 (A) (A) (A) (A) (A) (A) (A) (A) (A) (A) (A) (A)
                 (A) (A) (A) (A) (A) (A) (A) (A) (A) (A) (A) (A)
                 (A) (A) (A) (A) (A) (A) (A) (A) (A) (A) (A) (A)
                 (A) (A) (A) (A) (A) (A) (A) (A) (A) (A) (A) (A)
                 (A) (A) (A) (A) (A) (A) (A) (A) (A) (A) (A) (A)
                 (A) (A) (A) (A) (A) (A) (A) (A) (A) (A) (A) (A)
                 (A) (A) (A) (A) (A) (A) (A) (A) (A) (A) (A) (A)
                 (A) (A) (A) (A) (A) (A) (A) (A) (A) (A) (A) (A)
                 (A) (A) (A) (A) (A) (A) (A) (A) (A) (A) (A) (A)
                 (A) (A) (A) (A) (A) (A) (A) (A) (A) (A) (A) (A)
                 (A) (A) (A) (A) (A) (A) (A) (A) (A) (A) (A) (A)
                 (A) (A) (A) (A) (A) (A) (A)
 The electronic state is 1-A.
 Alpha  occ. eigenvalues --  -19.22510 -19.22380 -19.21848 -19.21134 -10.32731
 Alpha  occ. eigenvalues --  -10.30800 -10.29744 -10.27300 -10.26726 -10.24431
 Alpha  occ. eigenvalues --  -10.24085 -10.24041 -10.23701 -10.23431 -10.22381
 Alpha  occ. eigenvalues --  -10.22367 -10.22121 -10.21796 -10.21626  -1.07329
 Alpha  occ. eigenvalues --   -1.06908  -1.06075  -1.03916  -0.89051  -0.84090
 Alpha  occ. eigenvalues --   -0.81982  -0.77344  -0.76851  -0.74677  -0.71303
 Alpha  occ. eigenvalues --   -0.70426  -0.68244  -0.65951  -0.63145  -0.60100
 Alpha  occ. eigenvalues --   -0.58253  -0.56946  -0.52470  -0.52151  -0.51366
 Alpha  occ. eigenvalues --   -0.50728  -0.49386  -0.48740  -0.48013  -0.46215
 Alpha  occ. eigenvalues --   -0.45857  -0.45147  -0.44822  -0.44519  -0.43437
 Alpha  occ. eigenvalues --   -0.43000  -0.41412  -0.41186  -0.40295  -0.39752
 Alpha  occ. eigenvalues --   -0.39481  -0.39256  -0.38677  -0.37463  -0.36651
 Alpha  occ. eigenvalues --   -0.36427  -0.36159  -0.35728  -0.34462  -0.34180
 Alpha  occ. eigenvalues --   -0.33317  -0.32529  -0.31569  -0.31008  -0.29930
 Alpha  occ. eigenvalues --   -0.28943  -0.27116  -0.26634
 Alpha virt. eigenvalues --   -0.05326   0.00576   0.01515   0.01958   0.02286
 Alpha virt. eigenvalues --    0.03314   0.03548   0.04054   0.04353   0.04721
 Alpha virt. eigenvalues --    0.05120   0.05424   0.06063   0.06354   0.06852
 Alpha virt. eigenvalues --    0.06988   0.07086   0.07475   0.08458   0.09024
 Alpha virt. eigenvalues --    0.09117   0.09569   0.09695   0.10282   0.10574
 Alpha virt. eigenvalues --    0.11004   0.11380   0.11810   0.12418   0.12699
 Alpha virt. eigenvalues --    0.12887   0.13487   0.13972   0.14230   0.14769
 Alpha virt. eigenvalues --    0.15304   0.15608   0.15882   0.16182   0.16215
 Alpha virt. eigenvalues --    0.16634   0.17052   0.17611   0.17881   0.18166
 Alpha virt. eigenvalues --    0.18298   0.18711   0.18947   0.19202   0.19494
 Alpha virt. eigenvalues --    0.19703   0.20304   0.20520   0.20794   0.21089
 Alpha virt. eigenvalues --    0.21222   0.21533   0.21683   0.21790   0.22399
 Alpha virt. eigenvalues --    0.22787   0.22822   0.23494   0.23838   0.23985
 Alpha virt. eigenvalues --    0.24406   0.24698   0.25144   0.25306   0.25485
 Alpha virt. eigenvalues --    0.25906   0.26355   0.26551   0.26988   0.27228
 Alpha virt. eigenvalues --    0.27398   0.27612   0.28100   0.28612   0.28816
 Alpha virt. eigenvalues --    0.29009   0.29401   0.29596   0.29864   0.30078
 Alpha virt. eigenvalues --    0.30690   0.30969   0.31847   0.32005   0.32107
 Alpha virt. eigenvalues --    0.32406   0.32855   0.33246   0.33616   0.34361
 Alpha virt. eigenvalues --    0.34628   0.34895   0.35509   0.35759   0.36139
 Alpha virt. eigenvalues --    0.36875   0.37092   0.37611   0.37739   0.38017
 Alpha virt. eigenvalues --    0.38970   0.39270   0.39627   0.39850   0.41077
 Alpha virt. eigenvalues --    0.41285   0.42009   0.42606   0.43382   0.44267
 Alpha virt. eigenvalues --    0.45011   0.45741   0.45998   0.47109   0.47675
 Alpha virt. eigenvalues --    0.48010   0.48818   0.49748   0.50420   0.50914
 Alpha virt. eigenvalues --    0.52083   0.52562   0.53141   0.54352   0.55352
 Alpha virt. eigenvalues --    0.56134   0.56648   0.57313   0.57716   0.58032
 Alpha virt. eigenvalues --    0.59358   0.59919   0.60436   0.61216   0.61889
 Alpha virt. eigenvalues --    0.62408   0.62817   0.63431   0.64353   0.65116
 Alpha virt. eigenvalues --    0.66264   0.67141   0.67446   0.67681   0.68285
 Alpha virt. eigenvalues --    0.68623   0.69130   0.69655   0.69852   0.70685
 Alpha virt. eigenvalues --    0.71001   0.71942   0.72214   0.72690   0.73184
 Alpha virt. eigenvalues --    0.73615   0.74227   0.74542   0.75419   0.76188
 Alpha virt. eigenvalues --    0.76323   0.76895   0.77047   0.77555   0.77780
 Alpha virt. eigenvalues --    0.78143   0.78738   0.79396   0.80023   0.80278
 Alpha virt. eigenvalues --    0.81385   0.81632   0.82906   0.83306   0.83579
 Alpha virt. eigenvalues --    0.84699   0.85595   0.86655   0.87614   0.88622
 Alpha virt. eigenvalues --    0.91157   0.92178   0.93284   0.94212   0.94695
 Alpha virt. eigenvalues --    0.97066   0.97333   0.98615   1.00463   1.02408
 Alpha virt. eigenvalues --    1.02736   1.05467   1.06968   1.07673   1.09427
 Alpha virt. eigenvalues --    1.10561   1.11842   1.12446   1.13378   1.14831
 Alpha virt. eigenvalues --    1.16667   1.17160   1.17371   1.19105   1.19518
 Alpha virt. eigenvalues --    1.20832   1.21718   1.22506   1.23425   1.23639
 Alpha virt. eigenvalues --    1.25996   1.26111   1.26374   1.27964   1.28756
 Alpha virt. eigenvalues --    1.29521   1.30945   1.32103   1.32778   1.33739
 Alpha virt. eigenvalues --    1.35018   1.36870   1.38056   1.39518   1.41346
 Alpha virt. eigenvalues --    1.42269   1.42747   1.44513   1.45413   1.46609
 Alpha virt. eigenvalues --    1.47185   1.47527   1.48405   1.48948   1.50488
 Alpha virt. eigenvalues --    1.51771   1.52369   1.52473   1.53883   1.55171
 Alpha virt. eigenvalues --    1.55621   1.56009   1.56334   1.57673   1.58586
 Alpha virt. eigenvalues --    1.59079   1.59634   1.59839   1.61380   1.61792
 Alpha virt. eigenvalues --    1.62027   1.62071   1.62606   1.64285   1.64836
 Alpha virt. eigenvalues --    1.65060   1.65795   1.66548   1.67837   1.68562
 Alpha virt. eigenvalues --    1.68799   1.69152   1.69962   1.70690   1.71105
 Alpha virt. eigenvalues --    1.72157   1.73004   1.73539   1.74216   1.74446
 Alpha virt. eigenvalues --    1.75110   1.76546   1.76961   1.78191   1.78614
 Alpha virt. eigenvalues --    1.79341   1.79521   1.80345   1.80821   1.81977
 Alpha virt. eigenvalues --    1.82794   1.83393   1.85326   1.85630   1.86767
 Alpha virt. eigenvalues --    1.87301   1.88259   1.89220   1.90162   1.91499
 Alpha virt. eigenvalues --    1.93126   1.93370   1.95462   1.95645   1.96862
 Alpha virt. eigenvalues --    1.97197   1.99484   2.01028   2.01821   2.03729
 Alpha virt. eigenvalues --    2.05148   2.05833   2.07780   2.08924   2.09168
 Alpha virt. eigenvalues --    2.11319   2.11601   2.13461   2.14135   2.14854
 Alpha virt. eigenvalues --    2.14989   2.17078   2.18078   2.18833   2.19848
 Alpha virt. eigenvalues --    2.20691   2.21409   2.22463   2.23523   2.24167
 Alpha virt. eigenvalues --    2.26077   2.26702   2.30135   2.31470   2.31624
 Alpha virt. eigenvalues --    2.32765   2.33568   2.34548   2.37211   2.38392
 Alpha virt. eigenvalues --    2.39292   2.40852   2.43481   2.44472   2.46329
 Alpha virt. eigenvalues --    2.47541   2.48698   2.51182   2.51983   2.52717
 Alpha virt. eigenvalues --    2.52855   2.53587   2.55491   2.55646   2.57353
 Alpha virt. eigenvalues --    2.57682   2.58411   2.58939   2.59402   2.60923
 Alpha virt. eigenvalues --    2.61899   2.63380   2.63704   2.65772   2.66521
 Alpha virt. eigenvalues --    2.67099   2.68289   2.68851   2.70596   2.71130
 Alpha virt. eigenvalues --    2.72166   2.72561   2.73649   2.74725   2.75533
 Alpha virt. eigenvalues --    2.76953   2.77941   2.79065   2.79475   2.80840
 Alpha virt. eigenvalues --    2.82188   2.83597   2.84158   2.87297   2.87877
 Alpha virt. eigenvalues --    2.88517   2.90435   2.90801   2.92102   2.92848
 Alpha virt. eigenvalues --    2.93915   2.94467   2.96070   2.97786   3.00011
 Alpha virt. eigenvalues --    3.00753   3.03194   3.03909   3.04837   3.07398
 Alpha virt. eigenvalues --    3.07676   3.08196   3.09233   3.10652   3.13233
 Alpha virt. eigenvalues --    3.13408   3.14074   3.16123   3.16942   3.17967
 Alpha virt. eigenvalues --    3.19778   3.20476   3.21456   3.24267   3.24449
 Alpha virt. eigenvalues --    3.28121   3.28699   3.30634   3.31923   3.34618
 Alpha virt. eigenvalues --    3.36088   3.37966   3.40327   3.41856   3.43072
 Alpha virt. eigenvalues --    3.49196   3.52474   3.60567   3.62981   3.66231
 Alpha virt. eigenvalues --    3.71472   3.79307   3.80355   3.80961   3.83142
 Alpha virt. eigenvalues --    3.84155   3.84298   3.85346   3.86713   3.86930
 Alpha virt. eigenvalues --    3.88221   3.89815   3.91633   3.93429   3.93903
 Alpha virt. eigenvalues --    3.95623   4.03285   4.05012   4.08423   4.13418
 Alpha virt. eigenvalues --    4.15727   4.17240   4.21570   4.27083   4.30642
 Alpha virt. eigenvalues --    4.32842   4.34313   4.37316   4.42362   4.46497
 Alpha virt. eigenvalues --    4.56917   5.12093   5.12562   5.20337   5.23565
 Alpha virt. eigenvalues --    5.26449   5.45084   5.46690   5.47713   5.66002
 Alpha virt. eigenvalues --    5.69791   5.70564   5.77842  23.72627  23.83759
 Alpha virt. eigenvalues --   23.86071  23.90981  23.94462  23.96155  23.98906
 Alpha virt. eigenvalues --   24.01511  24.02917  24.05159  24.06227  24.07644
 Alpha virt. eigenvalues --   24.08613  24.11857  24.28109  50.04352  50.06048
 Alpha virt. eigenvalues --   50.08130  50.13647
          Condensed to atoms (all electrons):
               1          2          3          4          5          6
     1  C   13.259802   2.361977  -2.087490   0.584569   0.659269  -0.766376
     2  C    2.361977  15.486115  -2.767064  -1.139544   0.169888   0.636182
     3  C   -2.087490  -2.767064  10.419534  -1.171866  -0.644679   0.321110
     4  C    0.584569  -1.139544  -1.171866  12.910493  -1.831647  -0.544621
     5  C    0.659269   0.169888  -0.644679  -1.831647   9.423210  -1.800972
     6  C   -0.766376   0.636182   0.321110  -0.544621  -1.800972  10.425493
     7  C   -4.171419  -1.694309   1.227899   0.663158  -0.477283  -1.660142
     8  C   -1.821671  -1.188842  -2.296280   0.366809  -0.094012  -0.341303
     9  C    1.068751   2.622298  -0.381100  -0.058089   0.168539  -0.090523
    10  C   -2.942471  -8.456203   3.282632  -0.663222   0.067720   0.558436
    11  O    0.048766   0.088678   0.010949   0.000816   0.001036   0.027355
    12  C   -0.477254  -0.038594  -0.009220  -0.052533  -0.248646  -0.006831
    13  C   -0.026251  -0.405054   0.191884  -0.087698  -0.092798   0.071823
    14  O    0.028115   0.417690  -0.229071   0.035774   0.003541  -0.008241
    15  C   -0.176689   0.236615  -0.383815  -3.559655   0.824892  -0.450750
    16  C   -0.007426  -0.005558  -0.192103   0.273357  -0.196585   0.135278
    17  O    0.007762   0.017641   0.044371  -0.219396  -0.092525   0.028520
    18  C    0.072430   0.152630   0.261608  -0.010029  -0.254203  -0.170732
    19  O    0.001349   0.003421   0.008354   0.072366   0.001296   0.000045
    20  H   -0.019422  -0.005025   0.477738   0.020619  -0.044800  -0.028892
    21  H   -0.011456  -0.120087   0.382609  -0.033995   0.042988   0.002025
    22  H   -0.015287  -0.045587  -0.006441   0.502192   0.001612  -0.063568
    23  H   -0.010651   0.008613   0.043024  -0.147534   0.439851  -0.051241
    24  H   -0.012250  -0.040312  -0.024257   0.039048   0.473057  -0.085454
    25  H    0.001600  -0.029190  -0.005372   0.024934  -0.045735   0.435098
    26  H    0.034082   0.012462   0.005459   0.014135  -0.074874   0.456713
    27  H   -0.116799   0.015028   0.005197   0.009609  -0.019811  -0.043824
    28  H   -0.011300  -0.027500   0.006559   0.001238  -0.000085  -0.001359
    29  H    0.041065   0.005105   0.008634  -0.000375  -0.000383   0.001150
    30  H   -0.089540  -0.005679   0.005546   0.027421  -0.008844  -0.063456
    31  H   -0.061687   0.007844   0.010499  -0.009052   0.002159   0.034613
    32  H    0.081825   0.016226  -0.002270  -0.004595   0.004660   0.015211
    33  H   -0.019286  -0.097966   0.035682   0.003640  -0.001580   0.001499
    34  H    0.007766   0.113543  -0.010092   0.000404   0.000112  -0.001214
    35  H   -0.006835  -0.018805  -0.022561   0.002156   0.002233   0.002985
    36  H   -0.003490  -0.241658   0.042185  -0.010591   0.001019   0.002059
    37  H    0.001852  -0.000842   0.001519   0.081688  -0.011919   0.001536
    38  H   -0.004315   0.011878   0.040780  -0.104664   0.010691  -0.005672
    39  H   -0.008123   0.003209  -0.009729  -0.065012   0.023513   0.015283
    40  H    0.000670   0.001763   0.008767  -0.004903   0.021062  -0.022661
    41  H   -0.000079   0.008987   0.010673  -0.065003   0.001928   0.001371
    42  H    0.005675  -0.002688  -0.017631   0.123854   0.011171  -0.003086
    43  H   -0.000365  -0.000981   0.004116  -0.016013   0.000389   0.001368
               7          8          9         10         11         12
     1  C   -4.171419  -1.821671   1.068751  -2.942471   0.048766  -0.477254
     2  C   -1.694309  -1.188842   2.622298  -8.456203   0.088678  -0.038594
     3  C    1.227899  -2.296280  -0.381100   3.282632   0.010949  -0.009220
     4  C    0.663158   0.366809  -0.058089  -0.663222   0.000816  -0.052533
     5  C   -0.477283  -0.094012   0.168539   0.067720   0.001036  -0.248646
     6  C   -1.660142  -0.341303  -0.090523   0.558436   0.027355  -0.006831
     7  C   11.847528  -0.294464  -0.663922   0.137781  -0.081803   0.330825
     8  C   -0.294464  13.273101  -2.429784   0.228957   0.305148   0.128881
     9  C   -0.663922  -2.429784  11.561502  -4.863434  -0.047816  -0.136793
    10  C    0.137781   0.228957  -4.863434  18.263444  -0.084290   0.097504
    11  O   -0.081803   0.305148  -0.047816  -0.084290   8.211176  -0.060430
    12  C    0.330825   0.128881  -0.136793   0.097504  -0.060430   6.188397
    13  C   -0.103423   0.228582  -0.848269   0.293882  -0.004102   0.003871
    14  O    0.017727   0.034051  -0.207810   0.101692  -0.001843  -0.004373
    15  C    0.314680  -0.149414   0.121316  -0.413359   0.000300  -0.019536
    16  C   -0.065694  -0.004705  -0.012022  -0.069428   0.000057  -0.009703
    17  O   -0.001421  -0.000207   0.000690  -0.005964   0.000001   0.000737
    18  C    0.075592   0.027712  -0.015424  -0.024713  -0.000174  -0.001691
    19  O   -0.000696   0.000176  -0.000050   0.000788   0.000000   0.000109
    20  H    0.024649  -0.013116   0.011510  -0.033824  -0.000011  -0.008052
    21  H   -0.004947   0.015654  -0.012092   0.100560   0.000029   0.000163
    22  H    0.015779  -0.010981   0.005208  -0.003179   0.000005  -0.000576
    23  H    0.035399  -0.000268   0.000223   0.001929  -0.000003  -0.000037
    24  H    0.024843   0.000598   0.000107  -0.011403   0.000002   0.006655
    25  H   -0.027133   0.015908   0.002915  -0.012598  -0.000085   0.000268
    26  H   -0.089848  -0.004789   0.001100   0.001553   0.000060  -0.007349
    27  H    0.488711  -0.008785  -0.012322   0.021945   0.011265  -0.014936
    28  H    0.017090  -0.030533   0.458401  -0.047810  -0.002589   0.001018
    29  H    0.010994  -0.112064   0.464954  -0.084900  -0.001975  -0.000210
    30  H    0.112889  -0.002260  -0.002081  -0.006335  -0.000147   0.405534
    31  H    0.009296  -0.033958   0.003059   0.000609   0.001511   0.416807
    32  H   -0.176706  -0.001758   0.000377   0.004426   0.000315   0.434409
    33  H   -0.003548  -0.006409   0.001808   0.050252   0.000049   0.000038
    34  H    0.000565  -0.003413  -0.025781  -0.141006   0.000042   0.000130
    35  H    0.001563   0.031320  -0.009521  -0.005083  -0.000116  -0.000188
    36  H   -0.002463  -0.032490   0.031506   0.290296   0.000146   0.000832
    37  H   -0.000317   0.000092  -0.000019  -0.000951   0.000000   0.000143
    38  H    0.001586  -0.000300  -0.000315   0.002612   0.000000  -0.001164
    39  H    0.002584  -0.000372   0.000029   0.001337   0.000000   0.000594
    40  H    0.002507   0.000142  -0.000018   0.001048   0.000000   0.000290
    41  H   -0.000631  -0.000256   0.000080  -0.001234   0.000000   0.000105
    42  H   -0.002265   0.000854   0.000086   0.001827   0.000000   0.000000
    43  H    0.000067  -0.000043   0.000012  -0.000107   0.000000   0.000006
              13         14         15         16         17         18
     1  C   -0.026251   0.028115  -0.176689  -0.007426   0.007762   0.072430
     2  C   -0.405054   0.417690   0.236615  -0.005558   0.017641   0.152630
     3  C    0.191884  -0.229071  -0.383815  -0.192103   0.044371   0.261608
     4  C   -0.087698   0.035774  -3.559655   0.273357  -0.219396  -0.010029
     5  C   -0.092798   0.003541   0.824892  -0.196585  -0.092525  -0.254203
     6  C    0.071823  -0.008241  -0.450750   0.135278   0.028520  -0.170732
     7  C   -0.103423   0.017727   0.314680  -0.065694  -0.001421   0.075592
     8  C    0.228582   0.034051  -0.149414  -0.004705  -0.000207   0.027712
     9  C   -0.848269  -0.207810   0.121316  -0.012022   0.000690  -0.015424
    10  C    0.293882   0.101692  -0.413359  -0.069428  -0.005964  -0.024713
    11  O   -0.004102  -0.001843   0.000300   0.000057   0.000001  -0.000174
    12  C    0.003871  -0.004373  -0.019536  -0.009703   0.000737  -0.001691
    13  C    6.605568  -0.144591  -0.116222   0.028299   0.001466  -0.003491
    14  O   -0.144591   7.992405   0.021168  -0.000664   0.000001  -0.003674
    15  C   -0.116222   0.021168  10.785410  -0.443119   0.518787  -0.899744
    16  C    0.028299  -0.000664  -0.443119   7.076437  -0.034000  -0.927780
    17  O    0.001466   0.000001   0.518787  -0.034000   8.078775  -0.284723
    18  C   -0.003491  -0.003674  -0.899744  -0.927780  -0.284723   7.191273
    19  O    0.000471   0.000009  -0.162833  -0.036413  -0.028429   0.213238
    20  H   -0.008506   0.000949  -0.014411  -0.005840  -0.000411   0.017505
    21  H    0.005594   0.001655  -0.001413  -0.012052  -0.000163  -0.002124
    22  H   -0.004021   0.000096  -0.028032   0.007915  -0.003202  -0.003481
    23  H    0.000038   0.000011   0.015148  -0.005377   0.022568   0.006571
    24  H    0.000486   0.000011  -0.014208   0.009468  -0.002146   0.002574
    25  H   -0.000860   0.000026  -0.010568  -0.001890  -0.000150   0.005040
    26  H   -0.000422   0.000002   0.000325  -0.000306  -0.000104  -0.000147
    27  H    0.001794  -0.000002   0.000935  -0.000096  -0.000002  -0.000052
    28  H   -0.014041  -0.005574   0.000061  -0.000009   0.000000   0.000017
    29  H    0.017187   0.001107   0.000143   0.000035   0.000000  -0.000077
    30  H   -0.000426  -0.000059   0.008556   0.000772   0.000026  -0.000394
    31  H   -0.000151   0.000061   0.000456   0.000013   0.000000  -0.000071
    32  H    0.000160  -0.000010  -0.002512   0.000456  -0.000003  -0.000060
    33  H    0.424353  -0.011658  -0.012081   0.000433  -0.000019   0.003549
    34  H    0.445339  -0.005030  -0.000260  -0.000123   0.000001   0.000712
    35  H    0.384602   0.010981   0.004307  -0.000205   0.000004  -0.001992
    36  H   -0.039395   0.235933  -0.001665  -0.000471   0.000002  -0.000423
    37  H    0.000100  -0.000001  -0.184851   0.500307  -0.001687  -0.023876
    38  H   -0.000261  -0.000129  -0.009232   0.396214   0.011741   0.021790
    39  H    0.000000   0.000008   0.065319   0.357164  -0.012762  -0.000361
    40  H   -0.000178  -0.000001   0.067689  -0.118616   0.252052   0.085113
    41  H    0.001769  -0.000090  -0.007601  -0.001654   0.012716   0.425786
    42  H   -0.001147   0.000043  -0.159165   0.001554  -0.010470   0.419192
    43  H    0.000002   0.000001   0.046132  -0.020447   0.029979  -0.005564
              19         20         21         22         23         24
     1  C    0.001349  -0.019422  -0.011456  -0.015287  -0.010651  -0.012250
     2  C    0.003421  -0.005025  -0.120087  -0.045587   0.008613  -0.040312
     3  C    0.008354   0.477738   0.382609  -0.006441   0.043024  -0.024257
     4  C    0.072366   0.020619  -0.033995   0.502192  -0.147534   0.039048
     5  C    0.001296  -0.044800   0.042988   0.001612   0.439851   0.473057
     6  C    0.000045  -0.028892   0.002025  -0.063568  -0.051241  -0.085454
     7  C   -0.000696   0.024649  -0.004947   0.015779   0.035399   0.024843
     8  C    0.000176  -0.013116   0.015654  -0.010981  -0.000268   0.000598
     9  C   -0.000050   0.011510  -0.012092   0.005208   0.000223   0.000107
    10  C    0.000788  -0.033824   0.100560  -0.003179   0.001929  -0.011403
    11  O    0.000000  -0.000011   0.000029   0.000005  -0.000003   0.000002
    12  C    0.000109  -0.008052   0.000163  -0.000576  -0.000037   0.006655
    13  C    0.000471  -0.008506   0.005594  -0.004021   0.000038   0.000486
    14  O    0.000009   0.000949   0.001655   0.000096   0.000011   0.000011
    15  C   -0.162833  -0.014411  -0.001413  -0.028032   0.015148  -0.014208
    16  C   -0.036413  -0.005840  -0.012052   0.007915  -0.005377   0.009468
    17  O   -0.028429  -0.000411  -0.000163  -0.003202   0.022568  -0.002146
    18  C    0.213238   0.017505  -0.002124  -0.003481   0.006571   0.002574
    19  O    8.096039  -0.000210   0.000346  -0.001017  -0.000148  -0.000009
    20  H   -0.000210   0.394834  -0.027380   0.003023   0.000248   0.001466
    21  H    0.000346  -0.027380   0.485051  -0.002647  -0.000195   0.000150
    22  H   -0.001017   0.003023  -0.002647   0.435789  -0.003015   0.003886
    23  H   -0.000148   0.000248  -0.000195  -0.003015   0.502352  -0.029277
    24  H   -0.000009   0.001466   0.000150   0.003886  -0.029277   0.455251
    25  H    0.000009   0.000196  -0.000049   0.003834  -0.004576   0.004851
    26  H   -0.000001   0.000014   0.000003   0.000226  -0.006593  -0.003083
    27  H    0.000000  -0.000102   0.000006  -0.000135  -0.000101  -0.000015
    28  H    0.000000   0.000049  -0.000041  -0.000001   0.000000   0.000000
    29  H    0.000000  -0.000015   0.000038  -0.000002   0.000000   0.000000
    30  H   -0.000001  -0.000528  -0.000071  -0.000041   0.000069  -0.001475
    31  H    0.000000   0.000119  -0.000005   0.000011  -0.000003  -0.000087
    32  H    0.000000  -0.000052   0.000004   0.000009  -0.000129   0.000353
    33  H    0.000044   0.000028   0.002574   0.000371   0.000002   0.000004
    34  H   -0.000002   0.000002  -0.000316  -0.000010   0.000000   0.000000
    35  H   -0.000003   0.000025   0.000202   0.000253  -0.000001  -0.000001
    36  H    0.000001  -0.000155  -0.000144   0.000008   0.000000   0.000001
    37  H    0.015448  -0.000106  -0.000340  -0.000244  -0.000072   0.000028
    38  H   -0.001016  -0.000072  -0.000197   0.000087   0.000040   0.000028
    39  H   -0.001302   0.000335   0.000141  -0.000037   0.001036  -0.001995
    40  H    0.000473   0.000085   0.000103   0.000905   0.000806   0.000568
    41  H   -0.049376  -0.000208   0.003352  -0.000233   0.000002   0.000027
    42  H   -0.032216   0.000037  -0.000706   0.003201   0.000035   0.000022
    43  H    0.270941   0.000011  -0.000124   0.000131   0.000062  -0.000005
              25         26         27         28         29         30
     1  C    0.001600   0.034082  -0.116799  -0.011300   0.041065  -0.089540
     2  C   -0.029190   0.012462   0.015028  -0.027500   0.005105  -0.005679
     3  C   -0.005372   0.005459   0.005197   0.006559   0.008634   0.005546
     4  C    0.024934   0.014135   0.009609   0.001238  -0.000375   0.027421
     5  C   -0.045735  -0.074874  -0.019811  -0.000085  -0.000383  -0.008844
     6  C    0.435098   0.456713  -0.043824  -0.001359   0.001150  -0.063456
     7  C   -0.027133  -0.089848   0.488711   0.017090   0.010994   0.112889
     8  C    0.015908  -0.004789  -0.008785  -0.030533  -0.112064  -0.002260
     9  C    0.002915   0.001100  -0.012322   0.458401   0.464954  -0.002081
    10  C   -0.012598   0.001553   0.021945  -0.047810  -0.084900  -0.006335
    11  O   -0.000085   0.000060   0.011265  -0.002589  -0.001975  -0.000147
    12  C    0.000268  -0.007349  -0.014936   0.001018  -0.000210   0.405534
    13  C   -0.000860  -0.000422   0.001794  -0.014041   0.017187  -0.000426
    14  O    0.000026   0.000002  -0.000002  -0.005574   0.001107  -0.000059
    15  C   -0.010568   0.000325   0.000935   0.000061   0.000143   0.008556
    16  C   -0.001890  -0.000306  -0.000096  -0.000009   0.000035   0.000772
    17  O   -0.000150  -0.000104  -0.000002   0.000000   0.000000   0.000026
    18  C    0.005040  -0.000147  -0.000052   0.000017  -0.000077  -0.000394
    19  O    0.000009  -0.000001   0.000000   0.000000   0.000000  -0.000001
    20  H    0.000196   0.000014  -0.000102   0.000049  -0.000015  -0.000528
    21  H   -0.000049   0.000003   0.000006  -0.000041   0.000038  -0.000071
    22  H    0.003834   0.000226  -0.000135  -0.000001  -0.000002  -0.000041
    23  H   -0.004576  -0.006593  -0.000101   0.000000   0.000000   0.000069
    24  H    0.004851  -0.003083  -0.000015   0.000000   0.000000  -0.001475
    25  H    0.475289  -0.026803  -0.006768   0.000004  -0.000007  -0.000122
    26  H   -0.026803   0.489224  -0.005020   0.000000  -0.000002   0.000251
    27  H   -0.006768  -0.005020   0.484356  -0.000020   0.000017   0.005275
    28  H    0.000004   0.000000  -0.000020   0.404936  -0.016485  -0.000002
    29  H   -0.000007  -0.000002   0.000017  -0.016485   0.424032   0.000003
    30  H   -0.000122   0.000251   0.005275  -0.000002   0.000003   0.474614
    31  H   -0.000277  -0.000161  -0.007496   0.000036  -0.000006  -0.028633
    32  H    0.000171   0.003233  -0.002815  -0.000003   0.000001  -0.026950
    33  H   -0.000004   0.000000  -0.000002  -0.000236   0.000360  -0.000001
    34  H    0.000004   0.000000  -0.000002   0.000392   0.001051   0.000000
    35  H   -0.000032   0.000000  -0.000013   0.000124  -0.000373  -0.000001
    36  H   -0.000001   0.000000   0.000001  -0.000341   0.000305  -0.000007
    37  H    0.000002  -0.000001   0.000000   0.000000   0.000000  -0.000004
    38  H    0.000005  -0.000001   0.000000   0.000000   0.000000  -0.000022
    39  H   -0.000025   0.000007  -0.000001   0.000000   0.000000   0.000012
    40  H    0.000172   0.000095  -0.000001   0.000000   0.000000  -0.000009
    41  H   -0.000004  -0.000001   0.000000   0.000000   0.000000   0.000000
    42  H    0.000028   0.000001   0.000001   0.000000   0.000000   0.000000
    43  H   -0.000003   0.000000   0.000000   0.000000   0.000000   0.000000
              31         32         33         34         35         36
     1  C   -0.061687   0.081825  -0.019286   0.007766  -0.006835  -0.003490
     2  C    0.007844   0.016226  -0.097966   0.113543  -0.018805  -0.241658
     3  C    0.010499  -0.002270   0.035682  -0.010092  -0.022561   0.042185
     4  C   -0.009052  -0.004595   0.003640   0.000404   0.002156  -0.010591
     5  C    0.002159   0.004660  -0.001580   0.000112   0.002233   0.001019
     6  C    0.034613   0.015211   0.001499  -0.001214   0.002985   0.002059
     7  C    0.009296  -0.176706  -0.003548   0.000565   0.001563  -0.002463
     8  C   -0.033958  -0.001758  -0.006409  -0.003413   0.031320  -0.032490
     9  C    0.003059   0.000377   0.001808  -0.025781  -0.009521   0.031506
    10  C    0.000609   0.004426   0.050252  -0.141006  -0.005083   0.290296
    11  O    0.001511   0.000315   0.000049   0.000042  -0.000116   0.000146
    12  C    0.416807   0.434409   0.000038   0.000130  -0.000188   0.000832
    13  C   -0.000151   0.000160   0.424353   0.445339   0.384602  -0.039395
    14  O    0.000061  -0.000010  -0.011658  -0.005030   0.010981   0.235933
    15  C    0.000456  -0.002512  -0.012081  -0.000260   0.004307  -0.001665
    16  C    0.000013   0.000456   0.000433  -0.000123  -0.000205  -0.000471
    17  O    0.000000  -0.000003  -0.000019   0.000001   0.000004   0.000002
    18  C   -0.000071  -0.000060   0.003549   0.000712  -0.001992  -0.000423
    19  O    0.000000   0.000000   0.000044  -0.000002  -0.000003   0.000001
    20  H    0.000119  -0.000052   0.000028   0.000002   0.000025  -0.000155
    21  H   -0.000005   0.000004   0.002574  -0.000316   0.000202  -0.000144
    22  H    0.000011   0.000009   0.000371  -0.000010   0.000253   0.000008
    23  H   -0.000003  -0.000129   0.000002   0.000000  -0.000001   0.000000
    24  H   -0.000087   0.000353   0.000004   0.000000  -0.000001   0.000001
    25  H   -0.000277   0.000171  -0.000004   0.000004  -0.000032  -0.000001
    26  H   -0.000161   0.003233   0.000000   0.000000   0.000000   0.000000
    27  H   -0.007496  -0.002815  -0.000002  -0.000002  -0.000013   0.000001
    28  H    0.000036  -0.000003  -0.000236   0.000392   0.000124  -0.000341
    29  H   -0.000006   0.000001   0.000360   0.001051  -0.000373   0.000305
    30  H   -0.028633  -0.026950  -0.000001   0.000000  -0.000001  -0.000007
    31  H    0.486886  -0.021469   0.000000   0.000000   0.000000  -0.000001
    32  H   -0.021469   0.489926   0.000000   0.000000   0.000000   0.000000
    33  H    0.000000   0.000000   0.467219  -0.027141  -0.021859   0.001128
    34  H    0.000000   0.000000  -0.027141   0.460972  -0.022783  -0.001337
    35  H    0.000000   0.000000  -0.021859  -0.022783   0.464854   0.000611
    36  H   -0.000001   0.000000   0.001128  -0.001337   0.000611   0.435340
    37  H    0.000000   0.000000  -0.000001   0.000000   0.000000   0.000000
    38  H    0.000001   0.000001   0.000006   0.000000   0.000000   0.000004
    39  H    0.000000  -0.000004   0.000000   0.000000   0.000000   0.000000
    40  H    0.000000   0.000000   0.000000   0.000000   0.000000   0.000000
    41  H    0.000000   0.000000  -0.000309  -0.000011   0.000000   0.000009
    42  H    0.000000   0.000000   0.000715   0.000000   0.000023   0.000001
    43  H    0.000000   0.000000  -0.000002   0.000000   0.000000   0.000000
              37         38         39         40         41         42
     1  C    0.001852  -0.004315  -0.008123   0.000670  -0.000079   0.005675
     2  C   -0.000842   0.011878   0.003209   0.001763   0.008987  -0.002688
     3  C    0.001519   0.040780  -0.009729   0.008767   0.010673  -0.017631
     4  C    0.081688  -0.104664  -0.065012  -0.004903  -0.065003   0.123854
     5  C   -0.011919   0.010691   0.023513   0.021062   0.001928   0.011171
     6  C    0.001536  -0.005672   0.015283  -0.022661   0.001371  -0.003086
     7  C   -0.000317   0.001586   0.002584   0.002507  -0.000631  -0.002265
     8  C    0.000092  -0.000300  -0.000372   0.000142  -0.000256   0.000854
     9  C   -0.000019  -0.000315   0.000029  -0.000018   0.000080   0.000086
    10  C   -0.000951   0.002612   0.001337   0.001048  -0.001234   0.001827
    11  O    0.000000   0.000000   0.000000   0.000000   0.000000   0.000000
    12  C    0.000143  -0.001164   0.000594   0.000290   0.000105   0.000000
    13  C    0.000100  -0.000261   0.000000  -0.000178   0.001769  -0.001147
    14  O   -0.000001  -0.000129   0.000008  -0.000001  -0.000090   0.000043
    15  C   -0.184851  -0.009232   0.065319   0.067689  -0.007601  -0.159165
    16  C    0.500307   0.396214   0.357164  -0.118616  -0.001654   0.001554
    17  O   -0.001687   0.011741  -0.012762   0.252052   0.012716  -0.010470
    18  C   -0.023876   0.021790  -0.000361   0.085113   0.425786   0.419192
    19  O    0.015448  -0.001016  -0.001302   0.000473  -0.049376  -0.032216
    20  H   -0.000106  -0.000072   0.000335   0.000085  -0.000208   0.000037
    21  H   -0.000340  -0.000197   0.000141   0.000103   0.003352  -0.000706
    22  H   -0.000244   0.000087  -0.000037   0.000905  -0.000233   0.003201
    23  H   -0.000072   0.000040   0.001036   0.000806   0.000002   0.000035
    24  H    0.000028   0.000028  -0.001995   0.000568   0.000027   0.000022
    25  H    0.000002   0.000005  -0.000025   0.000172  -0.000004   0.000028
    26  H   -0.000001  -0.000001   0.000007   0.000095  -0.000001   0.000001
    27  H    0.000000   0.000000  -0.000001  -0.000001   0.000000   0.000001
    28  H    0.000000   0.000000   0.000000   0.000000   0.000000   0.000000
    29  H    0.000000   0.000000   0.000000   0.000000   0.000000   0.000000
    30  H   -0.000004  -0.000022   0.000012  -0.000009   0.000000   0.000000
    31  H    0.000000   0.000001   0.000000   0.000000   0.000000   0.000000
    32  H    0.000000   0.000001  -0.000004   0.000000   0.000000   0.000000
    33  H   -0.000001   0.000006   0.000000   0.000000  -0.000309   0.000715
    34  H    0.000000   0.000000   0.000000   0.000000  -0.000011   0.000000
    35  H    0.000000   0.000000   0.000000   0.000000   0.000000   0.000023
    36  H    0.000000   0.000004   0.000000   0.000000   0.000009   0.000001
    37  H    0.464895  -0.020269  -0.024594   0.000196   0.000508   0.000162
    38  H   -0.020269   0.459278  -0.019122   0.000128   0.001856  -0.000111
    39  H   -0.024594  -0.019122   0.462873  -0.000470   0.000042  -0.000302
    40  H    0.000196   0.000128  -0.000470   0.397147  -0.000176  -0.000119
    41  H    0.000508   0.001856   0.000042  -0.000176   0.477910  -0.035881
    42  H    0.000162  -0.000111  -0.000302  -0.000119  -0.035881   0.503489
    43  H   -0.001360   0.000057   0.000292  -0.002777   0.004281  -0.005847
              43
     1  C   -0.000365
     2  C   -0.000981
     3  C    0.004116
     4  C   -0.016013
     5  C    0.000389
     6  C    0.001368
     7  C    0.000067
     8  C   -0.000043
     9  C    0.000012
    10  C   -0.000107
    11  O    0.000000
    12  C    0.000006
    13  C    0.000002
    14  O    0.000001
    15  C    0.046132
    16  C   -0.020447
    17  O    0.029979
    18  C   -0.005564
    19  O    0.270941
    20  H    0.000011
    21  H   -0.000124
    22  H    0.000131
    23  H    0.000062
    24  H   -0.000005
    25  H   -0.000003
    26  H    0.000000
    27  H    0.000000
    28  H    0.000000
    29  H    0.000000
    30  H    0.000000
    31  H    0.000000
    32  H    0.000000
    33  H   -0.000002
    34  H    0.000000
    35  H    0.000000
    36  H    0.000000
    37  H   -0.001360
    38  H    0.000057
    39  H    0.000292
    40  H   -0.002777
    41  H    0.004281
    42  H   -0.005847
    43  H    0.398851
 Mulliken charges:
               1
     1  C    0.600610
     2  C   -0.066302
     3  C   -0.596285
     4  C    0.041756
     5  C   -0.414455
     6  C   -0.964230
     7  C    0.158724
     8  C    0.224492
     9  C   -0.707286
    10  C    0.360284
    11  O   -0.422323
    12  C   -0.919196
    13  C   -0.805960
    14  O   -0.280238
    15  C    0.188896
    16  C   -0.615473
    17  O   -0.330058
    18  C   -0.347331
    19  O   -0.371202
    20  H    0.257692
    21  H    0.187298
    22  H    0.207193
    23  H    0.181198
    24  H    0.202494
    25  H    0.201900
    26  H    0.200560
    27  H    0.194980
    28  H    0.268004
    29  H    0.240693
    30  H    0.196120
    31  H    0.189080
    32  H    0.187572
    33  H    0.208350
    34  H    0.207485
    35  H    0.204130
    36  H    0.293242
    37  H    0.202979
    38  H    0.208078
    39  H    0.210432
    40  H    0.308149
    41  H    0.211343
    42  H    0.199664
    43  H    0.296941
 Sum of Mulliken charges =   0.00000
 Mulliken charges with hydrogens summed into heavy atoms:
               1
     1  C    0.600610
     2  C   -0.066302
     3  C   -0.151295
     4  C    0.248949
     5  C   -0.030763
     6  C   -0.561770
     7  C    0.353704
     8  C    0.224492
     9  C   -0.198589
    10  C    0.360284
    11  O   -0.422323
    12  C   -0.346424
    13  C   -0.185995
    14  O    0.013004
    15  C    0.188896
    16  C    0.006017
    17  O   -0.021909
    18  C    0.063676
    19  O   -0.074260
 Electronic spatial extent (au):  <R**2>=           5689.0549
 Charge=              0.0000 electrons
 Dipole moment (field-independent basis, Debye):
    X=              2.4578    Y=             -0.6850    Z=              1.1339  Tot=              2.7920
 Quadrupole moment (field-independent basis, Debye-Ang):
   XX=           -152.2111   YY=           -102.3471   ZZ=           -119.9297
   XY=             29.9435   XZ=             -0.9892   YZ=              4.9808
 Traceless Quadrupole moment (field-independent basis, Debye-Ang):
   XX=            -27.3818   YY=             22.4822   ZZ=              4.8996
   XY=             29.9435   XZ=             -0.9892   YZ=              4.9808
 Octapole moment (field-independent basis, Debye-Ang**2):
  XXX=             89.7708  YYY=            -34.4378  ZZZ=             -4.1612  XYY=            -30.5418
  XXY=             13.9893  XXZ=             35.8045  XZZ=              8.0729  YZZ=             -3.9741
  YYZ=              1.0978  XYZ=             -4.5772
 Hexadecapole moment (field-independent basis, Debye-Ang**3):
 XXXX=          -5626.6119 YYYY=          -1844.1759 ZZZZ=           -621.6302 XXXY=            591.2541
 XXXZ=           -180.1953 YYYX=            206.2902 YYYZ=            -54.5383 ZZZX=              3.9776
 ZZZY=              2.7714 XXYY=          -1136.4408 XXZZ=           -915.7013 YYZZ=           -453.9292
 XXYZ=             25.7871 YYXZ=            -12.3017 ZZXY=              0.4935
 N-N= 1.591875330429D+03 E-N=-5.252568034095D+03  KE= 8.827902419268D+02
 1\1\GINC-SNODE07\SP\RmPW1PW91\6-311+G(d,p)\C15H24O4\ROOT\25-Jan-2024\0
 \\# nmr=giao mpw1pw91/6-311+g(d,p) scrf(smd,solvent=methanol,read) gue
 ss=read geom=check\\NMR calculation\\0,1\C,0,-1.8763104754,0.555289345
 ,-0.114853884\C,0,-1.0434630101,-0.4637689076,0.205340251\C,0,0.393221
 5926,-0.3970982201,0.6450224762\C,0,1.3304375498,0.4747613455,-0.22772
 19647\C,0,1.0107141173,1.9793159959,-0.1152068592\C,0,-0.2779975499,2.
 4308290821,-0.8221808315\C,0,-1.6237501474,2.0408594359,-0.1786444157\
 C,0,-3.2263785344,0.0184020423,-0.3665794518\C,0,-3.2231212723,-1.4729
 900867,-0.0859254273\C,0,-1.732580634,-1.8279874472,0.1026011876\O,0,-
 4.2062120716,0.6713171079,-0.7270314461\C,0,-1.8370501391,2.6881259519
 ,1.2060158609\C,0,-1.1834372191,-2.6464861871,-1.0744563828\O,0,-1.475
 5424809,-2.5170481319,1.3381181169\C,0,2.835840191,0.1805649669,0.0679
 458864\C,0,3.2728969921,0.5402655353,1.4900151075\O,0,3.6396510685,0.9
 197773435,-0.8902590187\C,0,3.1971153365,-1.2854462003,-0.2602784086\O
 ,0,4.6098408506,-1.4796029778,-0.2550301871\H,0,0.4093617551,-0.013367
 7415,1.6755578391\H,0,0.7722597356,-1.4196945186,0.7074608936\H,0,1.18
 38993416,0.182637876,-1.27774903\H,0,1.8361222451,2.5382300527,-0.5708
 409\H,0,0.9837508389,2.2756970738,0.9415722745\H,0,-0.262194925,2.0595
 417716,-1.856581807\H,0,-0.261221163,3.5271563118,-0.891010823\H,0,-2.
 4065123888,2.4471932204,-0.8336366792\H,0,-3.7685219953,-1.6559820243,
 0.8477717793\H,0,-3.727462364,-2.0269926239,-0.8843942732\H,0,-1.13305
 2864,2.3052479579,1.9530899821\H,0,-2.8513511556,2.4902622803,1.571941
 1809\H,0,-1.7076700069,3.7758609363,1.144264192\H,0,-0.1056600513,-2.8
 121914572,-0.9746664958\H,0,-1.6783258547,-3.6255368696,-1.1051762574\
 H,0,-1.3725441105,-2.1416065254,-2.0278278415\H,0,-1.7748087922,-3.435
 9899883,1.2276838182\H,0,4.3205096851,0.2598148731,1.6396843248\H,0,2.
 6710971149,0.0129809567,2.2374046369\H,0,3.1764312974,1.6161081958,1.6
 763874554\H,0,3.9087634248,1.7602134007,-0.4853058402\H,0,2.7866323075
 ,-1.9768046821,0.4790712297\H,0,2.7786828924,-1.5440213389,-1.24585609
 87\H,0,4.9614408686,-0.7131371308,-0.7463341697\\Version=ES64L-G09RevD
 .01\State=1-A\HF=-887.0184373\RMSD=2.697e-09\Dipole=0.9637657,-0.26903
 68,0.4532387\Quadrupole=-20.633864,16.9044907,3.7293733,21.9821604,-0.
 7374829,4.1156954\PG=C01 [X(C15H24O4)]\\@


 MUD THROWN IS GROUND LOST -- FROM A TEA BAG
 Job cpu time:       0 days  1 hours 26 minutes 21.2 seconds.
 File lengths (MBytes):  RWF=    325 Int=      0 D2E=      0 Chk=    483 Scr=      1
 Normal termination of Gaussian 09 at Thu Jan 25 13:41:37 2024.
