# Supplementary material for: New patchoulol- and guaiane-type sesquiterpenoids from Sanguisorba officinalis with anti-melanogenic activity
Source: Nat Prod Bioprospect. 2026 May 12;16(1):63. doi: 10.1007/s13659-026-00616-0 (PMC13161421; doi:10.1007/s13659-026-00616-0)
Supplement: Supplementary file 2 — Additional file 2. It includes the calculated NMR data of compound 11. [file 13659_2026_616_MOESM2_ESM.zip › New folder/11S-nmr-25.log]

 Entering Gaussian System, Link 0=/gpfs/home/zhengshan/software/Gaussian/g09/g09
 Input=DY-202A-7R_25-2.gjf
 Output=DY-202A-7R_25-2.log
 Initial command:
 /gpfs/home/zhengshan/software/Gaussian/g09/l1.exe "/gpfs/home/zhengshan/software/Gaussian/g09/scratch/zhengshan/%J/Gau-3663.inp" -scrdir="/gpfs/home/zhengshan/software/Gaussian/g09/scratch/zhengshan/%J/"
 Entering Link 1 = /gpfs/home/zhengshan/software/Gaussian/g09/l1.exe PID=      3664.
  
 Copyright (c) 1988,1990,1992,1993,1995,1998,2003,2009,2013,
            Gaussian, Inc.  All Rights Reserved.
  
 This is part of the Gaussian(R) 09 program.  It is based on
 the Gaussian(R) 03 system (copyright 2003, Gaussian, Inc.),
 the Gaussian(R) 98 system (copyright 1998, Gaussian, Inc.),
 the Gaussian(R) 94 system (copyright 1995, Gaussian, Inc.),
 the Gaussian 92(TM) system (copyright 1992, Gaussian, Inc.),
 the Gaussian 90(TM) system (copyright 1990, Gaussian, Inc.),
 the Gaussian 88(TM) system (copyright 1988, Gaussian, Inc.),
 the Gaussian 86(TM) system (copyright 1986, Carnegie Mellon
 University), and the Gaussian 82(TM) system (copyright 1983,
 Carnegie Mellon University). Gaussian is a federally registered
 trademark of Gaussian, Inc.
  
 This software contains proprietary and confidential information,
 including trade secrets, belonging to Gaussian, Inc.
  
 This software is provided under written license and may be
 used, copied, transmitted, or stored only in accord with that
 written license.
  
 The following legend is applicable only to US Government
 contracts under FAR:
  
                    RESTRICTED RIGHTS LEGEND
  
 Use, reproduction and disclosure by the US Government is
 subject to restrictions as set forth in subparagraphs (a)
 and (c) of the Commercial Computer Software - Restricted
 Rights clause in FAR 52.227-19.
  
 Gaussian, Inc.
 340 Quinnipiac St., Bldg. 40, Wallingford CT 06492
  
  
 ---------------------------------------------------------------
 Warning -- This program may not be used in any manner that
 competes with the business of Gaussian, Inc. or will provide
 assistance to any competitor of Gaussian, Inc.  The licensee
 of this program is prohibited from giving any competitor of
 Gaussian, Inc. access to this program.  By using this program,
 the user acknowledges that Gaussian, Inc. is engaged in the
 business of creating and licensing software in the field of
 computational chemistry and represents and warrants to the
 licensee that it is not a competitor of Gaussian, Inc. and that
 it will not use this program in any manner prohibited above.
 ---------------------------------------------------------------
  

 Cite this work as:
 Gaussian 09, Revision D.01,
 M. J. Frisch, G. W. Trucks, H. B. Schlegel, G. E. Scuseria, 
 M. A. Robb, J. R. Cheeseman, G. Scalmani, V. Barone, B. Mennucci, 
 G. A. Petersson, H. Nakatsuji, M. Caricato, X. Li, H. P. Hratchian, 
 A. F. Izmaylov, J. Bloino, G. Zheng, J. L. Sonnenberg, M. Hada, 
 M. Ehara, K. Toyota, R. Fukuda, J. Hasegawa, M. Ishida, T. Nakajima, 
 Y. Honda, O. Kitao, H. Nakai, T. Vreven, J. A. Montgomery, Jr., 
 J. E. Peralta, F. Ogliaro, M. Bearpark, J. J. Heyd, E. Brothers, 
 K. N. Kudin, V. N. Staroverov, T. Keith, R. Kobayashi, J. Normand, 
 K. Raghavachari, A. Rendell, J. C. Burant, S. S. Iyengar, J. Tomasi, 
 M. Cossi, N. Rega, J. M. Millam, M. Klene, J. E. Knox, J. B. Cross, 
 V. Bakken, C. Adamo, J. Jaramillo, R. Gomperts, R. E. Stratmann, 
 O. Yazyev, A. J. Austin, R. Cammi, C. Pomelli, J. W. Ochterski, 
 R. L. Martin, K. Morokuma, V. G. Zakrzewski, G. A. Voth, 
 P. Salvador, J. J. Dannenberg, S. Dapprich, A. D. Daniels, 
 O. Farkas, J. B. Foresman, J. V. Ortiz, J. Cioslowski, 
 and D. J. Fox, Gaussian, Inc., Wallingford CT, 2013.
 
 ******************************************
 Gaussian 09:  ES64L-G09RevD.01 24-Apr-2013
                25-Jan-2024 
 ******************************************
 %chk=DY-202A-7R_25.chk
 %mem=16GB
 %nprocshared=4
 Will use up to    4 processors via shared memory.
 ----------------------------------------------------------------------
 # nmr=giao mpw1pw91/6-311+g(d,p) scrf(smd,solvent=methanol,read) guess
 =read geom=check
 ----------------------------------------------------------------------
 1/29=2,38=1,40=2/1;
 2/12=2,40=1/2;
 3/5=4,6=6,7=111,11=2,14=-4,16=1,25=1,30=1,70=32203,72=3,74=-7,116=-2/1,2,8,3;
 4/5=1/1;
 5/5=2,38=6,53=3/2;
 8/6=1,10=90,11=11/1;
 10/13=100,45=16/2;
 6/7=2,8=2,9=2,10=2,28=1/1;
 99/9=1/99;
 ---------------
 NMR calculation
 ---------------
 Structure from the checkpoint file:  "DY-202A-7R_25.chk"
 Charge =  0 Multiplicity = 1
 Redundant internal coordinates found in file.
 C,0,-1.7533247119,0.6171901258,-0.1296525693
 C,0,-0.9587496808,-0.3898500137,0.3043678928
 C,0,0.4508392835,-0.3055134776,0.8197985031
 C,0,1.4447068851,0.4350245418,-0.1097506016
 C,0,1.1788047129,1.9543295076,-0.1539327261
 C,0,-0.0818940537,2.383569782,-0.9236331035
 C,0,-1.4532344955,2.0878072334,-0.2795188843
 C,0,-3.0916354832,0.0813081571,-0.4365346773
 C,0,-3.1248884376,-1.3928624696,-0.0728737868
 C,0,-1.6514090633,-1.7515247934,0.217413307
 O,0,-4.0385158954,0.7214161318,-0.8951456449
 C,0,-1.6621684577,2.8302080773,1.0566810091
 C,0,-1.036469703,-2.6108387698,-0.8975612582
 O,0,-1.4730812714,-2.3977311448,1.4886591729
 C,0,2.9329586327,0.1143057646,0.2431320433
 C,0,3.3640749013,0.6262833616,1.6184855569
 O,0,3.7946439484,0.7923511419,-0.7042663436
 C,0,3.2509899005,-1.3950916225,0.1628593808
 O,0,2.8051911116,-2.0285659635,-1.0391986552
 H,0,0.4292064284,0.204519863,1.7938031683
 H,0,0.7948673381,-1.321364581,1.0222851736
 H,0,1.3023824887,0.0378777106,-1.1250567387
 H,0,2.0368127797,2.4347242913,-0.6362436889
 H,0,1.1402969134,2.3520954375,0.8687079544
 H,0,-0.0604885957,1.9296868761,-1.9244519605
 H,0,-0.0287273944,3.469807535,-1.0799330106
 H,0,-2.2096319445,2.4778484416,-0.974071087
 H,0,-3.7217991702,-1.5172877558,0.8386304778
 H,0,-3.5926379613,-1.9859616747,-0.8653860021
 H,0,-0.9929165412,2.4611871504,1.8415436446
 H,0,-2.692099661,2.7052287396,1.4112130408
 H,0,-1.4775474733,3.9045792824,0.931816507
 H,0,0.0412999796,-2.7400540316,-0.7548561612
 H,0,-1.5061741476,-3.6027641843,-0.9005546183
 H,0,-1.2030226173,-2.1544988535,-1.8793628714
 H,0,-1.771709897,-3.3183940984,1.3921117284
 H,0,4.4123948547,0.3669279861,1.8081009826
 H,0,2.7566260743,0.1851061592,2.4150711454
 H,0,3.274006314,1.7151442087,1.6768927298
 H,0,3.447797971,0.6245657136,-1.5973995484
 H,0,4.3377047687,-1.511010314,0.2741452081
 H,0,2.775175208,-1.9409616327,0.9814542804
 H,0,3.3535461625,-1.7011178387,-1.771888969
 Recover connectivity data from disk.
                          Input orientation:                          
 ---------------------------------------------------------------------
 Center     Atomic      Atomic             Coordinates (Angstroms)
 Number     Number       Type             X           Y           Z
 ---------------------------------------------------------------------
      1          6           0       -1.753325    0.617190   -0.129653
      2          6           0       -0.958750   -0.389850    0.304368
      3          6           0        0.450839   -0.305513    0.819799
      4          6           0        1.444707    0.435025   -0.109751
      5          6           0        1.178805    1.954330   -0.153933
      6          6           0       -0.081894    2.383570   -0.923633
      7          6           0       -1.453234    2.087807   -0.279519
      8          6           0       -3.091635    0.081308   -0.436535
      9          6           0       -3.124888   -1.392862   -0.072874
     10          6           0       -1.651409   -1.751525    0.217413
     11          8           0       -4.038516    0.721416   -0.895146
     12          6           0       -1.662168    2.830208    1.056681
     13          6           0       -1.036470   -2.610839   -0.897561
     14          8           0       -1.473081   -2.397731    1.488659
     15          6           0        2.932959    0.114306    0.243132
     16          6           0        3.364075    0.626283    1.618486
     17          8           0        3.794644    0.792351   -0.704266
     18          6           0        3.250990   -1.395092    0.162859
     19          8           0        2.805191   -2.028566   -1.039199
     20          1           0        0.429206    0.204520    1.793803
     21          1           0        0.794867   -1.321365    1.022285
     22          1           0        1.302382    0.037878   -1.125057
     23          1           0        2.036813    2.434724   -0.636244
     24          1           0        1.140297    2.352095    0.868708
     25          1           0       -0.060489    1.929687   -1.924452
     26          1           0       -0.028727    3.469808   -1.079933
     27          1           0       -2.209632    2.477848   -0.974071
     28          1           0       -3.721799   -1.517288    0.838630
     29          1           0       -3.592638   -1.985962   -0.865386
     30          1           0       -0.992917    2.461187    1.841544
     31          1           0       -2.692100    2.705229    1.411213
     32          1           0       -1.477547    3.904579    0.931817
     33          1           0        0.041300   -2.740054   -0.754856
     34          1           0       -1.506174   -3.602764   -0.900555
     35          1           0       -1.203023   -2.154499   -1.879363
     36          1           0       -1.771710   -3.318394    1.392112
     37          1           0        4.412395    0.366928    1.808101
     38          1           0        2.756626    0.185106    2.415071
     39          1           0        3.274006    1.715144    1.676893
     40          1           0        3.447798    0.624566   -1.597400
     41          1           0        4.337705   -1.511010    0.274145
     42          1           0        2.775175   -1.940962    0.981454
     43          1           0        3.353546   -1.701118   -1.771889
 ---------------------------------------------------------------------
                    Distance matrix (angstroms):
                    1          2          3          4          5
     1  C    0.000000
     2  C    1.354198   0.000000
     3  C    2.571221   1.503237   0.000000
     4  C    3.203277   2.574590   1.549268   0.000000
     5  C    3.222718   3.205364   2.566121   1.543031   0.000000
     6  C    2.558160   3.157328   3.248773   2.605714   1.538196
     7  C    1.508386   2.593111   3.249920   3.340446   2.638412
     8  C    1.473914   2.306540   3.778509   4.561831   4.671695
     9  C    2.434075   2.416713   3.842528   4.921761   5.452709
    10  C    2.396174   1.530195   2.621691   3.804467   4.677752
    11  O    2.412248   3.486933   4.914258   5.546584   5.412015
    12  C    2.512597   3.380761   3.788623   4.092694   3.209965
    13  C    3.394663   2.526552   3.236655   4.006765   5.128468
    14  O    3.433252   2.387189   2.919969   4.369543   5.354534
    15  C    4.727908   3.924706   2.582578   1.562780   2.573015
    16  C    5.407758   4.631009   3.161185   2.589856   3.111363
    17  O    5.580396   5.000969   3.835246   2.450170   2.914734
    18  C    5.401667   4.330409   3.075645   2.585788   3.951320
    19  O    5.348585   4.319469   3.459444   2.963793   4.392298
    20  H    2.938268   2.120876   1.099676   2.169767   2.723492
    21  H    3.402681   2.111468   1.091471   2.188310   3.501581
    22  H    3.265544   2.709045   2.150699   1.099467   2.152009
    23  H    4.233817   4.223312   3.484864   2.150949   1.095254
    24  H    3.518475   3.498963   2.746021   2.173754   1.097950
    25  H    2.794575   3.339875   3.576099   2.791553   2.161294
    26  H    3.466222   4.204544   4.253471   3.510295   2.147623
    27  H    2.093635   3.379764   4.247726   4.274853   3.525366
    28  H    3.060794   3.031665   4.345073   5.603904   6.087136
    29  H    3.271204   3.294429   4.691851   5.639770   6.228862
    30  H    2.804311   3.239211   3.283752   3.722216   2.992525
    31  H    2.759614   3.716063   4.392312   4.957855   4.242338
    32  H    3.465501   4.370923   4.632073   4.654271   3.469659
    33  H    3.857803   2.765052   2.928182   3.530841   4.867470
    34  H    4.296904   3.474814   4.202544   5.063280   6.216739
    35  H    3.323639   2.818215   3.665989   4.104587   5.052987
    36  H    4.219589   3.228074   3.787442   5.166147   6.236778
    37  H    6.467891   5.628776   4.137976   3.534114   4.101893
    38  H    5.196342   4.311573   2.846446   2.856277   3.495633
    39  H    5.453730   4.922504   3.576023   2.859569   2.792669
    40  H    5.404259   4.905448   3.961017   2.502279   3.000033
    41  H    6.464745   5.413903   4.105933   3.507686   4.708554
    42  H    5.318459   4.099584   2.846640   2.933630   4.360137
    43  H    5.843939   4.962475   4.134037   3.312020   4.550778
                    6          7          8          9         10
     6  C    0.000000
     7  C    1.543675   0.000000
     8  C    3.820500   2.595198   0.000000
     9  C    4.923926   3.866806   1.518728   0.000000
    10  C    4.567753   3.876427   2.420987   1.544036   0.000000
    11  O    4.291669   2.988261   1.231521   2.445612   3.612686
    12  C    2.572625   1.542803   3.439407   4.609747   4.657978
    13  C    5.084881   4.757409   3.418173   2.554421   1.536144
    14  O    5.533118   4.821504   3.531533   2.485279   1.437167
    15  C    3.949714   4.838033   6.062901   6.250514   4.949587
    16  C    4.628728   5.380050   6.796786   7.003163   5.724688
    17  O    4.196146   5.422070   6.928067   7.283800   6.081142
    18  C    5.154305   5.869924   6.539719   6.380235   4.915642
    19  O    5.274046   5.971250   6.291847   6.041833   4.638654
    20  H    3.520503   3.374762   4.169642   4.320614   3.261913
    21  H    4.275728   4.286153   4.381843   4.070500   2.610962
    22  H    2.731129   3.537028   4.447847   4.770203   3.705276
    23  H    2.138721   3.525342   5.646187   6.450656   5.644147
    24  H    2.169615   2.848627   4.976885   5.753529   5.005747
    25  H    1.099139   2.161145   3.849448   4.884488   4.546420
    26  H    1.098712   2.140049   4.612732   5.852003   5.619476
    27  H    2.130423   1.098486   2.609652   4.078266   4.429317
    28  H    5.618823   4.403789   2.139781   1.096642   2.174234
    29  H    5.605490   4.638521   2.169913   1.094820   2.235125
    30  H    2.912420   2.202320   3.906160   4.802499   4.562713
    31  H    3.516837   2.185079   3.234001   4.379974   4.729783
    32  H    2.775610   2.183709   4.369790   5.637910   5.703693
    33  H    5.127883   5.076202   4.228084   3.507816   2.188095
    34  H    6.153479   5.724604   4.037498   2.861635   2.167495
    35  H    4.771207   4.540844   3.263042   2.745371   2.181722
    36  H    6.382049   5.667697   4.079721   2.772174   1.962006
    37  H    5.632748   6.459504   7.837757   7.965273   6.617239
    38  H    4.902794   5.348272   6.507272   6.578151   5.292543
    39  H    4.297859   5.129642   6.903433   7.325793   6.197386
    40  H    4.000848   5.281856   6.663852   7.042329   5.911114
    41  H    6.011263   6.840542   7.631228   7.471591   5.994210
    42  H    5.522117   5.974988   6.365511   6.018536   4.496031
    43  H    5.404300   6.299862   6.819133   6.704610   5.386041
                   11         12         13         14         15
    11  O    0.000000
    12  C    3.728761   0.000000
    13  C    4.485110   5.815114   0.000000
    14  O    4.689676   5.249163   2.435178   0.000000
    15  C    7.089832   5.399369   4.948126   5.222533   0.000000
    16  C    7.818295   5.516886   6.014503   5.706102   1.529568
    17  O    7.835806   6.085277   5.912590   6.537161   1.449072
    18  C    7.663933   6.541498   4.580922   5.007982   1.544626
    19  O    7.376956   6.925150   3.888118   4.982967   2.500519
    20  H    5.240054   3.436777   4.161477   3.237827   2.946438
    21  H    5.586688   4.824289   2.949974   2.553363   2.690662
    22  H    5.389367   4.620135   3.540859   4.524036   2.129920
    23  H    6.317600   4.087158   5.913633   6.339337   2.638318
    24  H    5.708800   2.849164   5.699889   5.456642   2.934737
    25  H    4.283000   3.501924   4.756408   5.689578   4.117615
    26  H    4.864792   2.764478   6.166284   6.565960   4.667063
    27  H    2.536947   2.132564   5.222729   5.511699   5.789141
    28  H    2.849225   4.815635   3.379528   2.500890   6.877683
    29  H    2.744009   5.533222   2.631635   3.194308   6.944303
    30  H    4.448814   1.095483   5.764550   4.895322   4.845128
    31  H    3.326806   1.096390   6.027613   5.247114   6.302268
    32  H    4.475363   1.097246   6.781729   6.326864   5.856025
    33  H    5.352229   6.100106   1.094828   2.728351   4.183902
    34  H    5.011120   6.725938   1.097519   2.676106   5.901739
    35  H    4.156873   5.803316   1.095409   3.387575   5.172891
    36  H    5.166239   6.158719   2.506754   0.972687   5.936117
    37  H    8.879814   6.597932   6.773317   6.510316   2.168335
    38  H    7.577540   5.326118   5.760071   5.041796   2.180235
    39  H    7.815104   5.098417   6.627378   6.283790   2.175929
    40  H    7.519803   6.166098   5.573713   6.547755   1.978126
    41  H    8.747116   7.446947   5.609302   6.002212   2.148471
    42  H    7.552236   6.516114   4.302101   4.302741   2.189552
    43  H    7.828150   7.327422   4.567743   5.866240   2.744625
                   16         17         18         19         20
    16  C    0.000000
    17  O    2.368152   0.000000
    18  C    2.493510   2.415031   0.000000
    19  O    3.797876   3.008117   1.430024   0.000000
    20  H    2.970198   4.232265   3.630592   4.319476   0.000000
    21  H    3.278661   4.055544   2.603188   2.965004   1.748505
    22  H    3.481928   2.637738   2.740292   2.556559   3.051221
    23  H    3.180548   2.406655   4.096374   4.546838   3.669242
    24  H    2.913037   3.457254   4.358286   5.059859   2.444081
    25  H    5.096950   4.200528   5.135846   4.966242   4.128126
    26  H    5.184419   4.682741   5.997360   6.185860   4.373805
    27  H    6.419957   6.242197   6.790484   6.742437   4.448890
    28  H    7.443970   8.013232   7.006525   6.810965   4.594325
    29  H    7.835132   7.894106   6.945622   6.400331   5.295727
    30  H    4.732864   5.673350   5.974915   6.548449   2.667819
    31  H    6.406421   7.086056   7.327437   7.657254   4.017770
    32  H    5.887278   6.337092   7.144010   7.578190   4.250785
    33  H    5.292052   5.154419   3.599060   2.868128   3.913649
    34  H    6.924575   6.888704   5.351194   4.591862   5.049819
    35  H    6.389528   5.919582   4.958387   4.097257   4.660610
    36  H    6.479816   7.230306   5.517034   5.340688   4.173285
    37  H    1.096446   2.621944   2.675891   4.053222   3.986524
    38  H    1.094614   3.343126   2.795332   4.103009   2.408990
    39  H    1.094140   2.606248   3.459248   4.648904   3.223126
    40  H    3.216975   0.972698   2.686310   2.786331   4.559451
    41  H    2.706147   2.560796   1.098531   2.083587   4.530868
    42  H    2.709863   3.369268   1.092919   2.022774   3.281245
    43  H    4.112365   2.748049   1.961484   0.971983   4.989727
                   21         22         23         24         25
    21  H    0.000000
    22  H    2.591561   0.000000
    23  H    4.289679   2.554056   0.000000
    24  H    3.692860   3.058917   1.753695   0.000000
    25  H    4.470372   2.464831   2.512611   3.069537   0.000000
    26  H    5.296504   3.681308   2.352597   2.532410   1.756756
    27  H    5.238938   4.279077   4.260080   3.825398   2.412990
    28  H    4.524643   5.614001   7.138296   6.213937   5.737722
    29  H    4.822364   5.303261   7.161403   6.650300   5.378662
    30  H    4.263221   4.465596   3.913999   2.347107   3.915947
    31  H    5.340754   5.431695   5.160219   3.886680   4.318970
    32  H    5.699346   5.187496   4.119468   3.044224   3.750537
    33  H    2.395574   3.073155   5.547474   5.456532   4.815059
    34  H    3.767876   4.603549   7.005275   6.752366   5.809164
    35  H    3.620116   3.413583   5.753507   5.775156   4.241225
    36  H    3.272952   5.201033   7.191484   6.395951   6.439738
    37  H    4.068703   4.287641   3.986727   3.940809   6.031654
    38  H    2.838627   3.830014   3.858683   3.114418   5.459959
    39  H    3.974296   3.814636   2.720118   2.368878   4.912695
    40  H    4.205643   2.273789   2.488247   3.793495   3.757443
    41  H    3.625931   3.683748   4.657439   5.049803   6.001361
    42  H    2.075376   3.243811   4.723214   4.595202   5.609563
    43  H    3.807684   2.765822   4.486498   5.319752   4.986146
                   26         27         28         29         30
    26  H    0.000000
    27  H    2.398236   0.000000
    28  H    6.495443   4.640436   0.000000
    29  H    6.520192   4.674411   1.772007   0.000000
    30  H    3.237592   3.067305   4.927565   5.819205   0.000000
    31  H    3.726116   2.444188   4.383809   5.291610   1.769736
    32  H    2.516991   2.490766   5.868730   6.511683   1.773655
    33  H    6.218759   5.686937   4.265592   3.713001   5.904558
    34  H    7.227468   6.121610   3.504707   2.639814   6.674881
    35  H    5.800938   4.826122   3.760021   2.601310   5.932440
    36  H    7.431600   6.275908   2.711674   3.191779   5.849108
    37  H    6.139395   7.486502   8.405668   8.761517   5.796933
    38  H    5.546396   6.434802   6.881374   7.469142   4.423635
    39  H    4.646179   6.138372   7.751941   8.204399   4.334780
    40  H    4.522101   5.985792   7.869238   7.544431   5.909268
    41  H    6.760755   7.767667   8.079250   8.025861   6.830125
    42  H    6.433320   6.942497   6.512340   6.630376   5.858087
    43  H    6.217479   7.003515   7.543813   7.010874   7.019503
                   31         32         33         34         35
    31  H    0.000000
    32  H    1.772964   0.000000
    33  H    6.466408   7.021603   0.000000
    34  H    6.822130   7.727782   1.777688   0.000000
    35  H    6.054931   6.685097   1.776437   1.774102   0.000000
    36  H    6.093563   7.243600   2.868964   2.325445   3.518608
    37  H    7.489927   6.926346   5.943783   7.623958   7.175507
    38  H    6.086654   5.827757   5.096861   6.596423   6.292435
    39  H    6.053534   5.284508   6.017689   7.600889   6.903976
    40  H    7.146975   6.435406   4.861561   6.549637   5.425204
    41  H    8.275732   7.973600   4.585683   6.317141   5.979242
    42  H    7.187689   7.229002   3.335775   4.963214   4.904685
    43  H    8.130059   7.878663   3.617281   5.290781   4.580330
                   36         37         38         39         40
    36  H    0.000000
    37  H    7.210950   0.000000
    38  H    5.816080   1.772863   0.000000
    39  H    7.132802   1.769415   1.775840   0.000000
    40  H    7.192174   3.548839   4.095212   3.455511   0.000000
    41  H    6.468495   2.425954   3.155976   3.675218   2.975785
    42  H    4.768661   2.947912   2.564326   3.754940   3.699303
    43  H    6.236564   4.267822   4.630852   4.855025   2.334124
                   41         42         43
    41  H    0.000000
    42  H    1.768232   0.000000
    43  H    2.278369   2.823639   0.000000
 Stoichiometry    C15H24O4
 Framework group  C1[X(C15H24O4)]
 Deg. of freedom   123
 Full point group                 C1      NOp   1
 Largest Abelian subgroup         C1      NOp   1
 Largest concise Abelian subgroup C1      NOp   1
                         Standard orientation:                         
 ---------------------------------------------------------------------
 Center     Atomic      Atomic             Coordinates (Angstroms)
 Number     Number       Type             X           Y           Z
 ---------------------------------------------------------------------
      1          6           0       -1.802765    0.613631   -0.106575
      2          6           0       -0.993104   -0.386974    0.314247
      3          6           0        0.429819   -0.293563    0.789943
      4          6           0        1.395213    0.441873   -0.173062
      5          6           0        1.122973    1.959869   -0.223250
      6          6           0       -0.159871    2.378232   -0.961715
      7          6           0       -1.511967    2.083813   -0.277546
      8          6           0       -3.147153    0.070772   -0.371806
      9          6           0       -3.165329   -1.400213    0.005560
     10          6           0       -1.683203   -1.751574    0.258339
     11          8           0       -4.108475    0.703756   -0.809797
     12          6           0       -1.686653    2.837366    1.057326
     13          6           0       -1.096185   -2.618775   -0.865543
     14          8           0       -1.467786   -2.385904    1.529822
     15          6           0        2.893695    0.129057    0.141547
     16          6           0        3.360681    0.654591    1.499971
     17          8           0        3.726682    0.801422   -0.835115
     18          6           0        3.214590   -1.379969    0.065810
     19          8           0        2.738107   -2.025503   -1.117920
     20          1           0        0.433207    0.225019    1.759659
     21          1           0        0.782774   -1.306473    0.991800
     22          1           0        1.226407    0.035282   -1.180542
     23          1           0        1.965745    2.438707   -0.733182
     24          1           0        1.111216    2.366566    0.796532
     25          1           0       -0.164416    1.915559   -1.958720
     26          1           0       -0.114756    3.463205   -1.128949
     27          1           0       -2.288503    2.465257   -0.954424
     28          1           0       -3.736533   -1.518455    0.934198
     29          1           0       -3.652638   -2.001812   -0.768546
     30          1           0       -0.994820    2.477463    1.826690
     31          1           0       -2.706017    2.712245    1.441142
     32          1           0       -1.509230    3.911172    0.918002
     33          1           0       -0.014463   -2.743273   -0.751413
     34          1           0       -1.562380   -3.612184   -0.846905
     35          1           0       -1.291225   -2.171697   -1.846360
     36          1           0       -1.765787   -3.308337    1.449614
     37          1           0        4.414702    0.400280    1.662945
     38          1           0        2.776874    0.218558    2.316809
     39          1           0        3.268507    1.743634    1.551272
     40          1           0        3.356001    0.624613   -1.716861
     41          1           0        4.304345   -1.491421    0.148171
     42          1           0        2.763331   -1.920074    0.901946
     43          1           0        3.264990   -1.702817   -1.868266
 ---------------------------------------------------------------------
 Rotational constants (GHZ):      0.5398543      0.2823088      0.2168974
 Standard basis: 6-311+G(d,p) (5D, 7F)
 There are   581 symmetry adapted cartesian basis functions of A   symmetry.
 There are   562 symmetry adapted basis functions of A   symmetry.
   562 basis functions,   876 primitive gaussians,   581 cartesian basis functions
    73 alpha electrons       73 beta electrons
       nuclear repulsion energy      1608.8527821192 Hartrees.
 NAtoms=   43 NActive=   43 NUniq=   43 SFac= 1.00D+00 NAtFMM=   60 NAOKFM=F Big=F
 Integral buffers will be    131072 words long.
 Raffenetti 2 integral format.
 Two-electron integral symmetry is turned on.
 Using the following non-standard input for PCM:
 --- end of non-standard input.
 ------------------------------------------------------------------------------
 Polarizable Continuum Model (PCM)
 =================================
 Model                : PCM (using non-symmetric T matrix).
 Atomic radii         : SMD-Coulomb.
 Polarization charges : Total charges.
 Charge compensation  : None.
 Solution method      : On-the-fly selection.
 Cavity type          : VdW (van der Waals Surface) (Alpha=1.000).
 Cavity algorithm     : GePol (No added spheres)
                        Default sphere list used, NSphG=   43.
                        Lebedev-Laikov grids with approx.  5.0 points / Ang**2.
                        Smoothing algorithm: Karplus/York (Gamma=1.0000).
                        Polarization charges: spherical gaussians, with
                                              point-specific exponents (IZeta= 3).
                        Self-potential: point-specific (ISelfS= 7).
                        Self-field    : sphere-specific E.n sum rule (ISelfD= 2).
 Solvent              : Methanol, Eps=  32.613000 Eps(inf)=   1.765709
 ------------------------------------------------------------------------------
 ------------------------------------------------------------------------------
 Atomic radii for non-electrostatic terms: SMD-CDS.
 ------------------------------------------------------------------------------
 Nuclear repulsion after PCM non-electrostatic terms =     1608.8543403809 Hartrees.
 One-electron integrals computed using PRISM.
 NBasis=   562 RedAO= T EigKep=  1.63D-06  NBF=   562
 NBsUse=   560 1.00D-06 EigRej=  8.66D-07 NBFU=   560
 Initial guess from the checkpoint file:  "DY-202A-7R_25.chk"
 B after Tr=     0.000000    0.000000    0.000000
         Rot=    1.000000    0.000000    0.000000    0.000000 Ang=   0.00 deg.
 Requested convergence on RMS density matrix=1.00D-08 within 128 cycles.
 Requested convergence on MAX density matrix=1.00D-06.
 Requested convergence on             energy=1.00D-06.
 No special actions if energy rises.
 Inv3:  Mode=1 IEnd=    22032300.
 Iteration    1 A*A^-1 deviation from unit magnitude is 5.77D-15 for   2694.
 Iteration    1 A*A^-1 deviation from orthogonality  is 3.62D-15 for   2691   2643.
 Iteration    1 A^-1*A deviation from unit magnitude is 5.55D-15 for   2694.
 Iteration    1 A^-1*A deviation from orthogonality  is 3.33D-10 for   2698   2697.
 Iteration    2 A*A^-1 deviation from unit magnitude is 2.44D-15 for    902.
 Iteration    2 A*A^-1 deviation from orthogonality  is 3.18D-15 for   1180    388.
 Iteration    2 A^-1*A deviation from unit magnitude is 8.88D-16 for   1459.
 Iteration    2 A^-1*A deviation from orthogonality  is 3.31D-16 for    872    845.
 Error on total polarization charges =  0.07018
 SCF Done:  E(RmPW1PW91) =  -887.018459357     A.U. after   13 cycles
            NFock= 13  Conv=0.31D-08     -V/T= 2.0048
 SMD-CDS (non-electrostatic) energy       (kcal/mol) =       0.98
 (included in total energy above)
 DoSCS=F DFT=T ScalE2(SS,OS)=  1.000000  1.000000
 Range of M.O.s used for correlation:     1   560
 NBasis=   562 NAE=    73 NBE=    73 NFC=     0 NFV=     0
 NROrb=    560 NOA=    73 NOB=    73 NVA=   487 NVB=   487

 **** Warning!!: The largest alpha MO coefficient is  0.14895767D+03

 NEqPCM:  Using equilibrium solvation (IEInf=0, Eps=  32.6130, EpsInf=   1.7657)
          Differentiating once with respect to magnetic field using GIAOs.
          Electric field/nuclear overlap derivatives assumed to be zero.
 FoFJK:  IHMeth= 1 ICntrl=    6127 DoSepK=F KAlg= 0 I1Cent=   0 FoldK=F
 IRaf=         1 NMat=   1 IRICut=       1 DoRegI=T DoRafI=F ISym2E= 0.
          There are     3 degrees of freedom in the 1st order CPHF.  IDoFFX=0 NUNeed=     3.
      3 vectors produced by pass  0 Test12= 1.19D-12 3.33D-08 XBig12= 2.96D+02 2.38D+00.
 AX will form     3 AO Fock derivatives at one time.
      3 vectors produced by pass  1 Test12= 1.19D-12 3.33D-08 XBig12= 7.84D-01 1.84D-01.
      3 vectors produced by pass  2 Test12= 1.19D-12 3.33D-08 XBig12= 4.37D-03 2.96D-02.
      3 vectors produced by pass  3 Test12= 1.19D-12 3.33D-08 XBig12= 3.57D-05 1.29D-03.
      3 vectors produced by pass  4 Test12= 1.19D-12 3.33D-08 XBig12= 1.88D-07 8.25D-05.
      3 vectors produced by pass  5 Test12= 1.19D-12 3.33D-08 XBig12= 7.75D-10 5.77D-06.
      3 vectors produced by pass  6 Test12= 1.19D-12 3.33D-08 XBig12= 2.59D-12 3.84D-07.
 InvSVY:  IOpt=1 It=  1 EMax= 7.11D-15
 Solved reduced A of dimension    21 with     3 vectors.
 Calculating GIAO nuclear magnetic shielding tensors.
 SCF GIAO Magnetic shielding tensor (ppm):
      1  C    Isotropic =    34.1337   Anisotropy =   141.8419
   XX=   -22.3455   YX=   -33.6016   ZX=   -39.6345
   XY=   -32.0650   YY=     9.1966   ZY=    13.8552
   XZ=   -39.9079   YZ=     3.5116   ZZ=   115.5501
   Eigenvalues:   -48.4880    22.1942   128.6950
      2  C    Isotropic =    -6.0267   Anisotropy =   200.1110
   XX=   -59.1284   YX=   -48.4947   ZX=   -55.1508
   XY=   -43.2690   YY=   -61.3237   ZY=     8.2815
   XZ=   -68.9097   YZ=    16.9409   ZZ=   102.3720
   Eigenvalues:  -112.4507   -33.0100   127.3807
      3  C    Isotropic =   154.4030   Anisotropy =    25.4525
   XX=   159.2948   YX=     6.6706   ZX=    -9.2034
   XY=     5.5499   YY=   142.8940   ZY=    -2.0894
   XZ=    -9.1903   YZ=    -7.0405   ZZ=   161.0201
   Eigenvalues:   140.7324   151.1053   171.3713
      4  C    Isotropic =   142.2760   Anisotropy =    17.6165
   XX=   152.4331   YX=     2.9548   ZX=     1.4751
   XY=    -2.0664   YY=   133.0429   ZY=    -2.8670
   XZ=     7.1289   YZ=    -8.7114   ZZ=   141.3520
   Eigenvalues:   129.8154   142.9923   154.0203
      5  C    Isotropic =   160.5374   Anisotropy =    22.3938
   XX=   155.3161   YX=    -3.1886   ZX=     3.9059
   XY=     0.4352   YY=   174.4094   ZY=    -4.8069
   XZ=     0.9033   YZ=    -4.3377   ZZ=   151.8867
   Eigenvalues:   150.1256   156.0200   175.4666
      6  C    Isotropic =   152.0033   Anisotropy =    15.1639
   XX=   156.1576   YX=    -5.0101   ZX=    -8.1226
   XY=    -4.8440   YY=   149.9338   ZY=    -2.3042
   XZ=    -5.4798   YZ=     3.0271   ZZ=   149.9185
   Eigenvalues:   144.3108   149.5865   162.1126
      7  C    Isotropic =   156.0854   Anisotropy =    12.0445
   XX=   153.9573   YX=     1.6633   ZX=    -4.8285
   XY=     2.4576   YY=   157.0093   ZY=     1.8233
   XZ=   -11.7121   YZ=     3.0989   ZZ=   157.2897
   Eigenvalues:   146.2602   157.8810   164.1151
      8  C    Isotropic =   -30.5581   Anisotropy =   156.9083
   XX=   -72.1285   YX=   -16.9666   ZX=   -38.8977
   XY=   -22.2881   YY=   -75.0176   ZY=    33.1158
   XZ=   -34.7790   YZ=    30.7646   ZZ=    55.4717
   Eigenvalues:   -93.2852   -72.4366    74.0474
      9  C    Isotropic =   131.2384   Anisotropy =    32.5743
   XX=   139.8915   YX=   -17.0254   ZX=    -5.7759
   XY=   -11.7012   YY=   136.8741   ZY=    -2.3477
   XZ=     4.2438   YZ=    -5.7691   ZZ=   116.9496
   Eigenvalues:   115.3733   125.3873   152.9546
     10  C    Isotropic =   104.7795   Anisotropy =    38.5414
   XX=    99.0790   YX=     2.6617   ZX=    -3.1128
   XY=     2.6714   YY=    99.8095   ZY=   -19.5835
   XZ=     3.0581   YZ=   -23.1804   ZZ=   115.4500
   Eigenvalues:    84.5377    99.3271   130.4738
     11  O    Isotropic =  -160.3535   Anisotropy =   788.6714
   XX=  -449.7954   YX=    99.4533   ZX=  -262.4288
   XY=    63.2715   YY=  -278.5011   ZY=   186.6310
   XZ=  -223.2555   YZ=   203.3298   ZZ=   247.2360
   Eigenvalues:  -591.1952  -255.2927   365.4274
     12  C    Isotropic =   170.7028   Anisotropy =    28.8691
   XX=   154.8018   YX=    -0.2739   ZX=    -7.6185
   XY=     3.2676   YY=   180.4551   ZY=     8.8686
   XZ=   -10.8084   YZ=    11.9894   ZZ=   176.8514
   Eigenvalues:   150.5460   171.6135   189.9488
     13  C    Isotropic =   159.2318   Anisotropy =    40.6230
   XX=   144.7089   YX=   -10.6095   ZX=   -11.0316
   XY=   -11.7786   YY=   158.4174   ZY=    14.8712
   XZ=    -6.5187   YZ=    11.7887   ZZ=   174.5691
   Eigenvalues:   138.3884   152.9932   186.3138
     14  O    Isotropic =   248.6265   Anisotropy =    59.0719
   XX=   224.7818   YX=    12.3904   ZX=   -20.0439
   XY=     3.2266   YY=   245.2962   ZY=   -19.2257
   XZ=    -5.0606   YZ=   -17.9503   ZZ=   275.8014
   Eigenvalues:   221.1933   236.6784   288.0078
     15  C    Isotropic =   105.8799   Anisotropy =    41.6990
   XX=   110.7645   YX=    11.6311   ZX=   -16.7549
   XY=     8.1014   YY=   101.8585   ZY=   -10.0127
   XZ=   -18.7413   YZ=   -15.2640   ZZ=   105.0167
   Eigenvalues:    88.3954    95.5650   133.6792
     16  C    Isotropic =   170.9181   Anisotropy =    31.7910
   XX=   160.2340   YX=     6.3817   ZX=     8.7712
   XY=     4.2010   YY=   165.0401   ZY=     7.2636
   XZ=     3.1030   YZ=     9.9865   ZZ=   187.4802
   Eigenvalues:   156.8208   163.8215   192.1121
     17  O    Isotropic =   260.8500   Anisotropy =    66.8060
   XX=   282.9175   YX=    17.7929   ZX=   -13.6285
   XY=    -3.1728   YY=   204.2770   ZY=    -2.9850
   XZ=   -14.4343   YZ=   -10.2804   ZZ=   295.3553
   Eigenvalues:   203.2871   273.8754   305.3873
     18  C    Isotropic =   114.6886   Anisotropy =    52.2664
   XX=    98.7365   YX=    -1.7481   ZX=    14.6368
   XY=     3.1368   YY=   125.6017   ZY=    22.6486
   XZ=    23.1376   YZ=    23.5253   ZZ=   119.7277
   Eigenvalues:    83.8835   110.6495   149.5329
     19  O    Isotropic =   316.3396   Anisotropy =    38.9843
   XX=   318.5849   YX=    15.2068   ZX=    -7.5749
   XY=    -3.2436   YY=   298.9259   ZY=   -26.1818
   XZ=   -10.9379   YZ=    -3.9210   ZZ=   331.5082
   Eigenvalues:   292.8284   313.8614   342.3292
     20  H    Isotropic =    29.2807   Anisotropy =     4.5870
   XX=    29.0116   YX=     0.2969   ZX=    -1.1234
   XY=     0.2827   YY=    26.8418   ZY=     0.3892
   XZ=     0.5377   YZ=     2.3262   ZZ=    31.9885
   Eigenvalues:    26.4571    29.0463    32.3387
     21  H    Isotropic =    28.7852   Anisotropy =     8.0911
   XX=    31.6278   YX=     1.7249   ZX=    -0.7770
   XY=     2.3914   YY=    31.6268   ZY=    -2.1602
   XZ=    -0.4650   YZ=    -3.0830   ZZ=    23.1010
   Eigenvalues:    22.3592    29.8171    34.1792
     22  H    Isotropic =    30.0597   Anisotropy =     3.8092
   XX=    30.5285   YX=    -1.1945   ZX=     0.4910
   XY=    -1.3097   YY=    30.0044   ZY=     2.4593
   XZ=    -1.1805   YZ=     1.7372   ZZ=    29.6462
   Eigenvalues:    27.5860    29.9940    32.5991
     23  H    Isotropic =    29.6052   Anisotropy =     7.4248
   XX=    33.6809   YX=     0.0265   ZX=    -1.7225
   XY=     0.9528   YY=    31.1029   ZY=    -3.7689
   XZ=    -1.6731   YZ=    -3.9129   ZZ=    24.0317
   Eigenvalues:    22.1847    32.0758    34.5550
     24  H    Isotropic =    29.8309   Anisotropy =     4.4154
   XX=    30.6823   YX=    -2.0658   ZX=     2.4398
   XY=    -1.8763   YY=    29.7652   ZY=     3.4537
   XZ=     1.3399   YZ=     3.1603   ZZ=    29.0452
   Eigenvalues:    24.8140    31.9042    32.7745
     25  H    Isotropic =    30.2712   Anisotropy =     6.9127
   XX=    29.6478   YX=    -0.9353   ZX=     0.0831
   XY=    -1.0416   YY=    26.3126   ZY=    -0.3336
   XZ=    -0.3984   YZ=    -0.5783   ZZ=    34.8533
   Eigenvalues:    26.0154    29.9186    34.8797
     26  H    Isotropic =    29.8672   Anisotropy =    10.0498
   XX=    29.0702   YX=    -0.4957   ZX=    -0.1084
   XY=    -0.8586   YY=    34.3327   ZY=    -4.4810
   XZ=    -0.5420   YZ=    -5.0648   ZZ=    26.1986
   Eigenvalues:    23.9295    29.1051    36.5670
     27  H    Isotropic =    28.8161   Anisotropy =     9.2425
   XX=    32.6593   YX=    -0.4191   ZX=     3.5540
   XY=    -1.6422   YY=    25.7959   ZY=    -1.1924
   XZ=     3.8561   YZ=    -1.6061   ZZ=    27.9932
   Eigenvalues:    24.9887    26.4820    34.9778
     28  H    Isotropic =    29.0376   Anisotropy =     6.8287
   XX=    32.1350   YX=     0.1438   ZX=    -2.6569
   XY=    -0.0462   YY=    26.7047   ZY=    -0.5401
   XZ=    -2.7160   YZ=    -2.4146   ZZ=    28.2732
   Eigenvalues:    25.4696    28.0532    33.5901
     29  H    Isotropic =    29.0094   Anisotropy =     5.7602
   XX=    31.3698   YX=    -0.2359   ZX=     2.1095
   XY=     0.7442   YY=    28.4639   ZY=     1.8622
   XZ=     2.8394   YZ=     2.4213   ZZ=    27.1945
   Eigenvalues:    25.0167    29.1620    32.8496
     30  H    Isotropic =    30.3710   Anisotropy =     5.1701
   XX=    29.8186   YX=    -3.1464   ZX=     0.7604
   XY=    -2.1831   YY=    28.2289   ZY=     0.9930
   XZ=     2.6978   YZ=     1.5775   ZZ=    33.0656
   Eigenvalues:    25.6628    31.6326    33.8178
     31  H    Isotropic =    30.7843   Anisotropy =     9.6018
   XX=    33.8805   YX=    -1.2418   ZX=    -3.6188
   XY=    -0.5864   YY=    28.3762   ZY=     1.9110
   XZ=    -4.9754   YZ=     2.8827   ZZ=    30.0963
   Eigenvalues:    26.0860    29.0815    37.1855
     32  H    Isotropic =    30.8283   Anisotropy =    11.2826
   XX=    27.3627   YX=    -1.2233   ZX=    -1.2213
   XY=    -0.5737   YY=    37.8162   ZY=     1.3903
   XZ=    -0.4283   YZ=     2.9719   ZZ=    27.3061
   Eigenvalues:    26.4072    27.7278    38.3500
     33  H    Isotropic =    29.8183   Anisotropy =     7.8484
   XX=    34.9637   YX=     0.7241   ZX=    -0.2098
   XY=    -0.3570   YY=    28.9990   ZY=     1.8342
   XZ=    -1.6061   YZ=     3.1818   ZZ=    25.4921
   Eigenvalues:    24.1123    30.2920    35.0505
     34  H    Isotropic =    30.1442   Anisotropy =     9.2418
   XX=    28.3857   YX=     1.5166   ZX=     0.0297
   XY=     2.6161   YY=    34.8579   ZY=     2.0172
   XZ=     0.1263   YZ=     3.6971   ZZ=    27.1890
   Eigenvalues:    26.0679    28.0593    36.3054
     35  H    Isotropic =    30.7132   Anisotropy =     7.8221
   XX=    28.0441   YX=     0.0778   ZX=     0.2025
   XY=     0.1714   YY=    28.2644   ZY=     0.3993
   XZ=     0.6916   YZ=     1.0681   ZZ=    35.8310
   Eigenvalues:    27.9860    28.2256    35.9279
     36  H    Isotropic =    29.4513   Anisotropy =    17.3324
   XX=    23.6399   YX=     5.0136   ZX=     0.2722
   XY=     4.7186   YY=    38.6638   ZY=    -3.1878
   XZ=    -0.1379   YZ=    -4.5021   ZZ=    26.0501
   Eigenvalues:    21.8202    25.5274    41.0062
     37  H    Isotropic =    30.8921   Anisotropy =    10.1249
   XX=    35.4744   YX=    -0.8911   ZX=     3.7684
   XY=    -0.5642   YY=    27.6191   ZY=     0.7225
   XZ=     4.5687   YZ=     0.7827   ZZ=    29.5828
   Eigenvalues:    26.5104    28.5239    37.6421
     38  H    Isotropic =    30.7903   Anisotropy =     7.6030
   XX=    30.0889   YX=     1.3064   ZX=    -0.1486
   XY=     1.2831   YY=    26.7382   ZY=    -1.3252
   XZ=    -1.0720   YZ=    -1.3761   ZZ=    35.5438
   Eigenvalues:    26.1683    30.3436    35.8589
     39  H    Isotropic =    30.5054   Anisotropy =     7.7678
   XX=    29.0883   YX=     0.6891   ZX=     2.8714
   XY=    -0.3990   YY=    33.9810   ZY=     2.3864
   XZ=     2.7327   YZ=     3.9021   ZZ=    28.4470
   Eigenvalues:    25.3068    30.5255    35.6839
     40  H    Isotropic =    29.7725   Anisotropy =    14.7656
   XX=    25.8081   YX=     1.1832   ZX=     1.0498
   XY=     2.1741   YY=    23.9532   ZY=    -0.5927
   XZ=     0.7271   YZ=    -0.0429   ZZ=    39.5563
   Eigenvalues:    22.9310    26.7703    39.6163
     41  H    Isotropic =    28.1235   Anisotropy =     6.5602
   XX=    30.3440   YX=    -2.4236   ZX=     2.6028
   XY=    -1.7783   YY=    27.4085   ZY=     2.3794
   XZ=     4.2834   YZ=     2.2124   ZZ=    26.6179
   Eigenvalues:    22.6128    29.2607    32.4969
     42  H    Isotropic =    27.6900   Anisotropy =     3.3054
   XX=    25.9431   YX=    -0.0455   ZX=     0.7170
   XY=    -0.5192   YY=    29.1578   ZY=    -0.6225
   XZ=    -0.0200   YZ=    -1.6559   ZZ=    27.9691
   Eigenvalues:    25.8817    27.2947    29.8936
     43  H    Isotropic =    29.6971   Anisotropy =    18.2452
   XX=    26.7180   YX=     1.8145   ZX=    -8.6448
   XY=     3.4602   YY=    25.5878   ZY=     0.3753
   XZ=    -8.6332   YZ=    -0.4088   ZZ=    36.7855
   Eigenvalues:    20.6777    26.5530    41.8605
 End of Minotr F.D. properties file   721 does not exist.
 End of Minotr F.D. properties file   722 does not exist.
 End of Minotr F.D. properties file   788 does not exist.

 **********************************************************************

            Population analysis using the SCF density.

 **********************************************************************

 Orbital symmetries:
       Occupied  (A) (A) (A) (A) (A) (A) (A) (A) (A) (A) (A) (A)
                 (A) (A) (A) (A) (A) (A) (A) (A) (A) (A) (A) (A)
                 (A) (A) (A) (A) (A) (A) (A) (A) (A) (A) (A) (A)
                 (A) (A) (A) (A) (A) (A) (A) (A) (A) (A) (A) (A)
                 (A) (A) (A) (A) (A) (A) (A) (A) (A) (A) (A) (A)
                 (A) (A) (A) (A) (A) (A) (A) (A) (A) (A) (A) (A)
                 (A)
       Virtual   (A) (A) (A) (A) (A) (A) (A) (A) (A) (A) (A) (A)
                 (A) (A) (A) (A) (A) (A) (A) (A) (A) (A) (A) (A)
                 (A) (A) (A) (A) (A) (A) (A) (A) (A) (A) (A) (A)
                 (A) (A) (A) (A) (A) (A) (A) (A) (A) (A) (A) (A)
                 (A) (A) (A) (A) (A) (A) (A) (A) (A) (A) (A) (A)
                 (A) (A) (A) (A) (A) (A) (A) (A) (A) (A) (A) (A)
                 (A) (A) (A) (A) (A) (A) (A) (A) (A) (A) (A) (A)
                 (A) (A) (A) (A) (A) (A) (A) (A) (A) (A) (A) (A)
                 (A) (A) (A) (A) (A) (A) (A) (A) (A) (A) (A) (A)
                 (A) (A) (A) (A) (A) (A) (A) (A) (A) (A) (A) (A)
                 (A) (A) (A) (A) (A) (A) (A) (A) (A) (A) (A) (A)
                 (A) (A) (A) (A) (A) (A) (A) (A) (A) (A) (A) (A)
                 (A) (A) (A) (A) (A) (A) (A) (A) (A) (A) (A) (A)
                 (A) (A) (A) (A) (A) (A) (A) (A) (A) (A) (A) (A)
                 (A) (A) (A) (A) (A) (A) (A) (A) (A) (A) (A) (A)
                 (A) (A) (A) (A) (A) (A) (A) (A) (A) (A) (A) (A)
                 (A) (A) (A) (A) (A) (A) (A) (A) (A) (A) (A) (A)
                 (A) (A) (A) (A) (A) (A) (A) (A) (A) (A) (A) (A)
                 (A) (A) (A) (A) (A) (A) (A) (A) (A) (A) (A) (A)
                 (A) (A) (A) (A) (A) (A) (A) (A) (A) (A) (A) (A)
                 (A) (A) (A) (A) (A) (A) (A) (A) (A) (A) (A) (A)
                 (A) (A) (A) (A) (A) (A) (A) (A) (A) (A) (A) (A)
                 (A) (A) (A) (A) (A) (A) (A) (A) (A) (A) (A) (A)
                 (A) (A) (A) (A) (A) (A) (A) (A) (A) (A) (A) (A)
                 (A) (A) (A) (A) (A) (A) (A) (A) (A) (A) (A) (A)
                 (A) (A) (A) (A) (A) (A) (A) (A) (A) (A) (A) (A)
                 (A) (A) (A) (A) (A) (A) (A) (A) (A) (A) (A) (A)
                 (A) (A) (A) (A) (A) (A) (A) (A) (A) (A) (A) (A)
                 (A) (A) (A) (A) (A) (A) (A) (A) (A) (A) (A) (A)
                 (A) (A) (A) (A) (A) (A) (A) (A) (A) (A) (A) (A)
                 (A) (A) (A) (A) (A) (A) (A) (A) (A) (A) (A) (A)
                 (A) (A) (A) (A) (A) (A) (A) (A) (A) (A) (A) (A)
                 (A) (A) (A) (A) (A) (A) (A) (A) (A) (A) (A) (A)
                 (A) (A) (A) (A) (A) (A) (A) (A) (A) (A) (A) (A)
                 (A) (A) (A) (A) (A) (A) (A) (A) (A) (A) (A) (A)
                 (A) (A) (A) (A) (A) (A) (A) (A) (A) (A) (A) (A)
                 (A) (A) (A) (A) (A) (A) (A) (A) (A) (A) (A) (A)
                 (A) (A) (A) (A) (A) (A) (A) (A) (A) (A) (A) (A)
                 (A) (A) (A) (A) (A) (A) (A) (A) (A) (A) (A) (A)
                 (A) (A) (A) (A) (A) (A) (A) (A) (A) (A) (A) (A)
                 (A) (A) (A) (A) (A) (A) (A)
 The electronic state is 1-A.
 Alpha  occ. eigenvalues --  -19.22488 -19.22337 -19.21924 -19.21106 -10.32715
 Alpha  occ. eigenvalues --  -10.30751 -10.29451 -10.27284 -10.26637 -10.24353
 Alpha  occ. eigenvalues --  -10.24025 -10.24005 -10.23561 -10.23416 -10.22337
 Alpha  occ. eigenvalues --  -10.22278 -10.21944 -10.21686 -10.21594  -1.07291
 Alpha  occ. eigenvalues --   -1.06303  -1.06057  -1.04255  -0.89048  -0.83917
 Alpha  occ. eigenvalues --   -0.81873  -0.77743  -0.76821  -0.74629  -0.71165
 Alpha  occ. eigenvalues --   -0.69736  -0.68384  -0.65876  -0.62963  -0.59522
 Alpha  occ. eigenvalues --   -0.58266  -0.57312  -0.53141  -0.52244  -0.51488
 Alpha  occ. eigenvalues --   -0.51350  -0.49021  -0.48781  -0.46934  -0.46588
 Alpha  occ. eigenvalues --   -0.45969  -0.44977  -0.44746  -0.43904  -0.43446
 Alpha  occ. eigenvalues --   -0.42063  -0.41381  -0.40534  -0.39929  -0.39805
 Alpha  occ. eigenvalues --   -0.39443  -0.39148  -0.38725  -0.38585  -0.36818
 Alpha  occ. eigenvalues --   -0.36236  -0.36002  -0.35172  -0.34397  -0.33815
 Alpha  occ. eigenvalues --   -0.33153  -0.32695  -0.31770  -0.31108  -0.30840
 Alpha  occ. eigenvalues --   -0.27923  -0.27059  -0.26553
 Alpha virt. eigenvalues --   -0.05316   0.00528   0.01632   0.01909   0.02094
 Alpha virt. eigenvalues --    0.03185   0.03658   0.04014   0.04425   0.04573
 Alpha virt. eigenvalues --    0.05216   0.05627   0.06224   0.06470   0.06587
 Alpha virt. eigenvalues --    0.07062   0.07110   0.07567   0.08654   0.09077
 Alpha virt. eigenvalues --    0.09266   0.09523   0.09744   0.10180   0.10468
 Alpha virt. eigenvalues --    0.11193   0.11321   0.11881   0.12351   0.12443
 Alpha virt. eigenvalues --    0.12975   0.13684   0.14031   0.14207   0.14864
 Alpha virt. eigenvalues --    0.15320   0.15518   0.16045   0.16245   0.17005
 Alpha virt. eigenvalues --    0.17188   0.17360   0.17474   0.17861   0.18131
 Alpha virt. eigenvalues --    0.18383   0.18718   0.18907   0.19164   0.19474
 Alpha virt. eigenvalues --    0.19634   0.19972   0.20585   0.20829   0.21108
 Alpha virt. eigenvalues --    0.21280   0.21545   0.21955   0.22077   0.22338
 Alpha virt. eigenvalues --    0.22693   0.23146   0.23493   0.23575   0.23762
 Alpha virt. eigenvalues --    0.24215   0.24808   0.25034   0.25204   0.25460
 Alpha virt. eigenvalues --    0.25697   0.26103   0.26544   0.26668   0.27039
 Alpha virt. eigenvalues --    0.27121   0.27681   0.28014   0.28520   0.28980
 Alpha virt. eigenvalues --    0.29055   0.29548   0.29906   0.30093   0.30159
 Alpha virt. eigenvalues --    0.30577   0.31069   0.31717   0.32192   0.32324
 Alpha virt. eigenvalues --    0.32813   0.33444   0.33545   0.34009   0.34153
 Alpha virt. eigenvalues --    0.34911   0.35194   0.35462   0.36151   0.36245
 Alpha virt. eigenvalues --    0.36626   0.37064   0.37806   0.38195   0.38312
 Alpha virt. eigenvalues --    0.38901   0.39685   0.39950   0.40390   0.41031
 Alpha virt. eigenvalues --    0.41853   0.42508   0.43401   0.44787   0.45158
 Alpha virt. eigenvalues --    0.45848   0.46140   0.46263   0.47809   0.48427
 Alpha virt. eigenvalues --    0.48870   0.49504   0.50005   0.50986   0.51685
 Alpha virt. eigenvalues --    0.52544   0.53291   0.54254   0.55010   0.55312
 Alpha virt. eigenvalues --    0.55744   0.56943   0.57136   0.57750   0.58821
 Alpha virt. eigenvalues --    0.59533   0.60071   0.60585   0.61763   0.62147
 Alpha virt. eigenvalues --    0.62694   0.63436   0.64139   0.64974   0.65180
 Alpha virt. eigenvalues --    0.66767   0.67373   0.67973   0.68444   0.68629
 Alpha virt. eigenvalues --    0.68712   0.69183   0.69803   0.70555   0.70602
 Alpha virt. eigenvalues --    0.71371   0.72001   0.72397   0.72577   0.73422
 Alpha virt. eigenvalues --    0.73832   0.74164   0.74820   0.75299   0.75879
 Alpha virt. eigenvalues --    0.76313   0.76510   0.77110   0.77649   0.78016
 Alpha virt. eigenvalues --    0.78555   0.78639   0.79465   0.80344   0.80646
 Alpha virt. eigenvalues --    0.81027   0.81543   0.82475   0.83285   0.83633
 Alpha virt. eigenvalues --    0.85108   0.86659   0.86922   0.88590   0.89798
 Alpha virt. eigenvalues --    0.91579   0.92137   0.93079   0.94001   0.96118
 Alpha virt. eigenvalues --    0.97026   0.97783   0.98395   0.99709   1.01716
 Alpha virt. eigenvalues --    1.03289   1.05620   1.06884   1.08199   1.08804
 Alpha virt. eigenvalues --    1.10429   1.11199   1.12237   1.14585   1.14998
 Alpha virt. eigenvalues --    1.16402   1.17859   1.18157   1.19496   1.20090
 Alpha virt. eigenvalues --    1.20581   1.21927   1.22602   1.24215   1.25743
 Alpha virt. eigenvalues --    1.26312   1.26901   1.27682   1.28049   1.29801
 Alpha virt. eigenvalues --    1.30398   1.31807   1.32903   1.33541   1.34753
 Alpha virt. eigenvalues --    1.35609   1.36652   1.37963   1.38787   1.40460
 Alpha virt. eigenvalues --    1.42076   1.43048   1.43499   1.44951   1.46369
 Alpha virt. eigenvalues --    1.47219   1.48022   1.48423   1.50687   1.51039
 Alpha virt. eigenvalues --    1.52101   1.52922   1.53481   1.54608   1.55094
 Alpha virt. eigenvalues --    1.55457   1.55930   1.56645   1.57798   1.58293
 Alpha virt. eigenvalues --    1.58406   1.59859   1.60877   1.61295   1.61782
 Alpha virt. eigenvalues --    1.62268   1.62774   1.63556   1.64320   1.64536
 Alpha virt. eigenvalues --    1.65280   1.66608   1.67057   1.68406   1.68460
 Alpha virt. eigenvalues --    1.69059   1.69245   1.69478   1.70788   1.71482
 Alpha virt. eigenvalues --    1.72109   1.72888   1.73734   1.74112   1.74937
 Alpha virt. eigenvalues --    1.75721   1.75938   1.77336   1.78382   1.79100
 Alpha virt. eigenvalues --    1.79929   1.80675   1.81162   1.81953   1.82585
 Alpha virt. eigenvalues --    1.83345   1.83906   1.84511   1.85491   1.86696
 Alpha virt. eigenvalues --    1.87354   1.88878   1.89248   1.90881   1.91786
 Alpha virt. eigenvalues --    1.93784   1.95117   1.96447   1.97222   1.97924
 Alpha virt. eigenvalues --    1.99334   2.00196   2.00549   2.02102   2.03703
 Alpha virt. eigenvalues --    2.05156   2.06197   2.06660   2.08417   2.10841
 Alpha virt. eigenvalues --    2.11123   2.11971   2.13500   2.14250   2.14893
 Alpha virt. eigenvalues --    2.15161   2.16393   2.17227   2.18463   2.19334
 Alpha virt. eigenvalues --    2.20781   2.21896   2.22330   2.22782   2.24397
 Alpha virt. eigenvalues --    2.25529   2.26399   2.29087   2.30995   2.31542
 Alpha virt. eigenvalues --    2.32425   2.34389   2.34699   2.37548   2.38333
 Alpha virt. eigenvalues --    2.39423   2.40549   2.43299   2.45675   2.47108
 Alpha virt. eigenvalues --    2.47521   2.49409   2.51548   2.52673   2.53630
 Alpha virt. eigenvalues --    2.53810   2.54992   2.55320   2.56167   2.57665
 Alpha virt. eigenvalues --    2.58085   2.58791   2.59404   2.59694   2.60921
 Alpha virt. eigenvalues --    2.63325   2.63724   2.64938   2.66432   2.66660
 Alpha virt. eigenvalues --    2.67750   2.68548   2.69427   2.70447   2.71775
 Alpha virt. eigenvalues --    2.72424   2.73137   2.73825   2.74307   2.74900
 Alpha virt. eigenvalues --    2.76550   2.78863   2.79482   2.79913   2.82689
 Alpha virt. eigenvalues --    2.83245   2.83811   2.85579   2.86832   2.87677
 Alpha virt. eigenvalues --    2.88645   2.90050   2.90554   2.92240   2.92674
 Alpha virt. eigenvalues --    2.94123   2.95894   2.96431   2.97965   2.99479
 Alpha virt. eigenvalues --    2.99782   3.00799   3.03066   3.06254   3.06886
 Alpha virt. eigenvalues --    3.08421   3.09265   3.10011   3.11379   3.12138
 Alpha virt. eigenvalues --    3.14458   3.15332   3.16280   3.17846   3.18172
 Alpha virt. eigenvalues --    3.19042   3.20052   3.20809   3.23175   3.24791
 Alpha virt. eigenvalues --    3.29050   3.29371   3.30014   3.32144   3.34767
 Alpha virt. eigenvalues --    3.36416   3.38597   3.40693   3.42158   3.44151
 Alpha virt. eigenvalues --    3.49267   3.52408   3.60925   3.62697   3.66148
 Alpha virt. eigenvalues --    3.71515   3.80270   3.81038   3.81331   3.83521
 Alpha virt. eigenvalues --    3.84228   3.84668   3.85613   3.86042   3.87419
 Alpha virt. eigenvalues --    3.88431   3.90223   3.91177   3.92759   3.93915
 Alpha virt. eigenvalues --    3.96035   4.04097   4.06150   4.08807   4.13561
 Alpha virt. eigenvalues --    4.16148   4.17448   4.21691   4.27448   4.29046
 Alpha virt. eigenvalues --    4.34089   4.35183   4.37206   4.43171   4.46100
 Alpha virt. eigenvalues --    4.56493   5.12190   5.16704   5.20618   5.20983
 Alpha virt. eigenvalues --    5.26377   5.44079   5.47400   5.48233   5.67354
 Alpha virt. eigenvalues --    5.69887   5.70108   5.77737  23.73208  23.84478
 Alpha virt. eigenvalues --   23.86449  23.90919  23.94612  23.96268  23.99090
 Alpha virt. eigenvalues --   24.01569  24.03328  24.05521  24.06604  24.07487
 Alpha virt. eigenvalues --   24.08422  24.12320  24.28441  50.04641  50.06538
 Alpha virt. eigenvalues --   50.08240  50.13733
          Condensed to atoms (all electrons):
               1          2          3          4          5          6
     1  C   13.494746   2.209594  -2.113212   0.470161   0.662727  -0.323876
     2  C    2.209594  14.433908  -2.620882  -0.882279   0.110561   0.641708
     3  C   -2.113212  -2.620882  10.985236  -0.402243  -0.810466   0.007866
     4  C    0.470161  -0.882279  -0.402243  13.973146  -2.646890  -0.708732
     5  C    0.662727   0.110561  -0.810466  -2.646890  10.045945  -1.306886
     6  C   -0.323876   0.641708   0.007866  -0.708732  -1.306886  10.070283
     7  C   -4.433528  -1.781448   1.625888   0.769035  -0.641795  -1.969505
     8  C   -1.724318  -1.101642  -2.524152   0.283059  -0.180876  -0.315414
     9  C    1.010142   2.317429  -0.133374   0.023492   0.216316  -0.033264
    10  C   -2.943269  -7.164794   2.383487  -0.713836   0.053412   0.380074
    11  O    0.036489   0.093089   0.015680  -0.000813   0.003210   0.019966
    12  C   -0.526192  -0.037575   0.059494  -0.014531  -0.298089   0.034375
    13  C    0.072237  -0.268909   0.173476  -0.130039  -0.103877   0.060244
    14  O    0.033755   0.358889  -0.201753   0.041664   0.005615  -0.009289
    15  C   -0.390693   0.065621  -1.052045  -5.440834   0.870929  -0.202085
    16  C    0.050595   0.029559  -0.273565  -0.269378   0.111832   0.151560
    17  O    0.009398   0.022277   0.061350  -0.196726  -0.018673  -0.033070
    18  C    0.075995   0.068359   0.526993   1.197858  -0.393149  -0.198855
    19  O    0.008805  -0.016712  -0.051836   0.219932   0.005172  -0.001644
    20  H   -0.009357   0.003562   0.424989  -0.002435  -0.034667  -0.021922
    21  H   -0.007722  -0.112475   0.382577  -0.012278   0.030127   0.006917
    22  H   -0.011990  -0.024956  -0.015547   0.453298  -0.091246  -0.037575
    23  H   -0.002903  -0.000014   0.028394  -0.116793   0.481152  -0.070854
    24  H   -0.022566  -0.027414  -0.010553   0.051348   0.409893  -0.074523
    25  H   -0.013424  -0.025296   0.000014   0.036457  -0.072872   0.443181
    26  H    0.027079   0.011640   0.008069   0.021372  -0.091193   0.459031
    27  H   -0.134862   0.019864   0.008576   0.009487  -0.022026  -0.045557
    28  H   -0.011692  -0.032740   0.007142   0.000711  -0.000155  -0.001578
    29  H    0.044755   0.008290   0.009943  -0.000302  -0.000584   0.001237
    30  H   -0.095257  -0.006524   0.006761   0.030312  -0.016854  -0.067010
    31  H   -0.053873   0.008046   0.011331  -0.009595   0.004318   0.033219
    32  H    0.083240   0.015213  -0.005091  -0.004837   0.003400   0.020241
    33  H   -0.015494  -0.056323   0.029890  -0.005004  -0.004508   0.002032
    34  H    0.009825   0.086196  -0.002485   0.002048   0.000317  -0.001168
    35  H   -0.003537  -0.016445  -0.020696   0.003133   0.002966   0.002798
    36  H   -0.005133  -0.215494   0.038038  -0.007180   0.001415   0.001981
    37  H    0.001380  -0.001098  -0.001239   0.092910  -0.011531   0.002426
    38  H   -0.000723   0.015455   0.039325  -0.103384   0.014910  -0.005478
    39  H   -0.004483   0.001734  -0.017517  -0.084913   0.054996   0.011402
    40  H    0.000616   0.004503   0.010591  -0.009061  -0.020047   0.010461
    41  H    0.000398  -0.003559  -0.001405   0.090426   0.002759  -0.000066
    42  H    0.000764   0.022056  -0.007718  -0.128281  -0.000202   0.002445
    43  H    0.000581  -0.000830  -0.014358  -0.024286   0.005205  -0.000627
               7          8          9         10         11         12
     1  C   -4.433528  -1.724318   1.010142  -2.943269   0.036489  -0.526192
     2  C   -1.781448  -1.101642   2.317429  -7.164794   0.093089  -0.037575
     3  C    1.625888  -2.524152  -0.133374   2.383487   0.015680   0.059494
     4  C    0.769035   0.283059   0.023492  -0.713836  -0.000813  -0.014531
     5  C   -0.641795  -0.180876   0.216316   0.053412   0.003210  -0.298089
     6  C   -1.969505  -0.315414  -0.033264   0.380074   0.019966   0.034375
     7  C   12.250239  -0.516066  -0.649759   0.208387  -0.071613   0.385194
     8  C   -0.516066  13.515710  -2.723187   0.747292   0.286845   0.041623
     9  C   -0.649759  -2.723187  11.704369  -4.747913  -0.034810  -0.122707
    10  C    0.208387   0.747292  -4.747913  17.108044  -0.091855   0.056353
    11  O   -0.071613   0.286845  -0.034810  -0.091855   8.222058  -0.055403
    12  C    0.385194   0.041623  -0.122707   0.056353  -0.055403   6.208296
    13  C   -0.090697   0.239315  -0.917538   0.167684  -0.004943   0.008134
    14  O    0.014968   0.033560  -0.209934   0.149345  -0.001806  -0.004471
    15  C    0.307762  -0.073487   0.121728   0.062128   0.000015  -0.023409
    16  C   -0.154569   0.004417  -0.006620  -0.008596   0.000049  -0.012468
    17  O   -0.004432   0.000141   0.000596  -0.002983   0.000000   0.000975
    18  C    0.093742   0.000257  -0.031428  -0.131929  -0.000126  -0.001074
    19  O   -0.001153   0.008866  -0.004530   0.022634  -0.000002  -0.000210
    20  H    0.010692   0.001639   0.005872  -0.004119  -0.000016  -0.012475
    21  H   -0.003678   0.013826  -0.010439   0.070043   0.000028  -0.000583
    22  H    0.016582  -0.001012   0.000126   0.003527   0.000004  -0.001940
    23  H    0.026377   0.000157   0.000155   0.001709  -0.000004  -0.001286
    24  H    0.035584   0.001636  -0.000864  -0.008915   0.000004   0.003223
    25  H   -0.011016   0.015517   0.001861  -0.009879  -0.000020  -0.001118
    26  H   -0.079842  -0.004961   0.000896   0.001460   0.000039  -0.004345
    27  H    0.507695  -0.017606  -0.010615   0.022359   0.011981  -0.012292
    28  H    0.017630  -0.026909   0.453370  -0.042920  -0.002491   0.000860
    29  H    0.011576  -0.120103   0.470358  -0.091286  -0.001676  -0.000114
    30  H    0.118584   0.000284  -0.002151  -0.004837  -0.000138   0.408367
    31  H    0.001897  -0.033001   0.002610   0.000764   0.001441   0.413533
    32  H   -0.179197   0.000506   0.000334   0.004028   0.000281   0.433936
    33  H   -0.003001  -0.010652   0.007728   0.021609   0.000064   0.000065
    34  H    0.000602  -0.007476  -0.030405  -0.126928   0.000054   0.000124
    35  H    0.001632   0.030978  -0.002566  -0.016805  -0.000165  -0.000270
    36  H   -0.002331  -0.030938   0.039211   0.258018   0.000146   0.000631
    37  H   -0.000235   0.000071  -0.000018  -0.000708   0.000000   0.000154
    38  H    0.000725   0.000040  -0.000213   0.000152   0.000000  -0.000821
    39  H   -0.000174  -0.000182   0.000051   0.001136   0.000000   0.000080
    40  H   -0.004750  -0.000297   0.000032  -0.003035   0.000000   0.000589
    41  H    0.000072   0.000131  -0.000042   0.002387   0.000000   0.000020
    42  H   -0.002425   0.000921   0.000173   0.005885   0.000000  -0.000147
    43  H   -0.000461   0.000479  -0.000042   0.003389   0.000000  -0.000008
              13         14         15         16         17         18
     1  C    0.072237   0.033755  -0.390693   0.050595   0.009398   0.075995
     2  C   -0.268909   0.358889   0.065621   0.029559   0.022277   0.068359
     3  C    0.173476  -0.201753  -1.052045  -0.273565   0.061350   0.526993
     4  C   -0.130039   0.041664  -5.440834  -0.269378  -0.196726   1.197858
     5  C   -0.103877   0.005615   0.870929   0.111832  -0.018673  -0.393149
     6  C    0.060244  -0.009289  -0.202085   0.151560  -0.033070  -0.198855
     7  C   -0.090697   0.014968   0.307762  -0.154569  -0.004432   0.093742
     8  C    0.239315   0.033560  -0.073487   0.004417   0.000141   0.000257
     9  C   -0.917538  -0.209934   0.121728  -0.006620   0.000596  -0.031428
    10  C    0.167684   0.149345   0.062128  -0.008596  -0.002983  -0.131929
    11  O   -0.004943  -0.001806   0.000015   0.000049   0.000000  -0.000126
    12  C    0.008134  -0.004471  -0.023409  -0.012468   0.000975  -0.001074
    13  C    6.702159  -0.160140  -0.263712   0.022237   0.000977   0.059951
    14  O   -0.160140   7.980262   0.016156  -0.000972   0.000009  -0.002903
    15  C   -0.263712   0.016156  14.866747  -0.623248   0.507783  -2.480335
    16  C    0.022237  -0.000972  -0.623248   7.277391  -0.265827  -0.894201
    17  O    0.000977   0.000009   0.507783  -0.265827   8.000326  -0.068816
    18  C    0.059951  -0.002903  -2.480335  -0.894201  -0.068816   7.780870
    19  O    0.009993  -0.000860  -0.299216   0.030442   0.011753   0.202638
    20  H   -0.008495   0.000801  -0.003177   0.004096  -0.000271   0.010686
    21  H    0.007168   0.004986   0.003983   0.005386   0.000008  -0.014336
    22  H    0.002198  -0.000167   0.038818   0.014697  -0.003925  -0.011093
    23  H   -0.000256   0.000003  -0.005656   0.002635   0.019788   0.000982
    24  H    0.000792   0.000000  -0.002866   0.009596  -0.001947   0.002800
    25  H   -0.000794   0.000036  -0.012503  -0.002556   0.000251   0.005248
    26  H   -0.000392   0.000003   0.001165  -0.000884   0.000108   0.000604
    27  H    0.001763   0.000020   0.000574  -0.000082   0.000001  -0.000123
    28  H   -0.012159  -0.005237   0.000037  -0.000008   0.000000   0.000018
    29  H    0.017647   0.000930   0.000093   0.000039   0.000000  -0.000055
    30  H   -0.000571  -0.000039   0.010837   0.000298   0.000012  -0.000615
    31  H   -0.000085   0.000052   0.000404   0.000024   0.000000  -0.000022
    32  H    0.000167  -0.000010  -0.002562   0.000666  -0.000001  -0.000056
    33  H    0.411441  -0.011059  -0.008691  -0.000471  -0.000032   0.009879
    34  H    0.455197  -0.004739  -0.001893  -0.000095   0.000003   0.001019
    35  H    0.378420   0.011516   0.004505  -0.000217   0.000006  -0.002016
    36  H   -0.041416   0.238289  -0.000833  -0.000168   0.000003  -0.001117
    37  H    0.000106  -0.000002  -0.164041   0.459134  -0.004385  -0.006778
    38  H   -0.000124  -0.000109  -0.018987   0.414709   0.012646  -0.001673
    39  H   -0.000149   0.000007   0.041970   0.393342  -0.011285  -0.012247
    40  H    0.001302  -0.000004   0.027551   0.070536   0.272335  -0.055289
    41  H   -0.000045  -0.000004  -0.126899  -0.043050  -0.014472   0.457378
    42  H   -0.000188  -0.000134   0.024864   0.032973   0.012428   0.418041
    43  H   -0.001742   0.000008  -0.004923   0.013388   0.001977   0.036635
              19         20         21         22         23         24
     1  C    0.008805  -0.009357  -0.007722  -0.011990  -0.002903  -0.022566
     2  C   -0.016712   0.003562  -0.112475  -0.024956  -0.000014  -0.027414
     3  C   -0.051836   0.424989   0.382577  -0.015547   0.028394  -0.010553
     4  C    0.219932  -0.002435  -0.012278   0.453298  -0.116793   0.051348
     5  C    0.005172  -0.034667   0.030127  -0.091246   0.481152   0.409893
     6  C   -0.001644  -0.021922   0.006917  -0.037575  -0.070854  -0.074523
     7  C   -0.001153   0.010692  -0.003678   0.016582   0.026377   0.035584
     8  C    0.008866   0.001639   0.013826  -0.001012   0.000157   0.001636
     9  C   -0.004530   0.005872  -0.010439   0.000126   0.000155  -0.000864
    10  C    0.022634  -0.004119   0.070043   0.003527   0.001709  -0.008915
    11  O   -0.000002  -0.000016   0.000028   0.000004  -0.000004   0.000004
    12  C   -0.000210  -0.012475  -0.000583  -0.001940  -0.001286   0.003223
    13  C    0.009993  -0.008495   0.007168   0.002198  -0.000256   0.000792
    14  O   -0.000860   0.000801   0.004986  -0.000167   0.000003   0.000000
    15  C   -0.299216  -0.003177   0.003983   0.038818  -0.005656  -0.002866
    16  C    0.030442   0.004096   0.005386   0.014697   0.002635   0.009596
    17  O    0.011753  -0.000271   0.000008  -0.003925   0.019788  -0.001947
    18  C    0.202638   0.010686  -0.014336  -0.011093   0.000982   0.002800
    19  O    7.994808   0.000971   0.001224   0.019956   0.000297   0.000329
    20  H    0.000971   0.404463  -0.028394   0.004081   0.000447   0.001219
    21  H    0.001224  -0.028394   0.474845  -0.001789  -0.000215   0.000209
    22  H    0.019956   0.004081  -0.001789   0.446801  -0.002506   0.004380
    23  H    0.000297   0.000447  -0.000215  -0.002506   0.485088  -0.028284
    24  H    0.000329   0.001219   0.000209   0.004380  -0.028284   0.457591
    25  H    0.000077   0.000173  -0.000057   0.003573  -0.004781   0.004873
    26  H    0.000007  -0.000018  -0.000003   0.000068  -0.005919  -0.003537
    27  H   -0.000002  -0.000126   0.000005  -0.000162  -0.000076  -0.000054
    28  H    0.000000   0.000055  -0.000029   0.000002   0.000000   0.000001
    29  H   -0.000003  -0.000013   0.000030   0.000002   0.000000   0.000000
    30  H    0.000003  -0.000420  -0.000010  -0.000008   0.000154  -0.001364
    31  H    0.000000   0.000116  -0.000006   0.000012  -0.000004  -0.000059
    32  H    0.000000  -0.000012   0.000005   0.000015  -0.000125   0.000404
    33  H    0.002378  -0.000176   0.003134  -0.000179   0.000001  -0.000001
    34  H   -0.000040   0.000001  -0.000439  -0.000017   0.000000   0.000000
    35  H   -0.000629  -0.000002   0.000104   0.000090  -0.000002  -0.000001
    36  H    0.000005  -0.000100  -0.000468   0.000012   0.000000   0.000001
    37  H    0.000184  -0.000087  -0.000261  -0.000262  -0.000115  -0.000027
    38  H    0.000208  -0.000338  -0.000423   0.000151   0.000133   0.000227
    39  H   -0.000831   0.000533   0.000026  -0.000036   0.000180  -0.002347
    40  H   -0.001973  -0.000053   0.000050   0.001617  -0.001444   0.000039
    41  H   -0.040572  -0.000051   0.000259  -0.000329  -0.000009  -0.000005
    42  H   -0.050328   0.000486   0.004023   0.001025  -0.000004   0.000037
    43  H    0.284308   0.000034  -0.000114  -0.000776   0.000016   0.000006
              25         26         27         28         29         30
     1  C   -0.013424   0.027079  -0.134862  -0.011692   0.044755  -0.095257
     2  C   -0.025296   0.011640   0.019864  -0.032740   0.008290  -0.006524
     3  C    0.000014   0.008069   0.008576   0.007142   0.009943   0.006761
     4  C    0.036457   0.021372   0.009487   0.000711  -0.000302   0.030312
     5  C   -0.072872  -0.091193  -0.022026  -0.000155  -0.000584  -0.016854
     6  C    0.443181   0.459031  -0.045557  -0.001578   0.001237  -0.067010
     7  C   -0.011016  -0.079842   0.507695   0.017630   0.011576   0.118584
     8  C    0.015517  -0.004961  -0.017606  -0.026909  -0.120103   0.000284
     9  C    0.001861   0.000896  -0.010615   0.453370   0.470358  -0.002151
    10  C   -0.009879   0.001460   0.022359  -0.042920  -0.091286  -0.004837
    11  O   -0.000020   0.000039   0.011981  -0.002491  -0.001676  -0.000138
    12  C   -0.001118  -0.004345  -0.012292   0.000860  -0.000114   0.408367
    13  C   -0.000794  -0.000392   0.001763  -0.012159   0.017647  -0.000571
    14  O    0.000036   0.000003   0.000020  -0.005237   0.000930  -0.000039
    15  C   -0.012503   0.001165   0.000574   0.000037   0.000093   0.010837
    16  C   -0.002556  -0.000884  -0.000082  -0.000008   0.000039   0.000298
    17  O    0.000251   0.000108   0.000001   0.000000   0.000000   0.000012
    18  C    0.005248   0.000604  -0.000123   0.000018  -0.000055  -0.000615
    19  O    0.000077   0.000007  -0.000002   0.000000  -0.000003   0.000003
    20  H    0.000173  -0.000018  -0.000126   0.000055  -0.000013  -0.000420
    21  H   -0.000057  -0.000003   0.000005  -0.000029   0.000030  -0.000010
    22  H    0.003573   0.000068  -0.000162   0.000002   0.000002  -0.000008
    23  H   -0.004781  -0.005919  -0.000076   0.000000   0.000000   0.000154
    24  H    0.004873  -0.003537  -0.000054   0.000001   0.000000  -0.001364
    25  H    0.476864  -0.027231  -0.006681   0.000005  -0.000007  -0.000120
    26  H   -0.027231   0.489417  -0.005132   0.000000  -0.000002   0.000173
    27  H   -0.006681  -0.005132   0.484005  -0.000020   0.000012   0.005196
    28  H    0.000005   0.000000  -0.000020   0.405912  -0.016591  -0.000001
    29  H   -0.000007  -0.000002   0.000012  -0.016591   0.423920   0.000003
    30  H   -0.000120   0.000173   0.005196  -0.000001   0.000003   0.473125
    31  H   -0.000262  -0.000168  -0.007292   0.000033  -0.000003  -0.028593
    32  H    0.000163   0.002921  -0.002715  -0.000003   0.000001  -0.027044
    33  H   -0.000012  -0.000001  -0.000002  -0.000232   0.000411   0.000000
    34  H    0.000005   0.000000  -0.000002   0.000354   0.001092   0.000000
    35  H   -0.000026   0.000000  -0.000011   0.000127  -0.000537  -0.000001
    36  H   -0.000001   0.000000   0.000001  -0.000324   0.000302  -0.000006
    37  H    0.000002  -0.000002   0.000000   0.000000   0.000000  -0.000004
    38  H    0.000004  -0.000001   0.000000   0.000000   0.000000  -0.000012
    39  H   -0.000034   0.000003   0.000000   0.000000   0.000000   0.000053
    40  H   -0.000306   0.000002   0.000001   0.000000   0.000000   0.000002
    41  H    0.000002   0.000000   0.000000   0.000000   0.000000   0.000000
    42  H   -0.000008  -0.000001   0.000000   0.000000   0.000000   0.000003
    43  H    0.000014  -0.000001   0.000000   0.000000   0.000000   0.000000
              31         32         33         34         35         36
     1  C   -0.053873   0.083240  -0.015494   0.009825  -0.003537  -0.005133
     2  C    0.008046   0.015213  -0.056323   0.086196  -0.016445  -0.215494
     3  C    0.011331  -0.005091   0.029890  -0.002485  -0.020696   0.038038
     4  C   -0.009595  -0.004837  -0.005004   0.002048   0.003133  -0.007180
     5  C    0.004318   0.003400  -0.004508   0.000317   0.002966   0.001415
     6  C    0.033219   0.020241   0.002032  -0.001168   0.002798   0.001981
     7  C    0.001897  -0.179197  -0.003001   0.000602   0.001632  -0.002331
     8  C   -0.033001   0.000506  -0.010652  -0.007476   0.030978  -0.030938
     9  C    0.002610   0.000334   0.007728  -0.030405  -0.002566   0.039211
    10  C    0.000764   0.004028   0.021609  -0.126928  -0.016805   0.258018
    11  O    0.001441   0.000281   0.000064   0.000054  -0.000165   0.000146
    12  C    0.413533   0.433936   0.000065   0.000124  -0.000270   0.000631
    13  C   -0.000085   0.000167   0.411441   0.455197   0.378420  -0.041416
    14  O    0.000052  -0.000010  -0.011059  -0.004739   0.011516   0.238289
    15  C    0.000404  -0.002562  -0.008691  -0.001893   0.004505  -0.000833
    16  C    0.000024   0.000666  -0.000471  -0.000095  -0.000217  -0.000168
    17  O    0.000000  -0.000001  -0.000032   0.000003   0.000006   0.000003
    18  C   -0.000022  -0.000056   0.009879   0.001019  -0.002016  -0.001117
    19  O    0.000000   0.000000   0.002378  -0.000040  -0.000629   0.000005
    20  H    0.000116  -0.000012  -0.000176   0.000001  -0.000002  -0.000100
    21  H   -0.000006   0.000005   0.003134  -0.000439   0.000104  -0.000468
    22  H    0.000012   0.000015  -0.000179  -0.000017   0.000090   0.000012
    23  H   -0.000004  -0.000125   0.000001   0.000000  -0.000002   0.000000
    24  H   -0.000059   0.000404  -0.000001   0.000000  -0.000001   0.000001
    25  H   -0.000262   0.000163  -0.000012   0.000005  -0.000026  -0.000001
    26  H   -0.000168   0.002921  -0.000001   0.000000   0.000000   0.000000
    27  H   -0.007292  -0.002715  -0.000002  -0.000002  -0.000011   0.000001
    28  H    0.000033  -0.000003  -0.000232   0.000354   0.000127  -0.000324
    29  H   -0.000003   0.000001   0.000411   0.001092  -0.000537   0.000302
    30  H   -0.028593  -0.027044   0.000000   0.000000  -0.000001  -0.000006
    31  H    0.487592  -0.021178   0.000000   0.000000   0.000000   0.000000
    32  H   -0.021178   0.489839   0.000000   0.000000   0.000000   0.000000
    33  H    0.000000   0.000000   0.458512  -0.027080  -0.021739   0.000789
    34  H    0.000000   0.000000  -0.027080   0.462996  -0.022574  -0.000829
    35  H    0.000000   0.000000  -0.021739  -0.022574   0.466955   0.000569
    36  H    0.000000   0.000000   0.000789  -0.000829   0.000569   0.433079
    37  H    0.000000   0.000000  -0.000003   0.000000   0.000000   0.000000
    38  H    0.000001   0.000000  -0.000002   0.000000  -0.000001   0.000001
    39  H    0.000000  -0.000003   0.000002   0.000000   0.000000   0.000000
    40  H    0.000000  -0.000001  -0.000020  -0.000001  -0.000001   0.000000
    41  H    0.000000   0.000000  -0.000057   0.000000  -0.000001   0.000001
    42  H    0.000000   0.000000  -0.000375  -0.000008   0.000001   0.000018
    43  H    0.000000   0.000000  -0.000368   0.000001   0.000008   0.000000
              37         38         39         40         41         42
     1  C    0.001380  -0.000723  -0.004483   0.000616   0.000398   0.000764
     2  C   -0.001098   0.015455   0.001734   0.004503  -0.003559   0.022056
     3  C   -0.001239   0.039325  -0.017517   0.010591  -0.001405  -0.007718
     4  C    0.092910  -0.103384  -0.084913  -0.009061   0.090426  -0.128281
     5  C   -0.011531   0.014910   0.054996  -0.020047   0.002759  -0.000202
     6  C    0.002426  -0.005478   0.011402   0.010461  -0.000066   0.002445
     7  C   -0.000235   0.000725  -0.000174  -0.004750   0.000072  -0.002425
     8  C    0.000071   0.000040  -0.000182  -0.000297   0.000131   0.000921
     9  C   -0.000018  -0.000213   0.000051   0.000032  -0.000042   0.000173
    10  C   -0.000708   0.000152   0.001136  -0.003035   0.002387   0.005885
    11  O    0.000000   0.000000   0.000000   0.000000   0.000000   0.000000
    12  C    0.000154  -0.000821   0.000080   0.000589   0.000020  -0.000147
    13  C    0.000106  -0.000124  -0.000149   0.001302  -0.000045  -0.000188
    14  O   -0.000002  -0.000109   0.000007  -0.000004  -0.000004  -0.000134
    15  C   -0.164041  -0.018987   0.041970   0.027551  -0.126899   0.024864
    16  C    0.459134   0.414709   0.393342   0.070536  -0.043050   0.032973
    17  O   -0.004385   0.012646  -0.011285   0.272335  -0.014472   0.012428
    18  C   -0.006778  -0.001673  -0.012247  -0.055289   0.457378   0.418041
    19  O    0.000184   0.000208  -0.000831  -0.001973  -0.040572  -0.050328
    20  H   -0.000087  -0.000338   0.000533  -0.000053  -0.000051   0.000486
    21  H   -0.000261  -0.000423   0.000026   0.000050   0.000259   0.004023
    22  H   -0.000262   0.000151  -0.000036   0.001617  -0.000329   0.001025
    23  H   -0.000115   0.000133   0.000180  -0.001444  -0.000009  -0.000004
    24  H   -0.000027   0.000227  -0.002347   0.000039  -0.000005   0.000037
    25  H    0.000002   0.000004  -0.000034  -0.000306   0.000002  -0.000008
    26  H   -0.000002  -0.000001   0.000003   0.000002   0.000000  -0.000001
    27  H    0.000000   0.000000   0.000000   0.000001   0.000000   0.000000
    28  H    0.000000   0.000000   0.000000   0.000000   0.000000   0.000000
    29  H    0.000000   0.000000   0.000000   0.000000   0.000000   0.000000
    30  H   -0.000004  -0.000012   0.000053   0.000002   0.000000   0.000003
    31  H    0.000000   0.000001   0.000000   0.000000   0.000000   0.000000
    32  H    0.000000   0.000000  -0.000003  -0.000001   0.000000   0.000000
    33  H   -0.000003  -0.000002   0.000002  -0.000020  -0.000057  -0.000375
    34  H    0.000000   0.000000   0.000000  -0.000001   0.000000  -0.000008
    35  H    0.000000  -0.000001   0.000000  -0.000001  -0.000001   0.000001
    36  H    0.000000   0.000001   0.000000   0.000000   0.000001   0.000018
    37  H    0.478054  -0.020798  -0.024630   0.000281   0.004680   0.000080
    38  H   -0.020798   0.466590  -0.018856  -0.000071  -0.000040   0.001744
    39  H   -0.024630  -0.018856   0.456433   0.000397  -0.000433  -0.000140
    40  H    0.000281  -0.000071   0.000397   0.400495   0.000485  -0.000562
    41  H    0.004680  -0.000040  -0.000433   0.000485   0.499381  -0.032036
    42  H    0.000080   0.001744  -0.000140  -0.000562  -0.032036   0.478579
    43  H    0.000089   0.000018  -0.000019  -0.001527  -0.004171   0.003589
              43
     1  C    0.000581
     2  C   -0.000830
     3  C   -0.014358
     4  C   -0.024286
     5  C    0.005205
     6  C   -0.000627
     7  C   -0.000461
     8  C    0.000479
     9  C   -0.000042
    10  C    0.003389
    11  O    0.000000
    12  C   -0.000008
    13  C   -0.001742
    14  O    0.000008
    15  C   -0.004923
    16  C    0.013388
    17  O    0.001977
    18  C    0.036635
    19  O    0.284308
    20  H    0.000034
    21  H   -0.000114
    22  H   -0.000776
    23  H    0.000016
    24  H    0.000006
    25  H    0.000014
    26  H   -0.000001
    27  H    0.000000
    28  H    0.000000
    29  H    0.000000
    30  H    0.000000
    31  H    0.000000
    32  H    0.000000
    33  H   -0.000368
    34  H    0.000001
    35  H    0.000008
    36  H    0.000000
    37  H    0.000089
    38  H    0.000018
    39  H   -0.000019
    40  H   -0.001527
    41  H   -0.004171
    42  H    0.003589
    43  H    0.396957
 Mulliken charges:
               1
     1  C    0.544820
     2  C   -0.150141
     3  C   -0.564976
     4  C    0.144801
     5  C   -0.330591
     6  C   -0.934471
     7  C    0.196808
     8  C    0.185005
     9  C   -0.704430
    10  C    0.379302
    11  O   -0.425560
    12  C   -0.924498
    13  C   -0.786336
    14  O   -0.277247
    15  C    0.228424
    16  C   -0.542625
    17  O   -0.308308
    18  C   -0.641719
    19  O   -0.354451
    20  H    0.251808
    21  H    0.184754
    22  H    0.194481
    23  H    0.193584
    24  H    0.201136
    25  H    0.200686
    26  H    0.199577
    27  H    0.193898
    28  H    0.266834
    29  H    0.240634
    30  H    0.197408
    31  H    0.188748
    32  H    0.187472
    33  H    0.217547
    34  H    0.206346
    35  H    0.204434
    36  H    0.293828
    37  H    0.196674
    38  H    0.205014
    39  H    0.215933
    40  H    0.296559
    41  H    0.208869
    42  H    0.212419
    43  H    0.307549
 Sum of Mulliken charges =   0.00000
 Mulliken charges with hydrogens summed into heavy atoms:
               1
     1  C    0.544820
     2  C   -0.150141
     3  C   -0.128415
     4  C    0.339283
     5  C    0.064129
     6  C   -0.534208
     7  C    0.390706
     8  C    0.185005
     9  C   -0.196962
    10  C    0.379302
    11  O   -0.425560
    12  C   -0.350869
    13  C   -0.158010
    14  O    0.016582
    15  C    0.228424
    16  C    0.074997
    17  O   -0.011749
    18  C   -0.220431
    19  O   -0.046901
 Electronic spatial extent (au):  <R**2>=           5330.9973
 Charge=              0.0000 electrons
 Dipole moment (field-independent basis, Debye):
    X=              4.2696    Y=             -3.0787    Z=             -0.1055  Tot=              5.2649
 Quadrupole moment (field-independent basis, Debye-Ang):
   XX=           -141.9665   YY=           -109.5805   ZZ=           -112.5033
   XY=             10.6208   XZ=             -7.5052   YZ=              2.2260
 Traceless Quadrupole moment (field-independent basis, Debye-Ang):
   XX=            -20.6164   YY=             11.7696   ZZ=              8.8468
   XY=             10.6208   XZ=             -7.5052   YZ=              2.2260
 Octapole moment (field-independent basis, Debye-Ang**2):
  XXX=            112.5674  YYY=            -37.3760  ZZZ=            -28.3510  XYY=            -38.1652
  XXY=            -85.8796  XXZ=             26.3094  XZZ=             38.3537  YZZ=             -3.4830
  YYZ=              9.1437  XYZ=             -5.1627
 Hexadecapole moment (field-independent basis, Debye-Ang**3):
 XXXX=          -4884.2913 YYYY=          -1969.5735 ZZZZ=           -647.5322 XXXY=             56.7428
 XXXZ=           -200.3897 YYYX=            139.4061 YYYZ=            -69.4917 ZZZX=            -77.0817
 ZZZY=             12.7292 XXYY=          -1047.9158 XXZZ=           -749.5251 YYZZ=           -467.7061
 XXYZ=             42.4374 YYXZ=             -9.0961 ZZXY=             -1.1066
 N-N= 1.608854340381D+03 E-N=-5.287011501745D+03  KE= 8.827823075730D+02
 1\1\GINC-SNODE36\SP\RmPW1PW91\6-311+G(d,p)\C15H24O4\ROOT\25-Jan-2024\0
 \\# nmr=giao mpw1pw91/6-311+g(d,p) scrf(smd,solvent=methanol,read) gue
 ss=read geom=check\\NMR calculation\\0,1\C,0,-1.7533247119,0.617190125
 8,-0.1296525693\C,0,-0.9587496808,-0.3898500137,0.3043678928\C,0,0.450
 8392835,-0.3055134776,0.8197985031\C,0,1.4447068851,0.4350245418,-0.10
 97506016\C,0,1.1788047129,1.9543295076,-0.1539327261\C,0,-0.0818940537
 ,2.383569782,-0.9236331035\C,0,-1.4532344955,2.0878072334,-0.279518884
 3\C,0,-3.0916354832,0.0813081571,-0.4365346773\C,0,-3.1248884376,-1.39
 28624696,-0.0728737868\C,0,-1.6514090633,-1.7515247934,0.217413307\O,0
 ,-4.0385158954,0.7214161318,-0.8951456449\C,0,-1.6621684577,2.83020807
 73,1.0566810091\C,0,-1.036469703,-2.6108387698,-0.8975612582\O,0,-1.47
 30812714,-2.3977311448,1.4886591729\C,0,2.9329586327,0.1143057646,0.24
 31320433\C,0,3.3640749013,0.6262833616,1.6184855569\O,0,3.7946439484,0
 .7923511419,-0.7042663436\C,0,3.2509899005,-1.3950916225,0.1628593808\
 O,0,2.8051911116,-2.0285659635,-1.0391986552\H,0,0.4292064284,0.204519
 863,1.7938031683\H,0,0.7948673381,-1.321364581,1.0222851736\H,0,1.3023
 824887,0.0378777106,-1.1250567387\H,0,2.0368127797,2.4347242913,-0.636
 2436889\H,0,1.1402969134,2.3520954375,0.8687079544\H,0,-0.0604885957,1
 .9296868761,-1.9244519605\H,0,-0.0287273944,3.469807535,-1.0799330106\
 H,0,-2.2096319445,2.4778484416,-0.974071087\H,0,-3.7217991702,-1.51728
 77558,0.8386304778\H,0,-3.5926379613,-1.9859616747,-0.8653860021\H,0,-
 0.9929165412,2.4611871504,1.8415436446\H,0,-2.692099661,2.7052287396,1
 .4112130408\H,0,-1.4775474733,3.9045792824,0.931816507\H,0,0.041299979
 6,-2.7400540316,-0.7548561612\H,0,-1.5061741476,-3.6027641843,-0.90055
 46183\H,0,-1.2030226173,-2.1544988535,-1.8793628714\H,0,-1.771709897,-
 3.3183940984,1.3921117284\H,0,4.4123948547,0.3669279861,1.8081009826\H
 ,0,2.7566260743,0.1851061592,2.4150711454\H,0,3.274006314,1.7151442087
 ,1.6768927298\H,0,3.447797971,0.6245657136,-1.5973995484\H,0,4.3377047
 687,-1.511010314,0.2741452081\H,0,2.775175208,-1.9409616327,0.98145428
 04\H,0,3.3535461625,-1.7011178387,-1.771888969\\Version=ES64L-G09RevD.
 01\State=1-A\HF=-887.0184594\RMSD=3.072e-09\Dipole=1.6764347,-1.216596
 4,-0.006082\Quadrupole=-14.9538834,8.6662661,6.2876173,7.9779407,-6.09
 73048,1.9127459\PG=C01 [X(C15H24O4)]\\@


 AS FAR AS THE LAWS OF MATHEMATICS REFER TO REALITY,
 THEY ARE NOT CERTAIN; AND AS FAR AS THEY ARE CERTAIN,
 THEY DO NOT REFER TO REALITY.

                                         -- ALBERT EINSTEIN
 Job cpu time:       0 days  1 hours 18 minutes 11.4 seconds.
 File lengths (MBytes):  RWF=    326 Int=      0 D2E=      0 Chk=    483 Scr=      1
 Normal termination of Gaussian 09 at Thu Jan 25 14:09:16 2024.
