# Supplementary material for: New patchoulol- and guaiane-type sesquiterpenoids from Sanguisorba officinalis with anti-melanogenic activity
Source: Nat Prod Bioprospect. 2026 May 12;16(1):63. doi: 10.1007/s13659-026-00616-0 (PMC13161421; doi:10.1007/s13659-026-00616-0)
Supplement: Supplementary file 2 — Additional file 2. It includes the calculated NMR data of compound 11. [file 13659_2026_616_MOESM2_ESM.zip › New folder/11S-nmr-26.log]

 Entering Gaussian System, Link 0=/gpfs/home/zhengshan/software/Gaussian/g09/g09
 Input=DY-202A-7R_26-2.gjf
 Output=DY-202A-7R_26-2.log
 Initial command:
 /gpfs/home/zhengshan/software/Gaussian/g09/l1.exe "/gpfs/home/zhengshan/software/Gaussian/g09/scratch/zhengshan/%J/Gau-8411.inp" -scrdir="/gpfs/home/zhengshan/software/Gaussian/g09/scratch/zhengshan/%J/"
 Entering Link 1 = /gpfs/home/zhengshan/software/Gaussian/g09/l1.exe PID=      8412.
  
 Copyright (c) 1988,1990,1992,1993,1995,1998,2003,2009,2013,
            Gaussian, Inc.  All Rights Reserved.
  
 This is part of the Gaussian(R) 09 program.  It is based on
 the Gaussian(R) 03 system (copyright 2003, Gaussian, Inc.),
 the Gaussian(R) 98 system (copyright 1998, Gaussian, Inc.),
 the Gaussian(R) 94 system (copyright 1995, Gaussian, Inc.),
 the Gaussian 92(TM) system (copyright 1992, Gaussian, Inc.),
 the Gaussian 90(TM) system (copyright 1990, Gaussian, Inc.),
 the Gaussian 88(TM) system (copyright 1988, Gaussian, Inc.),
 the Gaussian 86(TM) system (copyright 1986, Carnegie Mellon
 University), and the Gaussian 82(TM) system (copyright 1983,
 Carnegie Mellon University). Gaussian is a federally registered
 trademark of Gaussian, Inc.
  
 This software contains proprietary and confidential information,
 including trade secrets, belonging to Gaussian, Inc.
  
 This software is provided under written license and may be
 used, copied, transmitted, or stored only in accord with that
 written license.
  
 The following legend is applicable only to US Government
 contracts under FAR:
  
                    RESTRICTED RIGHTS LEGEND
  
 Use, reproduction and disclosure by the US Government is
 subject to restrictions as set forth in subparagraphs (a)
 and (c) of the Commercial Computer Software - Restricted
 Rights clause in FAR 52.227-19.
  
 Gaussian, Inc.
 340 Quinnipiac St., Bldg. 40, Wallingford CT 06492
  
  
 ---------------------------------------------------------------
 Warning -- This program may not be used in any manner that
 competes with the business of Gaussian, Inc. or will provide
 assistance to any competitor of Gaussian, Inc.  The licensee
 of this program is prohibited from giving any competitor of
 Gaussian, Inc. access to this program.  By using this program,
 the user acknowledges that Gaussian, Inc. is engaged in the
 business of creating and licensing software in the field of
 computational chemistry and represents and warrants to the
 licensee that it is not a competitor of Gaussian, Inc. and that
 it will not use this program in any manner prohibited above.
 ---------------------------------------------------------------
  

 Cite this work as:
 Gaussian 09, Revision D.01,
 M. J. Frisch, G. W. Trucks, H. B. Schlegel, G. E. Scuseria, 
 M. A. Robb, J. R. Cheeseman, G. Scalmani, V. Barone, B. Mennucci, 
 G. A. Petersson, H. Nakatsuji, M. Caricato, X. Li, H. P. Hratchian, 
 A. F. Izmaylov, J. Bloino, G. Zheng, J. L. Sonnenberg, M. Hada, 
 M. Ehara, K. Toyota, R. Fukuda, J. Hasegawa, M. Ishida, T. Nakajima, 
 Y. Honda, O. Kitao, H. Nakai, T. Vreven, J. A. Montgomery, Jr., 
 J. E. Peralta, F. Ogliaro, M. Bearpark, J. J. Heyd, E. Brothers, 
 K. N. Kudin, V. N. Staroverov, T. Keith, R. Kobayashi, J. Normand, 
 K. Raghavachari, A. Rendell, J. C. Burant, S. S. Iyengar, J. Tomasi, 
 M. Cossi, N. Rega, J. M. Millam, M. Klene, J. E. Knox, J. B. Cross, 
 V. Bakken, C. Adamo, J. Jaramillo, R. Gomperts, R. E. Stratmann, 
 O. Yazyev, A. J. Austin, R. Cammi, C. Pomelli, J. W. Ochterski, 
 R. L. Martin, K. Morokuma, V. G. Zakrzewski, G. A. Voth, 
 P. Salvador, J. J. Dannenberg, S. Dapprich, A. D. Daniels, 
 O. Farkas, J. B. Foresman, J. V. Ortiz, J. Cioslowski, 
 and D. J. Fox, Gaussian, Inc., Wallingford CT, 2013.
 
 ******************************************
 Gaussian 09:  ES64L-G09RevD.01 24-Apr-2013
                25-Jan-2024 
 ******************************************
 %chk=DY-202A-7R_26.chk
 %mem=16GB
 %nprocshared=4
 Will use up to    4 processors via shared memory.
 ----------------------------------------------------------------------
 # nmr=giao mpw1pw91/6-311+g(d,p) scrf(smd,solvent=methanol,read) guess
 =read geom=check
 ----------------------------------------------------------------------
 1/29=2,38=1,40=2/1;
 2/12=2,40=1/2;
 3/5=4,6=6,7=111,11=2,14=-4,16=1,25=1,30=1,70=32203,72=3,74=-7,116=-2/1,2,8,3;
 4/5=1/1;
 5/5=2,38=6,53=3/2;
 8/6=1,10=90,11=11/1;
 10/13=100,45=16/2;
 6/7=2,8=2,9=2,10=2,28=1/1;
 99/9=1/99;
 ---------------
 NMR calculation
 ---------------
 Structure from the checkpoint file:  "DY-202A-7R_26.chk"
 Charge =  0 Multiplicity = 1
 Redundant internal coordinates found in file.
 C,0,-1.8558319001,0.6560887315,-0.009562255
 C,0,-1.0715796822,-0.4194719004,0.2353100469
 C,0,0.3829512139,-0.4121861418,0.6041612556
 C,0,1.2822508796,0.3352734668,-0.4170798238
 C,0,1.132467657,1.8669865679,-0.2977074198
 C,0,-0.2060889047,2.4384665945,-0.8028931634
 C,0,-1.4889798085,2.1197567374,-0.0030533417
 C,0,-3.2300709418,0.203989538,-0.2845558381
 C,0,-3.2930454578,-1.3045463551,-0.109102761
 C,0,-1.820827041,-1.7403446717,0.0642934557
 O,0,-4.1803323937,0.9223349355,-0.597499868
 C,0,-1.4567157003,2.6783414555,1.4344309353
 C,0,-1.2965449755,-2.5225922426,-1.1491001939
 O,0,-1.6035820196,-2.5005453248,1.2659111737
 C,0,2.759125753,-0.15268218,-0.3374827596
 C,0,3.6202070716,0.4511138733,-1.4601165908
 O,0,2.7183813153,-1.5823098272,-0.543308113
 C,0,3.404731735,0.0955329283,1.0406953076
 O,0,4.632314245,-0.6375403039,1.1713905235
 H,0,0.4875268831,0.0620126028,1.5896231648
 H,0,0.7308899753,-1.4401128918,0.7154607145
 H,0,0.9516143606,0.0421099351,-1.4240814026
 H,0,1.9186075537,2.3538623069,-0.8843245488
 H,0,1.2985843158,2.1717990783,0.7444060477
 H,0,-0.355382735,2.1131270745,-1.8417627213
 H,0,-0.1100202269,3.5324240191,-0.8352087752
 H,0,-2.3071196927,2.6371097549,-0.5215754605
 H,0,-3.859398046,-1.5318521743,0.8019527874
 H,0,-3.8100637071,-1.7761676089,-0.9515044113
 H,0,-0.707428472,2.1760495236,2.0555728236
 H,0,-2.4307231328,2.5515838681,1.9215443055
 H,0,-1.2238380455,3.7505125989,1.4242205029
 H,0,-0.2249952514,-2.7277512251,-1.0539121062
 H,0,-1.8252294389,-3.4811669783,-1.2281059848
 H,0,-1.4637602296,-1.9667101522,-2.0780568829
 H,0,-1.9559799473,-3.3943201306,1.1128966345
 H,0,4.5913109032,-0.0558999285,-1.4986695784
 H,0,3.8085790389,1.5207372562,-1.3237339035
 H,0,3.1342905762,0.3048748983,-2.4315120915
 H,0,3.5674003528,-1.9097081245,-0.1893686891
 H,0,3.5729692599,1.1654701268,1.211792028
 H,0,2.7595552266,-0.2846435489,1.8368979757
 H,0,5.3098794337,-0.1858061618,0.6408190013
 Recover connectivity data from disk.
                          Input orientation:                          
 ---------------------------------------------------------------------
 Center     Atomic      Atomic             Coordinates (Angstroms)
 Number     Number       Type             X           Y           Z
 ---------------------------------------------------------------------
      1          6           0       -1.855832    0.656089   -0.009562
      2          6           0       -1.071580   -0.419472    0.235310
      3          6           0        0.382951   -0.412186    0.604161
      4          6           0        1.282251    0.335273   -0.417080
      5          6           0        1.132468    1.866987   -0.297707
      6          6           0       -0.206089    2.438467   -0.802893
      7          6           0       -1.488980    2.119757   -0.003053
      8          6           0       -3.230071    0.203990   -0.284556
      9          6           0       -3.293045   -1.304546   -0.109103
     10          6           0       -1.820827   -1.740345    0.064293
     11          8           0       -4.180332    0.922335   -0.597500
     12          6           0       -1.456716    2.678341    1.434431
     13          6           0       -1.296545   -2.522592   -1.149100
     14          8           0       -1.603582   -2.500545    1.265911
     15          6           0        2.759126   -0.152682   -0.337483
     16          6           0        3.620207    0.451114   -1.460117
     17          8           0        2.718381   -1.582310   -0.543308
     18          6           0        3.404732    0.095533    1.040695
     19          8           0        4.632314   -0.637540    1.171391
     20          1           0        0.487527    0.062013    1.589623
     21          1           0        0.730890   -1.440113    0.715461
     22          1           0        0.951614    0.042110   -1.424081
     23          1           0        1.918608    2.353862   -0.884325
     24          1           0        1.298584    2.171799    0.744406
     25          1           0       -0.355383    2.113127   -1.841763
     26          1           0       -0.110020    3.532424   -0.835209
     27          1           0       -2.307120    2.637110   -0.521575
     28          1           0       -3.859398   -1.531852    0.801953
     29          1           0       -3.810064   -1.776168   -0.951504
     30          1           0       -0.707428    2.176050    2.055573
     31          1           0       -2.430723    2.551584    1.921544
     32          1           0       -1.223838    3.750513    1.424221
     33          1           0       -0.224995   -2.727751   -1.053912
     34          1           0       -1.825229   -3.481167   -1.228106
     35          1           0       -1.463760   -1.966710   -2.078057
     36          1           0       -1.955980   -3.394320    1.112897
     37          1           0        4.591311   -0.055900   -1.498670
     38          1           0        3.808579    1.520737   -1.323734
     39          1           0        3.134291    0.304875   -2.431512
     40          1           0        3.567400   -1.909708   -0.189369
     41          1           0        3.572969    1.165470    1.211792
     42          1           0        2.759555   -0.284644    1.836898
     43          1           0        5.309879   -0.185806    0.640819
 ---------------------------------------------------------------------
                    Distance matrix (angstroms):
                    1          2          3          4          5
     1  C    0.000000
     2  C    1.353457   0.000000
     3  C    2.555390   1.500588   0.000000
     4  C    3.180653   2.556515   1.552536   0.000000
     5  C    3.237165   3.220221   2.563156   1.543642   0.000000
     6  C    2.554975   3.161448   3.233109   2.605269   1.540628
     7  C    1.508956   2.584322   3.206801   3.321975   2.650038
     8  C    1.472599   2.306090   3.771395   4.516176   4.668777
     9  C    2.433019   2.415965   3.849416   4.870030   5.447877
    10  C    2.397827   1.528176   2.629087   3.764174   4.676092
    11  O    2.412439   3.486884   4.903926   5.497000   5.404451
    12  C    2.516727   3.344050   3.691217   4.052160   3.219079
    13  C    3.422771   2.527907   3.216900   3.918346   5.088553
    14  O    3.413913   2.382442   2.957274   4.382050   5.385741
    15  C    4.696752   3.882470   2.569093   1.557432   2.593581
    16  C    5.668609   5.064114   3.935271   2.562691   3.089456
    17  O    5.120424   4.040080   2.853088   2.399069   3.804351
    18  C    5.393588   4.577252   3.095076   2.586022   3.176878
    19  O    6.720429   5.784307   4.292973   3.833084   4.547508
    20  H    2.898560   2.120567   1.098606   2.175572   2.689962
    21  H    3.407470   2.126299   1.090909   2.176843   3.482051
    22  H    3.203059   2.657057   2.154885   1.099690   2.152115
    23  H    4.230134   4.229206   3.496406   2.167480   1.095072
    24  H    3.579970   3.548456   2.745001   2.173049   1.098411
    25  H    2.780516   3.352794   3.592337   2.805767   2.158331
    26  H    3.464514   4.205721   4.227855   3.512125   2.146245
    27  H    2.095295   3.382621   4.219238   4.265320   3.531850
    28  H    3.075698   3.054571   4.392072   5.604351   6.138410
    29  H    3.259164   3.278482   4.675673   5.538543   6.174839
    30  H    2.809607   3.191033   3.161406   3.668963   3.003109
    31  H    2.766329   3.676660   4.293739   4.916032   4.253244
    32  H    3.468517   4.338832   4.536775   4.618953   3.473454
    33  H    3.898803   2.776140   2.912155   3.472674   4.850378
    34  H    4.313081   3.476140   4.201417   4.987927   6.181938
    35  H    3.363252   2.810590   3.608488   3.949500   4.960572
    36  H    4.204254   3.225220   3.823942   5.170767   6.261762
    37  H    6.655075   5.933566   4.717958   3.503246   4.135626
    38  H    5.878794   5.478228   4.380399   2.934226   2.886900
    39  H    5.557924   5.032491   4.159250   2.736588   3.316717
    40  H    6.002257   4.890940   3.607351   3.211495   4.494892
    41  H    5.587760   5.003738   3.610323   2.930843   2.954109
    42  H    5.059268   4.154619   2.680327   2.765346   3.439981
    43  H    7.244253   6.398598   4.932263   4.196721   4.748216
                    6          7          8          9         10
     6  C    0.000000
     7  C    1.545034   0.000000
     8  C    3.795527   2.603998   0.000000
     9  C    4.901101   3.871918   1.520010   0.000000
    10  C    4.563097   3.874925   2.426541   1.545126   0.000000
    11  O    4.258574   3.005090   1.231646   2.446387   3.618715
    12  C    2.574340   1.542537   3.496015   4.649516   4.640543
    13  C    5.091273   4.785589   3.452565   2.559540   1.535939
    14  O    5.534146   4.792765   3.516237   2.485028   1.438397
    15  C    3.965244   4.829309   6.000041   6.165041   4.863956
    16  C    4.361428   5.568769   6.954806   7.259521   6.060624
    17  O    4.978610   5.630192   6.216261   6.033485   4.582419
    18  C    4.682540   5.397713   6.766732   6.938478   5.624080
    19  O    6.063807   6.815588   8.040215   8.055798   6.639644
    20  H    3.442785   3.267646   4.165722   4.364159   3.302063
    21  H    4.269275   4.256378   4.403671   4.109786   2.650550
    22  H    2.732888   3.506057   4.337190   4.643252   3.616467
    23  H    2.127939   3.527477   5.611646   6.414534   5.625458
    24  H    2.174693   2.886506   5.043784   5.822072   5.049569
    25  H    1.098810   2.160078   3.785965   4.828298   4.542006
    26  H    1.098643   2.142345   4.595260   5.835680   5.615875
    27  H    2.129068   1.098122   2.613062   4.083973   4.443178
    28  H    5.628999   4.427320   2.142359   1.096561   2.177931
    29  H    5.547419   4.633057   2.168464   1.095160   2.233874
    30  H    2.913938   2.202710   3.965974   4.846213   4.532438
    31  H    3.519141   2.185734   3.319192   4.442619   4.716143
    32  H    2.778005   2.183295   4.418451   5.673299   5.688173
    33  H    5.172347   5.118622   4.268196   3.511568   2.184499
    34  H    6.151787   5.743184   4.055150   2.853827   2.168128
    35  H    4.755351   4.583174   3.323919   2.767946   2.183667
    36  H    6.383868   5.645217   4.064974   2.765535   1.963026
    37  H    5.451698   6.628747   7.919320   8.102659   6.811440
    38  H    4.151031   5.492463   7.235766   7.738903   6.652179
    39  H    4.285178   5.528638   6.717492   7.021002   5.913134
    40  H    5.789841   6.468252   7.119157   6.887553   5.396853
    41  H    4.467746   5.292432   7.031704   7.415383   6.233262
    42  H    4.814444   5.216954   6.372986   6.439029   5.122606
    43  H    6.276704   7.207959   8.598780   8.707714   7.320925
                   11         12         13         14         15
    11  O    0.000000
    12  C    3.824969   0.000000
    13  C    4.526369   5.809475   0.000000
    14  O    4.672050   5.183709   2.434551   0.000000
    15  C    7.027044   5.378447   4.766934   5.207356   0.000000
    16  C    7.862224   6.254126   5.754486   6.590257   1.538290
    17  O    7.339512   6.284587   4.167823   4.774495   1.444943
    18  C    7.803876   5.519022   5.809629   5.645667   1.542009
    19  O    9.122770   6.938339   6.639990   6.508926   2.453695
    20  H    5.226143   3.263333   4.166977   3.323286   2.986636
    21  H    5.605812   4.718496   2.959534   2.622455   2.622958
    22  H    5.272088   4.573933   3.421627   4.497798   2.117956
    23  H    6.271252   4.107885   5.846975   6.371390   2.699680
    24  H    5.777577   2.885203   5.688354   5.524974   2.950742
    25  H    4.194808   3.502263   4.780739   5.701018   4.134841
    26  H    4.841127   2.773862   6.178154   6.560652   4.696779
    27  H    2.540697   2.133272   5.295052   5.485032   5.786508
    28  H    2.843326   4.888624   3.369924   2.498465   6.856040
    29  H    2.746695   5.574369   2.629443   3.210953   6.794629
    30  H    4.546609   1.095238   5.717886   4.826717   4.813180
    31  H    3.472919   1.096375   6.038417   5.161204   6.273021
    32  H    4.563639   1.097218   6.780790   6.264582   5.848293
    33  H    5.401494   6.077403   1.095157   2.708081   4.006149
    34  H    5.033389   6.720450   1.097549   2.689027   5.734835
    35  H    4.233013   5.823583   1.095412   3.389196   4.914576
    36  H    5.148467   6.101628   2.512249   0.972847   5.902884
    37  H    8.871909   7.256568   6.393248   7.210818   2.171319
    38  H    8.044141   6.055646   6.514699   7.222774   2.207799
    39  H    7.566278   6.454161   5.410310   6.632402   2.176021
    40  H    8.259201   6.994903   4.995466   5.404256   1.939687
    41  H    7.965321   5.257003   6.548877   6.343444   2.190917
    42  H    7.452861   5.168965   5.511492   4.926785   2.178381
    43  H    9.634601   7.390533   7.232512   7.317425   2.732127
                   16         17         18         19         20
    16  C    0.000000
    17  O    2.405959   0.000000
    18  C    2.535139   2.407343   0.000000
    19  O    3.022310   2.737868   1.435770   0.000000
    20  H    4.389305   3.497128   2.968590   4.224163   0.000000
    21  H    4.081425   2.356871   3.100551   4.009128   1.754926
    22  H    2.699994   2.556554   3.477896   4.554772   3.049293
    23  H    2.616759   4.031052   3.318783   4.531960   3.663466
    24  H    3.634640   4.215135   2.972293   4.380463   2.413173
    25  H    4.325882   4.978982   5.149535   6.443787   4.085582
    26  H    4.878481   5.851971   5.261627   6.626068   4.275585
    27  H    6.386912   6.561984   6.444032   7.857812   4.347221
    28  H    8.061861   6.714123   7.448017   8.546663   4.696444
    29  H    7.773570   6.544066   7.715270   8.779345   5.320293
    30  H    5.836429   5.711009   4.718939   6.100075   2.472687
    31  H    7.243022   7.048252   6.392231   7.785868   3.850236
    32  H    6.532244   6.917460   5.910129   7.322121   4.069541
    33  H    5.005574   3.199409   5.053042   5.737108   3.908804
    34  H    6.720821   4.971821   6.729988   7.452762   5.083558
    35  H    5.663431   4.471412   6.138540   7.034751   4.623323
    36  H    7.245800   5.279777   6.396993   7.142050   4.259604
    37  H    1.096172   2.598174   2.807005   2.732985   5.137363
    38  H    1.094613   3.380310   2.790130   3.400345   4.652410
    39  H    1.095952   2.701807   3.489009   4.014116   4.820152
    40  H    2.681617   0.976369   2.358073   2.145721   4.066708
    41  H    2.766158   3.370607   1.096514   2.091576   3.298534
    42  H    3.486024   2.711275   1.093035   2.018579   2.311586
    43  H    2.770305   3.173049   1.966886   0.971939   4.921049
                   21         22         23         24         25
    21  H    0.000000
    22  H    2.612153   0.000000
    23  H    4.285351   2.563321   0.000000
    24  H    3.656367   3.059134   1.752238   0.000000
    25  H    4.510531   2.484313   2.479047   3.070394   0.000000
    26  H    5.276157   3.695420   2.346647   2.516078   1.757202
    27  H    5.232925   4.262381   4.250716   3.849717   2.413862
    28  H    4.592019   5.529776   7.164332   6.350207   5.705544
    29  H    4.848914   5.118891   7.062530   6.675390   5.277688
    30  H    4.115980   4.406145   3.945970   2.396511   3.913709
    31  H    5.232980   5.378743   5.179640   3.929074   4.319926
    32  H    5.591591   5.157293   4.141857   3.052392   3.755249
    33  H    2.387972   3.032089   5.517843   5.436988   4.906303
    34  H    3.804878   4.490295   6.941330   6.753150   5.816627
    35  H    3.591314   3.208906   5.615403   5.720498   4.234313
    36  H    3.346065   5.167148   7.214078   6.458301   6.451659
    37  H    4.660608   3.641780   3.650715   4.564655   5.412224
    38  H    4.732559   3.218487   2.111675   3.316799   4.237671
    39  H    4.327211   2.418272   2.840779   4.116027   3.974343
    40  H    3.014138   3.489476   4.623799   4.762159   5.856777
    41  H    3.887521   3.883461   2.922823   2.530608   5.064998
    42  H    2.590022   3.742914   3.882520   3.059752   5.383743
    43  H    4.748263   4.828067   4.502966   4.653979   6.598750
                   26         27         28         29         30
    26  H    0.000000
    27  H    2.393157   0.000000
    28  H    6.510378   4.641286   0.000000
    29  H    6.471862   4.681954   1.771083   0.000000
    30  H    3.248579   3.068107   5.025436   5.855671   0.000000
    31  H    3.734621   2.447739   4.468674   5.374609   1.768823
    32  H    2.528473   2.489837   5.936057   6.548040   1.773194
    33  H    6.265049   5.779304   4.252445   3.710622   5.826568
    34  H    7.230959   6.177760   3.472580   2.631178   6.635972
    35  H    5.798082   4.932448   3.771291   2.609706   5.900965
    36  H    7.428490   6.258829   2.681133   3.212133   5.785891
    37  H    5.951367   7.469629   8.881767   8.593126   6.759503
    38  H    4.431812   6.268295   8.522600   8.309745   5.678334
    39  H    4.846732   6.220621   7.920893   7.399001   6.196292
    40  H    6.599798   7.435987   7.502188   7.417928   6.325136
    41  H    4.832918   6.304422   7.917297   8.236641   4.478286
    42  H    5.472168   6.306365   6.814483   7.291072   4.257089
    43  H    6.736409   8.206016   9.268951   9.393514   6.617242
                   31         32         33         34         35
    31  H    0.000000
    32  H    1.772381   0.000000
    33  H    6.449027   7.007619   0.000000
    34  H    6.832350   7.726170   1.777281   0.000000
    35  H    6.111203   6.708960   1.778369   1.773882   0.000000
    36  H    6.019391   7.188991   2.852312   2.346259   3.530232
    37  H    8.234428   7.539763   5.525704   7.278575   6.375796
    38  H    7.107979   6.152103   5.864485   7.534453   6.366228
    39  H    7.413918   6.762572   4.730687   6.354458   5.140730
    40  H    7.767662   7.589317   3.974782   5.712172   5.374288
    41  H    6.202369   5.453158   5.891954   7.528937   6.782500
    42  H    5.915263   5.685087   4.820073   6.374344   5.999384
    43  H    8.309662   7.667972   6.322059   8.078494   7.513062
                   36         37         38         39         40
    36  H    0.000000
    37  H    7.799509   0.000000
    38  H    7.957707   1.768914   0.000000
    39  H    7.222031   1.767275   1.777684   0.000000
    40  H    5.865808   2.489833   3.621175   3.181064   0.000000
    41  H    7.167339   3.142510   2.571112   3.769181   3.379350
    42  H    5.694782   3.812304   3.788066   4.325192   2.720148
    43  H    7.956766   2.260670   3.004274   3.796469   2.587911
                   41         42         43
    41  H    0.000000
    42  H    1.776297   0.000000
    43  H    2.273503   2.818604   0.000000
 Stoichiometry    C15H24O4
 Framework group  C1[X(C15H24O4)]
 Deg. of freedom   123
 Full point group                 C1      NOp   1
 Largest Abelian subgroup         C1      NOp   1
 Largest concise Abelian subgroup C1      NOp   1
                         Standard orientation:                         
 ---------------------------------------------------------------------
 Center     Atomic      Atomic             Coordinates (Angstroms)
 Number     Number       Type             X           Y           Z
 ---------------------------------------------------------------------
      1          6           0       -1.899063    0.634001    0.009660
      2          6           0       -1.103864   -0.433563    0.254219
      3          6           0        0.354023   -0.412139    0.609004
      4          6           0        1.237461    0.335507   -0.425853
      5          6           0        1.076490    1.866752   -0.315370
      6          6           0       -0.271398    2.424059   -0.811495
      7          6           0       -1.543971    2.100565    0.002777
      8          6           0       -3.272182    0.169069   -0.249049
      9          6           0       -3.321319   -1.338691   -0.062837
     10          6           0       -1.844046   -1.761517    0.099322
     11          8           0       -4.231150    0.877647   -0.557671
     12          6           0       -1.502460    2.669173    1.436088
     13          6           0       -1.325108   -2.547801   -1.113760
     14          8           0       -1.609199   -2.511750    1.303890
     15          6           0        2.718914   -0.140076   -0.357180
     16          6           0        3.564325    0.462918   -1.492088
     17          8           0        2.687723   -1.571353   -0.552966
     18          6           0        3.375651    0.122678    1.013020
     19          8           0        4.610295   -0.599653    1.136837
     20          1           0        0.464195    0.069586    1.590197
     21          1           0        0.711281   -1.436470    0.723876
     22          1           0        0.899581    0.032854   -1.427630
     23          1           0        1.853035    2.355886   -0.912789
     24          1           0        1.250105    2.179977    0.723020
     25          1           0       -0.427996    2.090464   -1.846665
     26          1           0       -0.184461    3.518504   -0.852104
     27          1           0       -2.371175    2.607816   -0.511325
     28          1           0       -3.877081   -1.564302    0.855135
     29          1           0       -3.842554   -1.820160   -0.897029
     30          1           0       -0.743244    2.177131    2.053364
     31          1           0       -2.470711    2.537958    1.933391
     32          1           0       -1.278338    3.743077    1.416414
     33          1           0       -0.251078   -2.743736   -1.027504
     34          1           0       -1.846783   -3.511087   -1.181216
     35          1           0       -1.505674   -1.999617   -2.044790
     36          1           0       -1.955831   -3.409335    1.160298
     37          1           0        4.539069   -0.036569   -1.536563
     38          1           0        3.745368    1.534917   -1.364734
     39          1           0        3.070333    0.306183   -2.457757
     40          1           0        3.542699   -1.889535   -0.205012
     41          1           0        3.536891    1.195067    1.175277
     42          1           0        2.741204   -0.257207    1.817936
     43          1           0        5.279092   -0.146144    0.596741
 ---------------------------------------------------------------------
 Rotational constants (GHZ):      0.5800406      0.2528200      0.2047561
 Standard basis: 6-311+G(d,p) (5D, 7F)
 There are   581 symmetry adapted cartesian basis functions of A   symmetry.
 There are   562 symmetry adapted basis functions of A   symmetry.
   562 basis functions,   876 primitive gaussians,   581 cartesian basis functions
    73 alpha electrons       73 beta electrons
       nuclear repulsion energy      1597.0743811620 Hartrees.
 NAtoms=   43 NActive=   43 NUniq=   43 SFac= 1.00D+00 NAtFMM=   60 NAOKFM=F Big=F
 Integral buffers will be    131072 words long.
 Raffenetti 2 integral format.
 Two-electron integral symmetry is turned on.
 Using the following non-standard input for PCM:
 --- end of non-standard input.
 ------------------------------------------------------------------------------
 Polarizable Continuum Model (PCM)
 =================================
 Model                : PCM (using non-symmetric T matrix).
 Atomic radii         : SMD-Coulomb.
 Polarization charges : Total charges.
 Charge compensation  : None.
 Solution method      : On-the-fly selection.
 Cavity type          : VdW (van der Waals Surface) (Alpha=1.000).
 Cavity algorithm     : GePol (No added spheres)
                        Default sphere list used, NSphG=   43.
                        Lebedev-Laikov grids with approx.  5.0 points / Ang**2.
                        Smoothing algorithm: Karplus/York (Gamma=1.0000).
                        Polarization charges: spherical gaussians, with
                                              point-specific exponents (IZeta= 3).
                        Self-potential: point-specific (ISelfS= 7).
                        Self-field    : sphere-specific E.n sum rule (ISelfD= 2).
 Solvent              : Methanol, Eps=  32.613000 Eps(inf)=   1.765709
 ------------------------------------------------------------------------------
 ------------------------------------------------------------------------------
 Atomic radii for non-electrostatic terms: SMD-CDS.
 ------------------------------------------------------------------------------
 Nuclear repulsion after PCM non-electrostatic terms =     1597.0759879308 Hartrees.
 One-electron integrals computed using PRISM.
 NBasis=   562 RedAO= T EigKep=  1.50D-06  NBF=   562
 NBsUse=   560 1.00D-06 EigRej=  7.37D-07 NBFU=   560
 Initial guess from the checkpoint file:  "DY-202A-7R_26.chk"
 B after Tr=     0.000000    0.000000    0.000000
         Rot=    1.000000    0.000000    0.000000    0.000000 Ang=   0.00 deg.
 Requested convergence on RMS density matrix=1.00D-08 within 128 cycles.
 Requested convergence on MAX density matrix=1.00D-06.
 Requested convergence on             energy=1.00D-06.
 No special actions if energy rises.
 Inv3:  Mode=1 IEnd=    21821427.
 Iteration    1 A*A^-1 deviation from unit magnitude is 5.77D-15 for   2681.
 Iteration    1 A*A^-1 deviation from orthogonality  is 3.83D-15 for   2185    749.
 Iteration    1 A^-1*A deviation from unit magnitude is 4.88D-15 for    666.
 Iteration    1 A^-1*A deviation from orthogonality  is 6.36D-11 for   2195   2139.
 Error on total polarization charges =  0.07058
 SCF Done:  E(RmPW1PW91) =  -887.018167431     A.U. after   13 cycles
            NFock= 13  Conv=0.34D-08     -V/T= 2.0048
 SMD-CDS (non-electrostatic) energy       (kcal/mol) =       1.01
 (included in total energy above)
 DoSCS=F DFT=T ScalE2(SS,OS)=  1.000000  1.000000
 Range of M.O.s used for correlation:     1   560
 NBasis=   562 NAE=    73 NBE=    73 NFC=     0 NFV=     0
 NROrb=    560 NOA=    73 NOB=    73 NVA=   487 NVB=   487

 **** Warning!!: The largest alpha MO coefficient is  0.12535522D+03

 NEqPCM:  Using equilibrium solvation (IEInf=0, Eps=  32.6130, EpsInf=   1.7657)
          Differentiating once with respect to magnetic field using GIAOs.
          Electric field/nuclear overlap derivatives assumed to be zero.
 FoFJK:  IHMeth= 1 ICntrl=    6127 DoSepK=F KAlg= 0 I1Cent=   0 FoldK=F
 IRaf=         1 NMat=   1 IRICut=       1 DoRegI=T DoRafI=F ISym2E= 0.
          There are     3 degrees of freedom in the 1st order CPHF.  IDoFFX=0 NUNeed=     3.
      3 vectors produced by pass  0 Test12= 1.19D-12 3.33D-08 XBig12= 2.63D+02 2.78D+00.
 AX will form     3 AO Fock derivatives at one time.
      3 vectors produced by pass  1 Test12= 1.19D-12 3.33D-08 XBig12= 7.62D-01 2.10D-01.
      3 vectors produced by pass  2 Test12= 1.19D-12 3.33D-08 XBig12= 4.32D-03 3.38D-02.
      3 vectors produced by pass  3 Test12= 1.19D-12 3.33D-08 XBig12= 3.26D-05 1.61D-03.
      3 vectors produced by pass  4 Test12= 1.19D-12 3.33D-08 XBig12= 1.64D-07 9.66D-05.
      3 vectors produced by pass  5 Test12= 1.19D-12 3.33D-08 XBig12= 7.22D-10 4.61D-06.
      3 vectors produced by pass  6 Test12= 1.19D-12 3.33D-08 XBig12= 2.44D-12 4.57D-07.
 InvSVY:  IOpt=1 It=  1 EMax= 3.55D-15
 Solved reduced A of dimension    21 with     3 vectors.
 Calculating GIAO nuclear magnetic shielding tensors.
 SCF GIAO Magnetic shielding tensor (ppm):
      1  C    Isotropic =    33.9211   Anisotropy =   142.7245
   XX=   -28.4704   YX=   -28.1013   ZX=   -35.0725
   XY=   -27.0990   YY=     9.1850   ZY=     2.4321
   XZ=   -34.7477   YZ=    -3.1863   ZZ=   121.0486
   Eigenvalues:   -48.8450    21.5374   129.0707
      2  C    Isotropic =    -7.5508   Anisotropy =   203.9297
   XX=   -71.8370   YX=   -43.4764   ZX=   -46.9229
   XY=   -36.0605   YY=   -64.5369   ZY=    -7.0287
   XZ=   -60.4496   YZ=     0.2749   ZZ=   113.7216
   Eigenvalues:  -116.2248   -34.8299   128.4023
      3  C    Isotropic =   156.6863   Anisotropy =    23.1917
   XX=   158.9333   YX=     7.1307   ZX=    -8.1365
   XY=     2.4294   YY=   144.0710   ZY=    -3.6785
   XZ=    -4.2805   YZ=    -6.9727   ZZ=   167.0547
   Eigenvalues:   142.1498   155.7617   172.1474
      4  C    Isotropic =   137.4085   Anisotropy =    25.6943
   XX=   150.9248   YX=    -8.7364   ZX=     4.0679
   XY=    -4.3687   YY=   126.6353   ZY=     1.2679
   XZ=     8.5613   YZ=    -2.1615   ZZ=   134.6654
   Eigenvalues:   124.8335   132.8540   154.5381
      5  C    Isotropic =   158.0631   Anisotropy =    24.7909
   XX=   153.3755   YX=    -3.2863   ZX=     0.8355
   XY=     0.2999   YY=   174.2974   ZY=    -4.0557
   XZ=    -4.8285   YZ=    -0.8027   ZZ=   146.5164
   Eigenvalues:   145.7153   153.8837   174.5903
      6  C    Isotropic =   151.9483   Anisotropy =    15.7144
   XX=   153.2571   YX=    -3.8810   ZX=    -9.1355
   XY=    -4.4349   YY=   149.5875   ZY=    -1.1081
   XZ=    -6.1740   YZ=     5.6900   ZZ=   153.0004
   Eigenvalues:   144.9737   148.4467   162.4246
      7  C    Isotropic =   156.4645   Anisotropy =    14.9206
   XX=   152.4933   YX=     2.8057   ZX=    -5.6136
   XY=     3.5081   YY=   156.2195   ZY=     0.8572
   XZ=   -12.2161   YZ=     4.0717   ZZ=   160.6808
   Eigenvalues:   145.3176   157.6644   166.4116
      8  C    Isotropic =   -30.3776   Anisotropy =   156.3360
   XX=   -76.1166   YX=   -11.6570   ZX=   -33.8097
   XY=   -17.1636   YY=   -80.2029   ZY=    17.0984
   XZ=   -28.1181   YZ=    14.1517   ZZ=    65.1868
   Eigenvalues:   -93.3142   -71.6649    73.8464
      9  C    Isotropic =   131.3437   Anisotropy =    32.3771
   XX=   139.2450   YX=   -15.9519   ZX=    -7.1962
   XY=   -12.5095   YY=   138.1029   ZY=    -0.4031
   XZ=     1.7930   YZ=    -3.3039   ZZ=   116.6832
   Eigenvalues:   115.5168   125.5858   152.9285
     10  C    Isotropic =   105.1702   Anisotropy =    37.9690
   XX=    99.5900   YX=     1.7034   ZX=    -2.7094
   XY=     1.3436   YY=   103.7249   ZY=   -19.8951
   XZ=     3.5256   YZ=   -24.3179   ZZ=   112.1958
   Eigenvalues:    85.3076    99.7201   130.4829
     11  O    Isotropic =  -159.5602   Anisotropy =   787.6874
   XX=  -463.3778   YX=   141.9469   ZX=  -209.0205
   XY=    99.7455   YY=  -323.9708   ZY=   116.1065
   XZ=  -171.1330   YZ=   128.4653   ZZ=   308.6680
   Eigenvalues:  -589.9217  -254.3236   365.5647
     12  C    Isotropic =   171.2864   Anisotropy =    27.6569
   XX=   154.3526   YX=     3.7214   ZX=    -4.0297
   XY=     6.6004   YY=   177.3940   ZY=     8.1324
   XZ=    -7.2584   YZ=    11.1438   ZZ=   182.1126
   Eigenvalues:   151.2486   172.8863   189.7244
     13  C    Isotropic =   159.9878   Anisotropy =    39.7609
   XX=   145.3802   YX=    -8.7323   ZX=    -9.5240
   XY=   -10.7852   YY=   156.9045   ZY=    13.9862
   XZ=    -6.1491   YZ=    10.5583   ZZ=   177.6788
   Eigenvalues:   139.7912   153.6772   186.4951
     14  O    Isotropic =   247.6855   Anisotropy =    59.0250
   XX=   224.5941   YX=    11.9735   ZX=   -16.9965
   XY=     2.6568   YY=   246.0239   ZY=   -22.6191
   XZ=    -3.9072   YZ=   -20.3583   ZZ=   272.4386
   Eigenvalues:   221.8834   234.1376   287.0355
     15  C    Isotropic =   107.9477   Anisotropy =    41.8774
   XX=    98.7791   YX=    -6.7740   ZX=    -4.6611
   XY=     4.0602   YY=   135.2926   ZY=     7.5909
   XZ=    -4.0361   YZ=     1.8631   ZZ=    89.7713
   Eigenvalues:    87.6944   100.2827   135.8660
     16  C    Isotropic =   163.7322   Anisotropy =    38.1758
   XX=   155.9635   YX=    13.9733   ZX=   -15.1006
   XY=    13.4135   YY=   162.9717   ZY=    -4.2186
   XZ=   -14.8926   YZ=   -12.3160   ZZ=   172.2613
   Eigenvalues:   143.1459   158.8679   189.1827
     17  O    Isotropic =   264.2354   Anisotropy =    47.6917
   XX=   259.0608   YX=    13.7181   ZX=     3.4745
   XY=     0.9790   YY=   289.9685   ZY=    -9.3347
   XZ=    -9.9312   YZ=   -20.3372   ZZ=   243.6768
   Eigenvalues:   239.2730   257.4033   296.0298
     18  C    Isotropic =   118.6355   Anisotropy =    46.7404
   XX=   138.3949   YX=   -16.0504   ZX=    12.7857
   XY=   -26.5328   YY=   107.2299   ZY=     3.8060
   XZ=     3.4625   YZ=     7.0936   ZZ=   110.2817
   Eigenvalues:    92.2866   113.8242   149.7958
     19  O    Isotropic =   321.5461   Anisotropy =    68.7179
   XX=   328.7352   YX=     7.0573   ZX=   -20.7517
   XY=    19.4122   YY=   311.9165   ZY=   -17.6339
   XZ=   -49.7762   YZ=    -5.8993   ZZ=   323.9867
   Eigenvalues:   291.0052   306.2751   367.3581
     20  H    Isotropic =    29.3336   Anisotropy =     4.8720
   XX=    28.9767   YX=     0.0509   ZX=    -0.7706
   XY=    -0.8290   YY=    26.8076   ZY=     0.4858
   XZ=     0.9319   YZ=     2.4176   ZZ=    32.2165
   Eigenvalues:    26.3819    29.0373    32.5816
     21  H    Isotropic =    28.3624   Anisotropy =     7.4311
   XX=    31.8691   YX=     1.3667   ZX=    -1.6001
   XY=     1.6891   YY=    30.6095   ZY=    -1.4254
   XZ=    -1.0011   YZ=    -2.2901   ZZ=    22.6088
   Eigenvalues:    22.1045    29.6663    33.3165
     22  H    Isotropic =    30.2243   Anisotropy =     1.9731
   XX=    31.2786   YX=     0.1478   ZX=     0.9640
   XY=     0.2855   YY=    28.3202   ZY=     1.4701
   XZ=    -0.8924   YZ=     0.8370   ZZ=    31.0742
   Eigenvalues:    27.8901    31.2432    31.5397
     23  H    Isotropic =    29.8980   Anisotropy =     8.0822
   XX=    33.8105   YX=    -0.2236   ZX=    -3.0827
   XY=     0.6721   YY=    31.7026   ZY=    -3.5180
   XZ=    -3.4892   YZ=    -2.8172   ZZ=    24.1809
   Eigenvalues:    22.2308    32.1770    35.2861
     24  H    Isotropic =    30.0078   Anisotropy =     4.3838
   XX=    30.8854   YX=    -1.4041   ZX=     2.2518
   XY=    -1.5192   YY=    29.9779   ZY=     3.5565
   XZ=     1.1580   YZ=     3.1144   ZZ=    29.1600
   Eigenvalues:    25.3050    31.7880    32.9304
     25  H    Isotropic =    30.2510   Anisotropy =     7.2541
   XX=    29.7130   YX=    -0.9903   ZX=     0.5725
   XY=    -1.1362   YY=    26.2230   ZY=    -1.4564
   XZ=    -0.2086   YZ=    -1.4941   ZZ=    34.8170
   Eigenvalues:    25.7162    29.9497    35.0870
     26  H    Isotropic =    29.9309   Anisotropy =     9.8028
   XX=    28.9869   YX=    -0.6576   ZX=    -0.7000
   XY=    -0.9899   YY=    35.3333   ZY=    -3.2994
   XZ=    -1.3086   YZ=    -3.6496   ZZ=    25.4725
   Eigenvalues:    24.0740    29.2527    36.4661
     27  H    Isotropic =    28.8705   Anisotropy =     9.2979
   XX=    33.3254   YX=    -1.2305   ZX=     2.8951
   XY=    -2.5725   YY=    26.3942   ZY=    -1.3477
   XZ=     3.0094   YZ=    -1.3755   ZZ=    26.8920
   Eigenvalues:    25.2103    26.3321    35.0691
     28  H    Isotropic =    29.0596   Anisotropy =     6.7129
   XX=    31.9929   YX=     0.1817   ZX=    -2.6862
   XY=     0.0845   YY=    27.1408   ZY=    -0.6706
   XZ=    -2.8433   YZ=    -2.5402   ZZ=    28.0452
   Eigenvalues:    25.4526    28.1913    33.5349
     29  H    Isotropic =    29.0180   Anisotropy =     5.8010
   XX=    31.5386   YX=    -0.5108   ZX=     2.0341
   XY=     0.2446   YY=    27.8744   ZY=     1.8096
   XZ=     2.9018   YZ=     2.4769   ZZ=    27.6411
   Eigenvalues:    25.0196    29.1491    32.8854
     30  H    Isotropic =    30.3573   Anisotropy =     5.0744
   XX=    29.8773   YX=    -3.3292   ZX=     0.8281
   XY=    -2.7821   YY=    28.5386   ZY=     0.6583
   XZ=     2.9585   YZ=     1.0177   ZZ=    32.6559
   Eigenvalues:    25.5914    31.7402    33.7402
     31  H    Isotropic =    30.8049   Anisotropy =     9.8001
   XX=    32.6489   YX=    -0.7610   ZX=    -4.1255
   XY=    -0.1185   YY=    27.8875   ZY=     1.6666
   XZ=    -5.2989   YZ=     2.6730   ZZ=    31.8781
   Eigenvalues:    26.2637    28.8126    37.3382
     32  H    Isotropic =    30.8984   Anisotropy =    11.0795
   XX=    27.1731   YX=    -0.0556   ZX=    -1.0936
   XY=     0.2595   YY=    37.0969   ZY=     2.6740
   XZ=    -0.1152   YZ=     4.1675   ZZ=    28.4252
   Eigenvalues:    26.5999    27.8105    38.2848
     33  H    Isotropic =    29.8904   Anisotropy =     6.5400
   XX=    34.1803   YX=     0.4603   ZX=     0.1256
   XY=    -0.5238   YY=    29.0972   ZY=     2.0706
   XZ=    -1.4222   YZ=     3.5268   ZZ=    26.3938
   Eigenvalues:    24.6078    30.8131    34.2504
     34  H    Isotropic =    30.1005   Anisotropy =     9.2868
   XX=    28.5362   YX=     1.9408   ZX=     0.3139
   XY=     2.8971   YY=    34.0003   ZY=     2.6507
   XZ=     0.5244   YZ=     4.3184   ZZ=    27.7650
   Eigenvalues:    26.0171    27.9927    36.2917
     35  H    Isotropic =    30.6647   Anisotropy =     8.1192
   XX=    27.7504   YX=     0.3779   ZX=     0.4270
   XY=     0.3594   YY=    28.2161   ZY=    -0.3306
   XZ=     0.8591   YZ=     0.3399   ZZ=    36.0277
   Eigenvalues:    27.5098    28.4069    36.0775
     36  H    Isotropic =    29.4198   Anisotropy =    17.2385
   XX=    24.1342   YX=     5.4368   ZX=     0.7410
   XY=     5.2152   YY=    38.7059   ZY=    -2.3377
   XZ=     0.3008   YZ=    -3.6426   ZZ=    25.4193
   Eigenvalues:    21.7738    25.5735    40.9122
     37  H    Isotropic =    30.3036   Anisotropy =     8.3350
   XX=    34.4606   YX=    -1.8099   ZX=    -2.4778
   XY=    -0.9445   YY=    26.6806   ZY=    -1.2164
   XZ=    -3.1505   YZ=    -0.6430   ZZ=    29.7695
   Eigenvalues:    25.8313    29.2191    35.8602
     38  H    Isotropic =    30.3299   Anisotropy =     9.0964
   XX=    29.9926   YX=     2.8689   ZX=    -2.1000
   XY=     2.1195   YY=    34.6361   ZY=    -1.3685
   XZ=    -2.3804   YZ=    -2.2792   ZZ=    26.3609
   Eigenvalues:    25.2509    29.3446    36.3941
     39  H    Isotropic =    30.8053   Anisotropy =     7.8000
   XX=    29.4455   YX=     0.0324   ZX=    -1.2041
   XY=     0.4111   YY=    27.0304   ZY=    -0.1553
   XZ=    -0.0826   YZ=    -0.0888   ZZ=    35.9398
   Eigenvalues:    27.0098    29.4007    36.0052
     40  H    Isotropic =    28.2412   Anisotropy =    17.2658
   XX=    34.1363   YX=    -6.0484   ZX=     6.2582
   XY=    -6.1534   YY=    29.0018   ZY=    -0.1478
   XZ=     6.8029   YZ=     1.1355   ZZ=    21.5857
   Eigenvalues:    17.9521    27.0198    39.7518
     41  H    Isotropic =    27.9602   Anisotropy =     4.8332
   XX=    29.1777   YX=    -2.4170   ZX=     2.4996
   XY=    -1.2934   YY=    29.4507   ZY=     2.9079
   XZ=     2.9621   YZ=     2.5076   ZZ=    25.2522
   Eigenvalues:    22.3537    30.3445    31.1823
     42  H    Isotropic =    28.1835   Anisotropy =     7.4483
   XX=    32.8271   YX=    -1.3028   ZX=    -0.4760
   XY=    -2.4325   YY=    22.3031   ZY=     0.0870
   XZ=     0.4469   YZ=    -0.6190   ZZ=    29.4202
   Eigenvalues:    21.9721    29.4293    33.1490
     43  H    Isotropic =    29.9659   Anisotropy =    19.0331
   XX=    38.5866   YX=     4.0831   ZX=    -5.2614
   XY=     4.8828   YY=    24.2232   ZY=    -4.6275
   XZ=    -5.0428   YZ=    -6.1064   ZZ=    27.0879
   Eigenvalues:    20.0886    27.1545    42.6546
 End of Minotr F.D. properties file   721 does not exist.
 End of Minotr F.D. properties file   722 does not exist.
 End of Minotr F.D. properties file   788 does not exist.

 **********************************************************************

            Population analysis using the SCF density.

 **********************************************************************

 Orbital symmetries:
       Occupied  (A) (A) (A) (A) (A) (A) (A) (A) (A) (A) (A) (A)
                 (A) (A) (A) (A) (A) (A) (A) (A) (A) (A) (A) (A)
                 (A) (A) (A) (A) (A) (A) (A) (A) (A) (A) (A) (A)
                 (A) (A) (A) (A) (A) (A) (A) (A) (A) (A) (A) (A)
                 (A) (A) (A) (A) (A) (A) (A) (A) (A) (A) (A) (A)
                 (A) (A) (A) (A) (A) (A) (A) (A) (A) (A) (A) (A)
                 (A)
       Virtual   (A) (A) (A) (A) (A) (A) (A) (A) (A) (A) (A) (A)
                 (A) (A) (A) (A) (A) (A) (A) (A) (A) (A) (A) (A)
                 (A) (A) (A) (A) (A) (A) (A) (A) (A) (A) (A) (A)
                 (A) (A) (A) (A) (A) (A) (A) (A) (A) (A) (A) (A)
                 (A) (A) (A) (A) (A) (A) (A) (A) (A) (A) (A) (A)
                 (A) (A) (A) (A) (A) (A) (A) (A) (A) (A) (A) (A)
                 (A) (A) (A) (A) (A) (A) (A) (A) (A) (A) (A) (A)
                 (A) (A) (A) (A) (A) (A) (A) (A) (A) (A) (A) (A)
                 (A) (A) (A) (A) (A) (A) (A) (A) (A) (A) (A) (A)
                 (A) (A) (A) (A) (A) (A) (A) (A) (A) (A) (A) (A)
                 (A) (A) (A) (A) (A) (A) (A) (A) (A) (A) (A) (A)
                 (A) (A) (A) (A) (A) (A) (A) (A) (A) (A) (A) (A)
                 (A) (A) (A) (A) (A) (A) (A) (A) (A) (A) (A) (A)
                 (A) (A) (A) (A) (A) (A) (A) (A) (A) (A) (A) (A)
                 (A) (A) (A) (A) (A) (A) (A) (A) (A) (A) (A) (A)
                 (A) (A) (A) (A) (A) (A) (A) (A) (A) (A) (A) (A)
                 (A) (A) (A) (A) (A) (A) (A) (A) (A) (A) (A) (A)
                 (A) (A) (A) (A) (A) (A) (A) (A) (A) (A) (A) (A)
                 (A) (A) (A) (A) (A) (A) (A) (A) (A) (A) (A) (A)
                 (A) (A) (A) (A) (A) (A) (A) (A) (A) (A) (A) (A)
                 (A) (A) (A) (A) (A) (A) (A) (A) (A) (A) (A) (A)
                 (A) (A) (A) (A) (A) (A) (A) (A) (A) (A) (A) (A)
                 (A) (A) (A) (A) (A) (A) (A) (A) (A) (A) (A) (A)
                 (A) (A) (A) (A) (A) (A) (A) (A) (A) (A) (A) (A)
                 (A) (A) (A) (A) (A) (A) (A) (A) (A) (A) (A) (A)
                 (A) (A) (A) (A) (A) (A) (A) (A) (A) (A) (A) (A)
                 (A) (A) (A) (A) (A) (A) (A) (A) (A) (A) (A) (A)
                 (A) (A) (A) (A) (A) (A) (A) (A) (A) (A) (A) (A)
                 (A) (A) (A) (A) (A) (A) (A) (A) (A) (A) (A) (A)
                 (A) (A) (A) (A) (A) (A) (A) (A) (A) (A) (A) (A)
                 (A) (A) (A) (A) (A) (A) (A) (A) (A) (A) (A) (A)
                 (A) (A) (A) (A) (A) (A) (A) (A) (A) (A) (A) (A)
                 (A) (A) (A) (A) (A) (A) (A) (A) (A) (A) (A) (A)
                 (A) (A) (A) (A) (A) (A) (A) (A) (A) (A) (A) (A)
                 (A) (A) (A) (A) (A) (A) (A) (A) (A) (A) (A) (A)
                 (A) (A) (A) (A) (A) (A) (A) (A) (A) (A) (A) (A)
                 (A) (A) (A) (A) (A) (A) (A) (A) (A) (A) (A) (A)
                 (A) (A) (A) (A) (A) (A) (A) (A) (A) (A) (A) (A)
                 (A) (A) (A) (A) (A) (A) (A) (A) (A) (A) (A) (A)
                 (A) (A) (A) (A) (A) (A) (A) (A) (A) (A) (A) (A)
                 (A) (A) (A) (A) (A) (A) (A)
 The electronic state is 1-A.
 Alpha  occ. eigenvalues --  -19.22867 -19.22437 -19.21476 -19.21084 -10.32703
 Alpha  occ. eigenvalues --  -10.30702 -10.29405 -10.27591 -10.26504 -10.24276
 Alpha  occ. eigenvalues --  -10.24190 -10.24043 -10.23398 -10.23170 -10.22471
 Alpha  occ. eigenvalues --  -10.22345 -10.22267 -10.21605 -10.21585  -1.07261
 Alpha  occ. eigenvalues --   -1.06881  -1.05970  -1.03984  -0.89039  -0.84065
 Alpha  occ. eigenvalues --   -0.81711  -0.77575  -0.76472  -0.74473  -0.71431
 Alpha  occ. eigenvalues --   -0.70488  -0.68004  -0.65974  -0.63246  -0.59581
 Alpha  occ. eigenvalues --   -0.58132  -0.56426  -0.53406  -0.52290  -0.51484
 Alpha  occ. eigenvalues --   -0.51051  -0.49527  -0.48815  -0.47212  -0.46416
 Alpha  occ. eigenvalues --   -0.45680  -0.45036  -0.44776  -0.44304  -0.43497
 Alpha  occ. eigenvalues --   -0.42756  -0.41589  -0.40568  -0.40212  -0.39610
 Alpha  occ. eigenvalues --   -0.39453  -0.39411  -0.38820  -0.37409  -0.36402
 Alpha  occ. eigenvalues --   -0.36129  -0.36003  -0.35124  -0.34597  -0.34060
 Alpha  occ. eigenvalues --   -0.33172  -0.32855  -0.32431  -0.30976  -0.30079
 Alpha  occ. eigenvalues --   -0.28474  -0.27012  -0.26607
 Alpha virt. eigenvalues --   -0.05310   0.00610   0.01413   0.02003   0.02262
 Alpha virt. eigenvalues --    0.03199   0.03742   0.04016   0.04313   0.04533
 Alpha virt. eigenvalues --    0.05317   0.05640   0.06099   0.06221   0.06779
 Alpha virt. eigenvalues --    0.06884   0.07229   0.07735   0.08548   0.08704
 Alpha virt. eigenvalues --    0.08957   0.09687   0.09839   0.10048   0.10515
 Alpha virt. eigenvalues --    0.10665   0.11533   0.12039   0.12222   0.12618
 Alpha virt. eigenvalues --    0.12862   0.13275   0.13638   0.14217   0.14319
 Alpha virt. eigenvalues --    0.15535   0.15794   0.15995   0.16309   0.16755
 Alpha virt. eigenvalues --    0.17100   0.17191   0.17519   0.17953   0.18241
 Alpha virt. eigenvalues --    0.18585   0.18722   0.18848   0.19463   0.19638
 Alpha virt. eigenvalues --    0.19691   0.20160   0.20464   0.20491   0.21071
 Alpha virt. eigenvalues --    0.21480   0.21684   0.21891   0.22179   0.22340
 Alpha virt. eigenvalues --    0.22828   0.22921   0.23383   0.23671   0.23819
 Alpha virt. eigenvalues --    0.24153   0.24611   0.24891   0.25214   0.25541
 Alpha virt. eigenvalues --    0.25837   0.26104   0.26513   0.26650   0.27107
 Alpha virt. eigenvalues --    0.27380   0.27433   0.27647   0.28469   0.28676
 Alpha virt. eigenvalues --    0.28802   0.29410   0.29893   0.30193   0.30605
 Alpha virt. eigenvalues --    0.30976   0.31412   0.31474   0.31847   0.32345
 Alpha virt. eigenvalues --    0.32668   0.32787   0.33367   0.33484   0.34332
 Alpha virt. eigenvalues --    0.34750   0.35122   0.35420   0.35704   0.36560
 Alpha virt. eigenvalues --    0.36886   0.37381   0.37771   0.38080   0.38470
 Alpha virt. eigenvalues --    0.39158   0.39696   0.40096   0.40208   0.40815
 Alpha virt. eigenvalues --    0.41144   0.42387   0.43815   0.43884   0.44800
 Alpha virt. eigenvalues --    0.45253   0.46106   0.46655   0.47445   0.48530
 Alpha virt. eigenvalues --    0.48729   0.49031   0.49593   0.50293   0.50419
 Alpha virt. eigenvalues --    0.52534   0.53308   0.53734   0.54468   0.54999
 Alpha virt. eigenvalues --    0.55284   0.56383   0.57139   0.57425   0.58365
 Alpha virt. eigenvalues --    0.59146   0.60153   0.60886   0.61202   0.61434
 Alpha virt. eigenvalues --    0.62483   0.63518   0.64015   0.64832   0.65163
 Alpha virt. eigenvalues --    0.65690   0.67497   0.67820   0.68232   0.68432
 Alpha virt. eigenvalues --    0.68942   0.69173   0.69661   0.70121   0.70640
 Alpha virt. eigenvalues --    0.71460   0.72286   0.72470   0.73144   0.73168
 Alpha virt. eigenvalues --    0.73621   0.73776   0.74459   0.74960   0.75797
 Alpha virt. eigenvalues --    0.76070   0.76714   0.76968   0.77299   0.77761
 Alpha virt. eigenvalues --    0.78161   0.78894   0.79250   0.79986   0.80636
 Alpha virt. eigenvalues --    0.81215   0.82011   0.82371   0.83176   0.83494
 Alpha virt. eigenvalues --    0.84612   0.85840   0.87095   0.87543   0.89795
 Alpha virt. eigenvalues --    0.90165   0.92023   0.93323   0.94101   0.95782
 Alpha virt. eigenvalues --    0.97534   0.98062   0.98362   0.99908   1.02870
 Alpha virt. eigenvalues --    1.04176   1.05480   1.06912   1.08130   1.09005
 Alpha virt. eigenvalues --    1.09865   1.11698   1.12239   1.13569   1.15045
 Alpha virt. eigenvalues --    1.15929   1.17409   1.18122   1.19217   1.19490
 Alpha virt. eigenvalues --    1.20857   1.21608   1.22313   1.23658   1.24316
 Alpha virt. eigenvalues --    1.25521   1.26576   1.26918   1.27378   1.28803
 Alpha virt. eigenvalues --    1.30367   1.31275   1.32859   1.34209   1.35657
 Alpha virt. eigenvalues --    1.35910   1.36423   1.37975   1.39829   1.40878
 Alpha virt. eigenvalues --    1.41415   1.43556   1.44190   1.45043   1.45714
 Alpha virt. eigenvalues --    1.46767   1.48244   1.48595   1.49098   1.49574
 Alpha virt. eigenvalues --    1.50657   1.51097   1.52106   1.54543   1.54693
 Alpha virt. eigenvalues --    1.55043   1.56402   1.56777   1.57771   1.58774
 Alpha virt. eigenvalues --    1.59323   1.60210   1.60428   1.60851   1.61553
 Alpha virt. eigenvalues --    1.62315   1.63189   1.63750   1.64526   1.64949
 Alpha virt. eigenvalues --    1.65353   1.66372   1.67019   1.67848   1.68173
 Alpha virt. eigenvalues --    1.68955   1.69664   1.70104   1.70822   1.71267
 Alpha virt. eigenvalues --    1.71381   1.72237   1.73691   1.74184   1.74474
 Alpha virt. eigenvalues --    1.74913   1.76542   1.77614   1.78523   1.79072
 Alpha virt. eigenvalues --    1.79491   1.79783   1.80262   1.80996   1.82726
 Alpha virt. eigenvalues --    1.83396   1.84291   1.85028   1.87056   1.87104
 Alpha virt. eigenvalues --    1.88197   1.89009   1.89788   1.90458   1.90909
 Alpha virt. eigenvalues --    1.93355   1.94153   1.94495   1.96515   1.97193
 Alpha virt. eigenvalues --    1.97759   1.99616   2.01358   2.01772   2.03361
 Alpha virt. eigenvalues --    2.05120   2.06292   2.06717   2.09552   2.09834
 Alpha virt. eigenvalues --    2.10801   2.11428   2.13718   2.14362   2.15390
 Alpha virt. eigenvalues --    2.15756   2.16956   2.17223   2.18698   2.19308
 Alpha virt. eigenvalues --    2.19998   2.20847   2.21782   2.23094   2.24896
 Alpha virt. eigenvalues --    2.25638   2.26745   2.29560   2.30919   2.31533
 Alpha virt. eigenvalues --    2.32694   2.34018   2.34559   2.36251   2.38772
 Alpha virt. eigenvalues --    2.40181   2.40410   2.41650   2.44197   2.46295
 Alpha virt. eigenvalues --    2.47614   2.49752   2.50598   2.51826   2.53034
 Alpha virt. eigenvalues --    2.53248   2.53920   2.55590   2.56348   2.57117
 Alpha virt. eigenvalues --    2.57760   2.58526   2.59223   2.60347   2.61299
 Alpha virt. eigenvalues --    2.62149   2.63532   2.64365   2.65366   2.66254
 Alpha virt. eigenvalues --    2.66727   2.68439   2.68781   2.69887   2.70933
 Alpha virt. eigenvalues --    2.71761   2.72975   2.73597   2.74648   2.75348
 Alpha virt. eigenvalues --    2.77570   2.78815   2.79334   2.80006   2.80744
 Alpha virt. eigenvalues --    2.82156   2.83463   2.85646   2.87001   2.87227
 Alpha virt. eigenvalues --    2.89140   2.90455   2.90599   2.92281   2.93164
 Alpha virt. eigenvalues --    2.93855   2.95717   2.96751   2.97656   2.98576
 Alpha virt. eigenvalues --    2.99578   3.01769   3.02313   3.05065   3.06908
 Alpha virt. eigenvalues --    3.08370   3.09731   3.09990   3.10631   3.13147
 Alpha virt. eigenvalues --    3.13873   3.15276   3.15689   3.16564   3.19317
 Alpha virt. eigenvalues --    3.20126   3.21053   3.22090   3.24673   3.26041
 Alpha virt. eigenvalues --    3.27925   3.29337   3.30306   3.31976   3.34029
 Alpha virt. eigenvalues --    3.36361   3.36647   3.38543   3.40537   3.43122
 Alpha virt. eigenvalues --    3.49590   3.51534   3.61424   3.61473   3.66171
 Alpha virt. eigenvalues --    3.71793   3.80479   3.81149   3.81956   3.83276
 Alpha virt. eigenvalues --    3.83993   3.84462   3.84655   3.86020   3.87729
 Alpha virt. eigenvalues --    3.88469   3.90095   3.91080   3.92925   3.94165
 Alpha virt. eigenvalues --    3.95771   4.03500   4.04872   4.08668   4.13204
 Alpha virt. eigenvalues --    4.15798   4.16770   4.21636   4.28048   4.29297
 Alpha virt. eigenvalues --    4.33462   4.35196   4.37409   4.43467   4.45904
 Alpha virt. eigenvalues --    4.56750   5.11943   5.14298   5.20199   5.22060
 Alpha virt. eigenvalues --    5.26321   5.42054   5.47822   5.49912   5.66978
 Alpha virt. eigenvalues --    5.69135   5.69975   5.77608  23.73460  23.84001
 Alpha virt. eigenvalues --   23.86915  23.90941  23.94993  23.96489  23.99229
 Alpha virt. eigenvalues --   24.01623  24.02793  24.05895  24.06693  24.07093
 Alpha virt. eigenvalues --   24.08364  24.12345  24.28919  50.03857  50.06086
 Alpha virt. eigenvalues --   50.08750  50.13738
          Condensed to atoms (all electrons):
               1          2          3          4          5          6
     1  C   13.841649   2.138599  -2.514843   0.327574   0.798627  -0.141205
     2  C    2.138599  15.062353  -2.409226  -1.638690  -0.048453   0.273063
     3  C   -2.514843  -2.409226  10.037773  -1.095307  -0.472662  -0.072432
     4  C    0.327574  -1.638690  -1.095307  13.286386  -0.875407   0.147369
     5  C    0.798627  -0.048453  -0.472662  -0.875407   8.927939  -1.464471
     6  C   -0.141205   0.273063  -0.072432   0.147369  -1.464471   9.779935
     7  C   -4.457568  -1.074970   1.516250   0.268400  -0.556244  -1.804383
     8  C   -1.281374  -1.019059  -2.317543   0.155370  -0.134589  -0.142650
     9  C    1.076710   2.483097  -0.254927   0.043501   0.198470  -0.060246
    10  C   -3.366076  -8.227105   3.099713  -0.002535  -0.177840   0.355134
    11  O    0.020897   0.088527   0.018219   0.002198   0.000508   0.008165
    12  C   -0.417497   0.007237   0.034142  -0.050728  -0.244900   0.038286
    13  C   -0.037869  -0.251048   0.127099  -0.224512  -0.102691   0.033147
    14  O    0.039736   0.378128  -0.206141   0.062246   0.003060  -0.006466
    15  C   -0.062907   0.802116   0.317270  -4.413081  -0.093431  -0.709453
    16  C    0.074888   0.008906  -0.547461  -0.494607   0.043956  -0.036324
    17  O   -0.020865  -0.037891  -0.085444  -0.195730   0.102134  -0.000001
    18  C   -0.164246  -0.099795   0.278557   0.078236  -0.046421  -0.008860
    19  O    0.000092  -0.007044  -0.015688   0.055697   0.000247   0.002942
    20  H   -0.024470   0.028402   0.432373  -0.058426  -0.042602  -0.015705
    21  H    0.007502  -0.058928   0.368332  -0.033040   0.034996   0.001366
    22  H   -0.005409  -0.013370  -0.013919   0.429331  -0.039465  -0.045479
    23  H   -0.015434   0.003469   0.033360  -0.122673   0.466038  -0.112236
    24  H   -0.028565  -0.017544  -0.014684   0.002788   0.465246  -0.073824
    25  H   -0.015856  -0.014741  -0.005641   0.000677  -0.054033   0.467321
    26  H    0.036402   0.011696   0.007242   0.018207  -0.084819   0.451558
    27  H   -0.146679   0.025867   0.009000   0.008757  -0.016516  -0.034813
    28  H   -0.010877  -0.023449   0.007849   0.001338  -0.000140  -0.001136
    29  H    0.048612  -0.005214   0.011287  -0.000796  -0.000440   0.000891
    30  H   -0.108450  -0.004746   0.010968   0.018650  -0.000435  -0.073274
    31  H   -0.060198   0.008376   0.014961  -0.007467   0.002742   0.025363
    32  H    0.083078   0.011528  -0.006416  -0.002685   0.001070   0.025962
    33  H   -0.018843  -0.074071   0.028062  -0.010008  -0.000902   0.001926
    34  H    0.011606   0.092458  -0.003825   0.001785   0.000555  -0.000759
    35  H   -0.004143  -0.011643  -0.021746   0.009177   0.002085   0.002442
    36  H   -0.005338  -0.249393   0.050114  -0.006031   0.000500   0.001621
    37  H    0.000389  -0.000154  -0.000650   0.088672   0.005142   0.001375
    38  H   -0.000100  -0.000605   0.008318  -0.080733   0.000331   0.006123
    39  H    0.000035  -0.000439  -0.003320   0.006015   0.002612  -0.011768
    40  H    0.000408   0.017613   0.014000  -0.118245  -0.020404  -0.001295
    41  H    0.001162   0.000616  -0.014820   0.002836   0.028861   0.015484
    42  H   -0.001309   0.015629   0.058564  -0.059672   0.009441  -0.002624
    43  H    0.000431  -0.000093   0.007818   0.036556   0.000746  -0.000986
               7          8          9         10         11         12
     1  C   -4.457568  -1.281374   1.076710  -3.366076   0.020897  -0.417497
     2  C   -1.074970  -1.019059   2.483097  -8.227105   0.088527   0.007237
     3  C    1.516250  -2.317543  -0.254927   3.099713   0.018219   0.034142
     4  C    0.268400   0.155370   0.043501  -0.002535   0.002198  -0.050728
     5  C   -0.556244  -0.134589   0.198470  -0.177840   0.000508  -0.244900
     6  C   -1.804383  -0.142650  -0.060246   0.355134   0.008165   0.038286
     7  C   11.868309  -0.924113  -0.547745   0.371541  -0.052824   0.240684
     8  C   -0.924113  13.316967  -2.574649   0.508674   0.269403   0.005713
     9  C   -0.547745  -2.574649  11.886490  -5.289972  -0.032071  -0.122788
    10  C    0.371541   0.508674  -5.289972  18.249422  -0.082513   0.125631
    11  O   -0.052824   0.269403  -0.032071  -0.082513   8.234213  -0.048264
    12  C    0.240684   0.005713  -0.122788   0.125631  -0.048264   6.121005
    13  C   -0.071409   0.243686  -0.938796   0.302479  -0.003857   0.006485
    14  O    0.018903   0.028046  -0.180711   0.088598  -0.001438  -0.004438
    15  C    0.558547  -0.048295   0.110183  -0.606704  -0.001570   0.010463
    16  C   -0.011596   0.008945   0.017799  -0.017821  -0.000031  -0.005379
    17  O   -0.004784  -0.003817   0.005233   0.042397  -0.000010   0.000009
    18  C    0.005084  -0.025532  -0.023554   0.082790   0.000010  -0.000474
    19  O    0.000019   0.000314  -0.000224   0.001268   0.000000   0.000052
    20  H    0.018479  -0.006435   0.009505  -0.008688  -0.000017  -0.007800
    21  H   -0.009026   0.012965  -0.004537   0.050318   0.000020  -0.000876
    22  H    0.013422  -0.008505   0.004858  -0.006316   0.000023  -0.000341
    23  H    0.049179  -0.001109   0.000447   0.000722  -0.000003  -0.000510
    24  H    0.026415  -0.001036  -0.000684  -0.005119   0.000000   0.000715
    25  H   -0.031894   0.013005   0.001716  -0.007152   0.000055  -0.002592
    26  H   -0.081504  -0.005451   0.000754   0.002044   0.000019  -0.008505
    27  H    0.489179  -0.018061  -0.010555   0.026653   0.012524  -0.008491
    28  H    0.015954  -0.033794   0.458324  -0.047695  -0.002645   0.000273
    29  H    0.012073  -0.124274   0.464215  -0.077191  -0.001477  -0.000016
    30  H    0.125247  -0.001086  -0.001431  -0.002873  -0.000143   0.410259
    31  H    0.019826  -0.040456   0.003882  -0.001977   0.001232   0.414422
    32  H   -0.187271   0.004514  -0.000009   0.003755   0.000285   0.439314
    33  H   -0.002962  -0.007601   0.006634   0.038413   0.000067   0.000155
    34  H    0.000118  -0.011225  -0.018340  -0.127287   0.000041   0.000115
    35  H    0.002569   0.031391  -0.003803  -0.027344  -0.000010  -0.000271
    36  H   -0.001521  -0.034414   0.023726   0.289544   0.000134   0.000830
    37  H   -0.000170   0.000047  -0.000021   0.000195   0.000000   0.000052
    38  H    0.000884   0.000041  -0.000023  -0.000005   0.000000   0.000283
    39  H   -0.000914  -0.000338   0.000242   0.000336   0.000000  -0.000215
    40  H    0.001593   0.000198  -0.000162  -0.004643   0.000000  -0.000076
    41  H   -0.002296   0.000183   0.000016   0.000595   0.000000   0.000571
    42  H   -0.000801  -0.000383  -0.000325  -0.001525   0.000000  -0.000354
    43  H   -0.000266   0.000008   0.000000   0.000086   0.000000  -0.000011
              13         14         15         16         17         18
     1  C   -0.037869   0.039736  -0.062907   0.074888  -0.020865  -0.164246
     2  C   -0.251048   0.378128   0.802116   0.008906  -0.037891  -0.099795
     3  C    0.127099  -0.206141   0.317270  -0.547461  -0.085444   0.278557
     4  C   -0.224512   0.062246  -4.413081  -0.494607  -0.195730   0.078236
     5  C   -0.102691   0.003060  -0.093431   0.043956   0.102134  -0.046421
     6  C    0.033147  -0.006466  -0.709453  -0.036324  -0.000001  -0.008860
     7  C   -0.071409   0.018903   0.558547  -0.011596  -0.004784   0.005084
     8  C    0.243686   0.028046  -0.048295   0.008945  -0.003817  -0.025532
     9  C   -0.938796  -0.180711   0.110183   0.017799   0.005233  -0.023554
    10  C    0.302479   0.088598  -0.606704  -0.017821   0.042397   0.082790
    11  O   -0.003857  -0.001438  -0.001570  -0.000031  -0.000010   0.000010
    12  C    0.006485  -0.004438   0.010463  -0.005379   0.000009  -0.000474
    13  C    6.719620  -0.160378  -0.073102  -0.033602  -0.013194   0.033389
    14  O   -0.160378   7.988063   0.001660  -0.001263  -0.001303  -0.001301
    15  C   -0.073102   0.001660  11.383050  -1.199467   0.527510  -0.315440
    16  C   -0.033602  -0.001263  -1.199467   8.742605  -0.220737  -0.873827
    17  O   -0.013194  -0.001303   0.527510  -0.220737   8.077072  -0.129987
    18  C    0.033389  -0.001301  -0.315440  -0.873827  -0.129987   6.536368
    19  O    0.000113   0.000026   0.012238  -0.086636  -0.020382   0.180245
    20  H   -0.009424   0.000244   0.049674   0.007099   0.001725  -0.000174
    21  H   -0.002900   0.003123  -0.003963   0.005026   0.010531  -0.011408
    22  H   -0.000455  -0.000065   0.007688   0.001588  -0.004612   0.017737
    23  H    0.000105   0.000004   0.053534  -0.006199   0.000056   0.000244
    24  H    0.000331   0.000027  -0.015481   0.008818  -0.000263   0.018231
    25  H   -0.000933   0.000028   0.000755   0.001617  -0.000018   0.000584
    26  H   -0.000428   0.000002   0.000415   0.001993   0.000062  -0.000716
    27  H    0.001194   0.000026   0.000150  -0.000315  -0.000015   0.000049
    28  H   -0.015353  -0.005232  -0.000095   0.000004  -0.000001   0.000006
    29  H    0.020153   0.001464  -0.000084  -0.000029   0.000000   0.000048
    30  H   -0.000490  -0.000008   0.011636  -0.000566  -0.000013   0.000054
    31  H   -0.000087   0.000044   0.000168  -0.000035   0.000000   0.000073
    32  H    0.000138  -0.000014  -0.003444   0.000177  -0.000001   0.000308
    33  H    0.422074  -0.010707  -0.002790  -0.002719   0.005675   0.001733
    34  H    0.438252  -0.004604   0.000733   0.000043  -0.000094  -0.000086
    35  H    0.381490   0.011391   0.000261   0.000374   0.000068  -0.000353
    36  H   -0.037038   0.241806  -0.001674   0.000006   0.000017  -0.000184
    37  H    0.000065   0.000000  -0.123664   0.446093  -0.006977  -0.043260
    38  H   -0.000044   0.000000   0.073027   0.333060   0.012631   0.012676
    39  H   -0.000491  -0.000004  -0.080634   0.462450  -0.008226   0.010912
    40  H    0.001750  -0.000063   0.185542   0.036853   0.234319  -0.068903
    41  H   -0.000080   0.000003  -0.044901   0.003284   0.010424   0.375755
    42  H    0.000363  -0.000085  -0.065355  -0.023235  -0.005393   0.470508
    43  H   -0.000048   0.000000  -0.045560  -0.013729   0.001549   0.012902
              19         20         21         22         23         24
     1  C    0.000092  -0.024470   0.007502  -0.005409  -0.015434  -0.028565
     2  C   -0.007044   0.028402  -0.058928  -0.013370   0.003469  -0.017544
     3  C   -0.015688   0.432373   0.368332  -0.013919   0.033360  -0.014684
     4  C    0.055697  -0.058426  -0.033040   0.429331  -0.122673   0.002788
     5  C    0.000247  -0.042602   0.034996  -0.039465   0.466038   0.465246
     6  C    0.002942  -0.015705   0.001366  -0.045479  -0.112236  -0.073824
     7  C    0.000019   0.018479  -0.009026   0.013422   0.049179   0.026415
     8  C    0.000314  -0.006435   0.012965  -0.008505  -0.001109  -0.001036
     9  C   -0.000224   0.009505  -0.004537   0.004858   0.000447  -0.000684
    10  C    0.001268  -0.008688   0.050318  -0.006316   0.000722  -0.005119
    11  O    0.000000  -0.000017   0.000020   0.000023  -0.000003   0.000000
    12  C    0.000052  -0.007800  -0.000876  -0.000341  -0.000510   0.000715
    13  C    0.000113  -0.009424  -0.002900  -0.000455   0.000105   0.000331
    14  O    0.000026   0.000244   0.003123  -0.000065   0.000004   0.000027
    15  C    0.012238   0.049674  -0.003963   0.007688   0.053534  -0.015481
    16  C   -0.086636   0.007099   0.005026   0.001588  -0.006199   0.008818
    17  O   -0.020382   0.001725   0.010531  -0.004612   0.000056  -0.000263
    18  C    0.180245  -0.000174  -0.011408   0.017737   0.000244   0.018231
    19  O    8.028562  -0.000248  -0.000583  -0.000976  -0.000482   0.000096
    20  H   -0.000248   0.407916  -0.025809   0.003226   0.000283   0.000791
    21  H   -0.000583  -0.025809   0.452935  -0.000396  -0.000224   0.000303
    22  H   -0.000976   0.003226  -0.000396   0.440649  -0.003522   0.004009
    23  H   -0.000482   0.000283  -0.000224  -0.003522   0.502201  -0.029789
    24  H    0.000096   0.000791   0.000303   0.004009  -0.029789   0.451722
    25  H   -0.000002   0.000167  -0.000016   0.003494  -0.005404   0.004939
    26  H   -0.000007  -0.000009   0.000000   0.000279  -0.005230  -0.004095
    27  H    0.000000  -0.000157   0.000009  -0.000235  -0.000135  -0.000061
    28  H    0.000000   0.000040  -0.000018   0.000002   0.000000   0.000000
    29  H    0.000000  -0.000014   0.000021   0.000007   0.000000   0.000000
    30  H   -0.000007  -0.000748  -0.000007  -0.000093  -0.000004  -0.001786
    31  H    0.000000   0.000093  -0.000009   0.000011   0.000003  -0.000061
    32  H    0.000000  -0.000026   0.000007   0.000017  -0.000153   0.000624
    33  H    0.000017  -0.000009   0.001633   0.000142  -0.000002   0.000004
    34  H    0.000000   0.000002  -0.000392  -0.000033   0.000000   0.000000
    35  H    0.000000   0.000006   0.000350   0.000566  -0.000002   0.000002
    36  H    0.000000  -0.000143  -0.000138   0.000011   0.000000   0.000001
    37  H    0.005981  -0.000010  -0.000090  -0.000333   0.000245  -0.000112
    38  H   -0.001124   0.000017  -0.000003   0.000561   0.003592   0.000354
    39  H   -0.000793   0.000023   0.000047   0.002486   0.000439  -0.000008
    40  H    0.010426   0.000285  -0.000650   0.001209   0.000118   0.000077
    41  H   -0.024325   0.000446   0.000059  -0.000241  -0.000752  -0.001456
    42  H   -0.045750  -0.003141  -0.000758  -0.000187  -0.000014   0.000074
    43  H    0.289885  -0.000030  -0.000024  -0.000008   0.000068   0.000006
              25         26         27         28         29         30
     1  C   -0.015856   0.036402  -0.146679  -0.010877   0.048612  -0.108450
     2  C   -0.014741   0.011696   0.025867  -0.023449  -0.005214  -0.004746
     3  C   -0.005641   0.007242   0.009000   0.007849   0.011287   0.010968
     4  C    0.000677   0.018207   0.008757   0.001338  -0.000796   0.018650
     5  C   -0.054033  -0.084819  -0.016516  -0.000140  -0.000440  -0.000435
     6  C    0.467321   0.451558  -0.034813  -0.001136   0.000891  -0.073274
     7  C   -0.031894  -0.081504   0.489179   0.015954   0.012073   0.125247
     8  C    0.013005  -0.005451  -0.018061  -0.033794  -0.124274  -0.001086
     9  C    0.001716   0.000754  -0.010555   0.458324   0.464215  -0.001431
    10  C   -0.007152   0.002044   0.026653  -0.047695  -0.077191  -0.002873
    11  O    0.000055   0.000019   0.012524  -0.002645  -0.001477  -0.000143
    12  C   -0.002592  -0.008505  -0.008491   0.000273  -0.000016   0.410259
    13  C   -0.000933  -0.000428   0.001194  -0.015353   0.020153  -0.000490
    14  O    0.000028   0.000002   0.000026  -0.005232   0.001464  -0.000008
    15  C    0.000755   0.000415   0.000150  -0.000095  -0.000084   0.011636
    16  C    0.001617   0.001993  -0.000315   0.000004  -0.000029  -0.000566
    17  O   -0.000018   0.000062  -0.000015  -0.000001   0.000000  -0.000013
    18  C    0.000584  -0.000716   0.000049   0.000006   0.000048   0.000054
    19  O   -0.000002  -0.000007   0.000000   0.000000   0.000000  -0.000007
    20  H    0.000167  -0.000009  -0.000157   0.000040  -0.000014  -0.000748
    21  H   -0.000016   0.000000   0.000009  -0.000018   0.000021  -0.000007
    22  H    0.003494   0.000279  -0.000235   0.000002   0.000007  -0.000093
    23  H   -0.005404  -0.005230  -0.000135   0.000000   0.000000  -0.000004
    24  H    0.004939  -0.004095  -0.000061   0.000000   0.000000  -0.001786
    25  H    0.472981  -0.027352  -0.006614   0.000006  -0.000002  -0.000091
    26  H   -0.027352   0.489003  -0.005284   0.000000  -0.000002   0.000153
    27  H   -0.006614  -0.005284   0.487302  -0.000021   0.000008   0.005207
    28  H    0.000006   0.000000  -0.000021   0.406241  -0.016447   0.000001
    29  H   -0.000002  -0.000002   0.000008  -0.016447   0.425386   0.000002
    30  H   -0.000091   0.000153   0.005207   0.000001   0.000002   0.471823
    31  H   -0.000241  -0.000158  -0.007123   0.000035   0.000002  -0.028812
    32  H    0.000170   0.003098  -0.002651  -0.000002   0.000001  -0.027702
    33  H   -0.000002  -0.000001   0.000000  -0.000227   0.000377  -0.000001
    34  H    0.000004   0.000000  -0.000001   0.000352   0.001097   0.000000
    35  H   -0.000019  -0.000001  -0.000003   0.000124  -0.000286  -0.000001
    36  H   -0.000001   0.000000   0.000002  -0.000300   0.000261  -0.000009
    37  H   -0.000009  -0.000002   0.000000   0.000000   0.000000   0.000000
    38  H    0.000051  -0.000001  -0.000001   0.000000   0.000000  -0.000002
    39  H    0.000021   0.000021   0.000000   0.000000   0.000000   0.000001
    40  H    0.000004   0.000001   0.000000   0.000000   0.000000   0.000000
    41  H   -0.000027   0.000004  -0.000001   0.000000   0.000000   0.000006
    42  H    0.000004   0.000002   0.000001   0.000000   0.000000  -0.000090
    43  H    0.000000   0.000000   0.000000   0.000000   0.000000   0.000000
              31         32         33         34         35         36
     1  C   -0.060198   0.083078  -0.018843   0.011606  -0.004143  -0.005338
     2  C    0.008376   0.011528  -0.074071   0.092458  -0.011643  -0.249393
     3  C    0.014961  -0.006416   0.028062  -0.003825  -0.021746   0.050114
     4  C   -0.007467  -0.002685  -0.010008   0.001785   0.009177  -0.006031
     5  C    0.002742   0.001070  -0.000902   0.000555   0.002085   0.000500
     6  C    0.025363   0.025962   0.001926  -0.000759   0.002442   0.001621
     7  C    0.019826  -0.187271  -0.002962   0.000118   0.002569  -0.001521
     8  C   -0.040456   0.004514  -0.007601  -0.011225   0.031391  -0.034414
     9  C    0.003882  -0.000009   0.006634  -0.018340  -0.003803   0.023726
    10  C   -0.001977   0.003755   0.038413  -0.127287  -0.027344   0.289544
    11  O    0.001232   0.000285   0.000067   0.000041  -0.000010   0.000134
    12  C    0.414422   0.439314   0.000155   0.000115  -0.000271   0.000830
    13  C   -0.000087   0.000138   0.422074   0.438252   0.381490  -0.037038
    14  O    0.000044  -0.000014  -0.010707  -0.004604   0.011391   0.241806
    15  C    0.000168  -0.003444  -0.002790   0.000733   0.000261  -0.001674
    16  C   -0.000035   0.000177  -0.002719   0.000043   0.000374   0.000006
    17  O    0.000000  -0.000001   0.005675  -0.000094   0.000068   0.000017
    18  C    0.000073   0.000308   0.001733  -0.000086  -0.000353  -0.000184
    19  O    0.000000   0.000000   0.000017   0.000000   0.000000   0.000000
    20  H    0.000093  -0.000026  -0.000009   0.000002   0.000006  -0.000143
    21  H   -0.000009   0.000007   0.001633  -0.000392   0.000350  -0.000138
    22  H    0.000011   0.000017   0.000142  -0.000033   0.000566   0.000011
    23  H    0.000003  -0.000153  -0.000002   0.000000  -0.000002   0.000000
    24  H   -0.000061   0.000624   0.000004   0.000000   0.000002   0.000001
    25  H   -0.000241   0.000170  -0.000002   0.000004  -0.000019  -0.000001
    26  H   -0.000158   0.003098  -0.000001   0.000000  -0.000001   0.000000
    27  H   -0.007123  -0.002651   0.000000  -0.000001  -0.000003   0.000002
    28  H    0.000035  -0.000002  -0.000227   0.000352   0.000124  -0.000300
    29  H    0.000002   0.000001   0.000377   0.001097  -0.000286   0.000261
    30  H   -0.028812  -0.027702  -0.000001   0.000000  -0.000001  -0.000009
    31  H    0.486625  -0.021196   0.000000   0.000000   0.000000   0.000000
    32  H   -0.021196   0.490489   0.000000   0.000000   0.000000   0.000000
    33  H    0.000000   0.000000   0.458522  -0.026459  -0.022615   0.001329
    34  H    0.000000   0.000000  -0.026459   0.462556  -0.022152  -0.000926
    35  H    0.000000   0.000000  -0.022615  -0.022152   0.465696   0.000626
    36  H    0.000000   0.000000   0.001329  -0.000926   0.000626   0.432292
    37  H    0.000000   0.000000   0.000003   0.000000   0.000000   0.000000
    38  H    0.000000   0.000000   0.000000   0.000000   0.000000   0.000000
    39  H    0.000000   0.000000  -0.000010   0.000001   0.000006   0.000000
    40  H    0.000000   0.000000  -0.000243  -0.000007  -0.000014  -0.000001
    41  H    0.000000  -0.000001   0.000000   0.000000   0.000000   0.000000
    42  H    0.000003   0.000001   0.000007  -0.000001   0.000001   0.000003
    43  H    0.000000   0.000000   0.000000   0.000000   0.000000   0.000000
              37         38         39         40         41         42
     1  C    0.000389  -0.000100   0.000035   0.000408   0.001162  -0.001309
     2  C   -0.000154  -0.000605  -0.000439   0.017613   0.000616   0.015629
     3  C   -0.000650   0.008318  -0.003320   0.014000  -0.014820   0.058564
     4  C    0.088672  -0.080733   0.006015  -0.118245   0.002836  -0.059672
     5  C    0.005142   0.000331   0.002612  -0.020404   0.028861   0.009441
     6  C    0.001375   0.006123  -0.011768  -0.001295   0.015484  -0.002624
     7  C   -0.000170   0.000884  -0.000914   0.001593  -0.002296  -0.000801
     8  C    0.000047   0.000041  -0.000338   0.000198   0.000183  -0.000383
     9  C   -0.000021  -0.000023   0.000242  -0.000162   0.000016  -0.000325
    10  C    0.000195  -0.000005   0.000336  -0.004643   0.000595  -0.001525
    11  O    0.000000   0.000000   0.000000   0.000000   0.000000   0.000000
    12  C    0.000052   0.000283  -0.000215  -0.000076   0.000571  -0.000354
    13  C    0.000065  -0.000044  -0.000491   0.001750  -0.000080   0.000363
    14  O    0.000000   0.000000  -0.000004  -0.000063   0.000003  -0.000085
    15  C   -0.123664   0.073027  -0.080634   0.185542  -0.044901  -0.065355
    16  C    0.446093   0.333060   0.462450   0.036853   0.003284  -0.023235
    17  O   -0.006977   0.012631  -0.008226   0.234319   0.010424  -0.005393
    18  C   -0.043260   0.012676   0.010912  -0.068903   0.375755   0.470508
    19  O    0.005981  -0.001124  -0.000793   0.010426  -0.024325  -0.045750
    20  H   -0.000010   0.000017   0.000023   0.000285   0.000446  -0.003141
    21  H   -0.000090  -0.000003   0.000047  -0.000650   0.000059  -0.000758
    22  H   -0.000333   0.000561   0.002486   0.001209  -0.000241  -0.000187
    23  H    0.000245   0.003592   0.000439   0.000118  -0.000752  -0.000014
    24  H   -0.000112   0.000354  -0.000008   0.000077  -0.001456   0.000074
    25  H   -0.000009   0.000051   0.000021   0.000004  -0.000027   0.000004
    26  H   -0.000002  -0.000001   0.000021   0.000001   0.000004   0.000002
    27  H    0.000000  -0.000001   0.000000   0.000000  -0.000001   0.000001
    28  H    0.000000   0.000000   0.000000   0.000000   0.000000   0.000000
    29  H    0.000000   0.000000   0.000000   0.000000   0.000000   0.000000
    30  H    0.000000  -0.000002   0.000001   0.000000   0.000006  -0.000090
    31  H    0.000000   0.000000   0.000000   0.000000   0.000000   0.000003
    32  H    0.000000   0.000000   0.000000   0.000000  -0.000001   0.000001
    33  H    0.000003   0.000000  -0.000010  -0.000243   0.000000   0.000007
    34  H    0.000000   0.000000   0.000001  -0.000007   0.000000  -0.000001
    35  H    0.000000   0.000000   0.000006  -0.000014   0.000000   0.000001
    36  H    0.000000   0.000000   0.000000  -0.000001   0.000000   0.000003
    37  H    0.481593  -0.024522  -0.022680  -0.002123   0.000360  -0.000085
    38  H   -0.024522   0.483436  -0.024280  -0.000377   0.001093   0.000276
    39  H   -0.022680  -0.024280   0.462140   0.000357  -0.000068  -0.000246
    40  H   -0.002123  -0.000377   0.000357   0.434210   0.000085  -0.003119
    41  H    0.000360   0.001093  -0.000068   0.000085   0.478788  -0.027393
    42  H   -0.000085   0.000276  -0.000246  -0.003119  -0.027393   0.461422
    43  H    0.001151  -0.000017   0.000231  -0.004852  -0.008615   0.005352
              43
     1  C    0.000431
     2  C   -0.000093
     3  C    0.007818
     4  C    0.036556
     5  C    0.000746
     6  C   -0.000986
     7  C   -0.000266
     8  C    0.000008
     9  C    0.000000
    10  C    0.000086
    11  O    0.000000
    12  C   -0.000011
    13  C   -0.000048
    14  O    0.000000
    15  C   -0.045560
    16  C   -0.013729
    17  O    0.001549
    18  C    0.012902
    19  O    0.289885
    20  H   -0.000030
    21  H   -0.000024
    22  H   -0.000008
    23  H    0.000068
    24  H    0.000006
    25  H    0.000000
    26  H    0.000000
    27  H    0.000000
    28  H    0.000000
    29  H    0.000000
    30  H    0.000000
    31  H    0.000000
    32  H    0.000000
    33  H    0.000000
    34  H    0.000000
    35  H    0.000000
    36  H    0.000000
    37  H    0.001151
    38  H   -0.000017
    39  H    0.000231
    40  H   -0.004852
    41  H   -0.008615
    42  H    0.005352
    43  H    0.405158
 Mulliken charges:
               1
     1  C    0.401727
     2  C   -0.170009
     3  C   -0.414574
     4  C    0.438609
     5  C   -0.618443
     6  C   -0.819084
     7  C    0.201586
     8  C    0.166319
     9  C   -0.730229
    10  C    0.448074
    11  O   -0.429665
    12  C   -0.932170
    13  C   -0.753703
    14  O   -0.282410
    15  C   -0.195523
    16  C   -0.630006
    17  O   -0.271651
    18  C   -0.301978
    19  O   -0.383950
    20  H    0.243292
    21  H    0.204252
    22  H    0.212643
    23  H    0.189768
    24  H    0.208995
    25  H    0.205043
    26  H    0.200611
    27  H    0.191807
    28  H    0.266886
    29  H    0.240368
    30  H    0.198863
    31  H    0.189962
    32  H    0.187037
    33  H    0.213400
    34  H    0.206475
    35  H    0.205782
    36  H    0.294289
    37  H    0.193502
    38  H    0.195081
    39  H    0.206059
    40  H    0.286128
    41  H    0.204348
    42  H    0.220198
    43  H    0.312291
 Sum of Mulliken charges =   0.00000
 Mulliken charges with hydrogens summed into heavy atoms:
               1
     1  C    0.401727
     2  C   -0.170009
     3  C    0.032971
     4  C    0.651252
     5  C   -0.219680
     6  C   -0.413430
     7  C    0.393393
     8  C    0.166319
     9  C   -0.222976
    10  C    0.448074
    11  O   -0.429665
    12  C   -0.356308
    13  C   -0.128047
    14  O    0.011878
    15  C   -0.195523
    16  C   -0.035363
    17  O    0.014477
    18  C    0.122568
    19  O   -0.071659
 Electronic spatial extent (au):  <R**2>=           5598.8911
 Charge=              0.0000 electrons
 Dipole moment (field-independent basis, Debye):
    X=              5.9160    Y=             -0.0376    Z=             -1.0128  Tot=              6.0022
 Quadrupole moment (field-independent basis, Debye-Ang):
   XX=           -127.6022   YY=           -106.7828   ZZ=           -121.0925
   XY=             26.4469   XZ=             -7.6776   YZ=              4.5844
 Traceless Quadrupole moment (field-independent basis, Debye-Ang):
   XX=             -9.1097   YY=             11.7097   ZZ=             -2.6000
   XY=             26.4469   XZ=             -7.6776   YZ=              4.5844
 Octapole moment (field-independent basis, Debye-Ang**2):
  XXX=            222.8137  YYY=            -48.0173  ZZZ=             -6.0457  XYY=            -21.0101
  XXY=            -40.6385  XXZ=             -5.3359  XZZ=             -4.7227  YZZ=              3.9595
  YYZ=              2.8607  XYZ=             -4.0563
 Hexadecapole moment (field-independent basis, Debye-Ang**3):
 XXXX=          -4811.9704 YYYY=          -1728.9031 ZZZZ=           -717.4168 XXXY=            368.7810
 XXXZ=           -272.0533 YYYX=            117.0235 YYYZ=            -36.9001 ZZZX=              6.2998
 ZZZY=              2.0766 XXYY=          -1051.2310 XXZZ=           -976.3487 YYZZ=           -458.8702
 XXYZ=             59.9066 YYXZ=             -6.1664 ZZXY=             22.0419
 N-N= 1.597075987931D+03 E-N=-5.263690239621D+03  KE= 8.827935606735D+02
 1\1\GINC-SNODE07\SP\RmPW1PW91\6-311+G(d,p)\C15H24O4\ROOT\25-Jan-2024\0
 \\# nmr=giao mpw1pw91/6-311+g(d,p) scrf(smd,solvent=methanol,read) gue
 ss=read geom=check\\NMR calculation\\0,1\C,0,-1.8558319001,0.656088731
 5,-0.009562255\C,0,-1.0715796822,-0.4194719004,0.2353100469\C,0,0.3829
 512139,-0.4121861418,0.6041612556\C,0,1.2822508796,0.3352734668,-0.417
 0798238\C,0,1.132467657,1.8669865679,-0.2977074198\C,0,-0.2060889047,2
 .4384665945,-0.8028931634\C,0,-1.4889798085,2.1197567374,-0.0030533417
 \C,0,-3.2300709418,0.203989538,-0.2845558381\C,0,-3.2930454578,-1.3045
 463551,-0.109102761\C,0,-1.820827041,-1.7403446717,0.0642934557\O,0,-4
 .1803323937,0.9223349355,-0.597499868\C,0,-1.4567157003,2.6783414555,1
 .4344309353\C,0,-1.2965449755,-2.5225922426,-1.1491001939\O,0,-1.60358
 20196,-2.5005453248,1.2659111737\C,0,2.759125753,-0.15268218,-0.337482
 7596\C,0,3.6202070716,0.4511138733,-1.4601165908\O,0,2.7183813153,-1.5
 823098272,-0.543308113\C,0,3.404731735,0.0955329283,1.0406953076\O,0,4
 .632314245,-0.6375403039,1.1713905235\H,0,0.4875268831,0.0620126028,1.
 5896231648\H,0,0.7308899753,-1.4401128918,0.7154607145\H,0,0.951614360
 6,0.0421099351,-1.4240814026\H,0,1.9186075537,2.3538623069,-0.88432454
 88\H,0,1.2985843158,2.1717990783,0.7444060477\H,0,-0.355382735,2.11312
 70745,-1.8417627213\H,0,-0.1100202269,3.5324240191,-0.8352087752\H,0,-
 2.3071196927,2.6371097549,-0.5215754605\H,0,-3.859398046,-1.5318521743
 ,0.8019527874\H,0,-3.8100637071,-1.7761676089,-0.9515044113\H,0,-0.707
 428472,2.1760495236,2.0555728236\H,0,-2.4307231328,2.5515838681,1.9215
 443055\H,0,-1.2238380455,3.7505125989,1.4242205029\H,0,-0.2249952514,-
 2.7277512251,-1.0539121062\H,0,-1.8252294389,-3.4811669783,-1.22810598
 48\H,0,-1.4637602296,-1.9667101522,-2.0780568829\H,0,-1.9559799473,-3.
 3943201306,1.1128966345\H,0,4.5913109032,-0.0558999285,-1.4986695784\H
 ,0,3.8085790389,1.5207372562,-1.3237339035\H,0,3.1342905762,0.30487489
 83,-2.4315120915\H,0,3.5674003528,-1.9097081245,-0.1893686891\H,0,3.57
 29692599,1.1654701268,1.211792028\H,0,2.7595552266,-0.2846435489,1.836
 8979757\H,0,5.3098794337,-0.1858061618,0.6408190013\\Version=ES64L-G09
 RevD.01\State=1-A\HF=-887.0181674\RMSD=3.424e-09\Dipole=2.3310745,-0.0
 308597,-0.3762731\Quadrupole=-6.3478495,8.3410037,-1.9931542,19.787829
 5,-5.5899094,3.7140031\PG=C01 [X(C15H24O4)]\\@


  DISAPPOINTMENT IS THE NURSE OF WISDOM.               
                              SIR BOYLE ROCHE                 
 Job cpu time:       0 days  1 hours 26 minutes 22.1 seconds.
 File lengths (MBytes):  RWF=    325 Int=      0 D2E=      0 Chk=    481 Scr=      1
 Normal termination of Gaussian 09 at Thu Jan 25 13:43:06 2024.
