# Supplementary material for: New patchoulol- and guaiane-type sesquiterpenoids from Sanguisorba officinalis with anti-melanogenic activity
Source: Nat Prod Bioprospect. 2026 May 12;16(1):63. doi: 10.1007/s13659-026-00616-0 (PMC13161421; doi:10.1007/s13659-026-00616-0)
Supplement: Supplementary file 2 — Additional file 2. It includes the calculated NMR data of compound 11. [file 13659_2026_616_MOESM2_ESM.zip › New folder/11S-nmr-27.log]

 Entering Gaussian System, Link 0=/gpfs/home/zhengshan/software/Gaussian/g09/g09
 Input=DY-202A-7R_27-2.gjf
 Output=DY-202A-7R_27-2.log
 Initial command:
 /gpfs/home/zhengshan/software/Gaussian/g09/l1.exe "/gpfs/home/zhengshan/software/Gaussian/g09/scratch/zhengshan/%J/Gau-6560.inp" -scrdir="/gpfs/home/zhengshan/software/Gaussian/g09/scratch/zhengshan/%J/"
 Entering Link 1 = /gpfs/home/zhengshan/software/Gaussian/g09/l1.exe PID=      6561.
  
 Copyright (c) 1988,1990,1992,1993,1995,1998,2003,2009,2013,
            Gaussian, Inc.  All Rights Reserved.
  
 This is part of the Gaussian(R) 09 program.  It is based on
 the Gaussian(R) 03 system (copyright 2003, Gaussian, Inc.),
 the Gaussian(R) 98 system (copyright 1998, Gaussian, Inc.),
 the Gaussian(R) 94 system (copyright 1995, Gaussian, Inc.),
 the Gaussian 92(TM) system (copyright 1992, Gaussian, Inc.),
 the Gaussian 90(TM) system (copyright 1990, Gaussian, Inc.),
 the Gaussian 88(TM) system (copyright 1988, Gaussian, Inc.),
 the Gaussian 86(TM) system (copyright 1986, Carnegie Mellon
 University), and the Gaussian 82(TM) system (copyright 1983,
 Carnegie Mellon University). Gaussian is a federally registered
 trademark of Gaussian, Inc.
  
 This software contains proprietary and confidential information,
 including trade secrets, belonging to Gaussian, Inc.
  
 This software is provided under written license and may be
 used, copied, transmitted, or stored only in accord with that
 written license.
  
 The following legend is applicable only to US Government
 contracts under FAR:
  
                    RESTRICTED RIGHTS LEGEND
  
 Use, reproduction and disclosure by the US Government is
 subject to restrictions as set forth in subparagraphs (a)
 and (c) of the Commercial Computer Software - Restricted
 Rights clause in FAR 52.227-19.
  
 Gaussian, Inc.
 340 Quinnipiac St., Bldg. 40, Wallingford CT 06492
  
  
 ---------------------------------------------------------------
 Warning -- This program may not be used in any manner that
 competes with the business of Gaussian, Inc. or will provide
 assistance to any competitor of Gaussian, Inc.  The licensee
 of this program is prohibited from giving any competitor of
 Gaussian, Inc. access to this program.  By using this program,
 the user acknowledges that Gaussian, Inc. is engaged in the
 business of creating and licensing software in the field of
 computational chemistry and represents and warrants to the
 licensee that it is not a competitor of Gaussian, Inc. and that
 it will not use this program in any manner prohibited above.
 ---------------------------------------------------------------
  

 Cite this work as:
 Gaussian 09, Revision D.01,
 M. J. Frisch, G. W. Trucks, H. B. Schlegel, G. E. Scuseria, 
 M. A. Robb, J. R. Cheeseman, G. Scalmani, V. Barone, B. Mennucci, 
 G. A. Petersson, H. Nakatsuji, M. Caricato, X. Li, H. P. Hratchian, 
 A. F. Izmaylov, J. Bloino, G. Zheng, J. L. Sonnenberg, M. Hada, 
 M. Ehara, K. Toyota, R. Fukuda, J. Hasegawa, M. Ishida, T. Nakajima, 
 Y. Honda, O. Kitao, H. Nakai, T. Vreven, J. A. Montgomery, Jr., 
 J. E. Peralta, F. Ogliaro, M. Bearpark, J. J. Heyd, E. Brothers, 
 K. N. Kudin, V. N. Staroverov, T. Keith, R. Kobayashi, J. Normand, 
 K. Raghavachari, A. Rendell, J. C. Burant, S. S. Iyengar, J. Tomasi, 
 M. Cossi, N. Rega, J. M. Millam, M. Klene, J. E. Knox, J. B. Cross, 
 V. Bakken, C. Adamo, J. Jaramillo, R. Gomperts, R. E. Stratmann, 
 O. Yazyev, A. J. Austin, R. Cammi, C. Pomelli, J. W. Ochterski, 
 R. L. Martin, K. Morokuma, V. G. Zakrzewski, G. A. Voth, 
 P. Salvador, J. J. Dannenberg, S. Dapprich, A. D. Daniels, 
 O. Farkas, J. B. Foresman, J. V. Ortiz, J. Cioslowski, 
 and D. J. Fox, Gaussian, Inc., Wallingford CT, 2013.
 
 ******************************************
 Gaussian 09:  ES64L-G09RevD.01 24-Apr-2013
                25-Jan-2024 
 ******************************************
 %chk=DY-202A-7R_27.chk
 %mem=16GB
 %nprocshared=4
 Will use up to    4 processors via shared memory.
 ----------------------------------------------------------------------
 # nmr=giao mpw1pw91/6-311+g(d,p) scrf(smd,solvent=methanol,read) guess
 =read geom=check
 ----------------------------------------------------------------------
 1/29=2,38=1,40=2/1;
 2/12=2,40=1/2;
 3/5=4,6=6,7=111,11=2,14=-4,16=1,25=1,30=1,70=32203,72=3,74=-7,116=-2/1,2,8,3;
 4/5=1/1;
 5/5=2,38=6,53=3/2;
 8/6=1,10=90,11=11/1;
 10/13=100,45=16/2;
 6/7=2,8=2,9=2,10=2,28=1/1;
 99/9=1/99;
 ---------------
 NMR calculation
 ---------------
 Structure from the checkpoint file:  "DY-202A-7R_27.chk"
 Charge =  0 Multiplicity = 1
 Redundant internal coordinates found in file.
 C,0,-1.7417632641,0.6840895736,-0.0446914797
 C,0,-0.9776219219,-0.4158554548,0.1574525519
 C,0,0.4769377201,-0.4641505858,0.525424026
 C,0,1.3942024369,0.3150412983,-0.4536121931
 C,0,1.2620289337,1.8412698023,-0.2569540563
 C,0,-0.0543914212,2.4653009579,-0.7574651417
 C,0,-1.3534303974,2.1409759368,0.0131232377
 C,0,-3.1253057796,0.2688137516,-0.3313831393
 C,0,-3.2214048946,-1.2427053119,-0.205606124
 C,0,-1.7594707786,-1.7167010935,-0.0481568767
 O,0,-4.0614296099,1.0169262725,-0.6171067442
 C,0,-1.3339748502,2.6543675469,1.4677283184
 C,0,-1.257263805,-2.482423288,-1.2764509616
 O,0,-1.5719479066,-2.6117342494,1.0613266368
 C,0,2.8854371181,-0.1800060735,-0.4225346651
 C,0,3.6345522573,0.3059259704,-1.668776875
 O,0,2.916483016,-1.6213086251,-0.4996265024
 C,0,3.6724442307,0.2341436676,0.8297074105
 O,0,3.1435701505,-0.4727753314,1.9603211359
 H,0,0.6016854254,-0.0583433213,1.5373741767
 H,0,0.7837917592,-1.5102666741,0.5745089959
 H,0,1.0513182696,0.0741393552,-1.4699426262
 H,0,2.0719732175,2.3480825245,-0.793994737
 H,0,1.4076942035,2.0827385772,0.8046415431
 H,0,-0.1968086183,2.1887290317,-1.8113059648
 H,0,0.0656120545,3.5572796786,-0.7409576483
 H,0,-2.1576032793,2.6858597174,-0.499254963
 H,0,-3.8027335382,-1.4895285836,0.6915742963
 H,0,-3.7449115926,-1.6767671416,-1.0640035358
 H,0,-0.5938016289,2.1295169072,2.0813333016
 H,0,-2.3140189454,2.5177733943,1.9399945385
 H,0,-1.0958100924,3.7251153576,1.4933289739
 H,0,-0.1890631126,-2.7096533723,-1.1931278679
 H,0,-1.8045666387,-3.4276650764,-1.3679782001
 H,0,-1.4180083966,-1.8978862759,-2.18780391
 H,0,-1.871777923,-2.1544899512,1.8664381035
 H,0,4.6429097108,-0.1214601501,-1.6873649461
 H,0,3.7280035334,1.3952804847,-1.6987647078
 H,0,3.1101228473,-0.0174926549,-2.5750315685
 H,0,2.869150788,-1.9357624289,0.421937917
 H,0,4.7260755542,-0.0354006541,0.6838633379
 H,0,3.6180693441,1.3189145171,0.9861220109
 H,0,3.8353458242,-0.5038080257,2.6409949221
 Recover connectivity data from disk.
                          Input orientation:                          
 ---------------------------------------------------------------------
 Center     Atomic      Atomic             Coordinates (Angstroms)
 Number     Number       Type             X           Y           Z
 ---------------------------------------------------------------------
      1          6           0       -1.741763    0.684090   -0.044691
      2          6           0       -0.977622   -0.415855    0.157453
      3          6           0        0.476938   -0.464151    0.525424
      4          6           0        1.394202    0.315041   -0.453612
      5          6           0        1.262029    1.841270   -0.256954
      6          6           0       -0.054391    2.465301   -0.757465
      7          6           0       -1.353430    2.140976    0.013123
      8          6           0       -3.125306    0.268814   -0.331383
      9          6           0       -3.221405   -1.242705   -0.205606
     10          6           0       -1.759471   -1.716701   -0.048157
     11          8           0       -4.061430    1.016926   -0.617107
     12          6           0       -1.333975    2.654368    1.467728
     13          6           0       -1.257264   -2.482423   -1.276451
     14          8           0       -1.571948   -2.611734    1.061327
     15          6           0        2.885437   -0.180006   -0.422535
     16          6           0        3.634552    0.305926   -1.668777
     17          8           0        2.916483   -1.621309   -0.499627
     18          6           0        3.672444    0.234144    0.829707
     19          8           0        3.143570   -0.472775    1.960321
     20          1           0        0.601685   -0.058343    1.537374
     21          1           0        0.783792   -1.510267    0.574509
     22          1           0        1.051318    0.074139   -1.469943
     23          1           0        2.071973    2.348083   -0.793995
     24          1           0        1.407694    2.082739    0.804642
     25          1           0       -0.196809    2.188729   -1.811306
     26          1           0        0.065612    3.557280   -0.740958
     27          1           0       -2.157603    2.685860   -0.499255
     28          1           0       -3.802734   -1.489529    0.691574
     29          1           0       -3.744912   -1.676767   -1.064004
     30          1           0       -0.593802    2.129517    2.081333
     31          1           0       -2.314019    2.517773    1.939995
     32          1           0       -1.095810    3.725115    1.493329
     33          1           0       -0.189063   -2.709653   -1.193128
     34          1           0       -1.804567   -3.427665   -1.367978
     35          1           0       -1.418008   -1.897886   -2.187804
     36          1           0       -1.871778   -2.154490    1.866438
     37          1           0        4.642910   -0.121460   -1.687365
     38          1           0        3.728004    1.395280   -1.698765
     39          1           0        3.110123   -0.017493   -2.575032
     40          1           0        2.869151   -1.935762    0.421938
     41          1           0        4.726076   -0.035401    0.683863
     42          1           0        3.618069    1.318915    0.986122
     43          1           0        3.835346   -0.503808    2.640995
 ---------------------------------------------------------------------
                    Distance matrix (angstroms):
                    1          2          3          4          5
     1  C    0.000000
     2  C    1.354494   0.000000
     3  C    2.562444   1.501159   0.000000
     4  C    3.183975   2.556005   1.551459   0.000000
     5  C    3.225971   3.206616   2.558016   1.544512   0.000000
     6  C    2.554992   3.160774   3.241882   2.610434   1.540418
     7  C    1.508861   2.588330   3.224808   3.331871   2.646392
     8  C    1.472697   2.306573   3.774588   4.521397   4.661208
     9  C    2.434702   2.418689   3.849453   4.877695   5.441941
    10  C    2.400858   1.531588   2.626671   3.773331   4.672495
    11  O    2.412321   3.487503   4.908742   5.503026   5.398932
    12  C    2.517082   3.357094   3.727264   4.075162   3.221008
    13  C    3.432022   2.530806   3.213664   3.941211   5.106910
    14  O    3.480599   2.447876   3.016163   4.433859   5.440453
    15  C    4.722331   3.913468   2.603888   1.571566   2.597774
    16  C    5.628981   5.012807   3.921488   2.548701   3.159017
    17  O    5.217383   4.129034   2.888101   2.463515   3.845199
    18  C    5.502787   4.743157   3.285037   2.616073   3.094154
    19  O    5.406005   4.498644   3.028190   3.083507   3.716357
    20  H    2.923335   2.127489   1.097399   2.175207   2.695218
    21  H    3.402504   2.115242   1.091296   2.182059   3.486092
    22  H    3.194477   2.646717   2.145031   1.099332   2.153715
    23  H    4.227873   4.224291   3.491942   2.169906   1.096030
    24  H    3.549178   3.514478   2.725970   2.169824   1.098413
    25  H    2.787786   3.357014   3.598890   2.808087   2.159848
    26  H    3.465056   4.204912   4.236132   3.515655   2.147176
    27  H    2.094429   3.382936   4.232415   4.270619   3.530712
    28  H    3.084526   3.069090   4.403929   5.619259   6.135613
    29  H    3.259639   3.277155   4.671266   5.545302   6.172306
    30  H    2.815503   3.213651   3.208496   3.697355   2.999130
    31  H    2.762038   3.683693   4.322305   4.932777   4.251160
    32  H    3.468516   4.352720   4.578245   4.649661   3.488806
    33  H    3.904776   2.776221   2.905041   3.493192   4.867545
    34  H    4.319903   3.475885   4.191975   5.007598   6.196778
    35  H    3.371105   2.809018   3.606664   3.976556   4.989195
    36  H    3.424449   2.596728   3.189362   4.706150   5.504147
    37  H    6.641637   5.922871   4.729608   3.502396   4.162780
    38  H    5.758481   5.372957   4.355907   2.857263   2.891151
    39  H    5.516850   4.933034   4.092187   2.748705   3.499133
    40  H    5.323711   4.144603   2.810522   2.829872   4.160494
    41  H    6.548389   5.740559   4.273652   3.538084   4.050512
    42  H    5.494851   4.981616   3.641191   2.833051   2.714594
    43  H    6.303028   5.416676   3.969398   4.025703   4.529841
                    6          7          8          9         10
     6  C    0.000000
     7  C    1.544829   0.000000
     8  C    3.799555   2.600619   0.000000
     9  C    4.907528   3.871236   1.519784   0.000000
    10  C    4.571603   3.879471   2.426518   1.544899   0.000000
    11  O    4.263079   2.998989   1.231925   2.445590   3.618762
    12  C    2.573823   1.542668   3.483753   4.642157   4.645987
    13  C    5.118225   4.800841   3.457172   2.557628   1.532073
    14  O    5.602434   4.871831   3.556700   2.489993   1.437777
    15  C    3.968932   4.852294   6.028165   6.202411   4.906807
    16  C    4.370549   5.574600   6.890985   7.179365   5.984389
    17  O    5.058948   5.714005   6.332778   6.156578   4.698667
    18  C    4.624552   5.437116   6.896284   7.125876   5.837991
    19  O    5.123047   5.553944   6.715703   6.767344   5.442531
    20  H    3.473544   3.314034   4.182075   4.365400   3.292282
    21  H    4.275727   4.267838   4.389398   4.089226   2.626502
    22  H    2.729079   3.500588   4.333406   4.646374   3.623413
    23  H    2.129906   3.525298   5.616857   6.423380   5.635486
    24  H    2.173528   2.872926   5.012880   5.788587   5.019357
    25  H    1.098797   2.160693   3.801624   4.847803   4.561030
    26  H    1.098677   2.142017   4.600404   5.842169   5.623680
    27  H    2.130450   1.098237   2.608973   4.080628   4.443483
    28  H    5.638303   4.431698   2.144089   1.097177   2.184887
    29  H    5.556135   4.631905   2.169315   1.095132   2.230586
    30  H    2.909036   2.203329   3.961304   4.848327   4.548286
    31  H    3.519227   2.185758   3.297751   4.423590   4.710737
    32  H    2.781683   2.183317   4.403913   5.664254   5.694734
    33  H    5.195006   5.132192   4.270292   3.510304   2.182451
    34  H    6.177612   5.755061   4.059906   2.851769   2.161333
    35  H    4.789856   4.600072   3.325019   2.758733   2.174285
    36  H    5.615179   4.706855   3.503448   2.635567   1.967218
    37  H    5.442489   6.630714   7.895326   8.080857   6.798696
    38  H    4.041967   5.413649   7.078595   7.581739   6.520837
    39  H    4.413838   5.592928   6.632986   6.870485   5.743287
    40  H    5.413636   5.883631   6.431264   6.161900   4.657587
    41  H    5.584246   6.492064   7.922592   8.087718   6.739802
    42  H    4.223892   5.132087   6.950657   7.400035   6.261201
    43  H    5.957784   6.389365   7.608065   7.645053   6.324921
                   11         12         13         14         15
    11  O    0.000000
    12  C    3.803520   0.000000
    13  C    4.532497   5.824348   0.000000
    14  O    4.709760   5.287118   2.362404   0.000000
    15  C    7.051912   5.423118   4.815835   5.289936   0.000000
    16  C    7.799979   6.327646   5.644349   6.563067   1.533109
    17  O    7.460921   6.341789   4.331875   4.854228   1.443697
    18  C    7.906885   5.597212   6.009797   5.971291   1.535907
    19  O    7.795792   5.483619   5.820886   5.255421   2.414611
    20  H    5.248108   3.333231   4.153248   3.386902   3.011904
    21  H    5.593105   4.756780   2.921823   2.645701   2.679665
    22  H    5.268431   4.580078   3.450073   4.527998   2.127356
    23  H    6.278686   4.099961   5.886456   6.428076   2.681592
    24  H    5.750534   2.878054   5.680990   5.566168   2.968114
    25  H    4.211238   3.501718   4.819782   5.760857   4.127933
    26  H    4.847804   2.766295   6.206027   6.632237   4.692559
    27  H    2.534518   2.132693   5.303376   5.553639   5.800977
    28  H    2.839346   4.885597   3.367251   2.524375   6.905629
    29  H    2.748797   5.566059   2.623472   3.180089   6.827393
    30  H    4.532536   1.095370   5.743247   4.947388   4.869122
    31  H    3.441621   1.096440   6.038561   5.256860   6.316162
    32  H    4.536863   1.097214   6.799359   6.369380   5.896680
    33  H    5.405036   6.096204   1.095276   2.646606   4.055303
    34  H    5.040995   6.727095   1.096084   2.573204   5.782498
    35  H    4.236850   5.838920   1.094571   3.330184   4.958521
    36  H    4.584806   4.855236   3.219149   0.973229   5.636406
    37  H    8.843466   7.306366   6.368284   7.237488   2.166087
    38  H    7.873272   6.102098   6.329915   7.194703   2.195497
    39  H    7.505642   6.575162   5.180373   6.471088   2.170285
    40  H    7.604665   6.311041   4.495627   4.537523   1.948353
    41  H    8.945399   6.676339   6.755080   6.815062   2.152435
    42  H    7.850875   5.151516   6.583182   6.510909   2.183535
    43  H    8.676804   6.170292   6.722795   6.014776   3.223723
                   16         17         18         19         20
    16  C    0.000000
    17  O    2.365749   0.000000
    18  C    2.499802   2.404435   0.000000
    19  O    3.744034   2.724342   1.434479   0.000000
    20  H    4.428361   3.456952   3.164791   2.609946   0.000000
    21  H    4.056812   2.390496   3.384140   2.926673   1.751672
    22  H    2.601222   2.700907   3.490601   4.055039   3.043629
    23  H    2.716119   4.068896   3.109124   4.085562   3.658950
    24  H    3.772765   4.206843   2.923529   3.298411   2.402245
    25  H    4.271368   5.092099   5.076069   5.697974   4.111032
    26  H    4.916247   5.916374   5.149705   5.745614   4.307076
    27  H    6.370316   6.655678   6.462701   6.642961   4.392287
    28  H    8.006756   6.825262   7.672575   7.134048   4.707714
    29  H    7.665071   6.685490   7.890177   7.618879   5.317835
    30  H    5.938669   5.749099   4.833204   4.555713   2.551825
    31  H    7.300753   7.102246   6.502726   6.223269   3.911497
    32  H    6.638230   6.975286   5.946724   5.984372   4.147046
    33  H    4.892851   3.363013   5.260137   5.104342   3.887206
    34  H    6.604105   5.128866   6.945237   6.655299   5.058009
    35  H    5.536655   4.659856   6.289963   6.328182   4.619527
    36  H    6.990784   5.367494   6.125258   5.290623   3.258855
    37  H    1.095349   2.576978   2.721013   3.959426   5.170534
    38  H    1.093767   3.346088   2.782894   4.149711   4.728581
    39  H    1.095866   2.630024   3.460025   4.558270   4.817241
    40  H    3.159445   0.974886   2.349478   2.140621   3.148063
    41  H    2.615883   2.681488   1.097298   2.079655   4.211841
    42  H    2.841638   3.368172   1.097338   2.093888   3.361442
    43  H    4.389774   3.457834   1.962619   0.970996   3.445719
                   21         22         23         24         25
    21  H    0.000000
    22  H    2.600326   0.000000
    23  H    4.291745   2.582530   0.000000
    24  H    3.654025   3.055357   1.751374   0.000000
    25  H    4.509574   2.479080   2.491523   3.070642   0.000000
    26  H    5.284530   3.692601   2.343172   2.522763   1.757112
    27  H    5.235671   4.249764   4.253267   3.843858   2.411085
    28  H    4.588066   5.538866   7.172611   6.318420   5.726839
    29  H    4.818880   5.121941   7.078734   6.646432   5.299958
    30  H    4.173285   4.420696   3.927039   2.374472   3.913279
    31  H    5.261757   5.378151   5.171114   3.915282   4.320082
    32  H    5.637939   5.169213   4.142816   3.072332   3.753571
    33  H    2.347236   3.060176   5.554483   5.432102   4.937242
    34  H    3.761552   4.519857   6.979705   6.738208   5.858780
    35  H    3.553666   3.240646   5.670179   5.725792   4.281764
    36  H    3.022607   4.964143   6.550132   5.462276   5.932527
    37  H    4.683764   3.603479   3.675114   4.640604   5.364253
    38  H    4.719996   2.993730   2.113972   3.481878   4.005793
    39  H    4.190441   2.338438   3.137801   4.327982   4.048023
    40  H    2.133787   3.305062   4.523860   4.293095   5.603473
    41  H    4.210557   4.260836   3.861258   3.938624   5.950413
    42  H    4.025770   3.764297   2.572628   2.345660   4.809935
    43  H    3.820380   4.998464   4.800200   3.994485   6.582629
                   26         27         28         29         30
    26  H    0.000000
    27  H    2.400100   0.000000
    28  H    6.518168   4.643102   0.000000
    29  H    6.482260   4.676644   1.766481   0.000000
    30  H    3.230891   3.068294   5.032511   5.857511   0.000000
    31  H    3.732388   2.450032   4.453459   5.354029   1.769143
    32  H    2.523709   2.485528   5.929819   6.537432   1.773047
    33  H    6.288384   5.785168   4.254341   3.705076   5.856917
    34  H    7.258111   6.185022   3.462774   2.631156   6.651765
    35  H    5.835523   4.940539   3.760916   2.593511   5.926620
    36  H    6.570868   5.395107   2.356070   3.510604   4.475725
    37  H    5.948148   7.452491   8.880307   8.553543   6.833237
    38  H    4.359443   6.143679   8.411174   8.104620   5.788458
    39  H    5.041019   6.274225   7.786218   7.213036   6.325381
    40  H    6.275800   6.890301   6.692225   6.783872   5.592149
    41  H    6.054534   7.496003   8.651886   8.803792   5.911081
    42  H    4.540158   6.118274   7.939926   8.209178   4.426785
    43  H    6.491605   7.480013   7.944315   8.518401   5.183143
                   31         32         33         34         35
    31  H    0.000000
    32  H    1.772348   0.000000
    33  H    6.454292   7.031749   0.000000
    34  H    6.822790   7.736387   1.776504   0.000000
    35  H    6.110614   6.728499   1.777260   1.778135   0.000000
    36  H    4.693723   5.942314   3.535630   3.476628   4.087619
    37  H    8.277811   7.605647   5.503724   7.252789   6.335681
    38  H    7.141890   6.235926   5.696452   7.347078   6.129074
    39  H    7.498957   6.946117   4.476831   6.102493   4.918313
    40  H    7.000266   6.993878   3.544011   5.222376   5.019155
    41  H    7.593385   6.977899   5.901975   7.639817   7.033142
    42  H    6.126729   5.316740   5.955900   7.581345   6.766365
    43  H    6.887383   6.596759   5.980144   7.511952   7.270384
                   36         37         38         39         40
    36  H    0.000000
    37  H    7.694406   0.000000
    38  H    7.527888   1.771351   0.000000
    39  H    7.008049   1.774316   1.773569   0.000000
    40  H    4.960930   3.299556   4.041145   3.566462   0.000000
    41  H    7.029985   2.374246   2.952950   3.637584   2.669859
    42  H    6.555755   3.205076   2.688221   3.837422   3.387050
    43  H    5.991323   4.419621   4.738309   5.288609   2.812159
                   41         42         43
    41  H    0.000000
    42  H    1.775727   0.000000
    43  H    2.200720   2.471463   0.000000
 Stoichiometry    C15H24O4
 Framework group  C1[X(C15H24O4)]
 Deg. of freedom   123
 Full point group                 C1      NOp   1
 Largest Abelian subgroup         C1      NOp   1
 Largest concise Abelian subgroup C1      NOp   1
                         Standard orientation:                         
 ---------------------------------------------------------------------
 Center     Atomic      Atomic             Coordinates (Angstroms)
 Number     Number       Type             X           Y           Z
 ---------------------------------------------------------------------
      1          6           0       -1.792141    0.668427   -0.024802
      2          6           0       -1.028840   -0.427069    0.203041
      3          6           0        0.433148   -0.469083    0.541131
      4          6           0        1.332452    0.266927   -0.486765
      5          6           0        1.211601    1.800279   -0.346256
      6          6           0       -0.112523    2.411753   -0.841921
      7          6           0       -1.395956    2.124330   -0.031560
      8          6           0       -3.183489    0.249956   -0.265362
      9          6           0       -3.283768   -1.255070   -0.079392
     10          6           0       -1.820945   -1.730592    0.064625
     11          8           0       -4.122166    0.991607   -0.559436
     12          6           0       -1.342483    2.693121    1.401425
     13          6           0       -1.349117   -2.545658   -1.143801
     14          8           0       -1.613427   -2.583339    1.203468
     15          6           0        2.821720   -0.234646   -0.468817
     16          6           0        3.545753    0.198970   -1.748730
     17          8           0        2.844461   -1.677993   -0.490967
     18          6           0        3.637694    0.223037    0.749265
     19          8           0        3.130316   -0.437038    1.917426
     20          1           0        0.581757   -0.025375    1.533766
     21          1           0        0.736190   -1.514190    0.623856
     22          1           0        0.966422   -0.010984   -1.485423
     23          1           0        2.011981    2.281680   -0.919776
     24          1           0        1.381448    2.081566    0.701857
     25          1           0       -0.279116    2.095670   -1.881004
     26          1           0        0.012824    3.502892   -0.870095
     27          1           0       -2.208581    2.653480   -0.547083
     28          1           0       -3.846556   -1.464080    0.838966
     29          1           0       -3.827825   -1.718947   -0.908932
     30          1           0       -0.591546    2.188225    2.018685
     31          1           0       -2.312631    2.580094    1.899639
     32          1           0       -1.098902    3.762753    1.380604
     33          1           0       -0.280411   -2.775313   -1.074851
     34          1           0       -1.902618   -3.490735   -1.187009
     35          1           0       -1.526976   -1.995707   -2.073320
     36          1           0       -1.893557   -2.093877    1.996644
     37          1           0        4.551493   -0.234280   -1.772588
     38          1           0        3.643531    1.285845   -1.822680
     39          1           0        3.000240   -0.156180   -2.630324
     40          1           0        2.815758   -1.956544    0.442836
     41          1           0        4.686652   -0.057626    0.591217
     42          1           0        3.591719    1.313295    0.864902
     43          1           0        3.836596   -0.445647    2.583706
 ---------------------------------------------------------------------
 Rotational constants (GHZ):      0.5508366      0.2711911      0.2212285
 Standard basis: 6-311+G(d,p) (5D, 7F)
 There are   581 symmetry adapted cartesian basis functions of A   symmetry.
 There are   562 symmetry adapted basis functions of A   symmetry.
   562 basis functions,   876 primitive gaussians,   581 cartesian basis functions
    73 alpha electrons       73 beta electrons
       nuclear repulsion energy      1608.6863828084 Hartrees.
 NAtoms=   43 NActive=   43 NUniq=   43 SFac= 1.00D+00 NAtFMM=   60 NAOKFM=F Big=F
 Integral buffers will be    131072 words long.
 Raffenetti 2 integral format.
 Two-electron integral symmetry is turned on.
 Using the following non-standard input for PCM:
 --- end of non-standard input.
 ------------------------------------------------------------------------------
 Polarizable Continuum Model (PCM)
 =================================
 Model                : PCM (using non-symmetric T matrix).
 Atomic radii         : SMD-Coulomb.
 Polarization charges : Total charges.
 Charge compensation  : None.
 Solution method      : On-the-fly selection.
 Cavity type          : VdW (van der Waals Surface) (Alpha=1.000).
 Cavity algorithm     : GePol (No added spheres)
                        Default sphere list used, NSphG=   43.
                        Lebedev-Laikov grids with approx.  5.0 points / Ang**2.
                        Smoothing algorithm: Karplus/York (Gamma=1.0000).
                        Polarization charges: spherical gaussians, with
                                              point-specific exponents (IZeta= 3).
                        Self-potential: point-specific (ISelfS= 7).
                        Self-field    : sphere-specific E.n sum rule (ISelfD= 2).
 Solvent              : Methanol, Eps=  32.613000 Eps(inf)=   1.765709
 ------------------------------------------------------------------------------
 ------------------------------------------------------------------------------
 Atomic radii for non-electrostatic terms: SMD-CDS.
 ------------------------------------------------------------------------------
 Nuclear repulsion after PCM non-electrostatic terms =     1608.6878167135 Hartrees.
 One-electron integrals computed using PRISM.
 NBasis=   562 RedAO= T EigKep=  1.44D-06  NBF=   562
 NBsUse=   560 1.00D-06 EigRej=  7.60D-07 NBFU=   560
 Initial guess from the checkpoint file:  "DY-202A-7R_27.chk"
 B after Tr=     0.000000    0.000000    0.000000
         Rot=    1.000000    0.000000    0.000000    0.000000 Ang=   0.00 deg.
 Requested convergence on RMS density matrix=1.00D-08 within 128 cycles.
 Requested convergence on MAX density matrix=1.00D-06.
 Requested convergence on             energy=1.00D-06.
 No special actions if energy rises.
 Inv3:  Mode=1 IEnd=    21643788.
 Iteration    1 A*A^-1 deviation from unit magnitude is 6.88D-15 for   2681.
 Iteration    1 A*A^-1 deviation from orthogonality  is 2.97D-15 for   2390    423.
 Iteration    1 A^-1*A deviation from unit magnitude is 7.33D-15 for   2681.
 Iteration    1 A^-1*A deviation from orthogonality  is 2.50D-11 for   2467   2457.
 Error on total polarization charges =  0.06971
 SCF Done:  E(RmPW1PW91) =  -887.017266652     A.U. after   13 cycles
            NFock= 13  Conv=0.22D-08     -V/T= 2.0048
 SMD-CDS (non-electrostatic) energy       (kcal/mol) =       0.90
 (included in total energy above)
 DoSCS=F DFT=T ScalE2(SS,OS)=  1.000000  1.000000
 Range of M.O.s used for correlation:     1   560
 NBasis=   562 NAE=    73 NBE=    73 NFC=     0 NFV=     0
 NROrb=    560 NOA=    73 NOB=    73 NVA=   487 NVB=   487

 **** Warning!!: The largest alpha MO coefficient is  0.10571082D+03

 NEqPCM:  Using equilibrium solvation (IEInf=0, Eps=  32.6130, EpsInf=   1.7657)
          Differentiating once with respect to magnetic field using GIAOs.
          Electric field/nuclear overlap derivatives assumed to be zero.
 FoFJK:  IHMeth= 1 ICntrl=    6127 DoSepK=F KAlg= 0 I1Cent=   0 FoldK=F
 IRaf=         1 NMat=   1 IRICut=       1 DoRegI=T DoRafI=F ISym2E= 0.
          There are     3 degrees of freedom in the 1st order CPHF.  IDoFFX=0 NUNeed=     3.
      3 vectors produced by pass  0 Test12= 1.19D-12 3.33D-08 XBig12= 2.59D+02 2.47D+00.
 AX will form     3 AO Fock derivatives at one time.
      3 vectors produced by pass  1 Test12= 1.19D-12 3.33D-08 XBig12= 7.26D-01 2.00D-01.
      3 vectors produced by pass  2 Test12= 1.19D-12 3.33D-08 XBig12= 4.18D-03 3.24D-02.
      3 vectors produced by pass  3 Test12= 1.19D-12 3.33D-08 XBig12= 3.49D-05 1.78D-03.
      3 vectors produced by pass  4 Test12= 1.19D-12 3.33D-08 XBig12= 1.83D-07 6.76D-05.
      3 vectors produced by pass  5 Test12= 1.19D-12 3.33D-08 XBig12= 6.75D-10 5.31D-06.
      3 vectors produced by pass  6 Test12= 1.19D-12 3.33D-08 XBig12= 2.15D-12 4.62D-07.
 InvSVY:  IOpt=1 It=  1 EMax= 1.78D-15
 Solved reduced A of dimension    21 with     3 vectors.
 Calculating GIAO nuclear magnetic shielding tensors.
 SCF GIAO Magnetic shielding tensor (ppm):
      1  C    Isotropic =    34.8756   Anisotropy =   141.2299
   XX=   -29.6895   YX=   -26.0656   ZX=   -32.6545
   XY=   -24.6521   YY=    12.3137   ZY=     3.4981
   XZ=   -32.4654   YZ=    -1.3999   ZZ=   122.0026
   Eigenvalues:   -46.6988    22.2966   129.0289
      2  C    Isotropic =    -7.9558   Anisotropy =   204.2845
   XX=   -77.6600   YX=   -41.0434   ZX=   -45.0089
   XY=   -33.4867   YY=   -60.4590   ZY=    -7.2515
   XZ=   -60.8831   YZ=     4.4325   ZZ=   114.2515
   Eigenvalues:  -115.5244   -36.5769   128.2338
      3  C    Isotropic =   155.2242   Anisotropy =    23.4236
   XX=   158.7759   YX=     5.4115   ZX=    -6.2457
   XY=     3.7739   YY=   140.6559   ZY=    -1.6125
   XZ=    -5.6416   YZ=    -7.6478   ZZ=   166.2407
   Eigenvalues:   139.1654   155.6672   170.8399
      4  C    Isotropic =   135.2630   Anisotropy =    29.4193
   XX=   148.3981   YX=   -13.6223   ZX=     5.1647
   XY=    -7.9619   YY=   127.0016   ZY=     3.5743
   XZ=    10.6331   YZ=    -1.5014   ZZ=   130.3892
   Eigenvalues:   120.5876   130.3254   154.8758
      5  C    Isotropic =   156.0640   Anisotropy =    26.6337
   XX=   150.0681   YX=    -2.1567   ZX=     1.3020
   XY=    -0.7226   YY=   173.6077   ZY=    -2.8088
   XZ=    -1.8427   YZ=    -1.0501   ZZ=   144.5163
   Eigenvalues:   144.3653   150.0069   173.8199
      6  C    Isotropic =   151.8638   Anisotropy =    14.9648
   XX=   153.1206   YX=    -3.5406   ZX=    -9.0970
   XY=    -4.5341   YY=   150.1097   ZY=    -0.8879
   XZ=    -6.0675   YZ=     4.5362   ZZ=   152.3612
   Eigenvalues:   144.6571   149.0941   161.8404
      7  C    Isotropic =   156.4807   Anisotropy =    14.7729
   XX=   152.8040   YX=     2.9831   ZX=    -5.2105
   XY=     3.7084   YY=   155.7838   ZY=     1.0632
   XZ=   -11.9426   YZ=     4.3725   ZZ=   160.8542
   Eigenvalues:   145.5600   157.5528   166.3293
      8  C    Isotropic =   -30.1051   Anisotropy =   158.3006
   XX=   -77.9107   YX=   -10.5937   ZX=   -31.3928
   XY=   -16.1810   YY=   -80.2980   ZY=    18.7429
   XZ=   -24.7525   YZ=    14.8412   ZZ=    67.8934
   Eigenvalues:   -92.8943   -72.8496    75.4287
      9  C    Isotropic =   131.9530   Anisotropy =    32.4963
   XX=   137.7566   YX=   -16.2694   ZX=    -7.1254
   XY=   -12.4613   YY=   140.5807   ZY=    -0.2453
   XZ=     1.1037   YZ=    -3.3078   ZZ=   117.5218
   Eigenvalues:   116.1437   126.0981   153.6172
     10  C    Isotropic =   105.1121   Anisotropy =    37.7235
   XX=    99.7093   YX=     5.0302   ZX=    -1.0024
   XY=     4.1156   YY=   104.4820   ZY=   -19.2388
   XZ=     4.5361   YZ=   -24.9776   ZZ=   111.1448
   Eigenvalues:    84.0852   100.9899   130.2610
     11  O    Isotropic =  -160.1072   Anisotropy =   792.1691
   XX=  -461.9885   YX=   150.4067   ZX=  -194.8714
   XY=   108.6552   YY=  -336.0728   ZY=   122.4874
   XZ=  -151.2682   YZ=   128.4621   ZZ=   317.7398
   Eigenvalues:  -593.0275  -255.2996   368.0056
     12  C    Isotropic =   171.0261   Anisotropy =    28.1575
   XX=   154.2668   YX=     4.2542   ZX=    -3.6684
   XY=     7.2080   YY=   176.9715   ZY=     8.3518
   XZ=    -6.7552   YZ=    11.8350   ZZ=   181.8400
   Eigenvalues:   150.9546   172.3260   189.7978
     13  C    Isotropic =   162.4196   Anisotropy =    36.6552
   XX=   149.0949   YX=    -7.6238   ZX=    -7.5320
   XY=    -9.9291   YY=   160.3802   ZY=    13.6307
   XZ=    -4.2326   YZ=    11.8705   ZZ=   177.7838
   Eigenvalues:   144.2665   156.1359   186.8564
     14  O    Isotropic =   252.2396   Anisotropy =    94.5172
   XX=   229.2071   YX=   -15.3003   ZX=   -26.5783
   XY=   -11.8205   YY=   216.7709   ZY=     6.7619
   XZ=   -12.8197   YZ=   -13.4011   ZZ=   310.7406
   Eigenvalues:   206.2229   235.2448   315.2510
     15  C    Isotropic =   109.2049   Anisotropy =    48.8372
   XX=   100.0751   YX=    -4.7543   ZX=    -3.7266
   XY=    -3.9446   YY=   141.2528   ZY=     5.2605
   XZ=    -3.8497   YZ=    -2.5254   ZZ=    86.2867
   Eigenvalues:    85.3134   100.5383   141.7630
     16  C    Isotropic =   162.7996   Anisotropy =    44.2231
   XX=   163.6489   YX=     1.4315   ZX=   -15.9965
   XY=     2.4631   YY=   143.6292   ZY=   -10.7165
   XZ=   -14.9082   YZ=   -10.5832   ZZ=   181.1208
   Eigenvalues:   140.5727   155.5445   192.2817
     17  O    Isotropic =   266.9792   Anisotropy =    45.3847
   XX=   267.4641   YX=   -28.8760   ZX=     3.7144
   XY=    -9.2557   YY=   284.8446   ZY=    -7.1749
   XZ=     7.3911   YZ=     8.4152   ZZ=   248.6289
   Eigenvalues:   245.8339   257.8681   297.2357
     18  C    Isotropic =   117.1097   Anisotropy =    56.4742
   XX=   104.7259   YX=     7.5361   ZX=    -9.0672
   XY=    13.9820   YY=    97.9138   ZY=   -14.5814
   XZ=   -12.2783   YZ=    -9.5933   ZZ=   148.6892
   Eigenvalues:    89.7873   106.7825   154.7591
     19  O    Isotropic =   313.0549   Anisotropy =    89.2867
   XX=   331.3126   YX=     7.3037   ZX=    36.2348
   XY=     2.5460   YY=   265.4735   ZY=    20.2692
   XZ=    33.1302   YZ=    -7.3746   ZZ=   342.3784
   Eigenvalues:   264.8556   301.7296   372.5793
     20  H    Isotropic =    29.2073   Anisotropy =     4.3326
   XX=    29.5912   YX=    -0.1466   ZX=     0.1135
   XY=    -0.5476   YY=    26.3865   ZY=     0.3513
   XZ=     1.4831   YZ=     1.9821   ZZ=    31.6443
   Eigenvalues:    26.0651    29.4611    32.0957
     21  H    Isotropic =    28.4788   Anisotropy =     7.7661
   XX=    32.6510   YX=     1.6291   ZX=    -0.9180
   XY=     1.7864   YY=    30.1874   ZY=    -0.7678
   XZ=    -0.4156   YZ=    -1.8750   ZZ=    22.5981
   Eigenvalues:    22.3606    29.4197    33.6562
     22  H    Isotropic =    30.3415   Anisotropy =     2.4800
   XX=    31.6602   YX=     0.1844   ZX=     0.5397
   XY=     0.0551   YY=    27.9297   ZY=     1.3882
   XZ=    -1.2046   YZ=     0.7728   ZZ=    31.4347
   Eigenvalues:    27.6129    31.4169    31.9949
     23  H    Isotropic =    30.0190   Anisotropy =     7.4767
   XX=    33.2528   YX=    -0.1141   ZX=    -3.3872
   XY=     0.7064   YY=    32.0611   ZY=    -3.2142
   XZ=    -3.0241   YZ=    -2.8281   ZZ=    24.7432
   Eigenvalues:    22.8270    32.2267    35.0035
     24  H    Isotropic =    29.8306   Anisotropy =     4.1062
   XX=    30.5981   YX=    -1.5879   ZX=     2.1474
   XY=    -1.4326   YY=    29.6831   ZY=     3.2475
   XZ=     1.1820   YZ=     2.9760   ZZ=    29.2106
   Eigenvalues:    25.3615    31.5623    32.5681
     25  H    Isotropic =    30.1961   Anisotropy =     7.2656
   XX=    29.5475   YX=    -1.1882   ZX=     0.5219
   XY=    -1.3763   YY=    26.3119   ZY=    -1.5181
   XZ=    -0.1677   YZ=    -1.6073   ZZ=    34.7289
   Eigenvalues:    25.6417    29.9068    35.0398
     26  H    Isotropic =    29.8964   Anisotropy =     9.8944
   XX=    28.8794   YX=    -0.4047   ZX=    -0.8423
   XY=    -0.7554   YY=    35.4496   ZY=    -3.1895
   XZ=    -1.3474   YZ=    -3.5993   ZZ=    25.3601
   Eigenvalues:    24.0196    29.1768    36.4927
     27  H    Isotropic =    28.8547   Anisotropy =     9.3511
   XX=    33.2036   YX=    -1.4135   ZX=     2.8699
   XY=    -2.8029   YY=    26.4962   ZY=    -1.4192
   XZ=     3.0220   YZ=    -1.4943   ZZ=    26.8642
   Eigenvalues:    25.1751    26.3002    35.0888
     28  H    Isotropic =    29.1329   Anisotropy =     6.7612
   XX=    32.0847   YX=     0.0209   ZX=    -2.6526
   XY=    -0.1091   YY=    27.0779   ZY=    -0.6396
   XZ=    -2.9772   YZ=    -2.3766   ZZ=    28.2361
   Eigenvalues:    25.5256    28.2327    33.6404
     29  H    Isotropic =    28.9595   Anisotropy =     5.8949
   XX=    31.5967   YX=    -0.6040   ZX=     2.0567
   XY=     0.0979   YY=    27.7269   ZY=     1.8191
   XZ=     2.9087   YZ=     2.5565   ZZ=    27.5549
   Eigenvalues:    24.8371    29.1520    32.8895
     30  H    Isotropic =    30.3141   Anisotropy =     5.1144
   XX=    29.8304   YX=    -3.3736   ZX=     0.9234
   XY=    -2.7821   YY=    28.5659   ZY=     0.6278
   XZ=     2.9906   YZ=     1.0126   ZZ=    32.5459
   Eigenvalues:    25.5445    31.6740    33.7236
     31  H    Isotropic =    30.8291   Anisotropy =     9.6440
   XX=    32.6356   YX=    -0.8785   ZX=    -3.9939
   XY=    -0.2053   YY=    27.9651   ZY=     1.7489
   XZ=    -5.1510   YZ=     2.7784   ZZ=    31.8866
   Eigenvalues:    26.3436    28.8852    37.2584
     32  H    Isotropic =    30.8634   Anisotropy =    11.1478
   XX=    27.1557   YX=     0.1519   ZX=    -0.9800
   XY=     0.4497   YY=    37.1067   ZY=     2.6733
   XZ=     0.0039   YZ=     4.2061   ZZ=    28.3278
   Eigenvalues:    26.5881    27.7070    38.2953
     33  H    Isotropic =    29.9424   Anisotropy =     6.6089
   XX=    34.2325   YX=     0.1852   ZX=     0.1559
   XY=    -0.9129   YY=    29.0152   ZY=     2.3129
   XZ=    -1.2329   YZ=     3.6987   ZZ=    26.5795
   Eigenvalues:    24.5481    30.9308    34.3484
     34  H    Isotropic =    30.0478   Anisotropy =     9.7634
   XX=    28.6611   YX=     2.4431   ZX=     0.3682
   XY=     3.2285   YY=    34.0363   ZY=     2.7353
   XZ=     0.7249   YZ=     4.2551   ZZ=    27.4462
   Eigenvalues:    25.7531    27.8336    36.5568
     35  H    Isotropic =    30.7875   Anisotropy =     7.9003
   XX=    28.0097   YX=     0.3524   ZX=     0.6200
   XY=     0.3010   YY=    28.3868   ZY=    -0.4707
   XZ=     1.0639   YZ=     0.4952   ZZ=    35.9660
   Eigenvalues:    27.7556    28.5526    36.0544
     36  H    Isotropic =    29.9680   Anisotropy =    16.2768
   XX=    24.2226   YX=    -1.2481   ZX=    -4.4723
   XY=    -1.3397   YY=    26.4488   ZY=     2.1229
   XZ=    -4.2636   YZ=     2.1906   ZZ=    39.2326
   Eigenvalues:    22.8972    26.1876    40.8192
     37  H    Isotropic =    30.7564   Anisotropy =    10.4617
   XX=    35.9693   YX=    -2.3779   ZX=    -3.0503
   XY=    -1.4009   YY=    26.7259   ZY=    -0.5579
   XZ=    -3.8220   YZ=     0.4141   ZZ=    29.5739
   Eigenvalues:    26.1254    28.4128    37.7309
     38  H    Isotropic =    30.2007   Anisotropy =     8.1356
   XX=    29.2289   YX=     1.4241   ZX=    -3.5176
   XY=     1.0529   YY=    33.0868   ZY=    -2.4539
   XZ=    -3.3534   YZ=    -3.3207   ZZ=    28.2862
   Eigenvalues:    25.0231    29.9545    35.6244
     39  H    Isotropic =    30.6301   Anisotropy =     8.2667
   XX=    29.2414   YX=     0.1583   ZX=    -0.8483
   XY=     0.1157   YY=    26.6753   ZY=     0.6740
   XZ=     0.4188   YZ=     1.8031   ZZ=    35.9735
   Eigenvalues:    26.5033    29.2457    36.1412
     40  H    Isotropic =    27.7865   Anisotropy =    14.3152
   XX=    20.3641   YX=     0.2438   ZX=     0.8230
   XY=    -0.2481   YY=    28.6515   ZY=    -4.9356
   XZ=    -0.2056   YZ=    -5.2358   ZZ=    34.3440
   Eigenvalues:    20.3554    25.6743    37.3300
     41  H    Isotropic =    28.2276   Anisotropy =     7.2739
   XX=    32.5193   YX=     0.7151   ZX=    -0.2688
   XY=     1.7112   YY=    23.0387   ZY=    -2.3340
   XZ=    -1.8108   YZ=    -0.8594   ZZ=    29.1248
   Eigenvalues:    22.5564    29.0495    33.0769
     42  H    Isotropic =    27.5983   Anisotropy =     3.3140
   XX=    26.9902   YX=     1.5701   ZX=     1.1280
   XY=     1.2910   YY=    28.9972   ZY=     0.6273
   XZ=     1.4363   YZ=    -1.0277   ZZ=    26.8075
   Eigenvalues:    25.2504    27.7369    29.8077
     43  H    Isotropic =    29.8129   Anisotropy =    23.3871
   XX=    32.3410   YX=     0.3104   ZX=    10.5436
   XY=     0.5323   YY=    20.9784   ZY=    -3.2137
   XZ=    11.1967   YZ=    -2.3268   ZZ=    36.1193
   Eigenvalues:    19.6093    24.4251    45.4043
 End of Minotr F.D. properties file   721 does not exist.
 End of Minotr F.D. properties file   722 does not exist.
 End of Minotr F.D. properties file   788 does not exist.

 **********************************************************************

            Population analysis using the SCF density.

 **********************************************************************

 Orbital symmetries:
       Occupied  (A) (A) (A) (A) (A) (A) (A) (A) (A) (A) (A) (A)
                 (A) (A) (A) (A) (A) (A) (A) (A) (A) (A) (A) (A)
                 (A) (A) (A) (A) (A) (A) (A) (A) (A) (A) (A) (A)
                 (A) (A) (A) (A) (A) (A) (A) (A) (A) (A) (A) (A)
                 (A) (A) (A) (A) (A) (A) (A) (A) (A) (A) (A) (A)
                 (A) (A) (A) (A) (A) (A) (A) (A) (A) (A) (A) (A)
                 (A)
       Virtual   (A) (A) (A) (A) (A) (A) (A) (A) (A) (A) (A) (A)
                 (A) (A) (A) (A) (A) (A) (A) (A) (A) (A) (A) (A)
                 (A) (A) (A) (A) (A) (A) (A) (A) (A) (A) (A) (A)
                 (A) (A) (A) (A) (A) (A) (A) (A) (A) (A) (A) (A)
                 (A) (A) (A) (A) (A) (A) (A) (A) (A) (A) (A) (A)
                 (A) (A) (A) (A) (A) (A) (A) (A) (A) (A) (A) (A)
                 (A) (A) (A) (A) (A) (A) (A) (A) (A) (A) (A) (A)
                 (A) (A) (A) (A) (A) (A) (A) (A) (A) (A) (A) (A)
                 (A) (A) (A) (A) (A) (A) (A) (A) (A) (A) (A) (A)
                 (A) (A) (A) (A) (A) (A) (A) (A) (A) (A) (A) (A)
                 (A) (A) (A) (A) (A) (A) (A) (A) (A) (A) (A) (A)
                 (A) (A) (A) (A) (A) (A) (A) (A) (A) (A) (A) (A)
                 (A) (A) (A) (A) (A) (A) (A) (A) (A) (A) (A) (A)
                 (A) (A) (A) (A) (A) (A) (A) (A) (A) (A) (A) (A)
                 (A) (A) (A) (A) (A) (A) (A) (A) (A) (A) (A) (A)
                 (A) (A) (A) (A) (A) (A) (A) (A) (A) (A) (A) (A)
                 (A) (A) (A) (A) (A) (A) (A) (A) (A) (A) (A) (A)
                 (A) (A) (A) (A) (A) (A) (A) (A) (A) (A) (A) (A)
                 (A) (A) (A) (A) (A) (A) (A) (A) (A) (A) (A) (A)
                 (A) (A) (A) (A) (A) (A) (A) (A) (A) (A) (A) (A)
                 (A) (A) (A) (A) (A) (A) (A) (A) (A) (A) (A) (A)
                 (A) (A) (A) (A) (A) (A) (A) (A) (A) (A) (A) (A)
                 (A) (A) (A) (A) (A) (A) (A) (A) (A) (A) (A) (A)
                 (A) (A) (A) (A) (A) (A) (A) (A) (A) (A) (A) (A)
                 (A) (A) (A) (A) (A) (A) (A) (A) (A) (A) (A) (A)
                 (A) (A) (A) (A) (A) (A) (A) (A) (A) (A) (A) (A)
                 (A) (A) (A) (A) (A) (A) (A) (A) (A) (A) (A) (A)
                 (A) (A) (A) (A) (A) (A) (A) (A) (A) (A) (A) (A)
                 (A) (A) (A) (A) (A) (A) (A) (A) (A) (A) (A) (A)
                 (A) (A) (A) (A) (A) (A) (A) (A) (A) (A) (A) (A)
                 (A) (A) (A) (A) (A) (A) (A) (A) (A) (A) (A) (A)
                 (A) (A) (A) (A) (A) (A) (A) (A) (A) (A) (A) (A)
                 (A) (A) (A) (A) (A) (A) (A) (A) (A) (A) (A) (A)
                 (A) (A) (A) (A) (A) (A) (A) (A) (A) (A) (A) (A)
                 (A) (A) (A) (A) (A) (A) (A) (A) (A) (A) (A) (A)
                 (A) (A) (A) (A) (A) (A) (A) (A) (A) (A) (A) (A)
                 (A) (A) (A) (A) (A) (A) (A) (A) (A) (A) (A) (A)
                 (A) (A) (A) (A) (A) (A) (A) (A) (A) (A) (A) (A)
                 (A) (A) (A) (A) (A) (A) (A) (A) (A) (A) (A) (A)
                 (A) (A) (A) (A) (A) (A) (A) (A) (A) (A) (A) (A)
                 (A) (A) (A) (A) (A) (A) (A)
 The electronic state is 1-A.
 Alpha  occ. eigenvalues --  -19.22630 -19.22585 -19.21691 -19.21089 -10.32703
 Alpha  occ. eigenvalues --  -10.30687 -10.29584 -10.27623 -10.26402 -10.24294
 Alpha  occ. eigenvalues --  -10.24031 -10.23959 -10.23503 -10.23111 -10.22437
 Alpha  occ. eigenvalues --  -10.22272 -10.22129 -10.21686 -10.21629  -1.07261
 Alpha  occ. eigenvalues --   -1.06834  -1.06050  -1.04067  -0.88900  -0.83907
 Alpha  occ. eigenvalues --   -0.81662  -0.78170  -0.76772  -0.74732  -0.71236
 Alpha  occ. eigenvalues --   -0.70097  -0.67672  -0.65732  -0.62309  -0.59570
 Alpha  occ. eigenvalues --   -0.58034  -0.56282  -0.54196  -0.53762  -0.51442
 Alpha  occ. eigenvalues --   -0.51226  -0.49275  -0.48933  -0.48056  -0.47054
 Alpha  occ. eigenvalues --   -0.45778  -0.45305  -0.44109  -0.42871  -0.42689
 Alpha  occ. eigenvalues --   -0.41848  -0.40983  -0.40438  -0.39886  -0.39615
 Alpha  occ. eigenvalues --   -0.39556  -0.39027  -0.38657  -0.38100  -0.37837
 Alpha  occ. eigenvalues --   -0.36215  -0.36035  -0.35528  -0.34338  -0.33967
 Alpha  occ. eigenvalues --   -0.33349  -0.32593  -0.32204  -0.30812  -0.30100
 Alpha  occ. eigenvalues --   -0.28618  -0.27067  -0.26464
 Alpha virt. eigenvalues --   -0.05352   0.00531   0.01584   0.01937   0.02255
 Alpha virt. eigenvalues --    0.03449   0.03633   0.03772   0.04181   0.04571
 Alpha virt. eigenvalues --    0.05308   0.05489   0.06074   0.06427   0.06726
 Alpha virt. eigenvalues --    0.07127   0.07356   0.07920   0.08545   0.08614
 Alpha virt. eigenvalues --    0.08752   0.09589   0.09832   0.10129   0.10493
 Alpha virt. eigenvalues --    0.10952   0.11574   0.12036   0.12278   0.12483
 Alpha virt. eigenvalues --    0.12853   0.13279   0.13534   0.13849   0.14490
 Alpha virt. eigenvalues --    0.15302   0.15401   0.16024   0.16598   0.16759
 Alpha virt. eigenvalues --    0.17007   0.17302   0.17403   0.17720   0.18103
 Alpha virt. eigenvalues --    0.18328   0.18637   0.19079   0.19403   0.19575
 Alpha virt. eigenvalues --    0.19975   0.20019   0.20402   0.20632   0.20870
 Alpha virt. eigenvalues --    0.21111   0.21452   0.21972   0.22251   0.22612
 Alpha virt. eigenvalues --    0.22824   0.23113   0.23279   0.23579   0.23900
 Alpha virt. eigenvalues --    0.24114   0.24532   0.25033   0.25126   0.25599
 Alpha virt. eigenvalues --    0.25843   0.26133   0.26526   0.26772   0.27049
 Alpha virt. eigenvalues --    0.27244   0.27478   0.27543   0.28404   0.28610
 Alpha virt. eigenvalues --    0.28788   0.29111   0.30053   0.30388   0.30707
 Alpha virt. eigenvalues --    0.30839   0.31139   0.31560   0.32159   0.32619
 Alpha virt. eigenvalues --    0.32883   0.33465   0.33587   0.34098   0.34317
 Alpha virt. eigenvalues --    0.34662   0.34970   0.35385   0.36205   0.36462
 Alpha virt. eigenvalues --    0.36735   0.36898   0.37437   0.38017   0.38864
 Alpha virt. eigenvalues --    0.39270   0.39582   0.39645   0.39869   0.40695
 Alpha virt. eigenvalues --    0.42277   0.42773   0.43367   0.44085   0.44519
 Alpha virt. eigenvalues --    0.45481   0.46188   0.46834   0.48142   0.48782
 Alpha virt. eigenvalues --    0.49052   0.49940   0.50094   0.50615   0.50942
 Alpha virt. eigenvalues --    0.51817   0.53723   0.53979   0.54944   0.55031
 Alpha virt. eigenvalues --    0.56202   0.56602   0.57249   0.57595   0.58554
 Alpha virt. eigenvalues --    0.58783   0.59878   0.60255   0.61213   0.62164
 Alpha virt. eigenvalues --    0.62289   0.63166   0.64852   0.65314   0.65531
 Alpha virt. eigenvalues --    0.66259   0.66392   0.67594   0.68104   0.68316
 Alpha virt. eigenvalues --    0.68968   0.69095   0.70175   0.70681   0.70904
 Alpha virt. eigenvalues --    0.71379   0.71626   0.72529   0.72942   0.73266
 Alpha virt. eigenvalues --    0.73656   0.73817   0.74392   0.74973   0.75466
 Alpha virt. eigenvalues --    0.76119   0.76770   0.77043   0.77437   0.77955
 Alpha virt. eigenvalues --    0.78184   0.78755   0.79144   0.79489   0.80933
 Alpha virt. eigenvalues --    0.81337   0.81535   0.82246   0.83219   0.83897
 Alpha virt. eigenvalues --    0.84424   0.86275   0.86689   0.88347   0.88806
 Alpha virt. eigenvalues --    0.90846   0.91796   0.93669   0.94184   0.96441
 Alpha virt. eigenvalues --    0.97193   0.98062   0.99482   1.00461   1.03622
 Alpha virt. eigenvalues --    1.04184   1.04799   1.06121   1.06771   1.09484
 Alpha virt. eigenvalues --    1.09972   1.12329   1.13031   1.15335   1.16174
 Alpha virt. eigenvalues --    1.16808   1.17752   1.18401   1.20082   1.20211
 Alpha virt. eigenvalues --    1.20936   1.22080   1.23441   1.23862   1.24653
 Alpha virt. eigenvalues --    1.25935   1.26351   1.26949   1.28392   1.28846
 Alpha virt. eigenvalues --    1.29664   1.30699   1.32002   1.33767   1.34325
 Alpha virt. eigenvalues --    1.35287   1.36413   1.38312   1.39640   1.41400
 Alpha virt. eigenvalues --    1.42822   1.43847   1.45550   1.46417   1.47380
 Alpha virt. eigenvalues --    1.48871   1.49023   1.49474   1.49711   1.51047
 Alpha virt. eigenvalues --    1.51647   1.52847   1.53747   1.54547   1.55250
 Alpha virt. eigenvalues --    1.55896   1.56067   1.56969   1.57421   1.58098
 Alpha virt. eigenvalues --    1.58885   1.59691   1.60401   1.61295   1.62024
 Alpha virt. eigenvalues --    1.62341   1.62833   1.63894   1.64441   1.65159
 Alpha virt. eigenvalues --    1.65305   1.65925   1.66529   1.67070   1.67694
 Alpha virt. eigenvalues --    1.68806   1.70275   1.70412   1.71239   1.71580
 Alpha virt. eigenvalues --    1.72307   1.72931   1.73166   1.74148   1.74796
 Alpha virt. eigenvalues --    1.75372   1.76547   1.77528   1.78051   1.78404
 Alpha virt. eigenvalues --    1.79189   1.80259   1.80739   1.81384   1.82500
 Alpha virt. eigenvalues --    1.82891   1.84126   1.84561   1.84972   1.86784
 Alpha virt. eigenvalues --    1.86898   1.87927   1.89697   1.90641   1.91483
 Alpha virt. eigenvalues --    1.93277   1.95217   1.95578   1.96333   1.97349
 Alpha virt. eigenvalues --    1.98269   1.99659   2.01691   2.02492   2.03621
 Alpha virt. eigenvalues --    2.04900   2.05930   2.08328   2.09576   2.10174
 Alpha virt. eigenvalues --    2.11493   2.11895   2.13227   2.14715   2.15664
 Alpha virt. eigenvalues --    2.16132   2.16602   2.16784   2.18769   2.20300
 Alpha virt. eigenvalues --    2.20646   2.21695   2.21793   2.23807   2.25127
 Alpha virt. eigenvalues --    2.26130   2.28074   2.30916   2.31236   2.31915
 Alpha virt. eigenvalues --    2.32423   2.34199   2.34894   2.37835   2.38359
 Alpha virt. eigenvalues --    2.39335   2.41175   2.43881   2.45898   2.46130
 Alpha virt. eigenvalues --    2.47653   2.49289   2.51168   2.51865   2.52821
 Alpha virt. eigenvalues --    2.53498   2.54943   2.55449   2.56158   2.57536
 Alpha virt. eigenvalues --    2.58092   2.58680   2.59463   2.60714   2.61139
 Alpha virt. eigenvalues --    2.62229   2.63575   2.64500   2.65614   2.66271
 Alpha virt. eigenvalues --    2.66632   2.68047   2.68433   2.69073   2.70037
 Alpha virt. eigenvalues --    2.70595   2.71931   2.72393   2.74247   2.75276
 Alpha virt. eigenvalues --    2.76323   2.78139   2.79319   2.79766   2.81390
 Alpha virt. eigenvalues --    2.82272   2.82836   2.84938   2.86720   2.88789
 Alpha virt. eigenvalues --    2.89186   2.89684   2.90228   2.91212   2.93238
 Alpha virt. eigenvalues --    2.95070   2.96774   2.97290   2.97893   2.98928
 Alpha virt. eigenvalues --    2.99238   3.01064   3.03334   3.04862   3.07646
 Alpha virt. eigenvalues --    3.08374   3.09308   3.10788   3.12177   3.13096
 Alpha virt. eigenvalues --    3.14543   3.15553   3.16242   3.17842   3.18840
 Alpha virt. eigenvalues --    3.20244   3.21531   3.22828   3.23535   3.26004
 Alpha virt. eigenvalues --    3.28100   3.30773   3.31393   3.31762   3.33424
 Alpha virt. eigenvalues --    3.35244   3.38156   3.38856   3.41130   3.42854
 Alpha virt. eigenvalues --    3.49063   3.51830   3.61987   3.62727   3.65893
 Alpha virt. eigenvalues --    3.71824   3.80680   3.81415   3.81798   3.83229
 Alpha virt. eigenvalues --    3.84141   3.84251   3.84937   3.86563   3.87560
 Alpha virt. eigenvalues --    3.87973   3.89874   3.90837   3.92192   3.93778
 Alpha virt. eigenvalues --    3.94593   4.02375   4.07138   4.09408   4.13680
 Alpha virt. eigenvalues --    4.17267   4.17657   4.21916   4.27754   4.31132
 Alpha virt. eigenvalues --    4.33633   4.34437   4.39247   4.43275   4.45681
 Alpha virt. eigenvalues --    4.55413   5.11857   5.12258   5.18711   5.22218
 Alpha virt. eigenvalues --    5.26291   5.47524   5.48203   5.48575   5.68782
 Alpha virt. eigenvalues --    5.69149   5.69928   5.77748  23.73763  23.84384
 Alpha virt. eigenvalues --   23.87084  23.90915  23.94853  23.96700  24.00503
 Alpha virt. eigenvalues --   24.01473  24.03216  24.06197  24.06403  24.07255
 Alpha virt. eigenvalues --   24.08462  24.12911  24.28646  50.04257  50.05802
 Alpha virt. eigenvalues --   50.08153  50.13720
          Condensed to atoms (all electrons):
               1          2          3          4          5          6
     1  C   14.364504   2.755191  -2.083663   0.415606   0.540249  -0.323865
     2  C    2.755191  15.500105  -2.477828  -1.871134   0.122616   0.470323
     3  C   -2.083663  -2.477828  10.455891  -1.441956  -0.107944   0.138349
     4  C    0.415606  -1.871134  -1.441956  14.777783  -1.626158  -0.385574
     5  C    0.540249   0.122616  -0.107944  -1.626158   8.687890  -1.509538
     6  C   -0.323865   0.470323   0.138349  -0.385574  -1.509538   9.675883
     7  C   -4.087788  -1.279548   1.263794   0.236279  -0.270530  -1.474333
     8  C   -2.511164  -1.381544  -2.558649  -0.328583  -0.057194  -0.237987
     9  C    1.863974   3.501623   0.007080   0.483723   0.102442  -0.119134
    10  C   -4.535799  -9.627668   2.745095  -0.860162   0.038601   0.347067
    11  O    0.061663   0.096823   0.020168   0.008065  -0.001377   0.001877
    12  C   -0.439216  -0.040312   0.045779   0.001896  -0.272789  -0.014230
    13  C   -0.092166  -0.270684   0.031763  -0.336907  -0.050088   0.049028
    14  O    0.024804   0.187286  -0.192957   0.062380   0.001150  -0.007316
    15  C    0.052600   0.607676   0.444442  -4.347308   0.066954  -0.501773
    16  C   -0.046143  -0.051571  -0.374921  -0.068440   0.293785   0.073632
    17  O   -0.008515  -0.020676   0.070745  -0.378468   0.062300   0.022716
    18  C   -0.077119  -0.177140  -0.079313   1.065000  -0.278566   0.025406
    19  O    0.016511   0.041907   0.080202   0.001510   0.000625   0.003981
    20  H   -0.052149  -0.013548   0.466635  -0.050654  -0.030745  -0.018565
    21  H    0.002420  -0.095422   0.399398  -0.039373   0.038429   0.013728
    22  H    0.007875  -0.006566   0.001719   0.433207   0.013148  -0.045120
    23  H   -0.008540   0.001834   0.037973  -0.144793   0.456283  -0.098203
    24  H   -0.015424  -0.019787  -0.010559   0.009821   0.501703  -0.060797
    25  H   -0.007228  -0.018232  -0.008865  -0.007844  -0.039244   0.485914
    26  H    0.041151   0.017377   0.005377   0.000467  -0.074225   0.482119
    27  H   -0.141213   0.018758   0.010972   0.015966  -0.022960  -0.044798
    28  H   -0.017059  -0.029072   0.004740   0.000367  -0.000090  -0.000793
    29  H    0.042872  -0.019765   0.011022  -0.002262  -0.000488   0.001371
    30  H   -0.079141  -0.012666   0.005178   0.028192  -0.002123  -0.075080
    31  H   -0.059853   0.006745   0.016812  -0.008223   0.002227   0.028020
    32  H    0.064467   0.018758  -0.002209  -0.004376   0.001347   0.019875
    33  H   -0.017222  -0.064124   0.026555  -0.001268  -0.002017   0.003339
    34  H    0.009920   0.079675  -0.000719   0.000797   0.000211  -0.000632
    35  H   -0.007837  -0.051263   0.002525   0.003791   0.000723   0.001063
    36  H   -0.016926  -0.025731   0.005692  -0.002155  -0.000451   0.002044
    37  H    0.000546  -0.000115  -0.002718   0.112690  -0.002364   0.000346
    38  H   -0.000268  -0.001908  -0.000681  -0.070123  -0.006758   0.005940
    39  H    0.001138   0.000170   0.009674  -0.029548   0.016275  -0.008127
    40  H   -0.001671   0.000741  -0.009934  -0.034462   0.024211  -0.001736
    41  H    0.000851  -0.001419  -0.006220   0.110941  -0.007944   0.001190
    42  H    0.005761   0.004133   0.008152  -0.150062   0.036396   0.005893
    43  H   -0.001569  -0.001996  -0.022462   0.004526  -0.003020  -0.000453
               7          8          9         10         11         12
     1  C   -4.087788  -2.511164   1.863974  -4.535799   0.061663  -0.439216
     2  C   -1.279548  -1.381544   3.501623  -9.627668   0.096823  -0.040312
     3  C    1.263794  -2.558649   0.007080   2.745095   0.020168   0.045779
     4  C    0.236279  -0.328583   0.483723  -0.860162   0.008065   0.001896
     5  C   -0.270530  -0.057194   0.102442   0.038601  -0.001377  -0.272789
     6  C   -1.474333  -0.237987  -0.119134   0.347067   0.001877  -0.014230
     7  C   11.424477  -0.757304  -0.490646   0.198437  -0.044879   0.254816
     8  C   -0.757304  14.243812  -3.472134   2.176841   0.232298   0.029614
     9  C   -0.490646  -3.472134  12.893726  -7.458840  -0.021925  -0.157921
    10  C    0.198437   2.176841  -7.458840  22.099672  -0.107389   0.182982
    11  O   -0.044879   0.232298  -0.021925  -0.107389   8.232446  -0.052175
    12  C    0.254816   0.029614  -0.157921   0.182982  -0.052175   6.175390
    13  C   -0.065904   0.342089  -1.112834   0.479446  -0.005521   0.009137
    14  O    0.019316   0.040239  -0.037462   0.193401  -0.001001  -0.008159
    15  C    0.499399   0.066899   0.040630  -0.443855  -0.000380  -0.023591
    16  C   -0.015659  -0.006526   0.003083   0.052047   0.000043  -0.001021
    17  O   -0.009112   0.002880  -0.006183   0.044832  -0.000003   0.000209
    18  C   -0.016166  -0.014818  -0.003720   0.025987   0.000020   0.014371
    19  O   -0.008310   0.001566  -0.000487  -0.014389  -0.000002   0.001216
    20  H    0.015242  -0.004625   0.000951   0.042035  -0.000022  -0.006804
    21  H   -0.007943   0.012136  -0.007621   0.070754   0.000036  -0.001077
    22  H    0.001247  -0.004024   0.002708   0.002474  -0.000018  -0.000971
    23  H    0.051249   0.000182   0.000221  -0.001284  -0.000005  -0.001364
    24  H    0.001787   0.000798  -0.001116  -0.001476  -0.000006   0.002969
    25  H   -0.050732   0.014749   0.001677  -0.004980   0.000074  -0.002087
    26  H   -0.117074  -0.002387  -0.000141   0.005301   0.000052  -0.007916
    27  H    0.511633  -0.023951  -0.009671   0.022383   0.012157  -0.012626
    28  H    0.016147  -0.022793   0.430909  -0.018892  -0.003250  -0.000052
    29  H    0.011665  -0.119346   0.452721  -0.057738  -0.001047   0.000193
    30  H    0.120542   0.000218   0.000813  -0.012819  -0.000083   0.402149
    31  H    0.025748  -0.044766   0.004546  -0.003925   0.001306   0.410690
    32  H   -0.168575  -0.002494   0.000586   0.004095   0.000300   0.440706
    33  H   -0.005210  -0.007744   0.000774   0.043798   0.000078   0.000185
    34  H   -0.000045  -0.012241  -0.005872  -0.140388   0.000086   0.000172
    35  H    0.007950   0.017348  -0.008002  -0.014035  -0.000121   0.000242
    36  H   -0.009151   0.015899  -0.113181   0.159338   0.000002   0.000637
    37  H   -0.000197   0.000016   0.000007  -0.000122   0.000000   0.000046
    38  H    0.002591   0.000146  -0.000015  -0.000260   0.000000   0.000437
    39  H   -0.001896  -0.000387   0.000247   0.000281   0.000000  -0.000264
    40  H    0.000819  -0.001273   0.002114   0.000478   0.000000  -0.000077
    41  H   -0.001045   0.000028  -0.000007  -0.000098   0.000000   0.000075
    42  H    0.003082   0.000746  -0.000123  -0.000733   0.000000   0.000224
    43  H    0.000041   0.000130  -0.000110   0.002954   0.000000  -0.000006
              13         14         15         16         17         18
     1  C   -0.092166   0.024804   0.052600  -0.046143  -0.008515  -0.077119
     2  C   -0.270684   0.187286   0.607676  -0.051571  -0.020676  -0.177140
     3  C    0.031763  -0.192957   0.444442  -0.374921   0.070745  -0.079313
     4  C   -0.336907   0.062380  -4.347308  -0.068440  -0.378468   1.065000
     5  C   -0.050088   0.001150   0.066954   0.293785   0.062300  -0.278566
     6  C    0.049028  -0.007316  -0.501773   0.073632   0.022716   0.025406
     7  C   -0.065904   0.019316   0.499399  -0.015659  -0.009112  -0.016166
     8  C    0.342089   0.040239   0.066899  -0.006526   0.002880  -0.014818
     9  C   -1.112834  -0.037462   0.040630   0.003083  -0.006183  -0.003720
    10  C    0.479446   0.193401  -0.443855   0.052047   0.044832   0.025987
    11  O   -0.005521  -0.001001  -0.000380   0.000043  -0.000003   0.000020
    12  C    0.009137  -0.008159  -0.023591  -0.001021   0.000209   0.014371
    13  C    6.739941  -0.273230  -0.048422  -0.006992   0.005859   0.010336
    14  O   -0.273230   8.011417   0.015856  -0.000247  -0.000294  -0.000254
    15  C   -0.048422   0.015856  11.434761  -1.234792   0.573956  -1.057577
    16  C   -0.006992  -0.000247  -1.234792   7.505868  -0.254403  -0.635925
    17  O    0.005859  -0.000294   0.573956  -0.254403   8.039744  -0.103520
    18  C    0.010336  -0.000254  -1.057577  -0.635925  -0.103520   6.888572
    19  O    0.000914  -0.000067  -0.199981   0.030043  -0.012202   0.097776
    20  H   -0.005909   0.000352   0.029278   0.001202  -0.001546   0.000563
    21  H   -0.006023   0.007214  -0.035853   0.010296   0.017019  -0.014155
    22  H   -0.003465  -0.000008  -0.041663  -0.010048  -0.008083   0.002459
    23  H    0.000358   0.000001   0.090787  -0.021854   0.000414  -0.014011
    24  H    0.000137   0.000002  -0.052831  -0.002637  -0.000605   0.016439
    25  H   -0.001298   0.000018  -0.006860  -0.000213  -0.000132  -0.000584
    26  H   -0.000360   0.000006  -0.002494   0.001720   0.000049  -0.000618
    27  H    0.001361  -0.000018   0.000549  -0.000083  -0.000006   0.000019
    28  H   -0.012981  -0.002783   0.000066   0.000008   0.000003  -0.000010
    29  H    0.026896   0.003929  -0.000264  -0.000022   0.000002   0.000006
    30  H   -0.000519   0.000105   0.008549  -0.000456  -0.000025   0.000001
    31  H   -0.000137   0.000064   0.000539  -0.000001   0.000001  -0.000061
    32  H    0.000095  -0.000015  -0.002967   0.000137  -0.000001   0.000348
    33  H    0.406769  -0.011402  -0.003469  -0.001892   0.003503   0.001328
    34  H    0.451301  -0.005058  -0.000057  -0.000031  -0.000098  -0.000077
    35  H    0.407004   0.012839  -0.001635   0.000432   0.000223   0.000058
    36  H    0.061882   0.247213  -0.003095   0.000090  -0.000041   0.000296
    37  H    0.000092   0.000000  -0.152931   0.423301  -0.007005  -0.005049
    38  H   -0.000075   0.000000   0.017760   0.409437   0.012937  -0.003188
    39  H   -0.000825  -0.000005  -0.024823   0.424617  -0.013710  -0.000168
    40  H   -0.003807  -0.000044   0.058361   0.078821   0.251643  -0.068008
    41  H    0.000031  -0.000001  -0.166773  -0.017565  -0.013767   0.477033
    42  H    0.000024  -0.000001   0.017629   0.002896   0.012833   0.426149
    43  H   -0.000096   0.000026  -0.004614   0.004339   0.003623   0.078968
              19         20         21         22         23         24
     1  C    0.016511  -0.052149   0.002420   0.007875  -0.008540  -0.015424
     2  C    0.041907  -0.013548  -0.095422  -0.006566   0.001834  -0.019787
     3  C    0.080202   0.466635   0.399398   0.001719   0.037973  -0.010559
     4  C    0.001510  -0.050654  -0.039373   0.433207  -0.144793   0.009821
     5  C    0.000625  -0.030745   0.038429   0.013148   0.456283   0.501703
     6  C    0.003981  -0.018565   0.013728  -0.045120  -0.098203  -0.060797
     7  C   -0.008310   0.015242  -0.007943   0.001247   0.051249   0.001787
     8  C    0.001566  -0.004625   0.012136  -0.004024   0.000182   0.000798
     9  C   -0.000487   0.000951  -0.007621   0.002708   0.000221  -0.001116
    10  C   -0.014389   0.042035   0.070754   0.002474  -0.001284  -0.001476
    11  O   -0.000002  -0.000022   0.000036  -0.000018  -0.000005  -0.000006
    12  C    0.001216  -0.006804  -0.001077  -0.000971  -0.001364   0.002969
    13  C    0.000914  -0.005909  -0.006023  -0.003465   0.000358   0.000137
    14  O   -0.000067   0.000352   0.007214  -0.000008   0.000001   0.000002
    15  C   -0.199981   0.029278  -0.035853  -0.041663   0.090787  -0.052831
    16  C    0.030043   0.001202   0.010296  -0.010048  -0.021854  -0.002637
    17  O   -0.012202  -0.001546   0.017019  -0.008083   0.000414  -0.000605
    18  C    0.097776   0.000563  -0.014155   0.002459  -0.014011   0.016439
    19  O    8.209346  -0.008104  -0.001654  -0.001475   0.000856   0.001916
    20  H   -0.008104   0.408413  -0.026359   0.003483   0.000140   0.001642
    21  H   -0.001654  -0.026359   0.476281  -0.000380  -0.000236   0.000193
    22  H   -0.001475   0.003483  -0.000380   0.442373  -0.003775   0.003926
    23  H    0.000856   0.000140  -0.000236  -0.003775   0.503140  -0.030640
    24  H    0.001916   0.001642   0.000193   0.003926  -0.030640   0.451757
    25  H   -0.000014   0.000209  -0.000045   0.002937  -0.005173   0.004695
    26  H    0.000009   0.000008  -0.000002   0.000358  -0.005395  -0.003871
    27  H    0.000001  -0.000145   0.000009  -0.000220  -0.000118  -0.000054
    28  H    0.000000   0.000041  -0.000009   0.000002   0.000000   0.000000
    29  H    0.000000  -0.000011   0.000022   0.000003   0.000000   0.000000
    30  H   -0.000379  -0.001308  -0.000047  -0.000120   0.000059  -0.002281
    31  H    0.000007   0.000077  -0.000002   0.000013   0.000006  -0.000063
    32  H    0.000013  -0.000073   0.000008   0.000014  -0.000134   0.000635
    33  H   -0.000019   0.000029   0.001214   0.000298  -0.000002   0.000005
    34  H   -0.000005  -0.000009  -0.000343  -0.000046   0.000000   0.000000
    35  H    0.000001  -0.000017   0.000637   0.000646  -0.000002   0.000003
    36  H   -0.000076  -0.000642   0.000265  -0.000025  -0.000001  -0.000006
    37  H    0.000606  -0.000003  -0.000058  -0.000130  -0.000219  -0.000072
    38  H    0.000140   0.000041  -0.000022   0.000375   0.004118   0.000321
    39  H   -0.000804   0.000000   0.000086   0.003445   0.000641   0.000044
    40  H    0.008631  -0.000462   0.002154   0.000871   0.000076   0.000182
    41  H   -0.047432  -0.000338  -0.000163  -0.000322  -0.000257   0.000174
    42  H   -0.037683   0.001230   0.000012   0.000486  -0.001241  -0.002235
    43  H    0.202282  -0.000019   0.000278  -0.000016  -0.000055  -0.000010
              25         26         27         28         29         30
     1  C   -0.007228   0.041151  -0.141213  -0.017059   0.042872  -0.079141
     2  C   -0.018232   0.017377   0.018758  -0.029072  -0.019765  -0.012666
     3  C   -0.008865   0.005377   0.010972   0.004740   0.011022   0.005178
     4  C   -0.007844   0.000467   0.015966   0.000367  -0.002262   0.028192
     5  C   -0.039244  -0.074225  -0.022960  -0.000090  -0.000488  -0.002123
     6  C    0.485914   0.482119  -0.044798  -0.000793   0.001371  -0.075080
     7  C   -0.050732  -0.117074   0.511633   0.016147   0.011665   0.120542
     8  C    0.014749  -0.002387  -0.023951  -0.022793  -0.119346   0.000218
     9  C    0.001677  -0.000141  -0.009671   0.430909   0.452721   0.000813
    10  C   -0.004980   0.005301   0.022383  -0.018892  -0.057738  -0.012819
    11  O    0.000074   0.000052   0.012157  -0.003250  -0.001047  -0.000083
    12  C   -0.002087  -0.007916  -0.012626  -0.000052   0.000193   0.402149
    13  C   -0.001298  -0.000360   0.001361  -0.012981   0.026896  -0.000519
    14  O    0.000018   0.000006  -0.000018  -0.002783   0.003929   0.000105
    15  C   -0.006860  -0.002494   0.000549   0.000066  -0.000264   0.008549
    16  C   -0.000213   0.001720  -0.000083   0.000008  -0.000022  -0.000456
    17  O   -0.000132   0.000049  -0.000006   0.000003   0.000002  -0.000025
    18  C   -0.000584  -0.000618   0.000019  -0.000010   0.000006   0.000001
    19  O   -0.000014   0.000009   0.000001   0.000000   0.000000  -0.000379
    20  H    0.000209   0.000008  -0.000145   0.000041  -0.000011  -0.001308
    21  H   -0.000045  -0.000002   0.000009  -0.000009   0.000022  -0.000047
    22  H    0.002937   0.000358  -0.000220   0.000002   0.000003  -0.000120
    23  H   -0.005173  -0.005395  -0.000118   0.000000   0.000000   0.000059
    24  H    0.004695  -0.003871  -0.000054   0.000000   0.000000  -0.002281
    25  H    0.470491  -0.028199  -0.006679   0.000005  -0.000002  -0.000101
    26  H   -0.028199   0.488676  -0.004900   0.000000  -0.000002   0.000121
    27  H   -0.006679  -0.004900   0.485963  -0.000026   0.000012   0.005281
    28  H    0.000005   0.000000  -0.000026   0.407563  -0.015312  -0.000004
    29  H   -0.000002  -0.000002   0.000012  -0.015312   0.421064   0.000000
    30  H   -0.000101   0.000121   0.005281  -0.000004   0.000000   0.473077
    31  H   -0.000246  -0.000132  -0.007080   0.000042   0.000001  -0.028367
    32  H    0.000204   0.003359  -0.002646  -0.000002   0.000001  -0.027185
    33  H   -0.000007  -0.000001   0.000000  -0.000232   0.000440  -0.000002
    34  H    0.000003   0.000000  -0.000001   0.000280   0.000731   0.000000
    35  H    0.000018   0.000000  -0.000004   0.000108  -0.000005  -0.000002
    36  H   -0.000002  -0.000001   0.000010   0.000263   0.000245  -0.000007
    37  H   -0.000010  -0.000001   0.000000   0.000000   0.000000   0.000000
    38  H    0.000112   0.000007  -0.000002   0.000000   0.000000  -0.000001
    39  H    0.000062   0.000010   0.000000   0.000000   0.000000   0.000001
    40  H    0.000009  -0.000002   0.000000   0.000000   0.000000   0.000006
    41  H    0.000001  -0.000001   0.000000   0.000000   0.000000  -0.000003
    42  H   -0.000013   0.000020  -0.000001   0.000000   0.000000   0.000023
    43  H    0.000000   0.000001   0.000000   0.000000   0.000000   0.000008
              31         32         33         34         35         36
     1  C   -0.059853   0.064467  -0.017222   0.009920  -0.007837  -0.016926
     2  C    0.006745   0.018758  -0.064124   0.079675  -0.051263  -0.025731
     3  C    0.016812  -0.002209   0.026555  -0.000719   0.002525   0.005692
     4  C   -0.008223  -0.004376  -0.001268   0.000797   0.003791  -0.002155
     5  C    0.002227   0.001347  -0.002017   0.000211   0.000723  -0.000451
     6  C    0.028020   0.019875   0.003339  -0.000632   0.001063   0.002044
     7  C    0.025748  -0.168575  -0.005210  -0.000045   0.007950  -0.009151
     8  C   -0.044766  -0.002494  -0.007744  -0.012241   0.017348   0.015899
     9  C    0.004546   0.000586   0.000774  -0.005872  -0.008002  -0.113181
    10  C   -0.003925   0.004095   0.043798  -0.140388  -0.014035   0.159338
    11  O    0.001306   0.000300   0.000078   0.000086  -0.000121   0.000002
    12  C    0.410690   0.440706   0.000185   0.000172   0.000242   0.000637
    13  C   -0.000137   0.000095   0.406769   0.451301   0.407004   0.061882
    14  O    0.000064  -0.000015  -0.011402  -0.005058   0.012839   0.247213
    15  C    0.000539  -0.002967  -0.003469  -0.000057  -0.001635  -0.003095
    16  C   -0.000001   0.000137  -0.001892  -0.000031   0.000432   0.000090
    17  O    0.000001  -0.000001   0.003503  -0.000098   0.000223  -0.000041
    18  C   -0.000061   0.000348   0.001328  -0.000077   0.000058   0.000296
    19  O    0.000007   0.000013  -0.000019  -0.000005   0.000001  -0.000076
    20  H    0.000077  -0.000073   0.000029  -0.000009  -0.000017  -0.000642
    21  H   -0.000002   0.000008   0.001214  -0.000343   0.000637   0.000265
    22  H    0.000013   0.000014   0.000298  -0.000046   0.000646  -0.000025
    23  H    0.000006  -0.000134  -0.000002   0.000000  -0.000002  -0.000001
    24  H   -0.000063   0.000635   0.000005   0.000000   0.000003  -0.000006
    25  H   -0.000246   0.000204  -0.000007   0.000003   0.000018  -0.000002
    26  H   -0.000132   0.003359  -0.000001   0.000000   0.000000  -0.000001
    27  H   -0.007080  -0.002646   0.000000  -0.000001  -0.000004   0.000010
    28  H    0.000042  -0.000002  -0.000232   0.000280   0.000108   0.000263
    29  H    0.000001   0.000001   0.000440   0.000731  -0.000005   0.000245
    30  H   -0.028367  -0.027185  -0.000002   0.000000  -0.000002  -0.000007
    31  H    0.488285  -0.021147   0.000000   0.000000   0.000000   0.000013
    32  H   -0.021147   0.489371   0.000000   0.000000   0.000000   0.000005
    33  H    0.000000   0.000000   0.459785  -0.026404  -0.020644   0.000234
    34  H    0.000000   0.000000  -0.026404   0.460895  -0.021136   0.000515
    35  H    0.000000   0.000000  -0.020644  -0.021136   0.463379  -0.000090
    36  H    0.000013   0.000005   0.000234   0.000515  -0.000090   0.384219
    37  H    0.000000   0.000000   0.000002   0.000000   0.000000   0.000000
    38  H    0.000000  -0.000001  -0.000002   0.000000  -0.000001   0.000000
    39  H    0.000000   0.000000   0.000004   0.000001   0.000012   0.000000
    40  H    0.000000   0.000000  -0.000324   0.000022   0.000016   0.000039
    41  H    0.000000   0.000000   0.000001   0.000000   0.000000   0.000000
    42  H   -0.000002  -0.000011  -0.000003   0.000000  -0.000001  -0.000001
    43  H    0.000000   0.000000  -0.000002   0.000000   0.000000  -0.000005
              37         38         39         40         41         42
     1  C    0.000546  -0.000268   0.001138  -0.001671   0.000851   0.005761
     2  C   -0.000115  -0.001908   0.000170   0.000741  -0.001419   0.004133
     3  C   -0.002718  -0.000681   0.009674  -0.009934  -0.006220   0.008152
     4  C    0.112690  -0.070123  -0.029548  -0.034462   0.110941  -0.150062
     5  C   -0.002364  -0.006758   0.016275   0.024211  -0.007944   0.036396
     6  C    0.000346   0.005940  -0.008127  -0.001736   0.001190   0.005893
     7  C   -0.000197   0.002591  -0.001896   0.000819  -0.001045   0.003082
     8  C    0.000016   0.000146  -0.000387  -0.001273   0.000028   0.000746
     9  C    0.000007  -0.000015   0.000247   0.002114  -0.000007  -0.000123
    10  C   -0.000122  -0.000260   0.000281   0.000478  -0.000098  -0.000733
    11  O    0.000000   0.000000   0.000000   0.000000   0.000000   0.000000
    12  C    0.000046   0.000437  -0.000264  -0.000077   0.000075   0.000224
    13  C    0.000092  -0.000075  -0.000825  -0.003807   0.000031   0.000024
    14  O    0.000000   0.000000  -0.000005  -0.000044  -0.000001  -0.000001
    15  C   -0.152931   0.017760  -0.024823   0.058361  -0.166773   0.017629
    16  C    0.423301   0.409437   0.424617   0.078821  -0.017565   0.002896
    17  O   -0.007005   0.012937  -0.013710   0.251643  -0.013767   0.012833
    18  C   -0.005049  -0.003188  -0.000168  -0.068008   0.477033   0.426149
    19  O    0.000606   0.000140  -0.000804   0.008631  -0.047432  -0.037683
    20  H   -0.000003   0.000041   0.000000  -0.000462  -0.000338   0.001230
    21  H   -0.000058  -0.000022   0.000086   0.002154  -0.000163   0.000012
    22  H   -0.000130   0.000375   0.003445   0.000871  -0.000322   0.000486
    23  H   -0.000219   0.004118   0.000641   0.000076  -0.000257  -0.001241
    24  H   -0.000072   0.000321   0.000044   0.000182   0.000174  -0.002235
    25  H   -0.000010   0.000112   0.000062   0.000009   0.000001  -0.000013
    26  H   -0.000001   0.000007   0.000010  -0.000002  -0.000001   0.000020
    27  H    0.000000  -0.000002   0.000000   0.000000   0.000000  -0.000001
    28  H    0.000000   0.000000   0.000000   0.000000   0.000000   0.000000
    29  H    0.000000   0.000000   0.000000   0.000000   0.000000   0.000000
    30  H    0.000000  -0.000001   0.000001   0.000006  -0.000003   0.000023
    31  H    0.000000   0.000000   0.000000   0.000000   0.000000  -0.000002
    32  H    0.000000  -0.000001   0.000000   0.000000   0.000000  -0.000011
    33  H    0.000002  -0.000002   0.000004  -0.000324   0.000001  -0.000003
    34  H    0.000000   0.000000   0.000001   0.000022   0.000000   0.000000
    35  H    0.000000  -0.000001   0.000012   0.000016   0.000000  -0.000001
    36  H    0.000000   0.000000   0.000000   0.000039   0.000000  -0.000001
    37  H    0.478698  -0.022109  -0.022447   0.000296   0.004150  -0.000164
    38  H   -0.022109   0.479643  -0.024383  -0.000217  -0.000437   0.002248
    39  H   -0.022447  -0.024383   0.465878   0.000684   0.000310  -0.000465
    40  H    0.000296  -0.000217   0.000684   0.401636   0.004364  -0.001337
    41  H    0.004150  -0.000437   0.000310   0.004364   0.506591  -0.038721
    42  H   -0.000164   0.002248  -0.000465  -0.001337  -0.038721   0.494752
    43  H   -0.000014  -0.000021  -0.000009  -0.002585  -0.007439  -0.003235
              43
     1  C   -0.001569
     2  C   -0.001996
     3  C   -0.022462
     4  C    0.004526
     5  C   -0.003020
     6  C   -0.000453
     7  C    0.000041
     8  C    0.000130
     9  C   -0.000110
    10  C    0.002954
    11  O    0.000000
    12  C   -0.000006
    13  C   -0.000096
    14  O    0.000026
    15  C   -0.004614
    16  C    0.004339
    17  O    0.003623
    18  C    0.078968
    19  O    0.202282
    20  H   -0.000019
    21  H    0.000278
    22  H   -0.000016
    23  H   -0.000055
    24  H   -0.000010
    25  H    0.000000
    26  H    0.000001
    27  H    0.000000
    28  H    0.000000
    29  H    0.000000
    30  H    0.000008
    31  H    0.000000
    32  H    0.000000
    33  H   -0.000002
    34  H    0.000000
    35  H    0.000000
    36  H   -0.000005
    37  H   -0.000014
    38  H   -0.000021
    39  H   -0.000009
    40  H   -0.002585
    41  H   -0.007439
    42  H   -0.003235
    43  H    0.430153
 Mulliken charges:
               1
     1  C    0.359438
     2  C    0.127980
     3  C   -0.934132
     4  C    0.416824
     5  C   -0.640951
     6  C   -0.931051
     7  C    0.215785
     8  C    0.373300
     9  C   -0.767408
    10  C    0.366555
    11  O   -0.428290
    12  C   -0.931477
    13  C   -0.726220
    14  O   -0.287295
    15  C    0.331311
    16  C   -0.564353
    17  O   -0.287094
    18  C   -0.581088
    19  O   -0.366978
    20  H    0.250486
    21  H    0.184194
    22  H    0.202411
    23  H    0.188960
    24  H    0.205321
    25  H    0.207613
    26  H    0.201541
    27  H    0.192132
    28  H    0.262814
    29  H    0.243070
    30  H    0.198396
    31  H    0.188865
    32  H    0.187511
    33  H    0.213650
    34  H    0.208556
    35  H    0.205774
    36  H    0.292687
    37  H    0.194933
    38  H    0.194220
    39  H    0.204280
    40  H    0.289765
    41  H    0.204211
    42  H    0.213344
    43  H    0.320407
 Sum of Mulliken charges =   0.00000
 Mulliken charges with hydrogens summed into heavy atoms:
               1
     1  C    0.359438
     2  C    0.127980
     3  C   -0.499452
     4  C    0.619236
     5  C   -0.246670
     6  C   -0.521898
     7  C    0.407918
     8  C    0.373300
     9  C   -0.261523
    10  C    0.366555
    11  O   -0.428290
    12  C   -0.356704
    13  C   -0.098240
    14  O    0.005392
    15  C    0.331311
    16  C    0.029080
    17  O    0.002672
    18  C   -0.163533
    19  O   -0.046570
 Electronic spatial extent (au):  <R**2>=           5347.1079
 Charge=              0.0000 electrons
 Dipole moment (field-independent basis, Debye):
    X=              6.7374    Y=              1.7516    Z=              2.9376  Tot=              7.5558
 Quadrupole moment (field-independent basis, Debye-Ang):
   XX=           -122.8701   YY=           -124.2523   ZZ=           -108.5641
   XY=             18.1160   XZ=              3.0818   YZ=              0.1744
 Traceless Quadrupole moment (field-independent basis, Debye-Ang):
   XX=             -4.3079   YY=             -5.6901   ZZ=              9.9980
   XY=             18.1160   XZ=              3.0818   YZ=              0.1744
 Octapole moment (field-independent basis, Debye-Ang**2):
  XXX=            214.4595  YYY=             26.6684  ZZZ=             30.6585  XYY=             11.1433
  XXY=            -41.2137  XXZ=             78.3205  XZZ=             16.1714  YZZ=            -11.0821
  YYZ=             -0.5066  XYZ=            -21.6843
 Hexadecapole moment (field-independent basis, Debye-Ang**3):
 XXXX=          -4435.1616 YYYY=          -2013.7773 ZZZZ=           -729.8698 XXXY=            275.8632
 XXXZ=            105.3530 YYYX=            -14.8185 YYYZ=             14.9772 ZZZX=             68.3001
 ZZZY=            -40.8837 XXYY=          -1093.7477 XXZZ=           -719.5655 YYZZ=           -464.6944
 XXYZ=            -20.4250 YYXZ=             41.6135 ZZXY=             17.3940
 N-N= 1.608687816713D+03 E-N=-5.287010665067D+03  KE= 8.827895893789D+02
 1\1\GINC-SNODE36\SP\RmPW1PW91\6-311+G(d,p)\C15H24O4\ROOT\25-Jan-2024\0
 \\# nmr=giao mpw1pw91/6-311+g(d,p) scrf(smd,solvent=methanol,read) gue
 ss=read geom=check\\NMR calculation\\0,1\C,0,-1.7417632641,0.684089573
 6,-0.0446914797\C,0,-0.9776219219,-0.4158554548,0.1574525519\C,0,0.476
 9377201,-0.4641505858,0.525424026\C,0,1.3942024369,0.3150412983,-0.453
 6121931\C,0,1.2620289337,1.8412698023,-0.2569540563\C,0,-0.0543914212,
 2.4653009579,-0.7574651417\C,0,-1.3534303974,2.1409759368,0.0131232377
 \C,0,-3.1253057796,0.2688137516,-0.3313831393\C,0,-3.2214048946,-1.242
 7053119,-0.205606124\C,0,-1.7594707786,-1.7167010935,-0.0481568767\O,0
 ,-4.0614296099,1.0169262725,-0.6171067442\C,0,-1.3339748502,2.65436754
 69,1.4677283184\C,0,-1.257263805,-2.482423288,-1.2764509616\O,0,-1.571
 9479066,-2.6117342494,1.0613266368\C,0,2.8854371181,-0.1800060735,-0.4
 225346651\C,0,3.6345522573,0.3059259704,-1.668776875\O,0,2.916483016,-
 1.6213086251,-0.4996265024\C,0,3.6724442307,0.2341436676,0.8297074105\
 O,0,3.1435701505,-0.4727753314,1.9603211359\H,0,0.6016854254,-0.058343
 3213,1.5373741767\H,0,0.7837917592,-1.5102666741,0.5745089959\H,0,1.05
 13182696,0.0741393552,-1.4699426262\H,0,2.0719732175,2.3480825245,-0.7
 93994737\H,0,1.4076942035,2.0827385772,0.8046415431\H,0,-0.1968086183,
 2.1887290317,-1.8113059648\H,0,0.0656120545,3.5572796786,-0.7409576483
 \H,0,-2.1576032793,2.6858597174,-0.499254963\H,0,-3.8027335382,-1.4895
 285836,0.6915742963\H,0,-3.7449115926,-1.6767671416,-1.0640035358\H,0,
 -0.5938016289,2.1295169072,2.0813333016\H,0,-2.3140189454,2.5177733943
 ,1.9399945385\H,0,-1.0958100924,3.7251153576,1.4933289739\H,0,-0.18906
 31126,-2.7096533723,-1.1931278679\H,0,-1.8045666387,-3.4276650764,-1.3
 679782001\H,0,-1.4180083966,-1.8978862759,-2.18780391\H,0,-1.871777923
 ,-2.1544899512,1.8664381035\H,0,4.6429097108,-0.1214601501,-1.68736494
 61\H,0,3.7280035334,1.3952804847,-1.6987647078\H,0,3.1101228473,-0.017
 4926549,-2.5750315685\H,0,2.869150788,-1.9357624289,0.421937917\H,0,4.
 7260755542,-0.0354006541,0.6838633379\H,0,3.6180693441,1.3189145171,0.
 9861220109\H,0,3.8353458242,-0.5038080257,2.6409949221\\Version=ES64L-
 G09RevD.01\State=1-A\HF=-887.0172667\RMSD=2.249e-09\Dipole=2.6213474,0
 .656248,1.2387882\Quadrupole=-3.4428526,-4.1003195,7.5431721,13.378173
 4,2.573275,-0.015679\PG=C01 [X(C15H24O4)]\\@


 IT MATTERS NOT HOW DEEP YOU PLOW,
 BUT HOW LONG YOU STAY IN THE FURROW.
 Job cpu time:       0 days  1 hours 17 minutes 30.8 seconds.
 File lengths (MBytes):  RWF=    324 Int=      0 D2E=      0 Chk=    483 Scr=      1
 Normal termination of Gaussian 09 at Thu Jan 25 14:29:12 2024.
