# Supplementary material for: New patchoulol- and guaiane-type sesquiterpenoids from Sanguisorba officinalis with anti-melanogenic activity
Source: Nat Prod Bioprospect. 2026 May 12;16(1):63. doi: 10.1007/s13659-026-00616-0 (PMC13161421; doi:10.1007/s13659-026-00616-0)
Supplement: Supplementary file 2 — Additional file 2. It includes the calculated NMR data of compound 11. [file 13659_2026_616_MOESM2_ESM.zip › New folder/11S-nmr-28.log]

 Entering Gaussian System, Link 0=/gpfs/home/zhengshan/software/Gaussian/g09/g09
 Input=DY-202A-7R_28-2.gjf
 Output=DY-202A-7R_28-2.log
 Initial command:
 /gpfs/home/zhengshan/software/Gaussian/g09/l1.exe "/gpfs/home/zhengshan/software/Gaussian/g09/scratch/zhengshan/%J/Gau-11010.inp" -scrdir="/gpfs/home/zhengshan/software/Gaussian/g09/scratch/zhengshan/%J/"
 Entering Link 1 = /gpfs/home/zhengshan/software/Gaussian/g09/l1.exe PID=     11011.
  
 Copyright (c) 1988,1990,1992,1993,1995,1998,2003,2009,2013,
            Gaussian, Inc.  All Rights Reserved.
  
 This is part of the Gaussian(R) 09 program.  It is based on
 the Gaussian(R) 03 system (copyright 2003, Gaussian, Inc.),
 the Gaussian(R) 98 system (copyright 1998, Gaussian, Inc.),
 the Gaussian(R) 94 system (copyright 1995, Gaussian, Inc.),
 the Gaussian 92(TM) system (copyright 1992, Gaussian, Inc.),
 the Gaussian 90(TM) system (copyright 1990, Gaussian, Inc.),
 the Gaussian 88(TM) system (copyright 1988, Gaussian, Inc.),
 the Gaussian 86(TM) system (copyright 1986, Carnegie Mellon
 University), and the Gaussian 82(TM) system (copyright 1983,
 Carnegie Mellon University). Gaussian is a federally registered
 trademark of Gaussian, Inc.
  
 This software contains proprietary and confidential information,
 including trade secrets, belonging to Gaussian, Inc.
  
 This software is provided under written license and may be
 used, copied, transmitted, or stored only in accord with that
 written license.
  
 The following legend is applicable only to US Government
 contracts under FAR:
  
                    RESTRICTED RIGHTS LEGEND
  
 Use, reproduction and disclosure by the US Government is
 subject to restrictions as set forth in subparagraphs (a)
 and (c) of the Commercial Computer Software - Restricted
 Rights clause in FAR 52.227-19.
  
 Gaussian, Inc.
 340 Quinnipiac St., Bldg. 40, Wallingford CT 06492
  
  
 ---------------------------------------------------------------
 Warning -- This program may not be used in any manner that
 competes with the business of Gaussian, Inc. or will provide
 assistance to any competitor of Gaussian, Inc.  The licensee
 of this program is prohibited from giving any competitor of
 Gaussian, Inc. access to this program.  By using this program,
 the user acknowledges that Gaussian, Inc. is engaged in the
 business of creating and licensing software in the field of
 computational chemistry and represents and warrants to the
 licensee that it is not a competitor of Gaussian, Inc. and that
 it will not use this program in any manner prohibited above.
 ---------------------------------------------------------------
  

 Cite this work as:
 Gaussian 09, Revision D.01,
 M. J. Frisch, G. W. Trucks, H. B. Schlegel, G. E. Scuseria, 
 M. A. Robb, J. R. Cheeseman, G. Scalmani, V. Barone, B. Mennucci, 
 G. A. Petersson, H. Nakatsuji, M. Caricato, X. Li, H. P. Hratchian, 
 A. F. Izmaylov, J. Bloino, G. Zheng, J. L. Sonnenberg, M. Hada, 
 M. Ehara, K. Toyota, R. Fukuda, J. Hasegawa, M. Ishida, T. Nakajima, 
 Y. Honda, O. Kitao, H. Nakai, T. Vreven, J. A. Montgomery, Jr., 
 J. E. Peralta, F. Ogliaro, M. Bearpark, J. J. Heyd, E. Brothers, 
 K. N. Kudin, V. N. Staroverov, T. Keith, R. Kobayashi, J. Normand, 
 K. Raghavachari, A. Rendell, J. C. Burant, S. S. Iyengar, J. Tomasi, 
 M. Cossi, N. Rega, J. M. Millam, M. Klene, J. E. Knox, J. B. Cross, 
 V. Bakken, C. Adamo, J. Jaramillo, R. Gomperts, R. E. Stratmann, 
 O. Yazyev, A. J. Austin, R. Cammi, C. Pomelli, J. W. Ochterski, 
 R. L. Martin, K. Morokuma, V. G. Zakrzewski, G. A. Voth, 
 P. Salvador, J. J. Dannenberg, S. Dapprich, A. D. Daniels, 
 O. Farkas, J. B. Foresman, J. V. Ortiz, J. Cioslowski, 
 and D. J. Fox, Gaussian, Inc., Wallingford CT, 2013.
 
 ******************************************
 Gaussian 09:  ES64L-G09RevD.01 24-Apr-2013
                25-Jan-2024 
 ******************************************
 %chk=DY-202A-7R_28.chk
 %mem=16GB
 %nprocshared=4
 Will use up to    4 processors via shared memory.
 ----------------------------------------------------------------------
 # nmr=giao mpw1pw91/6-311+g(d,p) scrf(smd,solvent=methanol,read) guess
 =read geom=check
 ----------------------------------------------------------------------
 1/29=2,38=1,40=2/1;
 2/12=2,40=1/2;
 3/5=4,6=6,7=111,11=2,14=-4,16=1,25=1,30=1,70=32203,72=3,74=-7,116=-2/1,2,8,3;
 4/5=1/1;
 5/5=2,38=6,53=3/2;
 8/6=1,10=90,11=11/1;
 10/13=100,45=16/2;
 6/7=2,8=2,9=2,10=2,28=1/1;
 99/9=1/99;
 ---------------
 NMR calculation
 ---------------
 Structure from the checkpoint file:  "DY-202A-7R_28.chk"
 Charge =  0 Multiplicity = 1
 Redundant internal coordinates found in file.
 C,0,-1.7298003612,0.6655778969,-0.032278923
 C,0,-0.9623587426,-0.439200328,0.1273120877
 C,0,0.4944242806,-0.4932374472,0.4891003245
 C,0,1.413078457,0.3402269945,-0.4439655785
 C,0,1.2633517386,1.8560407581,-0.1880566209
 C,0,-0.053619045,2.4855649075,-0.677209415
 C,0,-1.3530752462,2.1228615811,0.0733192095
 C,0,-3.1166262607,0.2567106931,-0.3078342471
 C,0,-3.2101254679,-1.2565471891,-0.2138170154
 C,0,-1.7520965716,-1.7347653708,-0.1064144171
 O,0,-4.0591731996,1.0095759981,-0.5572120057
 C,0,-1.3468261757,2.5875558642,1.5443175571
 C,0,-1.2775285748,-2.4652490789,-1.3686793851
 O,0,-1.6482635785,-2.6099212577,1.03298169
 C,0,2.909915428,-0.12865525,-0.4077542151
 C,0,3.6768390433,0.4090653041,-1.625701908
 O,0,2.9852038978,-1.5728998989,-0.4355842053
 C,0,3.6749822406,0.2537869576,0.868619814
 O,0,3.134615091,-0.3121175231,2.0622562085
 H,0,0.616220802,-0.141000565,1.5207597383
 H,0,0.8283914598,-1.5330081665,0.4841498753
 H,0,1.0842500174,0.1410685522,-1.4753468586
 H,0,2.0739670124,2.390666267,-0.6961485356
 H,0,1.3965799119,2.0545632466,0.8837565326
 H,0,-0.1858343364,2.2447843656,-1.7412075775
 H,0,0.056676316,3.5771992983,-0.6216243697
 H,0,-2.160409556,2.676391826,-0.4249805237
 H,0,-3.7581798787,-1.5191520707,0.6991055883
 H,0,-3.7592092831,-1.6745657733,-1.0634833077
 H,0,-0.6019665994,2.052344513,2.1431186054
 H,0,-2.3268205083,2.4210412642,2.0069204762
 H,0,-1.1238312563,3.6600843894,1.6070242703
 H,0,-0.2166233995,-2.733475282,-1.2944237662
 H,0,-1.8548484885,-3.3876210866,-1.499734331
 H,0,-1.4104626566,-1.8413920514,-2.2591736602
 H,0,-0.7720512316,-3.031781521,1.0073242816
 H,0,4.6955095821,0.0059861095,-1.6310406179
 H,0,3.7465934054,1.5012673429,-1.6324589664
 H,0,3.1819399005,0.0966742623,-2.5532838509
 H,0,2.5166969826,-1.8807626557,-1.2309084536
 H,0,4.7225229468,-0.0592113448,0.7446372726
 H,0,3.6649576735,1.3377628982,1.0063866128
 H,0,3.0929142311,-1.2725374299,1.9146326107
 Recover connectivity data from disk.
                          Input orientation:                          
 ---------------------------------------------------------------------
 Center     Atomic      Atomic             Coordinates (Angstroms)
 Number     Number       Type             X           Y           Z
 ---------------------------------------------------------------------
      1          6           0       -1.729800    0.665578   -0.032279
      2          6           0       -0.962359   -0.439200    0.127312
      3          6           0        0.494424   -0.493237    0.489100
      4          6           0        1.413078    0.340227   -0.443966
      5          6           0        1.263352    1.856041   -0.188057
      6          6           0       -0.053619    2.485565   -0.677209
      7          6           0       -1.353075    2.122862    0.073319
      8          6           0       -3.116626    0.256711   -0.307834
      9          6           0       -3.210125   -1.256547   -0.213817
     10          6           0       -1.752097   -1.734765   -0.106414
     11          8           0       -4.059173    1.009576   -0.557212
     12          6           0       -1.346826    2.587556    1.544318
     13          6           0       -1.277529   -2.465249   -1.368679
     14          8           0       -1.648264   -2.609921    1.032982
     15          6           0        2.909915   -0.128655   -0.407754
     16          6           0        3.676839    0.409065   -1.625702
     17          8           0        2.985204   -1.572900   -0.435584
     18          6           0        3.674982    0.253787    0.868620
     19          8           0        3.134615   -0.312118    2.062256
     20          1           0        0.616221   -0.141001    1.520760
     21          1           0        0.828391   -1.533008    0.484150
     22          1           0        1.084250    0.141069   -1.475347
     23          1           0        2.073967    2.390666   -0.696149
     24          1           0        1.396580    2.054563    0.883757
     25          1           0       -0.185834    2.244784   -1.741208
     26          1           0        0.056676    3.577199   -0.621624
     27          1           0       -2.160410    2.676392   -0.424981
     28          1           0       -3.758180   -1.519152    0.699106
     29          1           0       -3.759209   -1.674566   -1.063483
     30          1           0       -0.601967    2.052345    2.143119
     31          1           0       -2.326821    2.421041    2.006920
     32          1           0       -1.123831    3.660084    1.607024
     33          1           0       -0.216623   -2.733475   -1.294424
     34          1           0       -1.854848   -3.387621   -1.499734
     35          1           0       -1.410463   -1.841392   -2.259174
     36          1           0       -0.772051   -3.031782    1.007324
     37          1           0        4.695510    0.005986   -1.631041
     38          1           0        3.746593    1.501267   -1.632459
     39          1           0        3.181940    0.096674   -2.553284
     40          1           0        2.516697   -1.880763   -1.230908
     41          1           0        4.722523   -0.059211    0.744637
     42          1           0        3.664958    1.337763    1.006387
     43          1           0        3.092914   -1.272537    1.914633
 ---------------------------------------------------------------------
                    Distance matrix (angstroms):
                    1          2          3          4          5
     1  C    0.000000
     2  C    1.354611   0.000000
     3  C    2.561614   1.502008   0.000000
     4  C    3.186381   2.564482   1.552160   0.000000
     5  C    3.224969   3.212690   2.562986   1.544538   0.000000
     6  C    2.556926   3.166593   3.245596   2.609230   1.539475
     7  C    1.508890   2.592245   3.229567   3.331212   2.642953
     8  C    1.471866   2.305323   3.773223   4.532519   4.664377
     9  C    2.432876   2.415964   3.847132   4.896598   5.449850
    10  C    2.401591   1.535188   2.634936   3.799719   4.689721
    11  O    2.412440   3.486802   4.908000   5.514199   5.402041
    12  C    2.515219   3.364071   3.740986   4.076865   3.217027
    13  C    3.434035   2.538148   3.237282   3.995642   5.150096
    14  O    3.445334   2.450047   3.060599   4.500729   5.469301
    15  C    4.722155   3.921383   2.602281   1.568975   2.588138
    16  C    5.642388   5.031378   3.926105   2.554575   3.159981
    17  O    5.234950   4.145525   2.867873   2.476228   3.844955
    18  C    5.494803   4.747073   3.289077   2.616593   3.082165
    19  O    5.385676   4.532698   3.078674   3.109725   3.642313
    20  H    2.926826   2.126625   1.096917   2.174099   2.706844
    21  H    3.412451   2.128505   1.092100   2.170776   3.482342
    22  H    3.205688   2.663425   2.146926   1.100700   2.151819
    23  H    4.229101   4.231490   3.495235   2.169025   1.095937
    24  H    3.541561   3.515061   2.731470   2.168425   1.098155
    25  H    2.792519   3.361269   3.596358   2.804763   2.159523
    26  H    3.466463   4.210796   4.241909   3.514168   2.146260
    27  H    2.093564   3.383381   4.234411   4.269408   3.528633
    28  H    3.069575   3.051206   4.379640   5.613004   6.115126
    29  H    3.264683   3.281234   4.679685   5.585316   6.201425
    30  H    2.815579   3.225082   3.227667   3.699291   2.992044
    31  H    2.756160   3.684517   4.330845   4.931883   4.245761
    32  H    3.467215   4.361165   4.595496   4.654452   3.489345
    33  H    3.928903   2.800206   2.950460   3.581460   4.947528
    34  H    4.312480   3.483820   4.225163   5.068614   6.240165
    35  H    3.368373   2.803971   3.605430   4.003352   5.010970
    36  H    3.958349   2.744470   2.883873   4.272175   5.427947
    37  H    6.653999   5.941504   4.732160   3.506454   4.157477
    38  H    5.766268   5.388547   4.365280   2.864581   2.894590
    39  H    5.550163   4.964672   4.102053   2.763587   3.517194
    40  H    5.094438   4.003335   2.995537   2.601932   4.077023
    41  H    6.539220   5.730913   4.257992   3.539032   4.062508
    42  H    5.534806   5.034126   3.697625   2.858244   2.731852
    43  H    5.550255   4.509346   3.064572   3.314490   4.190060
                    6          7          8          9         10
     6  C    0.000000
     7  C    1.543837   0.000000
     8  C    3.806080   2.595748   0.000000
     9  C    4.917486   3.866715   1.519056   0.000000
    10  C    4.584956   3.882371   2.422496   1.538206   0.000000
    11  O    4.270528   2.993316   1.231824   2.444201   3.613479
    12  C    2.572541   1.542665   3.463452   4.619529   4.644526
    13  C    5.146518   4.809972   3.452063   2.555308   1.533667
    14  O    5.606391   4.838111   3.488761   2.413616   1.440452
    15  C    3.960971   4.844982   6.039677   6.226127   4.940117
    16  C    4.373535   5.578872   6.921789   7.224816   6.031383
    17  O    5.075822   5.721739   6.371509   6.207364   4.751481
    18  C    4.612254   5.422850   6.892750   7.131444   5.861588
    19  O    5.049409   5.479449   6.709613   6.806481   5.532360
    20  H    3.489785   3.331409   4.175653   4.346737   3.285835
    21  H    4.275000   4.277027   4.403805   4.107701   2.654881
    22  H    2.725515   3.502346   4.361630   4.688971   3.665732
    23  H    2.129786   3.522559   5.625550   6.438668   5.657361
    24  H    2.173811   2.867416   5.002119   5.778395   5.025297
    25  H    1.098885   2.160978   3.820541   4.872226   4.578487
    26  H    1.098599   2.141365   4.603690   5.848368   5.635075
    27  H    2.130399   1.098402   2.604406   4.076089   4.441454
    28  H    5.626346   4.409127   2.139908   1.096701   2.172492
    29  H    5.584559   4.637052   2.171117   1.094607   2.224434
    30  H    2.905618   2.202999   3.943981   4.827671   4.552516
    31  H    3.517977   2.185384   3.265916   4.385950   4.697576
    32  H    2.782548   2.183543   4.384161   5.642814   5.695173
    33  H    5.257937   5.171678   4.280723   3.508573   2.183224
    34  H    6.198007   5.752538   4.036566   2.834049   2.164216
    35  H    4.802728   4.599905   3.334780   2.786452   2.182305
    36  H    5.813339   5.270702   4.247453   3.253744   1.970572
    37  H    5.441721   6.631092   7.927371   8.130288   6.850279
    38  H    4.040168   5.413195   7.099812   7.616694   6.560207
    39  H    4.437938   5.618794   6.688766   6.939943   5.803969
    40  H    5.096854   5.718842   6.095506   5.849839   4.416831
    41  H    5.595451   6.490378   7.915792   8.079552   6.741845
    42  H    4.240254   5.164073   6.991833   7.448900   6.326392
    43  H    5.544515   5.889481   6.770255   6.652733   5.269954
                   11         12         13         14         15
    11  O    0.000000
    12  C    3.776675   0.000000
    13  C    4.524427   5.832769   0.000000
    14  O    4.630547   5.231262   2.434410   0.000000
    15  C    7.063010   5.413708   4.890576   5.386037   0.000000
    16  C    7.832507   6.327089   5.733542   6.673799   1.536461
    17  O    7.503814   6.324230   4.453969   4.970022   1.446473
    18  C    7.900720   5.578674   6.076679   6.046882   1.536463
    19  O    7.769110   5.362805   5.989516   5.405112   2.486986
    20  H    5.244149   3.361418   4.163806   3.385467   2.996724
    21  H    5.606912   4.778554   2.955833   2.755863   2.664665
    22  H    5.296421   4.584082   3.518845   4.618039   2.132032
    23  H    6.288253   4.093932   5.938412   6.469217   2.670012
    24  H    5.738783   2.871707   5.714283   5.572320   2.953748
    25  H    4.234423   3.501438   4.849226   5.779532   4.122497
    26  H    4.851500   2.764149   6.232927   6.627594   4.681888
    27  H    2.530032   2.132591   5.301558   5.507545   5.794548
    28  H    2.839612   4.836741   3.365184   2.398541   6.900878
    29  H    2.747891   5.548504   2.622416   3.118677   6.877285
    30  H    4.509039   1.095367   5.761750   4.905493   4.857677
    31  H    3.401184   1.096411   6.030881   5.169099   6.305157
    32  H    4.508364   1.097259   6.811618   6.318032   5.889397
    33  H    5.414712   6.135893   1.096804   2.735265   4.164915
    34  H    5.008267   6.725108   1.096013   2.657470   5.875054
    35  H    4.247394   5.838337   1.095376   3.389022   5.002688
    36  H    5.439257   5.674124   2.494366   0.972817   4.897700
    37  H    8.877205   7.297755   6.469391   7.360940   2.168618
    38  H    7.894803   6.100398   6.406609   7.287724   2.203765
    39  H    7.566466   6.595798   5.277651   6.596804   2.174412
    40  H    7.214568   6.526451   3.841452   4.796224   1.975369
    41  H    8.941773   6.669473   6.801157   6.868492   2.149040
    42  H    7.887632   5.193200   6.673231   6.619308   2.172617
    43  H    7.903823   5.894807   5.594950   5.004465   2.595272
                   16         17         18         19         20
    16  C    0.000000
    17  O    2.413074   0.000000
    18  C    2.499151   2.348090   0.000000
    19  O    3.796728   2.801982   1.427239   0.000000
    20  H    4.423819   3.389646   3.152327   2.581629   0.000000
    21  H    4.041878   2.345068   3.382829   3.049535   1.748503
    22  H    2.610737   2.762683   3.495537   4.113880   3.045533
    23  H    2.712934   4.075304   3.094835   4.004848   3.667294
    24  H    3.768903   4.174072   2.904159   3.163986   2.415623
    25  H    4.278253   5.131749   5.067660   5.659458   4.120157
    26  H    4.914349   5.927428   5.134008   5.639478   4.327576
    27  H    6.376204   6.673375   6.449358   6.569233   4.408320
    28  H    8.025102   6.838394   7.643556   7.129217   4.659377
    29  H    7.742895   6.774341   7.919518   7.690990   5.307968
    30  H    5.934017   5.714884   4.811595   4.422585   2.584971
    31  H    7.299858   7.080607   6.481848   6.107413   3.932163
    32  H    6.638229   6.959924   5.930996   5.841232   4.181324
    33  H    5.014415   3.512298   5.361631   5.325512   3.916607
    34  H    6.710459   5.277474   7.031926   6.858662   5.076427
    35  H    5.598793   4.766493   6.327291   6.455321   4.613748
    36  H    6.210063   4.281038   5.530850   4.875602   3.247696
    37  H    1.095532   2.616705   2.711307   4.022191   5.157136
    38  H    1.094448   3.385665   2.795842   4.160986   4.736989
    39  H    1.096778   2.703856   3.460809   4.633849   4.820502
    40  H    2.597134   0.973046   3.210287   3.699649   3.769650
    41  H    2.632726   2.588910   1.100310   2.078830   4.179805
    42  H    2.791149   3.318630   1.092742   2.029342   3.427261
    43  H    3.962666   2.371780   1.939745   0.972593   2.751276
                   21         22         23         24         25
    21  H    0.000000
    22  H    2.589908   0.000000
    23  H    4.282497   2.578251   0.000000
    24  H    3.654202   3.053585   1.751547   0.000000
    25  H    4.500287   2.471723   2.494019   3.070937   0.000000
    26  H    5.285121   3.686698   2.341554   2.525853   1.757159
    27  H    5.241994   4.249582   4.252660   3.840786   2.411988
    28  H    4.591627   5.561808   7.158726   6.275116   5.734457
    29  H    4.843685   5.188955   7.119480   6.654345   5.346927
    30  H    4.201530   4.426013   3.916187   2.362242   3.911290
    31  H    5.282869   5.381437   5.164730   3.906343   4.320110
    32  H    5.660409   5.173017   4.140283   3.074620   3.754140
    33  H    2.386734   3.160381   5.644605   5.502018   4.998363
    34  H    3.817743   4.592444   7.033487   6.772753   5.879448
    35  H    3.554348   3.281482   5.700405   5.738986   4.297074
    36  H    2.254207   4.435819   6.356460   5.530744   5.978313
    37  H    4.668740   3.617137   3.665134   4.626425   5.371394
    38  H    4.711981   2.993810   2.113146   3.487125   4.003577
    39  H    4.173854   2.358860   3.152611   4.339826   4.076242
    40  H    2.431611   2.489871   4.327480   4.605786   4.958248
    41  H    4.171833   4.266787   3.884921   3.943259   5.964880
    42  H    4.069418   3.775067   2.557046   2.382095   4.816696
    43  H    2.691132   4.186284   4.612320   3.874255   6.040440
                   26         27         28         29         30
    26  H    0.000000
    27  H    2.401165   0.000000
    28  H    6.501558   4.628070   0.000000
    29  H    6.506709   4.679175   1.769428   0.000000
    30  H    3.225337   3.068112   4.980205   5.842973   0.000000
    31  H    3.731890   2.450926   4.391388   5.315366   1.769070
    32  H    2.523359   2.484188   5.881207   6.521911   1.773293
    33  H    6.352320   5.813854   4.241623   3.704664   5.905020
    34  H    7.275557   6.166094   3.456696   2.598358   6.665832
    35  H    5.847666   4.933260   3.790387   2.640855   5.932540
    36  H    6.857032   6.046675   3.361549   3.879870   5.212226
    37  H    5.940645   7.455822   8.900589   8.638787   6.818733
    38  H    4.352789   6.142606   8.419071   8.169867   5.785209
    39  H    5.060893   6.302802   7.832892   7.316854   6.340252
    40  H    6.017664   6.579704   6.574937   6.281524   6.048095
    41  H    6.071267   7.498419   8.605569   8.821477   5.896152
    42  H    4.548097   6.146189   7.959859   8.275067   4.473190
    43  H    6.258697   6.976048   6.962458   7.482139   4.975861
                   31         32         33         34         35
    31  H    0.000000
    32  H    1.772661   0.000000
    33  H    6.474631   7.079480   0.000000
    34  H    6.801466   7.736697   1.775906   0.000000
    35  H    6.099804   6.730222   1.775333   1.779059   0.000000
    36  H    5.757584   6.727887   2.386531   2.753982   3.534771
    37  H    8.269243   7.596198   5.634449   7.378415   6.410168
    38  H    7.139848   6.235044   5.809854   7.436061   6.177489
    39  H    7.519613   6.967476   4.598337   6.214460   4.993272
    40  H    7.242148   7.211678   2.863947   4.631771   4.059737
    41  H    7.578803   6.982602   5.975335   7.705669   7.057801
    42  H    6.170573   5.355973   6.077449   7.686232   6.821349
    43  H    6.559311   6.496639   4.835848   6.372742   6.166414
                   36         37         38         39         40
    36  H    0.000000
    37  H    6.788462   0.000000
    38  H    6.923521   1.770963   0.000000
    39  H    6.172456   1.774725   1.771901   0.000000
    40  H    4.141304   2.909837   3.621052   2.470118   0.000000
    41  H    6.252641   2.376726   3.006346   3.643347   3.476564
    42  H    6.227356   3.129167   2.645166   3.800640   4.084470
    43  H    4.342362   4.095697   4.550071   4.673857   3.255210
                   41         42         43
    41  H    0.000000
    42  H    1.771580   0.000000
    43  H    2.344499   2.822377   0.000000
 Stoichiometry    C15H24O4
 Framework group  C1[X(C15H24O4)]
 Deg. of freedom   123
 Full point group                 C1      NOp   1
 Largest Abelian subgroup         C1      NOp   1
 Largest concise Abelian subgroup C1      NOp   1
                         Standard orientation:                         
 ---------------------------------------------------------------------
 Center     Atomic      Atomic             Coordinates (Angstroms)
 Number     Number       Type             X           Y           Z
 ---------------------------------------------------------------------
      1          6           0       -1.771733    0.682838   -0.046829
      2          6           0       -1.029947   -0.425512    0.190412
      3          6           0        0.432020   -0.489253    0.528967
      4          6           0        1.352681    0.238516   -0.486875
      5          6           0        1.247331    1.773857   -0.355622
      6          6           0       -0.062650    2.396500   -0.871614
      7          6           0       -1.355483    2.132992   -0.070004
      8          6           0       -3.173962    0.290674   -0.262123
      9          6           0       -3.304520   -1.206450   -0.040529
     10          6           0       -1.857424   -1.713875    0.079927
     11          8           0       -4.101661    1.045808   -0.556294
     12          6           0       -1.307317    2.717685    1.356751
     13          6           0       -1.427638   -2.559208   -1.125407
     14          8           0       -1.753026   -2.494078    1.286280
     15          6           0        2.837356   -0.266573   -0.438833
     16          6           0        3.592944    0.147121   -1.711097
     17          8           0        2.874795   -1.709672   -0.347460
     18          6           0        3.637848    0.199264    0.787107
     19          8           0        3.107472   -0.250727    2.033390
     20          1           0        0.583830   -0.056174    1.525271
     21          1           0        0.738893   -1.534611    0.604706
     22          1           0        0.997904   -0.036376   -1.491916
     23          1           0        2.060955    2.242118   -0.921155
     24          1           0        1.407420    2.056825    0.693304
     25          1           0       -0.222657    2.072055   -1.909247
     26          1           0        0.076867    3.485552   -0.909287
     27          1           0       -2.158249    2.665213   -0.598014
     28          1           0       -3.840470   -1.377361    0.900905
     29          1           0       -3.881379   -1.678270   -0.842268
     30          1           0       -0.564475    2.213756    1.984501
     31          1           0       -2.281662    2.616998    1.849329
     32          1           0       -1.055509    3.785209    1.325723
     33          1           0       -0.372711   -2.849313   -1.048290
     34          1           0       -2.031099   -3.473110   -1.168576
     35          1           0       -1.562536   -2.007914   -2.062277
     36          1           0       -0.888687   -2.940454    1.280013
     37          1           0        4.600562   -0.282763   -1.701269
     38          1           0        3.690688    1.232682   -1.810197
     39          1           0        3.071379   -0.227417   -2.600260
     40          1           0        2.382416   -2.069458   -1.105705
     41          1           0        4.674229   -0.151510    0.670686
     42          1           0        3.658585    1.290796    0.834136
     43          1           0        3.038023   -1.218576    1.967172
 ---------------------------------------------------------------------
 Rotational constants (GHZ):      0.5506754      0.2702553      0.2207203
 Standard basis: 6-311+G(d,p) (5D, 7F)
 There are   581 symmetry adapted cartesian basis functions of A   symmetry.
 There are   562 symmetry adapted basis functions of A   symmetry.
   562 basis functions,   876 primitive gaussians,   581 cartesian basis functions
    73 alpha electrons       73 beta electrons
       nuclear repulsion energy      1608.1433129109 Hartrees.
 NAtoms=   43 NActive=   43 NUniq=   43 SFac= 1.00D+00 NAtFMM=   60 NAOKFM=F Big=F
 Integral buffers will be    131072 words long.
 Raffenetti 2 integral format.
 Two-electron integral symmetry is turned on.
 Using the following non-standard input for PCM:
 --- end of non-standard input.
 ------------------------------------------------------------------------------
 Polarizable Continuum Model (PCM)
 =================================
 Model                : PCM (using non-symmetric T matrix).
 Atomic radii         : SMD-Coulomb.
 Polarization charges : Total charges.
 Charge compensation  : None.
 Solution method      : On-the-fly selection.
 Cavity type          : VdW (van der Waals Surface) (Alpha=1.000).
 Cavity algorithm     : GePol (No added spheres)
                        Default sphere list used, NSphG=   43.
                        Lebedev-Laikov grids with approx.  5.0 points / Ang**2.
                        Smoothing algorithm: Karplus/York (Gamma=1.0000).
                        Polarization charges: spherical gaussians, with
                                              point-specific exponents (IZeta= 3).
                        Self-potential: point-specific (ISelfS= 7).
                        Self-field    : sphere-specific E.n sum rule (ISelfD= 2).
 Solvent              : Methanol, Eps=  32.613000 Eps(inf)=   1.765709
 ------------------------------------------------------------------------------
 ------------------------------------------------------------------------------
 Atomic radii for non-electrostatic terms: SMD-CDS.
 ------------------------------------------------------------------------------
 Nuclear repulsion after PCM non-electrostatic terms =     1608.1449797545 Hartrees.
 One-electron integrals computed using PRISM.
 NBasis=   562 RedAO= T EigKep=  1.37D-06  NBF=   562
 NBsUse=   560 1.00D-06 EigRej=  8.38D-07 NBFU=   560
 Initial guess from the checkpoint file:  "DY-202A-7R_28.chk"
 B after Tr=     0.000000    0.000000    0.000000
         Rot=    1.000000    0.000000    0.000000    0.000000 Ang=   0.00 deg.
 Requested convergence on RMS density matrix=1.00D-08 within 128 cycles.
 Requested convergence on MAX density matrix=1.00D-06.
 Requested convergence on             energy=1.00D-06.
 No special actions if energy rises.
 Inv3:  Mode=1 IEnd=    21692163.
 Iteration    1 A*A^-1 deviation from unit magnitude is 5.77D-15 for   2680.
 Iteration    1 A*A^-1 deviation from orthogonality  is 3.48D-15 for   2662   2578.
 Iteration    1 A^-1*A deviation from unit magnitude is 5.55D-15 for   2680.
 Iteration    1 A^-1*A deviation from orthogonality  is 9.29D-13 for   2601   2273.
 Error on total polarization charges =  0.07162
 SCF Done:  E(RmPW1PW91) =  -887.017273547     A.U. after   12 cycles
            NFock= 12  Conv=0.93D-08     -V/T= 2.0048
 SMD-CDS (non-electrostatic) energy       (kcal/mol) =       1.05
 (included in total energy above)
 DoSCS=F DFT=T ScalE2(SS,OS)=  1.000000  1.000000
 Range of M.O.s used for correlation:     1   560
 NBasis=   562 NAE=    73 NBE=    73 NFC=     0 NFV=     0
 NROrb=    560 NOA=    73 NOB=    73 NVA=   487 NVB=   487

 **** Warning!!: The largest alpha MO coefficient is  0.13445738D+03

 NEqPCM:  Using equilibrium solvation (IEInf=0, Eps=  32.6130, EpsInf=   1.7657)
          Differentiating once with respect to magnetic field using GIAOs.
          Electric field/nuclear overlap derivatives assumed to be zero.
 FoFJK:  IHMeth= 1 ICntrl=    6127 DoSepK=F KAlg= 0 I1Cent=   0 FoldK=F
 IRaf=         1 NMat=   1 IRICut=       1 DoRegI=T DoRafI=F ISym2E= 0.
          There are     3 degrees of freedom in the 1st order CPHF.  IDoFFX=0 NUNeed=     3.
      3 vectors produced by pass  0 Test12= 1.19D-12 3.33D-08 XBig12= 2.73D+02 2.40D+00.
 AX will form     3 AO Fock derivatives at one time.
      3 vectors produced by pass  1 Test12= 1.19D-12 3.33D-08 XBig12= 7.23D-01 2.24D-01.
      3 vectors produced by pass  2 Test12= 1.19D-12 3.33D-08 XBig12= 4.25D-03 3.75D-02.
      3 vectors produced by pass  3 Test12= 1.19D-12 3.33D-08 XBig12= 2.86D-05 1.93D-03.
      3 vectors produced by pass  4 Test12= 1.19D-12 3.33D-08 XBig12= 1.78D-07 1.37D-04.
      3 vectors produced by pass  5 Test12= 1.19D-12 3.33D-08 XBig12= 8.24D-10 7.54D-06.
      3 vectors produced by pass  6 Test12= 1.19D-12 3.33D-08 XBig12= 3.03D-12 3.45D-07.
 InvSVY:  IOpt=1 It=  1 EMax= 7.11D-15
 Solved reduced A of dimension    21 with     3 vectors.
 Calculating GIAO nuclear magnetic shielding tensors.
 SCF GIAO Magnetic shielding tensor (ppm):
      1  C    Isotropic =    35.1711   Anisotropy =   139.6758
   XX=   -29.6509   YX=   -25.1591   ZX=   -30.4754
   XY=   -24.6381   YY=    13.4902   ZY=     5.6932
   XZ=   -31.2526   YZ=     0.6518   ZZ=   121.6742
   Eigenvalues:   -45.4001    22.6252   128.2883
      2  C    Isotropic =    -7.8456   Anisotropy =   205.1033
   XX=   -80.4351   YX=   -40.4301   ZX=   -44.1395
   XY=   -35.0636   YY=   -58.2885   ZY=    -3.8116
   XZ=   -60.0944   YZ=     7.9191   ZZ=   115.1870
   Eigenvalues:  -116.1901   -36.2365   128.8900
      3  C    Isotropic =   155.4347   Anisotropy =    22.3393
   XX=   159.5303   YX=     5.1008   ZX=    -5.4323
   XY=     2.3521   YY=   140.2070   ZY=    -0.8176
   XZ=    -4.9728   YZ=    -7.6179   ZZ=   166.5667
   Eigenvalues:   139.1178   156.8586   170.3275
      4  C    Isotropic =   135.3879   Anisotropy =    29.0828
   XX=   148.2283   YX=   -13.5410   ZX=     4.5941
   XY=    -8.2458   YY=   126.7468   ZY=     3.2861
   XZ=    10.3545   YZ=    -2.8449   ZZ=   131.1885
   Eigenvalues:   121.0858   130.3014   154.7764
      5  C    Isotropic =   156.1371   Anisotropy =    26.6104
   XX=   150.6291   YX=    -2.0022   ZX=     1.6983
   XY=    -0.2321   YY=   173.6997   ZY=    -3.0138
   XZ=    -1.7069   YZ=    -0.8310   ZZ=   144.0826
   Eigenvalues:   143.9575   150.5765   173.8774
      6  C    Isotropic =   151.9487   Anisotropy =    14.9608
   XX=   153.2661   YX=    -3.7402   ZX=    -8.9453
   XY=    -4.7595   YY=   150.2752   ZY=    -0.6168
   XZ=    -5.8341   YZ=     4.6110   ZZ=   152.3047
   Eigenvalues:   144.8688   149.0547   161.9225
      7  C    Isotropic =   156.3695   Anisotropy =    13.8386
   XX=   153.0385   YX=     3.0253   ZX=    -4.7988
   XY=     3.7062   YY=   155.8720   ZY=     1.2165
   XZ=   -11.5857   YZ=     4.5369   ZZ=   160.1979
   Eigenvalues:   145.7665   157.7466   165.5952
      8  C    Isotropic =   -30.3261   Anisotropy =   158.3673
   XX=   -79.5595   YX=   -10.5191   ZX=   -28.5873
   XY=   -16.7396   YY=   -78.9113   ZY=    22.6905
   XZ=   -23.3450   YZ=    18.3764   ZZ=    67.4926
   Eigenvalues:   -93.0164   -73.2139    75.2521
      9  C    Isotropic =   133.9799   Anisotropy =    31.2186
   XX=   137.9617   YX=   -13.7467   ZX=    -6.0486
   XY=    -9.3268   YY=   146.8439   ZY=     2.0241
   XZ=     1.8795   YZ=    -2.4202   ZZ=   117.1342
   Eigenvalues:   116.8528   130.2946   154.7923
     10  C    Isotropic =   105.5375   Anisotropy =    38.0304
   XX=    97.4700   YX=     4.9419   ZX=     0.4611
   XY=     5.3798   YY=   104.6673   ZY=   -18.1956
   XZ=     5.4065   YZ=   -23.2497   ZZ=   114.4751
   Eigenvalues:    85.4157   100.3056   130.8911
     11  O    Isotropic =  -159.7079   Anisotropy =   791.0737
   XX=  -460.4278   YX=   150.7838   ZX=  -182.4032
   XY=   108.8949   YY=  -334.7658   ZY=   136.0991
   XZ=  -146.7939   YZ=   142.5247   ZZ=   316.0699
   Eigenvalues:  -592.1614  -254.6369   367.6746
     12  C    Isotropic =   171.0395   Anisotropy =    28.1238
   XX=   154.5814   YX=     4.3918   ZX=    -3.8037
   XY=     7.3995   YY=   177.1485   ZY=     8.5553
   XZ=    -6.7220   YZ=    12.0454   ZZ=   181.3886
   Eigenvalues:   151.0559   172.2739   189.7887
     13  C    Isotropic =   160.8837   Anisotropy =    39.6834
   XX=   145.2823   YX=    -7.3091   ZX=    -8.2974
   XY=    -9.7238   YY=   159.0895   ZY=    15.3001
   XZ=    -3.5883   YZ=    11.8256   ZZ=   178.2794
   Eigenvalues:   141.2146   154.0973   187.3394
     14  O    Isotropic =   255.5415   Anisotropy =    63.0126
   XX=   257.1777   YX=   -33.2502   ZX=     3.0485
   XY=   -22.3471   YY=   215.7528   ZY=    -6.0909
   XZ=    -7.6121   YZ=   -27.6141   ZZ=   293.6939
   Eigenvalues:   199.0526   270.0220   297.5498
     15  C    Isotropic =   106.7099   Anisotropy =    46.4086
   XX=    95.8772   YX=    -5.1750   ZX=    -4.5449
   XY=    -3.1469   YY=   137.2280   ZY=     3.8237
   XZ=    -3.4284   YZ=    -3.4738   ZZ=    87.0246
   Eigenvalues:    85.4590    97.0218   137.6490
     16  C    Isotropic =   161.5621   Anisotropy =    45.9294
   XX=   159.3485   YX=     5.1128   ZX=   -17.3542
   XY=     5.2482   YY=   144.8670   ZY=    -8.7504
   XZ=   -15.9535   YZ=   -10.6315   ZZ=   180.4708
   Eigenvalues:   142.3132   150.1914   192.1817
     17  O    Isotropic =   254.1423   Anisotropy =    54.0323
   XX=   250.9699   YX=     2.3411   ZX=    23.4214
   XY=     4.3821   YY=   271.0168   ZY=    14.1666
   XZ=    21.1596   YZ=    34.8736   ZZ=   240.4401
   Eigenvalues:   216.7016   255.5614   290.1638
     18  C    Isotropic =   116.7231   Anisotropy =    58.2061
   XX=   111.3240   YX=     8.2649   ZX=    -7.8539
   XY=    12.9728   YY=    88.4921   ZY=   -12.8802
   XZ=   -12.3817   YZ=    -9.4106   ZZ=   150.3530
   Eigenvalues:    83.5883   111.0538   155.5271
     19  O    Isotropic =   307.3860   Anisotropy =    35.0417
   XX=   310.3710   YX=    14.8195   ZX=   -11.8509
   XY=     6.7374   YY=   324.0579   ZY=     0.9654
   XZ=    10.9857   YZ=    12.5274   ZZ=   287.7291
   Eigenvalues:   286.2610   305.1500   330.7471
     20  H    Isotropic =    28.9614   Anisotropy =     4.7149
   XX=    29.6060   YX=     0.0221   ZX=     0.4048
   XY=    -0.1703   YY=    25.8279   ZY=     0.3214
   XZ=     1.7627   YZ=     1.8939   ZZ=    31.4502
   Eigenvalues:    25.5978    29.1817    32.1046
     21  H    Isotropic =    28.4192   Anisotropy =     7.7008
   XX=    32.5670   YX=     1.3357   ZX=    -1.2742
   XY=     1.7814   YY=    30.2236   ZY=    -0.8551
   XZ=    -0.6599   YZ=    -2.0136   ZZ=    22.4668
   Eigenvalues:    22.1645    29.5400    33.5530
     22  H    Isotropic =    30.3467   Anisotropy =     2.4819
   XX=    31.4423   YX=     0.0246   ZX=     0.4352
   XY=    -0.0542   YY=    28.0891   ZY=     1.4061
   XZ=    -1.1161   YZ=     0.6880   ZZ=    31.5088
   Eigenvalues:    27.7923    31.2466    32.0013
     23  H    Isotropic =    29.9509   Anisotropy =     7.5636
   XX=    33.3238   YX=    -0.0111   ZX=    -3.3024
   XY=     0.7328   YY=    31.9036   ZY=    -3.1328
   XZ=    -2.9075   YZ=    -2.9637   ZZ=    24.6252
   Eigenvalues:    22.7639    32.0955    34.9933
     24  H    Isotropic =    29.7313   Anisotropy =     4.0587
   XX=    30.4348   YX=    -1.6814   ZX=     2.3136
   XY=    -1.5483   YY=    29.6386   ZY=     3.1826
   XZ=     1.3230   YZ=     2.9074   ZZ=    29.1206
   Eigenvalues:    25.1952    31.5617    32.4371
     25  H    Isotropic =    30.1958   Anisotropy =     7.2629
   XX=    29.4895   YX=    -1.2063   ZX=     0.4565
   XY=    -1.3725   YY=    26.3384   ZY=    -1.4189
   XZ=    -0.1722   YZ=    -1.5522   ZZ=    34.7596
   Eigenvalues:    25.6750    29.8747    35.0378
     26  H    Isotropic =    29.8857   Anisotropy =     9.8762
   XX=    28.8740   YX=    -0.2787   ZX=    -0.8761
   XY=    -0.6217   YY=    35.3806   ZY=    -3.2696
   XZ=    -1.3253   YZ=    -3.6698   ZZ=    25.4026
   Eigenvalues:    24.0250    29.1623    36.4699
     27  H    Isotropic =    28.8410   Anisotropy =     9.3338
   XX=    33.1195   YX=    -1.4280   ZX=     2.8746
   XY=    -2.8145   YY=    26.5047   ZY=    -1.5078
   XZ=     3.0414   YZ=    -1.6031   ZZ=    26.8988
   Eigenvalues:    25.0997    26.3598    35.0635
     28  H    Isotropic =    29.0631   Anisotropy =     6.8711
   XX=    32.0063   YX=    -0.3414   ZX=    -2.6938
   XY=    -0.3331   YY=    26.9728   ZY=    -0.5534
   XZ=    -3.2211   YZ=    -2.2270   ZZ=    28.2102
   Eigenvalues:    25.3817    28.1638    33.6438
     29  H    Isotropic =    29.0335   Anisotropy =     6.1620
   XX=    31.6952   YX=    -0.5055   ZX=     2.1983
   XY=     0.4337   YY=    28.1126   ZY=     2.1675
   XZ=     3.0794   YZ=     2.5238   ZZ=    27.2928
   Eigenvalues:    24.6792    29.2799    33.1415
     30  H    Isotropic =    30.3064   Anisotropy =     5.1610
   XX=    29.7775   YX=    -3.3690   ZX=     0.9794
   XY=    -2.7489   YY=    28.6129   ZY=     0.6347
   XZ=     3.0532   YZ=     1.0044   ZZ=    32.5287
   Eigenvalues:    25.5432    31.6289    33.7470
     31  H    Isotropic =    30.8144   Anisotropy =     9.5467
   XX=    32.6787   YX=    -0.9215   ZX=    -3.9269
   XY=    -0.2662   YY=    28.0511   ZY=     1.8306
   XZ=    -5.0631   YZ=     2.9255   ZZ=    31.7136
   Eigenvalues:    26.2932    28.9713    37.1789
     32  H    Isotropic =    30.8586   Anisotropy =    11.1988
   XX=    27.1621   YX=     0.2261   ZX=    -0.9622
   XY=     0.5227   YY=    37.2069   ZY=     2.5737
   XZ=     0.0382   YZ=     4.1383   ZZ=    28.2068
   Eigenvalues:    26.5684    27.6829    38.3245
     33  H    Isotropic =    30.1154   Anisotropy =     5.9968
   XX=    33.8514   YX=    -0.0972   ZX=     0.1383
   XY=    -1.2614   YY=    29.5026   ZY=     1.9984
   XZ=    -1.1951   YZ=     3.5671   ZZ=    26.9923
   Eigenvalues:    25.1940    31.0389    34.1133
     34  H    Isotropic =    30.0238   Anisotropy =     9.4597
   XX=    28.9886   YX=     2.5506   ZX=     0.4576
   XY=     3.3286   YY=    33.6239   ZY=     2.6153
   XZ=     0.9207   YZ=     4.1727   ZZ=    27.4589
   Eigenvalues:    25.8159    27.9252    36.3303
     35  H    Isotropic =    30.6035   Anisotropy =     8.2363
   XX=    27.6074   YX=     0.4533   ZX=     0.3256
   XY=     0.2506   YY=    28.1590   ZY=    -0.3157
   XZ=     0.9810   YZ=     0.3171   ZZ=    36.0440
   Eigenvalues:    27.3958    28.3202    36.0944
     36  H    Isotropic =    29.3178   Anisotropy =    14.7713
   XX=    35.0944   YX=    -5.2625   ZX=     0.5971
   XY=    -6.1275   YY=    28.5490   ZY=    -4.7271
   XZ=     1.6565   YZ=    -4.5350   ZZ=    24.3100
   Eigenvalues:    20.9389    27.8491    39.1653
     37  H    Isotropic =    30.7034   Anisotropy =     9.8944
   XX=    35.7347   YX=    -2.2829   ZX=    -2.6147
   XY=    -1.1924   YY=    26.8236   ZY=    -0.4626
   XZ=    -3.6893   YZ=     0.3798   ZZ=    29.5518
   Eigenvalues:    26.3238    28.4866    37.2996
     38  H    Isotropic =    30.1675   Anisotropy =     8.3955
   XX=    29.1748   YX=     1.7053   ZX=    -3.5724
   XY=     1.0411   YY=    33.0809   ZY=    -2.3369
   XZ=    -3.3895   YZ=    -3.5919   ZZ=    28.2467
   Eigenvalues:    24.9447    29.7933    35.7644
     39  H    Isotropic =    30.8413   Anisotropy =     8.0553
   XX=    29.3115   YX=     0.0140   ZX=    -1.1911
   XY=     0.2478   YY=    27.2592   ZY=     0.8766
   XZ=     0.1792   YZ=     1.9560   ZZ=    35.9534
   Eigenvalues:    27.0151    29.2974    36.2116
     40  H    Isotropic =    30.0685   Anisotropy =    15.3532
   XX=    27.8304   YX=     2.7933   ZX=     5.1171
   XY=     3.4388   YY=    32.2605   ZY=     6.6259
   XZ=     4.5054   YZ=     6.5323   ZZ=    30.1144
   Eigenvalues:    23.3770    26.5245    40.3039
     41  H    Isotropic =    28.0992   Anisotropy =     7.2384
   XX=    32.6665   YX=    -0.1835   ZX=    -0.1334
   XY=     1.2600   YY=    22.3856   ZY=    -1.4383
   XZ=    -1.5783   YZ=    -0.6352   ZZ=    29.2455
   Eigenvalues:    22.2163    29.1565    32.9248
     42  H    Isotropic =    27.8924   Anisotropy =     3.4500
   XX=    27.8073   YX=     2.1495   ZX=     1.0841
   XY=     1.6630   YY=    28.4880   ZY=     0.7129
   XZ=     1.1985   YZ=    -1.2573   ZZ=    27.3818
   Eigenvalues:    25.5787    27.9060    30.1924
     43  H    Isotropic =    29.4944   Anisotropy =    14.3726
   XX=    21.2841   YX=     1.5462   ZX=     1.7328
   XY=     1.1382   YY=    38.6963   ZY=    -1.2174
   XZ=     0.1522   YZ=    -2.3494   ZZ=    28.5029
   Eigenvalues:    21.0230    28.3841    39.0762
 End of Minotr F.D. properties file   721 does not exist.
 End of Minotr F.D. properties file   722 does not exist.
 End of Minotr F.D. properties file   788 does not exist.

 **********************************************************************

            Population analysis using the SCF density.

 **********************************************************************

 Orbital symmetries:
       Occupied  (A) (A) (A) (A) (A) (A) (A) (A) (A) (A) (A) (A)
                 (A) (A) (A) (A) (A) (A) (A) (A) (A) (A) (A) (A)
                 (A) (A) (A) (A) (A) (A) (A) (A) (A) (A) (A) (A)
                 (A) (A) (A) (A) (A) (A) (A) (A) (A) (A) (A) (A)
                 (A) (A) (A) (A) (A) (A) (A) (A) (A) (A) (A) (A)
                 (A) (A) (A) (A) (A) (A) (A) (A) (A) (A) (A) (A)
                 (A)
       Virtual   (A) (A) (A) (A) (A) (A) (A) (A) (A) (A) (A) (A)
                 (A) (A) (A) (A) (A) (A) (A) (A) (A) (A) (A) (A)
                 (A) (A) (A) (A) (A) (A) (A) (A) (A) (A) (A) (A)
                 (A) (A) (A) (A) (A) (A) (A) (A) (A) (A) (A) (A)
                 (A) (A) (A) (A) (A) (A) (A) (A) (A) (A) (A) (A)
                 (A) (A) (A) (A) (A) (A) (A) (A) (A) (A) (A) (A)
                 (A) (A) (A) (A) (A) (A) (A) (A) (A) (A) (A) (A)
                 (A) (A) (A) (A) (A) (A) (A) (A) (A) (A) (A) (A)
                 (A) (A) (A) (A) (A) (A) (A) (A) (A) (A) (A) (A)
                 (A) (A) (A) (A) (A) (A) (A) (A) (A) (A) (A) (A)
                 (A) (A) (A) (A) (A) (A) (A) (A) (A) (A) (A) (A)
                 (A) (A) (A) (A) (A) (A) (A) (A) (A) (A) (A) (A)
                 (A) (A) (A) (A) (A) (A) (A) (A) (A) (A) (A) (A)
                 (A) (A) (A) (A) (A) (A) (A) (A) (A) (A) (A) (A)
                 (A) (A) (A) (A) (A) (A) (A) (A) (A) (A) (A) (A)
                 (A) (A) (A) (A) (A) (A) (A) (A) (A) (A) (A) (A)
                 (A) (A) (A) (A) (A) (A) (A) (A) (A) (A) (A) (A)
                 (A) (A) (A) (A) (A) (A) (A) (A) (A) (A) (A) (A)
                 (A) (A) (A) (A) (A) (A) (A) (A) (A) (A) (A) (A)
                 (A) (A) (A) (A) (A) (A) (A) (A) (A) (A) (A) (A)
                 (A) (A) (A) (A) (A) (A) (A) (A) (A) (A) (A) (A)
                 (A) (A) (A) (A) (A) (A) (A) (A) (A) (A) (A) (A)
                 (A) (A) (A) (A) (A) (A) (A) (A) (A) (A) (A) (A)
                 (A) (A) (A) (A) (A) (A) (A) (A) (A) (A) (A) (A)
                 (A) (A) (A) (A) (A) (A) (A) (A) (A) (A) (A) (A)
                 (A) (A) (A) (A) (A) (A) (A) (A) (A) (A) (A) (A)
                 (A) (A) (A) (A) (A) (A) (A) (A) (A) (A) (A) (A)
                 (A) (A) (A) (A) (A) (A) (A) (A) (A) (A) (A) (A)
                 (A) (A) (A) (A) (A) (A) (A) (A) (A) (A) (A) (A)
                 (A) (A) (A) (A) (A) (A) (A) (A) (A) (A) (A) (A)
                 (A) (A) (A) (A) (A) (A) (A) (A) (A) (A) (A) (A)
                 (A) (A) (A) (A) (A) (A) (A) (A) (A) (A) (A) (A)
                 (A) (A) (A) (A) (A) (A) (A) (A) (A) (A) (A) (A)
                 (A) (A) (A) (A) (A) (A) (A) (A) (A) (A) (A) (A)
                 (A) (A) (A) (A) (A) (A) (A) (A) (A) (A) (A) (A)
                 (A) (A) (A) (A) (A) (A) (A) (A) (A) (A) (A) (A)
                 (A) (A) (A) (A) (A) (A) (A) (A) (A) (A) (A) (A)
                 (A) (A) (A) (A) (A) (A) (A) (A) (A) (A) (A) (A)
                 (A) (A) (A) (A) (A) (A) (A) (A) (A) (A) (A) (A)
                 (A) (A) (A) (A) (A) (A) (A) (A) (A) (A) (A) (A)
                 (A) (A) (A) (A) (A) (A) (A)
 The electronic state is 1-A.
 Alpha  occ. eigenvalues --  -19.22649 -19.22154 -19.22048 -19.21064 -10.32662
 Alpha  occ. eigenvalues --  -10.30776 -10.29656 -10.27359 -10.26443 -10.24248
 Alpha  occ. eigenvalues --  -10.24213 -10.24003 -10.23507 -10.23238 -10.22441
 Alpha  occ. eigenvalues --  -10.22377 -10.22329 -10.21783 -10.21571  -1.07247
 Alpha  occ. eigenvalues --   -1.06556  -1.06076  -1.04244  -0.88947  -0.84007
 Alpha  occ. eigenvalues --   -0.81648  -0.78208  -0.76755  -0.74533  -0.71282
 Alpha  occ. eigenvalues --   -0.69840  -0.67937  -0.65801  -0.62958  -0.60582
 Alpha  occ. eigenvalues --   -0.58075  -0.57524  -0.54002  -0.51995  -0.50873
 Alpha  occ. eigenvalues --   -0.50696  -0.49109  -0.48766  -0.47119  -0.46420
 Alpha  occ. eigenvalues --   -0.45591  -0.44897  -0.44274  -0.43863  -0.43216
 Alpha  occ. eigenvalues --   -0.42215  -0.42091  -0.40915  -0.40377  -0.40207
 Alpha  occ. eigenvalues --   -0.39593  -0.39035  -0.38841  -0.38170  -0.37392
 Alpha  occ. eigenvalues --   -0.36099  -0.35662  -0.35389  -0.34885  -0.34505
 Alpha  occ. eigenvalues --   -0.33329  -0.32749  -0.32117  -0.30346  -0.29391
 Alpha  occ. eigenvalues --   -0.28485  -0.27165  -0.26638
 Alpha virt. eigenvalues --   -0.05275   0.00459   0.01819   0.01987   0.02006
 Alpha virt. eigenvalues --    0.03422   0.03613   0.03851   0.04384   0.04561
 Alpha virt. eigenvalues --    0.05183   0.05506   0.06061   0.06314   0.06857
 Alpha virt. eigenvalues --    0.07072   0.07208   0.07926   0.08112   0.08637
 Alpha virt. eigenvalues --    0.08799   0.09321   0.09723   0.10151   0.10559
 Alpha virt. eigenvalues --    0.10829   0.11563   0.11938   0.12191   0.12434
 Alpha virt. eigenvalues --    0.12755   0.13351   0.13607   0.13668   0.14528
 Alpha virt. eigenvalues --    0.15222   0.15576   0.15928   0.16436   0.16682
 Alpha virt. eigenvalues --    0.16811   0.17080   0.17401   0.17728   0.18089
 Alpha virt. eigenvalues --    0.18255   0.18681   0.19034   0.19288   0.19675
 Alpha virt. eigenvalues --    0.19938   0.20328   0.20530   0.20803   0.20995
 Alpha virt. eigenvalues --    0.21362   0.21648   0.21742   0.21808   0.22560
 Alpha virt. eigenvalues --    0.22870   0.23056   0.23129   0.23720   0.23894
 Alpha virt. eigenvalues --    0.24261   0.24793   0.25276   0.25457   0.25604
 Alpha virt. eigenvalues --    0.25767   0.26098   0.26544   0.26703   0.27212
 Alpha virt. eigenvalues --    0.27447   0.27785   0.28057   0.28434   0.28625
 Alpha virt. eigenvalues --    0.28887   0.29427   0.29590   0.29919   0.30195
 Alpha virt. eigenvalues --    0.30791   0.30916   0.31622   0.31720   0.32344
 Alpha virt. eigenvalues --    0.32631   0.32962   0.33221   0.33609   0.34250
 Alpha virt. eigenvalues --    0.35015   0.35095   0.35345   0.35404   0.36047
 Alpha virt. eigenvalues --    0.36430   0.37279   0.37545   0.37812   0.38325
 Alpha virt. eigenvalues --    0.38892   0.39431   0.39593   0.40213   0.40779
 Alpha virt. eigenvalues --    0.41439   0.42211   0.43671   0.44236   0.44830
 Alpha virt. eigenvalues --    0.45340   0.45840   0.46385   0.48091   0.48552
 Alpha virt. eigenvalues --    0.48959   0.49299   0.49896   0.50734   0.51129
 Alpha virt. eigenvalues --    0.52663   0.53051   0.54505   0.54781   0.55475
 Alpha virt. eigenvalues --    0.55821   0.56826   0.56989   0.57891   0.58615
 Alpha virt. eigenvalues --    0.59252   0.59887   0.60204   0.61875   0.62073
 Alpha virt. eigenvalues --    0.62479   0.63419   0.64554   0.64918   0.66064
 Alpha virt. eigenvalues --    0.66553   0.67002   0.67393   0.67861   0.68546
 Alpha virt. eigenvalues --    0.68918   0.69247   0.69785   0.70044   0.70873
 Alpha virt. eigenvalues --    0.71383   0.71445   0.72426   0.72769   0.73122
 Alpha virt. eigenvalues --    0.73734   0.74112   0.74889   0.75427   0.75859
 Alpha virt. eigenvalues --    0.76023   0.76676   0.77227   0.77287   0.78009
 Alpha virt. eigenvalues --    0.78258   0.78646   0.79075   0.79633   0.81042
 Alpha virt. eigenvalues --    0.81493   0.82164   0.82884   0.83384   0.83998
 Alpha virt. eigenvalues --    0.84478   0.84985   0.87101   0.87758   0.89584
 Alpha virt. eigenvalues --    0.91992   0.92876   0.93154   0.94292   0.96244
 Alpha virt. eigenvalues --    0.97282   0.98269   0.99144   0.99787   1.01214
 Alpha virt. eigenvalues --    1.03192   1.04477   1.06687   1.08563   1.09136
 Alpha virt. eigenvalues --    1.10282   1.11601   1.12381   1.13572   1.15330
 Alpha virt. eigenvalues --    1.15567   1.17395   1.18628   1.19850   1.19883
 Alpha virt. eigenvalues --    1.21354   1.21992   1.23222   1.23955   1.25450
 Alpha virt. eigenvalues --    1.26297   1.26838   1.27317   1.28041   1.28728
 Alpha virt. eigenvalues --    1.30215   1.32106   1.32163   1.33478   1.34553
 Alpha virt. eigenvalues --    1.35573   1.37278   1.37910   1.38756   1.40608
 Alpha virt. eigenvalues --    1.42926   1.43455   1.45108   1.45819   1.46289
 Alpha virt. eigenvalues --    1.47376   1.48169   1.48761   1.49120   1.50623
 Alpha virt. eigenvalues --    1.51679   1.52006   1.52168   1.54082   1.54510
 Alpha virt. eigenvalues --    1.55244   1.55641   1.56364   1.57573   1.58112
 Alpha virt. eigenvalues --    1.59032   1.59798   1.60544   1.61022   1.61719
 Alpha virt. eigenvalues --    1.62024   1.63271   1.63439   1.64399   1.64890
 Alpha virt. eigenvalues --    1.65719   1.66246   1.66341   1.67555   1.68226
 Alpha virt. eigenvalues --    1.68817   1.69315   1.70153   1.70794   1.71983
 Alpha virt. eigenvalues --    1.72562   1.72936   1.73870   1.74287   1.74815
 Alpha virt. eigenvalues --    1.75451   1.76573   1.76832   1.77529   1.79417
 Alpha virt. eigenvalues --    1.80025   1.80517   1.80756   1.81718   1.82199
 Alpha virt. eigenvalues --    1.83973   1.85708   1.85921   1.85936   1.87200
 Alpha virt. eigenvalues --    1.87940   1.88508   1.90019   1.90541   1.91749
 Alpha virt. eigenvalues --    1.93222   1.94716   1.95463   1.96779   1.97729
 Alpha virt. eigenvalues --    1.98127   1.98774   1.99978   2.00309   2.02018
 Alpha virt. eigenvalues --    2.04972   2.05301   2.06214   2.08492   2.10089
 Alpha virt. eigenvalues --    2.10442   2.11604   2.12499   2.14626   2.15307
 Alpha virt. eigenvalues --    2.16186   2.16912   2.17803   2.18798   2.20115
 Alpha virt. eigenvalues --    2.21045   2.21443   2.22942   2.23773   2.23977
 Alpha virt. eigenvalues --    2.24137   2.27806   2.29245   2.30335   2.32276
 Alpha virt. eigenvalues --    2.32655   2.33157   2.34590   2.37098   2.38841
 Alpha virt. eigenvalues --    2.39574   2.41208   2.43536   2.44508   2.45838
 Alpha virt. eigenvalues --    2.48075   2.49568   2.51446   2.52334   2.53114
 Alpha virt. eigenvalues --    2.53258   2.54872   2.55555   2.56641   2.57679
 Alpha virt. eigenvalues --    2.58017   2.58545   2.59560   2.60379   2.61250
 Alpha virt. eigenvalues --    2.61788   2.62388   2.63914   2.65548   2.66221
 Alpha virt. eigenvalues --    2.66852   2.67864   2.68248   2.69280   2.69931
 Alpha virt. eigenvalues --    2.71974   2.72709   2.73234   2.74808   2.75613
 Alpha virt. eigenvalues --    2.77046   2.78933   2.79632   2.80608   2.81943
 Alpha virt. eigenvalues --    2.82470   2.83374   2.85052   2.86788   2.87526
 Alpha virt. eigenvalues --    2.88632   2.89507   2.90391   2.91516   2.92751
 Alpha virt. eigenvalues --    2.94242   2.95652   2.95921   2.98201   2.99872
 Alpha virt. eigenvalues --    3.00016   3.00431   3.02641   3.05279   3.06725
 Alpha virt. eigenvalues --    3.07996   3.10262   3.10429   3.10871   3.13326
 Alpha virt. eigenvalues --    3.14647   3.15703   3.17115   3.17946   3.19055
 Alpha virt. eigenvalues --    3.19793   3.21509   3.22613   3.24545   3.24755
 Alpha virt. eigenvalues --    3.26864   3.29221   3.30631   3.32270   3.36045
 Alpha virt. eigenvalues --    3.36470   3.38413   3.39469   3.41939   3.43832
 Alpha virt. eigenvalues --    3.49964   3.51720   3.61049   3.62638   3.66284
 Alpha virt. eigenvalues --    3.72164   3.79436   3.79959   3.81023   3.82743
 Alpha virt. eigenvalues --    3.84185   3.84522   3.85202   3.85771   3.87318
 Alpha virt. eigenvalues --    3.88420   3.91016   3.91469   3.91765   3.92709
 Alpha virt. eigenvalues --    3.95210   4.01707   4.06940   4.08911   4.12892
 Alpha virt. eigenvalues --    4.16501   4.17402   4.22082   4.28034   4.29287
 Alpha virt. eigenvalues --    4.33889   4.34786   4.38305   4.43300   4.46113
 Alpha virt. eigenvalues --    4.56357   5.12031   5.18764   5.18787   5.21258
 Alpha virt. eigenvalues --    5.26408   5.45632   5.47334   5.47635   5.66389
 Alpha virt. eigenvalues --    5.69272   5.69889   5.77707  23.73434  23.83506
 Alpha virt. eigenvalues --   23.86928  23.90533  23.95200  23.96852  24.00258
 Alpha virt. eigenvalues --   24.01629  24.03326  24.06257  24.06675  24.06742
 Alpha virt. eigenvalues --   24.08354  24.12688  24.28494  50.04983  50.05996
 Alpha virt. eigenvalues --   50.07958  50.13744
          Condensed to atoms (all electrons):
               1          2          3          4          5          6
     1  C   14.492830   3.140808  -2.529279   1.075723  -0.145011   0.173954
     2  C    3.140808  17.189222  -3.086360  -1.965311   0.059948   0.586116
     3  C   -2.529279  -3.086360  11.001583  -2.289193   0.080505  -0.030537
     4  C    1.075723  -1.965311  -2.289193  14.739259  -2.078485  -0.384124
     5  C   -0.145011   0.059948   0.080505  -2.078485   9.578178  -1.482426
     6  C    0.173954   0.586116  -0.030537  -0.384124  -1.482426  10.223414
     7  C   -4.695779  -1.678341   1.789119   0.196988  -0.288317  -2.232322
     8  C   -1.725093  -0.825238  -2.463804   0.140906  -0.300077  -0.043493
     9  C    1.601034   3.315023  -0.246332   0.249755   0.115092  -0.083787
    10  C   -4.604191  -9.971880   3.206724  -0.886741   0.362895   0.195302
    11  O    0.039233   0.081241   0.012315   0.001685   0.000407   0.012894
    12  C   -0.456790  -0.055431  -0.045496  -0.005583  -0.233771   0.027175
    13  C   -0.167553  -0.296901   0.014002  -0.174111  -0.054342   0.021272
    14  O   -0.023337  -0.261279   0.019857   0.006085   0.002892  -0.011081
    15  C   -0.301046   0.378671   0.750608  -3.813801  -0.076230  -0.694661
    16  C   -0.178335  -0.196200  -0.332617   0.051401   0.514990   0.015234
    17  O   -0.052037  -0.123895   0.043055  -0.321030   0.128421   0.003801
    18  C    0.013007  -0.137407  -0.136578   0.657617  -0.322637  -0.046152
    19  O    0.031673   0.069271   0.144847   0.055976  -0.068472   0.022218
    20  H   -0.048918  -0.021133   0.476667  -0.019623  -0.028492  -0.016426
    21  H    0.006199  -0.066090   0.330910   0.005232   0.041279   0.001042
    22  H    0.034581   0.005066  -0.026487   0.426075   0.006605  -0.046188
    23  H   -0.023496   0.005531   0.040936  -0.124327   0.426064  -0.086486
    24  H    0.019204  -0.031000  -0.018650   0.013069   0.477920  -0.050733
    25  H   -0.008998  -0.023879  -0.007470  -0.000557  -0.045292   0.471465
    26  H    0.030377   0.018432   0.008732   0.005637  -0.069883   0.468949
    27  H   -0.132708   0.020443   0.005233   0.011691  -0.025605  -0.037439
    28  H    0.000685  -0.035203   0.012559   0.000505  -0.000445  -0.001140
    29  H    0.028937   0.022604   0.002205   0.000140  -0.000533   0.001355
    30  H   -0.073130  -0.014969   0.007233   0.031471  -0.010967  -0.074642
    31  H   -0.064489   0.006591   0.019157  -0.010770   0.003671   0.030483
    32  H    0.068683   0.020459  -0.003687  -0.006790   0.003625   0.023065
    33  H   -0.014409  -0.080809   0.044394   0.002365   0.000351   0.002021
    34  H    0.004817   0.102778  -0.012534   0.000266   0.000334  -0.000907
    35  H   -0.015070  -0.072947  -0.007292  -0.005788   0.004157   0.004412
    36  H    0.029348   0.225604  -0.068980   0.040915  -0.002784   0.000100
    37  H    0.000246  -0.000675  -0.000484   0.108246  -0.002834   0.000789
    38  H    0.001202   0.000954   0.001869  -0.087353  -0.006441   0.004432
    39  H    0.000517   0.000456   0.007465  -0.047286   0.024292  -0.005660
    40  H    0.008030   0.009879   0.033659   0.005998  -0.017718   0.006279
    41  H    0.002042   0.000429   0.015622   0.090076  -0.007756   0.005497
    42  H   -0.002425   0.010321   0.021150  -0.120323   0.029159   0.001794
    43  H    0.001843   0.012748   0.010847  -0.070497  -0.001447  -0.000553
               7          8          9         10         11         12
     1  C   -4.695779  -1.725093   1.601034  -4.604191   0.039233  -0.456790
     2  C   -1.678341  -0.825238   3.315023  -9.971880   0.081241  -0.055431
     3  C    1.789119  -2.463804  -0.246332   3.206724   0.012315  -0.045496
     4  C    0.196988   0.140906   0.249755  -0.886741   0.001685  -0.005583
     5  C   -0.288317  -0.300077   0.115092   0.362895   0.000407  -0.233771
     6  C   -2.232322  -0.043493  -0.083787   0.195302   0.012894   0.027175
     7  C   12.602643  -1.102703  -0.499861   0.419917  -0.071546   0.271641
     8  C   -1.102703  13.222762  -2.835109   1.364992   0.302086   0.109416
     9  C   -0.499861  -2.835109  12.243455  -6.787396  -0.053980  -0.174443
    10  C    0.419917   1.364992  -6.787396  21.482532  -0.075789   0.160444
    11  O   -0.071546   0.302086  -0.053980  -0.075789   8.226676  -0.053215
    12  C    0.271641   0.109416  -0.174443   0.160444  -0.053215   6.153359
    13  C   -0.076690   0.365810  -0.963600   0.369791  -0.002434   0.006478
    14  O    0.022855  -0.033481  -0.243941   0.642389  -0.001116  -0.002825
    15  C    0.732512  -0.060036   0.050073  -0.343789  -0.000835  -0.022907
    16  C    0.013099  -0.041373   0.010938   0.100369   0.000069   0.000451
    17  O    0.003357  -0.009290   0.002512   0.074164  -0.000006   0.000995
    18  C   -0.010257   0.009470  -0.011914  -0.022544  -0.000021   0.003939
    19  O   -0.018557   0.003215  -0.003027  -0.002829  -0.000001   0.001050
    20  H    0.017702  -0.016103   0.010825   0.011505   0.000020  -0.006728
    21  H   -0.005559   0.018425  -0.007191   0.048099   0.000016  -0.000806
    22  H   -0.009489  -0.002089   0.007281  -0.023780   0.000028  -0.002697
    23  H    0.059481  -0.001731   0.000338  -0.000399  -0.000003  -0.000339
    24  H   -0.006501   0.003696  -0.000274  -0.010206   0.000007  -0.001548
    25  H   -0.031528   0.010866   0.003382  -0.009103   0.000039  -0.003692
    26  H   -0.100912  -0.008816   0.000777   0.004743   0.000043  -0.007447
    27  H    0.486964  -0.007282  -0.013085   0.024477   0.012433  -0.009708
    28  H    0.017420  -0.057666   0.454120  -0.022564  -0.002785   0.000679
    29  H    0.008774  -0.091394   0.461838  -0.107389  -0.000935  -0.000148
    30  H    0.113133   0.000018  -0.000041  -0.010004  -0.000150   0.408710
    31  H    0.021858  -0.045154   0.004144   0.000587   0.001268   0.413356
    32  H   -0.178405   0.000610   0.000024   0.005019   0.000307   0.439366
    33  H   -0.002742  -0.017386   0.017470   0.052957   0.000066  -0.000031
    34  H    0.000140   0.000478  -0.025702  -0.143746   0.000024   0.000109
    35  H    0.002711   0.028300  -0.013863   0.029387  -0.000026   0.000280
    36  H   -0.000250   0.006542   0.092841  -0.205909   0.000004  -0.000156
    37  H   -0.000124  -0.000013   0.000008   0.000132   0.000000   0.000059
    38  H    0.001788   0.000354  -0.000079  -0.000753   0.000000   0.000220
    39  H   -0.002329  -0.000345   0.000233   0.001227   0.000000  -0.000211
    40  H   -0.003514   0.000972  -0.000034  -0.005756   0.000001   0.000129
    41  H   -0.001721   0.000080  -0.000036  -0.000256   0.000000   0.000125
    42  H    0.005000   0.000279  -0.000149   0.000444   0.000000   0.000070
    43  H    0.001474  -0.000015  -0.000163  -0.004916   0.000000  -0.000194
              13         14         15         16         17         18
     1  C   -0.167553  -0.023337  -0.301046  -0.178335  -0.052037   0.013007
     2  C   -0.296901  -0.261279   0.378671  -0.196200  -0.123895  -0.137407
     3  C    0.014002   0.019857   0.750608  -0.332617   0.043055  -0.136578
     4  C   -0.174111   0.006085  -3.813801   0.051401  -0.321030   0.657617
     5  C   -0.054342   0.002892  -0.076230   0.514990   0.128421  -0.322637
     6  C    0.021272  -0.011081  -0.694661   0.015234   0.003801  -0.046152
     7  C   -0.076690   0.022855   0.732512   0.013099   0.003357  -0.010257
     8  C    0.365810  -0.033481  -0.060036  -0.041373  -0.009290   0.009470
     9  C   -0.963600  -0.243941   0.050073   0.010938   0.002512  -0.011914
    10  C    0.369791   0.642389  -0.343789   0.100369   0.074164  -0.022544
    11  O   -0.002434  -0.001116  -0.000835   0.000069  -0.000006  -0.000021
    12  C    0.006478  -0.002825  -0.022907   0.000451   0.000995   0.003939
    13  C    6.618247  -0.085860  -0.021245  -0.009211  -0.007171   0.014841
    14  O   -0.085860   7.973590   0.006289   0.000832   0.001123  -0.000061
    15  C   -0.021245   0.006289  11.314003  -1.340544   0.528180  -0.835008
    16  C   -0.009211   0.000832  -1.340544   7.666167  -0.024886  -0.751220
    17  O   -0.007171   0.001123   0.528180  -0.024886   8.025776  -0.233400
    18  C    0.014841  -0.000061  -0.835008  -0.751220  -0.233400   7.076978
    19  O    0.002330   0.000036  -0.275852  -0.022407  -0.009897   0.235314
    20  H   -0.007670  -0.000855   0.016935  -0.002486  -0.002801   0.014889
    21  H   -0.009765   0.002055  -0.008823   0.010098   0.014577  -0.009122
    22  H   -0.007236  -0.000123   0.003711  -0.026993  -0.009419   0.014618
    23  H    0.000374   0.000007   0.093968  -0.032389   0.000393  -0.009070
    24  H   -0.000201  -0.000004  -0.035163  -0.002254  -0.000890   0.013818
    25  H   -0.001788   0.000024   0.002341   0.000041  -0.000079  -0.000067
    26  H   -0.000557   0.000006  -0.003018   0.001037   0.000049   0.000589
    27  H    0.001578   0.000017   0.000582   0.000042  -0.000007  -0.000125
    28  H   -0.014966  -0.005698   0.000027  -0.000004  -0.000001   0.000008
    29  H    0.021139   0.002756  -0.000125  -0.000021  -0.000001   0.000014
    30  H   -0.000218   0.000021   0.007283  -0.000431  -0.000005   0.000670
    31  H   -0.000168   0.000043   0.000479   0.000012   0.000000  -0.000098
    32  H    0.000138  -0.000010  -0.002872   0.000142  -0.000001   0.000198
    33  H    0.384407  -0.012604  -0.003330  -0.000717   0.001340   0.001073
    34  H    0.456749  -0.006122   0.000935   0.000058   0.000023  -0.000033
    35  H    0.410371   0.013089  -0.003160   0.000527   0.000180  -0.000451
    36  H   -0.076462   0.265367   0.002611  -0.000122  -0.001023   0.000089
    37  H    0.000094   0.000001  -0.175772   0.458799  -0.008576  -0.017370
    38  H   -0.000001  -0.000001   0.052603   0.373407   0.013115   0.009482
    39  H   -0.000762  -0.000001  -0.001984   0.406385  -0.015107   0.004199
    40  H   -0.001587  -0.000061   0.058530  -0.099237   0.268074   0.046202
    41  H    0.000041   0.000001  -0.108252  -0.035625  -0.007922   0.401649
    42  H    0.000085  -0.000005  -0.027118  -0.004579   0.012216   0.462770
    43  H    0.000646  -0.000017   0.020258   0.013651   0.007433   0.021073
              19         20         21         22         23         24
     1  C    0.031673  -0.048918   0.006199   0.034581  -0.023496   0.019204
     2  C    0.069271  -0.021133  -0.066090   0.005066   0.005531  -0.031000
     3  C    0.144847   0.476667   0.330910  -0.026487   0.040936  -0.018650
     4  C    0.055976  -0.019623   0.005232   0.426075  -0.124327   0.013069
     5  C   -0.068472  -0.028492   0.041279   0.006605   0.426064   0.477920
     6  C    0.022218  -0.016426   0.001042  -0.046188  -0.086486  -0.050733
     7  C   -0.018557   0.017702  -0.005559  -0.009489   0.059481  -0.006501
     8  C    0.003215  -0.016103   0.018425  -0.002089  -0.001731   0.003696
     9  C   -0.003027   0.010825  -0.007191   0.007281   0.000338  -0.000274
    10  C   -0.002829   0.011505   0.048099  -0.023780  -0.000399  -0.010206
    11  O   -0.000001   0.000020   0.000016   0.000028  -0.000003   0.000007
    12  C    0.001050  -0.006728  -0.000806  -0.002697  -0.000339  -0.001548
    13  C    0.002330  -0.007670  -0.009765  -0.007236   0.000374  -0.000201
    14  O    0.000036  -0.000855   0.002055  -0.000123   0.000007  -0.000004
    15  C   -0.275852   0.016935  -0.008823   0.003711   0.093968  -0.035163
    16  C   -0.022407  -0.002486   0.010098  -0.026993  -0.032389  -0.002254
    17  O   -0.009897  -0.002801   0.014577  -0.009419   0.000393  -0.000890
    18  C    0.235314   0.014889  -0.009122   0.014618  -0.009070   0.013818
    19  O    7.956855  -0.007324  -0.004462  -0.000747   0.000952   0.001520
    20  H   -0.007324   0.399664  -0.026355   0.003122   0.000072   0.001365
    21  H   -0.004462  -0.026355   0.482407  -0.001144  -0.000311   0.000071
    22  H   -0.000747   0.003122  -0.001144   0.445242  -0.004455   0.003774
    23  H    0.000952   0.000072  -0.000311  -0.004455   0.500411  -0.029924
    24  H    0.001520   0.001365   0.000071   0.003774  -0.029924   0.443605
    25  H    0.000000   0.000161  -0.000028   0.002762  -0.005190   0.004324
    26  H    0.000015  -0.000039  -0.000005   0.000169  -0.005761  -0.004023
    27  H    0.000001  -0.000107   0.000005  -0.000156  -0.000101   0.000005
    28  H    0.000001   0.000026  -0.000028   0.000000   0.000000   0.000001
    29  H    0.000000  -0.000008   0.000016   0.000002   0.000000   0.000000
    30  H   -0.000462  -0.000915  -0.000027  -0.000088   0.000067  -0.001859
    31  H    0.000012   0.000077  -0.000009   0.000013   0.000004  -0.000040
    32  H    0.000018  -0.000051   0.000006   0.000018  -0.000142   0.000677
    33  H   -0.000015  -0.000014   0.000919   0.000092   0.000001   0.000000
    34  H   -0.000004   0.000008  -0.000323  -0.000019   0.000000   0.000000
    35  H   -0.000001   0.000029   0.000376   0.000750  -0.000001   0.000003
    36  H   -0.000071   0.000339   0.003490   0.000031  -0.000001  -0.000005
    37  H    0.000188  -0.000008  -0.000044  -0.000100  -0.000086  -0.000069
    38  H    0.000487   0.000032  -0.000046   0.000589   0.004312   0.000531
    39  H   -0.000760   0.000014   0.000114   0.003022   0.000265  -0.000032
    40  H    0.002454  -0.000178  -0.003058  -0.001093  -0.000045   0.000041
    41  H   -0.044107  -0.000348  -0.000225  -0.000336  -0.000186   0.000268
    42  H   -0.041665   0.000105  -0.000028   0.000425  -0.000222  -0.000860
    43  H    0.302115  -0.000701   0.000028   0.000132   0.000066   0.000128
              25         26         27         28         29         30
     1  C   -0.008998   0.030377  -0.132708   0.000685   0.028937  -0.073130
     2  C   -0.023879   0.018432   0.020443  -0.035203   0.022604  -0.014969
     3  C   -0.007470   0.008732   0.005233   0.012559   0.002205   0.007233
     4  C   -0.000557   0.005637   0.011691   0.000505   0.000140   0.031471
     5  C   -0.045292  -0.069883  -0.025605  -0.000445  -0.000533  -0.010967
     6  C    0.471465   0.468949  -0.037439  -0.001140   0.001355  -0.074642
     7  C   -0.031528  -0.100912   0.486964   0.017420   0.008774   0.113133
     8  C    0.010866  -0.008816  -0.007282  -0.057666  -0.091394   0.000018
     9  C    0.003382   0.000777  -0.013085   0.454120   0.461838  -0.000041
    10  C   -0.009103   0.004743   0.024477  -0.022564  -0.107389  -0.010004
    11  O    0.000039   0.000043   0.012433  -0.002785  -0.000935  -0.000150
    12  C   -0.003692  -0.007447  -0.009708   0.000679  -0.000148   0.408710
    13  C   -0.001788  -0.000557   0.001578  -0.014966   0.021139  -0.000218
    14  O    0.000024   0.000006   0.000017  -0.005698   0.002756   0.000021
    15  C    0.002341  -0.003018   0.000582   0.000027  -0.000125   0.007283
    16  C    0.000041   0.001037   0.000042  -0.000004  -0.000021  -0.000431
    17  O   -0.000079   0.000049  -0.000007  -0.000001  -0.000001  -0.000005
    18  C   -0.000067   0.000589  -0.000125   0.000008   0.000014   0.000670
    19  O    0.000000   0.000015   0.000001   0.000001   0.000000  -0.000462
    20  H    0.000161  -0.000039  -0.000107   0.000026  -0.000008  -0.000915
    21  H   -0.000028  -0.000005   0.000005  -0.000028   0.000016  -0.000027
    22  H    0.002762   0.000169  -0.000156   0.000000   0.000002  -0.000088
    23  H   -0.005190  -0.005761  -0.000101   0.000000   0.000000   0.000067
    24  H    0.004324  -0.004023   0.000005   0.000001   0.000000  -0.001859
    25  H    0.470635  -0.027897  -0.006822   0.000005  -0.000007  -0.000075
    26  H   -0.027897   0.487814  -0.004853   0.000000  -0.000002   0.000232
    27  H   -0.006822  -0.004853   0.486952  -0.000025   0.000020   0.005199
    28  H    0.000005   0.000000  -0.000025   0.403198  -0.015616  -0.000006
    29  H   -0.000007  -0.000002   0.000020  -0.015616   0.424048   0.000002
    30  H   -0.000075   0.000232   0.005199  -0.000006   0.000002   0.470159
    31  H   -0.000246  -0.000161  -0.007049   0.000026   0.000001  -0.028616
    32  H    0.000188   0.003239  -0.002597  -0.000003   0.000001  -0.027292
    33  H   -0.000007  -0.000001  -0.000002  -0.000227   0.000334   0.000000
    34  H    0.000003   0.000000  -0.000002   0.000378   0.001027   0.000000
    35  H   -0.000009   0.000000  -0.000002   0.000066   0.000283  -0.000003
    36  H   -0.000002   0.000000  -0.000002  -0.000093   0.000115   0.000015
    37  H   -0.000009  -0.000001   0.000000   0.000000   0.000000   0.000000
    38  H    0.000133   0.000010  -0.000001   0.000000   0.000000  -0.000001
    39  H   -0.000009   0.000007   0.000000   0.000000   0.000000   0.000000
    40  H   -0.000009  -0.000004   0.000001   0.000000   0.000001   0.000002
    41  H    0.000000  -0.000002   0.000000   0.000000   0.000000  -0.000003
    42  H    0.000006   0.000009   0.000000   0.000000   0.000000   0.000035
    43  H    0.000002  -0.000001   0.000000   0.000000   0.000000   0.000021
              31         32         33         34         35         36
     1  C   -0.064489   0.068683  -0.014409   0.004817  -0.015070   0.029348
     2  C    0.006591   0.020459  -0.080809   0.102778  -0.072947   0.225604
     3  C    0.019157  -0.003687   0.044394  -0.012534  -0.007292  -0.068980
     4  C   -0.010770  -0.006790   0.002365   0.000266  -0.005788   0.040915
     5  C    0.003671   0.003625   0.000351   0.000334   0.004157  -0.002784
     6  C    0.030483   0.023065   0.002021  -0.000907   0.004412   0.000100
     7  C    0.021858  -0.178405  -0.002742   0.000140   0.002711  -0.000250
     8  C   -0.045154   0.000610  -0.017386   0.000478   0.028300   0.006542
     9  C    0.004144   0.000024   0.017470  -0.025702  -0.013863   0.092841
    10  C    0.000587   0.005019   0.052957  -0.143746   0.029387  -0.205909
    11  O    0.001268   0.000307   0.000066   0.000024  -0.000026   0.000004
    12  C    0.413356   0.439366  -0.000031   0.000109   0.000280  -0.000156
    13  C   -0.000168   0.000138   0.384407   0.456749   0.410371  -0.076462
    14  O    0.000043  -0.000010  -0.012604  -0.006122   0.013089   0.265367
    15  C    0.000479  -0.002872  -0.003330   0.000935  -0.003160   0.002611
    16  C    0.000012   0.000142  -0.000717   0.000058   0.000527  -0.000122
    17  O    0.000000  -0.000001   0.001340   0.000023   0.000180  -0.001023
    18  C   -0.000098   0.000198   0.001073  -0.000033  -0.000451   0.000089
    19  O    0.000012   0.000018  -0.000015  -0.000004  -0.000001  -0.000071
    20  H    0.000077  -0.000051  -0.000014   0.000008   0.000029   0.000339
    21  H   -0.000009   0.000006   0.000919  -0.000323   0.000376   0.003490
    22  H    0.000013   0.000018   0.000092  -0.000019   0.000750   0.000031
    23  H    0.000004  -0.000142   0.000001   0.000000  -0.000001  -0.000001
    24  H   -0.000040   0.000677   0.000000   0.000000   0.000003  -0.000005
    25  H   -0.000246   0.000188  -0.000007   0.000003  -0.000009  -0.000002
    26  H   -0.000161   0.003239  -0.000001   0.000000   0.000000   0.000000
    27  H   -0.007049  -0.002597  -0.000002  -0.000002  -0.000002  -0.000002
    28  H    0.000026  -0.000003  -0.000227   0.000378   0.000066  -0.000093
    29  H    0.000001   0.000001   0.000334   0.001027   0.000283   0.000115
    30  H   -0.028616  -0.027292   0.000000   0.000000  -0.000003   0.000015
    31  H    0.487869  -0.021177   0.000000   0.000000   0.000000   0.000000
    32  H   -0.021177   0.490320   0.000000   0.000000   0.000000   0.000000
    33  H    0.000000   0.000000   0.468703  -0.026455  -0.022261  -0.000484
    34  H    0.000000   0.000000  -0.026455   0.457651  -0.022288   0.001465
    35  H    0.000000   0.000000  -0.022261  -0.022288   0.461485  -0.000468
    36  H    0.000000   0.000000  -0.000484   0.001465  -0.000468   0.396304
    37  H    0.000000   0.000000   0.000001   0.000000   0.000000   0.000000
    38  H    0.000000  -0.000001   0.000000   0.000000   0.000000   0.000000
    39  H    0.000000   0.000000   0.000024   0.000000   0.000015  -0.000001
    40  H    0.000000   0.000000   0.001291  -0.000021   0.000021  -0.000002
    41  H    0.000000   0.000000  -0.000001   0.000000   0.000000  -0.000002
    42  H   -0.000001  -0.000005  -0.000001   0.000000   0.000000   0.000001
    43  H    0.000000   0.000000   0.000006   0.000000  -0.000001   0.000046
              37         38         39         40         41         42
     1  C    0.000246   0.001202   0.000517   0.008030   0.002042  -0.002425
     2  C   -0.000675   0.000954   0.000456   0.009879   0.000429   0.010321
     3  C   -0.000484   0.001869   0.007465   0.033659   0.015622   0.021150
     4  C    0.108246  -0.087353  -0.047286   0.005998   0.090076  -0.120323
     5  C   -0.002834  -0.006441   0.024292  -0.017718  -0.007756   0.029159
     6  C    0.000789   0.004432  -0.005660   0.006279   0.005497   0.001794
     7  C   -0.000124   0.001788  -0.002329  -0.003514  -0.001721   0.005000
     8  C   -0.000013   0.000354  -0.000345   0.000972   0.000080   0.000279
     9  C    0.000008  -0.000079   0.000233  -0.000034  -0.000036  -0.000149
    10  C    0.000132  -0.000753   0.001227  -0.005756  -0.000256   0.000444
    11  O    0.000000   0.000000   0.000000   0.000001   0.000000   0.000000
    12  C    0.000059   0.000220  -0.000211   0.000129   0.000125   0.000070
    13  C    0.000094  -0.000001  -0.000762  -0.001587   0.000041   0.000085
    14  O    0.000001  -0.000001  -0.000001  -0.000061   0.000001  -0.000005
    15  C   -0.175772   0.052603  -0.001984   0.058530  -0.108252  -0.027118
    16  C    0.458799   0.373407   0.406385  -0.099237  -0.035625  -0.004579
    17  O   -0.008576   0.013115  -0.015107   0.268074  -0.007922   0.012216
    18  C   -0.017370   0.009482   0.004199   0.046202   0.401649   0.462770
    19  O    0.000188   0.000487  -0.000760   0.002454  -0.044107  -0.041665
    20  H   -0.000008   0.000032   0.000014  -0.000178  -0.000348   0.000105
    21  H   -0.000044  -0.000046   0.000114  -0.003058  -0.000225  -0.000028
    22  H   -0.000100   0.000589   0.003022  -0.001093  -0.000336   0.000425
    23  H   -0.000086   0.004312   0.000265  -0.000045  -0.000186  -0.000222
    24  H   -0.000069   0.000531  -0.000032   0.000041   0.000268  -0.000860
    25  H   -0.000009   0.000133  -0.000009  -0.000009   0.000000   0.000006
    26  H   -0.000001   0.000010   0.000007  -0.000004  -0.000002   0.000009
    27  H    0.000000  -0.000001   0.000000   0.000001   0.000000   0.000000
    28  H    0.000000   0.000000   0.000000   0.000000   0.000000   0.000000
    29  H    0.000000   0.000000   0.000000   0.000001   0.000000   0.000000
    30  H    0.000000  -0.000001   0.000000   0.000002  -0.000003   0.000035
    31  H    0.000000   0.000000   0.000000   0.000000   0.000000  -0.000001
    32  H    0.000000  -0.000001   0.000000   0.000000   0.000000  -0.000005
    33  H    0.000001   0.000000   0.000024   0.001291  -0.000001  -0.000001
    34  H    0.000000   0.000000   0.000000  -0.000021   0.000000   0.000000
    35  H    0.000000   0.000000   0.000015   0.000021   0.000000   0.000000
    36  H    0.000000   0.000000  -0.000001  -0.000002  -0.000002   0.000001
    37  H    0.478285  -0.022727  -0.022336   0.001828   0.004321   0.000006
    38  H   -0.022727   0.480973  -0.025116  -0.000575  -0.000313   0.002097
    39  H   -0.022336  -0.025116   0.469066   0.000797  -0.000076  -0.000320
    40  H    0.001828  -0.000575   0.000797   0.397019   0.001009  -0.000068
    41  H    0.004321  -0.000313  -0.000076   0.001009   0.527962  -0.029574
    42  H    0.000006   0.002097  -0.000320  -0.000068  -0.029574   0.463259
    43  H    0.000059   0.000056   0.000014   0.000309  -0.001757   0.003207
              43
     1  C    0.001843
     2  C    0.012748
     3  C    0.010847
     4  C   -0.070497
     5  C   -0.001447
     6  C   -0.000553
     7  C    0.001474
     8  C   -0.000015
     9  C   -0.000163
    10  C   -0.004916
    11  O    0.000000
    12  C   -0.000194
    13  C    0.000646
    14  O   -0.000017
    15  C    0.020258
    16  C    0.013651
    17  O    0.007433
    18  C    0.021073
    19  O    0.302115
    20  H   -0.000701
    21  H    0.000028
    22  H    0.000132
    23  H    0.000066
    24  H    0.000128
    25  H    0.000002
    26  H   -0.000001
    27  H    0.000000
    28  H    0.000000
    29  H    0.000000
    30  H    0.000021
    31  H    0.000000
    32  H    0.000000
    33  H    0.000006
    34  H    0.000000
    35  H   -0.000001
    36  H    0.000046
    37  H    0.000059
    38  H    0.000056
    39  H    0.000014
    40  H    0.000309
    41  H   -0.001757
    42  H    0.003207
    43  H    0.383942
 Mulliken charges:
               1
     1  C    0.457119
     2  C   -0.337646
     3  C   -0.795473
     4  C    0.494614
     5  C   -0.590821
     6  C   -0.974307
     7  C    0.228873
     8  C    0.098413
     9  C   -0.677156
    10  C    0.681844
    11  O   -0.428020
    12  C   -0.913884
    13  C   -0.707896
    14  O   -0.270852
    15  C    0.134970
    16  C   -0.536098
    17  O   -0.301340
    18  C   -0.458976
    19  O   -0.329887
    20  H    0.253726
    21  H    0.178086
    22  H    0.204530
    23  H    0.191422
    24  H    0.210209
    25  H    0.206385
    26  H    0.202518
    27  H    0.192035
    28  H    0.266766
    29  H    0.240566
    30  H    0.199630
    31  H    0.188328
    32  H    0.186930
    33  H    0.203682
    34  H    0.210911
    35  H    0.207190
    36  H    0.291589
    37  H    0.198168
    38  H    0.194764
    39  H    0.204221
    40  H    0.290434
    41  H    0.189377
    42  H    0.214903
    43  H    0.300153
 Sum of Mulliken charges =   0.00000
 Mulliken charges with hydrogens summed into heavy atoms:
               1
     1  C    0.457119
     2  C   -0.337646
     3  C   -0.363661
     4  C    0.699144
     5  C   -0.189190
     6  C   -0.565404
     7  C    0.420907
     8  C    0.098413
     9  C   -0.169824
    10  C    0.681844
    11  O   -0.428020
    12  C   -0.338996
    13  C   -0.086112
    14  O    0.020737
    15  C    0.134970
    16  C    0.061055
    17  O   -0.010905
    18  C   -0.054696
    19  O   -0.029734
 Electronic spatial extent (au):  <R**2>=           5360.4328
 Charge=              0.0000 electrons
 Dipole moment (field-independent basis, Debye):
    X=              6.4786    Y=             -2.7211    Z=             -4.1147  Tot=              8.1429
 Quadrupole moment (field-independent basis, Debye-Ang):
   XX=           -146.0136   YY=           -109.4670   ZZ=           -120.6349
   XY=             10.4508   XZ=             -9.1611   YZ=              5.2644
 Traceless Quadrupole moment (field-independent basis, Debye-Ang):
   XX=            -20.6418   YY=             15.9048   ZZ=              4.7369
   XY=             10.4508   XZ=             -9.1611   YZ=              5.2644
 Octapole moment (field-independent basis, Debye-Ang**2):
  XXX=            139.9491  YYY=            -22.4641  ZZZ=            -19.9173  XYY=             24.6089
  XXY=            -35.4280  XXZ=             -9.5594  XZZ=             -0.4461  YZZ=            -13.2147
  YYZ=             -4.4983  XYZ=            -23.7362
 Hexadecapole moment (field-independent basis, Debye-Ang**3):
 XXXX=          -4837.3542 YYYY=          -1858.8243 ZZZZ=           -854.4133 XXXY=            255.4697
 XXXZ=           -143.5081 YYYX=            -16.3983 YYYZ=              4.4748 ZZZX=            -31.6463
 ZZZY=             -7.5514 XXYY=          -1109.4535 XXZZ=           -911.5533 YYZZ=           -448.5051
 XXYZ=             43.1669 YYXZ=             37.2763 ZZXY=            -38.6531
 N-N= 1.608144979755D+03 E-N=-5.284905254491D+03  KE= 8.827846027702D+02
 1\1\GINC-SNODE07\SP\RmPW1PW91\6-311+G(d,p)\C15H24O4\ROOT\25-Jan-2024\0
 \\# nmr=giao mpw1pw91/6-311+g(d,p) scrf(smd,solvent=methanol,read) gue
 ss=read geom=check\\NMR calculation\\0,1\C,0,-1.7298003612,0.665577896
 9,-0.032278923\C,0,-0.9623587426,-0.439200328,0.1273120877\C,0,0.49442
 42806,-0.4932374472,0.4891003245\C,0,1.413078457,0.3402269945,-0.44396
 55785\C,0,1.2633517386,1.8560407581,-0.1880566209\C,0,-0.053619045,2.4
 855649075,-0.677209415\C,0,-1.3530752462,2.1228615811,0.0733192095\C,0
 ,-3.1166262607,0.2567106931,-0.3078342471\C,0,-3.2101254679,-1.2565471
 891,-0.2138170154\C,0,-1.7520965716,-1.7347653708,-0.1064144171\O,0,-4
 .0591731996,1.0095759981,-0.5572120057\C,0,-1.3468261757,2.5875558642,
 1.5443175571\C,0,-1.2775285748,-2.4652490789,-1.3686793851\O,0,-1.6482
 635785,-2.6099212577,1.03298169\C,0,2.909915428,-0.12865525,-0.4077542
 151\C,0,3.6768390433,0.4090653041,-1.625701908\O,0,2.9852038978,-1.572
 8998989,-0.4355842053\C,0,3.6749822406,0.2537869576,0.868619814\O,0,3.
 134615091,-0.3121175231,2.0622562085\H,0,0.616220802,-0.141000565,1.52
 07597383\H,0,0.8283914598,-1.5330081665,0.4841498753\H,0,1.0842500174,
 0.1410685522,-1.4753468586\H,0,2.0739670124,2.390666267,-0.6961485356\
 H,0,1.3965799119,2.0545632466,0.8837565326\H,0,-0.1858343364,2.2447843
 656,-1.7412075775\H,0,0.056676316,3.5771992983,-0.6216243697\H,0,-2.16
 0409556,2.676391826,-0.4249805237\H,0,-3.7581798787,-1.5191520707,0.69
 91055883\H,0,-3.7592092831,-1.6745657733,-1.0634833077\H,0,-0.60196659
 94,2.052344513,2.1431186054\H,0,-2.3268205083,2.4210412642,2.006920476
 2\H,0,-1.1238312563,3.6600843894,1.6070242703\H,0,-0.2166233995,-2.733
 475282,-1.2944237662\H,0,-1.8548484885,-3.3876210866,-1.499734331\H,0,
 -1.4104626566,-1.8413920514,-2.2591736602\H,0,-0.7720512316,-3.0317815
 21,1.0073242816\H,0,4.6955095821,0.0059861095,-1.6310406179\H,0,3.7465
 934054,1.5012673429,-1.6324589664\H,0,3.1819399005,0.0966742623,-2.553
 2838509\H,0,2.5166969826,-1.8807626557,-1.2309084536\H,0,4.7225229468,
 -0.0592113448,0.7446372726\H,0,3.6649576735,1.3377628982,1.0063866128\
 H,0,3.0929142311,-1.2725374299,1.9146326107\\Version=ES64L-G09RevD.01\
 State=1-A\HF=-887.0172735\RMSD=9.289e-09\Dipole=2.6061813,-0.8657252,-
 1.6498026\Quadrupole=-15.4946675,11.5270828,3.9675847,7.5269789,-6.655
 9222,4.5441755\PG=C01 [X(C15H24O4)]\\@


 IT IS BY EATING THE LIGHT OF A STAR THAT WE EXIST, 
 IN THE FINAL ANALYSIS, 
 JUST AS IT IS BY PERCEIVING THE LIGHT OF STARS
 THAT WE DEFINE THE WORLD AROUND US.

                                    -- GILBERT GROSVENOR
 Job cpu time:       0 days  1 hours 24 minutes 14.5 seconds.
 File lengths (MBytes):  RWF=    324 Int=      0 D2E=      0 Chk=    483 Scr=      1
 Normal termination of Gaussian 09 at Thu Jan 25 14:03:12 2024.
