# Supplementary material for: New patchoulol- and guaiane-type sesquiterpenoids from Sanguisorba officinalis with anti-melanogenic activity
Source: Nat Prod Bioprospect. 2026 May 12;16(1):63. doi: 10.1007/s13659-026-00616-0 (PMC13161421; doi:10.1007/s13659-026-00616-0)
Supplement: Supplementary file 2 — Additional file 2. It includes the calculated NMR data of compound 11. [file 13659_2026_616_MOESM2_ESM.zip › New folder/11S-nmr-29.log]

 Entering Gaussian System, Link 0=/gpfs/home/zhengshan/software/Gaussian/g09/g09
 Input=DY-202A-7R_29-2.gjf
 Output=DY-202A-7R_29-2.log
 Initial command:
 /gpfs/home/zhengshan/software/Gaussian/g09/l1.exe "/gpfs/home/zhengshan/software/Gaussian/g09/scratch/zhengshan/%J/Gau-11300.inp" -scrdir="/gpfs/home/zhengshan/software/Gaussian/g09/scratch/zhengshan/%J/"
 Entering Link 1 = /gpfs/home/zhengshan/software/Gaussian/g09/l1.exe PID=     11301.
  
 Copyright (c) 1988,1990,1992,1993,1995,1998,2003,2009,2013,
            Gaussian, Inc.  All Rights Reserved.
  
 This is part of the Gaussian(R) 09 program.  It is based on
 the Gaussian(R) 03 system (copyright 2003, Gaussian, Inc.),
 the Gaussian(R) 98 system (copyright 1998, Gaussian, Inc.),
 the Gaussian(R) 94 system (copyright 1995, Gaussian, Inc.),
 the Gaussian 92(TM) system (copyright 1992, Gaussian, Inc.),
 the Gaussian 90(TM) system (copyright 1990, Gaussian, Inc.),
 the Gaussian 88(TM) system (copyright 1988, Gaussian, Inc.),
 the Gaussian 86(TM) system (copyright 1986, Carnegie Mellon
 University), and the Gaussian 82(TM) system (copyright 1983,
 Carnegie Mellon University). Gaussian is a federally registered
 trademark of Gaussian, Inc.
  
 This software contains proprietary and confidential information,
 including trade secrets, belonging to Gaussian, Inc.
  
 This software is provided under written license and may be
 used, copied, transmitted, or stored only in accord with that
 written license.
  
 The following legend is applicable only to US Government
 contracts under FAR:
  
                    RESTRICTED RIGHTS LEGEND
  
 Use, reproduction and disclosure by the US Government is
 subject to restrictions as set forth in subparagraphs (a)
 and (c) of the Commercial Computer Software - Restricted
 Rights clause in FAR 52.227-19.
  
 Gaussian, Inc.
 340 Quinnipiac St., Bldg. 40, Wallingford CT 06492
  
  
 ---------------------------------------------------------------
 Warning -- This program may not be used in any manner that
 competes with the business of Gaussian, Inc. or will provide
 assistance to any competitor of Gaussian, Inc.  The licensee
 of this program is prohibited from giving any competitor of
 Gaussian, Inc. access to this program.  By using this program,
 the user acknowledges that Gaussian, Inc. is engaged in the
 business of creating and licensing software in the field of
 computational chemistry and represents and warrants to the
 licensee that it is not a competitor of Gaussian, Inc. and that
 it will not use this program in any manner prohibited above.
 ---------------------------------------------------------------
  

 Cite this work as:
 Gaussian 09, Revision D.01,
 M. J. Frisch, G. W. Trucks, H. B. Schlegel, G. E. Scuseria, 
 M. A. Robb, J. R. Cheeseman, G. Scalmani, V. Barone, B. Mennucci, 
 G. A. Petersson, H. Nakatsuji, M. Caricato, X. Li, H. P. Hratchian, 
 A. F. Izmaylov, J. Bloino, G. Zheng, J. L. Sonnenberg, M. Hada, 
 M. Ehara, K. Toyota, R. Fukuda, J. Hasegawa, M. Ishida, T. Nakajima, 
 Y. Honda, O. Kitao, H. Nakai, T. Vreven, J. A. Montgomery, Jr., 
 J. E. Peralta, F. Ogliaro, M. Bearpark, J. J. Heyd, E. Brothers, 
 K. N. Kudin, V. N. Staroverov, T. Keith, R. Kobayashi, J. Normand, 
 K. Raghavachari, A. Rendell, J. C. Burant, S. S. Iyengar, J. Tomasi, 
 M. Cossi, N. Rega, J. M. Millam, M. Klene, J. E. Knox, J. B. Cross, 
 V. Bakken, C. Adamo, J. Jaramillo, R. Gomperts, R. E. Stratmann, 
 O. Yazyev, A. J. Austin, R. Cammi, C. Pomelli, J. W. Ochterski, 
 R. L. Martin, K. Morokuma, V. G. Zakrzewski, G. A. Voth, 
 P. Salvador, J. J. Dannenberg, S. Dapprich, A. D. Daniels, 
 O. Farkas, J. B. Foresman, J. V. Ortiz, J. Cioslowski, 
 and D. J. Fox, Gaussian, Inc., Wallingford CT, 2013.
 
 ******************************************
 Gaussian 09:  ES64L-G09RevD.01 24-Apr-2013
                25-Jan-2024 
 ******************************************
 %chk=DY-202A-7R_29.chk
 %mem=16GB
 %nprocshared=4
 Will use up to    4 processors via shared memory.
 ----------------------------------------------------------------------
 # nmr=giao mpw1pw91/6-311+g(d,p) scrf(smd,solvent=methanol,read) guess
 =read geom=check
 ----------------------------------------------------------------------
 1/29=2,38=1,40=2/1;
 2/12=2,40=1/2;
 3/5=4,6=6,7=111,11=2,14=-4,16=1,25=1,30=1,70=32203,72=3,74=-7,116=-2/1,2,8,3;
 4/5=1/1;
 5/5=2,38=6,53=3/2;
 8/6=1,10=90,11=11/1;
 10/13=100,45=16/2;
 6/7=2,8=2,9=2,10=2,28=1/1;
 99/9=1/99;
 ---------------
 NMR calculation
 ---------------
 Structure from the checkpoint file:  "DY-202A-7R_29.chk"
 Charge =  0 Multiplicity = 1
 Redundant internal coordinates found in file.
 C,0,-1.8736704724,0.5509789398,-0.1263532119
 C,0,-1.0366899204,-0.4641664799,0.1983791004
 C,0,0.3960721206,-0.3881907934,0.6479745635
 C,0,1.3332519878,0.4785246036,-0.2300422155
 C,0,1.0093550139,1.9831655452,-0.1274931351
 C,0,-0.2814493763,2.4285766567,-0.8350425949
 C,0,-1.6264246592,2.0376283057,-0.1896000318
 C,0,-3.2176061533,0.0055105905,-0.3904897588
 C,0,-3.2099357393,-1.4852776958,-0.1066051228
 C,0,-1.7194969543,-1.8345914531,0.0961707904
 O,0,-4.1981494404,0.6517433961,-0.761661793
 C,0,-1.840128764,2.6867228336,1.1939766995
 C,0,-1.1570902422,-2.6589178441,-1.065987957
 O,0,-1.4761654272,-2.6236017505,1.2719230909
 C,0,2.8389037026,0.1899510658,0.0697491675
 C,0,3.2722276005,0.5579952569,1.4908304429
 O,0,3.6430125996,0.9260629173,-0.8903965484
 C,0,3.2040946355,-1.2767632869,-0.2502993108
 O,0,4.6171060108,-1.4687548989,-0.2375929985
 H,0,0.4067043721,0.008935594,1.6735241233
 H,0,0.7772115774,-1.4093756314,0.7251631336
 H,0,1.1884465806,0.1789565688,-1.2781853414
 H,0,1.8327358959,2.5410509568,-0.5880181935
 H,0,0.9834187553,2.2864288938,0.9273800549
 H,0,-0.265579105,2.0536075201,-1.8681062812
 H,0,-0.266999573,3.5246905457,-0.9077851114
 H,0,-2.4101181583,2.4415394445,-0.8449075984
 H,0,-3.7734180574,-1.6724354897,0.8161771824
 H,0,-3.7004439529,-2.0447418131,-0.9098453661
 H,0,-1.1360614829,2.3055981951,1.9419036901
 H,0,-2.8545125384,2.489276003,1.5599966525
 H,0,-1.7111193088,3.7744280456,1.130813238
 H,0,-0.0795611634,-2.8192348291,-0.9546529005
 H,0,-1.6480868437,-3.638369328,-1.0896179508
 H,0,-1.3380635278,-2.155608889,-2.0208510865
 H,0,-1.8173573067,-2.1318919725,2.0390777035
 H,0,4.3203168362,0.2812684516,1.6438468787
 H,0,2.6705525297,0.0327092337,2.2397582546
 H,0,3.1724237931,1.6344837722,1.6716236148
 H,0,3.9054621894,1.7711556478,-0.4907844321
 H,0,2.7912290124,-1.9655513226,0.4901006581
 H,0,2.7906054305,-1.5402003778,-1.2366294509
 H,0,4.9699975233,-0.7054151281,-0.7327206484
 Recover connectivity data from disk.
                          Input orientation:                          
 ---------------------------------------------------------------------
 Center     Atomic      Atomic             Coordinates (Angstroms)
 Number     Number       Type             X           Y           Z
 ---------------------------------------------------------------------
      1          6           0       -1.873670    0.550979   -0.126353
      2          6           0       -1.036690   -0.464166    0.198379
      3          6           0        0.396072   -0.388191    0.647975
      4          6           0        1.333252    0.478525   -0.230042
      5          6           0        1.009355    1.983166   -0.127493
      6          6           0       -0.281449    2.428577   -0.835043
      7          6           0       -1.626425    2.037628   -0.189600
      8          6           0       -3.217606    0.005511   -0.390490
      9          6           0       -3.209936   -1.485278   -0.106605
     10          6           0       -1.719497   -1.834591    0.096171
     11          8           0       -4.198149    0.651743   -0.761662
     12          6           0       -1.840129    2.686723    1.193977
     13          6           0       -1.157090   -2.658918   -1.065988
     14          8           0       -1.476165   -2.623602    1.271923
     15          6           0        2.838904    0.189951    0.069749
     16          6           0        3.272228    0.557995    1.490830
     17          8           0        3.643013    0.926063   -0.890397
     18          6           0        3.204095   -1.276763   -0.250299
     19          8           0        4.617106   -1.468755   -0.237593
     20          1           0        0.406704    0.008936    1.673524
     21          1           0        0.777212   -1.409376    0.725163
     22          1           0        1.188447    0.178957   -1.278185
     23          1           0        1.832736    2.541051   -0.588018
     24          1           0        0.983419    2.286429    0.927380
     25          1           0       -0.265579    2.053608   -1.868106
     26          1           0       -0.267000    3.524691   -0.907785
     27          1           0       -2.410118    2.441539   -0.844908
     28          1           0       -3.773418   -1.672435    0.816177
     29          1           0       -3.700444   -2.044742   -0.909845
     30          1           0       -1.136061    2.305598    1.941904
     31          1           0       -2.854513    2.489276    1.559997
     32          1           0       -1.711119    3.774428    1.130813
     33          1           0       -0.079561   -2.819235   -0.954653
     34          1           0       -1.648087   -3.638369   -1.089618
     35          1           0       -1.338064   -2.155609   -2.020851
     36          1           0       -1.817357   -2.131892    2.039078
     37          1           0        4.320317    0.281268    1.643847
     38          1           0        2.670553    0.032709    2.239758
     39          1           0        3.172424    1.634484    1.671624
     40          1           0        3.905462    1.771156   -0.490784
     41          1           0        2.791229   -1.965551    0.490101
     42          1           0        2.790605   -1.540200   -1.236629
     43          1           0        4.969998   -0.705415   -0.732721
 ---------------------------------------------------------------------
                    Distance matrix (angstroms):
                    1          2          3          4          5
     1  C    0.000000
     2  C    1.355178   0.000000
     3  C    2.575530   1.503568   0.000000
     4  C    3.209416   2.586278   1.549327   0.000000
     5  C    3.219161   3.206544   2.569202   1.542521   0.000000
     6  C    2.561793   3.163275   3.254620   2.603073   1.537918
     7  C    1.508396   2.599479   3.267510   3.345463   2.637074
     8  C    1.474268   2.307327   3.780487   4.578187   4.674130
     9  C    2.435639   2.420471   3.843993   4.950991   5.461955
    10  C    2.400882   1.534515   2.621487   3.843982   4.698077
    11  O    2.411840   3.487371   4.916850   5.559589   5.412297
    12  C    2.511135   3.400711   3.841068   4.119990   3.218825
    13  C    3.420503   2.535755   3.241324   4.091962   5.207993
    14  O    3.491583   2.451285   2.981887   4.446562   5.418347
    15  C    4.730450   3.932511   2.576047   1.562094   2.569391
    16  C    5.394034   4.613243   3.142920   2.593713   3.125808
    17  O    5.581957   5.001778   3.825764   2.443635   2.938646
    18  C    5.398120   4.341184   3.079196   2.565443   3.931806
    19  O    6.798667   5.758878   4.446232   3.817807   4.994371
    20  H    2.955246   2.117372   1.099806   2.168541   2.739422
    21  H    3.405179   2.112146   1.092723   2.187639   3.505745
    22  H    3.292670   2.746831   2.158612   1.099688   2.147402
    23  H    4.232135   4.228872   3.488859   2.152126   1.096027
    24  H    3.505011   3.489707   2.752569   2.174978   1.097907
    25  H    2.806698   3.347262   3.568028   2.778561   2.158739
    26  H    3.469148   4.210345   4.262710   3.507031   2.148077
    27  H    2.092442   3.379035   4.255676   4.271335   3.523860
    28  H    3.072617   3.054713   4.366031   5.639085   6.093345
    29  H    3.269362   3.289676   4.685340   5.671605   6.246465
    30  H    2.810773   3.274347   3.358301   3.762055   2.998196
    31  H    2.750059   3.725762   4.435978   4.978427   4.246556
    32  H    3.463743   4.392035   4.690499   4.688614   3.491839
    33  H    3.906821   2.791402   2.950359   3.660098   4.993294
    34  H    4.304580   3.479699   4.214436   5.155198   6.292006
    35  H    3.346881   2.806561   3.640553   4.157112   5.120999
    36  H    3.448196   2.603636   3.142440   4.678624   5.442245
    37  H    6.447622   5.598444   4.103612   3.531703   4.122689
    38  H    5.149471   4.261192   2.807881   2.843772   3.488228
    39  H    5.465324   4.928633   3.584299   2.887062   2.835007
    40  H    5.917771   5.467767   4.274970   2.890527   2.926494
    41  H    5.336125   4.122162   2.872241   2.935611   4.375941
    42  H    5.230795   4.226735   3.257706   2.685581   4.100871
    43  H    6.984411   6.083210   4.788292   3.857501   4.825086
                    6          7          8          9         10
     6  C    0.000000
     7  C    1.542205   0.000000
     8  C    3.832740   2.588768   0.000000
     9  C    4.942156   3.863323   1.517596   0.000000
    10  C    4.594534   3.883866   2.422219   1.544198   0.000000
    11  O    4.301518   2.976861   1.231605   2.443875   3.614064
    12  C    2.571583   1.543139   3.405419   4.579680   4.654247
    13  C    5.167464   4.800612   3.435288   2.551866   1.531806
    14  O    5.602781   4.887299   3.564893   2.490398   1.436712
    15  C    3.945465   4.839456   6.076771   6.279009   4.987834
    16  C    4.640838   5.386089   6.779568   6.981777   5.708490
    17  O    4.202620   5.430807   6.940131   7.306969   6.111549
    18  C    5.120594   5.858566   6.549971   6.419027   4.967189
    19  O    6.288242   7.160915   7.973679   7.828155   6.355924
    20  H    3.552622   3.423513   4.170826   4.299025   3.226045
    21  H    4.276083   4.300709   4.382368   4.073689   2.609596
    22  H    2.723557   3.544457   4.497931   4.846446   3.794650
    23  H    2.131537   3.518233   5.654550   6.470828   5.677387
    24  H    2.173990   2.849707   4.958627   5.734032   4.997947
    25  H    1.099124   2.160912   3.884909   4.929080   4.592423
    26  H    1.098620   2.138967   4.621504   5.865368   5.642657
    27  H    2.128731   1.098521   2.606294   4.074885   4.432593
    28  H    5.633709   4.402924   2.140204   1.097300   2.182498
    29  H    5.630781   4.635305   2.169423   1.094894   2.231677
    30  H    2.908078   2.203536   3.881146   4.782058   4.570372
    31  H    3.515758   2.184782   3.178887   4.324461   4.703921
    32  H    2.778464   2.183378   4.334582   5.607331   5.703653
    33  H    5.253055   5.154339   4.259671   3.506832   2.182462
    34  H    6.224174   5.746951   4.028651   2.835752   2.159817
    35  H    4.851529   4.584743   3.295633   2.759998   2.174931
    36  H    5.605128   4.731634   3.525902   2.638435   1.967956
    37  H    5.650848   6.466070   7.812480   7.930288   6.584187
    38  H    4.889672   5.327804   6.448981   6.510749   5.230135
    39  H    4.340875   5.162909   6.909294   7.323218   6.200599
    40  H    4.252169   5.546485   7.339323   7.834592   6.707167
    41  H    5.523198   6.000259   6.384875   6.049851   4.529788
    42  H    5.034877   5.779903   6.261292   6.106264   4.712117
    43  H    6.116377   7.164639   8.225533   8.240844   6.834577
                   11         12         13         14         15
    11  O    0.000000
    12  C    3.677761   0.000000
    13  C    4.505678   5.843788   0.000000
    14  O    4.719380   5.323353   2.359848   0.000000
    15  C    7.101029   5.421356   5.037253   5.289719   0.000000
    16  C    7.803143   5.545790   6.041913   5.719940   1.530588
    17  O    7.847015   6.124490   5.993656   6.594068   1.452698
    18  C    7.666410   6.575663   4.647110   5.102545   1.545007
    19  O    9.081844   7.811099   5.953492   6.382810   2.451075
    20  H    5.248620   3.528281   4.131322   3.261401   2.918982
    21  H    5.586866   4.883470   2.917379   2.617441   2.690351
    22  H    5.431919   4.644647   3.687832   4.632229   2.130976
    23  H    6.322279   4.084931   6.017241   6.409512   2.640587
    24  H    5.689790   2.864215   5.745585   5.502424   2.928067
    25  H    4.319092   3.500913   4.862724   5.762082   4.106862
    26  H    4.871254   2.755781   6.249344   6.634358   4.660761
    27  H    2.531275   2.131209   5.256769   5.568563   5.784330
    28  H    2.841088   4.783576   3.370588   2.527804   6.910024
    29  H    2.746034   5.502145   2.621114   3.169007   6.979722
    30  H    4.406913   1.095610   5.804677   4.986136   4.876605
    31  H    3.251459   1.096326   6.023366   5.303239   6.318443
    32  H    4.417911   1.097149   6.820617   6.403897   5.888722
    33  H    5.389592   6.166991   1.095064   2.635606   4.315326
    34  H    5.001544   6.727442   1.095884   2.576080   6.011094
    35  H    4.200818   5.833984   1.094456   3.328731   5.226788
    36  H    4.610959   4.892215   3.217941   0.972994   5.563270
    37  H    8.859345   6.628702   6.781585   6.494290   2.163494
    38  H    7.521356   5.337012   5.729194   5.018761   2.182202
    39  H    7.823810   5.144029   6.683749   6.316679   2.182639
    40  H    8.185046   6.057103   6.751729   7.168190   1.987952
    41  H    7.567599   6.602164   4.300162   4.388044   2.196624
    42  H    7.339817   6.724465   4.106696   5.066747   2.168498
    43  H    9.268098   7.848349   6.439600   7.017909   2.446875
                   16         17         18         19         20
    16  C    0.000000
    17  O    2.437867   0.000000
    18  C    2.530319   2.335555   0.000000
    19  O    2.983934   2.666489   1.426052   0.000000
    20  H    2.923366   4.229480   3.630360   4.854217   0.000000
    21  H    3.268318   4.034492   2.618945   3.959194   1.745930
    22  H    3.486153   2.594888   2.690447   3.943791   3.058205
    23  H    3.213450   2.444733   4.070674   4.894288   3.682356
    24  H    2.922945   3.496905   4.360581   5.353714   2.465016
    25  H    5.102488   4.183821   5.074180   6.237485   4.144369
    26  H    5.203918   4.694823   5.961102   7.016990   4.413340
    27  H    6.425921   6.240123   6.760083   8.064807   4.493835
    28  H    7.420991   8.041644   7.069626   8.458889   4.586445
    29  H    7.820207   7.921642   6.978355   8.364528   5.268781
    30  H    4.763465   5.724036   6.039538   7.217679   2.779715
    31  H    6.424296   7.117998   7.359820   8.644213   4.098843
    32  H    5.942121   6.392590   7.182015   8.331263   4.354153
    33  H    5.349819   5.280998   3.695636   4.939297   3.891313
    34  H    6.962592   6.990670   5.461255   6.684745   5.015970
    35  H    6.399245   5.965379   4.953627   6.254264   4.623622
    36  H    5.782728   6.910032   5.584574   6.857499   3.108572
    37  H    1.094752   2.701276   2.694662   2.586597   3.923189
    38  H    1.094911   3.397297   2.863524   3.490091   2.333708
    39  H    1.096118   2.699493   3.488574   3.919478   3.208055
    40  H    2.408224   0.970954   3.136807   3.326795   4.475596
    41  H    2.757011   3.315530   1.092282   2.027356   3.314370
    42  H    3.474683   2.632286   1.101462   2.083094   4.068390
    43  H    3.069659   2.108903   1.917702   0.975895   5.208066
                   21         22         23         24         25
    21  H    0.000000
    22  H    2.589463   0.000000
    23  H    4.294700   2.543802   0.000000
    24  H    3.707072   3.057449   1.755735   0.000000
    25  H    4.450248   2.444691   2.505824   3.070659   0.000000
    26  H    5.301123   3.667350   2.340659   2.542571   1.756788
    27  H    5.239632   4.272784   4.251788   3.831600   2.407587
    28  H    4.559135   5.695095   7.152216   6.189707   5.778729
    29  H    4.808986   5.383471   7.193688   6.638750   5.432589
    30  H    4.352253   4.504988   3.907646   2.349856   3.916301
    31  H    5.393130   5.453290   5.156253   3.895005   4.317901
    32  H    5.764387   5.209431   4.127288   3.084811   3.747576
    33  H    2.354473   3.271340   5.702979   5.544346   4.961209
    34  H    3.760840   4.759565   7.110061   6.789428   5.908974
    35  H    3.545680   3.519233   5.845134   5.814899   4.346384
    36  H    2.996696   5.037769   6.485461   5.348063   5.932327
    37  H    4.031855   4.284548   4.034340   3.958394   6.041973
    38  H    2.821054   3.820203   3.871697   3.106124   5.438699
    39  H    3.987218   3.841367   2.778958   2.402223   4.952294
    40  H    4.623879   3.246116   2.213230   3.288622   4.401634
    41  H    2.102582   3.208529   4.731862   4.640983   5.573047
    42  H    2.814161   2.350349   4.242031   4.753099   4.759672
    43  H    4.494490   3.921705   4.516956   5.253558   6.025991
                   26         27         28         29         30
    26  H    0.000000
    27  H    2.402109   0.000000
    28  H    6.502087   4.641398   0.000000
    29  H    6.542715   4.668605   1.767227   0.000000
    30  H    3.219034   3.067249   4.903842   5.799482   0.000000
    31  H    3.722533   2.446085   4.326372   5.231925   1.769933
    32  H    2.510724   2.483680   5.832700   6.479540   1.773702
    33  H    6.346867   5.754936   4.253888   3.703058   5.980815
    34  H    7.297252   6.132362   3.466119   2.604638   6.692013
    35  H    5.886586   4.864763   3.770032   2.612942   5.970477
    36  H    6.563881   5.439211   2.352182   3.499965   4.490537
    37  H    6.170420   7.493959   8.367230   8.732942   5.827419
    38  H    5.543480   6.413333   6.816074   7.404418   4.443540
    39  H    4.696367   6.176491   7.740299   8.212003   4.368809
    40  H    4.545131   6.360925   8.516553   8.519771   5.623216
    41  H    6.438137   6.946849   6.579273   6.641381   5.981142
    42  H    5.925387   6.561648   6.878801   6.518824   6.349169
    43  H    6.734284   8.023841   8.932051   8.775063   7.314627
                   31         32         33         34         35
    31  H    0.000000
    32  H    1.772897   0.000000
    33  H    6.496469   7.105459   0.000000
    34  H    6.784096   7.738466   1.774675   0.000000
    35  H    6.057808   6.725883   1.777922   1.778170   0.000000
    36  H    4.760294   5.976692   3.529136   3.476617   4.088191
    37  H    7.507363   6.988819   5.976977   7.645733   7.168379
    38  H    6.084664   5.867646   5.089300   6.573599   6.245841
    39  H    6.088275   5.359182   6.108056   7.659292   6.952961
    40  H    7.100610   6.179698   6.096497   7.775826   6.727194
    41  H    7.270802   7.323183   3.325286   5.000136   4.836534
    42  H    7.478312   7.356330   3.154884   4.911814   4.247310
    43  H    8.757029   8.257062   5.478643   7.247664   6.599544
                   36         37         38         39         40
    36  H    0.000000
    37  H    6.606860   0.000000
    38  H    4.986693   1.771613   0.000000
    39  H    6.262469   1.774717   1.772099   0.000000
    40  H    7.374595   2.636004   3.464543   2.287364   0.000000
    41  H    4.864778   2.952531   2.658742   3.808091   4.020775
    42  H    5.684512   3.735627   3.817555   4.322307   3.572712
    43  H    7.468995   2.653997   3.829870   3.806215   2.706505
                   41         42         43
    41  H    0.000000
    42  H    1.778348   0.000000
    43  H    2.798261   2.387580   0.000000
 Stoichiometry    C15H24O4
 Framework group  C1[X(C15H24O4)]
 Deg. of freedom   123
 Full point group                 C1      NOp   1
 Largest Abelian subgroup         C1      NOp   1
 Largest concise Abelian subgroup C1      NOp   1
                         Standard orientation:                         
 ---------------------------------------------------------------------
 Center     Atomic      Atomic             Coordinates (Angstroms)
 Number     Number       Type             X           Y           Z
 ---------------------------------------------------------------------
      1          6           0       -1.912280    0.551803   -0.114347
      2          6           0       -1.079221   -0.466736    0.209842
      3          6           0        0.360207   -0.397880    0.638822
      4          6           0        1.292197    0.451505   -0.261375
      5          6           0        0.982083    1.959809   -0.170728
      6          6           0       -0.314710    2.408335   -0.865240
      7          6           0       -1.653770    2.035573   -0.197136
      8          6           0       -3.264167    0.014750   -0.354019
      9          6           0       -3.264771   -1.472913   -0.054089
     10          6           0       -1.774576   -1.832440    0.131935
     11          8           0       -4.244434    0.665108   -0.718657
     12          6           0       -1.842964    2.701261    1.182118
     13          6           0       -1.235092   -2.673871   -1.028832
     14          8           0       -1.521447   -2.610769    1.312728
     15          6           0        2.799445    0.153628    0.020781
     16          6           0        3.255413    0.533300    1.431681
     17          8           0        3.596175    0.872647   -0.958282
     18          6           0        3.148145   -1.319436   -0.288313
     19          8           0        4.559578   -1.523053   -0.292972
     20          1           0        0.388297    0.010145    1.659754
     21          1           0        0.734005   -1.421318    0.721845
     22          1           0        1.130437    0.141905   -1.304109
     23          1           0        1.803545    2.505828   -0.648576
     24          1           0        0.973247    2.274599    0.881046
     25          1           0       -0.316224    2.022164   -1.894290
     26          1           0       -0.292295    3.503445   -0.950077
     27          1           0       -2.443134    2.438937   -0.845944
     28          1           0       -3.816928   -1.645437    0.878341
     29          1           0       -3.770924   -2.036870   -0.844377
     30          1           0       -1.131747    2.322341    1.924379
     31          1           0       -2.853762    2.516224    1.564189
     32          1           0       -1.705941    3.787111    1.105373
     33          1           0       -0.157472   -2.841960   -0.930604
     34          1           0       -1.734372   -3.649393   -1.035060
     35          1           0       -1.425149   -2.179364   -1.986524
     36          1           0       -1.847941   -2.108014    2.079120
     37          1           0        4.303221    0.249506    1.573253
     38          1           0        2.659891    0.021129    2.194481
     39          1           0        3.166941    1.612465    1.602126
     40          1           0        3.871046    1.719769   -0.571524
     41          1           0        2.739951   -1.996759    0.465139
     42          1           0        2.718888   -1.590003   -1.265938
     43          1           0        4.911814   -0.768048   -0.801173
 ---------------------------------------------------------------------
 Rotational constants (GHZ):      0.5699446      0.2523206      0.1979010
 Standard basis: 6-311+G(d,p) (5D, 7F)
 There are   581 symmetry adapted cartesian basis functions of A   symmetry.
 There are   562 symmetry adapted basis functions of A   symmetry.
   562 basis functions,   876 primitive gaussians,   581 cartesian basis functions
    73 alpha electrons       73 beta electrons
       nuclear repulsion energy      1592.0214474209 Hartrees.
 NAtoms=   43 NActive=   43 NUniq=   43 SFac= 1.00D+00 NAtFMM=   60 NAOKFM=F Big=F
 Integral buffers will be    131072 words long.
 Raffenetti 2 integral format.
 Two-electron integral symmetry is turned on.
 Using the following non-standard input for PCM:
 --- end of non-standard input.
 ------------------------------------------------------------------------------
 Polarizable Continuum Model (PCM)
 =================================
 Model                : PCM (using non-symmetric T matrix).
 Atomic radii         : SMD-Coulomb.
 Polarization charges : Total charges.
 Charge compensation  : None.
 Solution method      : On-the-fly selection.
 Cavity type          : VdW (van der Waals Surface) (Alpha=1.000).
 Cavity algorithm     : GePol (No added spheres)
                        Default sphere list used, NSphG=   43.
                        Lebedev-Laikov grids with approx.  5.0 points / Ang**2.
                        Smoothing algorithm: Karplus/York (Gamma=1.0000).
                        Polarization charges: spherical gaussians, with
                                              point-specific exponents (IZeta= 3).
                        Self-potential: point-specific (ISelfS= 7).
                        Self-field    : sphere-specific E.n sum rule (ISelfD= 2).
 Solvent              : Methanol, Eps=  32.613000 Eps(inf)=   1.765709
 ------------------------------------------------------------------------------
 ------------------------------------------------------------------------------
 Atomic radii for non-electrostatic terms: SMD-CDS.
 ------------------------------------------------------------------------------
 Nuclear repulsion after PCM non-electrostatic terms =     1592.0231758019 Hartrees.
 One-electron integrals computed using PRISM.
 NBasis=   562 RedAO= T EigKep=  1.62D-06  NBF=   562
 NBsUse=   560 1.00D-06 EigRej=  8.78D-07 NBFU=   560
 Initial guess from the checkpoint file:  "DY-202A-7R_29.chk"
 B after Tr=     0.000000    0.000000    0.000000
         Rot=    1.000000    0.000000    0.000000    0.000000 Ang=   0.00 deg.
 Requested convergence on RMS density matrix=1.00D-08 within 128 cycles.
 Requested convergence on MAX density matrix=1.00D-06.
 Requested convergence on             energy=1.00D-06.
 No special actions if energy rises.
 Inv3:  Mode=1 IEnd=    21805248.
 Iteration    1 A*A^-1 deviation from unit magnitude is 5.77D-15 for   2683.
 Iteration    1 A*A^-1 deviation from orthogonality  is 4.29D-15 for   1728    605.
 Iteration    1 A^-1*A deviation from unit magnitude is 6.22D-15 for   2683.
 Iteration    1 A^-1*A deviation from orthogonality  is 1.42D-09 for   2562   1924.
 Iteration    2 A*A^-1 deviation from unit magnitude is 3.33D-15 for    662.
 Iteration    2 A*A^-1 deviation from orthogonality  is 4.01D-15 for   1824    274.
 Iteration    2 A^-1*A deviation from unit magnitude is 1.11D-15 for    102.
 Iteration    2 A^-1*A deviation from orthogonality  is 3.71D-16 for   1353    709.
 Error on total polarization charges =  0.07136
 SCF Done:  E(RmPW1PW91) =  -887.019356428     A.U. after   13 cycles
            NFock= 13  Conv=0.31D-08     -V/T= 2.0048
 SMD-CDS (non-electrostatic) energy       (kcal/mol) =       1.08
 (included in total energy above)
 DoSCS=F DFT=T ScalE2(SS,OS)=  1.000000  1.000000
 Range of M.O.s used for correlation:     1   560
 NBasis=   562 NAE=    73 NBE=    73 NFC=     0 NFV=     0
 NROrb=    560 NOA=    73 NOB=    73 NVA=   487 NVB=   487

 **** Warning!!: The largest alpha MO coefficient is  0.11276027D+03

 NEqPCM:  Using equilibrium solvation (IEInf=0, Eps=  32.6130, EpsInf=   1.7657)
          Differentiating once with respect to magnetic field using GIAOs.
          Electric field/nuclear overlap derivatives assumed to be zero.
 FoFJK:  IHMeth= 1 ICntrl=    6127 DoSepK=F KAlg= 0 I1Cent=   0 FoldK=F
 IRaf=         1 NMat=   1 IRICut=       1 DoRegI=T DoRafI=F ISym2E= 0.
          There are     3 degrees of freedom in the 1st order CPHF.  IDoFFX=0 NUNeed=     3.
      3 vectors produced by pass  0 Test12= 1.19D-12 3.33D-08 XBig12= 2.94D+02 2.89D+00.
 AX will form     3 AO Fock derivatives at one time.
      3 vectors produced by pass  1 Test12= 1.19D-12 3.33D-08 XBig12= 7.72D-01 2.03D-01.
      3 vectors produced by pass  2 Test12= 1.19D-12 3.33D-08 XBig12= 4.44D-03 3.20D-02.
      3 vectors produced by pass  3 Test12= 1.19D-12 3.33D-08 XBig12= 3.89D-05 1.62D-03.
      3 vectors produced by pass  4 Test12= 1.19D-12 3.33D-08 XBig12= 1.97D-07 7.08D-05.
      3 vectors produced by pass  5 Test12= 1.19D-12 3.33D-08 XBig12= 6.88D-10 5.75D-06.
      3 vectors produced by pass  6 Test12= 1.19D-12 3.33D-08 XBig12= 2.16D-12 5.01D-07.
      1 vectors produced by pass  7 Test12= 1.19D-12 3.33D-08 XBig12= 1.37D-14 3.72D-08.
 InvSVY:  IOpt=1 It=  1 EMax= 7.11D-15
 Solved reduced A of dimension    22 with     3 vectors.
 Calculating GIAO nuclear magnetic shielding tensors.
 SCF GIAO Magnetic shielding tensor (ppm):
      1  C    Isotropic =    35.4046   Anisotropy =   139.7587
   XX=   -23.7518   YX=   -31.0256   ZX=   -35.5021
   XY=   -28.3845   YY=    10.2668   ZY=     7.6049
   XZ=   -34.4675   YZ=    -1.7660   ZZ=   119.6987
   Eigenvalues:   -46.1455    23.7822   128.5770
      2  C    Isotropic =    -5.8475   Anisotropy =   199.5362
   XX=   -65.1768   YX=   -42.9131   ZX=   -50.1623
   XY=   -37.5765   YY=   -60.0393   ZY=    -0.4957
   XZ=   -66.8267   YZ=    11.0406   ZZ=   107.6735
   Eigenvalues:  -110.6917   -34.0275   127.1766
      3  C    Isotropic =   154.8199   Anisotropy =    21.6838
   XX=   158.8268   YX=     6.4641   ZX=    -7.2848
   XY=     6.1738   YY=   144.7156   ZY=    -2.6163
   XZ=    -6.2109   YZ=    -7.4399   ZZ=   160.9172
   Eigenvalues:   141.9634   153.2205   169.2757
      4  C    Isotropic =   137.4793   Anisotropy =    27.0823
   XX=   149.1421   YX=    -7.1285   ZX=     7.5548
   XY=    -5.8969   YY=   126.3142   ZY=     0.3890
   XZ=    11.1540   YZ=    -2.2861   ZZ=   136.9815
   Eigenvalues:   124.3529   132.5508   155.5341
      5  C    Isotropic =   160.3089   Anisotropy =    22.2084
   XX=   155.8992   YX=    -4.4683   ZX=     3.8480
   XY=    -0.8960   YY=   174.3192   ZY=    -3.3386
   XZ=     1.3014   YZ=    -2.3073   ZZ=   150.7082
   Eigenvalues:   149.5384   156.2737   175.1144
      6  C    Isotropic =   152.0680   Anisotropy =    15.6070
   XX=   156.8546   YX=    -4.4836   ZX=    -8.1296
   XY=    -4.5049   YY=   149.2699   ZY=    -2.3732
   XZ=    -5.9522   YZ=     2.8201   ZZ=   150.0797
   Eigenvalues:   144.4210   149.3104   162.4727
      7  C    Isotropic =   156.1072   Anisotropy =    11.9063
   XX=   153.6209   YX=     2.2777   ZX=    -4.1609
   XY=     3.4573   YY=   156.6228   ZY=     1.6101
   XZ=   -11.6119   YZ=     2.6987   ZZ=   158.0781
   Eigenvalues:   146.3963   157.8806   164.0448
      8  C    Isotropic =   -30.1875   Anisotropy =   158.7391
   XX=   -75.4680   YX=   -13.0391   ZX=   -35.2211
   XY=   -18.5730   YY=   -78.3821   ZY=    27.1964
   XZ=   -29.1682   YZ=    23.9218   ZZ=    63.2875
   Eigenvalues:   -92.8746   -73.3266    75.6385
      9  C    Isotropic =   131.9004   Anisotropy =    32.6052
   XX=   139.5198   YX=   -17.0040   ZX=    -6.7089
   XY=   -11.9648   YY=   138.7589   ZY=    -1.4594
   XZ=     2.8920   YZ=    -4.0365   ZZ=   117.4225
   Eigenvalues:   116.1354   125.9287   153.6372
     10  C    Isotropic =   104.5721   Anisotropy =    37.7982
   XX=    98.4262   YX=     5.4799   ZX=    -0.2894
   XY=     4.8321   YY=   102.9997   ZY=   -19.0530
   XZ=     5.5163   YZ=   -24.1152   ZZ=   112.2905
   Eigenvalues:    83.4310   100.5144   129.7710
     11  O    Isotropic =  -162.1871   Anisotropy =   795.3063
   XX=  -473.0712   YX=   121.6553   ZX=  -230.3513
   XY=    83.5733   YY=  -301.4330   ZY=   155.6708
   XZ=  -186.6389   YZ=   168.3396   ZZ=   287.9428
   Eigenvalues:  -596.8057  -257.7728   368.0171
     12  C    Isotropic =   170.4831   Anisotropy =    29.5200
   XX=   154.2177   YX=    -0.3098   ZX=    -7.5132
   XY=     3.3601   YY=   179.1190   ZY=     8.9546
   XZ=   -11.1070   YZ=    12.4104   ZZ=   178.1125
   Eigenvalues:   150.0924   171.1938   190.1631
     13  C    Isotropic =   162.1952   Anisotropy =    37.8056
   XX=   149.5508   YX=    -9.2290   ZX=    -8.8909
   XY=   -10.8935   YY=   160.5576   ZY=    14.0775
   XZ=    -5.1272   YZ=    12.6967   ZZ=   176.4773
   Eigenvalues:   143.5585   155.6282   187.3990
     14  O    Isotropic =   251.8444   Anisotropy =    91.7280
   XX=   233.3202   YX=   -14.6212   ZX=   -27.5780
   XY=   -11.8077   YY=   214.2007   ZY=     9.4492
   XZ=   -11.8801   YZ=    -9.8117   ZZ=   308.0124
   Eigenvalues:   206.5467   235.9901   312.9964
     15  C    Isotropic =   106.1468   Anisotropy =    43.9410
   XX=   112.8122   YX=    11.5744   ZX=   -18.8583
   XY=     6.3536   YY=   100.9913   ZY=   -18.9547
   XZ=   -10.2984   YZ=   -20.9382   ZZ=   104.6370
   Eigenvalues:    82.3465   100.6531   135.4408
     16  C    Isotropic =   170.5741   Anisotropy =    32.2341
   XX=   154.2685   YX=     9.6115   ZX=     7.3547
   XY=     7.9233   YY=   165.8813   ZY=     2.6090
   XZ=    -0.6151   YZ=     0.1179   ZZ=   191.5725
   Eigenvalues:   149.4299   170.2289   192.0635
     17  O    Isotropic =   256.7915   Anisotropy =    87.2587
   XX=   211.4887   YX=    19.6349   ZX=    -0.8214
   XY=    27.9552   YY=   245.1883   ZY=    -3.3191
   XZ=   -16.6029   YZ=    -4.3831   ZZ=   313.6974
   Eigenvalues:   198.8688   256.5417   314.9639
     18  C    Isotropic =   116.5248   Anisotropy =    45.7302
   XX=   143.9229   YX=   -14.2605   ZX=     2.9073
   XY=    -7.5135   YY=   108.5299   ZY=    10.5429
   XZ=     3.8092   YZ=     8.7035   ZZ=    97.1214
   Eigenvalues:    90.2876   112.2751   147.0115
     19  O    Isotropic =   314.9300   Anisotropy =    56.1823
   XX=   312.6734   YX=    15.4021   ZX=    -8.7875
   XY=    32.4233   YY=   334.8275   ZY=   -13.5812
   XZ=     9.9307   YZ=   -13.4868   ZZ=   297.2891
   Eigenvalues:   288.5043   303.9009   352.3849
     20  H    Isotropic =    29.3996   Anisotropy =     4.2139
   XX=    29.4866   YX=     0.7103   ZX=    -1.0627
   XY=     0.7794   YY=    26.5776   ZY=    -0.1052
   XZ=     0.9796   YZ=     1.3924   ZZ=    32.1346
   Eigenvalues:    26.3283    29.6616    32.2088
     21  H    Isotropic =    29.0477   Anisotropy =     8.7456
   XX=    32.5440   YX=     1.9093   ZX=    -1.0287
   XY=     2.3813   YY=    32.5110   ZY=    -1.0990
   XZ=    -0.0774   YZ=    -2.3580   ZZ=    22.0880
   Eigenvalues:    21.8048    30.4602    34.8781
     22  H    Isotropic =    30.3966   Anisotropy =     2.7567
   XX=    30.9083   YX=    -0.7296   ZX=     0.8696
   XY=    -0.2712   YY=    29.1388   ZY=     1.9746
   XZ=    -0.7293   YZ=     1.6349   ZZ=    31.1428
   Eigenvalues:    28.0013    30.9541    32.2344
     23  H    Isotropic =    29.7657   Anisotropy =     7.4221
   XX=    33.9574   YX=     0.1777   ZX=    -1.4495
   XY=     1.1565   YY=    31.5452   ZY=    -3.2901
   XZ=    -1.4129   YZ=    -3.3909   ZZ=    23.7945
   Eigenvalues:    22.4454    32.1380    34.7138
     24  H    Isotropic =    29.9189   Anisotropy =     4.1880
   XX=    30.9425   YX=    -2.2428   ZX=     2.1529
   XY=    -1.8192   YY=    29.1043   ZY=     3.3803
   XZ=     1.0830   YZ=     3.1200   ZZ=    29.7099
   Eigenvalues:    25.0105    32.0353    32.7109
     25  H    Isotropic =    30.2689   Anisotropy =     7.1714
   XX=    29.7171   YX=    -0.8772   ZX=     0.1521
   XY=    -0.7675   YY=    26.1756   ZY=    -0.9912
   XZ=    -0.4183   YZ=    -1.2040   ZZ=    34.9139
   Eigenvalues:    25.8602    29.8966    35.0498
     26  H    Isotropic =    29.8536   Anisotropy =     9.9691
   XX=    29.2015   YX=    -0.6671   ZX=    -0.1237
   XY=    -0.8706   YY=    34.8687   ZY=    -3.9121
   XZ=    -0.5142   YZ=    -4.4116   ZZ=    25.4906
   Eigenvalues:    23.8488    29.2124    36.4997
     27  H    Isotropic =    28.8196   Anisotropy =     9.2585
   XX=    32.7953   YX=    -0.4566   ZX=     3.4925
   XY=    -1.6628   YY=    25.8761   ZY=    -1.3540
   XZ=     3.7277   YZ=    -1.7777   ZZ=    27.7874
   Eigenvalues:    24.8375    26.6293    34.9919
     28  H    Isotropic =    29.1393   Anisotropy =     6.6838
   XX=    32.1046   YX=     0.2251   ZX=    -2.6253
   XY=     0.0553   YY=    26.9434   ZY=    -0.6509
   XZ=    -2.6929   YZ=    -2.4258   ZZ=    28.3699
   Eigenvalues:    25.6195    28.2032    33.5952
     29  H    Isotropic =    28.9700   Anisotropy =     5.8227
   XX=    31.4895   YX=    -0.2778   ZX=     1.9814
   XY=     0.5850   YY=    28.1724   ZY=     2.0123
   XZ=     2.7699   YZ=     2.6720   ZZ=    27.2483
   Eigenvalues:    24.8324    29.2259    32.8519
     30  H    Isotropic =    30.4888   Anisotropy =     5.2534
   XX=    30.1049   YX=    -2.9015   ZX=     0.6755
   XY=    -2.1066   YY=    28.0283   ZY=     0.6488
   XZ=     2.5204   YZ=     1.2882   ZZ=    33.3331
   Eigenvalues:    25.9613    31.5140    33.9911
     31  H    Isotropic =    30.8450   Anisotropy =     9.3899
   XX=    33.8481   YX=    -0.7182   ZX=    -3.6910
   XY=     0.0056   YY=    28.2169   ZY=     1.5322
   XZ=    -5.0623   YZ=     2.6744   ZZ=    30.4701
   Eigenvalues:    26.1825    29.2476    37.1049
     32  H    Isotropic =    30.8423   Anisotropy =    11.3091
   XX=    27.3587   YX=    -1.4188   ZX=    -1.3324
   XY=    -0.8591   YY=    37.5107   ZY=     1.8766
   XZ=    -0.5890   YZ=     3.5873   ZZ=    27.6575
   Eigenvalues:    26.4210    27.7243    38.3817
     33  H    Isotropic =    30.1086   Anisotropy =     6.6649
   XX=    34.3484   YX=     0.0955   ZX=     0.1032
   XY=    -1.2054   YY=    29.4025   ZY=     2.1540
   XZ=    -1.4199   YZ=     3.4742   ZZ=    26.5749
   Eigenvalues:    24.8317    30.9422    34.5519
     34  H    Isotropic =    30.0881   Anisotropy =     9.7245
   XX=    28.3331   YX=     1.9114   ZX=     0.1102
   XY=     2.7624   YY=    34.7441   ZY=     2.4381
   XZ=     0.3782   YZ=     4.0309   ZZ=    27.1870
   Eigenvalues:    25.8227    27.8705    36.5711
     35  H    Isotropic =    30.8387   Anisotropy =     7.8413
   XX=    27.8696   YX=     0.1561   ZX=     0.4025
   XY=     0.0886   YY=    28.6447   ZY=    -0.0938
   XZ=     0.7552   YZ=     0.9151   ZZ=    36.0016
   Eigenvalues:    27.8179    28.6319    36.0662
     36  H    Isotropic =    29.9908   Anisotropy =    16.1415
   XX=    24.5599   YX=    -1.6531   ZX=    -4.7997
   XY=    -1.7562   YY=    26.5516   ZY=     2.2915
   XZ=    -4.3286   YZ=     2.5696   ZZ=    38.8608
   Eigenvalues:    22.9383    26.2823    40.7518
     37  H    Isotropic =    30.1478   Anisotropy =     8.1301
   XX=    33.5253   YX=    -1.8891   ZX=     2.9002
   XY=    -1.7853   YY=    27.1603   ZY=     1.5471
   XZ=     3.7628   YZ=     1.2571   ZZ=    29.7577
   Eigenvalues:    25.2815    29.5940    35.5679
     38  H    Isotropic =    30.5689   Anisotropy =     8.2159
   XX=    30.0184   YX=     1.2275   ZX=    -0.6448
   XY=     1.5591   YY=    26.7413   ZY=    -2.4331
   XZ=    -1.3627   YZ=    -2.8900   ZZ=    34.9469
   Eigenvalues:    25.6872    29.9732    36.0462
     39  H    Isotropic =    30.7287   Anisotropy =     7.3660
   XX=    29.0809   YX=     0.5992   ZX=     2.4145
   XY=    -0.5538   YY=    33.5092   ZY=     2.8680
   XZ=     2.1183   YZ=     3.8109   ZZ=    29.5960
   Eigenvalues:    26.2564    30.2903    35.6393
     40  H    Isotropic =    29.5395   Anisotropy =    16.1868
   XX=    27.7206   YX=     7.0209   ZX=    -1.5070
   XY=     6.3186   YY=    36.5025   ZY=     2.0779
   XZ=    -0.2808   YZ=     3.2354   ZZ=    24.3956
   Eigenvalues:    22.1115    26.1764    40.3307
     41  H    Isotropic =    27.7991   Anisotropy =     6.0222
   XX=    31.3419   YX=     0.7022   ZX=    -2.2391
   XY=    -0.5762   YY=    29.0765   ZY=    -1.1686
   XZ=    -1.4893   YZ=    -2.3433   ZZ=    22.9790
   Eigenvalues:    22.1611    29.4224    31.8140
     42  H    Isotropic =    28.1966   Anisotropy =     6.0526
   XX=    31.8274   YX=    -0.5648   ZX=     2.3378
   XY=    -0.8578   YY=    26.6806   ZY=     3.7350
   XZ=     0.7456   YZ=     3.8437   ZZ=    26.0817
   Eigenvalues:    22.3051    30.0530    32.2316
     43  H    Isotropic =    28.7601   Anisotropy =    15.1181
   XX=    30.0954   YX=     2.2939   ZX=    -5.6691
   XY=     0.4961   YY=    32.7662   ZY=    -7.5802
   XZ=    -6.8672   YZ=    -6.4097   ZZ=    23.4187
   Eigenvalues:    17.6248    29.8167    38.8388
 End of Minotr F.D. properties file   721 does not exist.
 End of Minotr F.D. properties file   722 does not exist.
 End of Minotr F.D. properties file   788 does not exist.

 **********************************************************************

            Population analysis using the SCF density.

 **********************************************************************

 Orbital symmetries:
       Occupied  (A) (A) (A) (A) (A) (A) (A) (A) (A) (A) (A) (A)
                 (A) (A) (A) (A) (A) (A) (A) (A) (A) (A) (A) (A)
                 (A) (A) (A) (A) (A) (A) (A) (A) (A) (A) (A) (A)
                 (A) (A) (A) (A) (A) (A) (A) (A) (A) (A) (A) (A)
                 (A) (A) (A) (A) (A) (A) (A) (A) (A) (A) (A) (A)
                 (A) (A) (A) (A) (A) (A) (A) (A) (A) (A) (A) (A)
                 (A)
       Virtual   (A) (A) (A) (A) (A) (A) (A) (A) (A) (A) (A) (A)
                 (A) (A) (A) (A) (A) (A) (A) (A) (A) (A) (A) (A)
                 (A) (A) (A) (A) (A) (A) (A) (A) (A) (A) (A) (A)
                 (A) (A) (A) (A) (A) (A) (A) (A) (A) (A) (A) (A)
                 (A) (A) (A) (A) (A) (A) (A) (A) (A) (A) (A) (A)
                 (A) (A) (A) (A) (A) (A) (A) (A) (A) (A) (A) (A)
                 (A) (A) (A) (A) (A) (A) (A) (A) (A) (A) (A) (A)
                 (A) (A) (A) (A) (A) (A) (A) (A) (A) (A) (A) (A)
                 (A) (A) (A) (A) (A) (A) (A) (A) (A) (A) (A) (A)
                 (A) (A) (A) (A) (A) (A) (A) (A) (A) (A) (A) (A)
                 (A) (A) (A) (A) (A) (A) (A) (A) (A) (A) (A) (A)
                 (A) (A) (A) (A) (A) (A) (A) (A) (A) (A) (A) (A)
                 (A) (A) (A) (A) (A) (A) (A) (A) (A) (A) (A) (A)
                 (A) (A) (A) (A) (A) (A) (A) (A) (A) (A) (A) (A)
                 (A) (A) (A) (A) (A) (A) (A) (A) (A) (A) (A) (A)
                 (A) (A) (A) (A) (A) (A) (A) (A) (A) (A) (A) (A)
                 (A) (A) (A) (A) (A) (A) (A) (A) (A) (A) (A) (A)
                 (A) (A) (A) (A) (A) (A) (A) (A) (A) (A) (A) (A)
                 (A) (A) (A) (A) (A) (A) (A) (A) (A) (A) (A) (A)
                 (A) (A) (A) (A) (A) (A) (A) (A) (A) (A) (A) (A)
                 (A) (A) (A) (A) (A) (A) (A) (A) (A) (A) (A) (A)
                 (A) (A) (A) (A) (A) (A) (A) (A) (A) (A) (A) (A)
                 (A) (A) (A) (A) (A) (A) (A) (A) (A) (A) (A) (A)
                 (A) (A) (A) (A) (A) (A) (A) (A) (A) (A) (A) (A)
                 (A) (A) (A) (A) (A) (A) (A) (A) (A) (A) (A) (A)
                 (A) (A) (A) (A) (A) (A) (A) (A) (A) (A) (A) (A)
                 (A) (A) (A) (A) (A) (A) (A) (A) (A) (A) (A) (A)
                 (A) (A) (A) (A) (A) (A) (A) (A) (A) (A) (A) (A)
                 (A) (A) (A) (A) (A) (A) (A) (A) (A) (A) (A) (A)
                 (A) (A) (A) (A) (A) (A) (A) (A) (A) (A) (A) (A)
                 (A) (A) (A) (A) (A) (A) (A) (A) (A) (A) (A) (A)
                 (A) (A) (A) (A) (A) (A) (A) (A) (A) (A) (A) (A)
                 (A) (A) (A) (A) (A) (A) (A) (A) (A) (A) (A) (A)
                 (A) (A) (A) (A) (A) (A) (A) (A) (A) (A) (A) (A)
                 (A) (A) (A) (A) (A) (A) (A) (A) (A) (A) (A) (A)
                 (A) (A) (A) (A) (A) (A) (A) (A) (A) (A) (A) (A)
                 (A) (A) (A) (A) (A) (A) (A) (A) (A) (A) (A) (A)
                 (A) (A) (A) (A) (A) (A) (A) (A) (A) (A) (A) (A)
                 (A) (A) (A) (A) (A) (A) (A) (A) (A) (A) (A) (A)
                 (A) (A) (A) (A) (A) (A) (A) (A) (A) (A) (A) (A)
                 (A) (A) (A) (A) (A) (A) (A)
 The electronic state is 1-A.
 Alpha  occ. eigenvalues --  -19.22661 -19.22384 -19.21849 -19.21150 -10.32750
 Alpha  occ. eigenvalues --  -10.30805 -10.29751 -10.27297 -10.26655 -10.24452
 Alpha  occ. eigenvalues --  -10.24112 -10.24062 -10.23738 -10.23558 -10.22400
 Alpha  occ. eigenvalues --  -10.22212 -10.22149 -10.21812 -10.21673  -1.07340
 Alpha  occ. eigenvalues --   -1.06908  -1.06164  -1.03922  -0.88986  -0.84099
 Alpha  occ. eigenvalues --   -0.81993  -0.77376  -0.77011  -0.74920  -0.71336
 Alpha  occ. eigenvalues --   -0.70445  -0.68051  -0.65633  -0.62789  -0.60130
 Alpha  occ. eigenvalues --   -0.58123  -0.57014  -0.53927  -0.52170  -0.51717
 Alpha  occ. eigenvalues --   -0.50438  -0.49097  -0.48812  -0.48056  -0.46981
 Alpha  occ. eigenvalues --   -0.46007  -0.45305  -0.44706  -0.43543  -0.43057
 Alpha  occ. eigenvalues --   -0.42266  -0.41236  -0.40877  -0.40247  -0.39663
 Alpha  occ. eigenvalues --   -0.39491  -0.39036  -0.38636  -0.37931  -0.37435
 Alpha  occ. eigenvalues --   -0.36500  -0.36034  -0.35901  -0.34493  -0.34248
 Alpha  occ. eigenvalues --   -0.33396  -0.32679  -0.32025  -0.30663  -0.29927
 Alpha  occ. eigenvalues --   -0.28954  -0.27146  -0.26556
 Alpha virt. eigenvalues --   -0.05405   0.00522   0.01504   0.02080   0.02126
 Alpha virt. eigenvalues --    0.03395   0.03550   0.03961   0.04365   0.04494
 Alpha virt. eigenvalues --    0.05114   0.05565   0.06126   0.06319   0.06737
 Alpha virt. eigenvalues --    0.07003   0.07253   0.07566   0.08527   0.09023
 Alpha virt. eigenvalues --    0.09179   0.09440   0.09659   0.10268   0.10648
 Alpha virt. eigenvalues --    0.10936   0.11215   0.11945   0.12362   0.12741
 Alpha virt. eigenvalues --    0.12904   0.13375   0.13832   0.14134   0.14754
 Alpha virt. eigenvalues --    0.15257   0.15479   0.15978   0.16070   0.16241
 Alpha virt. eigenvalues --    0.16452   0.17065   0.17641   0.17809   0.18014
 Alpha virt. eigenvalues --    0.18154   0.18721   0.18919   0.19222   0.19399
 Alpha virt. eigenvalues --    0.19710   0.20192   0.20525   0.20847   0.20957
 Alpha virt. eigenvalues --    0.21252   0.21641   0.21737   0.21773   0.22415
 Alpha virt. eigenvalues --    0.22736   0.22987   0.23466   0.23556   0.23947
 Alpha virt. eigenvalues --    0.24380   0.24579   0.24827   0.25392   0.25662
 Alpha virt. eigenvalues --    0.26116   0.26316   0.26773   0.26904   0.27157
 Alpha virt. eigenvalues --    0.27348   0.27999   0.28101   0.28497   0.28598
 Alpha virt. eigenvalues --    0.29199   0.29573   0.29824   0.29916   0.30597
 Alpha virt. eigenvalues --    0.30656   0.30970   0.31844   0.31867   0.32249
 Alpha virt. eigenvalues --    0.32632   0.32913   0.33270   0.33697   0.33924
 Alpha virt. eigenvalues --    0.34611   0.35058   0.35475   0.35715   0.36488
 Alpha virt. eigenvalues --    0.36614   0.36944   0.37099   0.37579   0.37804
 Alpha virt. eigenvalues --    0.38299   0.39020   0.39266   0.39681   0.41055
 Alpha virt. eigenvalues --    0.41168   0.41652   0.42521   0.44010   0.44347
 Alpha virt. eigenvalues --    0.45236   0.45661   0.46446   0.47035   0.47644
 Alpha virt. eigenvalues --    0.47857   0.48854   0.49910   0.50401   0.51629
 Alpha virt. eigenvalues --    0.52038   0.52918   0.53096   0.54511   0.55277
 Alpha virt. eigenvalues --    0.56392   0.56996   0.57222   0.57335   0.58004
 Alpha virt. eigenvalues --    0.59132   0.60182   0.61040   0.61717   0.61763
 Alpha virt. eigenvalues --    0.62338   0.63007   0.63322   0.64286   0.64947
 Alpha virt. eigenvalues --    0.65760   0.66392   0.66794   0.67773   0.68061
 Alpha virt. eigenvalues --    0.68938   0.69418   0.70003   0.70351   0.70523
 Alpha virt. eigenvalues --    0.71498   0.72002   0.72255   0.72584   0.73225
 Alpha virt. eigenvalues --    0.73641   0.73955   0.74532   0.75038   0.75769
 Alpha virt. eigenvalues --    0.76309   0.76501   0.77291   0.77472   0.77748
 Alpha virt. eigenvalues --    0.78488   0.78797   0.79095   0.80135   0.80367
 Alpha virt. eigenvalues --    0.81348   0.81971   0.82902   0.83083   0.83617
 Alpha virt. eigenvalues --    0.84729   0.85533   0.87417   0.87967   0.88567
 Alpha virt. eigenvalues --    0.91002   0.92431   0.93611   0.93969   0.94863
 Alpha virt. eigenvalues --    0.97476   0.97958   0.98830   1.00428   1.02500
 Alpha virt. eigenvalues --    1.04115   1.04902   1.06154   1.07279   1.09475
 Alpha virt. eigenvalues --    1.10677   1.11764   1.12412   1.13278   1.14814
 Alpha virt. eigenvalues --    1.16107   1.17236   1.17892   1.19026   1.19417
 Alpha virt. eigenvalues --    1.20895   1.21399   1.22943   1.23475   1.23615
 Alpha virt. eigenvalues --    1.25350   1.25878   1.26213   1.26978   1.28266
 Alpha virt. eigenvalues --    1.29245   1.30274   1.31302   1.32685   1.33355
 Alpha virt. eigenvalues --    1.34446   1.35337   1.37319   1.38054   1.41085
 Alpha virt. eigenvalues --    1.42397   1.43450   1.44620   1.45873   1.46530
 Alpha virt. eigenvalues --    1.47381   1.48032   1.48916   1.49839   1.51402
 Alpha virt. eigenvalues --    1.51544   1.52077   1.52872   1.54060   1.54932
 Alpha virt. eigenvalues --    1.55397   1.55711   1.56410   1.57833   1.58261
 Alpha virt. eigenvalues --    1.59203   1.59751   1.60125   1.60756   1.61746
 Alpha virt. eigenvalues --    1.61895   1.62552   1.62989   1.63965   1.64811
 Alpha virt. eigenvalues --    1.65312   1.65954   1.66326   1.67711   1.68800
 Alpha virt. eigenvalues --    1.69047   1.69730   1.69881   1.71025   1.71444
 Alpha virt. eigenvalues --    1.72013   1.73520   1.73827   1.74251   1.74694
 Alpha virt. eigenvalues --    1.76099   1.76645   1.77076   1.78143   1.79259
 Alpha virt. eigenvalues --    1.79545   1.79713   1.80174   1.80910   1.82173
 Alpha virt. eigenvalues --    1.82793   1.83353   1.84411   1.85942   1.86810
 Alpha virt. eigenvalues --    1.86941   1.87520   1.88931   1.90998   1.91530
 Alpha virt. eigenvalues --    1.92925   1.93105   1.95368   1.95614   1.96773
 Alpha virt. eigenvalues --    1.97291   1.98853   2.00061   2.02718   2.03697
 Alpha virt. eigenvalues --    2.05836   2.06257   2.07878   2.08677   2.09728
 Alpha virt. eigenvalues --    2.11125   2.11731   2.12960   2.14746   2.14898
 Alpha virt. eigenvalues --    2.15583   2.16497   2.17767   2.18334   2.19748
 Alpha virt. eigenvalues --    2.21033   2.21229   2.23095   2.23489   2.24001
 Alpha virt. eigenvalues --    2.25983   2.26605   2.30155   2.31457   2.31934
 Alpha virt. eigenvalues --    2.33128   2.33462   2.34471   2.37195   2.39317
 Alpha virt. eigenvalues --    2.39592   2.40944   2.43388   2.44661   2.46865
 Alpha virt. eigenvalues --    2.47587   2.48359   2.50984   2.52045   2.52621
 Alpha virt. eigenvalues --    2.52976   2.53708   2.55382   2.55978   2.57340
 Alpha virt. eigenvalues --    2.57876   2.58436   2.59210   2.59815   2.60668
 Alpha virt. eigenvalues --    2.61934   2.63636   2.63856   2.66227   2.67085
 Alpha virt. eigenvalues --    2.67261   2.68112   2.68530   2.70630   2.70929
 Alpha virt. eigenvalues --    2.72107   2.72652   2.73433   2.74935   2.75438
 Alpha virt. eigenvalues --    2.77258   2.78041   2.78972   2.79658   2.79742
 Alpha virt. eigenvalues --    2.81314   2.83666   2.84135   2.87406   2.88042
 Alpha virt. eigenvalues --    2.88697   2.90285   2.90574   2.91512   2.93238
 Alpha virt. eigenvalues --    2.93718   2.94929   2.96424   2.98563   2.99099
 Alpha virt. eigenvalues --    3.00773   3.03495   3.03932   3.05446   3.07322
 Alpha virt. eigenvalues --    3.07864   3.08706   3.10198   3.11225   3.12957
 Alpha virt. eigenvalues --    3.13682   3.14978   3.16068   3.16780   3.18829
 Alpha virt. eigenvalues --    3.19807   3.20880   3.21512   3.22670   3.24364
 Alpha virt. eigenvalues --    3.28004   3.29274   3.30836   3.31847   3.34607
 Alpha virt. eigenvalues --    3.34843   3.38411   3.40422   3.41968   3.43134
 Alpha virt. eigenvalues --    3.48876   3.52463   3.61911   3.62546   3.65997
 Alpha virt. eigenvalues --    3.71534   3.79330   3.80485   3.81020   3.83030
 Alpha virt. eigenvalues --    3.84035   3.84622   3.85378   3.86716   3.86917
 Alpha virt. eigenvalues --    3.87695   3.90388   3.90843   3.93207   3.93451
 Alpha virt. eigenvalues --    3.93871   4.03018   4.05021   4.08546   4.13263
 Alpha virt. eigenvalues --    4.15681   4.17560   4.21396   4.26823   4.30673
 Alpha virt. eigenvalues --    4.32972   4.34347   4.38971   4.42495   4.46114
 Alpha virt. eigenvalues --    4.55358   5.11950   5.12555   5.18550   5.23481
 Alpha virt. eigenvalues --    5.26335   5.45134   5.46654   5.48352   5.65998
 Alpha virt. eigenvalues --    5.68989   5.70533   5.77945  23.72858  23.83754
 Alpha virt. eigenvalues --   23.86388  23.90934  23.94487  23.96217  23.99001
 Alpha virt. eigenvalues --   24.01222  24.02936  24.05100  24.06512  24.07838
 Alpha virt. eigenvalues --   24.08577  24.11847  24.27950  50.04356  50.05675
 Alpha virt. eigenvalues --   50.08137  50.13630
          Condensed to atoms (all electrons):
               1          2          3          4          5          6
     1  C   13.206276   2.588711  -1.433066   0.552573   0.679954  -0.916696
     2  C    2.588711  14.516694  -2.269651  -1.315001   0.242109   0.495182
     3  C   -1.433066  -2.269651  10.426480  -1.177787  -0.610015   0.439033
     4  C    0.552573  -1.315001  -1.177787  13.243186  -1.845870  -0.282508
     5  C    0.679954   0.242109  -0.610015  -1.845870   9.422688  -1.948251
     6  C   -0.916696   0.495182   0.439033  -0.282508  -1.948251  10.121020
     7  C   -3.727034  -1.618137   1.092570   0.493336  -0.454330  -1.174157
     8  C   -2.727664  -1.588218  -2.434213   0.018239   0.010652  -0.262943
     9  C    1.655076   3.558493   0.003601   0.263003   0.083678  -0.165191
    10  C   -3.560562  -8.530894   2.055194  -0.908394   0.150667   0.501731
    11  O    0.065561   0.082852   0.024900   0.007025  -0.000610   0.015120
    12  C   -0.486732  -0.096315   0.045676   0.028865  -0.302252  -0.036361
    13  C   -0.048579  -0.528553   0.181157  -0.182523  -0.066958   0.076528
    14  O    0.000112   0.300433  -0.251458   0.054995   0.004323  -0.007461
    15  C   -0.177909   0.088092  -0.260000  -3.393031   0.733258  -0.541939
    16  C   -0.059690  -0.091370  -0.147002   0.435001  -0.255067   0.146342
    17  O    0.009822   0.020794   0.046329  -0.209922  -0.098347   0.024513
    18  C    0.106886   0.234922   0.160639  -0.170406  -0.187495  -0.153915
    19  O    0.001250   0.003196   0.009572   0.071879   0.001849   0.000133
    20  H   -0.036038  -0.027017   0.486596  -0.009313  -0.037391  -0.028218
    21  H   -0.004135  -0.110733   0.396663  -0.035229   0.042051   0.002139
    22  H   -0.017385  -0.041260   0.007620   0.490034   0.000736  -0.062363
    23  H    0.002292   0.001019   0.039752  -0.159810   0.445079  -0.051971
    24  H   -0.012386  -0.032758  -0.025139   0.030064   0.476598  -0.079397
    25  H    0.004635  -0.025224  -0.009695   0.017188  -0.042540   0.445140
    26  H    0.037717   0.018680   0.003593   0.001407  -0.068764   0.470184
    27  H   -0.118128   0.010029   0.008191   0.011405  -0.021765  -0.046963
    28  H   -0.015245  -0.031944   0.005359   0.000723  -0.000052  -0.001032
    29  H    0.036500  -0.013543   0.007947  -0.002396  -0.000283   0.001503
    30  H   -0.082818  -0.007933   0.003898   0.029239  -0.008997  -0.063235
    31  H   -0.058572   0.006931   0.008923  -0.009042   0.002611   0.035571
    32  H    0.069736   0.016372   0.001111  -0.002506   0.003771   0.007976
    33  H   -0.017285  -0.075892   0.031975   0.004570  -0.001819   0.002372
    34  H    0.006599   0.088477  -0.000468   0.000444  -0.000036  -0.001246
    35  H   -0.008012  -0.051734   0.000130  -0.000253   0.001135   0.001487
    36  H   -0.015159  -0.085060   0.045034   0.001491  -0.001960   0.001537
    37  H    0.001953   0.000041   0.003502   0.078624  -0.010368   0.001586
    38  H   -0.003655   0.011354   0.035466  -0.101525   0.011791  -0.005511
    39  H   -0.007514   0.003962  -0.005895  -0.068043   0.023860   0.014812
    40  H    0.001108   0.001792   0.009847  -0.011292   0.022953  -0.022370
    41  H    0.000859   0.015075   0.005646  -0.067061   0.002332   0.001364
    42  H    0.005306  -0.003155  -0.014162   0.120513   0.010470  -0.002885
    43  H   -0.000327  -0.000874   0.003655  -0.014267  -0.000122   0.001283
               7          8          9         10         11         12
     1  C   -3.727034  -2.727664   1.655076  -3.560562   0.065561  -0.486732
     2  C   -1.618137  -1.588218   3.558493  -8.530894   0.082852  -0.096315
     3  C    1.092570  -2.434213   0.003601   2.055194   0.024900   0.045676
     4  C    0.493336   0.018239   0.263003  -0.908394   0.007025   0.028865
     5  C   -0.454330   0.010652   0.083678   0.150667  -0.000610  -0.302252
     6  C   -1.174157  -0.262943  -0.165191   0.501731   0.015120  -0.036361
     7  C   11.253847  -0.394149  -0.535786  -0.123014  -0.060214   0.350941
     8  C   -0.394149  13.792497  -3.291021   2.143654   0.264076   0.091805
     9  C   -0.535786  -3.291021  12.530483  -7.027247  -0.035596  -0.144074
    10  C   -0.123014   2.143654  -7.027247  20.708320  -0.094574   0.120068
    11  O   -0.060214   0.264076  -0.035596  -0.094574   8.212965  -0.060712
    12  C    0.350941   0.091805  -0.144074   0.120068  -0.060712   6.232629
    13  C   -0.073187   0.252771  -0.990189   0.527017  -0.005580   0.007628
    14  O    0.013059   0.064431  -0.055351   0.141269  -0.001347  -0.007144
    15  C    0.382507  -0.185810   0.161144  -0.449913   0.000291  -0.040696
    16  C   -0.047865  -0.034233   0.005482  -0.081243   0.000154  -0.001289
    17  O   -0.000050   0.000489   0.000352  -0.008273   0.000000   0.000092
    18  C    0.046671   0.042402  -0.015074  -0.026665  -0.000138  -0.002444
    19  O   -0.000714   0.000216  -0.000152   0.000971   0.000000   0.000105
    20  H    0.014306  -0.004582  -0.000147   0.033931  -0.000043  -0.007609
    21  H   -0.000869   0.009383  -0.001522   0.066827   0.000039   0.000417
    22  H    0.015241  -0.009261   0.001869   0.003411  -0.000022  -0.000741
    23  H    0.032744   0.001255   0.000229  -0.001853  -0.000003  -0.002497
    24  H    0.014996   0.001134  -0.000657  -0.007190   0.000000   0.009148
    25  H   -0.040238   0.016658   0.002051  -0.009232   0.000005   0.000909
    26  H   -0.108764  -0.003719   0.000457   0.004095   0.000091  -0.005407
    27  H    0.497141  -0.009694  -0.011637   0.020915   0.010966  -0.014945
    28  H    0.016796  -0.022942   0.430025  -0.018315  -0.003200   0.000502
    29  H    0.010911  -0.103224   0.451432  -0.064269  -0.001634  -0.000043
    30  H    0.114303  -0.002395  -0.000552  -0.011249  -0.000102   0.401206
    31  H    0.014189  -0.033281   0.003311  -0.003015   0.001459   0.411163
    32  H   -0.160972  -0.005896   0.001012   0.004017   0.000323   0.437748
    33  H   -0.004482  -0.007670   0.001555   0.041072   0.000079   0.000153
    34  H    0.000525  -0.008444  -0.007956  -0.151768   0.000093   0.000197
    35  H    0.007310   0.021555  -0.016571  -0.003671  -0.000163   0.000227
    36  H   -0.006140   0.007498  -0.108105   0.179759   0.000042   0.000679
    37  H   -0.000479   0.000131  -0.000050  -0.000599   0.000000   0.000138
    38  H    0.001304  -0.000278  -0.000115   0.001870   0.000000  -0.000975
    39  H    0.002671  -0.000180  -0.000086   0.001502   0.000000   0.000413
    40  H    0.002186   0.000160  -0.000022   0.000892   0.000000   0.000252
    41  H   -0.000818  -0.000062   0.000003  -0.004097   0.000000   0.000076
    42  H   -0.001866   0.000363   0.000433  -0.000283   0.000000  -0.000001
    43  H    0.000070  -0.000036   0.000003  -0.000164   0.000000   0.000005
              13         14         15         16         17         18
     1  C   -0.048579   0.000112  -0.177909  -0.059690   0.009822   0.106886
     2  C   -0.528553   0.300433   0.088092  -0.091370   0.020794   0.234922
     3  C    0.181157  -0.251458  -0.260000  -0.147002   0.046329   0.160639
     4  C   -0.182523   0.054995  -3.393031   0.435001  -0.209922  -0.170406
     5  C   -0.066958   0.004323   0.733258  -0.255067  -0.098347  -0.187495
     6  C    0.076528  -0.007461  -0.541939   0.146342   0.024513  -0.153915
     7  C   -0.073187   0.013059   0.382507  -0.047865  -0.000050   0.046671
     8  C    0.252771   0.064431  -0.185810  -0.034233   0.000489   0.042402
     9  C   -0.990189  -0.055351   0.161144   0.005482   0.000352  -0.015074
    10  C    0.527017   0.141269  -0.449913  -0.081243  -0.008273  -0.026665
    11  O   -0.005580  -0.001347   0.000291   0.000154   0.000000  -0.000138
    12  C    0.007628  -0.007144  -0.040696  -0.001289   0.000092  -0.002444
    13  C    6.652341  -0.252763  -0.134735   0.021979   0.001931  -0.007706
    14  O   -0.252763   8.011696   0.028788   0.000004  -0.000015  -0.003764
    15  C   -0.134735   0.028788  10.735254  -0.497744   0.509379  -0.750840
    16  C    0.021979   0.000004  -0.497744   7.122869  -0.038306  -0.922546
    17  O    0.001931  -0.000015   0.509379  -0.038306   8.077768  -0.278116
    18  C   -0.007706  -0.003764  -0.750840  -0.922546  -0.278116   7.120887
    19  O    0.000712  -0.000001  -0.164388  -0.035833  -0.028275   0.212313
    20  H   -0.004801   0.000186  -0.024011  -0.012721  -0.000410   0.020258
    21  H   -0.007343   0.005447   0.010071  -0.011281  -0.000175  -0.005751
    22  H   -0.002240  -0.000054  -0.041298   0.005938  -0.003056  -0.000481
    23  H    0.000131  -0.000001   0.028546  -0.002978   0.022975   0.004687
    24  H    0.000680  -0.000044  -0.018378   0.009136  -0.002222   0.002420
    25  H   -0.000473   0.000008  -0.009767  -0.001880  -0.000096   0.004590
    26  H   -0.000336   0.000006   0.000454  -0.000677  -0.000073  -0.000273
    27  H    0.001940  -0.000037   0.000644  -0.000040  -0.000004  -0.000043
    28  H   -0.012391  -0.003170   0.000008  -0.000019   0.000000   0.000023
    29  H    0.024604   0.003622  -0.000068   0.000020   0.000000  -0.000060
    30  H   -0.000441   0.000053   0.009380   0.000811   0.000031  -0.000382
    31  H   -0.000161   0.000100   0.000674  -0.000015   0.000001  -0.000071
    32  H    0.000111  -0.000012  -0.002829   0.000517  -0.000004  -0.000039
    33  H    0.410854  -0.012246  -0.008547   0.000935  -0.000031   0.001432
    34  H    0.456589  -0.005805  -0.000377  -0.000078   0.000000   0.000677
    35  H    0.409748   0.012793   0.001024  -0.000111  -0.000002  -0.001261
    36  H    0.059551   0.245806  -0.004048   0.001692  -0.000005  -0.000328
    37  H    0.000138  -0.000001  -0.183230   0.496344  -0.001568  -0.023857
    38  H   -0.000464  -0.000111  -0.007460   0.398749   0.011715   0.019914
    39  H    0.000050   0.000003   0.063928   0.354287  -0.012724   0.000526
    40  H   -0.000167  -0.000001   0.070359  -0.117415   0.252355   0.084005
    41  H    0.002290  -0.000116  -0.004237  -0.001486   0.012682   0.424619
    42  H   -0.001665   0.000069  -0.154490   0.002742  -0.010504   0.416897
    43  H    0.000023   0.000000   0.045049  -0.020806   0.029675  -0.004720
              19         20         21         22         23         24
     1  C    0.001250  -0.036038  -0.004135  -0.017385   0.002292  -0.012386
     2  C    0.003196  -0.027017  -0.110733  -0.041260   0.001019  -0.032758
     3  C    0.009572   0.486596   0.396663   0.007620   0.039752  -0.025139
     4  C    0.071879  -0.009313  -0.035229   0.490034  -0.159810   0.030064
     5  C    0.001849  -0.037391   0.042051   0.000736   0.445079   0.476598
     6  C    0.000133  -0.028218   0.002139  -0.062363  -0.051971  -0.079397
     7  C   -0.000714   0.014306  -0.000869   0.015241   0.032744   0.014996
     8  C    0.000216  -0.004582   0.009383  -0.009261   0.001255   0.001134
     9  C   -0.000152  -0.000147  -0.001522   0.001869   0.000229  -0.000657
    10  C    0.000971   0.033931   0.066827   0.003411  -0.001853  -0.007190
    11  O    0.000000  -0.000043   0.000039  -0.000022  -0.000003   0.000000
    12  C    0.000105  -0.007609   0.000417  -0.000741  -0.002497   0.009148
    13  C    0.000712  -0.004801  -0.007343  -0.002240   0.000131   0.000680
    14  O   -0.000001   0.000186   0.005447  -0.000054  -0.000001  -0.000044
    15  C   -0.164388  -0.024011   0.010071  -0.041298   0.028546  -0.018378
    16  C   -0.035833  -0.012721  -0.011281   0.005938  -0.002978   0.009136
    17  O   -0.028275  -0.000410  -0.000175  -0.003056   0.022975  -0.002222
    18  C    0.212313   0.020258  -0.005751  -0.000481   0.004687   0.002420
    19  O    8.095908  -0.000205   0.000287  -0.000968  -0.000147  -0.000007
    20  H   -0.000205   0.400593  -0.027174   0.003228   0.000269   0.001878
    21  H    0.000287  -0.027174   0.478325  -0.002630  -0.000213   0.000166
    22  H   -0.000968   0.003228  -0.002630   0.436588  -0.002950   0.004055
    23  H   -0.000147   0.000269  -0.000213  -0.002950   0.501312  -0.029866
    24  H   -0.000007   0.001878   0.000166   0.004055  -0.029866   0.456768
    25  H    0.000008   0.000223  -0.000043   0.004019  -0.004764   0.004847
    26  H   -0.000001   0.000044   0.000002   0.000273  -0.006791  -0.003119
    27  H    0.000000  -0.000119   0.000007  -0.000141  -0.000099  -0.000013
    28  H    0.000000   0.000049  -0.000039  -0.000001   0.000000   0.000001
    29  H    0.000000  -0.000012   0.000028   0.000001   0.000000   0.000000
    30  H   -0.000001  -0.000926  -0.000059  -0.000055   0.000111  -0.001832
    31  H    0.000000   0.000124  -0.000005   0.000012   0.000001  -0.000105
    32  H    0.000000  -0.000066   0.000003   0.000008  -0.000110   0.000421
    33  H    0.000043   0.000004   0.002622   0.000404   0.000001   0.000004
    34  H   -0.000003  -0.000007  -0.000229  -0.000017   0.000000   0.000000
    35  H   -0.000003   0.000000   0.000445   0.000272  -0.000001   0.000001
    36  H    0.000001  -0.000908   0.000730  -0.000013  -0.000001   0.000007
    37  H    0.015391  -0.000056  -0.000343  -0.000227  -0.000072   0.000037
    38  H   -0.000965   0.000063  -0.000330   0.000085  -0.000001   0.000000
    39  H   -0.001274   0.000457   0.000125   0.000002   0.001094  -0.001858
    40  H    0.000535   0.000094   0.000096   0.000940   0.000795   0.000560
    41  H   -0.049286  -0.000206   0.003431  -0.000246   0.000001   0.000023
    42  H   -0.032261   0.000012  -0.000769   0.003229   0.000039   0.000024
    43  H    0.270887   0.000010  -0.000116   0.000120   0.000060  -0.000005
              25         26         27         28         29         30
     1  C    0.004635   0.037717  -0.118128  -0.015245   0.036500  -0.082818
     2  C   -0.025224   0.018680   0.010029  -0.031944  -0.013543  -0.007933
     3  C   -0.009695   0.003593   0.008191   0.005359   0.007947   0.003898
     4  C    0.017188   0.001407   0.011405   0.000723  -0.002396   0.029239
     5  C   -0.042540  -0.068764  -0.021765  -0.000052  -0.000283  -0.008997
     6  C    0.445140   0.470184  -0.046963  -0.001032   0.001503  -0.063235
     7  C   -0.040238  -0.108764   0.497141   0.016796   0.010911   0.114303
     8  C    0.016658  -0.003719  -0.009694  -0.022942  -0.103224  -0.002395
     9  C    0.002051   0.000457  -0.011637   0.430025   0.451432  -0.000552
    10  C   -0.009232   0.004095   0.020915  -0.018315  -0.064269  -0.011249
    11  O    0.000005   0.000091   0.010966  -0.003200  -0.001634  -0.000102
    12  C    0.000909  -0.005407  -0.014945   0.000502  -0.000043   0.401206
    13  C   -0.000473  -0.000336   0.001940  -0.012391   0.024604  -0.000441
    14  O    0.000008   0.000006  -0.000037  -0.003170   0.003622   0.000053
    15  C   -0.009767   0.000454   0.000644   0.000008  -0.000068   0.009380
    16  C   -0.001880  -0.000677  -0.000040  -0.000019   0.000020   0.000811
    17  O   -0.000096  -0.000073  -0.000004   0.000000   0.000000   0.000031
    18  C    0.004590  -0.000273  -0.000043   0.000023  -0.000060  -0.000382
    19  O    0.000008  -0.000001   0.000000   0.000000   0.000000  -0.000001
    20  H    0.000223   0.000044  -0.000119   0.000049  -0.000012  -0.000926
    21  H   -0.000043   0.000002   0.000007  -0.000039   0.000028  -0.000059
    22  H    0.004019   0.000273  -0.000141  -0.000001   0.000001  -0.000055
    23  H   -0.004764  -0.006791  -0.000099   0.000000   0.000000   0.000111
    24  H    0.004847  -0.003119  -0.000013   0.000001   0.000000  -0.001832
    25  H    0.474267  -0.027095  -0.006716   0.000004  -0.000005  -0.000137
    26  H   -0.027095   0.488897  -0.004951   0.000000  -0.000002   0.000156
    27  H   -0.006716  -0.004951   0.484243  -0.000023   0.000020   0.005315
    28  H    0.000004   0.000000  -0.000023   0.406401  -0.015363  -0.000006
    29  H   -0.000005  -0.000002   0.000020  -0.015363   0.420214   0.000001
    30  H   -0.000137   0.000156   0.005315  -0.000006   0.000001   0.476538
    31  H   -0.000281  -0.000172  -0.007491   0.000042  -0.000005  -0.028253
    32  H    0.000212   0.003372  -0.002749  -0.000003   0.000001  -0.026854
    33  H   -0.000010  -0.000001  -0.000001  -0.000245   0.000400  -0.000001
    34  H    0.000003   0.000000  -0.000002   0.000292   0.000751   0.000000
    35  H   -0.000004   0.000000  -0.000008   0.000108  -0.000094  -0.000002
    36  H   -0.000001  -0.000001   0.000012   0.000302   0.000190   0.000000
    37  H    0.000002  -0.000001   0.000000   0.000000   0.000000  -0.000004
    38  H    0.000004  -0.000002   0.000000   0.000000   0.000000  -0.000024
    39  H   -0.000022   0.000015  -0.000001   0.000000   0.000000   0.000009
    40  H    0.000168   0.000091  -0.000001   0.000000   0.000000  -0.000009
    41  H   -0.000005  -0.000001   0.000000   0.000000   0.000000   0.000000
    42  H    0.000029   0.000001   0.000001   0.000000   0.000000   0.000000
    43  H   -0.000003   0.000000   0.000000   0.000000   0.000000   0.000000
              31         32         33         34         35         36
     1  C   -0.058572   0.069736  -0.017285   0.006599  -0.008012  -0.015159
     2  C    0.006931   0.016372  -0.075892   0.088477  -0.051734  -0.085060
     3  C    0.008923   0.001111   0.031975  -0.000468   0.000130   0.045034
     4  C   -0.009042  -0.002506   0.004570   0.000444  -0.000253   0.001491
     5  C    0.002611   0.003771  -0.001819  -0.000036   0.001135  -0.001960
     6  C    0.035571   0.007976   0.002372  -0.001246   0.001487   0.001537
     7  C    0.014189  -0.160972  -0.004482   0.000525   0.007310  -0.006140
     8  C   -0.033281  -0.005896  -0.007670  -0.008444   0.021555   0.007498
     9  C    0.003311   0.001012   0.001555  -0.007956  -0.016571  -0.108105
    10  C   -0.003015   0.004017   0.041072  -0.151768  -0.003671   0.179759
    11  O    0.001459   0.000323   0.000079   0.000093  -0.000163   0.000042
    12  C    0.411163   0.437748   0.000153   0.000197   0.000227   0.000679
    13  C   -0.000161   0.000111   0.410854   0.456589   0.409748   0.059551
    14  O    0.000100  -0.000012  -0.012246  -0.005805   0.012793   0.245806
    15  C    0.000674  -0.002829  -0.008547  -0.000377   0.001024  -0.004048
    16  C   -0.000015   0.000517   0.000935  -0.000078  -0.000111   0.001692
    17  O    0.000001  -0.000004  -0.000031   0.000000  -0.000002  -0.000005
    18  C   -0.000071  -0.000039   0.001432   0.000677  -0.001261  -0.000328
    19  O    0.000000   0.000000   0.000043  -0.000003  -0.000003   0.000001
    20  H    0.000124  -0.000066   0.000004  -0.000007   0.000000  -0.000908
    21  H   -0.000005   0.000003   0.002622  -0.000229   0.000445   0.000730
    22  H    0.000012   0.000008   0.000404  -0.000017   0.000272  -0.000013
    23  H    0.000001  -0.000110   0.000001   0.000000  -0.000001  -0.000001
    24  H   -0.000105   0.000421   0.000004   0.000000   0.000001   0.000007
    25  H   -0.000281   0.000212  -0.000010   0.000003  -0.000004  -0.000001
    26  H   -0.000172   0.003372  -0.000001   0.000000   0.000000  -0.000001
    27  H   -0.007491  -0.002749  -0.000001  -0.000002  -0.000008   0.000012
    28  H    0.000042  -0.000003  -0.000245   0.000292   0.000108   0.000302
    29  H   -0.000005   0.000001   0.000400   0.000751  -0.000094   0.000190
    30  H   -0.028253  -0.026854  -0.000001   0.000000  -0.000002   0.000000
    31  H    0.488120  -0.021425   0.000000   0.000000  -0.000001  -0.000013
    32  H   -0.021425   0.488110   0.000000   0.000000   0.000000   0.000004
    33  H    0.000000   0.000000   0.465051  -0.026473  -0.020163   0.000403
    34  H    0.000000   0.000000  -0.026473   0.460367  -0.021687   0.000476
    35  H   -0.000001   0.000000  -0.020163  -0.021687   0.463148  -0.000099
    36  H   -0.000013   0.000004   0.000403   0.000476  -0.000099   0.386193
    37  H    0.000000   0.000000  -0.000002   0.000000   0.000000  -0.000001
    38  H    0.000000   0.000001   0.000005   0.000000   0.000001   0.000016
    39  H    0.000000  -0.000005   0.000000   0.000000   0.000000  -0.000002
    40  H    0.000000   0.000000   0.000000   0.000000   0.000000   0.000000
    41  H    0.000000   0.000000  -0.000325  -0.000012  -0.000001   0.000005
    42  H    0.000000   0.000000   0.000769   0.000002   0.000046   0.000003
    43  H    0.000000   0.000000  -0.000003   0.000000   0.000000   0.000000
              37         38         39         40         41         42
     1  C    0.001953  -0.003655  -0.007514   0.001108   0.000859   0.005306
     2  C    0.000041   0.011354   0.003962   0.001792   0.015075  -0.003155
     3  C    0.003502   0.035466  -0.005895   0.009847   0.005646  -0.014162
     4  C    0.078624  -0.101525  -0.068043  -0.011292  -0.067061   0.120513
     5  C   -0.010368   0.011791   0.023860   0.022953   0.002332   0.010470
     6  C    0.001586  -0.005511   0.014812  -0.022370   0.001364  -0.002885
     7  C   -0.000479   0.001304   0.002671   0.002186  -0.000818  -0.001866
     8  C    0.000131  -0.000278  -0.000180   0.000160  -0.000062   0.000363
     9  C   -0.000050  -0.000115  -0.000086  -0.000022   0.000003   0.000433
    10  C   -0.000599   0.001870   0.001502   0.000892  -0.004097  -0.000283
    11  O    0.000000   0.000000   0.000000   0.000000   0.000000   0.000000
    12  C    0.000138  -0.000975   0.000413   0.000252   0.000076  -0.000001
    13  C    0.000138  -0.000464   0.000050  -0.000167   0.002290  -0.001665
    14  O   -0.000001  -0.000111   0.000003  -0.000001  -0.000116   0.000069
    15  C   -0.183230  -0.007460   0.063928   0.070359  -0.004237  -0.154490
    16  C    0.496344   0.398749   0.354287  -0.117415  -0.001486   0.002742
    17  O   -0.001568   0.011715  -0.012724   0.252355   0.012682  -0.010504
    18  C   -0.023857   0.019914   0.000526   0.084005   0.424619   0.416897
    19  O    0.015391  -0.000965  -0.001274   0.000535  -0.049286  -0.032261
    20  H   -0.000056   0.000063   0.000457   0.000094  -0.000206   0.000012
    21  H   -0.000343  -0.000330   0.000125   0.000096   0.003431  -0.000769
    22  H   -0.000227   0.000085   0.000002   0.000940  -0.000246   0.003229
    23  H   -0.000072  -0.000001   0.001094   0.000795   0.000001   0.000039
    24  H    0.000037   0.000000  -0.001858   0.000560   0.000023   0.000024
    25  H    0.000002   0.000004  -0.000022   0.000168  -0.000005   0.000029
    26  H   -0.000001  -0.000002   0.000015   0.000091  -0.000001   0.000001
    27  H    0.000000   0.000000  -0.000001  -0.000001   0.000000   0.000001
    28  H    0.000000   0.000000   0.000000   0.000000   0.000000   0.000000
    29  H    0.000000   0.000000   0.000000   0.000000   0.000000   0.000000
    30  H   -0.000004  -0.000024   0.000009  -0.000009   0.000000   0.000000
    31  H    0.000000   0.000000   0.000000   0.000000   0.000000   0.000000
    32  H    0.000000   0.000001  -0.000005   0.000000   0.000000   0.000000
    33  H   -0.000002   0.000005   0.000000   0.000000  -0.000325   0.000769
    34  H    0.000000   0.000000   0.000000   0.000000  -0.000012   0.000002
    35  H    0.000000   0.000001   0.000000   0.000000  -0.000001   0.000046
    36  H   -0.000001   0.000016  -0.000002   0.000000   0.000005   0.000003
    37  H    0.465019  -0.020394  -0.024312   0.000211   0.000490   0.000154
    38  H   -0.020394   0.460177  -0.019303   0.000096   0.001788  -0.000109
    39  H   -0.024312  -0.019303   0.463234  -0.000407   0.000041  -0.000301
    40  H    0.000211   0.000096  -0.000407   0.397355  -0.000176  -0.000106
    41  H    0.000490   0.001788   0.000041  -0.000176   0.477568  -0.035773
    42  H    0.000154  -0.000109  -0.000301  -0.000106  -0.035773   0.503423
    43  H   -0.001328   0.000074   0.000279  -0.002760   0.004256  -0.005886
              43
     1  C   -0.000327
     2  C   -0.000874
     3  C    0.003655
     4  C   -0.014267
     5  C   -0.000122
     6  C    0.001283
     7  C    0.000070
     8  C   -0.000036
     9  C    0.000003
    10  C   -0.000164
    11  O    0.000000
    12  C    0.000005
    13  C    0.000023
    14  O    0.000000
    15  C    0.045049
    16  C   -0.020806
    17  O    0.029675
    18  C   -0.004720
    19  O    0.270887
    20  H    0.000010
    21  H   -0.000116
    22  H    0.000120
    23  H    0.000060
    24  H   -0.000005
    25  H   -0.000003
    26  H    0.000000
    27  H    0.000000
    28  H    0.000000
    29  H    0.000000
    30  H    0.000000
    31  H    0.000000
    32  H    0.000000
    33  H   -0.000003
    34  H    0.000000
    35  H    0.000000
    36  H    0.000000
    37  H   -0.001328
    38  H    0.000074
    39  H    0.000279
    40  H   -0.002760
    41  H    0.004256
    42  H   -0.005886
    43  H    0.398886
 Mulliken charges:
               1
     1  C    0.501664
     2  C    0.240056
     3  C   -0.951505
     4  C    0.012377
     5  C   -0.409272
     6  C   -0.951942
     7  C    0.155648
     8  C    0.390546
     9  C   -0.746588
    10  C    0.379302
    11  O   -0.422099
    12  C   -0.930804
    13  C   -0.767519
    14  O   -0.286302
    15  C    0.186893
    16  C   -0.621305
    17  O   -0.328726
    18  C   -0.348397
    19  O   -0.370772
    20  H    0.259655
    21  H    0.189683
    22  H    0.207325
    23  H    0.181737
    24  H    0.202008
    25  H    0.203260
    26  H    0.200615
    27  H    0.194743
    28  H    0.263354
    29  H    0.242856
    30  H    0.195217
    31  H    0.188678
    32  H    0.188648
    33  H    0.210491
    34  H    0.209117
    35  H    0.204407
    36  H    0.290414
    37  H    0.203129
    38  H    0.206749
    39  H    0.210658
    40  H    0.307876
    41  H    0.211357
    42  H    0.199691
    43  H    0.297080
 Sum of Mulliken charges =   0.00000
 Mulliken charges with hydrogens summed into heavy atoms:
               1
     1  C    0.501664
     2  C    0.240056
     3  C   -0.502167
     4  C    0.219702
     5  C   -0.025526
     6  C   -0.548067
     7  C    0.350390
     8  C    0.390546
     9  C   -0.240378
    10  C    0.379302
    11  O   -0.422099
    12  C   -0.358262
    13  C   -0.143503
    14  O    0.004111
    15  C    0.186893
    16  C   -0.000769
    17  O   -0.020850
    18  C    0.062651
    19  O   -0.073692
 Electronic spatial extent (au):  <R**2>=           5690.2953
 Charge=              0.0000 electrons
 Dipole moment (field-independent basis, Debye):
    X=              2.4132    Y=              2.3655    Z=              3.0011  Tot=              4.5194
 Quadrupole moment (field-independent basis, Debye-Ang):
   XX=           -151.9668   YY=           -119.6039   ZZ=           -113.2305
   XY=             24.2347   XZ=             -4.8154   YZ=              5.1702
 Traceless Quadrupole moment (field-independent basis, Debye-Ang):
   XX=            -23.6997   YY=              8.6632   ZZ=             15.0365
   XY=             24.2347   XZ=             -4.8154   YZ=              5.1702
 Octapole moment (field-independent basis, Debye-Ang**2):
  XXX=             88.5822  YYY=             42.4609  ZZZ=             14.9144  XYY=              1.4787
  XXY=             24.8049  XXZ=             43.1447  XZZ=             -4.4440  YZZ=            -12.3401
  YYZ=            -14.1053  XYZ=             -4.7082
 Hexadecapole moment (field-independent basis, Debye-Ang**3):
 XXXX=          -5616.7414 YYYY=          -2142.7607 ZZZZ=           -578.2833 XXXY=            567.1809
 XXXZ=           -199.8460 YYYX=             63.8022 YYYZ=             30.0097 ZZZX=            -32.1193
 ZZZY=            -28.4698 XXYY=          -1193.8696 XXZZ=           -892.1998 YYZZ=           -455.9514
 XXYZ=             25.9882 YYXZ=             14.3778 ZZXY=             16.5433
 N-N= 1.592023175802D+03 E-N=-5.252328693156D+03  KE= 8.827893975750D+02
 1\1\GINC-SNODE07\SP\RmPW1PW91\6-311+G(d,p)\C15H24O4\ROOT\25-Jan-2024\0
 \\# nmr=giao mpw1pw91/6-311+g(d,p) scrf(smd,solvent=methanol,read) gue
 ss=read geom=check\\NMR calculation\\0,1\C,0,-1.8736704724,0.550978939
 8,-0.1263532119\C,0,-1.0366899204,-0.4641664799,0.1983791004\C,0,0.396
 0721206,-0.3881907934,0.6479745635\C,0,1.3332519878,0.4785246036,-0.23
 00422155\C,0,1.0093550139,1.9831655452,-0.1274931351\C,0,-0.2814493763
 ,2.4285766567,-0.8350425949\C,0,-1.6264246592,2.0376283057,-0.18960003
 18\C,0,-3.2176061533,0.0055105905,-0.3904897588\C,0,-3.2099357393,-1.4
 852776958,-0.1066051228\C,0,-1.7194969543,-1.8345914531,0.0961707904\O
 ,0,-4.1981494404,0.6517433961,-0.761661793\C,0,-1.840128764,2.68672283
 36,1.1939766995\C,0,-1.1570902422,-2.6589178441,-1.065987957\O,0,-1.47
 61654272,-2.6236017505,1.2719230909\C,0,2.8389037026,0.1899510658,0.06
 97491675\C,0,3.2722276005,0.5579952569,1.4908304429\O,0,3.6430125996,0
 .9260629173,-0.8903965484\C,0,3.2040946355,-1.2767632869,-0.2502993108
 \O,0,4.6171060108,-1.4687548989,-0.2375929985\H,0,0.4067043721,0.00893
 5594,1.6735241233\H,0,0.7772115774,-1.4093756314,0.7251631336\H,0,1.18
 84465806,0.1789565688,-1.2781853414\H,0,1.8327358959,2.5410509568,-0.5
 880181935\H,0,0.9834187553,2.2864288938,0.9273800549\H,0,-0.265579105,
 2.0536075201,-1.8681062812\H,0,-0.266999573,3.5246905457,-0.9077851114
 \H,0,-2.4101181583,2.4415394445,-0.8449075984\H,0,-3.7734180574,-1.672
 4354897,0.8161771824\H,0,-3.7004439529,-2.0447418131,-0.9098453661\H,0
 ,-1.1360614829,2.3055981951,1.9419036901\H,0,-2.8545125384,2.489276003
 ,1.5599966525\H,0,-1.7111193088,3.7744280456,1.130813238\H,0,-0.079561
 1634,-2.8192348291,-0.9546529005\H,0,-1.6480868437,-3.638369328,-1.089
 6179508\H,0,-1.3380635278,-2.155608889,-2.0208510865\H,0,-1.8173573067
 ,-2.1318919725,2.0390777035\H,0,4.3203168362,0.2812684516,1.6438468787
 \H,0,2.6705525297,0.0327092337,2.2397582546\H,0,3.1724237931,1.6344837
 722,1.6716236148\H,0,3.9054621894,1.7711556478,-0.4907844321\H,0,2.791
 2290124,-1.9655513226,0.4901006581\H,0,2.7906054305,-1.5402003778,-1.2
 366294509\H,0,4.9699975233,-0.7054151281,-0.7327206484\\Version=ES64L-
 G09RevD.01\State=1-A\HF=-887.0193564\RMSD=3.075e-09\Dipole=0.9252745,0
 .9255079,1.2037025\Quadrupole=-17.8139831,6.6519629,11.1620201,17.8031
 44,-3.8180206,4.0107219\PG=C01 [X(C15H24O4)]\\@


 The arm of the moral universe is long, but it bends toward justice.
 -- Martin Luther King, Jr.
 Job cpu time:       0 days  1 hours 26 minutes 20.8 seconds.
 File lengths (MBytes):  RWF=    324 Int=      0 D2E=      0 Chk=    483 Scr=      1
 Normal termination of Gaussian 09 at Thu Jan 25 14:05:11 2024.
