# Supplementary material for: New patchoulol- and guaiane-type sesquiterpenoids from Sanguisorba officinalis with anti-melanogenic activity
Source: Nat Prod Bioprospect. 2026 May 12;16(1):63. doi: 10.1007/s13659-026-00616-0 (PMC13161421; doi:10.1007/s13659-026-00616-0)
Supplement: Supplementary file 2 — Additional file 2. It includes the calculated NMR data of compound 11. [file 13659_2026_616_MOESM2_ESM.zip › New folder/11S-nmr-3.log]

 Entering Gaussian System, Link 0=/gpfs/home/zhengshan/software/Gaussian/g09/g09
 Input=DY-202A-7R_3-2.gjf
 Output=DY-202A-7R_3-2.log
 Initial command:
 /gpfs/home/zhengshan/software/Gaussian/g09/l1.exe "/gpfs/home/zhengshan/software/Gaussian/g09/scratch/zhengshan/%J/Gau-11148.inp" -scrdir="/gpfs/home/zhengshan/software/Gaussian/g09/scratch/zhengshan/%J/"
 Entering Link 1 = /gpfs/home/zhengshan/software/Gaussian/g09/l1.exe PID=     11149.
  
 Copyright (c) 1988,1990,1992,1993,1995,1998,2003,2009,2013,
            Gaussian, Inc.  All Rights Reserved.
  
 This is part of the Gaussian(R) 09 program.  It is based on
 the Gaussian(R) 03 system (copyright 2003, Gaussian, Inc.),
 the Gaussian(R) 98 system (copyright 1998, Gaussian, Inc.),
 the Gaussian(R) 94 system (copyright 1995, Gaussian, Inc.),
 the Gaussian 92(TM) system (copyright 1992, Gaussian, Inc.),
 the Gaussian 90(TM) system (copyright 1990, Gaussian, Inc.),
 the Gaussian 88(TM) system (copyright 1988, Gaussian, Inc.),
 the Gaussian 86(TM) system (copyright 1986, Carnegie Mellon
 University), and the Gaussian 82(TM) system (copyright 1983,
 Carnegie Mellon University). Gaussian is a federally registered
 trademark of Gaussian, Inc.
  
 This software contains proprietary and confidential information,
 including trade secrets, belonging to Gaussian, Inc.
  
 This software is provided under written license and may be
 used, copied, transmitted, or stored only in accord with that
 written license.
  
 The following legend is applicable only to US Government
 contracts under FAR:
  
                    RESTRICTED RIGHTS LEGEND
  
 Use, reproduction and disclosure by the US Government is
 subject to restrictions as set forth in subparagraphs (a)
 and (c) of the Commercial Computer Software - Restricted
 Rights clause in FAR 52.227-19.
  
 Gaussian, Inc.
 340 Quinnipiac St., Bldg. 40, Wallingford CT 06492
  
  
 ---------------------------------------------------------------
 Warning -- This program may not be used in any manner that
 competes with the business of Gaussian, Inc. or will provide
 assistance to any competitor of Gaussian, Inc.  The licensee
 of this program is prohibited from giving any competitor of
 Gaussian, Inc. access to this program.  By using this program,
 the user acknowledges that Gaussian, Inc. is engaged in the
 business of creating and licensing software in the field of
 computational chemistry and represents and warrants to the
 licensee that it is not a competitor of Gaussian, Inc. and that
 it will not use this program in any manner prohibited above.
 ---------------------------------------------------------------
  

 Cite this work as:
 Gaussian 09, Revision D.01,
 M. J. Frisch, G. W. Trucks, H. B. Schlegel, G. E. Scuseria, 
 M. A. Robb, J. R. Cheeseman, G. Scalmani, V. Barone, B. Mennucci, 
 G. A. Petersson, H. Nakatsuji, M. Caricato, X. Li, H. P. Hratchian, 
 A. F. Izmaylov, J. Bloino, G. Zheng, J. L. Sonnenberg, M. Hada, 
 M. Ehara, K. Toyota, R. Fukuda, J. Hasegawa, M. Ishida, T. Nakajima, 
 Y. Honda, O. Kitao, H. Nakai, T. Vreven, J. A. Montgomery, Jr., 
 J. E. Peralta, F. Ogliaro, M. Bearpark, J. J. Heyd, E. Brothers, 
 K. N. Kudin, V. N. Staroverov, T. Keith, R. Kobayashi, J. Normand, 
 K. Raghavachari, A. Rendell, J. C. Burant, S. S. Iyengar, J. Tomasi, 
 M. Cossi, N. Rega, J. M. Millam, M. Klene, J. E. Knox, J. B. Cross, 
 V. Bakken, C. Adamo, J. Jaramillo, R. Gomperts, R. E. Stratmann, 
 O. Yazyev, A. J. Austin, R. Cammi, C. Pomelli, J. W. Ochterski, 
 R. L. Martin, K. Morokuma, V. G. Zakrzewski, G. A. Voth, 
 P. Salvador, J. J. Dannenberg, S. Dapprich, A. D. Daniels, 
 O. Farkas, J. B. Foresman, J. V. Ortiz, J. Cioslowski, 
 and D. J. Fox, Gaussian, Inc., Wallingford CT, 2013.
 
 ******************************************
 Gaussian 09:  ES64L-G09RevD.01 24-Apr-2013
                25-Jan-2024 
 ******************************************
 %chk=DY-202A-7R_3.chk
 %mem=16GB
 %nprocshared=4
 Will use up to    4 processors via shared memory.
 ----------------------------------------------------------------------
 # nmr=giao mpw1pw91/6-311+g(d,p) scrf(smd,solvent=methanol,read) guess
 =read geom=check
 ----------------------------------------------------------------------
 1/29=2,38=1,40=2/1;
 2/12=2,40=1/2;
 3/5=4,6=6,7=111,11=2,14=-4,16=1,25=1,30=1,70=32203,72=3,74=-7,116=-2/1,2,8,3;
 4/5=1/1;
 5/5=2,38=6,53=3/2;
 8/6=1,10=90,11=11/1;
 10/13=100,45=16/2;
 6/7=2,8=2,9=2,10=2,28=1/1;
 99/9=1/99;
 ---------------
 NMR calculation
 ---------------
 Structure from the checkpoint file:  "DY-202A-7R_3.chk"
 Charge =  0 Multiplicity = 1
 Redundant internal coordinates found in file.
 C,0,-1.7651423146,0.624123503,-0.1164286773
 C,0,-0.9703440874,-0.3791006771,0.3255138443
 C,0,0.4374652593,-0.2841137311,0.8420098176
 C,0,1.4246338818,0.433938559,-0.1130303514
 C,0,1.1714594347,1.9548211945,-0.1706708064
 C,0,-0.0980599595,2.3861286309,-0.9254785315
 C,0,-1.4636257512,2.0948326753,-0.2655449061
 C,0,-3.0960040444,0.0810640345,-0.4412109853
 C,0,-3.1244486295,-1.3948735557,-0.0821228436
 C,0,-1.6534326395,-1.7443500092,0.2313245159
 O,0,-4.0408843012,0.715502682,-0.9117399506
 C,0,-1.6544739214,2.836245474,1.0737246798
 C,0,-1.0139974525,-2.6020237545,-0.8711148382
 O,0,-1.4909025956,-2.386359698,1.5071001353
 C,0,2.9208494217,0.1073886032,0.2171672919
 C,0,3.3819553212,0.6592597649,1.5657758834
 O,0,3.7579511,0.7372499483,-0.7792382524
 C,0,3.2224176645,-1.3985452398,0.1608205623
 O,0,2.7960030044,-1.9034064672,-1.110999488
 H,0,0.4188265893,0.2502961611,1.8027661888
 H,0,0.7817524046,-1.2949105954,1.0686730456
 H,0,1.2609298603,0.032193105,-1.1217249039
 H,0,2.0252557597,2.4198786689,-0.675139744
 H,0,1.1525701064,2.3666205208,0.84702323
 H,0,-0.0896058957,1.930521735,-1.925665668
 H,0,-0.043736352,3.4720123644,-1.0842212468
 H,0,-2.2260911148,2.4886670845,-0.9511191659
 H,0,-3.7364507309,-1.5271600688,0.8181248712
 H,0,-3.5739953881,-1.9884863151,-0.8847913517
 H,0,-0.9779307339,2.464225051,1.8507874022
 H,0,-2.6807740247,2.7149847388,1.4399265508
 H,0,-1.4670295004,3.9100344029,0.9479128463
 H,0,0.0638643735,-2.7156433428,-0.7146234394
 H,0,-1.4707636092,-3.6000102879,-0.8749719151
 H,0,-1.1735257202,-2.1525933579,-1.8573169588
 H,0,-1.7892581703,-3.3070219019,1.4094334749
 H,0,4.424949925,0.3800560048,1.75426933
 H,0,2.770036779,0.2684450032,2.3849870256
 H,0,3.3202841098,1.7515801844,1.5820166186
 H,0,3.6073979547,0.2456513962,-1.6069448894
 H,0,4.3067609193,-1.5255144382,0.2745594666
 H,0,2.7341125183,-1.9415760679,0.9795290709
 H,0,3.2105005493,-2.7724319823,-1.2378469381
 Recover connectivity data from disk.
                          Input orientation:                          
 ---------------------------------------------------------------------
 Center     Atomic      Atomic             Coordinates (Angstroms)
 Number     Number       Type             X           Y           Z
 ---------------------------------------------------------------------
      1          6           0       -1.765142    0.624124   -0.116429
      2          6           0       -0.970344   -0.379101    0.325514
      3          6           0        0.437465   -0.284114    0.842010
      4          6           0        1.424634    0.433939   -0.113030
      5          6           0        1.171459    1.954821   -0.170671
      6          6           0       -0.098060    2.386129   -0.925479
      7          6           0       -1.463626    2.094833   -0.265545
      8          6           0       -3.096004    0.081064   -0.441211
      9          6           0       -3.124449   -1.394874   -0.082123
     10          6           0       -1.653433   -1.744350    0.231325
     11          8           0       -4.040884    0.715503   -0.911740
     12          6           0       -1.654474    2.836245    1.073725
     13          6           0       -1.013997   -2.602024   -0.871115
     14          8           0       -1.490903   -2.386360    1.507100
     15          6           0        2.920849    0.107389    0.217167
     16          6           0        3.381955    0.659260    1.565776
     17          8           0        3.757951    0.737250   -0.779238
     18          6           0        3.222418   -1.398545    0.160821
     19          8           0        2.796003   -1.903406   -1.110999
     20          1           0        0.418827    0.250296    1.802766
     21          1           0        0.781752   -1.294911    1.068673
     22          1           0        1.260930    0.032193   -1.121725
     23          1           0        2.025256    2.419879   -0.675140
     24          1           0        1.152570    2.366621    0.847023
     25          1           0       -0.089606    1.930522   -1.925666
     26          1           0       -0.043736    3.472012   -1.084221
     27          1           0       -2.226091    2.488667   -0.951119
     28          1           0       -3.736451   -1.527160    0.818125
     29          1           0       -3.573995   -1.988486   -0.884791
     30          1           0       -0.977931    2.464225    1.850787
     31          1           0       -2.680774    2.714985    1.439927
     32          1           0       -1.467030    3.910034    0.947913
     33          1           0        0.063864   -2.715643   -0.714623
     34          1           0       -1.470764   -3.600010   -0.874972
     35          1           0       -1.173526   -2.152593   -1.857317
     36          1           0       -1.789258   -3.307022    1.409433
     37          1           0        4.424950    0.380056    1.754269
     38          1           0        2.770037    0.268445    2.384987
     39          1           0        3.320284    1.751580    1.582017
     40          1           0        3.607398    0.245651   -1.606945
     41          1           0        4.306761   -1.525514    0.274559
     42          1           0        2.734113   -1.941576    0.979529
     43          1           0        3.210501   -2.772432   -1.237847
 ---------------------------------------------------------------------
                    Distance matrix (angstroms):
                    1          2          3          4          5
     1  C    0.000000
     2  C    1.354059   0.000000
     3  C    2.568069   1.502570   0.000000
     4  C    3.195443   2.566958   1.549904   0.000000
     5  C    3.224489   3.206355   2.564586   1.542888   0.000000
     6  C    2.557027   3.157904   3.246690   2.605708   1.538649
     7  C    1.508686   2.590950   3.240403   3.335247   2.640507
     8  C    1.473632   2.306089   3.776959   4.546250   4.668555
     9  C    2.434182   2.416222   3.843831   4.903026   5.448222
    10  C    2.396472   1.529506   2.622419   3.786557   4.671775
    11  O    2.412441   3.486713   4.912279   5.530742   5.408662
    12  C    2.514398   3.371395   3.763847   4.081712   3.211126
    13  C    3.397322   2.524918   3.227111   3.967201   5.102125
    14  O    3.431335   2.386675   2.929230   4.367981   5.361804
    15  C    4.726184   3.922983   2.590540   1.566629   2.573673
    16  C    5.415133   4.643162   3.175502   2.588487   3.095161
    17  O    5.563872   4.982318   3.833700   2.445445   2.922802
    18  C    5.389231   4.318060   3.076026   2.581670   3.944792
    19  O    5.308637   4.309576   3.463965   2.887867   4.290604
    20  H    2.931344   2.123255   1.099543   2.171555   2.714096
    21  H    3.402033   2.112069   1.091614   2.190580   3.499800
    22  H    3.243164   2.691142   2.152765   1.098027   2.146860
    23  H    4.231313   4.220096   3.483446   2.149575   1.095324
    24  H    3.532362   3.509661   2.745504   2.175082   1.098015
    25  H    2.790598   3.343331   3.583635   2.796128   2.161223
    26  H    3.465593   4.204406   4.248577   3.511298   2.147823
    27  H    2.094207   3.380944   4.242424   4.272247   3.526676
    28  H    3.063898   3.035136   4.355147   5.599085   6.098319
    29  H    3.269260   3.291498   4.688128   5.608035   6.211198
    30  H    2.806353   3.226611   3.251822   3.708229   2.994272
    31  H    2.762666   3.706865   4.367552   4.946637   4.244005
    32  H    3.466829   4.362426   4.607515   4.644412   3.469252
    33  H    3.854497   2.758787   2.911189   3.483314   4.830724
    34  H    4.301785   3.473592   4.193392   5.023607   6.191408
    35  H    3.330294   2.819807   3.656894   4.059940   5.021413
    36  H    4.216959   3.227727   3.797136   5.161568   6.240959
    37  H    6.471192   5.632660   4.144077   3.534347   4.095178
    38  H    5.191477   4.318703   2.850788   2.842110   3.454085
    39  H    5.478817   4.952584   3.605871   2.864062   2.780408
    40  H    5.588297   5.008037   4.040607   2.651734   3.304231
    41  H    6.453048   5.400435   4.102990   3.506613   4.705431
    42  H    5.294075   4.073336   2.835610   2.924293   4.352787
    43  H    6.127903   5.064740   4.266996   3.838664   5.257706
                    6          7          8          9         10
     6  C    0.000000
     7  C    1.544388   0.000000
     8  C    3.812546   2.598227   0.000000
     9  C    4.915919   3.869112   1.519258   0.000000
    10  C    4.562700   3.875852   2.421870   1.544109   0.000000
    11  O    4.282177   2.993724   1.231547   2.445773   3.613502
    12  C    2.573294   1.542647   3.458911   4.625924   4.657413
    13  C    5.071840   4.757031   3.423234   2.556115   1.536182
    14  O    5.534808   4.819139   3.529936   2.485387   1.437427
    15  C    3.951216   4.838033   6.052824   6.236345   4.934895
    16  C    4.615076   5.375338   6.806340   7.019140   5.737006
    17  O    4.196309   5.419573   6.893587   7.238739   6.038431
    18  C    5.150667   5.860416   6.517219   6.351515   4.888606
    19  O    5.177850   5.902978   6.253198   6.030667   4.650227
    20  H    3.503180   3.350202   4.173501   4.337533   3.277545
    21  H    4.277939   4.279278   4.382927   4.073418   2.614053
    22  H    2.725138   3.522887   4.410030   4.727456   3.671561
    23  H    2.138289   3.527849   5.634898   6.436106   5.629851
    24  H    2.169382   2.855899   4.993365   5.771052   5.015258
    25  H    1.099101   2.161233   3.829168   4.864892   4.539035
    26  H    1.098769   2.140780   4.607421   5.846500   5.615356
    27  H    2.130654   1.098395   2.610231   4.079717   4.432217
    28  H    5.620664   4.411225   2.140674   1.096582   2.174964
    29  H    5.587579   4.637954   2.169857   1.094872   2.234699
    30  H    2.913404   2.202547   3.926697   4.820407   4.559722
    31  H    3.517627   2.185102   3.263224   4.405044   4.733056
    32  H    2.775961   2.183449   4.386825   5.652438   5.702658
    33  H    5.108694   5.067107   4.228604   3.508537   2.187998
    34  H    6.141720   5.727363   4.047204   2.868085   2.168118
    35  H    4.756569   4.545165   3.269634   2.744368   2.181604
    36  H    6.381530   5.664947   4.075733   2.768354   1.961717
    37  H    5.626988   6.457200   7.840553   7.969701   6.616585
    38  H    4.865156   5.318356   6.514057   6.602895   5.315702
    39  H    4.286637   5.139757   6.932015   7.362344   6.227661
    40  H    4.333181   5.561844   6.805999   7.094657   5.917405
    41  H    6.011946   6.833446   7.608834   7.440912   5.964366
    42  H    5.511740   5.955150   6.332443   5.979024   4.455251
    43  H    6.136358   6.817851   6.967716   6.585207   5.183943
                   11         12         13         14         15
    11  O    0.000000
    12  C    3.759598   0.000000
    13  C    4.491066   5.810971   0.000000
    14  O    4.687723   5.243107   2.435130   0.000000
    15  C    7.078840   5.395733   4.899826   5.229365   0.000000
    16  C    7.825586   5.508811   5.991561   5.746650   1.528374
    17  O    7.799991   6.093734   5.825005   6.521867   1.445783
    18  C    7.640363   6.523106   4.523324   5.000363   1.536865
    19  O    7.324030   6.858868   3.880942   5.046310   2.413071
    20  H    5.241563   3.393702   4.163935   3.269012   2.965580
    21  H    5.587631   4.796006   2.948905   2.558992   2.695782
    22  H    5.349789   4.602422   3.489584   4.509180   2.133921
    23  H    6.305468   4.095400   5.873242   6.342355   2.635509
    24  H    5.726378   2.855072   5.686250   5.478546   2.937288
    25  H    4.256397   3.502212   4.744528   5.690604   4.120484
    26  H    4.858527   2.766840   6.154733   6.567325   4.669376
    27  H    2.537545   2.132498   5.233613   5.509014   5.790197
    28  H    2.848622   4.841412   3.379440   2.501079   6.881319
    29  H    2.744133   5.549629   2.632528   3.196674   6.913032
    30  H    4.480097   1.095416   5.751255   4.889727   4.839822
    31  H    3.373153   1.096403   6.032382   5.238704   6.298641
    32  H    4.504228   1.097263   6.776504   6.321221   5.852144
    33  H    5.353558   6.080653   1.095073   2.731627   4.123119
    34  H    5.023000   6.727299   1.097555   2.673503   5.850114
    35  H    4.164353   5.806103   1.095460   3.387429   5.116142
    36  H    5.161237   6.153909   2.509771   0.972715   5.938418
    37  H    8.882031   6.592071   6.735547   6.535400   2.167798
    38  H    7.580034   5.281032   5.758533   5.096497   2.179020
    39  H    7.840860   5.116940   6.614962   6.346312   2.173874
    40  H    7.694173   6.448602   5.477955   6.528202   1.953932
    41  H    8.724256   7.429666   5.548145   5.989417   2.142526
    42  H    7.519145   6.488154   4.231950   4.280995   2.194156
    43  H    8.053236   7.776156   4.243809   5.457745   3.239495
                   16         17         18         19         20
    16  C    0.000000
    17  O    2.376246   0.000000
    18  C    2.496781   2.394186   0.000000
    19  O    3.751763   2.829925   1.433262   0.000000
    20  H    3.000591   4.248956   3.643458   4.333524   0.000000
    21  H    3.290433   4.049964   2.606105   3.029595   1.748792
    22  H    3.480607   2.617158   2.745791   2.470447   3.051124
    23  H    3.156282   2.417501   4.088079   4.413028   3.664385
    24  H    2.898594   3.476720   4.351048   4.976731   2.435293
    25  H    5.085077   4.188304   5.138639   4.867178   4.121027
    26  H    5.164245   4.693055   5.995016   6.079471   4.350645
    27  H    6.413398   6.237449   6.784768   6.673627   4.426034
    28  H    7.484058   7.990318   6.991026   6.821732   4.625494
    29  H    7.835885   7.822929   6.901635   6.374581   5.308271
    30  H    4.727339   5.685777   5.951463   6.487755   2.618152
    31  H    6.403009   7.091778   7.307867   7.604725   3.976665
    32  H    5.870430   6.352168   7.126812   7.497244   4.204868
    33  H    5.253563   5.056968   3.532366   2.877746   3.906411
    34  H    6.902718   6.794148   5.286328   4.597768   5.056253
    35  H    6.354250   5.816607   4.895486   4.046757   4.658935
    36  H    6.518994   7.205411   5.506198   5.417318   4.205337
    37  H    1.096048   2.644076   2.673684   4.009668   4.008518
    38  H    1.094663   3.347846   2.816100   4.115767   2.422292
    39  H    1.094181   2.606903   3.457263   4.570135   3.274300
    40  H    3.207500   0.974389   2.444706   2.350058   4.668312
    41  H    2.701063   2.555736   1.097660   2.084458   4.539268
    42  H    2.743671   3.364167   1.097091   2.091793   3.292806
    43  H    4.434660   3.581605   1.960606   0.971135   5.116215
                   21         22         23         24         25
    21  H    0.000000
    22  H    2.605505   0.000000
    23  H    4.287988   2.546502   0.000000
    24  H    3.686929   3.055693   1.755391   0.000000
    25  H    4.486507   2.464532   2.505180   3.069363   0.000000
    26  H    5.295275   3.679119   2.356918   2.526410   1.756794
    27  H    5.238525   4.268804   4.260850   3.829303   2.413677
    28  H    4.531101   5.582868   7.141864   6.250191   5.725681
    29  H    4.823858   5.245549   7.129463   6.656317   5.346308
    30  H    4.223658   4.445571   3.924462   2.357139   3.916064
    31  H    5.310949   5.412620   5.167912   3.894537   4.319345
    32  H    5.671248   5.173279   4.129276   3.042139   3.751429
    33  H    2.390396   3.024781   5.497472   5.427101   4.803855
    34  H    3.763651   4.551476   6.964277   6.741501   5.796407
    35  H    3.622175   3.352754   5.704143   5.757384   4.225090
    36  H    3.282500   5.182737   7.189809   6.415674   6.437668
    37  H    4.067978   4.289915   3.977617   3.934209   6.027195
    38  H    2.851322   3.824951   3.814150   3.063311   5.433395
    39  H    3.998596   3.808865   2.686722   2.370121   4.895223
    40  H    4.185276   2.405601   2.845821   4.067757   4.075317
    41  H    3.620702   3.695017   4.655461   5.042355   6.009427
    42  H    2.058600   3.237484   4.718336   4.591230   5.604167
    43  H    3.660863   3.417635   5.355514   5.915372   5.786326
                   26         27         28         29         30
    26  H    0.000000
    27  H    2.397364   0.000000
    28  H    6.499753   4.640935   0.000000
    29  H    6.505348   4.676125   1.771761   0.000000
    30  H    3.240776   3.067439   4.960542   5.835202   0.000000
    31  H    3.728053   2.444393   4.415528   5.322105   1.769566
    32  H    2.519364   2.490539   5.893234   6.526152   1.773348
    33  H    6.199618   5.690753   4.266639   3.713723   5.873475
    34  H    7.217596   6.135822   3.506654   2.649658   6.666903
    35  H    5.788807   4.844625   3.757358   2.595186   5.924804
    36  H    7.431047   6.273200   2.703537   3.191754   5.844684
    37  H    6.130773   7.483429   8.433404   8.749729   5.791735
    38  H    5.496869   6.404708   6.929187   7.485448   4.376537
    39  H    4.624429   6.141853   7.818643   8.222185   4.365175
    40  H    4.900350   6.284172   7.934478   7.555481   6.156559
    41  H    6.763755   7.764927   8.061558   7.979020   6.806650
    42  H    6.425142   6.925177   6.485829   6.578002   5.826615
    43  H    7.043206   7.570859   7.351044   6.838758   7.382763
                   31         32         33         34         35
    31  H    0.000000
    32  H    1.772963   0.000000
    33  H    6.454986   7.000519   0.000000
    34  H    6.833889   7.728111   1.778454   0.000000
    35  H    6.069343   6.686622   1.775925   1.774364   0.000000
    36  H    6.087717   7.238973   2.880175   2.325035   3.519018
    37  H    7.486122   6.915662   5.890488   7.583751   7.127468
    38  H    6.048970   5.768803   5.082887   6.601262   6.277759
    39  H    6.079559   5.289554   5.986227   7.591472   6.875021
    40  H    7.410947   6.760534   4.703417   6.411913   5.354577
    41  H    8.256244   7.958345   4.516311   6.245378   5.913685
    42  H    7.156572   7.203606   3.255696   4.885751   4.833411
    43  H    8.484653   8.444655   3.190346   4.767683   4.470753
                   36         37         38         39         40
    36  H    0.000000
    37  H    7.233937   0.000000
    38  H    5.875614   1.774542   0.000000
    39  H    7.192125   1.769473   1.774042   0.000000
    40  H    7.130493   3.461823   4.078874   3.538323   0.000000
    41  H    6.451601   2.415514   3.167604   3.663595   2.676975
    42  H    4.744485   2.974749   2.619312   3.787610   3.498062
    43  H    5.682558   4.512851   4.750354   5.332014   3.066364
                   41         42         43
    41  H    0.000000
    42  H    1.772939   0.000000
    43  H    2.245877   2.415372   0.000000
 Stoichiometry    C15H24O4
 Framework group  C1[X(C15H24O4)]
 Deg. of freedom   123
 Full point group                 C1      NOp   1
 Largest Abelian subgroup         C1      NOp   1
 Largest concise Abelian subgroup C1      NOp   1
                         Standard orientation:                         
 ---------------------------------------------------------------------
 Center     Atomic      Atomic             Coordinates (Angstroms)
 Number     Number       Type             X           Y           Z
 ---------------------------------------------------------------------
      1          6           0       -1.810466    0.608617   -0.101181
      2          6           0       -0.996210   -0.381714    0.334373
      3          6           0        0.421300   -0.267034    0.819382
      4          6           0        1.380422    0.450221   -0.164402
      5          6           0        1.110599    1.967781   -0.233027
      6          6           0       -0.179123    2.378084   -0.964949
      7          6           0       -1.527203    2.080518   -0.272655
      8          6           0       -3.142381    0.048796   -0.391342
      9          6           0       -3.148097   -1.423300   -0.015779
     10          6           0       -1.667223   -1.754646    0.269687
     11          8           0       -4.103534    0.668574   -0.848254
     12          6           0       -1.696860    2.834728    1.062314
     13          6           0       -1.042849   -2.618029   -0.836921
     14          8           0       -1.470875   -2.380892    1.548538
     15          6           0        2.886615    0.142234    0.137019
     16          6           0        3.370859    0.713511    1.469339
     17          8           0        3.695725    0.769358   -0.883934
     18          6           0        3.202225   -1.361156    0.090486
     19          8           0        2.753828   -1.884236   -1.166322
     20          1           0        0.417804    0.277732    1.774480
     21          1           0        0.780637   -1.271794    1.049501
     22          1           0        1.199249    0.035762   -1.164933
     23          1           0        1.948614    2.435714   -0.760763
     24          1           0        1.109321    2.390576    0.780323
     25          1           0       -0.187456    1.911576   -1.960099
     26          1           0       -0.139271    3.462637   -1.136562
     27          1           0       -2.308149    2.459160   -0.945875
     28          1           0       -3.739297   -1.551726    0.898814
     29          1           0       -3.608667   -2.030175   -0.802115
     30          1           0       -1.000074    2.478052    1.828610
     31          1           0       -2.713792    2.707312    1.451818
     32          1           0       -1.523096    3.908875    0.920887
     33          1           0        0.039219   -2.719187   -0.702453
     34          1           0       -1.489408   -3.620491   -0.820148
     35          1           0       -1.228033   -2.181116   -1.824264
     36          1           0       -1.761864   -3.305498    1.467282
     37          1           0        4.420440    0.446793    1.638342
     38          1           0        2.780639    0.325691    2.305714
     39          1           0        3.298431    1.805277    1.475086
     40          1           0        3.532490    0.267184   -1.702841
     41          1           0        4.289992   -1.476070    0.182220
     42          1           0        2.737123   -1.899951    0.925345
     43          1           0        3.174341   -2.750442   -1.292656
 ---------------------------------------------------------------------
 Rotational constants (GHZ):      0.5413841      0.2829805      0.2179801
 Standard basis: 6-311+G(d,p) (5D, 7F)
 There are   581 symmetry adapted cartesian basis functions of A   symmetry.
 There are   562 symmetry adapted basis functions of A   symmetry.
   562 basis functions,   876 primitive gaussians,   581 cartesian basis functions
    73 alpha electrons       73 beta electrons
       nuclear repulsion energy      1610.5501059021 Hartrees.
 NAtoms=   43 NActive=   43 NUniq=   43 SFac= 1.00D+00 NAtFMM=   60 NAOKFM=F Big=F
 Integral buffers will be    131072 words long.
 Raffenetti 2 integral format.
 Two-electron integral symmetry is turned on.
 Using the following non-standard input for PCM:
 --- end of non-standard input.
 ------------------------------------------------------------------------------
 Polarizable Continuum Model (PCM)
 =================================
 Model                : PCM (using non-symmetric T matrix).
 Atomic radii         : SMD-Coulomb.
 Polarization charges : Total charges.
 Charge compensation  : None.
 Solution method      : On-the-fly selection.
 Cavity type          : VdW (van der Waals Surface) (Alpha=1.000).
 Cavity algorithm     : GePol (No added spheres)
                        Default sphere list used, NSphG=   43.
                        Lebedev-Laikov grids with approx.  5.0 points / Ang**2.
                        Smoothing algorithm: Karplus/York (Gamma=1.0000).
                        Polarization charges: spherical gaussians, with
                                              point-specific exponents (IZeta= 3).
                        Self-potential: point-specific (ISelfS= 7).
                        Self-field    : sphere-specific E.n sum rule (ISelfD= 2).
 Solvent              : Methanol, Eps=  32.613000 Eps(inf)=   1.765709
 ------------------------------------------------------------------------------
 ------------------------------------------------------------------------------
 Atomic radii for non-electrostatic terms: SMD-CDS.
 ------------------------------------------------------------------------------
 Nuclear repulsion after PCM non-electrostatic terms =     1610.5514002657 Hartrees.
 One-electron integrals computed using PRISM.
 NBasis=   562 RedAO= T EigKep=  1.58D-06  NBF=   562
 NBsUse=   560 1.00D-06 EigRej=  8.92D-07 NBFU=   560
 Initial guess from the checkpoint file:  "DY-202A-7R_3.chk"
 B after Tr=     0.000000    0.000000    0.000000
         Rot=    1.000000    0.000000    0.000000    0.000000 Ang=   0.00 deg.
 Requested convergence on RMS density matrix=1.00D-08 within 128 cycles.
 Requested convergence on MAX density matrix=1.00D-06.
 Requested convergence on             energy=1.00D-06.
 No special actions if energy rises.
 Inv3:  Mode=1 IEnd=    21579372.
 Iteration    1 A*A^-1 deviation from unit magnitude is 4.88D-15 for   2665.
 Iteration    1 A*A^-1 deviation from orthogonality  is 3.83D-15 for   2100    751.
 Iteration    1 A^-1*A deviation from unit magnitude is 4.88D-15 for   2665.
 Iteration    1 A^-1*A deviation from orthogonality  is 2.43D-12 for   1969   1780.
 Error on total polarization charges =  0.06934
 SCF Done:  E(RmPW1PW91) =  -887.018474666     A.U. after   13 cycles
            NFock= 13  Conv=0.31D-08     -V/T= 2.0048
 SMD-CDS (non-electrostatic) energy       (kcal/mol) =       0.81
 (included in total energy above)
 DoSCS=F DFT=T ScalE2(SS,OS)=  1.000000  1.000000
 Range of M.O.s used for correlation:     1   560
 NBasis=   562 NAE=    73 NBE=    73 NFC=     0 NFV=     0
 NROrb=    560 NOA=    73 NOB=    73 NVA=   487 NVB=   487

 **** Warning!!: The largest alpha MO coefficient is  0.14242141D+03

 NEqPCM:  Using equilibrium solvation (IEInf=0, Eps=  32.6130, EpsInf=   1.7657)
          Differentiating once with respect to magnetic field using GIAOs.
          Electric field/nuclear overlap derivatives assumed to be zero.
 FoFJK:  IHMeth= 1 ICntrl=    6127 DoSepK=F KAlg= 0 I1Cent=   0 FoldK=F
 IRaf=         1 NMat=   1 IRICut=       1 DoRegI=T DoRafI=F ISym2E= 0.
          There are     3 degrees of freedom in the 1st order CPHF.  IDoFFX=0 NUNeed=     3.
      3 vectors produced by pass  0 Test12= 1.19D-12 3.33D-08 XBig12= 2.96D+02 2.74D+00.
 AX will form     3 AO Fock derivatives at one time.
      3 vectors produced by pass  1 Test12= 1.19D-12 3.33D-08 XBig12= 7.68D-01 1.96D-01.
      3 vectors produced by pass  2 Test12= 1.19D-12 3.33D-08 XBig12= 4.38D-03 3.26D-02.
      3 vectors produced by pass  3 Test12= 1.19D-12 3.33D-08 XBig12= 3.47D-05 1.33D-03.
      3 vectors produced by pass  4 Test12= 1.19D-12 3.33D-08 XBig12= 1.80D-07 1.05D-04.
      3 vectors produced by pass  5 Test12= 1.19D-12 3.33D-08 XBig12= 7.57D-10 4.80D-06.
      3 vectors produced by pass  6 Test12= 1.19D-12 3.33D-08 XBig12= 2.60D-12 4.86D-07.
 InvSVY:  IOpt=1 It=  1 EMax= 7.11D-15
 Solved reduced A of dimension    21 with     3 vectors.
 Calculating GIAO nuclear magnetic shielding tensors.
 SCF GIAO Magnetic shielding tensor (ppm):
      1  C    Isotropic =    34.1794   Anisotropy =   142.0356
   XX=   -20.0412   YX=   -34.0842   ZX=   -42.0870
   XY=   -32.8311   YY=     8.4557   ZY=    12.9873
   XZ=   -42.2254   YZ=     3.7032   ZZ=   114.1237
   Eigenvalues:   -48.3487    22.0171   128.8698
      2  C    Isotropic =    -6.3131   Anisotropy =   200.7575
   XX=   -56.4898   YX=   -49.0266   ZX=   -57.2401
   XY=   -43.2739   YY=   -63.4404   ZY=     7.3856
   XZ=   -71.0068   YZ=    15.2793   ZZ=   100.9908
   Eigenvalues:  -113.0222   -33.4424   127.5252
      3  C    Isotropic =   154.5599   Anisotropy =    26.3279
   XX=   159.4889   YX=     6.6184   ZX=    -9.8878
   XY=     5.9354   YY=   143.0315   ZY=    -1.4738
   XZ=    -9.9111   YZ=    -6.8780   ZZ=   161.1594
   Eigenvalues:   140.8687   150.6992   172.1119
      4  C    Isotropic =   142.4247   Anisotropy =    18.0356
   XX=   153.1651   YX=     2.8693   ZX=     0.9761
   XY=    -1.2875   YY=   132.5441   ZY=    -2.3489
   XZ=     7.0154   YZ=    -8.7342   ZZ=   141.5649
   Eigenvalues:   129.6502   143.1755   154.4484
      5  C    Isotropic =   160.1375   Anisotropy =    22.9712
   XX=   154.8109   YX=    -3.3327   ZX=     3.8001
   XY=     0.5678   YY=   174.1859   ZY=    -5.3928
   XZ=     0.4580   YZ=    -4.8939   ZZ=   151.4157
   Eigenvalues:   149.6688   155.2920   175.4516
      6  C    Isotropic =   151.9335   Anisotropy =    14.9528
   XX=   155.9728   YX=    -4.9785   ZX=    -8.1509
   XY=    -4.6936   YY=   149.9150   ZY=    -2.5076
   XZ=    -5.4653   YZ=     2.9868   ZZ=   149.9126
   Eigenvalues:   144.2099   149.6885   161.9020
      7  C    Isotropic =   156.1996   Anisotropy =    12.4839
   XX=   154.0800   YX=     1.5104   ZX=    -5.3256
   XY=     2.2266   YY=   157.2258   ZY=     1.7098
   XZ=   -11.9390   YZ=     2.9907   ZZ=   157.2929
   Eigenvalues:   146.1262   157.9503   164.5222
      8  C    Isotropic =   -30.4809   Anisotropy =   156.6399
   XX=   -69.7186   YX=   -17.6310   ZX=   -41.7333
   XY=   -22.8310   YY=   -75.7454   ZY=    32.0106
   XZ=   -37.2869   YZ=    29.8048   ZZ=    54.0212
   Eigenvalues:   -93.2525   -72.1360    73.9457
      9  C    Isotropic =   131.3614   Anisotropy =    32.4959
   XX=   140.3322   YX=   -16.8271   ZX=    -4.9681
   XY=   -11.7137   YY=   136.4147   ZY=    -2.9513
   XZ=     4.9694   YZ=    -6.0432   ZZ=   117.3374
   Eigenvalues:   115.7108   125.3481   153.0253
     10  C    Isotropic =   104.9019   Anisotropy =    38.5436
   XX=    99.0889   YX=     3.0339   ZX=    -3.1474
   XY=     2.8944   YY=    99.7125   ZY=   -19.3665
   XZ=     3.1054   YZ=   -23.0423   ZZ=   115.9043
   Eigenvalues:    84.6991    99.4089   130.5977
     11  O    Isotropic =  -159.8156   Anisotropy =   788.0334
   XX=  -441.2404   YX=    92.9006   ZX=  -278.4409
   XY=    57.0633   YY=  -275.8195   ZY=   183.6890
   XZ=  -239.7577   YZ=   201.3271   ZZ=   237.6131
   Eigenvalues:  -590.1788  -254.8080   365.5400
     12  C    Isotropic =   170.7912   Anisotropy =    28.6337
   XX=   154.8990   YX=    -0.2775   ZX=    -7.6559
   XY=     3.1798   YY=   180.4877   ZY=     8.7348
   XZ=   -10.9611   YZ=    11.7565   ZZ=   176.9870
   Eigenvalues:   150.6204   171.8730   189.8804
     13  C    Isotropic =   159.2115   Anisotropy =    40.3731
   XX=   145.6414   YX=   -10.9990   ZX=   -11.8524
   XY=   -12.2914   YY=   158.1291   ZY=    14.4434
   XZ=    -7.2190   YZ=    11.4971   ZZ=   173.8639
   Eigenvalues:   138.5813   152.9262   186.1269
     14  O    Isotropic =   248.5508   Anisotropy =    59.1185
   XX=   225.0701   YX=    12.5354   ZX=   -20.6445
   XY=     3.3706   YY=   245.2896   ZY=   -19.4877
   XZ=    -5.8944   YZ=   -17.7171   ZZ=   275.2928
   Eigenvalues:   221.1678   236.5215   287.9631
     15  C    Isotropic =   107.3388   Anisotropy =    43.0097
   XX=   113.5192   YX=    11.6143   ZX=   -15.2259
   XY=     9.8791   YY=    99.1953   ZY=   -12.1677
   XZ=   -17.1722   YZ=   -16.0158   ZZ=   109.3018
   Eigenvalues:    89.2537    96.7507   136.0119
     16  C    Isotropic =   170.7186   Anisotropy =    32.2488
   XX=   163.7199   YX=     5.9117   ZX=     9.0387
   XY=     2.9786   YY=   162.3255   ZY=     9.4107
   XZ=     4.1098   YZ=    11.6940   ZZ=   186.1104
   Eigenvalues:   157.5530   162.3850   192.2178
     17  O    Isotropic =   263.7437   Anisotropy =    72.9431
   XX=   280.2251   YX=     9.6787   ZX=   -25.9440
   XY=    -4.9013   YY=   217.1788   ZY=     4.4897
   XZ=   -22.8888   YZ=    -0.3563   ZZ=   293.8272
   Eigenvalues:   216.9562   261.9024   312.3725
     18  C    Isotropic =   115.9688   Anisotropy =    51.6140
   XX=   101.6371   YX=     5.2470   ZX=    10.9685
   XY=     9.2822   YY=   122.6596   ZY=    21.6974
   XZ=    18.4824   YZ=    22.6780   ZZ=   123.6096
   Eigenvalues:    93.4559   104.0723   150.3781
     19  O    Isotropic =   316.0084   Anisotropy =    89.5525
   XX=   302.0898   YX=   -30.0238   ZX=     4.7968
   XY=   -28.1013   YY=   361.1633   ZY=    26.3098
   XZ=    -0.0643   YZ=     8.9835   ZZ=   284.7722
   Eigenvalues:   276.5339   295.7813   375.7101
     20  H    Isotropic =    29.2659   Anisotropy =     4.5791
   XX=    28.8868   YX=     0.1697   ZX=    -1.2170
   XY=     0.1392   YY=    27.0740   ZY=     0.5206
   XZ=     0.4177   YZ=     2.5348   ZZ=    31.8370
   Eigenvalues:    26.5962    28.8829    32.3187
     21  H    Isotropic =    28.8140   Anisotropy =     7.9217
   XX=    31.4698   YX=     1.6982   ZX=    -0.6623
   XY=     2.3438   YY=    31.6311   ZY=    -2.2520
   XZ=    -0.3344   YZ=    -3.2038   ZZ=    23.3410
   Eigenvalues:    22.5226    29.8241    34.0951
     22  H    Isotropic =    30.0581   Anisotropy =     3.8943
   XX=    30.7591   YX=    -1.3551   ZX=     0.6877
   XY=    -1.4189   YY=    30.0419   ZY=     2.4232
   XZ=    -1.0134   YZ=     1.9071   ZZ=    29.3734
   Eigenvalues:    27.3236    30.1965    32.6543
     23  H    Isotropic =    29.5675   Anisotropy =     7.4039
   XX=    33.5605   YX=     0.0314   ZX=    -1.7017
   XY=     0.9637   YY=    30.9004   ZY=    -3.8518
   XZ=    -1.8026   YZ=    -3.9750   ZZ=    24.2417
   Eigenvalues:    22.2620    31.9371    34.5035
     24  H    Isotropic =    29.8453   Anisotropy =     4.3408
   XX=    30.7747   YX=    -1.9941   ZX=     2.5132
   XY=    -1.8045   YY=    29.8832   ZY=     3.4184
   XZ=     1.3559   YZ=     3.1470   ZZ=    28.8781
   Eigenvalues:    24.8283    31.9684    32.7392
     25  H    Isotropic =    30.2591   Anisotropy =     6.8877
   XX=    29.6615   YX=    -0.8840   ZX=     0.1071
   XY=    -0.9964   YY=    26.2882   ZY=    -0.3156
   XZ=    -0.3200   YZ=    -0.5652   ZZ=    34.8276
   Eigenvalues:    26.0206    29.9058    34.8509
     26  H    Isotropic =    29.8666   Anisotropy =    10.0633
   XX=    29.0696   YX=    -0.5289   ZX=    -0.0757
   XY=    -0.8869   YY=    34.2901   ZY=    -4.5154
   XZ=    -0.5088   YZ=    -5.1116   ZZ=    26.2402
   Eigenvalues:    23.9283    29.0960    36.5755
     27  H    Isotropic =    28.8151   Anisotropy =     9.2711
   XX=    32.6737   YX=    -0.3859   ZX=     3.5933
   XY=    -1.6158   YY=    25.8221   ZY=    -1.1587
   XZ=     3.9059   YZ=    -1.4985   ZZ=    27.9493
   Eigenvalues:    25.0369    26.4125    34.9958
     28  H    Isotropic =    29.0469   Anisotropy =     6.8375
   XX=    32.2441   YX=     0.2582   ZX=    -2.5547
   XY=     0.0431   YY=    26.6912   ZY=    -0.6086
   XZ=    -2.6252   YZ=    -2.4249   ZZ=    28.2055
   Eigenvalues:    25.4688    28.0667    33.6053
     29  H    Isotropic =    29.0102   Anisotropy =     5.7773
   XX=    31.2674   YX=    -0.2400   ZX=     2.1751
   XY=     0.7273   YY=    28.4345   ZY=     1.8845
   XZ=     2.8984   YZ=     2.4669   ZZ=    27.3286
   Eigenvalues:    25.0279    29.1410    32.8617
     30  H    Isotropic =    30.3326   Anisotropy =     5.1079
   XX=    29.8172   YX=    -3.2145   ZX=     0.7679
   XY=    -2.2087   YY=    28.2299   ZY=     1.0161
   XZ=     2.7401   YZ=     1.6036   ZZ=    32.9506
   Eigenvalues:    25.5937    31.6661    33.7379
     31  H    Isotropic =    30.7867   Anisotropy =     9.6547
   XX=    33.8568   YX=    -1.2736   ZX=    -3.6730
   XY=    -0.6008   YY=    28.3604   ZY=     1.9114
   XZ=    -5.0068   YZ=     2.8212   ZZ=    30.1428
   Eigenvalues:    26.1177    29.0191    37.2232
     32  H    Isotropic =    30.8142   Anisotropy =    11.2648
   XX=    27.3643   YX=    -1.2605   ZX=    -1.2196
   XY=    -0.5929   YY=    37.7979   ZY=     1.3614
   XZ=    -0.4341   YZ=     2.9335   ZZ=    27.2803
   Eigenvalues:    26.3981    27.7204    38.3240
     33  H    Isotropic =    29.7861   Anisotropy =     8.0060
   XX=    35.0475   YX=     0.8107   ZX=    -0.1661
   XY=    -0.1821   YY=    28.9740   ZY=     1.7810
   XZ=    -1.5380   YZ=     3.1888   ZZ=    25.3368
   Eigenvalues:    24.0024    30.2325    35.1234
     34  H    Isotropic =    30.1533   Anisotropy =     9.2029
   XX=    28.3340   YX=     1.3394   ZX=    -0.0117
   XY=     2.4854   YY=    34.9426   ZY=     2.0074
   XZ=     0.0316   YZ=     3.6690   ZZ=    27.1833
   Eigenvalues:    26.0778    28.0935    36.2886
     35  H    Isotropic =    30.6997   Anisotropy =     7.7706
   XX=    28.0950   YX=     0.0643   ZX=     0.0641
   XY=     0.1870   YY=    28.2121   ZY=     0.4329
   XZ=     0.5007   YZ=     1.1026   ZZ=    35.7921
   Eigenvalues:    28.0094    28.2096    35.8801
     36  H    Isotropic =    29.4623   Anisotropy =    17.3374
   XX=    23.5740   YX=     4.9706   ZX=     0.2205
   XY=     4.6791   YY=    38.7015   ZY=    -3.1662
   XZ=    -0.2070   YZ=    -4.5009   ZZ=    26.1114
   Eigenvalues:    21.8360    25.5303    41.0206
     37  H    Isotropic =    30.9380   Anisotropy =    10.4264
   XX=    35.7331   YX=    -0.9339   ZX=     3.8559
   XY=    -0.6331   YY=    27.6838   ZY=     0.6819
   XZ=     4.6727   YZ=     0.9155   ZZ=    29.3970
   Eigenvalues:    26.3771    28.5480    37.8889
     38  H    Isotropic =    30.7334   Anisotropy =     7.4700
   XX=    30.2349   YX=     1.2696   ZX=    -0.2153
   XY=     1.0835   YY=    26.4324   ZY=    -0.8318
   XZ=    -1.0844   YZ=    -0.8211   ZZ=    35.5329
   Eigenvalues:    26.0569    30.4299    35.7134
     39  H    Isotropic =    30.4345   Anisotropy =     7.6831
   XX=    29.1831   YX=     0.8505   ZX=     2.8765
   XY=    -0.1806   YY=    34.0033   ZY=     2.1129
   XZ=     2.7582   YZ=     3.7592   ZZ=    28.1171
   Eigenvalues:    25.2600    30.4869    35.5565
     40  H    Isotropic =    28.9881   Anisotropy =    15.3191
   XX=    22.6967   YX=     1.6833   ZX=    -2.3363
   XY=     2.7981   YY=    26.9756   ZY=     4.0674
   XZ=    -2.4874   YZ=     5.2022   ZZ=    37.2920
   Eigenvalues:    20.6587    27.1048    39.2008
     41  H    Isotropic =    28.1385   Anisotropy =     6.5907
   XX=    30.3811   YX=    -2.5817   ZX=     2.6134
   XY=    -1.3249   YY=    27.1242   ZY=     1.6403
   XZ=     4.1106   YZ=     2.1529   ZZ=    26.9101
   Eigenvalues:    23.1096    28.7735    32.5323
     42  H    Isotropic =    27.4437   Anisotropy =     3.0097
   XX=    26.0832   YX=     0.3851   ZX=     0.4765
   XY=    -0.3978   YY=    28.2697   ZY=    -0.8069
   XZ=    -0.4069   YZ=    -1.8290   ZZ=    27.9782
   Eigenvalues:    26.0823    26.7986    29.4502
     43  H    Isotropic =    29.9135   Anisotropy =    22.7101
   XX=    25.3196   YX=    -7.9801   ZX=    -0.5559
   XY=    -8.5160   YY=    39.6178   ZY=     5.5533
   XZ=    -0.7809   YZ=     6.5720   ZZ=    24.8031
   Eigenvalues:    20.3402    24.3467    45.0536
 End of Minotr F.D. properties file   721 does not exist.
 End of Minotr F.D. properties file   722 does not exist.
 End of Minotr F.D. properties file   788 does not exist.

 **********************************************************************

            Population analysis using the SCF density.

 **********************************************************************

 Orbital symmetries:
       Occupied  (A) (A) (A) (A) (A) (A) (A) (A) (A) (A) (A) (A)
                 (A) (A) (A) (A) (A) (A) (A) (A) (A) (A) (A) (A)
                 (A) (A) (A) (A) (A) (A) (A) (A) (A) (A) (A) (A)
                 (A) (A) (A) (A) (A) (A) (A) (A) (A) (A) (A) (A)
                 (A) (A) (A) (A) (A) (A) (A) (A) (A) (A) (A) (A)
                 (A) (A) (A) (A) (A) (A) (A) (A) (A) (A) (A) (A)
                 (A)
       Virtual   (A) (A) (A) (A) (A) (A) (A) (A) (A) (A) (A) (A)
                 (A) (A) (A) (A) (A) (A) (A) (A) (A) (A) (A) (A)
                 (A) (A) (A) (A) (A) (A) (A) (A) (A) (A) (A) (A)
                 (A) (A) (A) (A) (A) (A) (A) (A) (A) (A) (A) (A)
                 (A) (A) (A) (A) (A) (A) (A) (A) (A) (A) (A) (A)
                 (A) (A) (A) (A) (A) (A) (A) (A) (A) (A) (A) (A)
                 (A) (A) (A) (A) (A) (A) (A) (A) (A) (A) (A) (A)
                 (A) (A) (A) (A) (A) (A) (A) (A) (A) (A) (A) (A)
                 (A) (A) (A) (A) (A) (A) (A) (A) (A) (A) (A) (A)
                 (A) (A) (A) (A) (A) (A) (A) (A) (A) (A) (A) (A)
                 (A) (A) (A) (A) (A) (A) (A) (A) (A) (A) (A) (A)
                 (A) (A) (A) (A) (A) (A) (A) (A) (A) (A) (A) (A)
                 (A) (A) (A) (A) (A) (A) (A) (A) (A) (A) (A) (A)
                 (A) (A) (A) (A) (A) (A) (A) (A) (A) (A) (A) (A)
                 (A) (A) (A) (A) (A) (A) (A) (A) (A) (A) (A) (A)
                 (A) (A) (A) (A) (A) (A) (A) (A) (A) (A) (A) (A)
                 (A) (A) (A) (A) (A) (A) (A) (A) (A) (A) (A) (A)
                 (A) (A) (A) (A) (A) (A) (A) (A) (A) (A) (A) (A)
                 (A) (A) (A) (A) (A) (A) (A) (A) (A) (A) (A) (A)
                 (A) (A) (A) (A) (A) (A) (A) (A) (A) (A) (A) (A)
                 (A) (A) (A) (A) (A) (A) (A) (A) (A) (A) (A) (A)
                 (A) (A) (A) (A) (A) (A) (A) (A) (A) (A) (A) (A)
                 (A) (A) (A) (A) (A) (A) (A) (A) (A) (A) (A) (A)
                 (A) (A) (A) (A) (A) (A) (A) (A) (A) (A) (A) (A)
                 (A) (A) (A) (A) (A) (A) (A) (A) (A) (A) (A) (A)
                 (A) (A) (A) (A) (A) (A) (A) (A) (A) (A) (A) (A)
                 (A) (A) (A) (A) (A) (A) (A) (A) (A) (A) (A) (A)
                 (A) (A) (A) (A) (A) (A) (A) (A) (A) (A) (A) (A)
                 (A) (A) (A) (A) (A) (A) (A) (A) (A) (A) (A) (A)
                 (A) (A) (A) (A) (A) (A) (A) (A) (A) (A) (A) (A)
                 (A) (A) (A) (A) (A) (A) (A) (A) (A) (A) (A) (A)
                 (A) (A) (A) (A) (A) (A) (A) (A) (A) (A) (A) (A)
                 (A) (A) (A) (A) (A) (A) (A) (A) (A) (A) (A) (A)
                 (A) (A) (A) (A) (A) (A) (A) (A) (A) (A) (A) (A)
                 (A) (A) (A) (A) (A) (A) (A) (A) (A) (A) (A) (A)
                 (A) (A) (A) (A) (A) (A) (A) (A) (A) (A) (A) (A)
                 (A) (A) (A) (A) (A) (A) (A) (A) (A) (A) (A) (A)
                 (A) (A) (A) (A) (A) (A) (A) (A) (A) (A) (A) (A)
                 (A) (A) (A) (A) (A) (A) (A) (A) (A) (A) (A) (A)
                 (A) (A) (A) (A) (A) (A) (A) (A) (A) (A) (A) (A)
                 (A) (A) (A) (A) (A) (A) (A)
 The electronic state is 1-A.
 Alpha  occ. eigenvalues --  -19.22500 -19.22457 -19.21722 -19.21088 -10.32704
 Alpha  occ. eigenvalues --  -10.30742 -10.29523 -10.27464 -10.26591 -10.24320
 Alpha  occ. eigenvalues --  -10.23978 -10.23846 -10.23483 -10.23415 -10.22291
 Alpha  occ. eigenvalues --  -10.22286 -10.21854 -10.21692 -10.21578  -1.07272
 Alpha  occ. eigenvalues --   -1.06536  -1.06059  -1.04137  -0.89036  -0.83875
 Alpha  occ. eigenvalues --   -0.81834  -0.77713  -0.76772  -0.74618  -0.71144
 Alpha  occ. eigenvalues --   -0.69993  -0.68283  -0.65841  -0.62793  -0.59063
 Alpha  occ. eigenvalues --   -0.58240  -0.57070  -0.53309  -0.52248  -0.51530
 Alpha  occ. eigenvalues --   -0.50841  -0.49469  -0.48699  -0.48220  -0.46279
 Alpha  occ. eigenvalues --   -0.45985  -0.44887  -0.44695  -0.44058  -0.43575
 Alpha  occ. eigenvalues --   -0.41953  -0.41067  -0.40471  -0.40273  -0.39739
 Alpha  occ. eigenvalues --   -0.39590  -0.39161  -0.38599  -0.38424  -0.36558
 Alpha  occ. eigenvalues --   -0.36153  -0.36048  -0.35251  -0.34305  -0.33974
 Alpha  occ. eigenvalues --   -0.33282  -0.32577  -0.31438  -0.31007  -0.29890
 Alpha  occ. eigenvalues --   -0.28820  -0.27057  -0.26494
 Alpha virt. eigenvalues --   -0.05301   0.00583   0.01620   0.01952   0.02130
 Alpha virt. eigenvalues --    0.03086   0.03659   0.04067   0.04448   0.04644
 Alpha virt. eigenvalues --    0.05125   0.05689   0.06244   0.06424   0.06713
 Alpha virt. eigenvalues --    0.07075   0.07122   0.07629   0.08565   0.09067
 Alpha virt. eigenvalues --    0.09305   0.09359   0.09792   0.10203   0.10642
 Alpha virt. eigenvalues --    0.11124   0.11660   0.11865   0.12370   0.12464
 Alpha virt. eigenvalues --    0.12803   0.13713   0.13957   0.14228   0.14838
 Alpha virt. eigenvalues --    0.15353   0.15679   0.16128   0.16376   0.16931
 Alpha virt. eigenvalues --    0.17108   0.17438   0.17677   0.17987   0.18135
 Alpha virt. eigenvalues --    0.18348   0.18741   0.19173   0.19222   0.19544
 Alpha virt. eigenvalues --    0.19709   0.19833   0.20422   0.20606   0.21171
 Alpha virt. eigenvalues --    0.21323   0.21586   0.21950   0.22134   0.22248
 Alpha virt. eigenvalues --    0.22431   0.22890   0.23248   0.23544   0.23615
 Alpha virt. eigenvalues --    0.24179   0.24587   0.24903   0.25168   0.25452
 Alpha virt. eigenvalues --    0.25480   0.25841   0.26245   0.26550   0.26982
 Alpha virt. eigenvalues --    0.27400   0.27611   0.28326   0.28472   0.28845
 Alpha virt. eigenvalues --    0.29097   0.29435   0.29982   0.30026   0.30446
 Alpha virt. eigenvalues --    0.30987   0.31326   0.31691   0.32222   0.32488
 Alpha virt. eigenvalues --    0.32685   0.33232   0.33708   0.33853   0.34598
 Alpha virt. eigenvalues --    0.35063   0.35387   0.35663   0.36020   0.36338
 Alpha virt. eigenvalues --    0.37346   0.37654   0.37931   0.38239   0.38773
 Alpha virt. eigenvalues --    0.39317   0.40096   0.40328   0.40990   0.41333
 Alpha virt. eigenvalues --    0.42560   0.42702   0.43095   0.44351   0.44901
 Alpha virt. eigenvalues --    0.45952   0.46153   0.46460   0.47158   0.48462
 Alpha virt. eigenvalues --    0.48795   0.49517   0.50624   0.50787   0.52026
 Alpha virt. eigenvalues --    0.52561   0.53841   0.53941   0.55148   0.55449
 Alpha virt. eigenvalues --    0.56096   0.56735   0.57520   0.58472   0.58588
 Alpha virt. eigenvalues --    0.59442   0.59564   0.60673   0.61253   0.62177
 Alpha virt. eigenvalues --    0.62945   0.63170   0.63531   0.64931   0.65355
 Alpha virt. eigenvalues --    0.66805   0.67175   0.67619   0.68124   0.68538
 Alpha virt. eigenvalues --    0.69040   0.69164   0.69882   0.70412   0.70614
 Alpha virt. eigenvalues --    0.71465   0.72108   0.72389   0.72776   0.73203
 Alpha virt. eigenvalues --    0.73581   0.73958   0.74676   0.74770   0.75217
 Alpha virt. eigenvalues --    0.75666   0.76318   0.76924   0.77389   0.77852
 Alpha virt. eigenvalues --    0.78442   0.78962   0.79269   0.80324   0.80592
 Alpha virt. eigenvalues --    0.81525   0.82222   0.82721   0.83901   0.84224
 Alpha virt. eigenvalues --    0.85212   0.85909   0.86645   0.88940   0.89224
 Alpha virt. eigenvalues --    0.91013   0.92431   0.93066   0.94594   0.96122
 Alpha virt. eigenvalues --    0.97525   0.98340   0.98881   0.99987   1.02140
 Alpha virt. eigenvalues --    1.03541   1.05125   1.07342   1.08472   1.09235
 Alpha virt. eigenvalues --    1.10399   1.11628   1.12625   1.14238   1.15326
 Alpha virt. eigenvalues --    1.16464   1.17607   1.18729   1.19799   1.20924
 Alpha virt. eigenvalues --    1.21197   1.21801   1.22631   1.23626   1.25549
 Alpha virt. eigenvalues --    1.26717   1.26903   1.27786   1.28256   1.30130
 Alpha virt. eigenvalues --    1.31187   1.31811   1.32998   1.34275   1.34960
 Alpha virt. eigenvalues --    1.35534   1.36528   1.38586   1.39723   1.41226
 Alpha virt. eigenvalues --    1.42724   1.44693   1.45438   1.45555   1.46704
 Alpha virt. eigenvalues --    1.47304   1.48296   1.49634   1.50610   1.51118
 Alpha virt. eigenvalues --    1.51339   1.52725   1.54128   1.54244   1.54974
 Alpha virt. eigenvalues --    1.55931   1.56374   1.56648   1.58149   1.58736
 Alpha virt. eigenvalues --    1.59653   1.59868   1.60501   1.61785   1.61951
 Alpha virt. eigenvalues --    1.62272   1.62438   1.63957   1.64546   1.65382
 Alpha virt. eigenvalues --    1.65928   1.66422   1.67091   1.67741   1.68342
 Alpha virt. eigenvalues --    1.68593   1.69427   1.69991   1.71075   1.71937
 Alpha virt. eigenvalues --    1.72260   1.72456   1.73027   1.73832   1.74630
 Alpha virt. eigenvalues --    1.75472   1.76442   1.76891   1.77957   1.78567
 Alpha virt. eigenvalues --    1.79411   1.80951   1.81054   1.81877   1.82585
 Alpha virt. eigenvalues --    1.83061   1.83287   1.84859   1.85911   1.86678
 Alpha virt. eigenvalues --    1.87251   1.88579   1.88630   1.90315   1.91236
 Alpha virt. eigenvalues --    1.94137   1.94875   1.95478   1.96879   1.97374
 Alpha virt. eigenvalues --    1.99762   1.99837   2.02081   2.02801   2.04585
 Alpha virt. eigenvalues --    2.05725   2.06097   2.07518   2.08428   2.10778
 Alpha virt. eigenvalues --    2.11507   2.12379   2.12865   2.14305   2.14489
 Alpha virt. eigenvalues --    2.14775   2.16790   2.17935   2.18476   2.19358
 Alpha virt. eigenvalues --    2.20118   2.21744   2.22986   2.23623   2.25295
 Alpha virt. eigenvalues --    2.25941   2.27133   2.29479   2.31043   2.31499
 Alpha virt. eigenvalues --    2.31864   2.34445   2.35565   2.37443   2.38103
 Alpha virt. eigenvalues --    2.39578   2.40797   2.42927   2.45481   2.46679
 Alpha virt. eigenvalues --    2.47921   2.49446   2.51452   2.51780   2.52980
 Alpha virt. eigenvalues --    2.53916   2.54797   2.55659   2.55820   2.57645
 Alpha virt. eigenvalues --    2.57924   2.58335   2.58954   2.59510   2.60904
 Alpha virt. eigenvalues --    2.62838   2.63826   2.64651   2.66512   2.66942
 Alpha virt. eigenvalues --    2.67204   2.67883   2.68591   2.70163   2.70682
 Alpha virt. eigenvalues --    2.71174   2.72984   2.73311   2.74043   2.75138
 Alpha virt. eigenvalues --    2.75887   2.77971   2.79496   2.79967   2.80954
 Alpha virt. eigenvalues --    2.82992   2.83855   2.84577   2.87074   2.87482
 Alpha virt. eigenvalues --    2.88367   2.90435   2.90748   2.92423   2.93021
 Alpha virt. eigenvalues --    2.94365   2.95469   2.95941   2.97693   2.99582
 Alpha virt. eigenvalues --    3.00198   3.01546   3.03729   3.05777   3.06219
 Alpha virt. eigenvalues --    3.07709   3.09142   3.11124   3.11990   3.13653
 Alpha virt. eigenvalues --    3.14304   3.15598   3.16663   3.17318   3.19445
 Alpha virt. eigenvalues --    3.20306   3.21613   3.23840   3.24608   3.26427
 Alpha virt. eigenvalues --    3.28469   3.29506   3.30200   3.31943   3.33837
 Alpha virt. eigenvalues --    3.36496   3.37868   3.39915   3.40619   3.42809
 Alpha virt. eigenvalues --    3.49321   3.51643   3.61033   3.62709   3.66309
 Alpha virt. eigenvalues --    3.71583   3.80600   3.81547   3.82376   3.83734
 Alpha virt. eigenvalues --    3.84197   3.84595   3.85195   3.87272   3.87381
 Alpha virt. eigenvalues --    3.88456   3.89048   3.91479   3.92794   3.93048
 Alpha virt. eigenvalues --    3.95990   4.03594   4.06546   4.08926   4.13631
 Alpha virt. eigenvalues --    4.16612   4.17547   4.21776   4.27806   4.30881
 Alpha virt. eigenvalues --    4.34022   4.34982   4.37200   4.43232   4.45914
 Alpha virt. eigenvalues --    4.56498   5.12093   5.12817   5.20573   5.21280
 Alpha virt. eigenvalues --    5.26367   5.47323   5.48260   5.48576   5.66440
 Alpha virt. eigenvalues --    5.69972   5.71202   5.77707  23.73295  23.85024
 Alpha virt. eigenvalues --   23.86554  23.91290  23.94453  23.96303  23.99295
 Alpha virt. eigenvalues --   24.01611  24.03320  24.05661  24.06695  24.07564
 Alpha virt. eigenvalues --   24.08455  24.12517  24.28575  50.04688  50.06514
 Alpha virt. eigenvalues --   50.08929  50.13762
          Condensed to atoms (all electrons):
               1          2          3          4          5          6
     1  C   13.138714   2.357868  -2.096204   0.572188   0.373398  -0.311431
     2  C    2.357868  14.945745  -2.991795  -1.099255  -0.001108   0.606271
     3  C   -2.096204  -2.991795  10.576793  -0.449525  -0.507292  -0.061201
     4  C    0.572188  -1.099255  -0.449525  13.840399  -2.657562  -0.797150
     5  C    0.373398  -0.001108  -0.507292  -2.657562  10.388014  -1.159193
     6  C   -0.311431   0.606271  -0.061201  -0.797150  -1.159193   9.826261
     7  C   -4.176017  -1.720452   1.419535   0.729249  -0.645091  -1.847129
     8  C   -1.426964  -0.952051  -2.393641   0.320897  -0.358104  -0.229042
     9  C    0.934709   2.116415  -0.058036   0.007195   0.248363  -0.036652
    10  C   -3.008906  -7.379882   2.703417  -0.466556   0.119537   0.394453
    11  O    0.022655   0.092322   0.016273  -0.001418   0.003197   0.014728
    12  C   -0.440125  -0.021355   0.004546  -0.024477  -0.257323   0.044859
    13  C    0.100474  -0.072288   0.061729  -0.182286  -0.120746   0.050709
    14  O    0.028678   0.347964  -0.198645   0.043453   0.008766  -0.008797
    15  C   -0.453871   0.131909  -0.716564  -5.235782   0.543544  -0.128851
    16  C   -0.019134  -0.045826  -0.104442  -0.023974   0.242510   0.120445
    17  O    0.010830   0.027302   0.062373  -0.216396  -0.029811  -0.031641
    18  C    0.104486   0.112522   0.343464   1.123067  -0.476078  -0.207234
    19  O    0.005327   0.028237  -0.012915   0.192601   0.019467  -0.001026
    20  H   -0.012476   0.009174   0.461061   0.004050  -0.050845  -0.018893
    21  H    0.002245  -0.089022   0.380376  -0.012655   0.021399   0.004259
    22  H   -0.005464  -0.020718   0.013173   0.486902  -0.092248  -0.046314
    23  H   -0.003951  -0.001433   0.028589  -0.139657   0.471770  -0.069292
    24  H   -0.023152  -0.030047  -0.004866   0.060600   0.421030  -0.074803
    25  H   -0.015787  -0.024780   0.001617   0.033316  -0.070718   0.456755
    26  H    0.030590   0.012616   0.007259   0.017713  -0.080333   0.451339
    27  H   -0.138091   0.021519   0.010145   0.008712  -0.020130  -0.042839
    28  H   -0.013359  -0.029921   0.006226   0.000434  -0.000309  -0.001621
    29  H    0.046583   0.007895   0.011024  -0.000582  -0.000488   0.000933
    30  H   -0.101238  -0.007572   0.011986   0.028970  -0.015082  -0.070153
    31  H   -0.051930   0.008706   0.012242  -0.010150   0.005868   0.030893
    32  H    0.079007   0.015069  -0.005395  -0.004679   0.002296   0.021362
    33  H   -0.019965  -0.064577   0.021012  -0.003407  -0.003075   0.001885
    34  H    0.010583   0.083221  -0.001251   0.002004   0.000305  -0.001089
    35  H   -0.005444  -0.019555  -0.021539   0.004784   0.003968   0.002753
    36  H   -0.006070  -0.224852   0.040734  -0.007011   0.001281   0.001985
    37  H    0.001328  -0.001091  -0.000438   0.105192  -0.012349   0.002364
    38  H   -0.001342   0.015053   0.038096  -0.097213   0.012160  -0.006078
    39  H   -0.003168   0.002431  -0.020307  -0.093798   0.059228   0.012099
    40  H    0.003716   0.002775   0.000038  -0.024816  -0.008781   0.006028
    41  H    0.000397  -0.001437   0.006067   0.078051  -0.002734   0.000230
    42  H   -0.005742  -0.006038   0.012600  -0.106512   0.017752   0.001862
    43  H    0.001706   0.010020   0.001587  -0.032490  -0.009480  -0.000350
               7          8          9         10         11         12
     1  C   -4.176017  -1.426964   0.934709  -3.008906   0.022655  -0.440125
     2  C   -1.720452  -0.952051   2.116415  -7.379882   0.092322  -0.021355
     3  C    1.419535  -2.393641  -0.058036   2.703417   0.016273   0.004546
     4  C    0.729249   0.320897   0.007195  -0.466556  -0.001418  -0.024477
     5  C   -0.645091  -0.358104   0.248363   0.119537   0.003197  -0.257323
     6  C   -1.847129  -0.229042  -0.036652   0.394453   0.014728   0.044859
     7  C   11.864471  -0.302684  -0.654821   0.191532  -0.066142   0.274336
     8  C   -0.302684  12.933891  -2.685926   0.513461   0.295084   0.079262
     9  C   -0.654821  -2.685926  11.707107  -4.601384  -0.036397  -0.130012
    10  C    0.191532   0.513461  -4.601384  17.103150  -0.091184   0.077796
    11  O   -0.066142   0.295084  -0.036397  -0.091184   8.225998  -0.052936
    12  C    0.274336   0.079262  -0.130012   0.077796  -0.052936   6.161747
    13  C   -0.107670   0.309077  -0.913969   0.002595  -0.004298   0.008362
    14  O    0.012131   0.030311  -0.194355   0.156872  -0.001753  -0.004751
    15  C    0.392975  -0.120570   0.121561   0.002956   0.000153  -0.016338
    16  C   -0.127891  -0.015548  -0.001975   0.000423   0.000025  -0.003622
    17  O   -0.007622  -0.000631   0.000883  -0.005605   0.000001   0.000622
    18  C    0.070318   0.016172  -0.036121  -0.143508  -0.000087  -0.009019
    19  O    0.003066   0.004695  -0.003614  -0.012347   0.000003   0.000001
    20  H    0.019874  -0.004023   0.005778  -0.018783  -0.000005  -0.009264
    21  H   -0.002243   0.015216  -0.010550   0.050260   0.000036  -0.000311
    22  H    0.023168  -0.003656   0.000597  -0.016117   0.000019  -0.000722
    23  H    0.033045  -0.000303   0.000261   0.000840  -0.000006  -0.002035
    24  H    0.033311   0.000876  -0.000716  -0.009988   0.000004   0.003807
    25  H   -0.018818   0.012815   0.002464  -0.009718   0.000015  -0.000795
    26  H   -0.082477  -0.004633   0.000785   0.002041   0.000037  -0.005855
    27  H    0.504850  -0.021558  -0.010120   0.023320   0.012217  -0.011304
    28  H    0.017396  -0.023074   0.452155  -0.045212  -0.002480   0.000800
    29  H    0.012059  -0.123019   0.470760  -0.092846  -0.001564  -0.000084
    30  H    0.123273  -0.001595  -0.001898  -0.004449  -0.000142   0.410661
    31  H    0.002106  -0.034758   0.003121   0.000083   0.001380   0.412386
    32  H   -0.177836   0.001027   0.000372   0.003824   0.000279   0.437033
    33  H   -0.003201  -0.005464   0.006344   0.047161   0.000058   0.000012
    34  H    0.000713  -0.008863  -0.030343  -0.126995   0.000055   0.000130
    35  H    0.001280   0.030481  -0.000444  -0.013241  -0.000182  -0.000347
    36  H   -0.002159  -0.030360   0.036014   0.265149   0.000144   0.000660
    37  H   -0.000237   0.000055  -0.000019  -0.000954   0.000000   0.000172
    38  H    0.001258  -0.000037  -0.000219  -0.000171   0.000000  -0.001103
    39  H    0.000428   0.000070   0.000002   0.001667   0.000000  -0.000205
    40  H   -0.003768   0.000332  -0.000109  -0.002515   0.000000   0.000123
    41  H    0.000079   0.000032   0.000013   0.000060   0.000000   0.000034
    42  H   -0.000990  -0.000848   0.000295   0.009206   0.000000  -0.000094
    43  H    0.000029   0.000033  -0.000097  -0.009230   0.000000   0.000003
              13         14         15         16         17         18
     1  C    0.100474   0.028678  -0.453871  -0.019134   0.010830   0.104486
     2  C   -0.072288   0.347964   0.131909  -0.045826   0.027302   0.112522
     3  C    0.061729  -0.198645  -0.716564  -0.104442   0.062373   0.343464
     4  C   -0.182286   0.043453  -5.235782  -0.023974  -0.216396   1.123067
     5  C   -0.120746   0.008766   0.543544   0.242510  -0.029811  -0.476078
     6  C    0.050709  -0.008797  -0.128851   0.120445  -0.031641  -0.207234
     7  C   -0.107670   0.012131   0.392975  -0.127891  -0.007622   0.070318
     8  C    0.309077   0.030311  -0.120570  -0.015548  -0.000631   0.016172
     9  C   -0.913969  -0.194355   0.121561  -0.001975   0.000883  -0.036121
    10  C    0.002595   0.156872   0.002956   0.000423  -0.005605  -0.143508
    11  O   -0.004298  -0.001753   0.000153   0.000025   0.000001  -0.000087
    12  C    0.008362  -0.004751  -0.016338  -0.003622   0.000622  -0.009019
    13  C    6.750824  -0.171455  -0.245325   0.018159   0.001766   0.069250
    14  O   -0.171455   7.980392   0.019272  -0.000375   0.000004  -0.005109
    15  C   -0.245325   0.019272  14.472246  -1.021367   0.493675  -2.141119
    16  C    0.018159  -0.000375  -1.021367   7.238438  -0.257518  -0.835571
    17  O    0.001766   0.000004   0.493675  -0.257518   8.013086  -0.034408
    18  C    0.069250  -0.005109  -2.141119  -0.835571  -0.034408   7.752966
    19  O    0.006319  -0.001218  -0.304321   0.048296   0.009398   0.093004
    20  H   -0.007084   0.000677  -0.015525  -0.008068  -0.000273   0.015569
    21  H    0.011309   0.005459  -0.002902  -0.003502  -0.000058  -0.005065
    22  H    0.004273  -0.000140  -0.019274   0.000844  -0.002996   0.019419
    23  H   -0.000409   0.000003   0.026087  -0.003241   0.013390   0.001365
    24  H    0.000748   0.000009  -0.020198   0.008009  -0.001455   0.003189
    25  H   -0.000998   0.000044  -0.014906  -0.001697   0.000082   0.004820
    26  H   -0.000407   0.000003   0.000422  -0.000475   0.000168   0.000509
    27  H    0.001628   0.000034   0.000551   0.000002   0.000003  -0.000168
    28  H   -0.011946  -0.005272   0.000059  -0.000020   0.000000   0.000052
    29  H    0.018778   0.001054   0.000097   0.000039   0.000000  -0.000027
    30  H   -0.000580  -0.000034   0.010376   0.000189   0.000023  -0.000564
    31  H   -0.000106   0.000054   0.000651   0.000002   0.000001   0.000006
    32  H    0.000177  -0.000010  -0.002503   0.000593   0.000000  -0.000013
    33  H    0.403211  -0.011587  -0.005910  -0.000009   0.000010   0.003967
    34  H    0.457007  -0.004700  -0.002002  -0.000097   0.000003   0.001228
    35  H    0.376513   0.011638   0.005459  -0.000092   0.000007  -0.002733
    36  H   -0.039234   0.237991  -0.000625  -0.000159   0.000002  -0.001277
    37  H    0.000158  -0.000002  -0.168332   0.451558  -0.004167  -0.007442
    38  H   -0.000252  -0.000113  -0.005262   0.414302   0.012148  -0.013708
    39  H   -0.000192   0.000005   0.048756   0.396837  -0.013660  -0.018118
    40  H    0.001188  -0.000005   0.077040   0.078016   0.261756  -0.094774
    41  H    0.000212  -0.000010  -0.136588  -0.040251  -0.015173   0.479698
    42  H   -0.002588   0.000342   0.020992   0.036846   0.012960   0.389068
    43  H    0.004048  -0.000045  -0.016772  -0.005062   0.001023   0.101184
              19         20         21         22         23         24
     1  C    0.005327  -0.012476   0.002245  -0.005464  -0.003951  -0.023152
     2  C    0.028237   0.009174  -0.089022  -0.020718  -0.001433  -0.030047
     3  C   -0.012915   0.461061   0.380376   0.013173   0.028589  -0.004866
     4  C    0.192601   0.004050  -0.012655   0.486902  -0.139657   0.060600
     5  C    0.019467  -0.050845   0.021399  -0.092248   0.471770   0.421030
     6  C   -0.001026  -0.018893   0.004259  -0.046314  -0.069292  -0.074803
     7  C    0.003066   0.019874  -0.002243   0.023168   0.033045   0.033311
     8  C    0.004695  -0.004023   0.015216  -0.003656  -0.000303   0.000876
     9  C   -0.003614   0.005778  -0.010550   0.000597   0.000261  -0.000716
    10  C   -0.012347  -0.018783   0.050260  -0.016117   0.000840  -0.009988
    11  O    0.000003  -0.000005   0.000036   0.000019  -0.000006   0.000004
    12  C    0.000001  -0.009264  -0.000311  -0.000722  -0.002035   0.003807
    13  C    0.006319  -0.007084   0.011309   0.004273  -0.000409   0.000748
    14  O   -0.001218   0.000677   0.005459  -0.000140   0.000003   0.000009
    15  C   -0.304321  -0.015525  -0.002902  -0.019274   0.026087  -0.020198
    16  C    0.048296  -0.008068  -0.003502   0.000844  -0.003241   0.008009
    17  O    0.009398  -0.000273  -0.000058  -0.002996   0.013390  -0.001455
    18  C    0.093004   0.015569  -0.005065   0.019419   0.001365   0.003189
    19  O    8.157406   0.000681   0.001613   0.008612   0.000217   0.000146
    20  H    0.000681   0.401900  -0.029046   0.003497   0.000448   0.000710
    21  H    0.001613  -0.029046   0.478152  -0.001841  -0.000230   0.000124
    22  H    0.008612   0.003497  -0.001841   0.436426  -0.002575   0.004019
    23  H    0.000217   0.000448  -0.000230  -0.002575   0.487872  -0.028960
    24  H    0.000146   0.000710   0.000124   0.004019  -0.028960   0.457383
    25  H   -0.000026   0.000141  -0.000061   0.003387  -0.004995   0.004923
    26  H    0.000004  -0.000015   0.000000   0.000072  -0.006096  -0.003758
    27  H   -0.000005  -0.000139   0.000003  -0.000183  -0.000089  -0.000059
    28  H    0.000002   0.000054  -0.000017   0.000003   0.000000   0.000001
    29  H   -0.000003  -0.000013   0.000026   0.000002   0.000000   0.000000
    30  H    0.000002  -0.000728  -0.000024  -0.000034   0.000147  -0.001448
    31  H    0.000000   0.000085  -0.000008   0.000010  -0.000002  -0.000069
    32  H    0.000000  -0.000027   0.000005   0.000011  -0.000118   0.000398
    33  H    0.003653  -0.000047   0.002941   0.000248   0.000005   0.000005
    34  H   -0.000018   0.000001  -0.000447  -0.000010   0.000000   0.000000
    35  H   -0.000598   0.000006   0.000085   0.000165  -0.000002   0.000000
    36  H    0.000012  -0.000105  -0.000463   0.000013   0.000000   0.000001
    37  H    0.000535  -0.000131  -0.000290  -0.000280  -0.000160  -0.000038
    38  H    0.000221  -0.000329  -0.000702   0.000131   0.000143   0.000190
    39  H   -0.000878   0.000954   0.000059   0.000216   0.000662  -0.001722
    40  H    0.006307   0.000063  -0.000014   0.002864  -0.000544   0.000044
    41  H   -0.039501  -0.000074   0.000293  -0.000411  -0.000041  -0.000008
    42  H   -0.050380  -0.000658   0.000321  -0.000223   0.000021  -0.000002
    43  H    0.212593  -0.000019   0.000751   0.000477  -0.000015  -0.000002
              25         26         27         28         29         30
     1  C   -0.015787   0.030590  -0.138091  -0.013359   0.046583  -0.101238
     2  C   -0.024780   0.012616   0.021519  -0.029921   0.007895  -0.007572
     3  C    0.001617   0.007259   0.010145   0.006226   0.011024   0.011986
     4  C    0.033316   0.017713   0.008712   0.000434  -0.000582   0.028970
     5  C   -0.070718  -0.080333  -0.020130  -0.000309  -0.000488  -0.015082
     6  C    0.456755   0.451339  -0.042839  -0.001621   0.000933  -0.070153
     7  C   -0.018818  -0.082477   0.504850   0.017396   0.012059   0.123273
     8  C    0.012815  -0.004633  -0.021558  -0.023074  -0.123019  -0.001595
     9  C    0.002464   0.000785  -0.010120   0.452155   0.470760  -0.001898
    10  C   -0.009718   0.002041   0.023320  -0.045212  -0.092846  -0.004449
    11  O    0.000015   0.000037   0.012217  -0.002480  -0.001564  -0.000142
    12  C   -0.000795  -0.005855  -0.011304   0.000800  -0.000084   0.410661
    13  C   -0.000998  -0.000407   0.001628  -0.011946   0.018778  -0.000580
    14  O    0.000044   0.000003   0.000034  -0.005272   0.001054  -0.000034
    15  C   -0.014906   0.000422   0.000551   0.000059   0.000097   0.010376
    16  C   -0.001697  -0.000475   0.000002  -0.000020   0.000039   0.000189
    17  O    0.000082   0.000168   0.000003   0.000000   0.000000   0.000023
    18  C    0.004820   0.000509  -0.000168   0.000052  -0.000027  -0.000564
    19  O   -0.000026   0.000004  -0.000005   0.000002  -0.000003   0.000002
    20  H    0.000141  -0.000015  -0.000139   0.000054  -0.000013  -0.000728
    21  H   -0.000061   0.000000   0.000003  -0.000017   0.000026  -0.000024
    22  H    0.003387   0.000072  -0.000183   0.000003   0.000002  -0.000034
    23  H   -0.004995  -0.006096  -0.000089   0.000000   0.000000   0.000147
    24  H    0.004923  -0.003758  -0.000059   0.000001   0.000000  -0.001448
    25  H    0.475772  -0.027158  -0.006638   0.000005  -0.000006  -0.000103
    26  H   -0.027158   0.490877  -0.005071   0.000000  -0.000002   0.000214
    27  H   -0.006638  -0.005071   0.484869  -0.000023   0.000011   0.005219
    28  H    0.000005   0.000000  -0.000023   0.406412  -0.016586  -0.000001
    29  H   -0.000006  -0.000002   0.000011  -0.016586   0.423852   0.000002
    30  H   -0.000103   0.000214   0.005219  -0.000001   0.000002   0.473412
    31  H   -0.000251  -0.000158  -0.007180   0.000031  -0.000001  -0.028693
    32  H    0.000161   0.002941  -0.002689  -0.000003   0.000001  -0.027219
    33  H   -0.000004  -0.000002  -0.000001  -0.000237   0.000429   0.000000
    34  H    0.000005   0.000000  -0.000002   0.000344   0.001081   0.000000
    35  H   -0.000010   0.000000  -0.000009   0.000126  -0.000611  -0.000001
    36  H   -0.000001   0.000000   0.000001  -0.000304   0.000294  -0.000007
    37  H    0.000002  -0.000002   0.000000   0.000000   0.000000  -0.000004
    38  H    0.000003  -0.000002   0.000000   0.000000   0.000000  -0.000016
    39  H   -0.000030   0.000001  -0.000001   0.000000   0.000000   0.000045
    40  H   -0.000118  -0.000017   0.000000   0.000000   0.000000   0.000001
    41  H   -0.000001   0.000000   0.000000   0.000000   0.000000   0.000000
    42  H   -0.000002  -0.000001   0.000000   0.000000   0.000000   0.000004
    43  H   -0.000006   0.000000   0.000000   0.000000   0.000000   0.000000
              31         32         33         34         35         36
     1  C   -0.051930   0.079007  -0.019965   0.010583  -0.005444  -0.006070
     2  C    0.008706   0.015069  -0.064577   0.083221  -0.019555  -0.224852
     3  C    0.012242  -0.005395   0.021012  -0.001251  -0.021539   0.040734
     4  C   -0.010150  -0.004679  -0.003407   0.002004   0.004784  -0.007011
     5  C    0.005868   0.002296  -0.003075   0.000305   0.003968   0.001281
     6  C    0.030893   0.021362   0.001885  -0.001089   0.002753   0.001985
     7  C    0.002106  -0.177836  -0.003201   0.000713   0.001280  -0.002159
     8  C   -0.034758   0.001027  -0.005464  -0.008863   0.030481  -0.030360
     9  C    0.003121   0.000372   0.006344  -0.030343  -0.000444   0.036014
    10  C    0.000083   0.003824   0.047161  -0.126995  -0.013241   0.265149
    11  O    0.001380   0.000279   0.000058   0.000055  -0.000182   0.000144
    12  C    0.412386   0.437033   0.000012   0.000130  -0.000347   0.000660
    13  C   -0.000106   0.000177   0.403211   0.457007   0.376513  -0.039234
    14  O    0.000054  -0.000010  -0.011587  -0.004700   0.011638   0.237991
    15  C    0.000651  -0.002503  -0.005910  -0.002002   0.005459  -0.000625
    16  C    0.000002   0.000593  -0.000009  -0.000097  -0.000092  -0.000159
    17  O    0.000001   0.000000   0.000010   0.000003   0.000007   0.000002
    18  C    0.000006  -0.000013   0.003967   0.001228  -0.002733  -0.001277
    19  O    0.000000   0.000000   0.003653  -0.000018  -0.000598   0.000012
    20  H    0.000085  -0.000027  -0.000047   0.000001   0.000006  -0.000105
    21  H   -0.000008   0.000005   0.002941  -0.000447   0.000085  -0.000463
    22  H    0.000010   0.000011   0.000248  -0.000010   0.000165   0.000013
    23  H   -0.000002  -0.000118   0.000005   0.000000  -0.000002   0.000000
    24  H   -0.000069   0.000398   0.000005   0.000000   0.000000   0.000001
    25  H   -0.000251   0.000161  -0.000004   0.000005  -0.000010  -0.000001
    26  H   -0.000158   0.002941  -0.000002   0.000000   0.000000   0.000000
    27  H   -0.007180  -0.002689  -0.000001  -0.000002  -0.000009   0.000001
    28  H    0.000031  -0.000003  -0.000237   0.000344   0.000126  -0.000304
    29  H   -0.000001   0.000001   0.000429   0.001081  -0.000611   0.000294
    30  H   -0.028693  -0.027219   0.000000   0.000000  -0.000001  -0.000007
    31  H    0.488222  -0.021070   0.000000   0.000000   0.000000   0.000000
    32  H   -0.021070   0.489564   0.000000   0.000000   0.000000   0.000000
    33  H    0.000000   0.000000   0.456990  -0.027382  -0.021825   0.000765
    34  H    0.000000   0.000000  -0.027382   0.463377  -0.022431  -0.000706
    35  H    0.000000   0.000000  -0.021825  -0.022431   0.466293   0.000588
    36  H    0.000000   0.000000   0.000765  -0.000706   0.000588   0.433841
    37  H    0.000000   0.000000  -0.000002   0.000000   0.000000   0.000000
    38  H    0.000001   0.000001   0.000002   0.000000   0.000000   0.000000
    39  H    0.000000  -0.000004   0.000001   0.000000   0.000000   0.000000
    40  H    0.000000   0.000000  -0.000038   0.000000  -0.000005   0.000000
    41  H    0.000000   0.000000   0.000007   0.000000  -0.000001   0.000000
    42  H    0.000000   0.000000   0.000109  -0.000013   0.000024  -0.000018
    43  H    0.000000   0.000000  -0.000431  -0.000003  -0.000003  -0.000003
              37         38         39         40         41         42
     1  C    0.001328  -0.001342  -0.003168   0.003716   0.000397  -0.005742
     2  C   -0.001091   0.015053   0.002431   0.002775  -0.001437  -0.006038
     3  C   -0.000438   0.038096  -0.020307   0.000038   0.006067   0.012600
     4  C    0.105192  -0.097213  -0.093798  -0.024816   0.078051  -0.106512
     5  C   -0.012349   0.012160   0.059228  -0.008781  -0.002734   0.017752
     6  C    0.002364  -0.006078   0.012099   0.006028   0.000230   0.001862
     7  C   -0.000237   0.001258   0.000428  -0.003768   0.000079  -0.000990
     8  C    0.000055  -0.000037   0.000070   0.000332   0.000032  -0.000848
     9  C   -0.000019  -0.000219   0.000002  -0.000109   0.000013   0.000295
    10  C   -0.000954  -0.000171   0.001667  -0.002515   0.000060   0.009206
    11  O    0.000000   0.000000   0.000000   0.000000   0.000000   0.000000
    12  C    0.000172  -0.001103  -0.000205   0.000123   0.000034  -0.000094
    13  C    0.000158  -0.000252  -0.000192   0.001188   0.000212  -0.002588
    14  O   -0.000002  -0.000113   0.000005  -0.000005  -0.000010   0.000342
    15  C   -0.168332  -0.005262   0.048756   0.077040  -0.136588   0.020992
    16  C    0.451558   0.414302   0.396837   0.078016  -0.040251   0.036846
    17  O   -0.004167   0.012148  -0.013660   0.261756  -0.015173   0.012960
    18  C   -0.007442  -0.013708  -0.018118  -0.094774   0.479698   0.389068
    19  O    0.000535   0.000221  -0.000878   0.006307  -0.039501  -0.050380
    20  H   -0.000131  -0.000329   0.000954   0.000063  -0.000074  -0.000658
    21  H   -0.000290  -0.000702   0.000059  -0.000014   0.000293   0.000321
    22  H   -0.000280   0.000131   0.000216   0.002864  -0.000411  -0.000223
    23  H   -0.000160   0.000143   0.000662  -0.000544  -0.000041   0.000021
    24  H   -0.000038   0.000190  -0.001722   0.000044  -0.000008  -0.000002
    25  H    0.000002   0.000003  -0.000030  -0.000118  -0.000001  -0.000002
    26  H   -0.000002  -0.000002   0.000001  -0.000017   0.000000  -0.000001
    27  H    0.000000   0.000000  -0.000001   0.000000   0.000000   0.000000
    28  H    0.000000   0.000000   0.000000   0.000000   0.000000   0.000000
    29  H    0.000000   0.000000   0.000000   0.000000   0.000000   0.000000
    30  H   -0.000004  -0.000016   0.000045   0.000001   0.000000   0.000004
    31  H    0.000000   0.000001   0.000000   0.000000   0.000000   0.000000
    32  H    0.000000   0.000001  -0.000004   0.000000   0.000000   0.000000
    33  H   -0.000002   0.000002   0.000001  -0.000038   0.000007   0.000109
    34  H    0.000000   0.000000   0.000000   0.000000   0.000000  -0.000013
    35  H    0.000000   0.000000   0.000000  -0.000005  -0.000001   0.000024
    36  H    0.000000   0.000000   0.000000   0.000000   0.000000  -0.000018
    37  H    0.478986  -0.020668  -0.024108   0.000565   0.005161  -0.000314
    38  H   -0.020668   0.465659  -0.019070  -0.000062   0.000276   0.001717
    39  H   -0.024108  -0.019070   0.454756   0.000558  -0.000089  -0.000212
    40  H    0.000565  -0.000062   0.000558   0.400785   0.002855  -0.000711
    41  H    0.005161   0.000276  -0.000089   0.002855   0.501030  -0.041287
    42  H   -0.000314   0.001717  -0.000212  -0.000711  -0.041287   0.513033
    43  H   -0.000051  -0.000020  -0.000013  -0.000470  -0.007783  -0.004182
              43
     1  C    0.001706
     2  C    0.010020
     3  C    0.001587
     4  C   -0.032490
     5  C   -0.009480
     6  C   -0.000350
     7  C    0.000029
     8  C    0.000033
     9  C   -0.000097
    10  C   -0.009230
    11  O    0.000000
    12  C    0.000003
    13  C    0.004048
    14  O   -0.000045
    15  C   -0.016772
    16  C   -0.005062
    17  O    0.001023
    18  C    0.101184
    19  O    0.212593
    20  H   -0.000019
    21  H    0.000751
    22  H    0.000477
    23  H   -0.000015
    24  H   -0.000002
    25  H   -0.000006
    26  H    0.000000
    27  H    0.000000
    28  H    0.000000
    29  H    0.000000
    30  H    0.000000
    31  H    0.000000
    32  H    0.000000
    33  H   -0.000431
    34  H   -0.000003
    35  H   -0.000003
    36  H   -0.000003
    37  H   -0.000051
    38  H   -0.000020
    39  H   -0.000013
    40  H   -0.000470
    41  H   -0.007783
    42  H   -0.004182
    43  H    0.432170
 Mulliken charges:
               1
     1  C    0.514348
     2  C   -0.149980
     3  C   -0.607907
     4  C    0.027574
     5  C   -0.384972
     6  C   -0.901692
     7  C    0.216768
     8  C    0.183565
     9  C   -0.707415
    10  C    0.389788
    11  O   -0.426087
    12  C   -0.925278
    13  C   -0.776679
    14  O   -0.276775
    15  C    0.426132
    16  C   -0.535618
    17  O   -0.300104
    18  C   -0.673179
    19  O   -0.375570
    20  H    0.251849
    21  H    0.184522
    22  H    0.204657
    23  H    0.199284
    24  H    0.201761
    25  H    0.201300
    26  H    0.198872
    27  H    0.193216
    28  H    0.266287
    29  H    0.240910
    30  H    0.197057
    31  H    0.188529
    32  H    0.187445
    33  H    0.218350
    34  H    0.206296
    35  H    0.204906
    36  H    0.293878
    37  H    0.195002
    38  H    0.205008
    39  H    0.216798
    40  H    0.291692
    41  H    0.210896
    42  H    0.203661
    43  H    0.320903
 Sum of Mulliken charges =   0.00000
 Mulliken charges with hydrogens summed into heavy atoms:
               1
     1  C    0.514348
     2  C   -0.149980
     3  C   -0.171537
     4  C    0.232231
     5  C    0.016073
     6  C   -0.501520
     7  C    0.409984
     8  C    0.183565
     9  C   -0.200218
    10  C    0.389788
    11  O   -0.426087
    12  C   -0.352246
    13  C   -0.147128
    14  O    0.017102
    15  C    0.426132
    16  C    0.081191
    17  O   -0.008412
    18  C   -0.258621
    19  O   -0.054667
 Electronic spatial extent (au):  <R**2>=           5312.6670
 Charge=              0.0000 electrons
 Dipole moment (field-independent basis, Debye):
    X=              4.6433    Y=             -6.3190    Z=              1.4446  Tot=              7.9735
 Quadrupole moment (field-independent basis, Debye-Ang):
   XX=           -140.2013   YY=            -97.4374   ZZ=           -117.9602
   XY=              0.1434   XZ=             -3.0350   YZ=              5.1872
 Traceless Quadrupole moment (field-independent basis, Debye-Ang):
   XX=            -21.6683   YY=             21.0956   ZZ=              0.5727
   XY=              0.1434   XZ=             -3.0350   YZ=              5.1872
 Octapole moment (field-independent basis, Debye-Ang**2):
  XXX=            123.9458  YYY=            -82.3789  ZZZ=            -15.6570  XYY=             -0.4416
  XXY=           -115.1152  XXZ=             41.9302  XZZ=             23.2309  YZZ=             -3.6682
  YYZ=             -2.2759  XYZ=              3.1322
 Hexadecapole moment (field-independent basis, Debye-Ang**3):
 XXXX=          -4814.8192 YYYY=          -1822.8135 ZZZZ=           -680.5943 XXXY=            -48.0923
 XXXZ=           -164.7118 YYYX=             -2.9878 YYYZ=            -16.6764 ZZZX=            -36.4943
 ZZZY=              7.0034 XXYY=           -922.1030 XXZZ=           -801.0465 YYZZ=           -460.8060
 XXYZ=             65.8567 YYXZ=            -43.1939 ZZXY=             -0.1532
 N-N= 1.610551400266D+03 E-N=-5.290969300406D+03  KE= 8.827909342729D+02
 1\1\GINC-SNODE28\SP\RmPW1PW91\6-311+G(d,p)\C15H24O4\ROOT\25-Jan-2024\0
 \\# nmr=giao mpw1pw91/6-311+g(d,p) scrf(smd,solvent=methanol,read) gue
 ss=read geom=check\\NMR calculation\\0,1\C,0,-1.7651423146,0.624123503
 ,-0.1164286773\C,0,-0.9703440874,-0.3791006771,0.3255138443\C,0,0.4374
 652593,-0.2841137311,0.8420098176\C,0,1.4246338818,0.433938559,-0.1130
 303514\C,0,1.1714594347,1.9548211945,-0.1706708064\C,0,-0.0980599595,2
 .3861286309,-0.9254785315\C,0,-1.4636257512,2.0948326753,-0.2655449061
 \C,0,-3.0960040444,0.0810640345,-0.4412109853\C,0,-3.1244486295,-1.394
 8735557,-0.0821228436\C,0,-1.6534326395,-1.7443500092,0.2313245159\O,0
 ,-4.0408843012,0.715502682,-0.9117399506\C,0,-1.6544739214,2.836245474
 ,1.0737246798\C,0,-1.0139974525,-2.6020237545,-0.8711148382\O,0,-1.490
 9025956,-2.386359698,1.5071001353\C,0,2.9208494217,0.1073886032,0.2171
 672919\C,0,3.3819553212,0.6592597649,1.5657758834\O,0,3.7579511,0.7372
 499483,-0.7792382524\C,0,3.2224176645,-1.3985452398,0.1608205623\O,0,2
 .7960030044,-1.9034064672,-1.110999488\H,0,0.4188265893,0.2502961611,1
 .8027661888\H,0,0.7817524046,-1.2949105954,1.0686730456\H,0,1.26092986
 03,0.032193105,-1.1217249039\H,0,2.0252557597,2.4198786689,-0.67513974
 4\H,0,1.1525701064,2.3666205208,0.84702323\H,0,-0.0896058957,1.9305217
 35,-1.925665668\H,0,-0.043736352,3.4720123644,-1.0842212468\H,0,-2.226
 0911148,2.4886670845,-0.9511191659\H,0,-3.7364507309,-1.5271600688,0.8
 181248712\H,0,-3.5739953881,-1.9884863151,-0.8847913517\H,0,-0.9779307
 339,2.464225051,1.8507874022\H,0,-2.6807740247,2.7149847388,1.43992655
 08\H,0,-1.4670295004,3.9100344029,0.9479128463\H,0,0.0638643735,-2.715
 6433428,-0.7146234394\H,0,-1.4707636092,-3.6000102879,-0.8749719151\H,
 0,-1.1735257202,-2.1525933579,-1.8573169588\H,0,-1.7892581703,-3.30702
 19019,1.4094334749\H,0,4.424949925,0.3800560048,1.75426933\H,0,2.77003
 6779,0.2684450032,2.3849870256\H,0,3.3202841098,1.7515801844,1.5820166
 186\H,0,3.6073979547,0.2456513962,-1.6069448894\H,0,4.3067609193,-1.52
 55144382,0.2745594666\H,0,2.7341125183,-1.9415760679,0.9795290709\H,0,
 3.2105005493,-2.7724319823,-1.2378469381\\Version=ES64L-G09RevD.01\Sta
 te=1-A\HF=-887.0184747\RMSD=3.080e-09\Dipole=1.7893189,-2.5105422,0.57
 98941\Quadrupole=-16.0014472,15.5928588,0.4085884,0.3670892,-2.5678787
 ,4.0522197\PG=C01 [X(C15H24O4)]\\@


 MICHAEL FARADAY, ASKED BY A POLITICIAN WHAT GOOD
 HIS ELECTRICAL DISCOVERIES WERE, REPLIED 
 "AT PRESENT I DO NOT KNOW, BUT ONE DAY YOU WILL BE
 ABLE TO TAX THEM."
 Job cpu time:       0 days  1 hours 17 minutes 10.6 seconds.
 File lengths (MBytes):  RWF=    323 Int=      0 D2E=      0 Chk=    481 Scr=      1
 Normal termination of Gaussian 09 at Thu Jan 25 10:03:36 2024.
