# Supplementary material for: New patchoulol- and guaiane-type sesquiterpenoids from Sanguisorba officinalis with anti-melanogenic activity
Source: Nat Prod Bioprospect. 2026 May 12;16(1):63. doi: 10.1007/s13659-026-00616-0 (PMC13161421; doi:10.1007/s13659-026-00616-0)
Supplement: Supplementary file 2 — Additional file 2. It includes the calculated NMR data of compound 11. [file 13659_2026_616_MOESM2_ESM.zip › New folder/11S-nmr-30.log]

 Entering Gaussian System, Link 0=/gpfs/home/zhengshan/software/Gaussian/g09/g09
 Input=DY-202A-7R_30-2.gjf
 Output=DY-202A-7R_30-2.log
 Initial command:
 /gpfs/home/zhengshan/software/Gaussian/g09/l1.exe "/gpfs/home/zhengshan/software/Gaussian/g09/scratch/zhengshan/%J/Gau-214152.inp" -scrdir="/gpfs/home/zhengshan/software/Gaussian/g09/scratch/zhengshan/%J/"
 Entering Link 1 = /gpfs/home/zhengshan/software/Gaussian/g09/l1.exe PID=    214158.
  
 Copyright (c) 1988,1990,1992,1993,1995,1998,2003,2009,2013,
            Gaussian, Inc.  All Rights Reserved.
  
 This is part of the Gaussian(R) 09 program.  It is based on
 the Gaussian(R) 03 system (copyright 2003, Gaussian, Inc.),
 the Gaussian(R) 98 system (copyright 1998, Gaussian, Inc.),
 the Gaussian(R) 94 system (copyright 1995, Gaussian, Inc.),
 the Gaussian 92(TM) system (copyright 1992, Gaussian, Inc.),
 the Gaussian 90(TM) system (copyright 1990, Gaussian, Inc.),
 the Gaussian 88(TM) system (copyright 1988, Gaussian, Inc.),
 the Gaussian 86(TM) system (copyright 1986, Carnegie Mellon
 University), and the Gaussian 82(TM) system (copyright 1983,
 Carnegie Mellon University). Gaussian is a federally registered
 trademark of Gaussian, Inc.
  
 This software contains proprietary and confidential information,
 including trade secrets, belonging to Gaussian, Inc.
  
 This software is provided under written license and may be
 used, copied, transmitted, or stored only in accord with that
 written license.
  
 The following legend is applicable only to US Government
 contracts under FAR:
  
                    RESTRICTED RIGHTS LEGEND
  
 Use, reproduction and disclosure by the US Government is
 subject to restrictions as set forth in subparagraphs (a)
 and (c) of the Commercial Computer Software - Restricted
 Rights clause in FAR 52.227-19.
  
 Gaussian, Inc.
 340 Quinnipiac St., Bldg. 40, Wallingford CT 06492
  
  
 ---------------------------------------------------------------
 Warning -- This program may not be used in any manner that
 competes with the business of Gaussian, Inc. or will provide
 assistance to any competitor of Gaussian, Inc.  The licensee
 of this program is prohibited from giving any competitor of
 Gaussian, Inc. access to this program.  By using this program,
 the user acknowledges that Gaussian, Inc. is engaged in the
 business of creating and licensing software in the field of
 computational chemistry and represents and warrants to the
 licensee that it is not a competitor of Gaussian, Inc. and that
 it will not use this program in any manner prohibited above.
 ---------------------------------------------------------------
  

 Cite this work as:
 Gaussian 09, Revision D.01,
 M. J. Frisch, G. W. Trucks, H. B. Schlegel, G. E. Scuseria, 
 M. A. Robb, J. R. Cheeseman, G. Scalmani, V. Barone, B. Mennucci, 
 G. A. Petersson, H. Nakatsuji, M. Caricato, X. Li, H. P. Hratchian, 
 A. F. Izmaylov, J. Bloino, G. Zheng, J. L. Sonnenberg, M. Hada, 
 M. Ehara, K. Toyota, R. Fukuda, J. Hasegawa, M. Ishida, T. Nakajima, 
 Y. Honda, O. Kitao, H. Nakai, T. Vreven, J. A. Montgomery, Jr., 
 J. E. Peralta, F. Ogliaro, M. Bearpark, J. J. Heyd, E. Brothers, 
 K. N. Kudin, V. N. Staroverov, T. Keith, R. Kobayashi, J. Normand, 
 K. Raghavachari, A. Rendell, J. C. Burant, S. S. Iyengar, J. Tomasi, 
 M. Cossi, N. Rega, J. M. Millam, M. Klene, J. E. Knox, J. B. Cross, 
 V. Bakken, C. Adamo, J. Jaramillo, R. Gomperts, R. E. Stratmann, 
 O. Yazyev, A. J. Austin, R. Cammi, C. Pomelli, J. W. Ochterski, 
 R. L. Martin, K. Morokuma, V. G. Zakrzewski, G. A. Voth, 
 P. Salvador, J. J. Dannenberg, S. Dapprich, A. D. Daniels, 
 O. Farkas, J. B. Foresman, J. V. Ortiz, J. Cioslowski, 
 and D. J. Fox, Gaussian, Inc., Wallingford CT, 2013.
 
 ******************************************
 Gaussian 09:  ES64L-G09RevD.01 24-Apr-2013
                25-Jan-2024 
 ******************************************
 %chk=DY-202A-7R_30.chk
 %mem=16GB
 %nprocshared=4
 Will use up to    4 processors via shared memory.
 ----------------------------------------------------------------------
 # nmr=giao mpw1pw91/6-311+g(d,p) scrf(smd,solvent=methanol,read) guess
 =read geom=check
 ----------------------------------------------------------------------
 1/29=2,38=1,40=2/1;
 2/12=2,40=1/2;
 3/5=4,6=6,7=111,11=2,14=-4,16=1,25=1,30=1,70=32203,72=3,74=-7,116=-2/1,2,8,3;
 4/5=1/1;
 5/5=2,38=6,53=3/2;
 8/6=1,10=90,11=11/1;
 10/13=100,45=16/2;
 6/7=2,8=2,9=2,10=2,28=1/1;
 99/9=1/99;
 ---------------
 NMR calculation
 ---------------
 Structure from the checkpoint file:  "DY-202A-7R_30.chk"
 Charge =  0 Multiplicity = 1
 Redundant internal coordinates found in file.
 C,0,1.8699326154,-0.5586025814,-0.1146750276
 C,0,1.0414876338,0.4648846406,0.2028869119
 C,0,-0.3939280926,0.4066298938,0.6486588692
 C,0,-1.3339048345,-0.4726296975,-0.2131423229
 C,0,-1.016961154,-1.9771040879,-0.087962283
 C,0,0.2652133019,-2.4380064759,-0.7996484634
 C,0,1.6153026496,-2.0443795229,-0.167177927
 C,0,3.2202882295,-0.0264587803,-0.3766935036
 C,0,3.2225224862,1.4662545206,-0.1038515299
 C,0,1.7336180064,1.8266256413,0.0867997402
 O,0,4.1961451041,-0.6839290769,-0.7392818014
 C,0,1.8365196652,-2.6816169608,1.2210134042
 C,0,1.1832384873,2.6365618595,-1.0957573891
 O,0,1.4820483089,2.5266674506,1.3170191673
 C,0,-2.8363662331,-0.1742763694,0.082106843
 C,0,-3.2861055228,-0.5750519422,1.4869534238
 O,0,-3.6630708918,-0.9558532211,-0.8204385516
 C,0,-3.19311827,1.3043264662,-0.2012902395
 O,0,-4.6070974098,1.4895461128,-0.2284527831
 H,0,-0.409701875,0.0323314686,1.682597533
 H,0,-0.7703004189,1.4306213371,0.7019268582
 H,0,-1.1833024752,-0.185296265,-1.2660632833
 H,0,-1.8526538739,-2.5356278808,-0.5234669263
 H,0,-0.9790292006,-2.2585664235,0.9724393783
 H,0,0.2445770957,-2.0767019574,-1.8376147628
 H,0,0.2459122594,-3.5348845999,-0.85792462
 H,0,2.3941590363,-2.4557952609,-0.8236150771
 H,0,3.7706553518,1.6521447852,0.8276764708
 H,0,3.7265774211,2.0146962518,-0.9062995698
 H,0,1.1364300178,-2.293761284,1.9691805699
 H,0,2.8527031362,-2.4803922384,1.5798117821
 H,0,1.7075607854,-3.7698215708,1.1678000253
 H,0,0.1062930749,2.8065074438,-0.9941420797
 H,0,1.6808735839,3.6138404863,-1.1364334355
 H,0,1.3681486204,2.1229359638,-2.0452919307
 H,0,1.7833342566,3.4438973551,1.1981547447
 H,0,-4.3341685552,-0.2957241548,1.6358062872
 H,0,-2.6887682388,-0.0643833049,2.2489430635
 H,0,-3.1959786029,-1.6544736187,1.641240216
 H,0,-3.3323690935,-0.8097390922,-1.7255250484
 H,0,-2.8080210025,1.9735270104,0.5721944952
 H,0,-2.7491390333,1.6024577681,-1.1655054977
 H,0,-4.9464563495,0.7140199119,-0.7149557305
 Recover connectivity data from disk.
                          Input orientation:                          
 ---------------------------------------------------------------------
 Center     Atomic      Atomic             Coordinates (Angstroms)
 Number     Number       Type             X           Y           Z
 ---------------------------------------------------------------------
      1          6           0        1.869933   -0.558603   -0.114675
      2          6           0        1.041488    0.464885    0.202887
      3          6           0       -0.393928    0.406630    0.648659
      4          6           0       -1.333905   -0.472630   -0.213142
      5          6           0       -1.016961   -1.977104   -0.087962
      6          6           0        0.265213   -2.438006   -0.799648
      7          6           0        1.615303   -2.044380   -0.167178
      8          6           0        3.220288   -0.026459   -0.376694
      9          6           0        3.222522    1.466255   -0.103852
     10          6           0        1.733618    1.826626    0.086800
     11          8           0        4.196145   -0.683929   -0.739282
     12          6           0        1.836520   -2.681617    1.221013
     13          6           0        1.183238    2.636562   -1.095757
     14          8           0        1.482048    2.526667    1.317019
     15          6           0       -2.836366   -0.174276    0.082107
     16          6           0       -3.286106   -0.575052    1.486953
     17          8           0       -3.663071   -0.955853   -0.820439
     18          6           0       -3.193118    1.304326   -0.201290
     19          8           0       -4.607097    1.489546   -0.228453
     20          1           0       -0.409702    0.032331    1.682598
     21          1           0       -0.770300    1.430621    0.701927
     22          1           0       -1.183302   -0.185296   -1.266063
     23          1           0       -1.852654   -2.535628   -0.523467
     24          1           0       -0.979029   -2.258566    0.972439
     25          1           0        0.244577   -2.076702   -1.837615
     26          1           0        0.245912   -3.534885   -0.857925
     27          1           0        2.394159   -2.455795   -0.823615
     28          1           0        3.770655    1.652145    0.827676
     29          1           0        3.726577    2.014696   -0.906300
     30          1           0        1.136430   -2.293761    1.969181
     31          1           0        2.852703   -2.480392    1.579812
     32          1           0        1.707561   -3.769822    1.167800
     33          1           0        0.106293    2.806507   -0.994142
     34          1           0        1.680874    3.613840   -1.136433
     35          1           0        1.368149    2.122936   -2.045292
     36          1           0        1.783334    3.443897    1.198155
     37          1           0       -4.334169   -0.295724    1.635806
     38          1           0       -2.688768   -0.064383    2.248943
     39          1           0       -3.195979   -1.654474    1.641240
     40          1           0       -3.332369   -0.809739   -1.725525
     41          1           0       -2.808021    1.973527    0.572194
     42          1           0       -2.749139    1.602458   -1.165505
     43          1           0       -4.946456    0.714020   -0.714956
 ---------------------------------------------------------------------
                    Distance matrix (angstroms):
                    1          2          3          4          5
     1  C    0.000000
     2  C    1.354508   0.000000
     3  C    2.576707   1.504169   0.000000
     4  C    3.206503   2.587374   1.548985   0.000000
     5  C    3.216678   3.207041   2.571569   1.542584   0.000000
     6  C    2.564463   3.167721   3.259451   2.600745   1.537173
     7  C    1.508352   2.600503   3.272621   3.342205   2.634315
     8  C    1.474887   2.307489   3.781729   4.578918   4.673614
     9  C    2.435090   2.419451   3.842888   4.953004   5.461702
    10  C    2.397600   1.531946   2.618879   3.845288   4.697296
    11  O    2.411868   3.487021   4.917771   5.559040   5.410452
    12  C    2.508460   3.401342   3.852240   4.121652   3.217469
    13  C    3.412206   2.534315   3.240839   4.096595   5.209841
    14  O    3.423316   2.384603   2.908703   4.389393   5.338818
    15  C    4.726064   3.932031   2.573701   1.559993   2.566972
    16  C    5.399094   4.632317   3.167195   2.590734   3.097600
    17  O    5.591962   5.019817   3.834306   2.455062   2.929398
    18  C    5.395599   4.335886   3.060023   2.571845   3.939072
    19  O    6.794099   5.756952   4.437660   3.816302   4.992643
    20  H    2.962453   2.117214   1.099717   2.168632   2.746175
    21  H    3.405096   2.112881   1.092269   2.185719   3.506759
    22  H    3.284402   2.744128   2.153985   1.101764   2.150853
    23  H    4.234783   4.231633   3.486924   2.149736   1.095443
    24  H    3.491171   3.477339   2.747808   2.172812   1.097776
    25  H    2.813348   3.355350   3.571580   2.775529   2.159324
    26  H    3.471040   4.213836   4.267871   3.505563   2.148109
    27  H    2.092068   3.378431   4.258462   4.266624   3.522225
    28  H    3.064013   3.041103   4.350530   5.626234   6.077097
    29  H    3.270423   3.292707   4.688533   5.681174   6.253423
    30  H    2.809138   3.277031   3.373112   3.765848   2.994863
    31  H    2.744157   3.721704   4.443260   4.977297   4.243710
    32  H    3.461652   4.394024   4.704095   4.693505   3.494824
    33  H    3.899725   2.791176   2.951005   3.665634   4.996579
    34  H    4.299885   3.481166   4.216344   5.161453   6.295734
    35  H    3.342113   2.812499   3.648012   4.170711   5.131298
    36  H    4.213197   3.227292   3.777223   5.200781   6.235624
    37  H    6.451679   5.615110   4.122288   3.528667   4.099059
    38  H    5.158750   4.287339   2.837086   2.839751   3.451748
    39  H    5.472443   4.951430   3.617299   2.881459   2.800419
    40  H    5.451775   4.947127   3.968720   2.528795   3.066833
    41  H    5.363462   4.151037   2.879038   2.962002   4.387618
    42  H    5.206750   4.187532   3.204406   2.686237   4.120049
    43  H    6.960105   6.063001   4.762294   3.835425   4.803770
                    6          7          8          9         10
     6  C    0.000000
     7  C    1.541980   0.000000
     8  C    3.837567   2.586867   0.000000
     9  C    4.947026   3.861569   1.517445   0.000000
    10  C    4.596639   3.881132   2.420524   1.543714   0.000000
    11  O    4.304957   2.973025   1.231273   2.444382   3.612386
    12  C    2.571269   1.543400   3.393722   4.569585   4.649869
    13  C    5.165433   4.791675   3.429038   2.551896   1.535368
    14  O    5.532536   4.807813   3.522583   2.484472   1.437632
    15  C    3.939767   4.834954   6.075805   6.279813   4.988826
    16  C    4.616385   5.377627   6.790235   7.004272   5.738128
    17  O    4.198646   5.428892   6.959980   7.334269   6.139179
    18  C    5.130609   5.859685   6.552369   6.418424   4.962713
    19  O    6.284214   7.156162   7.974222   7.830646   6.357490
    20  H    3.566458   3.440209   4.173843   4.294251   3.218677
    21  H    4.277067   4.303728   4.383070   4.073473   2.608603
    22  H    2.718537   3.534958   4.495311   4.846612   3.792953
    23  H    2.138029   3.520652   5.661467   6.476770   5.680055
    24  H    2.172702   2.841683   4.943352   5.717143   4.983132
    25  H    1.099246   2.161086   3.897774   4.942331   4.599628
    26  H    1.098595   2.138683   4.624667   5.868580   5.643719
    27  H    2.129155   1.098540   2.604593   4.072680   4.427674
    28  H    5.627224   4.393128   2.138018   1.096699   2.174595
    29  H    5.640831   4.634639   2.168669   1.094889   2.234615
    30  H    2.906241   2.203529   3.871208   4.773569   4.569199
    31  H    3.515499   2.184775   3.159877   4.306682   4.693809
    32  H    2.779380   2.183536   4.322796   5.597205   5.699953
    33  H    5.250525   5.147046   4.254869   3.507104   2.185587
    34  H    6.224337   5.741011   4.024771   2.838139   2.166384
    35  H    4.854924   4.577654   3.291586   2.763896   2.183388
    36  H    6.394740   5.658052   4.072880   2.770840   1.962944
    37  H    5.628066   6.457922   7.822562   7.952016   6.612248
    38  H    4.863538   5.318181   6.466247   6.543841   5.273356
    39  H    4.307170   5.154690   6.920330   7.347207   6.231794
    40  H    4.055996   5.332189   6.735740   7.125768   5.991591
    41  H    5.548725   6.021299   6.421903   6.089484   4.569866
    42  H    5.054258   5.774464   6.237760   6.066828   4.659789
    43  H    6.091301   7.139013   8.207219   8.226270   6.819391
                   11         12         13         14         15
    11  O    0.000000
    12  C    3.660785   0.000000
    13  C    4.497815   5.837570   0.000000
    14  O    4.680024   5.221216   2.433692   0.000000
    15  C    7.098637   5.423996   5.044343   5.241070   0.000000
    16  C    7.807180   5.545235   6.079465   5.690767   1.528555
    17  O    7.864338   6.114841   6.038871   6.570306   1.452202
    18  C    7.670972   6.573275   4.661268   5.065231   1.547208
    19  O    9.081961   7.811514   5.966226   6.367244   2.449539
    20  H    5.252843   3.553039   4.127800   3.151837   2.914268
    21  H    5.586948   4.896475   2.915866   2.579289   2.688587
    22  H    5.428129   4.640743   3.686788   4.596864   2.133144
    23  H    6.329560   4.083445   6.024592   6.335177   2.628762
    24  H    5.673791   2.857985   5.737170   5.392041   2.930300
    25  H    4.331402   3.500773   4.862745   5.716123   4.098386
    26  H    4.873024   2.753195   6.246751   6.557502   4.655941
    27  H    2.528592   2.131305   5.241421   5.499018   5.777894
    28  H    2.844932   4.762046   3.370964   2.498393   6.895246
    29  H    2.744261   5.491187   2.625106   3.200496   6.988618
    30  H    4.391945   1.095587   5.805525   4.876607   4.882251
    31  H    3.226501   1.096292   6.010741   5.197923   6.318766
    32  H    4.399176   1.097110   6.814716   6.302293   5.895248
    33  H    5.382842   6.166045   1.094997   2.704160   4.324653
    34  H    4.995512   6.724178   1.097437   2.690893   6.019977
    35  H    4.193056   5.828538   1.095271   3.388378   5.242228
    36  H    5.158902   6.125788   2.504783   0.972735   5.973138
    37  H    8.863295   6.628871   6.819202   6.472704   2.161514
    38  H    7.530960   5.327737   5.785721   4.997773   2.174636
    39  H    7.826387   5.153412   6.714290   6.282595   2.179725
    40  H    7.593881   6.237261   5.715270   6.600553   1.979233
    41  H    7.605287   6.607805   4.376281   4.389239   2.203191
    42  H    7.324357   6.713943   4.066673   4.991997   2.172770
    43  H    9.248893   7.828607   6.435397   6.981424   2.424223
                   16         17         18         19         20
    16  C    0.000000
    17  O    2.368791   0.000000
    18  C    2.528018   2.390107   0.000000
    19  O    2.991689   2.687306   1.426317   0.000000
    20  H    2.946335   4.222098   3.593663   4.836705   0.000000
    21  H    3.311837   4.047342   2.588783   3.948429   1.745555
    22  H    3.486085   2.634690   2.718837   3.950203   3.056210
    23  H    3.152845   2.421051   4.079938   4.886309   3.680115
    24  H    2.901990   3.480740   4.355920   5.352884   2.465091
    25  H    5.076754   4.190544   5.091823   6.232678   4.155478
    26  H    5.170514   4.683264   5.972944   7.013761   4.428218
    27  H    6.414151   6.240182   6.763392   8.058383   4.509270
    28  H    7.429194   8.048492   7.047971   8.445625   4.563997
    29  H    7.849342   7.964825   6.991699   8.377672   5.266969
    30  H    4.769206   5.710270   6.033421   7.220188   2.807732
    31  H    6.428368   7.109201   7.351760   8.641693   4.119179
    32  H    5.936760   6.380846   7.185961   8.335789   4.382258
    33  H    5.394363   5.328568   3.710967   4.953455   3.889375
    34  H    7.007129   7.038444   5.473951   6.698928   5.014444
    35  H    6.435680   6.024316   4.987546   6.277392   4.629097
    36  H    6.475691   7.286690   5.594756   6.833177   4.084467
    37  H    1.094814   2.630453   2.690182   2.595601   3.938432
    38  H    1.094633   3.341420   2.851557   3.497452   2.350371
    39  H    1.094111   2.601174   3.485602   3.920697   3.257355
    40  H    3.221372   0.974625   2.609972   3.025371   4.567972
    41  H    2.749655   3.354371   1.092890   2.027794   3.279203
    42  H    3.473531   2.738485   1.102593   2.083945   4.006239
    43  H    3.044154   2.108716   1.920028   0.976366   5.176399
                   21         22         23         24         25
    21  H    0.000000
    22  H    2.579679   0.000000
    23  H    4.290013   2.554122   0.000000
    24  H    3.704977   3.057952   1.754343   0.000000
    25  H    4.447535   2.437812   2.517136   3.070292   0.000000
    26  H    5.303025   3.664556   2.348267   2.545526   1.756727
    27  H    5.238828   4.260183   4.258155   3.826632   2.406784
    28  H    4.548095   5.683453   7.140353   6.154195   5.782846
    29  H    4.811387   5.392246   7.209704   6.628210   5.452634
    30  H    4.371794   4.504840   3.899540   2.338782   3.915892
    31  H    5.403042   5.445715   5.154340   3.885908   4.317880
    32  H    5.779398   5.208609   4.130224   3.088660   3.746931
    33  H    2.353323   3.269233   5.709415   5.540789   4.957449
    34  H    3.762216   4.759595   7.118813   6.782890   5.910742
    35  H    3.549574   3.527752   5.864447   5.814938   4.352298
    36  H    3.289464   5.295692   7.206880   6.340323   6.485421
    37  H    4.068606   4.284974   3.979641   3.943319   6.016764
    38  H    2.882502   3.825744   3.806888   3.060573   5.417924
    39  H    4.035348   3.829068   2.695721   2.393133   4.911022
    40  H    4.180423   2.284627   2.571613   3.862165   3.796354
    41  H    2.112790   3.267938   4.737687   4.627745   5.615148
    42  H    2.726286   2.378659   4.282482   4.755166   4.790645
    43  H    4.467813   3.908173   4.490934   5.236798   5.999610
                   26         27         28         29         30
    26  H    0.000000
    27  H    2.404283   0.000000
    28  H    6.493869   4.636451   0.000000
    29  H    6.550971   4.665562   1.772021   0.000000
    30  H    3.213399   3.067221   4.879790   5.791378   0.000000
    31  H    3.721542   2.446902   4.299559   5.210588   1.769755
    32  H    2.509018   2.482703   5.811176   6.468305   1.774022
    33  H    6.344391   5.740665   4.251956   3.706904   5.987922
    34  H    7.296640   6.119404   3.474646   2.606747   6.696343
    35  H    5.888989   4.848708   3.774603   2.621299   5.973014
    36  H    7.436029   6.266341   2.701310   3.201178   5.825263
    37  H    6.139055   7.482316   8.374690   8.762190   5.833587
    38  H    5.505393   6.402782   6.833054   7.445454   4.436275
    39  H    4.650633   6.161758   7.754328   8.238601   4.391583
    40  H    4.580747   6.026281   7.939311   7.647045   5.985260
    41  H    6.458665   6.973511   6.591475   6.699897   5.976622
    42  H    5.954597   6.560474   6.817841   6.494000   6.332806
    43  H    6.710762   7.996510   8.902125   8.772108   7.297454
                   31         32         33         34         35
    31  H    0.000000
    32  H    1.773057   0.000000
    33  H    6.489940   7.105361   0.000000
    34  H    6.774278   7.734899   1.775201   0.000000
    35  H    6.044494   6.720398   1.778894   1.773871   0.000000
    36  H    6.032116   7.214181   2.832825   2.343007   3.526651
    37  H    7.511793   6.985047   6.021476   7.690952   7.205333
    38  H    6.082166   5.850372   5.154802   6.639569   6.299476
    39  H    6.105118   5.361300   6.144151   7.697681   6.977865
    40  H    7.209123   6.521833   5.043467   6.711757   5.549568
    41  H    7.272997   7.330162   3.411817   5.075452   4.930918
    42  H    7.455673   7.359883   3.103642   4.865338   4.242285
    43  H    8.734822   8.241696   5.476014   7.246248   6.605231
                   36         37         38         39         40
    36  H    0.000000
    37  H    7.183324   0.000000
    38  H    5.780302   1.771101   0.000000
    39  H    7.140257   1.772486   1.776219   0.000000
    40  H    7.267169   3.544906   4.094652   3.473800   0.000000
    41  H    4.861518   2.934263   2.641739   3.802073   3.647057
    42  H    5.433333   3.736678   3.800061   4.322625   2.544106
    43  H    7.510147   2.630696   3.806279   3.771683   2.438928
                   41         42         43
    41  H    0.000000
    42  H    1.777853   0.000000
    43  H    2.795715   2.412575   0.000000
 Stoichiometry    C15H24O4
 Framework group  C1[X(C15H24O4)]
 Deg. of freedom   123
 Full point group                 C1      NOp   1
 Largest Abelian subgroup         C1      NOp   1
 Largest concise Abelian subgroup C1      NOp   1
                         Standard orientation:                         
 ---------------------------------------------------------------------
 Center     Atomic      Atomic             Coordinates (Angstroms)
 Number     Number       Type             X           Y           Z
 ---------------------------------------------------------------------
      1          6           0       -1.907518    0.552937   -0.110698
      2          6           0       -1.076564   -0.466198    0.214223
      3          6           0        0.365106   -0.402670    0.638577
      4          6           0        1.294446    0.458386   -0.252638
      5          6           0        0.982078    1.965598   -0.151119
      6          6           0       -0.309161    2.415856   -0.853165
      7          6           0       -1.650913    2.036936   -0.194511
      8          6           0       -3.262418    0.018850   -0.343699
      9          6           0       -3.263556   -1.468510   -0.043031
     10          6           0       -1.772777   -1.828403    0.133335
     11          8           0       -4.242080    0.671503   -0.704724
     12          6           0       -1.851336    2.700407    1.184518
     13          6           0       -1.240640   -2.661403   -1.041525
     14          8           0       -1.505160   -2.505918    1.372747
     15          6           0        2.800372    0.162421    0.026948
     16          6           0        3.270635    0.588367    1.417597
     17          8           0        3.615696    0.925291   -0.901581
     18          6           0        3.150358   -1.321957   -0.233788
     19          8           0        4.563468   -1.510633   -0.277391
     20          1           0        0.396163   -0.009196    1.665023
     21          1           0        0.740302   -1.426282    0.705650
     22          1           0        1.128466    0.151792   -1.297786
     23          1           0        1.812570    2.514142   -0.608697
     24          1           0        0.959638    2.266859    0.904272
     25          1           0       -0.303845    2.035221   -1.884392
     26          1           0       -0.288660    3.511414   -0.932176
     27          1           0       -2.438196    2.437685   -0.847485
     28          1           0       -3.798828   -1.635845    0.899430
     29          1           0       -3.779899   -2.030751   -0.827923
     30          1           0       -1.141473    2.325091    1.929866
     31          1           0       -2.862723    2.508050    1.561281
     32          1           0       -1.721133    3.787156    1.109187
     33          1           0       -0.162684   -2.831696   -0.951926
     34          1           0       -1.740603   -3.638219   -1.056938
     35          1           0       -1.437987   -2.165179   -1.997786
     36          1           0       -1.809786   -3.424567    1.275281
     37          1           0        4.320177    0.309653    1.556869
     38          1           0        2.683171    0.093253    2.197322
     39          1           0        3.184688    1.670665    1.552957
     40          1           0        3.271982    0.763027   -1.799036
     41          1           0        2.774982   -1.975808    0.557401
     42          1           0        2.692263   -1.637075   -1.185923
     43          1           0        4.897357   -0.745028   -0.783018
 ---------------------------------------------------------------------
 Rotational constants (GHZ):      0.5714362      0.2525104      0.1981230
 Standard basis: 6-311+G(d,p) (5D, 7F)
 There are   581 symmetry adapted cartesian basis functions of A   symmetry.
 There are   562 symmetry adapted basis functions of A   symmetry.
   562 basis functions,   876 primitive gaussians,   581 cartesian basis functions
    73 alpha electrons       73 beta electrons
       nuclear repulsion energy      1592.5421907135 Hartrees.
 NAtoms=   43 NActive=   43 NUniq=   43 SFac= 1.00D+00 NAtFMM=   60 NAOKFM=F Big=F
 Integral buffers will be    131072 words long.
 Raffenetti 2 integral format.
 Two-electron integral symmetry is turned on.
 Using the following non-standard input for PCM:
 --- end of non-standard input.
 ------------------------------------------------------------------------------
 Polarizable Continuum Model (PCM)
 =================================
 Model                : PCM (using non-symmetric T matrix).
 Atomic radii         : SMD-Coulomb.
 Polarization charges : Total charges.
 Charge compensation  : None.
 Solution method      : On-the-fly selection.
 Cavity type          : VdW (van der Waals Surface) (Alpha=1.000).
 Cavity algorithm     : GePol (No added spheres)
                        Default sphere list used, NSphG=   43.
                        Lebedev-Laikov grids with approx.  5.0 points / Ang**2.
                        Smoothing algorithm: Karplus/York (Gamma=1.0000).
                        Polarization charges: spherical gaussians, with
                                              point-specific exponents (IZeta= 3).
                        Self-potential: point-specific (ISelfS= 7).
                        Self-field    : sphere-specific E.n sum rule (ISelfD= 2).
 Solvent              : Methanol, Eps=  32.613000 Eps(inf)=   1.765709
 ------------------------------------------------------------------------------
 ------------------------------------------------------------------------------
 Atomic radii for non-electrostatic terms: SMD-CDS.
 ------------------------------------------------------------------------------
 Nuclear repulsion after PCM non-electrostatic terms =     1592.5438454881 Hartrees.
 One-electron integrals computed using PRISM.
 NBasis=   562 RedAO= T EigKep=  1.61D-06  NBF=   562
 NBsUse=   560 1.00D-06 EigRej=  9.14D-07 NBFU=   560
 Initial guess from the checkpoint file:  "DY-202A-7R_30.chk"
 B after Tr=     0.000000    0.000000    0.000000
         Rot=    1.000000    0.000000    0.000000    0.000000 Ang=   0.00 deg.
 Requested convergence on RMS density matrix=1.00D-08 within 128 cycles.
 Requested convergence on MAX density matrix=1.00D-06.
 Requested convergence on             energy=1.00D-06.
 No special actions if energy rises.
 Inv3:  Mode=1 IEnd=    21870000.
 Iteration    1 A*A^-1 deviation from unit magnitude is 4.55D-15 for    662.
 Iteration    1 A*A^-1 deviation from orthogonality  is 3.15D-15 for   1772    661.
 Iteration    1 A^-1*A deviation from unit magnitude is 6.22D-15 for   1343.
 Iteration    1 A^-1*A deviation from orthogonality  is 1.83D-10 for   2428   2062.
 Iteration    2 A*A^-1 deviation from unit magnitude is 9.88D-15 for    670.
 Iteration    2 A*A^-1 deviation from orthogonality  is 8.65D-15 for   1793    670.
 Iteration    2 A^-1*A deviation from unit magnitude is 8.88D-16 for     72.
 Iteration    2 A^-1*A deviation from orthogonality  is 3.99D-16 for   2064   1066.
 Error on total polarization charges =  0.07095
 SCF Done:  E(RmPW1PW91) =  -887.018793635     A.U. after   13 cycles
            NFock= 13  Conv=0.27D-08     -V/T= 2.0048
 SMD-CDS (non-electrostatic) energy       (kcal/mol) =       1.04
 (included in total energy above)
 DoSCS=F DFT=T ScalE2(SS,OS)=  1.000000  1.000000
 Range of M.O.s used for correlation:     1   560
 NBasis=   562 NAE=    73 NBE=    73 NFC=     0 NFV=     0
 NROrb=    560 NOA=    73 NOB=    73 NVA=   487 NVB=   487

 **** Warning!!: The largest alpha MO coefficient is  0.11828324D+03

 NEqPCM:  Using equilibrium solvation (IEInf=0, Eps=  32.6130, EpsInf=   1.7657)
          Differentiating once with respect to magnetic field using GIAOs.
          Electric field/nuclear overlap derivatives assumed to be zero.
 FoFJK:  IHMeth= 1 ICntrl=    6127 DoSepK=F KAlg= 0 I1Cent=   0 FoldK=F
 IRaf=         1 NMat=   1 IRICut=       1 DoRegI=T DoRafI=F ISym2E= 0.
          There are     3 degrees of freedom in the 1st order CPHF.  IDoFFX=0 NUNeed=     3.
      3 vectors produced by pass  0 Test12= 1.19D-12 3.33D-08 XBig12= 2.92D+02 3.13D+00.
 AX will form     3 AO Fock derivatives at one time.
      3 vectors produced by pass  1 Test12= 1.19D-12 3.33D-08 XBig12= 7.96D-01 1.91D-01.
      3 vectors produced by pass  2 Test12= 1.19D-12 3.33D-08 XBig12= 4.51D-03 3.08D-02.
      3 vectors produced by pass  3 Test12= 1.19D-12 3.33D-08 XBig12= 3.57D-05 1.36D-03.
      3 vectors produced by pass  4 Test12= 1.19D-12 3.33D-08 XBig12= 1.81D-07 1.06D-04.
      3 vectors produced by pass  5 Test12= 1.19D-12 3.33D-08 XBig12= 7.47D-10 6.06D-06.
      3 vectors produced by pass  6 Test12= 1.19D-12 3.33D-08 XBig12= 2.50D-12 5.22D-07.
 InvSVY:  IOpt=1 It=  1 EMax= 8.88D-15
 Solved reduced A of dimension    21 with     3 vectors.
 Calculating GIAO nuclear magnetic shielding tensors.
 SCF GIAO Magnetic shielding tensor (ppm):
      1  C    Isotropic =    34.4575   Anisotropy =   141.0435
   XX=   -25.8458   YX=   -32.1624   ZX=   -35.3175
   XY=   -29.0530   YY=     9.4187   ZY=     8.0344
   XZ=   -34.3306   YZ=    -2.4892   ZZ=   119.7996
   Eigenvalues:   -48.6055    23.4915   128.4865
      2  C    Isotropic =    -4.2706   Anisotropy =   197.7722
   XX=   -62.8407   YX=   -44.2786   ZX=   -48.5475
   XY=   -40.5924   YY=   -59.3498   ZY=     0.5409
   XZ=   -63.2202   YZ=    10.2781   ZZ=   109.3787
   Eigenvalues:  -110.2604   -30.1289   127.5775
      3  C    Isotropic =   154.4981   Anisotropy =    21.4532
   XX=   158.4946   YX=     6.9151   ZX=    -7.1986
   XY=     6.2360   YY=   144.6527   ZY=    -3.0493
   XZ=    -5.6931   YZ=    -7.5102   ZZ=   160.3471
   Eigenvalues:   141.6194   153.0747   168.8003
      4  C    Isotropic =   136.4162   Anisotropy =    28.0384
   XX=   147.9514   YX=    -7.9224   ZX=     7.6990
   XY=    -6.6608   YY=   125.0959   ZY=     0.2975
   XZ=    12.1849   YZ=    -1.4965   ZZ=   136.2013
   Eigenvalues:   122.4932   131.6470   155.1085
      5  C    Isotropic =   160.2693   Anisotropy =    22.2042
   XX=   155.7339   YX=    -4.2859   ZX=     4.1415
   XY=    -0.9528   YY=   174.3884   ZY=    -2.5984
   XZ=     1.8147   YZ=    -2.2050   ZZ=   150.6855
   Eigenvalues:   149.2567   156.4791   175.0720
      6  C    Isotropic =   152.1266   Anisotropy =    15.6960
   XX=   156.9896   YX=    -4.6971   ZX=    -7.9722
   XY=    -4.5996   YY=   149.3234   ZY=    -2.2586
   XZ=    -5.9071   YZ=     2.8950   ZZ=   150.0667
   Eigenvalues:   144.5237   149.2654   162.5906
      7  C    Isotropic =   155.8720   Anisotropy =    11.4430
   XX=   153.4690   YX=     2.1867   ZX=    -3.9926
   XY=     3.6243   YY=   156.5754   ZY=     1.7015
   XZ=   -11.4309   YZ=     2.6361   ZZ=   157.5716
   Eigenvalues:   146.2656   157.8498   163.5007
      8  C    Isotropic =   -30.8245   Anisotropy =   156.9911
   XX=   -76.1766   YX=   -13.5647   ZX=   -34.3299
   XY=   -19.0576   YY=   -77.9055   ZY=    26.8027
   XZ=   -29.1270   YZ=    23.8254   ZZ=    61.6086
   Eigenvalues:   -93.4893   -72.8204    73.8363
      9  C    Isotropic =   131.2672   Anisotropy =    32.4911
   XX=   139.7239   YX=   -16.7956   ZX=    -7.2340
   XY=   -11.8908   YY=   137.3473   ZY=    -0.8395
   XZ=     2.7638   YZ=    -3.9532   ZZ=   116.7305
   Eigenvalues:   115.4896   125.3841   152.9280
     10  C    Isotropic =   104.6189   Anisotropy =    38.0436
   XX=    99.0004   YX=     1.8812   ZX=    -2.0377
   XY=     2.0724   YY=   101.4220   ZY=   -19.8907
   XZ=     3.8174   YZ=   -23.5706   ZZ=   113.4343
   Eigenvalues:    84.5735    99.3019   129.9813
     11  O    Isotropic =  -163.0080   Anisotropy =   791.7009
   XX=  -473.6727   YX=   121.7369   ZX=  -225.8655
   XY=    83.2514   YY=  -301.0800   ZY=   154.5252
   XZ=  -185.5635   YZ=   169.1231   ZZ=   285.7287
   Eigenvalues:  -595.8788  -257.9379   364.7926
     12  C    Isotropic =   170.3431   Anisotropy =    29.8376
   XX=   153.9394   YX=    -0.5093   ZX=    -7.6283
   XY=     3.2885   YY=   179.1669   ZY=     9.0956
   XZ=   -11.3397   YZ=    12.4455   ZZ=   177.9230
   Eigenvalues:   149.7521   171.0424   190.2349
     13  C    Isotropic =   159.8344   Anisotropy =    41.0021
   XX=   144.8870   YX=    -9.7607   ZX=    -9.7197
   XY=   -11.3340   YY=   157.8390   ZY=    14.9661
   XZ=    -5.8547   YZ=    12.0787   ZZ=   176.7772
   Eigenvalues:   138.9848   153.3492   187.1691
     14  O    Isotropic =   248.4403   Anisotropy =    58.7381
   XX=   224.8274   YX=    11.6731   ZX=   -17.1975
   XY=     1.9421   YY=   245.3210   ZY=   -21.4483
   XZ=    -2.1246   YZ=   -19.0909   ZZ=   275.1725
   Eigenvalues:   222.4238   235.2980   287.5990
     15  C    Isotropic =   105.8632   Anisotropy =    43.1114
   XX=   110.1951   YX=    12.4240   ZX=   -20.1476
   XY=     6.6020   YY=   102.2496   ZY=   -15.1609
   XZ=   -12.6505   YZ=   -18.0262   ZZ=   105.1450
   Eigenvalues:    85.8884    97.0971   134.6042
     16  C    Isotropic =   172.5019   Anisotropy =    28.3541
   XX=   157.6949   YX=     7.7342   ZX=     7.0835
   XY=     5.4167   YY=   169.2472   ZY=     2.4590
   XZ=     0.6177   YZ=     1.8264   ZZ=   190.5636
   Eigenvalues:   154.5239   171.5772   191.4046
     17  O    Isotropic =   262.0457   Anisotropy =   141.0849
   XX=   223.8609   YX=    11.0475   ZX=    19.1625
   XY=    13.9263   YY=   206.7800   ZY=    11.2561
   XZ=    -1.2693   YZ=   -12.2076   ZZ=   355.4961
   Eigenvalues:   200.0547   229.9801   356.1023
     18  C    Isotropic =   115.1756   Anisotropy =    41.5385
   XX=   139.8112   YX=   -14.9735   ZX=     3.4376
   XY=    -5.4966   YY=   108.5926   ZY=    10.0043
   XZ=     2.5527   YZ=     9.1056   ZZ=    97.1231
   Eigenvalues:    90.4692   112.1897   142.8679
     19  O    Isotropic =   314.7964   Anisotropy =    58.2601
   XX=   311.5791   YX=    14.2348   ZX=    -9.9003
   XY=    32.4888   YY=   336.4542   ZY=   -15.4812
   XZ=    10.6748   YZ=   -15.9894   ZZ=   296.3560
   Eigenvalues:   286.9006   303.8522   353.6365
     20  H    Isotropic =    29.3313   Anisotropy =     4.2898
   XX=    29.3735   YX=     0.7866   ZX=    -0.9292
   XY=     0.8535   YY=    26.4917   ZY=    -0.1744
   XZ=     1.0342   YZ=     1.3014   ZZ=    32.1289
   Eigenvalues:    26.2267    29.5761    32.1912
     21  H    Isotropic =    28.9873   Anisotropy =     8.9216
   XX=    32.6084   YX=     1.9341   ZX=    -0.9622
   XY=     2.3824   YY=    32.5470   ZY=    -1.1636
   XZ=    -0.1351   YZ=    -2.2983   ZZ=    21.8066
   Eigenvalues:    21.5305    30.4965    34.9351
     22  H    Isotropic =    30.4385   Anisotropy =     2.4518
   XX=    31.1413   YX=    -0.5483   ZX=     0.7611
   XY=    -0.1591   YY=    29.0674   ZY=     1.8731
   XZ=    -0.8071   YZ=     1.4400   ZZ=    31.1066
   Eigenvalues:    28.1125    31.1299    32.0730
     23  H    Isotropic =    29.5354   Anisotropy =     7.2972
   XX=    33.6400   YX=     0.0781   ZX=    -1.5737
   XY=     1.1580   YY=    31.5269   ZY=    -3.0955
   XZ=    -1.3729   YZ=    -3.2766   ZZ=    23.4394
   Eigenvalues:    22.2101    31.9960    34.4003
     24  H    Isotropic =    29.8632   Anisotropy =     4.2784
   XX=    30.9259   YX=    -2.3688   ZX=     2.0750
   XY=    -1.9182   YY=    28.9519   ZY=     3.4083
   XZ=     1.0487   YZ=     3.1349   ZZ=    29.7119
   Eigenvalues:    24.8837    31.9905    32.7155
     25  H    Isotropic =    30.2803   Anisotropy =     7.1290
   XX=    29.7559   YX=    -0.9168   ZX=     0.1014
   XY=    -0.7848   YY=    26.2004   ZY=    -1.0198
   XZ=    -0.5012   YZ=    -1.2587   ZZ=    34.8844
   Eigenvalues:    25.8594    29.9484    35.0329
     26  H    Isotropic =    29.8383   Anisotropy =     9.9701
   XX=    29.1635   YX=    -0.6936   ZX=    -0.1328
   XY=    -0.8579   YY=    34.9123   ZY=    -3.8409
   XZ=    -0.5202   YZ=    -4.3380   ZZ=    25.4390
   Eigenvalues:    23.8549    29.1749    36.4850
     27  H    Isotropic =    28.8127   Anisotropy =     9.2291
   XX=    32.7754   YX=    -0.4664   ZX=     3.4628
   XY=    -1.6126   YY=    25.8432   ZY=    -1.3441
   XZ=     3.7169   YZ=    -1.8465   ZZ=    27.8195
   Eigenvalues:    24.8013    26.6714    34.9654
     28  H    Isotropic =    29.0241   Anisotropy =     6.7107
   XX=    31.9073   YX=     0.1961   ZX=    -2.7339
   XY=     0.1509   YY=    26.9310   ZY=    -0.5733
   XZ=    -2.7605   YZ=    -2.5145   ZZ=    28.2340
   Eigenvalues:    25.5188    28.0556    33.4979
     29  H    Isotropic =    29.0163   Anisotropy =     5.7707
   XX=    31.4994   YX=    -0.2731   ZX=     1.9743
   XY=     0.6571   YY=    28.3221   ZY=     1.9454
   XZ=     2.7881   YZ=     2.5520   ZZ=    27.2273
   Eigenvalues:    24.9509    29.2346    32.8634
     30  H    Isotropic =    30.4841   Anisotropy =     5.2551
   XX=    30.0817   YX=    -2.8898   ZX=     0.6470
   XY=    -2.1020   YY=    28.0115   ZY=     0.6614
   XZ=     2.4862   YZ=     1.2856   ZZ=    33.3589
   Eigenvalues:    25.9582    31.5065    33.9875
     31  H    Isotropic =    30.8150   Anisotropy =     9.3892
   XX=    33.8547   YX=    -0.6511   ZX=    -3.7028
   XY=     0.0597   YY=    28.1952   ZY=     1.5122
   XZ=    -5.0630   YZ=     2.7078   ZZ=    30.3952
   Eigenvalues:    26.1030    29.2675    37.0745
     32  H    Isotropic =    30.8336   Anisotropy =    11.3822
   XX=    27.3300   YX=    -1.4956   ZX=    -1.3783
   XY=    -0.9405   YY=    37.5256   ZY=     1.8853
   XZ=    -0.6531   YZ=     3.5992   ZZ=    27.6451
   Eigenvalues:    26.3590    27.7201    38.4217
     33  H    Isotropic =    30.0579   Anisotropy =     6.3401
   XX=    34.0962   YX=     0.2565   ZX=     0.0939
   XY=    -1.0926   YY=    29.5021   ZY=     2.0435
   XZ=    -1.5475   YZ=     3.4290   ZZ=    26.5752
   Eigenvalues:    24.9173    30.9717    34.2846
     34  H    Isotropic =    30.1150   Anisotropy =     9.3098
   XX=    28.3868   YX=     1.7386   ZX=     0.1634
   XY=     2.6661   YY=    34.5018   ZY=     2.3514
   XZ=     0.3389   YZ=     4.0526   ZZ=    27.4564
   Eigenvalues:    26.0503    27.9731    36.3215
     35  H    Isotropic =    30.6976   Anisotropy =     8.1683
   XX=    27.6322   YX=     0.1757   ZX=     0.4126
   XY=     0.0325   YY=    28.3837   ZY=     0.0467
   XZ=     0.7983   YZ=     0.7883   ZZ=    36.0767
   Eigenvalues:    27.5820    28.3676    36.1431
     36  H    Isotropic =    29.4384   Anisotropy =    17.3300
   XX=    23.6719   YX=     4.8980   ZX=     0.5803
   XY=     4.5305   YY=    38.9304   ZY=    -2.9142
   XZ=     0.2598   YZ=    -4.2087   ZZ=    25.7130
   Eigenvalues:    21.7673    25.5563    40.9918
     37  H    Isotropic =    30.2610   Anisotropy =     8.4783
   XX=    33.8926   YX=    -1.8198   ZX=     3.0504
   XY=    -1.7767   YY=    27.1452   ZY=     1.6144
   XZ=     3.8258   YZ=     1.4853   ZZ=    29.7453
   Eigenvalues:    25.1817    29.6882    35.9132
     38  H    Isotropic =    30.7322   Anisotropy =     7.9968
   XX=    30.1810   YX=     1.1518   ZX=    -0.6016
   XY=     1.4757   YY=    26.8669   ZY=    -2.2670
   XZ=    -1.2951   YZ=    -2.5180   ZZ=    35.1488
   Eigenvalues:    25.9671    30.1662    36.0634
     39  H    Isotropic =    30.7184   Anisotropy =     7.6675
   XX=    29.0628   YX=     0.5625   ZX=     2.6026
   XY=    -0.4603   YY=    33.9055   ZY=     2.8728
   XZ=     2.1823   YZ=     3.7711   ZZ=    29.1870
   Eigenvalues:    25.9748    30.3504    35.8301
     40  H    Isotropic =    30.7163   Anisotropy =    17.1892
   XX=    26.8369   YX=     0.7927   ZX=     0.8339
   XY=     1.1510   YY=    23.2680   ZY=    -0.8248
   XZ=     1.6317   YZ=    -0.9036   ZZ=    42.0439
   Eigenvalues:    22.9514    27.0216    42.1757
     41  H    Isotropic =    27.7653   Anisotropy =     5.4322
   XX=    30.9010   YX=     0.4742   ZX=    -2.0944
   XY=    -0.5450   YY=    29.0142   ZY=    -1.4477
   XZ=    -1.4696   YZ=    -2.5439   ZZ=    23.3807
   Eigenvalues:    22.4004    29.5087    31.3868
     42  H    Isotropic =    28.3030   Anisotropy =     6.3504
   XX=    32.2179   YX=    -0.1638   ZX=     2.1542
   XY=    -0.7014   YY=    27.0278   ZY=     3.6993
   XZ=     0.6544   YZ=     3.7888   ZZ=    25.6634
   Eigenvalues:    22.3528    30.0196    32.5367
     43  H    Isotropic =    28.7948   Anisotropy =    14.9843
   XX=    29.8026   YX=     2.0651   ZX=    -5.4034
   XY=     0.1811   YY=    33.1139   ZY=    -7.8112
   XZ=    -6.6068   YZ=    -6.4980   ZZ=    23.4678
   Eigenvalues:    17.6607    29.9393    38.7843
 End of Minotr F.D. properties file   721 does not exist.
 End of Minotr F.D. properties file   722 does not exist.
 End of Minotr F.D. properties file   788 does not exist.

 **********************************************************************

            Population analysis using the SCF density.

 **********************************************************************

 Orbital symmetries:
       Occupied  (A) (A) (A) (A) (A) (A) (A) (A) (A) (A) (A) (A)
                 (A) (A) (A) (A) (A) (A) (A) (A) (A) (A) (A) (A)
                 (A) (A) (A) (A) (A) (A) (A) (A) (A) (A) (A) (A)
                 (A) (A) (A) (A) (A) (A) (A) (A) (A) (A) (A) (A)
                 (A) (A) (A) (A) (A) (A) (A) (A) (A) (A) (A) (A)
                 (A) (A) (A) (A) (A) (A) (A) (A) (A) (A) (A) (A)
                 (A)
       Virtual   (A) (A) (A) (A) (A) (A) (A) (A) (A) (A) (A) (A)
                 (A) (A) (A) (A) (A) (A) (A) (A) (A) (A) (A) (A)
                 (A) (A) (A) (A) (A) (A) (A) (A) (A) (A) (A) (A)
                 (A) (A) (A) (A) (A) (A) (A) (A) (A) (A) (A) (A)
                 (A) (A) (A) (A) (A) (A) (A) (A) (A) (A) (A) (A)
                 (A) (A) (A) (A) (A) (A) (A) (A) (A) (A) (A) (A)
                 (A) (A) (A) (A) (A) (A) (A) (A) (A) (A) (A) (A)
                 (A) (A) (A) (A) (A) (A) (A) (A) (A) (A) (A) (A)
                 (A) (A) (A) (A) (A) (A) (A) (A) (A) (A) (A) (A)
                 (A) (A) (A) (A) (A) (A) (A) (A) (A) (A) (A) (A)
                 (A) (A) (A) (A) (A) (A) (A) (A) (A) (A) (A) (A)
                 (A) (A) (A) (A) (A) (A) (A) (A) (A) (A) (A) (A)
                 (A) (A) (A) (A) (A) (A) (A) (A) (A) (A) (A) (A)
                 (A) (A) (A) (A) (A) (A) (A) (A) (A) (A) (A) (A)
                 (A) (A) (A) (A) (A) (A) (A) (A) (A) (A) (A) (A)
                 (A) (A) (A) (A) (A) (A) (A) (A) (A) (A) (A) (A)
                 (A) (A) (A) (A) (A) (A) (A) (A) (A) (A) (A) (A)
                 (A) (A) (A) (A) (A) (A) (A) (A) (A) (A) (A) (A)
                 (A) (A) (A) (A) (A) (A) (A) (A) (A) (A) (A) (A)
                 (A) (A) (A) (A) (A) (A) (A) (A) (A) (A) (A) (A)
                 (A) (A) (A) (A) (A) (A) (A) (A) (A) (A) (A) (A)
                 (A) (A) (A) (A) (A) (A) (A) (A) (A) (A) (A) (A)
                 (A) (A) (A) (A) (A) (A) (A) (A) (A) (A) (A) (A)
                 (A) (A) (A) (A) (A) (A) (A) (A) (A) (A) (A) (A)
                 (A) (A) (A) (A) (A) (A) (A) (A) (A) (A) (A) (A)
                 (A) (A) (A) (A) (A) (A) (A) (A) (A) (A) (A) (A)
                 (A) (A) (A) (A) (A) (A) (A) (A) (A) (A) (A) (A)
                 (A) (A) (A) (A) (A) (A) (A) (A) (A) (A) (A) (A)
                 (A) (A) (A) (A) (A) (A) (A) (A) (A) (A) (A) (A)
                 (A) (A) (A) (A) (A) (A) (A) (A) (A) (A) (A) (A)
                 (A) (A) (A) (A) (A) (A) (A) (A) (A) (A) (A) (A)
                 (A) (A) (A) (A) (A) (A) (A) (A) (A) (A) (A) (A)
                 (A) (A) (A) (A) (A) (A) (A) (A) (A) (A) (A) (A)
                 (A) (A) (A) (A) (A) (A) (A) (A) (A) (A) (A) (A)
                 (A) (A) (A) (A) (A) (A) (A) (A) (A) (A) (A) (A)
                 (A) (A) (A) (A) (A) (A) (A) (A) (A) (A) (A) (A)
                 (A) (A) (A) (A) (A) (A) (A) (A) (A) (A) (A) (A)
                 (A) (A) (A) (A) (A) (A) (A) (A) (A) (A) (A) (A)
                 (A) (A) (A) (A) (A) (A) (A) (A) (A) (A) (A) (A)
                 (A) (A) (A) (A) (A) (A) (A) (A) (A) (A) (A) (A)
                 (A) (A) (A) (A) (A) (A) (A)
 The electronic state is 1-A.
 Alpha  occ. eigenvalues --  -19.22527 -19.22490 -19.21874 -19.21160 -10.32757
 Alpha  occ. eigenvalues --  -10.30829 -10.29726 -10.27326 -10.26765 -10.24473
 Alpha  occ. eigenvalues --  -10.24336 -10.24054 -10.23790 -10.23451 -10.22403
 Alpha  occ. eigenvalues --  -10.22385 -10.22048 -10.21623 -10.21526  -1.07359
 Alpha  occ. eigenvalues --   -1.06996  -1.06097  -1.03912  -0.89084  -0.84128
 Alpha  occ. eigenvalues --   -0.81998  -0.77460  -0.76865  -0.74696  -0.71340
 Alpha  occ. eigenvalues --   -0.70156  -0.68295  -0.65949  -0.62848  -0.59758
 Alpha  occ. eigenvalues --   -0.58291  -0.57454  -0.53070  -0.52267  -0.51614
 Alpha  occ. eigenvalues --   -0.50673  -0.49109  -0.48375  -0.47976  -0.46421
 Alpha  occ. eigenvalues --   -0.45925  -0.45275  -0.44845  -0.44656  -0.43602
 Alpha  occ. eigenvalues --   -0.42138  -0.41369  -0.40613  -0.40488  -0.39842
 Alpha  occ. eigenvalues --   -0.39589  -0.39210  -0.38619  -0.38368  -0.36663
 Alpha  occ. eigenvalues --   -0.36198  -0.36006  -0.35558  -0.34525  -0.33941
 Alpha  occ. eigenvalues --   -0.33475  -0.32740  -0.31361  -0.31018  -0.30584
 Alpha  occ. eigenvalues --   -0.28610  -0.27133  -0.26692
 Alpha virt. eigenvalues --   -0.05356   0.00561   0.01570   0.01930   0.02133
 Alpha virt. eigenvalues --    0.03331   0.03604   0.03971   0.04344   0.04482
 Alpha virt. eigenvalues --    0.05123   0.05518   0.06286   0.06375   0.06748
 Alpha virt. eigenvalues --    0.06935   0.07091   0.07461   0.08579   0.09065
 Alpha virt. eigenvalues --    0.09202   0.09404   0.09721   0.10218   0.10613
 Alpha virt. eigenvalues --    0.10890   0.11273   0.11872   0.12424   0.12653
 Alpha virt. eigenvalues --    0.13022   0.13484   0.14092   0.14271   0.14785
 Alpha virt. eigenvalues --    0.15339   0.15550   0.15833   0.15910   0.16256
 Alpha virt. eigenvalues --    0.16754   0.17193   0.17657   0.17803   0.18092
 Alpha virt. eigenvalues --    0.18375   0.18692   0.18958   0.19410   0.19538
 Alpha virt. eigenvalues --    0.19587   0.20283   0.20391   0.20656   0.20970
 Alpha virt. eigenvalues --    0.21219   0.21464   0.21630   0.21966   0.22317
 Alpha virt. eigenvalues --    0.22808   0.22912   0.23335   0.23756   0.24279
 Alpha virt. eigenvalues --    0.24339   0.24684   0.25188   0.25287   0.25405
 Alpha virt. eigenvalues --    0.25969   0.26431   0.26505   0.27061   0.27197
 Alpha virt. eigenvalues --    0.27353   0.27575   0.27966   0.28143   0.28854
 Alpha virt. eigenvalues --    0.29120   0.29173   0.29438   0.29749   0.30331
 Alpha virt. eigenvalues --    0.30591   0.31185   0.31316   0.31933   0.32194
 Alpha virt. eigenvalues --    0.32260   0.32546   0.33376   0.33598   0.34322
 Alpha virt. eigenvalues --    0.34589   0.34813   0.35382   0.35781   0.36486
 Alpha virt. eigenvalues --    0.36515   0.36958   0.37781   0.37830   0.38327
 Alpha virt. eigenvalues --    0.38968   0.39344   0.39559   0.40130   0.40507
 Alpha virt. eigenvalues --    0.41199   0.42518   0.42765   0.44108   0.45160
 Alpha virt. eigenvalues --    0.45420   0.45854   0.46313   0.47336   0.47876
 Alpha virt. eigenvalues --    0.48201   0.49168   0.49651   0.50887   0.51268
 Alpha virt. eigenvalues --    0.51818   0.52667   0.53452   0.54752   0.55336
 Alpha virt. eigenvalues --    0.55970   0.56823   0.57034   0.57415   0.58133
 Alpha virt. eigenvalues --    0.59339   0.59926   0.60242   0.61671   0.61790
 Alpha virt. eigenvalues --    0.62280   0.62954   0.63962   0.64073   0.65426
 Alpha virt. eigenvalues --    0.66402   0.67012   0.67356   0.67671   0.68320
 Alpha virt. eigenvalues --    0.68710   0.69021   0.69128   0.69766   0.70463
 Alpha virt. eigenvalues --    0.70974   0.71695   0.72246   0.72693   0.73065
 Alpha virt. eigenvalues --    0.73265   0.74177   0.74519   0.75922   0.76084
 Alpha virt. eigenvalues --    0.76113   0.76624   0.76904   0.77567   0.77821
 Alpha virt. eigenvalues --    0.78146   0.78612   0.79021   0.79863   0.80150
 Alpha virt. eigenvalues --    0.81343   0.82168   0.83111   0.83402   0.83625
 Alpha virt. eigenvalues --    0.84450   0.86386   0.86594   0.87904   0.89032
 Alpha virt. eigenvalues --    0.91591   0.92226   0.93131   0.94171   0.96266
 Alpha virt. eigenvalues --    0.97046   0.97325   0.97953   1.00716   1.01194
 Alpha virt. eigenvalues --    1.02979   1.05745   1.07403   1.07577   1.09276
 Alpha virt. eigenvalues --    1.09962   1.11111   1.11518   1.13335   1.14427
 Alpha virt. eigenvalues --    1.16338   1.16938   1.17355   1.18803   1.19375
 Alpha virt. eigenvalues --    1.20562   1.21730   1.22507   1.23159   1.24041
 Alpha virt. eigenvalues --    1.25103   1.26392   1.27648   1.27970   1.29761
 Alpha virt. eigenvalues --    1.30812   1.31790   1.31971   1.33276   1.33951
 Alpha virt. eigenvalues --    1.35350   1.36511   1.37111   1.39364   1.40154
 Alpha virt. eigenvalues --    1.40788   1.42378   1.43863   1.45130   1.46535
 Alpha virt. eigenvalues --    1.47196   1.47606   1.47901   1.48670   1.50998
 Alpha virt. eigenvalues --    1.51616   1.51935   1.53020   1.53960   1.54965
 Alpha virt. eigenvalues --    1.55096   1.55584   1.56689   1.57016   1.57985
 Alpha virt. eigenvalues --    1.59154   1.59739   1.60747   1.61025   1.61528
 Alpha virt. eigenvalues --    1.62158   1.62631   1.62890   1.64240   1.64514
 Alpha virt. eigenvalues --    1.65470   1.65982   1.66836   1.67204   1.68431
 Alpha virt. eigenvalues --    1.68797   1.69409   1.69885   1.71385   1.71720
 Alpha virt. eigenvalues --    1.72116   1.73415   1.73784   1.73871   1.74754
 Alpha virt. eigenvalues --    1.76045   1.76749   1.77051   1.78083   1.78921
 Alpha virt. eigenvalues --    1.79954   1.80223   1.80884   1.82149   1.82628
 Alpha virt. eigenvalues --    1.82904   1.83258   1.84542   1.85360   1.86207
 Alpha virt. eigenvalues --    1.87688   1.88174   1.88505   1.89691   1.91357
 Alpha virt. eigenvalues --    1.92399   1.93729   1.95151   1.95802   1.96813
 Alpha virt. eigenvalues --    1.98072   1.99315   2.00333   2.01577   2.04335
 Alpha virt. eigenvalues --    2.04961   2.05572   2.07853   2.08388   2.09798
 Alpha virt. eigenvalues --    2.11464   2.12432   2.12957   2.13800   2.14491
 Alpha virt. eigenvalues --    2.14921   2.16407   2.17275   2.18575   2.19951
 Alpha virt. eigenvalues --    2.20675   2.21274   2.22131   2.23380   2.24171
 Alpha virt. eigenvalues --    2.26102   2.26879   2.30090   2.30890   2.31434
 Alpha virt. eigenvalues --    2.32802   2.33786   2.34522   2.37611   2.38322
 Alpha virt. eigenvalues --    2.39352   2.40753   2.43559   2.45252   2.46481
 Alpha virt. eigenvalues --    2.48002   2.49053   2.51333   2.52142   2.52709
 Alpha virt. eigenvalues --    2.52995   2.53286   2.55081   2.55526   2.56722
 Alpha virt. eigenvalues --    2.57602   2.58305   2.58944   2.59270   2.60666
 Alpha virt. eigenvalues --    2.63087   2.63608   2.64662   2.66211   2.66549
 Alpha virt. eigenvalues --    2.67747   2.68123   2.68965   2.70832   2.71240
 Alpha virt. eigenvalues --    2.71899   2.72978   2.73240   2.74483   2.75249
 Alpha virt. eigenvalues --    2.76689   2.77587   2.79103   2.79433   2.81452
 Alpha virt. eigenvalues --    2.82493   2.83525   2.85600   2.86794   2.87818
 Alpha virt. eigenvalues --    2.88498   2.90393   2.91101   2.92112   2.92848
 Alpha virt. eigenvalues --    2.94098   2.94603   2.96071   2.96386   2.99402
 Alpha virt. eigenvalues --    3.00148   3.02192   3.03964   3.05254   3.07204
 Alpha virt. eigenvalues --    3.07974   3.08474   3.09343   3.11438   3.12599
 Alpha virt. eigenvalues --    3.13596   3.14400   3.16341   3.17065   3.17574
 Alpha virt. eigenvalues --    3.19778   3.20089   3.21007   3.24313   3.24573
 Alpha virt. eigenvalues --    3.27778   3.28124   3.29397   3.31304   3.35998
 Alpha virt. eigenvalues --    3.37179   3.39842   3.41163   3.42152   3.42737
 Alpha virt. eigenvalues --    3.49152   3.51961   3.60528   3.62929   3.66295
 Alpha virt. eigenvalues --    3.71461   3.79494   3.80255   3.80929   3.82789
 Alpha virt. eigenvalues --    3.84199   3.84287   3.84981   3.87018   3.87460
 Alpha virt. eigenvalues --    3.88406   3.90238   3.91667   3.92843   3.94045
 Alpha virt. eigenvalues --    3.95429   4.03334   4.04862   4.08530   4.13710
 Alpha virt. eigenvalues --    4.16835   4.17268   4.21626   4.26969   4.30132
 Alpha virt. eigenvalues --    4.34240   4.34615   4.37306   4.42645   4.46493
 Alpha virt. eigenvalues --    4.56858   5.12015   5.12356   5.20409   5.23828
 Alpha virt. eigenvalues --    5.26435   5.45154   5.46589   5.47770   5.65129
 Alpha virt. eigenvalues --    5.69449   5.70093   5.77814  23.72772  23.83847
 Alpha virt. eigenvalues --   23.86046  23.90899  23.94931  23.96056  23.98558
 Alpha virt. eigenvalues --   24.01479  24.02866  24.05375  24.06202  24.07585
 Alpha virt. eigenvalues --   24.08718  24.11902  24.28065  50.04850  50.06049
 Alpha virt. eigenvalues --   50.07879  50.13624
          Condensed to atoms (all electrons):
               1          2          3          4          5          6
     1  C   13.108946   2.437738  -2.032080   0.732829   0.494185  -0.636967
     2  C    2.437738  15.229710  -2.856996  -0.792792   0.203462   0.635979
     3  C   -2.032080  -2.856996  10.515629  -1.001339  -0.554243   0.270280
     4  C    0.732829  -0.792792  -1.001339  12.705367  -2.112360  -0.774912
     5  C    0.494185   0.203462  -0.554243  -2.112360   8.971290  -1.438175
     6  C   -0.636967   0.635979   0.270280  -0.774912  -1.438175  10.514417
     7  C   -4.119830  -1.814626   1.197703   0.711871  -0.321440  -1.896723
     8  C   -1.915017  -1.200240  -2.264993   0.433331  -0.126606  -0.312324
     9  C    1.106079   2.565777  -0.334722  -0.040812   0.167757  -0.081864
    10  C   -2.964030  -8.231774   3.213007  -0.777548  -0.000509   0.572967
    11  O    0.045749   0.085998   0.011331  -0.000936   0.001904   0.026778
    12  C   -0.511107  -0.060864   0.012190  -0.051299  -0.231285  -0.004717
    13  C   -0.011811  -0.399100   0.177369  -0.096134  -0.067642   0.064092
    14  O    0.027291   0.400976  -0.226530   0.039704   0.004258  -0.009375
    15  C   -0.257981   0.101498  -0.613727  -4.061862   1.078586  -0.505779
    16  C    0.037783   0.044743  -0.204675   0.004179  -0.038249   0.128877
    17  O    0.007452   0.020059   0.050584  -0.195182  -0.043895  -0.013887
    18  C    0.061586   0.079170   0.285057   0.581619  -0.372215  -0.199587
    19  O    0.001308   0.002440   0.004701   0.115149  -0.004877  -0.000887
    20  H   -0.018812  -0.004887   0.474074   0.023686  -0.056842  -0.023543
    21  H   -0.015254  -0.121535   0.396501  -0.044569   0.037912   0.005202
    22  H   -0.017831  -0.047274  -0.013922   0.486076  -0.037443  -0.050173
    23  H   -0.007951   0.005646   0.030809  -0.116526   0.486254  -0.057883
    24  H   -0.017366  -0.037802  -0.025765   0.036703   0.460286  -0.080354
    25  H   -0.007355  -0.027620  -0.004163   0.029403  -0.053295   0.435259
    26  H    0.031962   0.012042   0.006308   0.016407  -0.084368   0.457352
    27  H   -0.120109   0.011920   0.005296   0.009653  -0.019919  -0.044989
    28  H   -0.011537  -0.028217   0.006794   0.001103  -0.000083  -0.001408
    29  H    0.040164   0.005501   0.008881  -0.000388  -0.000347   0.001264
    30  H   -0.085088  -0.007621   0.004573   0.026738  -0.007655  -0.063096
    31  H   -0.059631   0.005979   0.010849  -0.009378   0.002659   0.033870
    32  H    0.081539   0.017501  -0.002633  -0.004569   0.002548   0.015144
    33  H   -0.020612  -0.096532   0.034374   0.002665  -0.001400   0.001647
    34  H    0.007996   0.108540  -0.008418   0.000430   0.000004  -0.001231
    35  H   -0.006438  -0.016818  -0.023293   0.002431   0.002132   0.002859
    36  H   -0.002696  -0.236513   0.041876  -0.010958   0.000945   0.002106
    37  H    0.001673  -0.001523  -0.003623   0.079559  -0.009796   0.002176
    38  H   -0.002296   0.013596   0.046876  -0.083520   0.011874  -0.004104
    39  H   -0.008313   0.003172  -0.004865  -0.096798   0.047141   0.018528
    40  H    0.001072   0.001532   0.000941  -0.015302   0.003557   0.009567
    41  H   -0.000758   0.010065   0.000857  -0.080440   0.000730   0.002354
    42  H    0.005134  -0.009018  -0.017066   0.158194   0.007559  -0.003665
    43  H   -0.000486  -0.001606   0.002885  -0.025121   0.003243   0.001389
               7          8          9         10         11         12
     1  C   -4.119830  -1.915017   1.106079  -2.964030   0.045749  -0.511107
     2  C   -1.814626  -1.200240   2.565777  -8.231774   0.085998  -0.060864
     3  C    1.197703  -2.264993  -0.334722   3.213007   0.011331   0.012190
     4  C    0.711871   0.433331  -0.040812  -0.777548  -0.000936  -0.051299
     5  C   -0.321440  -0.126606   0.167757  -0.000509   0.001904  -0.231285
     6  C   -1.896723  -0.312324  -0.081864   0.572967   0.026778  -0.004717
     7  C   11.863503  -0.139801  -0.676739   0.144208  -0.081761   0.341636
     8  C   -0.139801  13.048362  -2.473536   0.351812   0.309831   0.136465
     9  C   -0.676739  -2.473536  11.596842  -4.883991  -0.045370  -0.136474
    10  C    0.144208   0.351812  -4.883991  18.067274  -0.085709   0.094765
    11  O   -0.081761   0.309831  -0.045370  -0.085709   8.210303  -0.059218
    12  C    0.341636   0.136465  -0.136474   0.094765  -0.059218   6.213518
    13  C   -0.116942   0.238666  -0.839251   0.284272  -0.003854   0.005558
    14  O    0.017423   0.037731  -0.206722   0.115864  -0.001895  -0.004462
    15  C    0.333212  -0.153912   0.104463  -0.247662  -0.000046  -0.044651
    16  C   -0.120536  -0.002447  -0.007798  -0.077806   0.000027  -0.008476
    17  O   -0.002573  -0.000072   0.000320  -0.003516   0.000000   0.001084
    18  C    0.087673   0.022132  -0.017648  -0.037951  -0.000110   0.000091
    19  O   -0.000632   0.000142  -0.000023   0.000870   0.000000   0.000179
    20  H    0.022759  -0.014398   0.012327  -0.040004  -0.000009  -0.009256
    21  H   -0.004244   0.014088  -0.014390   0.098712   0.000031  -0.000110
    22  H    0.012779  -0.013347   0.005710  -0.005691   0.000007  -0.002138
    23  H    0.020489  -0.000697   0.000199   0.003277  -0.000001  -0.000321
    24  H    0.028847  -0.000345   0.000029  -0.011166   0.000004   0.003503
    25  H   -0.018453   0.012855   0.002796  -0.012223  -0.000059  -0.000532
    26  H   -0.084203  -0.004861   0.001124   0.001349   0.000069  -0.006276
    27  H    0.491576  -0.004326  -0.012221   0.021257   0.011342  -0.013631
    28  H    0.017145  -0.028851   0.457021  -0.047824  -0.002599   0.001038
    29  H    0.010554  -0.111521   0.464817  -0.085174  -0.001960  -0.000209
    30  H    0.108913  -0.000801  -0.001945  -0.006839  -0.000169   0.406266
    31  H    0.007398  -0.031591   0.002927   0.000679   0.001550   0.416067
    32  H   -0.174015  -0.002215   0.000340   0.004469   0.000306   0.433134
    33  H   -0.003719  -0.006837   0.001909   0.052138   0.000047  -0.000020
    34  H    0.000748  -0.003903  -0.026348  -0.139067   0.000045   0.000128
    35  H    0.001532   0.032030  -0.009078  -0.007685  -0.000114  -0.000188
    36  H   -0.002537  -0.031651   0.030692   0.284509   0.000155   0.000830
    37  H   -0.000357   0.000081  -0.000011  -0.000796   0.000000   0.000144
    38  H    0.001004  -0.000242  -0.000273   0.000151   0.000000  -0.000696
    39  H    0.001489  -0.000407   0.000019   0.001395   0.000000   0.000060
    40  H   -0.005080  -0.000304   0.000166  -0.002217   0.000000   0.000244
    41  H   -0.001540  -0.000226   0.000084   0.000135   0.000000  -0.000045
    42  H   -0.001313   0.000624   0.000222   0.000973   0.000000   0.000061
    43  H    0.000112  -0.000035   0.000008   0.000315   0.000000  -0.000015
              13         14         15         16         17         18
     1  C   -0.011811   0.027291  -0.257981   0.037783   0.007452   0.061586
     2  C   -0.399100   0.400976   0.101498   0.044743   0.020059   0.079170
     3  C    0.177369  -0.226530  -0.613727  -0.204675   0.050584   0.285057
     4  C   -0.096134   0.039704  -4.061862   0.004179  -0.195182   0.581619
     5  C   -0.067642   0.004258   1.078586  -0.038249  -0.043895  -0.372215
     6  C    0.064092  -0.009375  -0.505779   0.128877  -0.013887  -0.199587
     7  C   -0.116942   0.017423   0.333212  -0.120536  -0.002573   0.087673
     8  C    0.238666   0.037731  -0.153912  -0.002447  -0.000072   0.022132
     9  C   -0.839251  -0.206722   0.104463  -0.007798   0.000320  -0.017648
    10  C    0.284272   0.115864  -0.247662  -0.077806  -0.003516  -0.037951
    11  O   -0.003854  -0.001895  -0.000046   0.000027   0.000000  -0.000110
    12  C    0.005558  -0.004462  -0.044651  -0.008476   0.001084   0.000091
    13  C    6.613292  -0.146709  -0.159780   0.026856   0.000911   0.014528
    14  O   -0.146709   7.991379   0.015724  -0.001155   0.000002  -0.002438
    15  C   -0.159780   0.015724  12.096226  -0.685447   0.532152  -1.209395
    16  C    0.026856  -0.001155  -0.685447   7.288250  -0.269131  -0.814673
    17  O    0.000911   0.000002   0.532152  -0.269131   8.032448  -0.104333
    18  C    0.014528  -0.002438  -1.209395  -0.814673  -0.104333   7.082517
    19  O    0.000616   0.000008  -0.209034  -0.046042  -0.038362   0.242663
    20  H   -0.007966   0.001115  -0.004107  -0.000544  -0.000324   0.017591
    21  H    0.008237   0.002055   0.003011  -0.000854   0.000046  -0.008997
    22  H   -0.003395   0.000097   0.025343   0.017875  -0.006380  -0.001196
    23  H   -0.000223   0.000011  -0.012317  -0.005851   0.019204   0.003437
    24  H    0.000530   0.000014  -0.003783   0.016107  -0.001429   0.002637
    25  H   -0.000819   0.000029  -0.005783  -0.001647  -0.000054   0.004919
    26  H   -0.000392   0.000003   0.002172  -0.000726   0.000055   0.000295
    27  H    0.001921  -0.000002   0.000578  -0.000071  -0.000005  -0.000061
    28  H   -0.013525  -0.005603   0.000036  -0.000009   0.000000   0.000021
    29  H    0.017566   0.001127   0.000148   0.000038   0.000000  -0.000090
    30  H   -0.000429  -0.000054   0.008140   0.000847   0.000017  -0.000416
    31  H   -0.000142   0.000062   0.000549  -0.000001   0.000000  -0.000064
    32  H    0.000173  -0.000010  -0.002004   0.000489   0.000000  -0.000054
    33  H    0.421522  -0.011693  -0.008217   0.000379  -0.000016   0.002893
    34  H    0.447353  -0.004850  -0.000490  -0.000086   0.000001   0.000778
    35  H    0.384656   0.010992   0.004229  -0.000233   0.000000  -0.002071
    36  H   -0.038318   0.236100  -0.001765  -0.000386   0.000002  -0.000548
    37  H    0.000047  -0.000001  -0.164232   0.488486  -0.002070  -0.025437
    38  H    0.000018  -0.000101  -0.040204   0.409204   0.013134   0.002168
    39  H   -0.000100   0.000005   0.049639   0.377062  -0.010144  -0.012028
    40  H    0.000633  -0.000001   0.042898   0.074255   0.270440  -0.064592
    41  H    0.001147  -0.000084   0.007847   0.019136   0.015380   0.415337
    42  H   -0.000446   0.000084  -0.179927  -0.001947  -0.017814   0.423297
    43  H   -0.000232   0.000000   0.078467  -0.032561   0.041858  -0.011746
              19         20         21         22         23         24
     1  C    0.001308  -0.018812  -0.015254  -0.017831  -0.007951  -0.017366
     2  C    0.002440  -0.004887  -0.121535  -0.047274   0.005646  -0.037802
     3  C    0.004701   0.474074   0.396501  -0.013922   0.030809  -0.025765
     4  C    0.115149   0.023686  -0.044569   0.486076  -0.116526   0.036703
     5  C   -0.004877  -0.056842   0.037912  -0.037443   0.486254   0.460286
     6  C   -0.000887  -0.023543   0.005202  -0.050173  -0.057883  -0.080354
     7  C   -0.000632   0.022759  -0.004244   0.012779   0.020489   0.028847
     8  C    0.000142  -0.014398   0.014088  -0.013347  -0.000697  -0.000345
     9  C   -0.000023   0.012327  -0.014390   0.005710   0.000199   0.000029
    10  C    0.000870  -0.040004   0.098712  -0.005691   0.003277  -0.011166
    11  O    0.000000  -0.000009   0.000031   0.000007  -0.000001   0.000004
    12  C    0.000179  -0.009256  -0.000110  -0.002138  -0.000321   0.003503
    13  C    0.000616  -0.007966   0.008237  -0.003395  -0.000223   0.000530
    14  O    0.000008   0.001115   0.002055   0.000097   0.000011   0.000014
    15  C   -0.209034  -0.004107   0.003011   0.025343  -0.012317  -0.003783
    16  C   -0.046042  -0.000544  -0.000854   0.017875  -0.005851   0.016107
    17  O   -0.038362  -0.000324   0.000046  -0.006380   0.019204  -0.001429
    18  C    0.242663   0.017591  -0.008997  -0.001196   0.003437   0.002637
    19  O    8.105942  -0.000259   0.000544  -0.001423  -0.000178  -0.000025
    20  H   -0.000259   0.392899  -0.027198   0.003109   0.000324   0.001215
    21  H    0.000544  -0.027198   0.480029  -0.002317  -0.000198   0.000144
    22  H   -0.001423   0.003109  -0.002317   0.437347  -0.002634   0.003576
    23  H   -0.000178   0.000324  -0.000198  -0.002634   0.482286  -0.028657
    24  H   -0.000025   0.001215   0.000144   0.003576  -0.028657   0.452363
    25  H    0.000008   0.000162  -0.000063   0.003349  -0.004904   0.004677
    26  H    0.000000  -0.000002   0.000001   0.000178  -0.006117  -0.003182
    27  H    0.000000  -0.000100   0.000006  -0.000147  -0.000070  -0.000016
    28  H    0.000000   0.000048  -0.000040  -0.000001   0.000000   0.000000
    29  H    0.000000  -0.000014   0.000038  -0.000001   0.000000   0.000000
    30  H   -0.000001  -0.000375  -0.000056  -0.000018   0.000109  -0.001147
    31  H    0.000000   0.000126  -0.000005   0.000013  -0.000002  -0.000074
    32  H    0.000000  -0.000046   0.000004   0.000012  -0.000096   0.000400
    33  H    0.000023   0.000027   0.002420   0.000399   0.000003   0.000003
    34  H   -0.000002   0.000002  -0.000328  -0.000014   0.000000   0.000000
    35  H   -0.000003   0.000027   0.000200   0.000283  -0.000001   0.000000
    36  H    0.000001  -0.000159  -0.000255   0.000009   0.000000   0.000001
    37  H    0.014999  -0.000103  -0.000280  -0.000281  -0.000104  -0.000021
    38  H   -0.000967  -0.000540  -0.000362  -0.000001   0.000059   0.000070
    39  H   -0.001730   0.000356   0.000070  -0.000053   0.000068  -0.002477
    40  H   -0.001878   0.000008   0.000004   0.001707  -0.000741  -0.000091
    41  H   -0.051542  -0.000063   0.003459   0.000000  -0.000032   0.000027
    42  H   -0.033562  -0.000009  -0.001201   0.001606   0.000036   0.000000
    43  H    0.266451   0.000018  -0.000116   0.000182   0.000015  -0.000007
              25         26         27         28         29         30
     1  C   -0.007355   0.031962  -0.120109  -0.011537   0.040164  -0.085088
     2  C   -0.027620   0.012042   0.011920  -0.028217   0.005501  -0.007621
     3  C   -0.004163   0.006308   0.005296   0.006794   0.008881   0.004573
     4  C    0.029403   0.016407   0.009653   0.001103  -0.000388   0.026738
     5  C   -0.053295  -0.084368  -0.019919  -0.000083  -0.000347  -0.007655
     6  C    0.435259   0.457352  -0.044989  -0.001408   0.001264  -0.063096
     7  C   -0.018453  -0.084203   0.491576   0.017145   0.010554   0.108913
     8  C    0.012855  -0.004861  -0.004326  -0.028851  -0.111521  -0.000801
     9  C    0.002796   0.001124  -0.012221   0.457021   0.464817  -0.001945
    10  C   -0.012223   0.001349   0.021257  -0.047824  -0.085174  -0.006839
    11  O   -0.000059   0.000069   0.011342  -0.002599  -0.001960  -0.000169
    12  C   -0.000532  -0.006276  -0.013631   0.001038  -0.000209   0.406266
    13  C   -0.000819  -0.000392   0.001921  -0.013525   0.017566  -0.000429
    14  O    0.000029   0.000003  -0.000002  -0.005603   0.001127  -0.000054
    15  C   -0.005783   0.002172   0.000578   0.000036   0.000148   0.008140
    16  C   -0.001647  -0.000726  -0.000071  -0.000009   0.000038   0.000847
    17  O   -0.000054   0.000055  -0.000005   0.000000   0.000000   0.000017
    18  C    0.004919   0.000295  -0.000061   0.000021  -0.000090  -0.000416
    19  O    0.000008   0.000000   0.000000   0.000000   0.000000  -0.000001
    20  H    0.000162  -0.000002  -0.000100   0.000048  -0.000014  -0.000375
    21  H   -0.000063   0.000001   0.000006  -0.000040   0.000038  -0.000056
    22  H    0.003349   0.000178  -0.000147  -0.000001  -0.000001  -0.000018
    23  H   -0.004904  -0.006117  -0.000070   0.000000   0.000000   0.000109
    24  H    0.004677  -0.003182  -0.000016   0.000000   0.000000  -0.001147
    25  H    0.476594  -0.026903  -0.006718   0.000004  -0.000008  -0.000104
    26  H   -0.026903   0.488228  -0.004980   0.000000  -0.000002   0.000242
    27  H   -0.006718  -0.004980   0.484328  -0.000019   0.000019   0.005252
    28  H    0.000004   0.000000  -0.000019   0.404646  -0.016434  -0.000002
    29  H   -0.000008  -0.000002   0.000019  -0.016434   0.423997   0.000003
    30  H   -0.000104   0.000242   0.005252  -0.000002   0.000003   0.473624
    31  H   -0.000274  -0.000153  -0.007522   0.000036  -0.000006  -0.028641
    32  H    0.000186   0.003149  -0.002885  -0.000003   0.000001  -0.026883
    33  H   -0.000004  -0.000001  -0.000002  -0.000238   0.000351  -0.000001
    34  H    0.000004   0.000000  -0.000002   0.000390   0.001054   0.000000
    35  H   -0.000029   0.000000  -0.000014   0.000123  -0.000377  -0.000001
    36  H   -0.000001   0.000000   0.000001  -0.000314   0.000305  -0.000007
    37  H    0.000002  -0.000002   0.000000   0.000000   0.000000  -0.000003
    38  H    0.000003  -0.000002   0.000000   0.000000   0.000000  -0.000028
    39  H   -0.000047  -0.000013  -0.000001   0.000000   0.000000   0.000039
    40  H   -0.000230  -0.000006   0.000000   0.000000   0.000000   0.000001
    41  H   -0.000006  -0.000001   0.000000   0.000000   0.000000   0.000002
    42  H    0.000023   0.000001   0.000001   0.000000   0.000000   0.000000
    43  H   -0.000003   0.000000   0.000000   0.000000   0.000000   0.000000
              31         32         33         34         35         36
     1  C   -0.059631   0.081539  -0.020612   0.007996  -0.006438  -0.002696
     2  C    0.005979   0.017501  -0.096532   0.108540  -0.016818  -0.236513
     3  C    0.010849  -0.002633   0.034374  -0.008418  -0.023293   0.041876
     4  C   -0.009378  -0.004569   0.002665   0.000430   0.002431  -0.010958
     5  C    0.002659   0.002548  -0.001400   0.000004   0.002132   0.000945
     6  C    0.033870   0.015144   0.001647  -0.001231   0.002859   0.002106
     7  C    0.007398  -0.174015  -0.003719   0.000748   0.001532  -0.002537
     8  C   -0.031591  -0.002215  -0.006837  -0.003903   0.032030  -0.031651
     9  C    0.002927   0.000340   0.001909  -0.026348  -0.009078   0.030692
    10  C    0.000679   0.004469   0.052138  -0.139067  -0.007685   0.284509
    11  O    0.001550   0.000306   0.000047   0.000045  -0.000114   0.000155
    12  C    0.416067   0.433134  -0.000020   0.000128  -0.000188   0.000830
    13  C   -0.000142   0.000173   0.421522   0.447353   0.384656  -0.038318
    14  O    0.000062  -0.000010  -0.011693  -0.004850   0.010992   0.236100
    15  C    0.000549  -0.002004  -0.008217  -0.000490   0.004229  -0.001765
    16  C   -0.000001   0.000489   0.000379  -0.000086  -0.000233  -0.000386
    17  O    0.000000   0.000000  -0.000016   0.000001   0.000000   0.000002
    18  C   -0.000064  -0.000054   0.002893   0.000778  -0.002071  -0.000548
    19  O    0.000000   0.000000   0.000023  -0.000002  -0.000003   0.000001
    20  H    0.000126  -0.000046   0.000027   0.000002   0.000027  -0.000159
    21  H   -0.000005   0.000004   0.002420  -0.000328   0.000200  -0.000255
    22  H    0.000013   0.000012   0.000399  -0.000014   0.000283   0.000009
    23  H   -0.000002  -0.000096   0.000003   0.000000  -0.000001   0.000000
    24  H   -0.000074   0.000400   0.000003   0.000000   0.000000   0.000001
    25  H   -0.000274   0.000186  -0.000004   0.000004  -0.000029  -0.000001
    26  H   -0.000153   0.003149  -0.000001   0.000000   0.000000   0.000000
    27  H   -0.007522  -0.002885  -0.000002  -0.000002  -0.000014   0.000001
    28  H    0.000036  -0.000003  -0.000238   0.000390   0.000123  -0.000314
    29  H   -0.000006   0.000001   0.000351   0.001054  -0.000377   0.000305
    30  H   -0.028641  -0.026883  -0.000001   0.000000  -0.000001  -0.000007
    31  H    0.487170  -0.021419   0.000000   0.000000   0.000000  -0.000001
    32  H   -0.021419   0.489746   0.000000   0.000000   0.000000   0.000000
    33  H    0.000000   0.000000   0.467561  -0.026984  -0.021903   0.001039
    34  H    0.000000   0.000000  -0.026984   0.460530  -0.022740  -0.001331
    35  H    0.000000   0.000000  -0.021903  -0.022740   0.465004   0.000601
    36  H   -0.000001   0.000000   0.001039  -0.001331   0.000601   0.435101
    37  H    0.000000   0.000000  -0.000001   0.000000   0.000000   0.000000
    38  H    0.000000   0.000000   0.000000   0.000000   0.000000   0.000002
    39  H   -0.000001  -0.000002   0.000000   0.000000   0.000000   0.000000
    40  H    0.000000   0.000000  -0.000006   0.000000   0.000002   0.000000
    41  H    0.000000   0.000000  -0.000306  -0.000009   0.000003   0.000006
    42  H    0.000000   0.000000   0.000916   0.000000   0.000033   0.000002
    43  H    0.000000   0.000000   0.000000   0.000000   0.000000   0.000000
              37         38         39         40         41         42
     1  C    0.001673  -0.002296  -0.008313   0.001072  -0.000758   0.005134
     2  C   -0.001523   0.013596   0.003172   0.001532   0.010065  -0.009018
     3  C   -0.003623   0.046876  -0.004865   0.000941   0.000857  -0.017066
     4  C    0.079559  -0.083520  -0.096798  -0.015302  -0.080440   0.158194
     5  C   -0.009796   0.011874   0.047141   0.003557   0.000730   0.007559
     6  C    0.002176  -0.004104   0.018528   0.009567   0.002354  -0.003665
     7  C   -0.000357   0.001004   0.001489  -0.005080  -0.001540  -0.001313
     8  C    0.000081  -0.000242  -0.000407  -0.000304  -0.000226   0.000624
     9  C   -0.000011  -0.000273   0.000019   0.000166   0.000084   0.000222
    10  C   -0.000796   0.000151   0.001395  -0.002217   0.000135   0.000973
    11  O    0.000000   0.000000   0.000000   0.000000   0.000000   0.000000
    12  C    0.000144  -0.000696   0.000060   0.000244  -0.000045   0.000061
    13  C    0.000047   0.000018  -0.000100   0.000633   0.001147  -0.000446
    14  O   -0.000001  -0.000101   0.000005  -0.000001  -0.000084   0.000084
    15  C   -0.164232  -0.040204   0.049639   0.042898   0.007847  -0.179927
    16  C    0.488486   0.409204   0.377062   0.074255   0.019136  -0.001947
    17  O   -0.002070   0.013134  -0.010144   0.270440   0.015380  -0.017814
    18  C   -0.025437   0.002168  -0.012028  -0.064592   0.415337   0.423297
    19  O    0.014999  -0.000967  -0.001730  -0.001878  -0.051542  -0.033562
    20  H   -0.000103  -0.000540   0.000356   0.000008  -0.000063  -0.000009
    21  H   -0.000280  -0.000362   0.000070   0.000004   0.003459  -0.001201
    22  H   -0.000281  -0.000001  -0.000053   0.001707   0.000000   0.001606
    23  H   -0.000104   0.000059   0.000068  -0.000741  -0.000032   0.000036
    24  H   -0.000021   0.000070  -0.002477  -0.000091   0.000027   0.000000
    25  H    0.000002   0.000003  -0.000047  -0.000230  -0.000006   0.000023
    26  H   -0.000002  -0.000002  -0.000013  -0.000006  -0.000001   0.000001
    27  H    0.000000   0.000000  -0.000001   0.000000   0.000000   0.000001
    28  H    0.000000   0.000000   0.000000   0.000000   0.000000   0.000000
    29  H    0.000000   0.000000   0.000000   0.000000   0.000000   0.000000
    30  H   -0.000003  -0.000028   0.000039   0.000001   0.000002   0.000000
    31  H    0.000000   0.000000  -0.000001   0.000000   0.000000   0.000000
    32  H    0.000000   0.000000  -0.000002   0.000000   0.000000   0.000000
    33  H   -0.000001   0.000000   0.000000  -0.000006  -0.000306   0.000916
    34  H    0.000000   0.000000   0.000000   0.000000  -0.000009   0.000000
    35  H    0.000000   0.000000   0.000000   0.000002   0.000003   0.000033
    36  H    0.000000   0.000002   0.000000   0.000000   0.000006   0.000002
    37  H    0.467629  -0.020067  -0.023896   0.000289   0.000249   0.000138
    38  H   -0.020067   0.465879  -0.016842  -0.000038   0.001370  -0.000048
    39  H   -0.023896  -0.016842   0.464715   0.000581  -0.000028  -0.000341
    40  H    0.000289  -0.000038   0.000581   0.391447  -0.000803   0.003765
    41  H    0.000249   0.001370  -0.000028  -0.000803   0.480397  -0.037418
    42  H    0.000138  -0.000048  -0.000341   0.003765  -0.037418   0.507991
    43  H   -0.001213   0.000174   0.000317  -0.003910   0.003363  -0.005147
              43
     1  C   -0.000486
     2  C   -0.001606
     3  C    0.002885
     4  C   -0.025121
     5  C    0.003243
     6  C    0.001389
     7  C    0.000112
     8  C   -0.000035
     9  C    0.000008
    10  C    0.000315
    11  O    0.000000
    12  C   -0.000015
    13  C   -0.000232
    14  O    0.000000
    15  C    0.078467
    16  C   -0.032561
    17  O    0.041858
    18  C   -0.011746
    19  O    0.266451
    20  H    0.000018
    21  H   -0.000116
    22  H    0.000182
    23  H    0.000015
    24  H   -0.000007
    25  H   -0.000003
    26  H    0.000000
    27  H    0.000000
    28  H    0.000000
    29  H    0.000000
    30  H    0.000000
    31  H    0.000000
    32  H    0.000000
    33  H    0.000000
    34  H    0.000000
    35  H    0.000000
    36  H    0.000000
    37  H   -0.001213
    38  H    0.000174
    39  H    0.000317
    40  H   -0.003910
    41  H    0.003363
    42  H   -0.005147
    43  H    0.390179
 Mulliken charges:
               1
     1  C    0.620872
     2  C   -0.009684
     3  C   -0.616690
     4  C    0.195650
     5  C   -0.405643
     6  C   -0.996463
     7  C    0.164487
     8  C    0.207353
     9  C   -0.712413
    10  C    0.354786
    11  O   -0.421668
    12  C   -0.920970
    13  C   -0.802748
    14  O   -0.280368
    15  C    0.087186
    16  C   -0.613240
    17  O   -0.295959
    18  C   -0.444760
    19  O   -0.364614
    20  H    0.259689
    21  H    0.189655
    22  H    0.206024
    23  H    0.193277
    24  H    0.202572
    25  H    0.201027
    26  H    0.201251
    27  H    0.194661
    28  H    0.268307
    29  H    0.240702
    30  H    0.196613
    31  H    0.188970
    32  H    0.187693
    33  H    0.208178
    34  H    0.207799
    35  H    0.203851
    36  H    0.293160
    37  H    0.198345
    38  H    0.204751
    39  H    0.213431
    40  H    0.292089
    41  H    0.211353
    42  H    0.198262
    43  H    0.293224
 Sum of Mulliken charges =   0.00000
 Mulliken charges with hydrogens summed into heavy atoms:
               1
     1  C    0.620872
     2  C   -0.009684
     3  C   -0.167346
     4  C    0.401674
     5  C   -0.009794
     6  C   -0.594184
     7  C    0.359148
     8  C    0.207353
     9  C   -0.203404
    10  C    0.354786
    11  O   -0.421668
    12  C   -0.347693
    13  C   -0.182919
    14  O    0.012792
    15  C    0.087186
    16  C    0.003286
    17  O   -0.003870
    18  C   -0.035145
    19  O   -0.071390
 Electronic spatial extent (au):  <R**2>=           5684.4585
 Charge=              0.0000 electrons
 Dipole moment (field-independent basis, Debye):
    X=              1.0538    Y=             -2.7201    Z=             -1.5209  Tot=              3.2897
 Quadrupole moment (field-independent basis, Debye-Ang):
   XX=           -162.0253   YY=           -107.9190   ZZ=           -113.0938
   XY=             20.6592   XZ=             -9.0859   YZ=              3.9832
 Traceless Quadrupole moment (field-independent basis, Debye-Ang):
   XX=            -34.3459   YY=             19.7603   ZZ=             14.5856
   XY=             20.6592   XZ=             -9.0859   YZ=              3.9832
 Octapole moment (field-independent basis, Debye-Ang**2):
  XXX=             33.9227  YYY=            -47.2985  ZZZ=            -19.6798  XYY=            -54.0037
  XXY=            -25.5450  XXZ=             12.3761  XZZ=             29.8603  YZZ=              0.6847
  YYZ=              2.3046  XYZ=             -6.5326
 Hexadecapole moment (field-independent basis, Debye-Ang**3):
 XXXX=          -5885.2205 YYYY=          -1865.4276 ZZZZ=           -593.2781 XXXY=            417.3823
 XXXZ=           -246.9060 YYYX=            154.2126 YYYZ=            -48.8911 ZZZX=            -46.8224
 ZZZY=             -9.5667 XXYY=          -1228.5832 XXZZ=           -844.5616 YYZZ=           -451.8542
 XXYZ=             25.1738 YYXZ=             -5.2085 ZZXY=             14.5259
 N-N= 1.592543845488D+03 E-N=-5.253592232966D+03  KE= 8.827906552225D+02
 1\1\GINC-SNODE43\SP\RmPW1PW91\6-311+G(d,p)\C15H24O4\ROOT\25-Jan-2024\0
 \\# nmr=giao mpw1pw91/6-311+g(d,p) scrf(smd,solvent=methanol,read) gue
 ss=read geom=check\\NMR calculation\\0,1\C,0,1.8699326154,-0.558602581
 4,-0.1146750276\C,0,1.0414876338,0.4648846406,0.2028869119\C,0,-0.3939
 280926,0.4066298938,0.6486588692\C,0,-1.3339048345,-0.4726296975,-0.21
 31423229\C,0,-1.016961154,-1.9771040879,-0.087962283\C,0,0.2652133019,
 -2.4380064759,-0.7996484634\C,0,1.6153026496,-2.0443795229,-0.16717792
 7\C,0,3.2202882295,-0.0264587803,-0.3766935036\C,0,3.2225224862,1.4662
 545206,-0.1038515299\C,0,1.7336180064,1.8266256413,0.0867997402\O,0,4.
 1961451041,-0.6839290769,-0.7392818014\C,0,1.8365196652,-2.6816169608,
 1.2210134042\C,0,1.1832384873,2.6365618595,-1.0957573891\O,0,1.4820483
 089,2.5266674506,1.3170191673\C,0,-2.8363662331,-0.1742763694,0.082106
 843\C,0,-3.2861055228,-0.5750519422,1.4869534238\O,0,-3.6630708918,-0.
 9558532211,-0.8204385516\C,0,-3.19311827,1.3043264662,-0.2012902395\O,
 0,-4.6070974098,1.4895461128,-0.2284527831\H,0,-0.409701875,0.03233146
 86,1.682597533\H,0,-0.7703004189,1.4306213371,0.7019268582\H,0,-1.1833
 024752,-0.185296265,-1.2660632833\H,0,-1.8526538739,-2.5356278808,-0.5
 234669263\H,0,-0.9790292006,-2.2585664235,0.9724393783\H,0,0.244577095
 7,-2.0767019574,-1.8376147628\H,0,0.2459122594,-3.5348845999,-0.857924
 62\H,0,2.3941590363,-2.4557952609,-0.8236150771\H,0,3.7706553518,1.652
 1447852,0.8276764708\H,0,3.7265774211,2.0146962518,-0.9062995698\H,0,1
 .1364300178,-2.293761284,1.9691805699\H,0,2.8527031362,-2.4803922384,1
 .5798117821\H,0,1.7075607854,-3.7698215708,1.1678000253\H,0,0.10629307
 49,2.8065074438,-0.9941420797\H,0,1.6808735839,3.6138404863,-1.1364334
 355\H,0,1.3681486204,2.1229359638,-2.0452919307\H,0,1.7833342566,3.443
 8973551,1.1981547447\H,0,-4.3341685552,-0.2957241548,1.6358062872\H,0,
 -2.6887682388,-0.0643833049,2.2489430635\H,0,-3.1959786029,-1.65447361
 87,1.641240216\H,0,-3.3323690935,-0.8097390922,-1.7255250484\H,0,-2.80
 80210025,1.9735270104,0.5721944952\H,0,-2.7491390333,1.6024577681,-1.1
 655054977\H,0,-4.9464563495,0.7140199119,-0.7149557305\\Version=ES64L-
 G09RevD.01\State=1-A\HF=-887.0187936\RMSD=2.692e-09\Dipole=-0.4252268,
 1.0580255,-0.6123164\Quadrupole=-25.4023972,14.6364473,10.7659499,15.3
 647343,6.9860439,-3.2364403\PG=C01 [X(C15H24O4)]\\@


 THE ONLY TROUBLE WITH A SURE THING IS THE UNCERTAINTY.
     -- FROM A TEABAG (BELONGING TO W.H.?)
 Job cpu time:       0 days  1 hours  7 minutes 11.4 seconds.
 File lengths (MBytes):  RWF=    325 Int=      0 D2E=      0 Chk=    483 Scr=      1
 Normal termination of Gaussian 09 at Thu Jan 25 17:23:54 2024.
