# Supplementary material for: New patchoulol- and guaiane-type sesquiterpenoids from Sanguisorba officinalis with anti-melanogenic activity
Source: Nat Prod Bioprospect. 2026 May 12;16(1):63. doi: 10.1007/s13659-026-00616-0 (PMC13161421; doi:10.1007/s13659-026-00616-0)
Supplement: Supplementary file 2 — Additional file 2. It includes the calculated NMR data of compound 11. [file 13659_2026_616_MOESM2_ESM.zip › New folder/11S-nmr-31.log]

 Entering Gaussian System, Link 0=/gpfs/home/zhengshan/software/Gaussian/g09/g09
 Input=DY-202A-7R_31-2.gjf
 Output=DY-202A-7R_31-2.log
 Initial command:
 /gpfs/home/zhengshan/software/Gaussian/g09/l1.exe "/gpfs/home/zhengshan/software/Gaussian/g09/scratch/zhengshan/%J/Gau-214147.inp" -scrdir="/gpfs/home/zhengshan/software/Gaussian/g09/scratch/zhengshan/%J/"
 Entering Link 1 = /gpfs/home/zhengshan/software/Gaussian/g09/l1.exe PID=    214156.
  
 Copyright (c) 1988,1990,1992,1993,1995,1998,2003,2009,2013,
            Gaussian, Inc.  All Rights Reserved.
  
 This is part of the Gaussian(R) 09 program.  It is based on
 the Gaussian(R) 03 system (copyright 2003, Gaussian, Inc.),
 the Gaussian(R) 98 system (copyright 1998, Gaussian, Inc.),
 the Gaussian(R) 94 system (copyright 1995, Gaussian, Inc.),
 the Gaussian 92(TM) system (copyright 1992, Gaussian, Inc.),
 the Gaussian 90(TM) system (copyright 1990, Gaussian, Inc.),
 the Gaussian 88(TM) system (copyright 1988, Gaussian, Inc.),
 the Gaussian 86(TM) system (copyright 1986, Carnegie Mellon
 University), and the Gaussian 82(TM) system (copyright 1983,
 Carnegie Mellon University). Gaussian is a federally registered
 trademark of Gaussian, Inc.
  
 This software contains proprietary and confidential information,
 including trade secrets, belonging to Gaussian, Inc.
  
 This software is provided under written license and may be
 used, copied, transmitted, or stored only in accord with that
 written license.
  
 The following legend is applicable only to US Government
 contracts under FAR:
  
                    RESTRICTED RIGHTS LEGEND
  
 Use, reproduction and disclosure by the US Government is
 subject to restrictions as set forth in subparagraphs (a)
 and (c) of the Commercial Computer Software - Restricted
 Rights clause in FAR 52.227-19.
  
 Gaussian, Inc.
 340 Quinnipiac St., Bldg. 40, Wallingford CT 06492
  
  
 ---------------------------------------------------------------
 Warning -- This program may not be used in any manner that
 competes with the business of Gaussian, Inc. or will provide
 assistance to any competitor of Gaussian, Inc.  The licensee
 of this program is prohibited from giving any competitor of
 Gaussian, Inc. access to this program.  By using this program,
 the user acknowledges that Gaussian, Inc. is engaged in the
 business of creating and licensing software in the field of
 computational chemistry and represents and warrants to the
 licensee that it is not a competitor of Gaussian, Inc. and that
 it will not use this program in any manner prohibited above.
 ---------------------------------------------------------------
  

 Cite this work as:
 Gaussian 09, Revision D.01,
 M. J. Frisch, G. W. Trucks, H. B. Schlegel, G. E. Scuseria, 
 M. A. Robb, J. R. Cheeseman, G. Scalmani, V. Barone, B. Mennucci, 
 G. A. Petersson, H. Nakatsuji, M. Caricato, X. Li, H. P. Hratchian, 
 A. F. Izmaylov, J. Bloino, G. Zheng, J. L. Sonnenberg, M. Hada, 
 M. Ehara, K. Toyota, R. Fukuda, J. Hasegawa, M. Ishida, T. Nakajima, 
 Y. Honda, O. Kitao, H. Nakai, T. Vreven, J. A. Montgomery, Jr., 
 J. E. Peralta, F. Ogliaro, M. Bearpark, J. J. Heyd, E. Brothers, 
 K. N. Kudin, V. N. Staroverov, T. Keith, R. Kobayashi, J. Normand, 
 K. Raghavachari, A. Rendell, J. C. Burant, S. S. Iyengar, J. Tomasi, 
 M. Cossi, N. Rega, J. M. Millam, M. Klene, J. E. Knox, J. B. Cross, 
 V. Bakken, C. Adamo, J. Jaramillo, R. Gomperts, R. E. Stratmann, 
 O. Yazyev, A. J. Austin, R. Cammi, C. Pomelli, J. W. Ochterski, 
 R. L. Martin, K. Morokuma, V. G. Zakrzewski, G. A. Voth, 
 P. Salvador, J. J. Dannenberg, S. Dapprich, A. D. Daniels, 
 O. Farkas, J. B. Foresman, J. V. Ortiz, J. Cioslowski, 
 and D. J. Fox, Gaussian, Inc., Wallingford CT, 2013.
 
 ******************************************
 Gaussian 09:  ES64L-G09RevD.01 24-Apr-2013
                25-Jan-2024 
 ******************************************
 %chk=DY-202A-7R_31.chk
 %mem=16GB
 %nprocshared=4
 Will use up to    4 processors via shared memory.
 ----------------------------------------------------------------------
 # nmr=giao mpw1pw91/6-311+g(d,p) scrf(smd,solvent=methanol,read) guess
 =read geom=check
 ----------------------------------------------------------------------
 1/29=2,38=1,40=2/1;
 2/12=2,40=1/2;
 3/5=4,6=6,7=111,11=2,14=-4,16=1,25=1,30=1,70=32203,72=3,74=-7,116=-2/1,2,8,3;
 4/5=1/1;
 5/5=2,38=6,53=3/2;
 8/6=1,10=90,11=11/1;
 10/13=100,45=16/2;
 6/7=2,8=2,9=2,10=2,28=1/1;
 99/9=1/99;
 ---------------
 NMR calculation
 ---------------
 Structure from the checkpoint file:  "DY-202A-7R_31.chk"
 Charge =  0 Multiplicity = 1
 Redundant internal coordinates found in file.
 C,0,-1.7497544787,0.6804637647,-0.0293725903
 C,0,-0.9871189469,-0.4210166362,0.1652331409
 C,0,0.4688703324,-0.4740360204,0.5283498443
 C,0,1.386498868,0.3149025677,-0.4426687969
 C,0,1.2540756456,1.8393802647,-0.2344023083
 C,0,-0.0615919399,2.4661263608,-0.7327287757
 C,0,-1.360506131,2.1366377598,0.0352938215
 C,0,-3.1356246094,0.2695650311,-0.3120095574
 C,0,-3.2312985037,-1.2429202158,-0.1984343345
 C,0,-1.7677378832,-1.716500441,-0.0586436528
 O,0,-4.071790729,1.0212845067,-0.5868984782
 C,0,-1.3417941568,2.6414553707,1.4929479106
 C,0,-1.270718067,-2.4520470367,-1.3122366681
 O,0,-1.5570611019,-2.5372663703,1.1036836205
 C,0,2.8785599871,-0.1789778375,-0.4136267315
 C,0,3.6247464034,0.3076212194,-1.6613386151
 O,0,2.9123547173,-1.6202659637,-0.4902197511
 C,0,3.6665450609,0.2364553572,0.83741783
 O,0,3.1368789711,-0.4682812504,1.9687868726
 H,0,0.5941925314,-0.0814020269,1.5453647985
 H,0,0.7763221829,-1.5202117291,0.5627261877
 H,0,1.0446879618,0.082331793,-1.4612891839
 H,0,2.0650202363,2.3503003704,-0.7661269248
 H,0,1.397577999,2.0726611836,0.8292625457
 H,0,-0.2029273361,2.1957511539,-1.7883395564
 H,0,0.0577567288,3.5580439546,-0.7095649762
 H,0,-2.1650771928,2.6839953356,-0.4739059562
 H,0,-3.7937826202,-1.4948128596,0.7085864938
 H,0,-3.766805458,-1.6683612383,-1.0537080127
 H,0,-0.6008448583,2.1139639476,2.1032878536
 H,0,-2.3215810377,2.5000529872,1.9642562638
 H,0,-1.1055260054,3.7124693847,1.5247792479
 H,0,-0.2027264441,-2.6830207055,-1.2376738036
 H,0,-1.8196435497,-3.3951956518,-1.4302635768
 H,0,-1.4351403446,-1.8501097771,-2.2125020378
 H,0,-1.9294127234,-3.4152202429,0.9112071584
 H,0,4.6361817633,-0.1125253015,-1.6786240331
 H,0,3.7100749426,1.3975565094,-1.6953258231
 H,0,3.102404359,-0.0229303325,-2.5662251574
 H,0,2.8662470591,-1.9344048797,0.4315773578
 H,0,4.7198034251,-0.0346534331,0.6914501881
 H,0,3.613551631,1.3215040775,0.9920814534
 H,0,3.8259133119,-0.4927629502,2.6525367131
 Recover connectivity data from disk.
                          Input orientation:                          
 ---------------------------------------------------------------------
 Center     Atomic      Atomic             Coordinates (Angstroms)
 Number     Number       Type             X           Y           Z
 ---------------------------------------------------------------------
      1          6           0       -1.749754    0.680464   -0.029373
      2          6           0       -0.987119   -0.421017    0.165233
      3          6           0        0.468870   -0.474036    0.528350
      4          6           0        1.386499    0.314903   -0.442669
      5          6           0        1.254076    1.839380   -0.234402
      6          6           0       -0.061592    2.466126   -0.732729
      7          6           0       -1.360506    2.136638    0.035294
      8          6           0       -3.135625    0.269565   -0.312010
      9          6           0       -3.231299   -1.242920   -0.198434
     10          6           0       -1.767738   -1.716500   -0.058644
     11          8           0       -4.071791    1.021285   -0.586898
     12          6           0       -1.341794    2.641455    1.492948
     13          6           0       -1.270718   -2.452047   -1.312237
     14          8           0       -1.557061   -2.537266    1.103684
     15          6           0        2.878560   -0.178978   -0.413627
     16          6           0        3.624746    0.307621   -1.661339
     17          8           0        2.912355   -1.620266   -0.490220
     18          6           0        3.666545    0.236455    0.837418
     19          8           0        3.136879   -0.468281    1.968787
     20          1           0        0.594193   -0.081402    1.545365
     21          1           0        0.776322   -1.520212    0.562726
     22          1           0        1.044688    0.082332   -1.461289
     23          1           0        2.065020    2.350300   -0.766127
     24          1           0        1.397578    2.072661    0.829263
     25          1           0       -0.202927    2.195751   -1.788340
     26          1           0        0.057757    3.558044   -0.709565
     27          1           0       -2.165077    2.683995   -0.473906
     28          1           0       -3.793783   -1.494813    0.708586
     29          1           0       -3.766805   -1.668361   -1.053708
     30          1           0       -0.600845    2.113964    2.103288
     31          1           0       -2.321581    2.500053    1.964256
     32          1           0       -1.105526    3.712469    1.524779
     33          1           0       -0.202726   -2.683021   -1.237674
     34          1           0       -1.819644   -3.395196   -1.430264
     35          1           0       -1.435140   -1.850110   -2.212502
     36          1           0       -1.929413   -3.415220    0.911207
     37          1           0        4.636182   -0.112525   -1.678624
     38          1           0        3.710075    1.397557   -1.695326
     39          1           0        3.102404   -0.022930   -2.566225
     40          1           0        2.866247   -1.934405    0.431577
     41          1           0        4.719803   -0.034653    0.691450
     42          1           0        3.613552    1.321504    0.992081
     43          1           0        3.825913   -0.492763    2.652537
 ---------------------------------------------------------------------
                    Distance matrix (angstroms):
                    1          2          3          4          5
     1  C    0.000000
     2  C    1.353789   0.000000
     3  C    2.562464   1.501522   0.000000
     4  C    3.184420   2.558356   1.551562   0.000000
     5  C    3.226162   3.208123   2.559342   1.544326   0.000000
     6  C    2.556011   3.162045   3.242879   2.609380   1.540169
     7  C    1.508688   2.588030   3.225731   3.330646   2.645210
     8  C    1.472874   2.306673   3.775120   4.524238   4.662597
     9  C    2.433713   2.417462   3.848460   4.879602   5.442467
    10  C    2.397210   1.528975   2.625013   3.771377   4.669747
    11  O    2.412228   3.487282   4.908907   5.505697   5.399851
    12  C    2.515826   3.356688   3.730314   4.074683   3.219566
    13  C    3.418748   2.527534   3.213480   3.933568   5.094375
    14  O    3.416831   2.384122   2.948275   4.380710   5.371033
    15  C    4.723091   3.916265   2.604032   1.571944   2.597083
    16  C    5.629173   5.013639   3.919857   2.548521   3.162675
    17  O    5.219291   4.132035   2.884778   2.464827   3.845060
    18  C    5.503160   4.747704   3.290204   2.615987   3.088394
    19  O    5.402911   4.501377   3.032023   3.080962   3.704631
    20  H    2.924778   2.126181   1.097354   2.176484   2.700448
    21  H    3.402149   2.115645   1.090959   2.179628   3.485760
    22  H    3.196413   2.650882   2.144708   1.099323   2.153210
    23  H    4.228909   4.226486   3.492884   2.169760   1.096085
    24  H    3.546994   3.513708   2.727400   2.169711   1.098361
    25  H    2.789755   3.358404   3.598072   2.806189   2.159764
    26  H    3.465577   4.205943   4.237820   3.514933   2.147269
    27  H    2.093858   3.381891   4.232654   4.269341   3.530063
    28  H    3.074811   3.053790   4.386876   5.606762   6.122658
    29  H    3.261094   3.281515   4.676566   5.555470   6.179382
    30  H    2.814810   3.214248   3.212859   3.697033   2.996819
    31  H    2.759066   3.681022   4.323616   4.931331   4.249224
    32  H    3.467488   4.352941   4.582404   4.650215   3.488682
    33  H    3.894395   2.774902   2.906802   3.484998   4.856021
    34  H    4.310264   3.476269   4.196026   5.001952   6.186972
    35  H    3.356909   2.810099   3.609862   3.972560   4.975651
    36  H    4.206138   3.226399   3.814303   5.171273   6.249628
    37  H    6.642969   5.925917   4.729472   3.502959   4.163455
    38  H    5.753204   5.369592   4.353504   2.853120   2.891615
    39  H    5.520311   4.933917   4.088446   2.750992   3.510259
    40  H    5.325174   4.148459   2.808818   2.830785   4.157413
    41  H    6.548752   5.744140   4.276692   3.538267   4.047280
    42  H    5.497213   4.988610   3.650758   2.833993   2.709167
    43  H    6.297394   5.418220   3.972689   4.022855   4.515269
                    6          7          8          9         10
     6  C    0.000000
     7  C    1.544539   0.000000
     8  C    3.801521   2.599543   0.000000
     9  C    4.908109   3.869871   1.519758   0.000000
    10  C    4.567241   3.875737   2.424823   1.544613   0.000000
    11  O    4.265036   2.997032   1.231687   2.446212   3.617068
    12  C    2.573576   1.542707   3.478730   4.638898   4.645497
    13  C    5.097671   4.783297   3.447536   2.558597   1.536084
    14  O    5.535592   4.798486   3.517720   2.484736   1.438418
    15  C    3.967732   4.851112   6.031744   6.205534   4.906941
    16  C    4.371562   5.574640   6.893820   7.179806   5.978678
    17  O    5.059819   5.713828   6.338870   6.162143   4.700935
    18  C    4.619069   5.433722   6.898680   7.130343   5.843663
    19  O    5.112646   5.545311   6.714965   6.771307   5.451953
    20  H    3.479894   3.319768   4.181453   4.361690   3.290153
    21  H    4.274482   4.268111   4.389965   4.088677   2.626190
    22  H    2.727111   3.499270   4.339460   4.651361   3.621181
    23  H    2.130026   3.524508   5.619821   6.425302   5.632889
    24  H    2.173432   2.870803   5.010348   5.785822   5.016508
    25  H    1.098814   2.160815   3.806633   4.850082   4.554799
    26  H    1.098665   2.141654   4.601068   5.841951   5.619337
    27  H    2.130518   1.098280   2.607230   4.078404   4.437869
    28  H    5.629891   4.422849   2.141919   1.096597   2.177761
    29  H    5.561081   4.631870   2.168885   1.095108   2.233549
    30  H    2.908230   2.203225   3.957345   4.846224   4.550609
    31  H    3.518868   2.185551   3.289245   4.417541   4.709372
    32  H    2.781998   2.183306   4.398714   5.660765   5.693809
    33  H    5.175771   5.117617   4.263392   3.510863   2.184842
    34  H    6.158928   5.741067   4.051268   2.853500   2.168422
    35  H    4.765108   4.577370   3.316103   2.766104   2.183479
    36  H    6.386041   5.649248   4.065569   2.764977   1.962753
    37  H    5.441805   6.629971   7.900291   8.084924   6.797592
    38  H    4.036571   5.408519   7.074569   7.575980   6.510185
    39  H    4.423571   5.599036   6.639281   6.870997   5.733623
    40  H    5.412257   5.881826   6.436837   6.168884   4.664935
    41  H    5.580674   6.489623   7.925101   8.091466   6.743845
    42  H    4.218034   5.130413   6.954035   7.405780   6.268315
    43  H    5.943715   6.376728   7.604781   7.648203   6.335374
                   11         12         13         14         15
    11  O    0.000000
    12  C    3.795207   0.000000
    13  C    4.520637   5.815314   0.000000
    14  O    4.673887   5.197790   2.434322   0.000000
    15  C    7.055355   5.422293   4.815688   5.247713   0.000000
    16  C    7.803872   6.329521   5.630561   6.526091   1.533088
    17  O    7.467625   6.339795   4.343463   4.832918   1.443717
    18  C    7.907368   5.594391   6.018773   5.920346   1.535779
    19  O    7.791999   5.473152   5.841862   5.202132   2.413777
    20  H    5.247272   3.341369   4.154965   3.294578   3.010897
    21  H    5.593303   4.761429   2.928169   2.602251   2.677980
    22  H    5.274898   4.579512   3.436044   4.495607   2.128137
    23  H    6.281628   4.098118   5.872642   6.364273   2.680178
    24  H    5.746729   2.875442   5.672637   5.482393   2.967821
    25  H    4.217930   3.501788   4.792586   5.709547   4.126104
    26  H    4.848026   2.765853   6.184598   6.561121   4.691465
    27  H    2.532377   2.132632   5.280304   5.488173   5.799873
    28  H    2.843645   4.871980   3.371332   2.499147   6.892818
    29  H    2.746838   5.562433   2.628964   3.208162   6.840237
    30  H    4.525319   1.095339   5.741341   4.852577   4.868131
    31  H    3.429050   1.096407   6.030175   5.167172   6.314507
    32  H    4.527735   1.097227   6.788020   6.280159   5.896925
    33  H    5.395836   6.091290   1.095224   2.708767   4.055072
    34  H    5.028790   6.724185   1.097624   2.688100   5.783660
    35  H    4.223673   5.823507   1.095372   3.388825   4.963531
    36  H    5.149435   6.112858   2.511032   0.972880   5.945170
    37  H    8.849078   7.306126   6.363888   7.209498   2.166534
    38  H    7.869411   6.101947   6.306703   7.145629   2.195366
    39  H    7.515131   6.582305   5.157257   6.442106   2.169824
    40  H    7.609846   6.306553   4.519217   4.514513   1.948344
    41  H    8.946581   6.674348   6.763498   6.769936   2.152255
    42  H    7.851611   5.152532   6.588297   6.452736   2.183500
    43  H    8.669487   6.154118   6.747879   5.962831   3.224484
                   16         17         18         19         20
    16  C    0.000000
    17  O    2.365538   0.000000
    18  C    2.500119   2.403922   0.000000
    19  O    3.744042   2.724737   1.434293   0.000000
    20  H    4.429282   3.447547   3.168844   2.606572   0.000000
    21  H    4.049810   2.383556   3.393335   2.942073   1.751834
    22  H    2.597591   2.707396   3.490264   4.055350   3.044622
    23  H    2.721523   4.069336   3.099125   4.071000   3.663264
    24  H    3.778722   4.203962   2.918892   3.283302   2.407949
    25  H    4.269924   5.094319   5.070134   5.689233   4.115144
    26  H    4.918794   5.917072   5.142904   5.732875   4.314863
    27  H    6.370181   6.656369   6.458935   6.634330   4.397550
    28  H    7.993740   6.813601   7.659659   7.118704   4.685323
    29  H    7.675204   6.703060   7.903125   7.631286   5.319015
    30  H    5.940615   5.745722   4.830950   4.544960   2.561059
    31  H    7.301404   7.098983   6.500099   6.213358   3.916774
    32  H    6.642275   6.974357   5.943720   5.972756   4.157274
    33  H    4.875754   3.375184   5.272628   5.132195   3.892146
    34  H    6.588295   5.140609   6.959133   6.684870   5.065787
    35  H    5.528294   4.681858   6.299441   6.347912   4.622562
    36  H    7.164232   5.350567   6.682434   5.955689   4.229076
    37  H    1.095364   2.580149   2.718906   3.959555   5.170372
    38  H    1.093798   3.346026   2.786546   4.151581   4.732665
    39  H    1.095867   2.626290   3.459815   4.556957   4.816609
    40  H    3.159478   0.974946   2.349004   2.141442   3.136299
    41  H    2.617617   2.679064   1.097342   2.079729   4.213315
    42  H    2.840550   3.367923   1.097297   2.093920   3.375026
    43  H    4.392107   3.461614   1.962604   0.971021   3.440794
                   21         22         23         24         25
    21  H    0.000000
    22  H    2.595535   0.000000
    23  H    4.290391   2.582249   0.000000
    24  H    3.655918   3.054925   1.751522   0.000000
    25  H    4.504977   2.475893   2.492467   3.070604   0.000000
    26  H    5.284292   3.690487   2.343278   2.523782   1.757143
    27  H    5.234672   4.248079   4.253289   3.842459   2.411670
    28  H    4.572502   5.532318   7.161372   6.300132   5.722687
    29  H    4.824398   5.136294   7.088197   6.649187   5.307756
    30  H    4.180568   4.420579   3.923803   2.370346   3.912773
    31  H    5.265341   5.376942   5.169109   3.911907   4.320101
    32  H    5.643390   5.168938   4.141995   3.072173   3.753915
    33  H    2.356290   3.041911   5.540700   5.426759   4.909750
    34  H    3.771818   4.505392   6.967239   6.734496   5.831010
    35  H    3.563887   3.232367   5.655667   5.715309   4.250559
    36  H    3.321671   5.167870   7.211808   6.418132   6.461525
    37  H    4.680144   3.603336   3.675464   4.642530   5.362570
    38  H    4.713711   2.981422   2.115972   3.489549   3.994666
    39  H    4.176463   2.337982   3.154163   4.339041   4.056214
    40  H    2.134606   3.311835   4.520526   4.286225   5.604110
    41  H    4.215981   4.260803   3.854920   3.936616   5.946204
    42  H    4.038510   3.762132   2.558841   2.345482   4.802141
    43  H    3.837052   4.998951   4.782365   3.975241   6.571229
                   26         27         28         29         30
    26  H    0.000000
    27  H    2.400101   0.000000
    28  H    6.509752   4.638255   0.000000
    29  H    6.485447   4.673833   1.771025   0.000000
    30  H    3.229747   3.068173   5.016305   5.856271   0.000000
    31  H    3.732280   2.450095   4.438810   5.345321   1.768991
    32  H    2.523761   2.484985   5.916814   6.533326   1.773301
    33  H    6.268783   5.765329   4.253875   3.710261   5.859316
    34  H    7.238203   6.163644   3.476113   2.629675   6.657499
    35  H    5.808243   4.910563   3.771232   2.610076   5.919119
    36  H    7.429815   6.258954   2.684194   3.207557   5.810166
    37  H    5.947615   7.451778   8.869825   8.568625   6.832756
    38  H    4.356473   6.137117   8.393597   8.106495   5.790228
    39  H    5.053755   6.281052   7.774846   7.223655   6.331250
    40  H    6.273501   6.889394   6.680267   6.802517   5.586111
    41  H    6.050206   7.493376   8.637911   8.816865   5.909242
    42  H    4.532261   6.115395   7.929730   8.221570   4.429888
    43  H    6.473930   7.467155   7.927346   8.530396   5.166516
                   31         32         33         34         35
    31  H    0.000000
    32  H    1.772536   0.000000
    33  H    6.450283   7.024848   0.000000
    34  H    6.821192   7.730533   1.777275   0.000000
    35  H    6.095490   6.709561   1.778447   1.773987   0.000000
    36  H    6.021060   7.201335   2.852236   2.344128   3.528659
    37  H    8.276872   7.606549   5.496992   7.246743   6.337600
    38  H    7.140652   6.238422   5.671911   7.322467   6.106394
    39  H    7.504021   6.956738   4.445787   6.073643   4.904387
    40  H    6.994790   6.989797   3.572873   5.249565   5.049772
    41  H    7.591170   6.976377   5.913262   7.652404   7.043590
    42  H    6.128613   5.316971   5.964227   7.591747   6.768883
    43  H    6.871853   6.578367   6.013394   7.547562   7.293125
                   36         37         38         39         40
    36  H    0.000000
    37  H    7.792435   0.000000
    38  H    7.858795   1.771525   0.000000
    39  H    6.994237   1.774355   1.773559   0.000000
    40  H    5.041945   3.302251   4.041996   3.563190   0.000000
    41  H    7.462480   2.372827   2.960993   3.637110   2.666882
    42  H    7.291608   3.199200   2.690215   3.838010   3.387266
    43  H    6.685564   4.422677   4.742429   5.289583   2.816372
                   41         42         43
    41  H    0.000000
    42  H    1.775763   0.000000
    43  H    2.203353   2.468557   0.000000
 Stoichiometry    C15H24O4
 Framework group  C1[X(C15H24O4)]
 Deg. of freedom   123
 Full point group                 C1      NOp   1
 Largest Abelian subgroup         C1      NOp   1
 Largest concise Abelian subgroup C1      NOp   1
                         Standard orientation:                         
 ---------------------------------------------------------------------
 Center     Atomic      Atomic             Coordinates (Angstroms)
 Number     Number       Type             X           Y           Z
 ---------------------------------------------------------------------
      1          6           0       -1.790729    0.673592   -0.019789
      2          6           0       -1.031782   -0.423135    0.212447
      3          6           0        0.431897   -0.470161    0.544111
      4          6           0        1.332225    0.261238   -0.486330
      5          6           0        1.215829    1.795315   -0.352159
      6          6           0       -0.106563    2.407349   -0.850974
      7          6           0       -1.389475    2.127834   -0.037582
      8          6           0       -3.185802    0.260751   -0.249335
      9          6           0       -3.289800   -1.243260   -0.057504
     10          6           0       -1.826852   -1.721580    0.072198
     11          8           0       -4.122656    1.005607   -0.540103
     12          6           0       -1.332910    2.705032    1.391959
     13          6           0       -1.364736   -2.523321   -1.153858
     14          8           0       -1.594960   -2.484698    1.269246
     15          6           0        2.820920   -0.243158   -0.466840
     16          6           0        3.541167    0.173850   -1.754359
     17          8           0        2.842410   -1.686708   -0.471458
     18          6           0        3.641030    0.227894    0.743180
     19          8           0        3.132921   -0.414640    1.920537
     20          1           0        0.583890   -0.028028    1.536887
     21          1           0        0.732442   -1.515853    0.624071
     22          1           0        0.964936   -0.019290   -1.483784
     23          1           0        2.017781    2.272017   -0.927510
     24          1           0        1.385930    2.080491    0.694807
     25          1           0       -0.274579    2.085513   -1.888078
     26          1           0        0.021246    3.498004   -0.885626
     27          1           0       -2.201758    2.655715   -0.555036
     28          1           0       -3.832679   -1.444526    0.873784
     29          1           0       -3.848300   -1.706568   -0.877677
     30          1           0       -0.581714    2.202608    2.010863
     31          1           0       -2.302380    2.595762    1.892257
     32          1           0       -1.088166    3.774258    1.364320
     33          1           0       -0.297000   -2.759280   -1.092390
     34          1           0       -1.923133   -3.466532   -1.211517
     35          1           0       -1.545835   -1.965980   -2.079285
     36          1           0       -1.978108   -3.368030    1.129895
     37          1           0        4.548832   -0.255170   -1.773762
     38          1           0        3.633611    1.259943   -1.845190
     39          1           0        2.995355   -0.197294   -2.629155
     40          1           0        2.815645   -1.953763    0.465817
     41          1           0        4.688573   -0.059097    0.586818
     42          1           0        3.599582    1.319750    0.844145
     43          1           0        3.837603   -0.410582    2.588585
 ---------------------------------------------------------------------
 Rotational constants (GHZ):      0.5523563      0.2711392      0.2214089
 Standard basis: 6-311+G(d,p) (5D, 7F)
 There are   581 symmetry adapted cartesian basis functions of A   symmetry.
 There are   562 symmetry adapted basis functions of A   symmetry.
   562 basis functions,   876 primitive gaussians,   581 cartesian basis functions
    73 alpha electrons       73 beta electrons
       nuclear repulsion energy      1608.6670985644 Hartrees.
 NAtoms=   43 NActive=   43 NUniq=   43 SFac= 1.00D+00 NAtFMM=   60 NAOKFM=F Big=F
 Integral buffers will be    131072 words long.
 Raffenetti 2 integral format.
 Two-electron integral symmetry is turned on.
 Using the following non-standard input for PCM:
 --- end of non-standard input.
 ------------------------------------------------------------------------------
 Polarizable Continuum Model (PCM)
 =================================
 Model                : PCM (using non-symmetric T matrix).
 Atomic radii         : SMD-Coulomb.
 Polarization charges : Total charges.
 Charge compensation  : None.
 Solution method      : On-the-fly selection.
 Cavity type          : VdW (van der Waals Surface) (Alpha=1.000).
 Cavity algorithm     : GePol (No added spheres)
                        Default sphere list used, NSphG=   43.
                        Lebedev-Laikov grids with approx.  5.0 points / Ang**2.
                        Smoothing algorithm: Karplus/York (Gamma=1.0000).
                        Polarization charges: spherical gaussians, with
                                              point-specific exponents (IZeta= 3).
                        Self-potential: point-specific (ISelfS= 7).
                        Self-field    : sphere-specific E.n sum rule (ISelfD= 2).
 Solvent              : Methanol, Eps=  32.613000 Eps(inf)=   1.765709
 ------------------------------------------------------------------------------
 ------------------------------------------------------------------------------
 Atomic radii for non-electrostatic terms: SMD-CDS.
 ------------------------------------------------------------------------------
 Nuclear repulsion after PCM non-electrostatic terms =     1608.6684879353 Hartrees.
 One-electron integrals computed using PRISM.
 NBasis=   562 RedAO= T EigKep=  1.41D-06  NBF=   562
 NBsUse=   560 1.00D-06 EigRej=  7.84D-07 NBFU=   560
 Initial guess from the checkpoint file:  "DY-202A-7R_31.chk"
 B after Tr=     0.000000    0.000000    0.000000
         Rot=    1.000000    0.000000    0.000000    0.000000 Ang=   0.00 deg.
 Requested convergence on RMS density matrix=1.00D-08 within 128 cycles.
 Requested convergence on MAX density matrix=1.00D-06.
 Requested convergence on             energy=1.00D-06.
 No special actions if energy rises.
 Inv3:  Mode=1 IEnd=    21579372.
 Iteration    1 A*A^-1 deviation from unit magnitude is 5.11D-15 for   2681.
 Iteration    1 A*A^-1 deviation from orthogonality  is 2.61D-15 for   2401    478.
 Iteration    1 A^-1*A deviation from unit magnitude is 5.11D-15 for    671.
 Iteration    1 A^-1*A deviation from orthogonality  is 4.71D-12 for   2460   2450.
 Error on total polarization charges =  0.06938
 SCF Done:  E(RmPW1PW91) =  -887.016226908     A.U. after   13 cycles
            NFock= 13  Conv=0.34D-08     -V/T= 2.0048
 SMD-CDS (non-electrostatic) energy       (kcal/mol) =       0.87
 (included in total energy above)
 DoSCS=F DFT=T ScalE2(SS,OS)=  1.000000  1.000000
 Range of M.O.s used for correlation:     1   560
 NBasis=   562 NAE=    73 NBE=    73 NFC=     0 NFV=     0
 NROrb=    560 NOA=    73 NOB=    73 NVA=   487 NVB=   487

 **** Warning!!: The largest alpha MO coefficient is  0.11334990D+03

 NEqPCM:  Using equilibrium solvation (IEInf=0, Eps=  32.6130, EpsInf=   1.7657)
          Differentiating once with respect to magnetic field using GIAOs.
          Electric field/nuclear overlap derivatives assumed to be zero.
 FoFJK:  IHMeth= 1 ICntrl=    6127 DoSepK=F KAlg= 0 I1Cent=   0 FoldK=F
 IRaf=         1 NMat=   1 IRICut=       1 DoRegI=T DoRafI=F ISym2E= 0.
          There are     3 degrees of freedom in the 1st order CPHF.  IDoFFX=0 NUNeed=     3.
      3 vectors produced by pass  0 Test12= 1.19D-12 3.33D-08 XBig12= 2.54D+02 2.23D+00.
 AX will form     3 AO Fock derivatives at one time.
      3 vectors produced by pass  1 Test12= 1.19D-12 3.33D-08 XBig12= 7.18D-01 2.04D-01.
      3 vectors produced by pass  2 Test12= 1.19D-12 3.33D-08 XBig12= 4.24D-03 3.29D-02.
      3 vectors produced by pass  3 Test12= 1.19D-12 3.33D-08 XBig12= 3.12D-05 1.54D-03.
      3 vectors produced by pass  4 Test12= 1.19D-12 3.33D-08 XBig12= 1.62D-07 9.46D-05.
      3 vectors produced by pass  5 Test12= 1.19D-12 3.33D-08 XBig12= 7.11D-10 4.82D-06.
      3 vectors produced by pass  6 Test12= 1.19D-12 3.33D-08 XBig12= 2.45D-12 4.40D-07.
 InvSVY:  IOpt=1 It=  1 EMax= 1.78D-15
 Solved reduced A of dimension    21 with     3 vectors.
 Calculating GIAO nuclear magnetic shielding tensors.
 SCF GIAO Magnetic shielding tensor (ppm):
      1  C    Isotropic =    33.9918   Anisotropy =   142.4425
   XX=   -31.8770   YX=   -26.8865   ZX=   -31.9447
   XY=   -25.0681   YY=    11.6827   ZY=     4.7097
   XZ=   -32.0619   YZ=    -1.3395   ZZ=   122.1697
   Eigenvalues:   -48.7659    21.7878   128.9535
      2  C    Isotropic =    -7.1006   Anisotropy =   203.2295
   XX=   -76.3139   YX=   -42.7416   ZX=   -43.3229
   XY=   -36.0993   YY=   -60.6088   ZY=    -4.9935
   XZ=   -57.0410   YZ=     3.9905   ZZ=   115.6209
   Eigenvalues:  -115.6130   -34.0745   128.3857
      3  C    Isotropic =   154.9193   Anisotropy =    23.1757
   XX=   158.9077   YX=     5.5869   ZX=    -6.0947
   XY=     3.6884   YY=   139.9626   ZY=    -1.9217
   XZ=    -5.1080   YZ=    -7.6566   ZZ=   165.8877
   Eigenvalues:   138.4340   155.9542   170.3698
      4  C    Isotropic =   135.1808   Anisotropy =    29.5799
   XX=   148.3476   YX=   -13.6480   ZX=     5.1580
   XY=    -8.0410   YY=   126.9276   ZY=     3.3696
   XZ=    10.7339   YZ=    -1.5974   ZZ=   130.2671
   Eigenvalues:   120.5583   130.0834   154.9007
      5  C    Isotropic =   156.0962   Anisotropy =    26.5359
   XX=   150.2209   YX=    -2.1560   ZX=     1.2972
   XY=    -0.7355   YY=   173.5661   ZY=    -2.9582
   XZ=    -1.8212   YZ=    -1.0068   ZZ=   144.5017
   Eigenvalues:   144.3448   150.1570   173.7868
      6  C    Isotropic =   151.8954   Anisotropy =    15.0818
   XX=   153.1226   YX=    -3.6782   ZX=    -9.0533
   XY=    -4.6876   YY=   150.1774   ZY=    -0.7353
   XZ=    -6.0277   YZ=     4.6472   ZZ=   152.3863
   Eigenvalues:   144.6979   149.0385   161.9500
      7  C    Isotropic =   156.2714   Anisotropy =    14.3609
   XX=   152.5891   YX=     2.9624   ZX=    -5.1369
   XY=     3.7316   YY=   155.8311   ZY=     1.0920
   XZ=   -11.8057   YZ=     4.3620   ZZ=   160.3942
   Eigenvalues:   145.3991   157.5699   165.8454
      8  C    Isotropic =   -30.6250   Anisotropy =   156.7012
   XX=   -78.6802   YX=   -11.0747   ZX=   -30.1705
   XY=   -16.6944   YY=   -79.5212   ZY=    19.0851
   XZ=   -24.5867   YZ=    15.7138   ZZ=    66.3264
   Eigenvalues:   -93.3409   -72.3765    73.8425
      9  C    Isotropic =   131.3465   Anisotropy =    32.4568
   XX=   137.9945   YX=   -16.0331   ZX=    -7.7124
   XY=   -12.3753   YY=   139.4389   ZY=     0.3358
   XZ=     1.1700   YZ=    -3.0372   ZZ=   116.6061
   Eigenvalues:   115.3684   125.6868   152.9844
     10  C    Isotropic =   105.1473   Anisotropy =    37.8377
   XX=    99.7089   YX=     1.3704   ZX=    -3.0445
   XY=     1.1600   YY=   103.7960   ZY=   -19.9475
   XZ=     2.8109   YZ=   -24.2685   ZZ=   111.9369
   Eigenvalues:    85.3308    99.7386   130.3724
     11  O    Isotropic =  -160.0376   Anisotropy =   787.8077
   XX=  -461.4323   YX=   149.8976   ZX=  -188.7330
   XY=   107.6332   YY=  -334.1474   ZY=   123.4737
   XZ=  -149.2210   YZ=   132.1094   ZZ=   315.4669
   Eigenvalues:  -590.6071  -254.6733   365.1675
     12  C    Isotropic =   170.9714   Anisotropy =    28.2217
   XX=   154.2022   YX=     4.3113   ZX=    -3.6078
   XY=     7.3004   YY=   177.0929   ZY=     8.4316
   XZ=    -6.6980   YZ=    11.9217   ZZ=   181.6192
   Eigenvalues:   150.8701   172.2583   189.7859
     13  C    Isotropic =   159.9330   Anisotropy =    40.0083
   XX=   144.0552   YX=    -7.9567   ZX=    -8.2297
   XY=   -10.0976   YY=   157.5622   ZY=    14.4851
   XZ=    -4.9872   YZ=    11.0426   ZZ=   178.1815
   Eigenvalues:   139.5336   153.6602   186.6051
     14  O    Isotropic =   247.7640   Anisotropy =    59.2578
   XX=   224.5819   YX=    12.8682   ZX=   -16.8801
   XY=     3.5269   YY=   245.6525   ZY=   -21.6177
   XZ=    -3.7941   YZ=   -20.7163   ZZ=   273.0576
   Eigenvalues:   221.4985   234.5242   287.2692
     15  C    Isotropic =   109.1664   Anisotropy =    48.8486
   XX=   100.0025   YX=    -4.7401   ZX=    -3.6523
   XY=    -3.9366   YY=   141.2545   ZY=     4.7330
   XZ=    -3.7946   YZ=    -3.0863   ZZ=    86.2421
   Eigenvalues:    85.2979   100.4691   141.7321
     16  C    Isotropic =   162.7829   Anisotropy =    44.2503
   XX=   163.5736   YX=     1.2435   ZX=   -15.9353
   XY=     2.3018   YY=   143.3112   ZY=   -10.2993
   XZ=   -14.8942   YZ=   -10.0899   ZZ=   181.4640
   Eigenvalues:   140.5251   155.5406   192.2831
     17  O    Isotropic =   267.0208   Anisotropy =    45.0167
   XX=   267.3837   YX=   -28.9263   ZX=     3.9663
   XY=    -9.1409   YY=   284.5232   ZY=    -7.6823
   XZ=     7.5912   YZ=     7.7459   ZZ=   249.1553
   Eigenvalues:   246.2711   257.7593   297.0319
     18  C    Isotropic =   117.0664   Anisotropy =    56.2695
   XX=   104.8125   YX=     7.3034   ZX=    -9.0998
   XY=    13.5668   YY=    97.4682   ZY=   -13.8260
   XZ=   -12.3721   YZ=    -8.7801   ZZ=   148.9184
   Eigenvalues:    89.8902   106.7295   154.5793
     19  O    Isotropic =   313.0023   Anisotropy =    89.4192
   XX=   331.2752   YX=     7.8656   ZX=    36.2026
   XY=     2.9056   YY=   265.6516   ZY=    21.4462
   XZ=    33.1967   YZ=    -6.0156   ZZ=   342.0801
   Eigenvalues:   264.8087   301.5831   372.6151
     20  H    Isotropic =    29.1459   Anisotropy =     4.4003
   XX=    29.5873   YX=    -0.1183   ZX=     0.2015
   XY=    -0.5488   YY=    26.2695   ZY=     0.3539
   XZ=     1.5548   YZ=     1.9695   ZZ=    31.5808
   Eigenvalues:    25.9538    29.4043    32.0794
     21  H    Isotropic =    28.4068   Anisotropy =     7.9596
   XX=    32.6866   YX=     1.6642   ZX=    -0.9420
   XY=     1.7973   YY=    30.1735   ZY=    -0.8588
   XZ=    -0.4767   YZ=    -1.9477   ZZ=    22.3603
   Eigenvalues:    22.1000    29.4072    33.7132
     22  H    Isotropic =    30.3198   Anisotropy =     2.5034
   XX=    31.6523   YX=     0.1585   ZX=     0.5427
   XY=     0.0105   YY=    27.9211   ZY=     1.4198
   XZ=    -1.2237   YZ=     0.7951   ZZ=    31.3860
   Eigenvalues:    27.5897    31.3810    31.9888
     23  H    Isotropic =    30.0160   Anisotropy =     7.4507
   XX=    33.2399   YX=    -0.1230   ZX=    -3.3797
   XY=     0.6855   YY=    32.0367   ZY=    -3.2260
   XZ=    -3.0215   YZ=    -2.8341   ZZ=    24.7713
   Eigenvalues:    22.8429    32.2219    34.9831
     24  H    Isotropic =    29.8019   Anisotropy =     4.1102
   XX=    30.5797   YX=    -1.5947   ZX=     2.1551
   XY=    -1.4392   YY=    29.6689   ZY=     3.2452
   XZ=     1.1731   YZ=     2.9918   ZZ=    29.1570
   Eigenvalues:    25.3200    31.5436    32.5420
     25  H    Isotropic =    30.1907   Anisotropy =     7.2640
   XX=    29.5275   YX=    -1.2027   ZX=     0.5424
   XY=    -1.3857   YY=    26.3034   ZY=    -1.4424
   XZ=    -0.1827   YZ=    -1.5788   ZZ=    34.7413
   Eigenvalues:    25.6409    29.8979    35.0334
     26  H    Isotropic =    29.8930   Anisotropy =     9.8767
   XX=    28.8678   YX=    -0.4091   ZX=    -0.8564
   XY=    -0.7361   YY=    35.4046   ZY=    -3.2302
   XZ=    -1.3664   YZ=    -3.6404   ZZ=    25.4068
   Eigenvalues:    24.0268    29.1748    36.4775
     27  H    Isotropic =    28.8474   Anisotropy =     9.3154
   XX=    33.2019   YX=    -1.4215   ZX=     2.8356
   XY=    -2.7714   YY=    26.4773   ZY=    -1.3988
   XZ=     2.9841   YZ=    -1.5268   ZZ=    26.8630
   Eigenvalues:    25.1636    26.3210    35.0577
     28  H    Isotropic =    29.0678   Anisotropy =     6.7179
   XX=    31.8839   YX=    -0.0472   ZX=    -2.7684
   XY=    -0.0977   YY=    27.1491   ZY=    -0.4961
   XZ=    -3.0510   YZ=    -2.4496   ZZ=    28.1704
   Eigenvalues:    25.4845    28.1725    33.5464
     29  H    Isotropic =    29.0058   Anisotropy =     5.8365
   XX=    31.6197   YX=    -0.5839   ZX=     2.0470
   XY=     0.1667   YY=    27.9123   ZY=     1.7828
   XZ=     2.9226   YZ=     2.4086   ZZ=    27.4853
   Eigenvalues:    24.9567    29.1638    32.8968
     30  H    Isotropic =    30.2985   Anisotropy =     5.0835
   XX=    29.8101   YX=    -3.3571   ZX=     0.9274
   XY=    -2.7428   YY=    28.5643   ZY=     0.6717
   XZ=     2.9975   YZ=     1.0417   ZZ=    32.5209
   Eigenvalues:    25.5436    31.6643    33.6875
     31  H    Isotropic =    30.7971   Anisotropy =     9.6691
   XX=    32.5919   YX=    -0.8645   ZX=    -4.0020
   XY=    -0.1941   YY=    27.9720   ZY=     1.8006
   XZ=    -5.1825   YZ=     2.8544   ZZ=    31.8274
   Eigenvalues:    26.2497    28.8984    37.2432
     32  H    Isotropic =    30.8655   Anisotropy =    11.1685
   XX=    27.1521   YX=     0.1717   ZX=    -0.9881
   XY=     0.4767   YY=    37.1546   ZY=     2.6322
   XZ=     0.0065   YZ=     4.1699   ZZ=    28.2897
   Eigenvalues:    26.5737    27.7116    38.3111
     33  H    Isotropic =    29.8681   Anisotropy =     6.2690
   XX=    33.9426   YX=     0.3584   ZX=     0.1677
   XY=    -0.8128   YY=    29.0888   ZY=     2.2067
   XZ=    -1.3719   YZ=     3.6549   ZZ=    26.5729
   Eigenvalues:    24.6261    30.9308    34.0474
     34  H    Isotropic =    30.0807   Anisotropy =     9.3402
   XX=    28.7088   YX=     2.2373   ZX=     0.4472
   XY=     3.1128   YY=    33.7826   ZY=     2.6461
   XZ=     0.7108   YZ=     4.2884   ZZ=    27.7507
   Eigenvalues:    25.9973    27.9373    36.3075
     35  H    Isotropic =    30.6414   Anisotropy =     8.1954
   XX=    27.7306   YX=     0.3904   ZX=     0.6319
   XY=     0.2714   YY=    28.1785   ZY=    -0.3450
   XZ=     1.1028   YZ=     0.3294   ZZ=    36.0150
   Eigenvalues:    27.4840    28.3352    36.1050
     36  H    Isotropic =    29.4279   Anisotropy =    17.2693
   XX=    24.6032   YX=     5.9579   ZX=     0.7375
   XY=     5.7346   YY=    38.3206   ZY=    -2.3638
   XZ=     0.2188   YZ=    -3.7134   ZZ=    25.3600
   Eigenvalues:    21.7524    25.5906    40.9408
     37  H    Isotropic =    30.7509   Anisotropy =    10.4707
   XX=    35.9723   YX=    -2.3921   ZX=    -3.0191
   XY=    -1.4354   YY=    26.7016   ZY=    -0.5240
   XZ=    -3.8161   YZ=     0.4467   ZZ=    29.5790
   Eigenvalues:    26.1139    28.4075    37.7314
     38  H    Isotropic =    30.1933   Anisotropy =     8.1215
   XX=    29.1797   YX=     1.3472   ZX=    -3.5444
   XY=     0.9734   YY=    33.0169   ZY=    -2.5131
   XZ=    -3.3814   YZ=    -3.3812   ZZ=    28.3834
   Eigenvalues:    25.0012    29.9712    35.6077
     39  H    Isotropic =    30.6303   Anisotropy =     8.2516
   XX=    29.2283   YX=     0.1704   ZX=    -0.8238
   XY=     0.1231   YY=    26.7389   ZY=     0.8114
   XZ=     0.4199   YZ=     1.9510   ZZ=    35.9235
   Eigenvalues:    26.5245    29.2350    36.1313
     40  H    Isotropic =    27.7955   Anisotropy =    14.2989
   XX=    20.3557   YX=     0.2700   ZX=     0.8695
   XY=    -0.2428   YY=    28.5625   ZY=    -4.8579
   XZ=    -0.1473   YZ=    -5.1426   ZZ=    34.4685
   Eigenvalues:    20.3434    25.7151    37.3282
     41  H    Isotropic =    28.2260   Anisotropy =     7.2716
   XX=    32.5256   YX=     0.6785   ZX=    -0.2906
   XY=     1.6356   YY=    22.9974   ZY=    -2.2587
   XZ=    -1.8397   YZ=    -0.7592   ZZ=    29.1552
   Eigenvalues:    22.5666    29.0378    33.0738
     42  H    Isotropic =    27.5901   Anisotropy =     3.3025
   XX=    27.0203   YX=     1.5853   ZX=     1.1078
   XY=     1.2974   YY=    28.9658   ZY=     0.5987
   XZ=     1.4081   YZ=    -1.0441   ZZ=    26.7842
   Eigenvalues:    25.2616    27.7169    29.7918
     43  H    Isotropic =    29.8131   Anisotropy =    23.3934
   XX=    32.2940   YX=     0.5102   ZX=    10.5456
   XY=     0.7285   YY=    20.9027   ZY=    -2.9578
   XZ=    11.1881   YZ=    -2.0490   ZZ=    36.2425
   Eigenvalues:    19.6140    24.4165    45.4086
 End of Minotr F.D. properties file   721 does not exist.
 End of Minotr F.D. properties file   722 does not exist.
 End of Minotr F.D. properties file   788 does not exist.

 **********************************************************************

            Population analysis using the SCF density.

 **********************************************************************

 Orbital symmetries:
       Occupied  (A) (A) (A) (A) (A) (A) (A) (A) (A) (A) (A) (A)
                 (A) (A) (A) (A) (A) (A) (A) (A) (A) (A) (A) (A)
                 (A) (A) (A) (A) (A) (A) (A) (A) (A) (A) (A) (A)
                 (A) (A) (A) (A) (A) (A) (A) (A) (A) (A) (A) (A)
                 (A) (A) (A) (A) (A) (A) (A) (A) (A) (A) (A) (A)
                 (A) (A) (A) (A) (A) (A) (A) (A) (A) (A) (A) (A)
                 (A)
       Virtual   (A) (A) (A) (A) (A) (A) (A) (A) (A) (A) (A) (A)
                 (A) (A) (A) (A) (A) (A) (A) (A) (A) (A) (A) (A)
                 (A) (A) (A) (A) (A) (A) (A) (A) (A) (A) (A) (A)
                 (A) (A) (A) (A) (A) (A) (A) (A) (A) (A) (A) (A)
                 (A) (A) (A) (A) (A) (A) (A) (A) (A) (A) (A) (A)
                 (A) (A) (A) (A) (A) (A) (A) (A) (A) (A) (A) (A)
                 (A) (A) (A) (A) (A) (A) (A) (A) (A) (A) (A) (A)
                 (A) (A) (A) (A) (A) (A) (A) (A) (A) (A) (A) (A)
                 (A) (A) (A) (A) (A) (A) (A) (A) (A) (A) (A) (A)
                 (A) (A) (A) (A) (A) (A) (A) (A) (A) (A) (A) (A)
                 (A) (A) (A) (A) (A) (A) (A) (A) (A) (A) (A) (A)
                 (A) (A) (A) (A) (A) (A) (A) (A) (A) (A) (A) (A)
                 (A) (A) (A) (A) (A) (A) (A) (A) (A) (A) (A) (A)
                 (A) (A) (A) (A) (A) (A) (A) (A) (A) (A) (A) (A)
                 (A) (A) (A) (A) (A) (A) (A) (A) (A) (A) (A) (A)
                 (A) (A) (A) (A) (A) (A) (A) (A) (A) (A) (A) (A)
                 (A) (A) (A) (A) (A) (A) (A) (A) (A) (A) (A) (A)
                 (A) (A) (A) (A) (A) (A) (A) (A) (A) (A) (A) (A)
                 (A) (A) (A) (A) (A) (A) (A) (A) (A) (A) (A) (A)
                 (A) (A) (A) (A) (A) (A) (A) (A) (A) (A) (A) (A)
                 (A) (A) (A) (A) (A) (A) (A) (A) (A) (A) (A) (A)
                 (A) (A) (A) (A) (A) (A) (A) (A) (A) (A) (A) (A)
                 (A) (A) (A) (A) (A) (A) (A) (A) (A) (A) (A) (A)
                 (A) (A) (A) (A) (A) (A) (A) (A) (A) (A) (A) (A)
                 (A) (A) (A) (A) (A) (A) (A) (A) (A) (A) (A) (A)
                 (A) (A) (A) (A) (A) (A) (A) (A) (A) (A) (A) (A)
                 (A) (A) (A) (A) (A) (A) (A) (A) (A) (A) (A) (A)
                 (A) (A) (A) (A) (A) (A) (A) (A) (A) (A) (A) (A)
                 (A) (A) (A) (A) (A) (A) (A) (A) (A) (A) (A) (A)
                 (A) (A) (A) (A) (A) (A) (A) (A) (A) (A) (A) (A)
                 (A) (A) (A) (A) (A) (A) (A) (A) (A) (A) (A) (A)
                 (A) (A) (A) (A) (A) (A) (A) (A) (A) (A) (A) (A)
                 (A) (A) (A) (A) (A) (A) (A) (A) (A) (A) (A) (A)
                 (A) (A) (A) (A) (A) (A) (A) (A) (A) (A) (A) (A)
                 (A) (A) (A) (A) (A) (A) (A) (A) (A) (A) (A) (A)
                 (A) (A) (A) (A) (A) (A) (A) (A) (A) (A) (A) (A)
                 (A) (A) (A) (A) (A) (A) (A) (A) (A) (A) (A) (A)
                 (A) (A) (A) (A) (A) (A) (A) (A) (A) (A) (A) (A)
                 (A) (A) (A) (A) (A) (A) (A) (A) (A) (A) (A) (A)
                 (A) (A) (A) (A) (A) (A) (A) (A) (A) (A) (A) (A)
                 (A) (A) (A) (A) (A) (A) (A)
 The electronic state is 1-A.
 Alpha  occ. eigenvalues --  -19.22606 -19.22436 -19.21695 -19.21070 -10.32682
 Alpha  occ. eigenvalues --  -10.30686 -10.29578 -10.27605 -10.26471 -10.24263
 Alpha  occ. eigenvalues --  -10.24005 -10.23940 -10.23387 -10.23074 -10.22419
 Alpha  occ. eigenvalues --  -10.22283 -10.22250 -10.21686 -10.21579  -1.07248
 Alpha  occ. eigenvalues --   -1.06824  -1.05968  -1.04060  -0.88971  -0.83902
 Alpha  occ. eigenvalues --   -0.81644  -0.78152  -0.76566  -0.74507  -0.71193
 Alpha  occ. eigenvalues --   -0.70091  -0.67959  -0.65900  -0.62801  -0.59427
 Alpha  occ. eigenvalues --   -0.58158  -0.56240  -0.54125  -0.52006  -0.51828
 Alpha  occ. eigenvalues --   -0.51054  -0.49549  -0.48782  -0.48289  -0.46127
 Alpha  occ. eigenvalues --   -0.45818  -0.44924  -0.44673  -0.44077  -0.42856
 Alpha  occ. eigenvalues --   -0.42193  -0.41462  -0.40448  -0.39896  -0.39785
 Alpha  occ. eigenvalues --   -0.39396  -0.39262  -0.38719  -0.38119  -0.36511
 Alpha  occ. eigenvalues --   -0.36198  -0.36127  -0.35618  -0.34068  -0.33821
 Alpha  occ. eigenvalues --   -0.33371  -0.32523  -0.31871  -0.30951  -0.30121
 Alpha  occ. eigenvalues --   -0.28606  -0.27021  -0.26558
 Alpha virt. eigenvalues --   -0.05275   0.00598   0.01579   0.01964   0.02206
 Alpha virt. eigenvalues --    0.03455   0.03622   0.03785   0.04477   0.04562
 Alpha virt. eigenvalues --    0.05181   0.05494   0.06141   0.06453   0.06721
 Alpha virt. eigenvalues --    0.07011   0.07212   0.07962   0.08501   0.08592
 Alpha virt. eigenvalues --    0.08783   0.09570   0.09883   0.10062   0.10675
 Alpha virt. eigenvalues --    0.10849   0.11607   0.11998   0.12264   0.12449
 Alpha virt. eigenvalues --    0.13062   0.13310   0.13544   0.13852   0.14818
 Alpha virt. eigenvalues --    0.15323   0.15589   0.15949   0.16522   0.16805
 Alpha virt. eigenvalues --    0.16982   0.17370   0.17536   0.17928   0.18094
 Alpha virt. eigenvalues --    0.18342   0.18762   0.19169   0.19263   0.19602
 Alpha virt. eigenvalues --    0.19986   0.20292   0.20462   0.20673   0.20729
 Alpha virt. eigenvalues --    0.21144   0.21588   0.21962   0.22222   0.22423
 Alpha virt. eigenvalues --    0.22608   0.23095   0.23523   0.23839   0.24003
 Alpha virt. eigenvalues --    0.24149   0.24519   0.24742   0.25323   0.25638
 Alpha virt. eigenvalues --    0.26036   0.26118   0.26430   0.26733   0.27028
 Alpha virt. eigenvalues --    0.27371   0.27545   0.27703   0.27944   0.28469
 Alpha virt. eigenvalues --    0.28972   0.29101   0.29568   0.30214   0.30688
 Alpha virt. eigenvalues --    0.30928   0.31146   0.31499   0.31784   0.32498
 Alpha virt. eigenvalues --    0.32721   0.33325   0.33532   0.34007   0.34258
 Alpha virt. eigenvalues --    0.34664   0.35144   0.35361   0.36021   0.36444
 Alpha virt. eigenvalues --    0.36806   0.37465   0.37964   0.38351   0.38895
 Alpha virt. eigenvalues --    0.39384   0.39757   0.39854   0.40227   0.40656
 Alpha virt. eigenvalues --    0.41972   0.42958   0.43353   0.44534   0.44749
 Alpha virt. eigenvalues --    0.45290   0.45667   0.46933   0.48115   0.48410
 Alpha virt. eigenvalues --    0.49023   0.49546   0.50238   0.50613   0.51087
 Alpha virt. eigenvalues --    0.52384   0.53476   0.54230   0.54686   0.55194
 Alpha virt. eigenvalues --    0.55969   0.56801   0.57251   0.57647   0.58678
 Alpha virt. eigenvalues --    0.58940   0.59392   0.60022   0.60992   0.62177
 Alpha virt. eigenvalues --    0.62371   0.63023   0.64859   0.65489   0.65811
 Alpha virt. eigenvalues --    0.66249   0.66748   0.67593   0.68084   0.68593
 Alpha virt. eigenvalues --    0.68967   0.69635   0.70007   0.70243   0.70727
 Alpha virt. eigenvalues --    0.71178   0.71662   0.72058   0.72553   0.73357
 Alpha virt. eigenvalues --    0.73445   0.73956   0.74698   0.74944   0.76231
 Alpha virt. eigenvalues --    0.76291   0.76822   0.76984   0.77210   0.77656
 Alpha virt. eigenvalues --    0.78690   0.79066   0.79369   0.79817   0.80927
 Alpha virt. eigenvalues --    0.81310   0.81616   0.82232   0.83337   0.83856
 Alpha virt. eigenvalues --    0.84491   0.85670   0.86755   0.87464   0.89402
 Alpha virt. eigenvalues --    0.90673   0.91437   0.93541   0.94199   0.96099
 Alpha virt. eigenvalues --    0.97120   0.97920   1.00006   1.00340   1.02269
 Alpha virt. eigenvalues --    1.03836   1.04455   1.06416   1.07690   1.09600
 Alpha virt. eigenvalues --    1.10822   1.12085   1.13299   1.15185   1.16039
 Alpha virt. eigenvalues --    1.16906   1.17175   1.18606   1.19998   1.20279
 Alpha virt. eigenvalues --    1.20763   1.22141   1.23507   1.23870   1.25225
 Alpha virt. eigenvalues --    1.25821   1.26331   1.28212   1.28539   1.29124
 Alpha virt. eigenvalues --    1.29877   1.32334   1.33324   1.33817   1.34663
 Alpha virt. eigenvalues --    1.36100   1.36890   1.38683   1.40511   1.41953
 Alpha virt. eigenvalues --    1.42586   1.43700   1.45528   1.46202   1.46796
 Alpha virt. eigenvalues --    1.47952   1.48872   1.49323   1.49767   1.50443
 Alpha virt. eigenvalues --    1.51543   1.52612   1.53455   1.54747   1.55038
 Alpha virt. eigenvalues --    1.56018   1.56336   1.57081   1.57593   1.58270
 Alpha virt. eigenvalues --    1.59195   1.59526   1.60595   1.61544   1.62233
 Alpha virt. eigenvalues --    1.62745   1.62921   1.63419   1.64614   1.65032
 Alpha virt. eigenvalues --    1.65323   1.65447   1.66155   1.67109   1.67740
 Alpha virt. eigenvalues --    1.68942   1.69328   1.70210   1.70757   1.71729
 Alpha virt. eigenvalues --    1.71820   1.72552   1.73499   1.74018   1.74657
 Alpha virt. eigenvalues --    1.75253   1.76156   1.77144   1.78199   1.78352
 Alpha virt. eigenvalues --    1.79409   1.80144   1.80952   1.81166   1.81783
 Alpha virt. eigenvalues --    1.82753   1.83671   1.84424   1.85655   1.86692
 Alpha virt. eigenvalues --    1.87242   1.88253   1.89745   1.90635   1.91683
 Alpha virt. eigenvalues --    1.92978   1.95370   1.95894   1.96633   1.97355
 Alpha virt. eigenvalues --    1.97807   1.99289   2.01653   2.02270   2.03716
 Alpha virt. eigenvalues --    2.05357   2.05896   2.08503   2.09171   2.10785
 Alpha virt. eigenvalues --    2.11167   2.11546   2.13491   2.14510   2.15112
 Alpha virt. eigenvalues --    2.15729   2.16560   2.16933   2.19035   2.19731
 Alpha virt. eigenvalues --    2.20378   2.21718   2.22055   2.24262   2.24909
 Alpha virt. eigenvalues --    2.26043   2.28056   2.30651   2.31513   2.31695
 Alpha virt. eigenvalues --    2.32304   2.34253   2.34915   2.37225   2.38370
 Alpha virt. eigenvalues --    2.39306   2.41190   2.43839   2.44952   2.45977
 Alpha virt. eigenvalues --    2.47817   2.49557   2.51293   2.51897   2.52762
 Alpha virt. eigenvalues --    2.53452   2.54802   2.55573   2.56173   2.57528
 Alpha virt. eigenvalues --    2.57638   2.58653   2.59144   2.60460   2.61207
 Alpha virt. eigenvalues --    2.62542   2.63490   2.64118   2.65243   2.66069
 Alpha virt. eigenvalues --    2.66315   2.67698   2.68460   2.69390   2.70373
 Alpha virt. eigenvalues --    2.70700   2.71598   2.73363   2.73903   2.74681
 Alpha virt. eigenvalues --    2.77236   2.78322   2.79207   2.79890   2.81841
 Alpha virt. eigenvalues --    2.82562   2.84189   2.84791   2.86662   2.87435
 Alpha virt. eigenvalues --    2.88899   2.89248   2.90521   2.92530   2.92960
 Alpha virt. eigenvalues --    2.94321   2.96601   2.96918   2.98172   2.98768
 Alpha virt. eigenvalues --    3.00063   3.00761   3.02905   3.04830   3.07068
 Alpha virt. eigenvalues --    3.07471   3.09271   3.10398   3.12056   3.12287
 Alpha virt. eigenvalues --    3.14536   3.14911   3.16477   3.17751   3.18701
 Alpha virt. eigenvalues --    3.19446   3.21269   3.23151   3.24704   3.26118
 Alpha virt. eigenvalues --    3.29016   3.29867   3.31056   3.31757   3.33352
 Alpha virt. eigenvalues --    3.36182   3.38414   3.38741   3.40725   3.42894
 Alpha virt. eigenvalues --    3.49423   3.51822   3.61092   3.62422   3.66368
 Alpha virt. eigenvalues --    3.71750   3.80443   3.81419   3.81981   3.83260
 Alpha virt. eigenvalues --    3.84052   3.84481   3.84652   3.86630   3.87760
 Alpha virt. eigenvalues --    3.88199   3.89402   3.91501   3.92896   3.93922
 Alpha virt. eigenvalues --    3.96001   4.02757   4.07198   4.09470   4.13673
 Alpha virt. eigenvalues --    4.16816   4.17703   4.22061   4.28065   4.31189
 Alpha virt. eigenvalues --    4.33784   4.34294   4.37306   4.43213   4.45880
 Alpha virt. eigenvalues --    4.56861   5.11993   5.12272   5.20344   5.22204
 Alpha virt. eigenvalues --    5.26371   5.47682   5.47858   5.48309   5.68980
 Alpha virt. eigenvalues --    5.69771   5.70156   5.77645  23.73620  23.84429
 Alpha virt. eigenvalues --   23.86687  23.90987  23.94914  23.96694  24.00439
 Alpha virt. eigenvalues --   24.01680  24.03266  24.06221  24.06310  24.06880
 Alpha virt. eigenvalues --   24.08439  24.12948  24.28849  50.04364  50.06177
 Alpha virt. eigenvalues --   50.08162  50.13779
          Condensed to atoms (all electrons):
               1          2          3          4          5          6
     1  C   14.067483   2.457196  -2.721675   0.573535   0.596219  -0.026895
     2  C    2.457196  16.512982  -3.217825  -1.523472   0.094800   0.467979
     3  C   -2.721675  -3.217825  10.661283  -1.508535  -0.199662  -0.108196
     4  C    0.573535  -1.523472  -1.508535  13.992941  -1.565762  -0.484232
     5  C    0.596219   0.094800  -0.199662  -1.565762   8.789559  -1.365096
     6  C   -0.026895   0.467979  -0.108196  -0.484232  -1.365096  10.124639
     7  C   -4.577056  -1.439001   1.578034   0.299807  -0.354807  -2.094939
     8  C   -1.354372  -0.599150  -2.559406   0.008402  -0.112451  -0.178229
     9  C    1.136927   2.566106  -0.299884   0.229731   0.148050  -0.046286
    10  C   -3.710212  -9.451745   3.891168  -0.767540  -0.026322   0.331263
    11  O    0.037692   0.098217   0.014491   0.004220  -0.000629   0.014098
    12  C   -0.417364  -0.030108   0.019651  -0.036563  -0.262121   0.005331
    13  C   -0.105516  -0.297124   0.108571  -0.258773  -0.064638   0.034058
    14  O    0.040384   0.438574  -0.238998   0.045957   0.000505  -0.007626
    15  C   -0.082258   0.562549   0.481207  -4.069820   0.020931  -0.486591
    16  C   -0.052974  -0.036979  -0.332739  -0.146882   0.294267   0.068138
    17  O   -0.016482  -0.028971   0.064323  -0.367796   0.056278   0.022550
    18  C   -0.077935  -0.137617  -0.004431   0.911774  -0.306862  -0.011908
    19  O    0.011682   0.040435   0.103585  -0.020228  -0.001319   0.003739
    20  H   -0.026994   0.008336   0.453787  -0.023254  -0.031654  -0.015336
    21  H   -0.003849  -0.094090   0.392603  -0.058571   0.040008   0.014613
    22  H    0.009447  -0.015564  -0.007079   0.457154   0.015216  -0.043434
    23  H   -0.019281   0.008930   0.036374  -0.137389   0.453072  -0.095766
    24  H   -0.017608  -0.026067  -0.007223   0.020801   0.496744  -0.068030
    25  H   -0.013382  -0.017313  -0.003914  -0.002791  -0.042275   0.471046
    26  H    0.034629   0.014176   0.008533   0.010733  -0.080314   0.464655
    27  H   -0.140566   0.021775   0.008703   0.015406  -0.021907  -0.038884
    28  H   -0.011039  -0.030032   0.007732   0.001066  -0.000097  -0.000958
    29  H    0.046714   0.002383   0.010482   0.000128  -0.000533   0.001127
    30  H   -0.084153  -0.012388   0.006165   0.026968  -0.001573  -0.074482
    31  H   -0.059933   0.006583   0.016199  -0.008651   0.002538   0.029184
    32  H    0.075278   0.017775  -0.005473  -0.006098   0.002029   0.028149
    33  H   -0.019740  -0.086548   0.033907  -0.007043  -0.002190   0.002274
    34  H    0.011518   0.106348  -0.009731   0.000126   0.000294  -0.000602
    35  H   -0.003983  -0.017148  -0.019176   0.007725   0.001464   0.002665
    36  H   -0.003087  -0.281769   0.062945  -0.007091   0.000576   0.001677
    37  H    0.000888   0.000008  -0.001952   0.110102  -0.001253   0.000406
    38  H   -0.000720  -0.002014  -0.001083  -0.064478  -0.008223   0.006024
    39  H    0.001694   0.000224   0.008663  -0.031449   0.018129  -0.007401
    40  H   -0.000908   0.000309  -0.010812  -0.035820   0.026745  -0.001628
    41  H    0.000864  -0.001384  -0.006248   0.111361  -0.008470   0.001299
    42  H    0.003551   0.002941   0.003238  -0.139372   0.035808   0.006548
    43  H   -0.002032  -0.001788  -0.021518   0.004674  -0.003517  -0.000440
               7          8          9         10         11         12
     1  C   -4.577056  -1.354372   1.136927  -3.710212   0.037692  -0.417364
     2  C   -1.439001  -0.599150   2.566106  -9.451745   0.098217  -0.030108
     3  C    1.578034  -2.559406  -0.299884   3.891168   0.014491   0.019651
     4  C    0.299807   0.008402   0.229731  -0.767540   0.004220  -0.036563
     5  C   -0.354807  -0.112451   0.148050  -0.026322  -0.000629  -0.262121
     6  C   -2.094939  -0.178229  -0.046286   0.331263   0.014098   0.005331
     7  C   12.066527  -0.778893  -0.617699   0.596278  -0.061424   0.298201
     8  C   -0.778893  13.358897  -2.468721   0.091994   0.260633   0.043788
     9  C   -0.617699  -2.468721  11.837181  -5.393649  -0.024338  -0.141614
    10  C    0.596278   0.091994  -5.393649  19.631368  -0.100017   0.132402
    11  O   -0.061424   0.260633  -0.024338  -0.100017   8.233533  -0.051444
    12  C    0.298201   0.043788  -0.141614   0.132402  -0.051444   6.122559
    13  C   -0.080873   0.266133  -0.923770   0.372495  -0.004637   0.008966
    14  O    0.018130   0.029673  -0.188728   0.087793  -0.001564  -0.004388
    15  C    0.524030   0.058307  -0.005398  -0.360583  -0.000735  -0.004055
    16  C   -0.014593  -0.005934  -0.000318   0.057956   0.000031  -0.002896
    17  O   -0.008114   0.001045  -0.004937   0.052870  -0.000003   0.000538
    18  C    0.005383  -0.004127  -0.015596   0.042886  -0.000043   0.009287
    19  O   -0.006474   0.000411  -0.000716  -0.011388  -0.000002   0.000935
    20  H    0.019218  -0.011729   0.011249  -0.018712   0.000001  -0.008421
    21  H   -0.010435   0.016100  -0.015602   0.094246   0.000035  -0.001248
    22  H   -0.001370  -0.008282   0.007449  -0.002502   0.000013  -0.000758
    23  H    0.052488  -0.001102   0.000235   0.002042  -0.000005   0.000872
    24  H    0.012670  -0.001692   0.000160  -0.006251  -0.000003   0.000708
    25  H   -0.034830   0.012014   0.002507  -0.006649  -0.000045  -0.002478
    26  H   -0.092274  -0.005302   0.000623   0.002898   0.000010  -0.010536
    27  H    0.500299  -0.022746  -0.009937   0.023517   0.012591  -0.011162
    28  H    0.015914  -0.033008   0.460634  -0.044811  -0.002706   0.000454
    29  H    0.011195  -0.123409   0.466917  -0.083723  -0.001418  -0.000011
    30  H    0.114392   0.002037  -0.001115  -0.006621  -0.000130   0.408254
    31  H    0.015335  -0.040193   0.003610  -0.000533   0.001339   0.414866
    32  H   -0.184176   0.001888   0.000019   0.004487   0.000306   0.437983
    33  H   -0.003629  -0.008681   0.004827   0.050240   0.000063   0.000120
    34  H    0.000024  -0.007607  -0.025006  -0.131952   0.000054   0.000092
    35  H    0.002687   0.030014  -0.002217  -0.023311  -0.000030  -0.000319
    36  H   -0.000986  -0.037697   0.028214   0.303769   0.000144   0.000833
    37  H   -0.000367   0.000049  -0.000003  -0.000072   0.000000   0.000038
    38  H    0.002886   0.000047   0.000017  -0.000553   0.000000   0.000473
    39  H   -0.002446  -0.000179   0.000167   0.000734   0.000000  -0.000257
    40  H    0.000199  -0.000479   0.001391   0.006363   0.000000  -0.000070
    41  H   -0.001059   0.000020   0.000001  -0.000219   0.000000   0.000068
    42  H    0.003678   0.000435  -0.000006  -0.000840   0.000000   0.000587
    43  H    0.000121   0.000047  -0.000077   0.002674   0.000000   0.000003
              13         14         15         16         17         18
     1  C   -0.105516   0.040384  -0.082258  -0.052974  -0.016482  -0.077935
     2  C   -0.297124   0.438574   0.562549  -0.036979  -0.028971  -0.137617
     3  C    0.108571  -0.238998   0.481207  -0.332739   0.064323  -0.004431
     4  C   -0.258773   0.045957  -4.069820  -0.146882  -0.367796   0.911774
     5  C   -0.064638   0.000505   0.020931   0.294267   0.056278  -0.306862
     6  C    0.034058  -0.007626  -0.486591   0.068138   0.022550  -0.011908
     7  C   -0.080873   0.018130   0.524030  -0.014593  -0.008114   0.005383
     8  C    0.266133   0.029673   0.058307  -0.005934   0.001045  -0.004127
     9  C   -0.923770  -0.188728  -0.005398  -0.000318  -0.004937  -0.015596
    10  C    0.372495   0.087793  -0.360583   0.057956   0.052870   0.042886
    11  O   -0.004637  -0.001564  -0.000735   0.000031  -0.000003  -0.000043
    12  C    0.008966  -0.004388  -0.004055  -0.002896   0.000538   0.009287
    13  C    6.665195  -0.162067  -0.022060  -0.000290   0.004763   0.019574
    14  O   -0.162067   7.986403   0.007692  -0.000857  -0.000480  -0.000914
    15  C   -0.022060   0.007692  11.123271  -1.185973   0.566720  -0.978927
    16  C   -0.000290  -0.000857  -1.185973   7.494183  -0.250652  -0.656224
    17  O    0.004763  -0.000480   0.566720  -0.250652   8.040638  -0.089403
    18  C    0.019574  -0.000914  -0.978927  -0.656224  -0.089403   6.875298
    19  O    0.001561  -0.000296  -0.190255   0.029203  -0.011697   0.091791
    20  H   -0.009104   0.000927   0.030322   0.001353  -0.002223   0.001254
    21  H    0.006319   0.002825  -0.035576   0.009891   0.018813  -0.014152
    22  H   -0.006782   0.000097  -0.046527  -0.007470  -0.008362   0.003608
    23  H    0.000305   0.000010   0.083023  -0.021549   0.000389  -0.013706
    24  H   -0.000211   0.000037  -0.051608  -0.001714  -0.000621   0.019158
    25  H   -0.001612   0.000033  -0.006101   0.000092  -0.000125  -0.000073
    26  H   -0.000454   0.000003  -0.001631   0.001817   0.000050   0.000075
    27  H    0.001067   0.000015   0.000456  -0.000089  -0.000007  -0.000021
    28  H   -0.015065  -0.005161   0.000044   0.000007   0.000001  -0.000004
    29  H    0.018165   0.001557  -0.000127  -0.000019   0.000001   0.000005
    30  H   -0.000544  -0.000034   0.007362  -0.000469  -0.000033   0.000033
    31  H   -0.000137   0.000050   0.000376   0.000005   0.000000  -0.000057
    32  H    0.000135  -0.000012  -0.002829   0.000111  -0.000001   0.000206
    33  H    0.420131  -0.010952  -0.001933  -0.002227   0.003189   0.001576
    34  H    0.442557  -0.004641   0.000196  -0.000077  -0.000086  -0.000129
    35  H    0.382401   0.011216  -0.000041   0.000290   0.000214  -0.000205
    36  H   -0.035156   0.239394  -0.001823   0.000052   0.000057  -0.000029
    37  H    0.000107   0.000000  -0.149235   0.421058  -0.006945  -0.006606
    38  H   -0.000088   0.000000   0.013455   0.411009   0.012802  -0.003071
    39  H   -0.000850  -0.000007  -0.023602   0.423673  -0.013870  -0.000937
    40  H   -0.003235  -0.000099   0.056391   0.077273   0.251948  -0.072361
    41  H    0.000022  -0.000001  -0.169414  -0.018239  -0.013841   0.480122
    42  H   -0.000065  -0.000001   0.012497   0.005337   0.012330   0.427459
    43  H   -0.000073   0.000019  -0.007506   0.004184   0.003589   0.082450
              19         20         21         22         23         24
     1  C    0.011682  -0.026994  -0.003849   0.009447  -0.019281  -0.017608
     2  C    0.040435   0.008336  -0.094090  -0.015564   0.008930  -0.026067
     3  C    0.103585   0.453787   0.392603  -0.007079   0.036374  -0.007223
     4  C   -0.020228  -0.023254  -0.058571   0.457154  -0.137389   0.020801
     5  C   -0.001319  -0.031654   0.040008   0.015216   0.453072   0.496744
     6  C    0.003739  -0.015336   0.014613  -0.043434  -0.095766  -0.068030
     7  C   -0.006474   0.019218  -0.010435  -0.001370   0.052488   0.012670
     8  C    0.000411  -0.011729   0.016100  -0.008282  -0.001102  -0.001692
     9  C   -0.000716   0.011249  -0.015602   0.007449   0.000235   0.000160
    10  C   -0.011388  -0.018712   0.094246  -0.002502   0.002042  -0.006251
    11  O   -0.000002   0.000001   0.000035   0.000013  -0.000005  -0.000003
    12  C    0.000935  -0.008421  -0.001248  -0.000758   0.000872   0.000708
    13  C    0.001561  -0.009104   0.006319  -0.006782   0.000305  -0.000211
    14  O   -0.000296   0.000927   0.002825   0.000097   0.000010   0.000037
    15  C   -0.190255   0.030322  -0.035576  -0.046527   0.083023  -0.051608
    16  C    0.029203   0.001353   0.009891  -0.007470  -0.021549  -0.001714
    17  O   -0.011697  -0.002223   0.018813  -0.008362   0.000389  -0.000621
    18  C    0.091791   0.001254  -0.014152   0.003608  -0.013706   0.019158
    19  O    8.207860  -0.009088  -0.001875  -0.001443   0.000976   0.002149
    20  H   -0.009088   0.404016  -0.026586   0.003295   0.000111   0.000940
    21  H   -0.001875  -0.026586   0.479783  -0.000236  -0.000217   0.000197
    22  H   -0.001443   0.003295  -0.000236   0.442259  -0.003971   0.003782
    23  H    0.000976   0.000111  -0.000217  -0.003971   0.503035  -0.030114
    24  H    0.002149   0.000940   0.000197   0.003782  -0.030114   0.450197
    25  H   -0.000006   0.000169  -0.000050   0.002787  -0.005088   0.004743
    26  H    0.000012  -0.000047  -0.000003   0.000297  -0.005233  -0.003910
    27  H    0.000001  -0.000118   0.000009  -0.000212  -0.000119  -0.000050
    28  H    0.000000   0.000041  -0.000008  -0.000001   0.000000   0.000000
    29  H    0.000000  -0.000011   0.000030  -0.000005   0.000000   0.000000
    30  H   -0.000388  -0.000735  -0.000055  -0.000106   0.000020  -0.001918
    31  H    0.000007   0.000103  -0.000001   0.000013   0.000002  -0.000052
    32  H    0.000011  -0.000040   0.000009   0.000016  -0.000149   0.000588
    33  H    0.000011   0.000046   0.001159   0.000234   0.000000   0.000006
    34  H   -0.000005  -0.000002  -0.000425  -0.000030   0.000000   0.000000
    35  H    0.000003   0.000013   0.000411   0.000741  -0.000002   0.000002
    36  H    0.000039  -0.000158   0.000076   0.000012   0.000000   0.000001
    37  H    0.000598   0.000001  -0.000058  -0.000084  -0.000242  -0.000070
    38  H    0.000133   0.000032  -0.000027   0.000280   0.004061   0.000303
    39  H   -0.000807   0.000007   0.000089   0.003532   0.000575   0.000042
    40  H    0.008953  -0.000164   0.002132   0.000980   0.000078   0.000198
    41  H   -0.047351  -0.000352  -0.000163  -0.000324  -0.000256   0.000175
    42  H   -0.037147   0.001079   0.000025   0.000420  -0.001371  -0.002421
    43  H    0.201407  -0.000065   0.000249  -0.000015  -0.000055   0.000000
              25         26         27         28         29         30
     1  C   -0.013382   0.034629  -0.140566  -0.011039   0.046714  -0.084153
     2  C   -0.017313   0.014176   0.021775  -0.030032   0.002383  -0.012388
     3  C   -0.003914   0.008533   0.008703   0.007732   0.010482   0.006165
     4  C   -0.002791   0.010733   0.015406   0.001066   0.000128   0.026968
     5  C   -0.042275  -0.080314  -0.021907  -0.000097  -0.000533  -0.001573
     6  C    0.471046   0.464655  -0.038884  -0.000958   0.001127  -0.074482
     7  C   -0.034830  -0.092274   0.500299   0.015914   0.011195   0.114392
     8  C    0.012014  -0.005302  -0.022746  -0.033008  -0.123409   0.002037
     9  C    0.002507   0.000623  -0.009937   0.460634   0.466917  -0.001115
    10  C   -0.006649   0.002898   0.023517  -0.044811  -0.083723  -0.006621
    11  O   -0.000045   0.000010   0.012591  -0.002706  -0.001418  -0.000130
    12  C   -0.002478  -0.010536  -0.011162   0.000454  -0.000011   0.408254
    13  C   -0.001612  -0.000454   0.001067  -0.015065   0.018165  -0.000544
    14  O    0.000033   0.000003   0.000015  -0.005161   0.001557  -0.000034
    15  C   -0.006101  -0.001631   0.000456   0.000044  -0.000127   0.007362
    16  C    0.000092   0.001817  -0.000089   0.000007  -0.000019  -0.000469
    17  O   -0.000125   0.000050  -0.000007   0.000001   0.000001  -0.000033
    18  C   -0.000073   0.000075  -0.000021  -0.000004   0.000005   0.000033
    19  O   -0.000006   0.000012   0.000001   0.000000   0.000000  -0.000388
    20  H    0.000169  -0.000047  -0.000118   0.000041  -0.000011  -0.000735
    21  H   -0.000050  -0.000003   0.000009  -0.000008   0.000030  -0.000055
    22  H    0.002787   0.000297  -0.000212  -0.000001  -0.000005  -0.000106
    23  H   -0.005088  -0.005233  -0.000119   0.000000   0.000000   0.000020
    24  H    0.004743  -0.003910  -0.000050   0.000000   0.000000  -0.001918
    25  H    0.471778  -0.027713  -0.006792   0.000004  -0.000006  -0.000095
    26  H   -0.027713   0.489141  -0.005020   0.000000  -0.000002   0.000224
    27  H   -0.006792  -0.005020   0.486332  -0.000022   0.000008   0.005246
    28  H    0.000004   0.000000  -0.000022   0.406020  -0.016559   0.000000
    29  H   -0.000006  -0.000002   0.000008  -0.016559   0.425060   0.000002
    30  H   -0.000095   0.000224   0.005246   0.000000   0.000002   0.470941
    31  H   -0.000250  -0.000129  -0.007078   0.000038   0.000001  -0.028673
    32  H    0.000155   0.003202  -0.002705  -0.000002   0.000001  -0.027310
    33  H   -0.000001  -0.000001  -0.000001  -0.000221   0.000375  -0.000001
    34  H    0.000003   0.000000  -0.000001   0.000389   0.001056   0.000000
    35  H   -0.000015  -0.000001  -0.000006   0.000131  -0.000296   0.000000
    36  H   -0.000001   0.000000   0.000001  -0.000265   0.000254  -0.000008
    37  H   -0.000011  -0.000001   0.000000   0.000000   0.000000   0.000000
    38  H    0.000114   0.000002  -0.000002   0.000000   0.000000  -0.000001
    39  H    0.000045   0.000008   0.000000   0.000000   0.000000   0.000000
    40  H    0.000008  -0.000002   0.000000   0.000000   0.000000   0.000006
    41  H    0.000001  -0.000002   0.000000   0.000000   0.000000  -0.000003
    42  H   -0.000015   0.000012  -0.000001   0.000000   0.000000   0.000018
    43  H    0.000000   0.000000   0.000000   0.000000   0.000000   0.000008
              31         32         33         34         35         36
     1  C   -0.059933   0.075278  -0.019740   0.011518  -0.003983  -0.003087
     2  C    0.006583   0.017775  -0.086548   0.106348  -0.017148  -0.281769
     3  C    0.016199  -0.005473   0.033907  -0.009731  -0.019176   0.062945
     4  C   -0.008651  -0.006098  -0.007043   0.000126   0.007725  -0.007091
     5  C    0.002538   0.002029  -0.002190   0.000294   0.001464   0.000576
     6  C    0.029184   0.028149   0.002274  -0.000602   0.002665   0.001677
     7  C    0.015335  -0.184176  -0.003629   0.000024   0.002687  -0.000986
     8  C   -0.040193   0.001888  -0.008681  -0.007607   0.030014  -0.037697
     9  C    0.003610   0.000019   0.004827  -0.025006  -0.002217   0.028214
    10  C   -0.000533   0.004487   0.050240  -0.131952  -0.023311   0.303769
    11  O    0.001339   0.000306   0.000063   0.000054  -0.000030   0.000144
    12  C    0.414866   0.437983   0.000120   0.000092  -0.000319   0.000833
    13  C   -0.000137   0.000135   0.420131   0.442557   0.382401  -0.035156
    14  O    0.000050  -0.000012  -0.010952  -0.004641   0.011216   0.239394
    15  C    0.000376  -0.002829  -0.001933   0.000196  -0.000041  -0.001823
    16  C    0.000005   0.000111  -0.002227  -0.000077   0.000290   0.000052
    17  O    0.000000  -0.000001   0.003189  -0.000086   0.000214   0.000057
    18  C   -0.000057   0.000206   0.001576  -0.000129  -0.000205  -0.000029
    19  O    0.000007   0.000011   0.000011  -0.000005   0.000003   0.000039
    20  H    0.000103  -0.000040   0.000046  -0.000002   0.000013  -0.000158
    21  H   -0.000001   0.000009   0.001159  -0.000425   0.000411   0.000076
    22  H    0.000013   0.000016   0.000234  -0.000030   0.000741   0.000012
    23  H    0.000002  -0.000149   0.000000   0.000000  -0.000002   0.000000
    24  H   -0.000052   0.000588   0.000006   0.000000   0.000002   0.000001
    25  H   -0.000250   0.000155  -0.000001   0.000003  -0.000015  -0.000001
    26  H   -0.000129   0.003202  -0.000001   0.000000  -0.000001   0.000000
    27  H   -0.007078  -0.002705  -0.000001  -0.000001  -0.000006   0.000001
    28  H    0.000038  -0.000002  -0.000221   0.000389   0.000131  -0.000265
    29  H    0.000001   0.000001   0.000375   0.001056  -0.000296   0.000254
    30  H   -0.028673  -0.027310  -0.000001   0.000000   0.000000  -0.000008
    31  H    0.487288  -0.021122   0.000000   0.000000   0.000000   0.000000
    32  H   -0.021122   0.490938   0.000000   0.000000   0.000000   0.000000
    33  H    0.000000   0.000000   0.462545  -0.027112  -0.022214   0.001312
    34  H    0.000000   0.000000  -0.027112   0.461324  -0.022279  -0.001025
    35  H    0.000000   0.000000  -0.022214  -0.022279   0.465247   0.000644
    36  H    0.000000   0.000000   0.001312  -0.001025   0.000644   0.435692
    37  H    0.000000   0.000000   0.000000   0.000000   0.000000   0.000000
    38  H    0.000000  -0.000001  -0.000001   0.000000   0.000000   0.000000
    39  H    0.000000   0.000000  -0.000007   0.000001   0.000014   0.000000
    40  H    0.000000   0.000000  -0.000363   0.000017   0.000004   0.000006
    41  H    0.000000   0.000000   0.000001   0.000000   0.000000   0.000000
    42  H   -0.000002  -0.000010  -0.000002   0.000000   0.000000   0.000000
    43  H    0.000000   0.000000  -0.000002   0.000000   0.000000   0.000000
              37         38         39         40         41         42
     1  C    0.000888  -0.000720   0.001694  -0.000908   0.000864   0.003551
     2  C    0.000008  -0.002014   0.000224   0.000309  -0.001384   0.002941
     3  C   -0.001952  -0.001083   0.008663  -0.010812  -0.006248   0.003238
     4  C    0.110102  -0.064478  -0.031449  -0.035820   0.111361  -0.139372
     5  C   -0.001253  -0.008223   0.018129   0.026745  -0.008470   0.035808
     6  C    0.000406   0.006024  -0.007401  -0.001628   0.001299   0.006548
     7  C   -0.000367   0.002886  -0.002446   0.000199  -0.001059   0.003678
     8  C    0.000049   0.000047  -0.000179  -0.000479   0.000020   0.000435
     9  C   -0.000003   0.000017   0.000167   0.001391   0.000001  -0.000006
    10  C   -0.000072  -0.000553   0.000734   0.006363  -0.000219  -0.000840
    11  O    0.000000   0.000000   0.000000   0.000000   0.000000   0.000000
    12  C    0.000038   0.000473  -0.000257  -0.000070   0.000068   0.000587
    13  C    0.000107  -0.000088  -0.000850  -0.003235   0.000022  -0.000065
    14  O    0.000000   0.000000  -0.000007  -0.000099  -0.000001  -0.000001
    15  C   -0.149235   0.013455  -0.023602   0.056391  -0.169414   0.012497
    16  C    0.421058   0.411009   0.423673   0.077273  -0.018239   0.005337
    17  O   -0.006945   0.012802  -0.013870   0.251948  -0.013841   0.012330
    18  C   -0.006606  -0.003071  -0.000937  -0.072361   0.480122   0.427459
    19  O    0.000598   0.000133  -0.000807   0.008953  -0.047351  -0.037147
    20  H    0.000001   0.000032   0.000007  -0.000164  -0.000352   0.001079
    21  H   -0.000058  -0.000027   0.000089   0.002132  -0.000163   0.000025
    22  H   -0.000084   0.000280   0.003532   0.000980  -0.000324   0.000420
    23  H   -0.000242   0.004061   0.000575   0.000078  -0.000256  -0.001371
    24  H   -0.000070   0.000303   0.000042   0.000198   0.000175  -0.002421
    25  H   -0.000011   0.000114   0.000045   0.000008   0.000001  -0.000015
    26  H   -0.000001   0.000002   0.000008  -0.000002  -0.000002   0.000012
    27  H    0.000000  -0.000002   0.000000   0.000000   0.000000  -0.000001
    28  H    0.000000   0.000000   0.000000   0.000000   0.000000   0.000000
    29  H    0.000000   0.000000   0.000000   0.000000   0.000000   0.000000
    30  H    0.000000  -0.000001   0.000000   0.000006  -0.000003   0.000018
    31  H    0.000000   0.000000   0.000000   0.000000   0.000000  -0.000002
    32  H    0.000000  -0.000001   0.000000   0.000000   0.000000  -0.000010
    33  H    0.000000  -0.000001  -0.000007  -0.000363   0.000001  -0.000002
    34  H    0.000000   0.000000   0.000001   0.000017   0.000000   0.000000
    35  H    0.000000   0.000000   0.000014   0.000004   0.000000   0.000000
    36  H    0.000000   0.000000   0.000000   0.000006   0.000000   0.000000
    37  H    0.479116  -0.022030  -0.022372   0.000275   0.004243  -0.000146
    38  H   -0.022030   0.479204  -0.024290  -0.000192  -0.000409   0.002134
    39  H   -0.022372  -0.024290   0.466008   0.000682   0.000317  -0.000464
    40  H    0.000275  -0.000192   0.000682   0.401618   0.004411  -0.001228
    41  H    0.004243  -0.000409   0.000317   0.004411   0.507153  -0.038970
    42  H   -0.000146   0.002134  -0.000464  -0.001228  -0.038970   0.494136
    43  H   -0.000011  -0.000026  -0.000008  -0.002553  -0.007411  -0.003476
              43
     1  C   -0.002032
     2  C   -0.001788
     3  C   -0.021518
     4  C    0.004674
     5  C   -0.003517
     6  C   -0.000440
     7  C    0.000121
     8  C    0.000047
     9  C   -0.000077
    10  C    0.002674
    11  O    0.000000
    12  C    0.000003
    13  C   -0.000073
    14  O    0.000019
    15  C   -0.007506
    16  C    0.004184
    17  O    0.003589
    18  C    0.082450
    19  O    0.201407
    20  H   -0.000065
    21  H    0.000249
    22  H   -0.000015
    23  H   -0.000055
    24  H    0.000000
    25  H    0.000000
    26  H    0.000000
    27  H    0.000000
    28  H    0.000000
    29  H    0.000000
    30  H    0.000008
    31  H    0.000000
    32  H    0.000000
    33  H   -0.000002
    34  H    0.000000
    35  H    0.000000
    36  H    0.000000
    37  H   -0.000011
    38  H   -0.000026
    39  H   -0.000008
    40  H   -0.002553
    41  H   -0.007411
    42  H   -0.003476
    43  H    0.430714
 Mulliken charges:
               1
     1  C    0.444312
     2  C   -0.080528
     3  C   -0.686085
     4  C    0.438997
     5  C   -0.631556
     6  C   -0.944502
     7  C    0.227950
     8  C    0.181456
     9  C   -0.720401
    10  C    0.368764
    11  O   -0.428298
    12  C   -0.921196
    13  C   -0.759403
    14  O   -0.284469
    15  C    0.335780
    16  C   -0.560765
    17  O   -0.288463
    18  C   -0.576602
    19  O   -0.365014
    20  H    0.248491
    21  H    0.183603
    22  H    0.202923
    23  H    0.189017
    24  H    0.205960
    25  H    0.206132
    26  H    0.201475
    27  H    0.192018
    28  H    0.267485
    29  H    0.240662
    30  H    0.199159
    31  H    0.189272
    32  H    0.186643
    33  H    0.210852
    34  H    0.206711
    35  H    0.205354
    36  H    0.293396
    37  H    0.194569
    38  H    0.194231
    39  H    0.204342
    40  H    0.289925
    41  H    0.204060
    42  H    0.213306
    43  H    0.320436
 Sum of Mulliken charges =   0.00000
 Mulliken charges with hydrogens summed into heavy atoms:
               1
     1  C    0.444312
     2  C   -0.080528
     3  C   -0.253990
     4  C    0.641920
     5  C   -0.236579
     6  C   -0.536894
     7  C    0.419968
     8  C    0.181456
     9  C   -0.212253
    10  C    0.368764
    11  O   -0.428298
    12  C   -0.346121
    13  C   -0.136487
    14  O    0.008927
    15  C    0.335780
    16  C    0.032377
    17  O    0.001463
    18  C   -0.159236
    19  O   -0.044578
 Electronic spatial extent (au):  <R**2>=           5343.4822
 Charge=              0.0000 electrons
 Dipole moment (field-independent basis, Debye):
    X=              6.5137    Y=             -1.1427    Z=              0.8910  Tot=              6.6729
 Quadrupole moment (field-independent basis, Debye-Ang):
   XX=           -122.0596   YY=           -107.9541   ZZ=           -115.2310
   XY=             24.7700   XZ=              6.7476   YZ=              0.9278
 Traceless Quadrupole moment (field-independent basis, Debye-Ang):
   XX=             -6.9781   YY=              7.1275   ZZ=             -0.1494
   XY=             24.7700   XZ=              6.7476   YZ=              0.9278
 Octapole moment (field-independent basis, Debye-Ang**2):
  XXX=            212.1762  YYY=            -45.3811  ZZZ=             12.7432  XYY=            -23.5446
  XXY=            -55.2776  XXZ=             70.8490  XZZ=             29.0328  YZZ=             -1.2081
  YYZ=             10.1607  XYZ=            -21.5816
 Hexadecapole moment (field-independent basis, Debye-Ang**3):
 XXXX=          -4432.6987 YYYY=          -1735.9501 ZZZZ=           -769.0474 XXXY=            312.9577
 XXXZ=            120.6044 YYYX=            135.8674 YYYZ=            -51.5222 ZZZX=            103.1527
 ZZZY=             -8.0904 XXYY=          -1023.8897 XXZZ=           -741.6886 YYZZ=           -470.4256
 XXYZ=            -19.9319 YYXZ=             17.8965 ZZXY=              0.1519
 N-N= 1.608668487935D+03 E-N=-5.287513422815D+03  KE= 8.827900358711D+02
 1\1\GINC-SNODE43\SP\RmPW1PW91\6-311+G(d,p)\C15H24O4\ROOT\25-Jan-2024\0
 \\# nmr=giao mpw1pw91/6-311+g(d,p) scrf(smd,solvent=methanol,read) gue
 ss=read geom=check\\NMR calculation\\0,1\C,0,-1.7497544787,0.680463764
 7,-0.0293725903\C,0,-0.9871189469,-0.4210166362,0.1652331409\C,0,0.468
 8703324,-0.4740360204,0.5283498443\C,0,1.386498868,0.3149025677,-0.442
 6687969\C,0,1.2540756456,1.8393802647,-0.2344023083\C,0,-0.0615919399,
 2.4661263608,-0.7327287757\C,0,-1.360506131,2.1366377598,0.0352938215\
 C,0,-3.1356246094,0.2695650311,-0.3120095574\C,0,-3.2312985037,-1.2429
 202158,-0.1984343345\C,0,-1.7677378832,-1.716500441,-0.0586436528\O,0,
 -4.071790729,1.0212845067,-0.5868984782\C,0,-1.3417941568,2.6414553707
 ,1.4929479106\C,0,-1.270718067,-2.4520470367,-1.3122366681\O,0,-1.5570
 611019,-2.5372663703,1.1036836205\C,0,2.8785599871,-0.1789778375,-0.41
 36267315\C,0,3.6247464034,0.3076212194,-1.6613386151\O,0,2.9123547173,
 -1.6202659637,-0.4902197511\C,0,3.6665450609,0.2364553572,0.83741783\O
 ,0,3.1368789711,-0.4682812504,1.9687868726\H,0,0.5941925314,-0.0814020
 269,1.5453647985\H,0,0.7763221829,-1.5202117291,0.5627261877\H,0,1.044
 6879618,0.082331793,-1.4612891839\H,0,2.0650202363,2.3503003704,-0.766
 1269248\H,0,1.397577999,2.0726611836,0.8292625457\H,0,-0.2029273361,2.
 1957511539,-1.7883395564\H,0,0.0577567288,3.5580439546,-0.7095649762\H
 ,0,-2.1650771928,2.6839953356,-0.4739059562\H,0,-3.7937826202,-1.49481
 28596,0.7085864938\H,0,-3.766805458,-1.6683612383,-1.0537080127\H,0,-0
 .6008448583,2.1139639476,2.1032878536\H,0,-2.3215810377,2.5000529872,1
 .9642562638\H,0,-1.1055260054,3.7124693847,1.5247792479\H,0,-0.2027264
 441,-2.6830207055,-1.2376738036\H,0,-1.8196435497,-3.3951956518,-1.430
 2635768\H,0,-1.4351403446,-1.8501097771,-2.2125020378\H,0,-1.929412723
 4,-3.4152202429,0.9112071584\H,0,4.6361817633,-0.1125253015,-1.6786240
 331\H,0,3.7100749426,1.3975565094,-1.6953258231\H,0,3.102404359,-0.022
 9303325,-2.5662251574\H,0,2.8662470591,-1.9344048797,0.4315773578\H,0,
 4.7198034251,-0.0346534331,0.6914501881\H,0,3.613551631,1.3215040775,0
 .9920814534\H,0,3.8259133119,-0.4927629502,2.6525367131\\Version=ES64L
 -G09RevD.01\State=1-A\HF=-887.0162269\RMSD=3.405e-09\Dipole=2.557615,-
 0.4480038,0.3875142\Quadrupole=-5.7268205,5.4796207,0.2471997,18.03349
 05,5.7975693,1.4251122\PG=C01 [X(C15H24O4)]\\@


 THE DIFFERENCE BETWEEN A NOOSE AND A HALO IS ONLY 12 INCHES.
 Job cpu time:       0 days  1 hours 10 minutes 23.8 seconds.
 File lengths (MBytes):  RWF=    323 Int=      0 D2E=      0 Chk=    481 Scr=      1
 Normal termination of Gaussian 09 at Thu Jan 25 17:24:45 2024.
