# Supplementary material for: New patchoulol- and guaiane-type sesquiterpenoids from Sanguisorba officinalis with anti-melanogenic activity
Source: Nat Prod Bioprospect. 2026 May 12;16(1):63. doi: 10.1007/s13659-026-00616-0 (PMC13161421; doi:10.1007/s13659-026-00616-0)
Supplement: Supplementary file 2 — Additional file 2. It includes the calculated NMR data of compound 11. [file 13659_2026_616_MOESM2_ESM.zip › New folder/11S-nmr-32.log]

 Entering Gaussian System, Link 0=/gpfs/home/zhengshan/software/Gaussian/g09/g09
 Input=DY-202A-7R_32-2.gjf
 Output=DY-202A-7R_32-2.log
 Initial command:
 /gpfs/home/zhengshan/software/Gaussian/g09/l1.exe "/gpfs/home/zhengshan/software/Gaussian/g09/scratch/zhengshan/%J/Gau-214150.inp" -scrdir="/gpfs/home/zhengshan/software/Gaussian/g09/scratch/zhengshan/%J/"
 Entering Link 1 = /gpfs/home/zhengshan/software/Gaussian/g09/l1.exe PID=    214155.
  
 Copyright (c) 1988,1990,1992,1993,1995,1998,2003,2009,2013,
            Gaussian, Inc.  All Rights Reserved.
  
 This is part of the Gaussian(R) 09 program.  It is based on
 the Gaussian(R) 03 system (copyright 2003, Gaussian, Inc.),
 the Gaussian(R) 98 system (copyright 1998, Gaussian, Inc.),
 the Gaussian(R) 94 system (copyright 1995, Gaussian, Inc.),
 the Gaussian 92(TM) system (copyright 1992, Gaussian, Inc.),
 the Gaussian 90(TM) system (copyright 1990, Gaussian, Inc.),
 the Gaussian 88(TM) system (copyright 1988, Gaussian, Inc.),
 the Gaussian 86(TM) system (copyright 1986, Carnegie Mellon
 University), and the Gaussian 82(TM) system (copyright 1983,
 Carnegie Mellon University). Gaussian is a federally registered
 trademark of Gaussian, Inc.
  
 This software contains proprietary and confidential information,
 including trade secrets, belonging to Gaussian, Inc.
  
 This software is provided under written license and may be
 used, copied, transmitted, or stored only in accord with that
 written license.
  
 The following legend is applicable only to US Government
 contracts under FAR:
  
                    RESTRICTED RIGHTS LEGEND
  
 Use, reproduction and disclosure by the US Government is
 subject to restrictions as set forth in subparagraphs (a)
 and (c) of the Commercial Computer Software - Restricted
 Rights clause in FAR 52.227-19.
  
 Gaussian, Inc.
 340 Quinnipiac St., Bldg. 40, Wallingford CT 06492
  
  
 ---------------------------------------------------------------
 Warning -- This program may not be used in any manner that
 competes with the business of Gaussian, Inc. or will provide
 assistance to any competitor of Gaussian, Inc.  The licensee
 of this program is prohibited from giving any competitor of
 Gaussian, Inc. access to this program.  By using this program,
 the user acknowledges that Gaussian, Inc. is engaged in the
 business of creating and licensing software in the field of
 computational chemistry and represents and warrants to the
 licensee that it is not a competitor of Gaussian, Inc. and that
 it will not use this program in any manner prohibited above.
 ---------------------------------------------------------------
  

 Cite this work as:
 Gaussian 09, Revision D.01,
 M. J. Frisch, G. W. Trucks, H. B. Schlegel, G. E. Scuseria, 
 M. A. Robb, J. R. Cheeseman, G. Scalmani, V. Barone, B. Mennucci, 
 G. A. Petersson, H. Nakatsuji, M. Caricato, X. Li, H. P. Hratchian, 
 A. F. Izmaylov, J. Bloino, G. Zheng, J. L. Sonnenberg, M. Hada, 
 M. Ehara, K. Toyota, R. Fukuda, J. Hasegawa, M. Ishida, T. Nakajima, 
 Y. Honda, O. Kitao, H. Nakai, T. Vreven, J. A. Montgomery, Jr., 
 J. E. Peralta, F. Ogliaro, M. Bearpark, J. J. Heyd, E. Brothers, 
 K. N. Kudin, V. N. Staroverov, T. Keith, R. Kobayashi, J. Normand, 
 K. Raghavachari, A. Rendell, J. C. Burant, S. S. Iyengar, J. Tomasi, 
 M. Cossi, N. Rega, J. M. Millam, M. Klene, J. E. Knox, J. B. Cross, 
 V. Bakken, C. Adamo, J. Jaramillo, R. Gomperts, R. E. Stratmann, 
 O. Yazyev, A. J. Austin, R. Cammi, C. Pomelli, J. W. Ochterski, 
 R. L. Martin, K. Morokuma, V. G. Zakrzewski, G. A. Voth, 
 P. Salvador, J. J. Dannenberg, S. Dapprich, A. D. Daniels, 
 O. Farkas, J. B. Foresman, J. V. Ortiz, J. Cioslowski, 
 and D. J. Fox, Gaussian, Inc., Wallingford CT, 2013.
 
 ******************************************
 Gaussian 09:  ES64L-G09RevD.01 24-Apr-2013
                25-Jan-2024 
 ******************************************
 %chk=DY-202A-7R_32.chk
 %mem=16GB
 %nprocshared=4
 Will use up to    4 processors via shared memory.
 ----------------------------------------------------------------------
 # nmr=giao mpw1pw91/6-311+g(d,p) scrf(smd,solvent=methanol,read) guess
 =read geom=check
 ----------------------------------------------------------------------
 1/29=2,38=1,40=2/1;
 2/12=2,40=1/2;
 3/5=4,6=6,7=111,11=2,14=-4,16=1,25=1,30=1,70=32203,72=3,74=-7,116=-2/1,2,8,3;
 4/5=1/1;
 5/5=2,38=6,53=3/2;
 8/6=1,10=90,11=11/1;
 10/13=100,45=16/2;
 6/7=2,8=2,9=2,10=2,28=1/1;
 99/9=1/99;
 ---------------
 NMR calculation
 ---------------
 Structure from the checkpoint file:  "DY-202A-7R_32.chk"
 Charge =  0 Multiplicity = 1
 Redundant internal coordinates found in file.
 C,0,-1.8682814398,0.5531439164,-0.12404685
 C,0,-1.0346237817,-0.4662003953,0.1961126292
 C,0,0.3968906573,-0.3976938683,0.6516779593
 C,0,1.3357168347,0.4764265443,-0.2168797197
 C,0,1.0141096793,1.9810772397,-0.1027746198
 C,0,-0.272174492,2.4354548588,-0.8116997607
 C,0,-1.6196114758,2.0401526762,-0.1736322084
 C,0,-3.2116500199,0.0115512218,-0.4003977925
 C,0,-3.2077652727,-1.4812412603,-0.1278561535
 C,0,-1.7185831667,-1.8346966815,0.0763652517
 O,0,-4.1887581727,0.6620846422,-0.7728024708
 C,0,-1.836894677,2.6766839193,1.2152969764
 C,0,-1.1534847693,-2.6458910387,-1.0939074639
 O,0,-1.4800735021,-2.6377887623,1.2432426843
 C,0,2.8391099872,0.1857549967,0.0814083259
 C,0,3.2887318147,0.6066219147,1.4804413993
 O,0,3.6631326979,0.9574658326,-0.8319091416
 C,0,3.1995042956,-1.2954626766,-0.181839225
 O,0,4.6139333509,-1.4780586139,-0.2047546572
 H,0,0.407590312,-0.0094045789,1.6805240616
 H,0,0.7757926008,-1.4202269344,0.7199042988
 H,0,1.1861715599,0.1802082762,-1.267437978
 H,0,1.8466369338,2.5384255848,-0.5458531782
 H,0,0.9799292843,2.2704320972,0.9556276513
 H,0,-0.2543186036,2.0707284926,-1.8485165112
 H,0,-0.2556170818,3.5321926582,-0.8736128643
 H,0,-2.4013957871,2.4503412973,-0.8272529459
 H,0,-3.7737580857,-1.6739092252,0.7922600876
 H,0,-3.6973406596,-2.0338320849,-0.9363664788
 H,0,-1.1352976602,2.2884000874,1.9618354206
 H,0,-2.8524579591,2.4762568385,1.5763980039
 H,0,-1.7072578124,3.7648457928,1.1625694939
 H,0,-0.0766395551,-2.809509968,-0.980792167
 H,0,-1.6459064642,-3.6241939505,-1.1311728437
 H,0,-1.3305212,-2.1307748532,-2.0432122738
 H,0,-1.8227007882,-2.1546728332,2.015214128
 H,0,4.336073394,0.327307718,1.6341122544
 H,0,2.6897843431,0.109006952,2.2498111245
 H,0,3.2012258177,1.6884905571,1.6180459554
 H,0,3.3349516348,0.7948955369,-1.7350856971
 H,0,2.8150298203,-1.954905651,0.6002172805
 H,0,2.7572751855,-1.6075237056,-1.1423929575
 H,0,4.9525222228,-0.7092625698,-0.7022690279
 Recover connectivity data from disk.
                          Input orientation:                          
 ---------------------------------------------------------------------
 Center     Atomic      Atomic             Coordinates (Angstroms)
 Number     Number       Type             X           Y           Z
 ---------------------------------------------------------------------
      1          6           0       -1.868281    0.553144   -0.124047
      2          6           0       -1.034624   -0.466200    0.196113
      3          6           0        0.396891   -0.397694    0.651678
      4          6           0        1.335717    0.476427   -0.216880
      5          6           0        1.014110    1.981077   -0.102775
      6          6           0       -0.272174    2.435455   -0.811700
      7          6           0       -1.619611    2.040153   -0.173632
      8          6           0       -3.211650    0.011551   -0.400398
      9          6           0       -3.207765   -1.481241   -0.127856
     10          6           0       -1.718583   -1.834697    0.076365
     11          8           0       -4.188758    0.662085   -0.772802
     12          6           0       -1.836895    2.676684    1.215297
     13          6           0       -1.153485   -2.645891   -1.093907
     14          8           0       -1.480074   -2.637789    1.243243
     15          6           0        2.839110    0.185755    0.081408
     16          6           0        3.288732    0.606622    1.480441
     17          8           0        3.663133    0.957466   -0.831909
     18          6           0        3.199504   -1.295463   -0.181839
     19          8           0        4.613933   -1.478059   -0.204755
     20          1           0        0.407590   -0.009405    1.680524
     21          1           0        0.775793   -1.420227    0.719904
     22          1           0        1.186172    0.180208   -1.267438
     23          1           0        1.846637    2.538426   -0.545853
     24          1           0        0.979929    2.270432    0.955628
     25          1           0       -0.254319    2.070728   -1.848517
     26          1           0       -0.255617    3.532193   -0.873613
     27          1           0       -2.401396    2.450341   -0.827253
     28          1           0       -3.773758   -1.673909    0.792260
     29          1           0       -3.697341   -2.033832   -0.936366
     30          1           0       -1.135298    2.288400    1.961835
     31          1           0       -2.852458    2.476257    1.576398
     32          1           0       -1.707258    3.764846    1.162569
     33          1           0       -0.076640   -2.809510   -0.980792
     34          1           0       -1.645906   -3.624194   -1.131173
     35          1           0       -1.330521   -2.130775   -2.043212
     36          1           0       -1.822701   -2.154673    2.015214
     37          1           0        4.336073    0.327308    1.634112
     38          1           0        2.689784    0.109007    2.249811
     39          1           0        3.201226    1.688491    1.618046
     40          1           0        3.334952    0.794896   -1.735086
     41          1           0        2.815030   -1.954906    0.600217
     42          1           0        2.757275   -1.607524   -1.142393
     43          1           0        4.952522   -0.709263   -0.702269
 ---------------------------------------------------------------------
                    Distance matrix (angstroms):
                    1          2          3          4          5
     1  C    0.000000
     2  C    1.355194   0.000000
     3  C    2.576208   1.503817   0.000000
     4  C    3.206261   2.584110   1.549153   0.000000
     5  C    3.216772   3.205590   2.570741   1.542863   0.000000
     6  C    2.561936   3.164904   3.258198   2.603251   1.537388
     7  C    1.508473   2.600140   3.269635   3.343811   2.635336
     8  C    1.474562   2.307274   3.780993   4.574750   4.671687
     9  C    2.435766   2.420291   3.843864   4.948092   5.460083
    10  C    2.400908   1.534575   2.621296   3.841358   4.696790
    11  O    2.411921   3.487175   4.917362   5.555479   5.409114
    12  C    2.510826   3.400014   3.841779   4.117976   3.217049
    13  C    3.418390   2.535613   3.241161   4.088297   5.204771
    14  O    3.493170   2.451673   2.981773   4.445106   5.419099
    15  C    4.726174   3.929888   2.574889   1.560018   2.566658
    16  C    5.401114   4.635931   3.171474   2.590775   3.093478
    17  O    5.591162   5.015234   3.834818   2.454898   2.932020
    18  C    5.394732   4.331093   3.058657   2.571871   3.939278
    19  O    6.793483   5.752456   4.436678   3.816656   4.993471
    20  H    2.958467   2.119462   1.099731   2.167393   2.740445
    21  H    3.405521   2.112376   1.092609   2.188235   3.507487
    22  H    3.282698   2.737107   2.154052   1.101718   2.151552
    23  H    4.233188   4.228469   3.486638   2.149675   1.095471
    24  H    3.496724   3.482017   2.747948   2.172513   1.097775
    25  H    2.807443   3.350432   3.573255   2.780692   2.159760
    26  H    3.469476   4.211687   4.265711   3.507328   2.147640
    27  H    2.092383   3.379580   4.257810   4.270235   3.522890
    28  H    3.070867   3.052345   4.363806   5.634629   6.089638
    29  H    3.270744   3.290902   4.686317   5.670161   6.245970
    30  H    2.810566   3.273490   3.358454   3.759782   2.996167
    31  H    2.749269   3.723945   4.435422   4.975538   4.244428
    32  H    3.463573   4.391836   4.692034   4.687886   3.491241
    33  H    3.905308   2.791763   2.950601   3.657279   4.991029
    34  H    4.302779   3.479695   4.214485   5.151805   6.289066
    35  H    3.343023   2.805876   3.640049   4.152326   5.115654
    36  H    3.451201   2.604061   3.142100   4.677663   5.444061
    37  H    6.452608   5.616216   4.124071   3.528533   4.097215
    38  H    5.158335   4.291824   2.840447   2.837791   3.441975
    39  H    5.479398   4.960545   3.626338   2.883778   2.798269
    40  H    5.452295   4.940959   3.968767   2.530477   3.075349
    41  H    5.361742   4.147213   2.876622   2.960978   4.385142
    42  H    5.205890   4.180038   3.202155   2.687053   4.122801
    43  H    6.960702   6.059050   4.762775   3.837023   4.807121
                    6          7          8          9         10
     6  C    0.000000
     7  C    1.542394   0.000000
     8  C    3.832101   2.588674   0.000000
     9  C    4.942251   3.863230   1.517473   0.000000
    10  C    4.595101   3.884167   2.421814   1.544118   0.000000
    11  O    4.299533   2.976339   1.231511   2.443798   3.613415
    12  C    2.572014   1.543214   3.406370   4.579486   4.654430
    13  C    5.164923   4.798248   3.432055   2.551418   1.531963
    14  O    5.605320   4.889800   3.566359   2.490468   1.436470
    15  C    3.941939   4.835704   6.072411   6.275936   4.985461
    16  C    4.612873   5.374272   6.793131   7.010725   5.744969
    17  O    4.203749   5.432580   6.952956   7.324768   6.130579
    18  C    5.135078   5.860911   6.546675   6.410190   4.954294
    19  O    6.289517   7.157923   7.968499   7.822077   6.348778
    20  H    3.556768   3.427554   4.174874   4.302016   3.228874
    21  H    4.279057   4.302394   4.382324   4.073224   2.609183
    22  H    2.724079   3.539523   4.485648   4.833812   3.781964
    23  H    2.137905   3.521605   5.656193   6.471431   5.676456
    24  H    2.172198   2.843566   4.950827   5.725886   4.990707
    25  H    1.099242   2.161064   3.883693   4.929504   4.593646
    26  H    1.098609   2.139308   4.621361   5.865650   5.643246
    27  H    2.129330   1.098481   2.605075   4.073908   4.432190
    28  H    5.632109   4.400858   2.139901   1.097307   2.182224
    29  H    5.632214   4.636386   2.169505   1.094865   2.231762
    30  H    2.908454   2.203726   3.882709   4.782481   4.571121
    31  H    3.516040   2.184652   3.179861   4.323484   4.703200
    32  H    2.779296   2.183503   4.335122   5.606973   5.703932
    33  H    5.251331   5.152815   4.257174   3.506529   2.182618
    34  H    6.221619   5.744771   4.025448   2.835188   2.160030
    35  H    4.846357   4.579906   3.290448   2.759443   2.175055
    36  H    5.609353   4.735911   3.529432   2.639065   1.967831
    37  H    5.626920   6.455382   7.823494   7.955180   6.615112
    38  H    4.853701   5.307852   6.469933   6.554638   5.285410
    39  H    4.304199   5.155022   6.929013   7.360064   6.244529
    40  H    4.068837   5.341956   6.727036   7.111338   5.977819
    41  H    5.549739   6.018752   6.417870   6.085106   4.565361
    42  H    5.062865   5.779375   6.228967   6.052019   4.644382
    43  H    6.099072   7.143646   8.201488   8.216824   6.810031
                   11         12         13         14         15
    11  O    0.000000
    12  C    3.680002   0.000000
    13  C    4.500966   5.842027   0.000000
    14  O    4.721290   5.326511   2.359872   0.000000
    15  C    7.095597   5.418067   5.033925   5.289386   0.000000
    16  C    7.809804   5.534212   6.077779   5.772692   1.528588
    17  O    7.857667   6.115314   6.021016   6.609439   1.452136
    18  C    7.666006   6.564697   4.648015   5.072588   1.546994
    19  O    9.076909   7.803308   5.951263   6.370133   2.449523
    20  H    5.253202   3.531178   4.133459   3.265409   2.916770
    21  H    5.586677   4.884284   2.917923   2.616347   2.691493
    22  H    5.419109   4.640613   3.673002   4.620983   2.133453
    23  H    6.324409   4.085238   6.014834   6.407891   2.629357
    24  H    5.682392   2.857790   5.737794   5.497724   2.926891
    25  H    4.315235   3.501240   4.860497   5.764684   4.104514
    26  H    4.870039   2.756062   6.246872   6.636945   4.657043
    27  H    2.528931   2.131174   5.253567   5.569996   5.780737
    28  H    2.842273   4.781010   3.371677   2.528525   6.906061
    29  H    2.745216   5.502715   2.621190   3.167291   6.977651
    30  H    4.409849   1.095592   5.803889   4.990249   4.873709
    31  H    3.255098   1.096327   6.021083   5.305459   6.314692
    32  H    4.419348   1.097124   6.818790   6.407172   5.886277
    33  H    5.385606   6.166006   1.095062   2.635421   4.312943
    34  H    4.996670   6.726326   1.095876   2.576499   6.008447
    35  H    4.193271   5.829748   1.094471   3.328696   5.221700
    36  H    4.615776   4.897150   3.218040   0.973003   5.563244
    37  H    8.864427   6.618195   6.813021   6.540041   2.161441
    38  H    7.533687   5.306035   5.791428   5.093700   2.174893
    39  H    7.834636   5.149892   6.716030   6.385275   2.179586
    40  H    7.586161   6.244508   5.691765   6.621044   1.979030
    41  H    7.601767   6.593205   4.369969   4.396331   2.202764
    42  H    7.316768   6.709660   4.046554   4.970697   2.172610
    43  H    9.243840   7.825463   6.417728   6.991603   2.425225
                   16         17         18         19         20
    16  C    0.000000
    17  O    2.368593   0.000000
    18  C    2.527660   2.390236   0.000000
    19  O    2.990307   2.688703   1.426351   0.000000
    20  H    2.953049   4.224419   3.594040   4.837824   0.000000
    21  H    3.316835   4.049479   2.589032   3.948375   1.746076
    22  H    3.486177   2.632328   2.722065   3.953315   3.054934
    23  H    3.149186   2.425061   4.081845   4.889419   3.676826
    24  H    2.893832   3.481199   4.351546   5.348239   2.459817
    25  H    5.077280   4.197531   5.102739   6.244655   4.149603
    26  H    5.163617   4.689089   5.976845   7.018726   4.416602
    27  H    6.411108   6.245575   6.768876   8.064408   4.497744
    28  H    7.453401   8.054155   7.051133   8.449010   4.587294
    29  H    7.849724   7.945775   6.977175   8.361903   5.272275
    30  H    4.757326   5.709757   6.019130   7.206523   2.782004
    31  H    6.420199   7.110527   7.344625   8.634588   4.100886
    32  H    5.919065   6.379688   7.175686   8.325568   4.357273
    33  H    5.390116   5.310195   3.696456   4.937253   3.893286
    34  H    7.005069   7.019050   5.459142   6.682046   5.018883
    35  H    6.422381   5.995087   4.968258   6.256397   4.624657
    36  H    5.834164   6.919963   5.548678   6.842246   3.112618
    37  H    1.094786   2.632719   2.687537   2.591908   3.943160
    38  H    1.094664   3.341301   2.853992   3.499431   2.355105
    39  H    1.094090   2.598083   3.484762   3.917318   3.269733
    40  H    3.221366   0.974608   2.607780   3.023909   4.569763
    41  H    2.749657   3.354426   1.092839   2.027663   3.278384
    42  H    3.473348   2.737910   1.102548   2.084012   4.005479
    43  H    3.043678   2.111236   1.920299   0.976325   5.179180
                   21         22         23         24         25
    21  H    0.000000
    22  H    2.584441   0.000000
    23  H    4.291827   2.553055   0.000000
    24  H    3.703809   3.058364   1.754265   0.000000
    25  H    4.454737   2.446780   2.515887   3.070256   0.000000
    26  H    5.303731   3.670102   2.348291   2.542584   1.756791
    27  H    5.241137   4.268244   4.258254   3.826799   2.407701
    28  H    4.557192   5.681638   7.150046   6.179163   5.777756
    29  H    4.809227   5.372176   7.196786   6.631982   5.434504
    30  H    4.352996   4.501322   3.904222   2.342427   3.916923
    31  H    5.392622   5.446996   5.156482   3.887790   4.317965
    32  H    5.765975   5.208310   4.129526   3.081732   3.748027
    33  H    2.355656   3.258109   5.699875   5.538219   4.959964
    34  H    3.761460   4.744756   7.107625   6.782062   5.906204
    35  H    3.546301   3.503742   5.842761   5.805329   4.341515
    36  H    2.994897   5.028000   6.484464   5.344063   5.936519
    37  H    4.070043   4.285150   3.979772   3.936976   6.019960
    38  H    2.888345   3.825828   3.798514   3.044712   5.414091
    39  H    4.043947   3.829018   2.690680   2.389898   4.909577
    40  H    4.181272   2.283373   2.582489   3.868239   3.810968
    41  H    2.111562   3.271090   4.737224   4.620324   5.623427
    42  H    2.725712   2.383273   4.286492   4.753861   4.806022
    43  H    4.469129   3.911006   4.496495   5.235332   6.012772
                   26         27         28         29         30
    26  H    0.000000
    27  H    2.403522   0.000000
    28  H    6.500457   4.638496   0.000000
    29  H    6.544466   4.668960   1.767352   0.000000
    30  H    3.218792   3.067286   4.901966   5.800459   0.000000
    31  H    3.723055   2.445745   4.322909   5.231512   1.769885
    32  H    2.511459   2.483776   5.829889   6.480018   1.773656
    33  H    6.345133   5.752747   4.254643   3.703124   5.980677
    34  H    7.294732   6.128875   3.468567   2.602995   6.692248
    35  H    5.881546   4.859213   3.770681   2.614640   5.967213
    36  H    6.568220   5.442487   2.352313   3.498672   4.496251
    37  H    6.135438   7.480580   8.395412   8.758886   5.821442
    38  H    5.490844   6.392987   6.861532   7.452439   4.411795
    39  H    4.642991   6.160298   7.787044   8.244448   4.391300
    40  H    4.596424   6.039068   7.938276   7.621862   5.990068
    41  H    6.458273   6.975311   6.597573   6.691658   5.955228
    42  H    5.963761   6.570956   6.811878   6.471959   6.321913
    43  H    6.718930   8.004925   8.905736   8.753823   7.290061
                   31         32         33         34         35
    31  H    0.000000
    32  H    1.772907   0.000000
    33  H    6.494900   7.104581   0.000000
    34  H    6.782493   7.737114   1.774520   0.000000
    35  H    6.053314   6.721407   1.778099   1.778084   0.000000
    36  H    4.764291   5.981725   3.528965   3.477140   4.088231
    37  H    7.503086   6.968563   6.012436   7.684091   7.188545
    38  H    6.064141   5.820759   5.158259   6.645755   6.293610
    39  H    6.104867   5.349011   6.142505   7.699189   6.966228
    40  H    7.216435   6.529999   5.019926   6.685956   5.515535
    41  H    7.260065   7.313199   3.404657   5.067957   4.919781
    42  H    7.452395   7.355764   3.082525   4.843046   4.218453
    43  H    8.732558   8.236986   5.457205   7.226344   6.579929
                   36         37         38         39         40
    36  H    0.000000
    37  H    6.651012   0.000000
    38  H    5.053890   1.771160   0.000000
    39  H    6.337782   1.772274   1.776364   0.000000
    40  H    7.026100   3.545755   4.094641   3.472735   0.000000
    41  H    4.852903   2.931043   2.645105   3.802559   3.644910
    42  H    5.589815   3.734322   3.802378   4.322132   2.540987
    43  H    7.441611   2.629290   3.808454   3.768305   2.438388
                   41         42         43
    41  H    0.000000
    42  H    1.777836   0.000000
    43  H    2.795885   2.412404   0.000000
 Stoichiometry    C15H24O4
 Framework group  C1[X(C15H24O4)]
 Deg. of freedom   123
 Full point group                 C1      NOp   1
 Largest Abelian subgroup         C1      NOp   1
 Largest concise Abelian subgroup C1      NOp   1
                         Standard orientation:                         
 ---------------------------------------------------------------------
 Center     Atomic      Atomic             Coordinates (Angstroms)
 Number     Number       Type             X           Y           Z
 ---------------------------------------------------------------------
      1          6           0       -1.909764    0.549189   -0.109737
      2          6           0       -1.075052   -0.468045    0.214362
      3          6           0        0.364248   -0.397884    0.644430
      4          6           0        1.291854    0.456546   -0.255219
      5          6           0        0.978493    1.964399   -0.162436
      6          6           0       -0.317715    2.411907   -0.857520
      7          6           0       -1.655782    2.033964   -0.189900
      8          6           0       -3.259865    0.008795   -0.353733
      9          6           0       -3.257578   -1.478948   -0.054837
     10          6           0       -1.766634   -1.835379    0.130481
     11          8           0       -4.240426    0.656997   -0.721095
     12          6           0       -1.846850    2.695915    1.190977
     13          6           0       -1.224825   -2.669651   -1.034571
     14          8           0       -1.511734   -2.618772    1.307243
     15          6           0        2.798862    0.164487    0.022783
     16          6           0        3.273871    0.608012    1.406342
     17          8           0        3.610498    0.916245   -0.917858
     18          6           0        3.148576   -1.322747   -0.220168
     19          8           0        4.561641   -1.512029   -0.263691
     20          1           0        0.393993    0.008483    1.665894
     21          1           0        0.739991   -1.420732    0.724399
     22          1           0        1.123300    0.142470   -1.297681
     23          1           0        1.805707    2.510106   -0.629317
     24          1           0        0.963455    2.272570    0.891089
     25          1           0       -0.318946    2.028831   -1.887852
     26          1           0       -0.297643    3.507294   -0.939164
     27          1           0       -2.446813    2.436018   -0.837421
     28          1           0       -3.808697   -1.652790    0.877969
     29          1           0       -3.763077   -2.043556   -0.845038
     30          1           0       -1.134328    2.317764    1.932352
     31          1           0       -2.856975    2.506438    1.572657
     32          1           0       -1.713596    3.782386    1.116761
     33          1           0       -0.146909   -2.836048   -0.936747
     34          1           0       -1.721876   -3.646252   -1.046152
     35          1           0       -1.415774   -2.170614   -1.989750
     36          1           0       -1.839218   -2.120559    2.076185
     37          1           0        4.322494    0.326788    1.547261
     38          1           0        2.685978    0.126755    2.194417
     39          1           0        3.193213    1.692524    1.526175
     40          1           0        3.266388    0.739198   -1.812343
     41          1           0        2.774664   -1.966538    0.579845
     42          1           0        2.688840   -1.649765   -1.167435
     43          1           0        4.894950   -0.753668   -0.780415
 ---------------------------------------------------------------------
 Rotational constants (GHZ):      0.5697190      0.2527591      0.1981282
 Standard basis: 6-311+G(d,p) (5D, 7F)
 There are   581 symmetry adapted cartesian basis functions of A   symmetry.
 There are   562 symmetry adapted basis functions of A   symmetry.
   562 basis functions,   876 primitive gaussians,   581 cartesian basis functions
    73 alpha electrons       73 beta electrons
       nuclear repulsion energy      1592.7560225944 Hartrees.
 NAtoms=   43 NActive=   43 NUniq=   43 SFac= 1.00D+00 NAtFMM=   60 NAOKFM=F Big=F
 Integral buffers will be    131072 words long.
 Raffenetti 2 integral format.
 Two-electron integral symmetry is turned on.
 Using the following non-standard input for PCM:
 --- end of non-standard input.
 ------------------------------------------------------------------------------
 Polarizable Continuum Model (PCM)
 =================================
 Model                : PCM (using non-symmetric T matrix).
 Atomic radii         : SMD-Coulomb.
 Polarization charges : Total charges.
 Charge compensation  : None.
 Solution method      : On-the-fly selection.
 Cavity type          : VdW (van der Waals Surface) (Alpha=1.000).
 Cavity algorithm     : GePol (No added spheres)
                        Default sphere list used, NSphG=   43.
                        Lebedev-Laikov grids with approx.  5.0 points / Ang**2.
                        Smoothing algorithm: Karplus/York (Gamma=1.0000).
                        Polarization charges: spherical gaussians, with
                                              point-specific exponents (IZeta= 3).
                        Self-potential: point-specific (ISelfS= 7).
                        Self-field    : sphere-specific E.n sum rule (ISelfD= 2).
 Solvent              : Methanol, Eps=  32.613000 Eps(inf)=   1.765709
 ------------------------------------------------------------------------------
 ------------------------------------------------------------------------------
 Atomic radii for non-electrostatic terms: SMD-CDS.
 ------------------------------------------------------------------------------
 Nuclear repulsion after PCM non-electrostatic terms =     1592.7577267030 Hartrees.
 One-electron integrals computed using PRISM.
 NBasis=   562 RedAO= T EigKep=  1.66D-06  NBF=   562
 NBsUse=   560 1.00D-06 EigRej=  8.89D-07 NBFU=   560
 Initial guess from the checkpoint file:  "DY-202A-7R_32.chk"
 B after Tr=     0.000000    0.000000    0.000000
         Rot=    1.000000    0.000000    0.000000    0.000000 Ang=   0.00 deg.
 Requested convergence on RMS density matrix=1.00D-08 within 128 cycles.
 Requested convergence on MAX density matrix=1.00D-06.
 Requested convergence on             energy=1.00D-06.
 No special actions if energy rises.
 Inv3:  Mode=1 IEnd=    21853803.
 Iteration    1 A*A^-1 deviation from unit magnitude is 5.55D-15 for    668.
 Iteration    1 A*A^-1 deviation from orthogonality  is 4.13D-15 for   2690   2462.
 Iteration    1 A^-1*A deviation from unit magnitude is 5.11D-15 for   2689.
 Iteration    1 A^-1*A deviation from orthogonality  is 3.03D-09 for   2389   1917.
 Iteration    2 A*A^-1 deviation from unit magnitude is 8.44D-15 for   1349.
 Iteration    2 A*A^-1 deviation from orthogonality  is 4.21D-15 for   2265    139.
 Iteration    2 A^-1*A deviation from unit magnitude is 1.11D-15 for    165.
 Iteration    2 A^-1*A deviation from orthogonality  is 3.82D-16 for   2643   2462.
 Error on total polarization charges =  0.07128
 SCF Done:  E(RmPW1PW91) =  -887.019743966     A.U. after   13 cycles
            NFock= 13  Conv=0.31D-08     -V/T= 2.0048
 SMD-CDS (non-electrostatic) energy       (kcal/mol) =       1.07
 (included in total energy above)
 DoSCS=F DFT=T ScalE2(SS,OS)=  1.000000  1.000000
 Range of M.O.s used for correlation:     1   560
 NBasis=   562 NAE=    73 NBE=    73 NFC=     0 NFV=     0
 NROrb=    560 NOA=    73 NOB=    73 NVA=   487 NVB=   487

 **** Warning!!: The largest alpha MO coefficient is  0.12015359D+03

 NEqPCM:  Using equilibrium solvation (IEInf=0, Eps=  32.6130, EpsInf=   1.7657)
          Differentiating once with respect to magnetic field using GIAOs.
          Electric field/nuclear overlap derivatives assumed to be zero.
 FoFJK:  IHMeth= 1 ICntrl=    6127 DoSepK=F KAlg= 0 I1Cent=   0 FoldK=F
 IRaf=         1 NMat=   1 IRICut=       1 DoRegI=T DoRafI=F ISym2E= 0.
          There are     3 degrees of freedom in the 1st order CPHF.  IDoFFX=0 NUNeed=     3.
      3 vectors produced by pass  0 Test12= 1.19D-12 3.33D-08 XBig12= 2.94D+02 2.98D+00.
 AX will form     3 AO Fock derivatives at one time.
      3 vectors produced by pass  1 Test12= 1.19D-12 3.33D-08 XBig12= 7.80D-01 2.03D-01.
      3 vectors produced by pass  2 Test12= 1.19D-12 3.33D-08 XBig12= 4.47D-03 3.15D-02.
      3 vectors produced by pass  3 Test12= 1.19D-12 3.33D-08 XBig12= 4.06D-05 1.66D-03.
      3 vectors produced by pass  4 Test12= 1.19D-12 3.33D-08 XBig12= 2.04D-07 8.38D-05.
      3 vectors produced by pass  5 Test12= 1.19D-12 3.33D-08 XBig12= 7.09D-10 5.90D-06.
      3 vectors produced by pass  6 Test12= 1.19D-12 3.33D-08 XBig12= 2.17D-12 4.69D-07.
      1 vectors produced by pass  7 Test12= 1.19D-12 3.33D-08 XBig12= 1.39D-14 3.46D-08.
 InvSVY:  IOpt=1 It=  1 EMax= 7.11D-15
 Solved reduced A of dimension    22 with     3 vectors.
 Calculating GIAO nuclear magnetic shielding tensors.
 SCF GIAO Magnetic shielding tensor (ppm):
      1  C    Isotropic =    35.2921   Anisotropy =   139.9589
   XX=   -23.8126   YX=   -31.2880   ZX=   -36.0045
   XY=   -28.4356   YY=    10.1278   ZY=     7.2822
   XZ=   -34.8726   YZ=    -2.2231   ZZ=   119.5610
   Eigenvalues:   -46.5525    23.8307   128.5980
      2  C    Isotropic =    -5.5182   Anisotropy =   199.1854
   XX=   -64.5726   YX=   -42.8323   ZX=   -50.5552
   XY=   -37.4729   YY=   -59.5509   ZY=    -1.2881
   XZ=   -67.3422   YZ=    10.2956   ZZ=   107.5690
   Eigenvalues:  -110.3888   -33.4379   127.2721
      3  C    Isotropic =   154.9486   Anisotropy =    22.0380
   XX=   158.7246   YX=     6.5864   ZX=    -7.4980
   XY=     6.1785   YY=   144.9704   ZY=    -2.6875
   XZ=    -6.4259   YZ=    -7.5882   ZZ=   161.1508
   Eigenvalues:   142.1386   153.0666   169.6406
      4  C    Isotropic =   136.5784   Anisotropy =    27.7742
   XX=   148.1975   YX=    -7.6685   ZX=     7.4858
   XY=    -6.2947   YY=   125.0165   ZY=     0.4084
   XZ=    12.0565   YZ=    -1.4924   ZZ=   136.5212
   Eigenvalues:   122.6599   131.9808   155.0945
      5  C    Isotropic =   160.1159   Anisotropy =    22.2625
   XX=   155.5494   YX=    -4.2224   ZX=     4.2292
   XY=    -0.8442   YY=   174.2734   ZY=    -2.6686
   XZ=     1.7747   YZ=    -2.3696   ZZ=   150.5249
   Eigenvalues:   149.0611   156.3291   174.9576
      6  C    Isotropic =   152.1335   Anisotropy =    15.5901
   XX=   156.8523   YX=    -4.4354   ZX=    -8.1649
   XY=    -4.4895   YY=   149.4198   ZY=    -2.3075
   XZ=    -6.0402   YZ=     2.7427   ZZ=   150.1284
   Eigenvalues:   144.4436   149.4300   162.5269
      7  C    Isotropic =   156.1083   Anisotropy =    11.9699
   XX=   153.5881   YX=     2.2571   ZX=    -4.2094
   XY=     3.4684   YY=   156.6557   ZY=     1.6736
   XZ=   -11.6746   YZ=     2.6576   ZZ=   158.0810
   Eigenvalues:   146.3327   157.9040   164.0882
      8  C    Isotropic =   -30.2079   Anisotropy =   158.8111
   XX=   -75.2553   YX=   -13.2074   ZX=   -35.7803
   XY=   -18.7038   YY=   -78.4839   ZY=    26.9664
   XZ=   -29.7378   YZ=    23.7051   ZZ=    63.1156
   Eigenvalues:   -93.0043   -73.2856    75.6662
      9  C    Isotropic =   131.8996   Anisotropy =    32.5725
   XX=   139.5397   YX=   -17.0100   ZX=    -6.8284
   XY=   -11.8834   YY=   138.7761   ZY=    -1.3252
   XZ=     2.8547   YZ=    -3.9690   ZZ=   117.3831
   Eigenvalues:   116.1229   125.9614   153.6147
     10  C    Isotropic =   104.5780   Anisotropy =    37.8490
   XX=    98.4241   YX=     5.4858   ZX=    -0.2285
   XY=     4.8368   YY=   103.2606   ZY=   -19.1633
   XZ=     5.5756   YZ=   -24.1725   ZZ=   112.0493
   Eigenvalues:    83.3895   100.5338   129.8107
     11  O    Isotropic =  -162.8215   Anisotropy =   796.1900
   XX=  -473.2104   YX=   121.1624   ZX=  -233.4904
   XY=    82.8577   YY=  -301.8452   ZY=   155.2032
   XZ=  -189.6851   YZ=   168.2388   ZZ=   286.5912
   Eigenvalues:  -598.0512  -258.3850   367.9719
     12  C    Isotropic =   170.4794   Anisotropy =    29.5637
   XX=   154.1926   YX=    -0.4042   ZX=    -7.5322
   XY=     3.2745   YY=   179.1108   ZY=     8.9740
   XZ=   -11.1500   YZ=    12.3742   ZZ=   178.1348
   Eigenvalues:   150.0846   171.1651   190.1886
     13  C    Isotropic =   162.1272   Anisotropy =    37.8580
   XX=   149.4812   YX=    -9.2376   ZX=    -9.0177
   XY=   -10.8641   YY=   160.3493   ZY=    13.9730
   XZ=    -5.2435   YZ=    12.6184   ZZ=   176.5510
   Eigenvalues:   143.4693   155.5464   187.3658
     14  O    Isotropic =   252.0103   Anisotropy =    91.4899
   XX=   233.6467   YX=   -14.5202   ZX=   -27.6168
   XY=   -11.7440   YY=   214.3560   ZY=     9.0810
   XZ=   -11.8180   YZ=   -10.1852   ZZ=   308.0284
   Eigenvalues:   206.7507   236.2767   313.0036
     15  C    Isotropic =   105.8678   Anisotropy =    43.0032
   XX=   110.1080   YX=    12.0368   ZX=   -20.2939
   XY=     6.3631   YY=   101.8400   ZY=   -15.1181
   XZ=   -12.6939   YZ=   -18.0090   ZZ=   105.6553
   Eigenvalues:    85.8998    97.1670   134.5366
     16  C    Isotropic =   172.5171   Anisotropy =    28.3095
   XX=   157.7335   YX=     7.8128   ZX=     7.0487
   XY=     5.4071   YY=   169.3406   ZY=     2.6604
   XZ=     0.6605   YZ=     2.0818   ZZ=   190.4771
   Eigenvalues:   154.5582   171.6030   191.3901
     17  O    Isotropic =   262.0873   Anisotropy =   141.3430
   XX=   223.6875   YX=    11.4397   ZX=    19.2744
   XY=    14.2901   YY=   206.9128   ZY=    13.0380
   XZ=    -1.1561   YZ=   -10.1975   ZZ=   355.6615
   Eigenvalues:   199.8813   230.0646   356.3159
     18  C    Isotropic =   115.2270   Anisotropy =    41.5661
   XX=   139.9466   YX=   -14.8760   ZX=     3.5148
   XY=    -5.3223   YY=   108.8284   ZY=     9.8378
   XZ=     2.4541   YZ=     8.9442   ZZ=    96.9060
   Eigenvalues:    90.5546   112.1886   142.9377
     19  O    Isotropic =   314.7909   Anisotropy =    58.1748
   XX=   311.6132   YX=    14.0725   ZX=   -10.1146
   XY=    32.7207   YY=   335.9047   ZY=   -16.0455
   XZ=    10.1591   YZ=   -16.3685   ZZ=   296.8549
   Eigenvalues:   286.9873   303.8113   353.5742
     20  H    Isotropic =    29.3631   Anisotropy =     4.3113
   XX=    29.3943   YX=     0.7328   ZX=    -1.0754
   XY=     0.8381   YY=    26.5282   ZY=    -0.1318
   XZ=     0.9679   YZ=     1.3971   ZZ=    32.1668
   Eigenvalues:    26.2607    29.5914    32.2374
     21  H    Isotropic =    29.0248   Anisotropy =     8.6871
   XX=    32.5440   YX=     1.8512   ZX=    -0.9999
   XY=     2.3470   YY=    32.4662   ZY=    -1.1730
   XZ=    -0.0796   YZ=    -2.3840   ZZ=    22.0643
   Eigenvalues:    21.7652    30.4931    34.8162
     22  H    Isotropic =    30.4557   Anisotropy =     2.4608
   XX=    31.1482   YX=    -0.4820   ZX=     0.7346
   XY=    -0.0802   YY=    29.0928   ZY=     1.8883
   XZ=    -0.8030   YZ=     1.4558   ZZ=    31.1259
   Eigenvalues:    28.1352    31.1355    32.0962
     23  H    Isotropic =    29.5430   Anisotropy =     7.2976
   XX=    33.6104   YX=     0.0607   ZX=    -1.6217
   XY=     1.1481   YY=    31.4929   ZY=    -3.1727
   XZ=    -1.4353   YZ=    -3.3521   ZZ=    23.5256
   Eigenvalues:    22.2246    31.9962    34.4080
     24  H    Isotropic =    29.8731   Anisotropy =     4.2328
   XX=    30.9795   YX=    -2.3564   ZX=     2.0977
   XY=    -1.8884   YY=    28.9901   ZY=     3.4243
   XZ=     1.0682   YZ=     3.1078   ZZ=    29.6498
   Eigenvalues:    24.8940    32.0304    32.6950
     25  H    Isotropic =    30.2938   Anisotropy =     7.1265
   XX=    29.7552   YX=    -0.8910   ZX=     0.1261
   XY=    -0.7788   YY=    26.2232   ZY=    -1.0066
   XZ=    -0.4309   YZ=    -1.2274   ZZ=    34.9029
   Eigenvalues:    25.8957    29.9409    35.0448
     26  H    Isotropic =    29.8518   Anisotropy =     9.9847
   XX=    29.1667   YX=    -0.6902   ZX=    -0.1294
   XY=    -0.8881   YY=    34.9104   ZY=    -3.8569
   XZ=    -0.5224   YZ=    -4.3781   ZZ=    25.4782
   Eigenvalues:    23.8693    29.1777    36.5083
     27  H    Isotropic =    28.8152   Anisotropy =     9.2652
   XX=    32.7998   YX=    -0.4525   ZX=     3.4935
   XY=    -1.6543   YY=    25.8684   ZY=    -1.3419
   XZ=     3.7354   YZ=    -1.7621   ZZ=    27.7775
   Eigenvalues:    24.8398    26.6139    34.9920
     28  H    Isotropic =    29.1347   Anisotropy =     6.7059
   XX=    32.1019   YX=     0.2380   ZX=    -2.6456
   XY=     0.0729   YY=    26.9335   ZY=    -0.6506
   XZ=    -2.6937   YZ=    -2.4314   ZZ=    28.3688
   Eigenvalues:    25.6132    28.1857    33.6053
     29  H    Isotropic =    28.9748   Anisotropy =     5.8141
   XX=    31.4971   YX=    -0.2820   ZX=     1.9639
   XY=     0.6071   YY=    28.1732   ZY=     2.0223
   XZ=     2.7557   YZ=     2.6685   ZZ=    27.2542
   Eigenvalues:    24.8436    29.2301    32.8509
     30  H    Isotropic =    30.4743   Anisotropy =     5.2669
   XX=    30.1049   YX=    -2.9125   ZX=     0.6604
   XY=    -2.1167   YY=    27.9845   ZY=     0.6602
   XZ=     2.5192   YZ=     1.2819   ZZ=    33.3334
   Eigenvalues:    25.9254    31.5119    33.9855
     31  H    Isotropic =    30.8462   Anisotropy =     9.3924
   XX=    33.8396   YX=    -0.7083   ZX=    -3.7071
   XY=     0.0307   YY=    28.2077   ZY=     1.5190
   XZ=    -5.0680   YZ=     2.6462   ZZ=    30.4912
   Eigenvalues:    26.1920    29.2388    37.1078
     32  H    Isotropic =    30.8371   Anisotropy =    11.3293
   XX=    27.3450   YX=    -1.4619   ZX=    -1.3442
   XY=    -0.9024   YY=    37.4932   ZY=     1.9123
   XZ=    -0.6091   YZ=     3.6016   ZZ=    27.6730
   Eigenvalues:    26.4107    27.7106    38.3900
     33  H    Isotropic =    30.1164   Anisotropy =     6.6626
   XX=    34.3541   YX=     0.0799   ZX=     0.0893
   XY=    -1.1740   YY=    29.3963   ZY=     2.1432
   XZ=    -1.4343   YZ=     3.4630   ZZ=    26.5987
   Eigenvalues:    24.8561    30.9348    34.5581
     34  H    Isotropic =    30.0871   Anisotropy =     9.7178
   XX=    28.3242   YX=     1.8780   ZX=     0.1080
   XY=     2.7526   YY=    34.7268   ZY=     2.4606
   XZ=     0.3830   YZ=     4.0674   ZZ=    27.2102
   Eigenvalues:    25.8223    27.8733    36.5656
     35  H    Isotropic =    30.8541   Anisotropy =     7.8217
   XX=    27.8893   YX=     0.1502   ZX=     0.3875
   XY=     0.0972   YY=    28.6626   ZY=    -0.1386
   XZ=     0.7412   YZ=     0.8774   ZZ=    36.0103
   Eigenvalues:    27.8384    28.6553    36.0685
     36  H    Isotropic =    29.9819   Anisotropy =    16.1672
   XX=    24.5589   YX=    -1.6402   ZX=    -4.8317
   XY=    -1.7488   YY=    26.4979   ZY=     2.2202
   XZ=    -4.3458   YZ=     2.4941   ZZ=    38.8889
   Eigenvalues:    22.9200    26.2657    40.7600
     37  H    Isotropic =    30.2519   Anisotropy =     8.4699
   XX=    33.8947   YX=    -1.8135   ZX=     3.0498
   XY=    -1.7581   YY=    27.1878   ZY=     1.6501
   XZ=     3.8355   YZ=     1.5126   ZZ=    29.6732
   Eigenvalues:    25.1646    29.6926    35.8985
     38  H    Isotropic =    30.7408   Anisotropy =     7.9859
   XX=    30.2059   YX=     1.1078   ZX=    -0.6296
   XY=     1.4437   YY=    26.7935   ZY=    -2.1385
   XZ=    -1.3063   YZ=    -2.3920   ZZ=    35.2231
   Eigenvalues:    25.9772    30.1806    36.0647
     39  H    Isotropic =    30.7232   Anisotropy =     7.6587
   XX=    29.1011   YX=     0.6278   ZX=     2.5827
   XY=    -0.3978   YY=    33.9982   ZY=     2.8069
   XZ=     2.1842   YZ=     3.6893   ZZ=    29.0704
   Eigenvalues:    25.9940    30.3467    35.8290
     40  H    Isotropic =    30.7188   Anisotropy =    17.2017
   XX=    26.8096   YX=     0.8336   ZX=     0.8229
   XY=     1.2009   YY=    23.2710   ZY=    -0.5394
   XZ=     1.6375   YZ=    -0.5913   ZZ=    42.0757
   Eigenvalues:    22.9599    27.0099    42.1866
     41  H    Isotropic =    27.7622   Anisotropy =     5.4604
   XX=    30.9153   YX=     0.4256   ZX=    -2.1167
   XY=    -0.5604   YY=    28.9438   ZY=    -1.5113
   XZ=    -1.4738   YZ=    -2.6342   ZZ=    23.4276
   Eigenvalues:    22.3856    29.4986    31.4025
     42  H    Isotropic =    28.2983   Anisotropy =     6.3926
   XX=    32.2446   YX=    -0.1233   ZX=     2.1387
   XY=    -0.6628   YY=    27.0944   ZY=     3.6922
   XZ=     0.6595   YZ=     3.7818   ZZ=    25.5560
   Eigenvalues:    22.3299    30.0050    32.5600
     43  H    Isotropic =    28.8057   Anisotropy =    14.9839
   XX=    29.8071   YX=     1.9908   ZX=    -5.4607
   XY=     0.0964   YY=    32.9013   ZY=    -7.9246
   XZ=    -6.6313   YZ=    -6.6223   ZZ=    23.7088
   Eigenvalues:    17.6804    29.9418    38.7950
 End of Minotr F.D. properties file   721 does not exist.
 End of Minotr F.D. properties file   722 does not exist.
 End of Minotr F.D. properties file   788 does not exist.

 **********************************************************************

            Population analysis using the SCF density.

 **********************************************************************

 Orbital symmetries:
       Occupied  (A) (A) (A) (A) (A) (A) (A) (A) (A) (A) (A) (A)
                 (A) (A) (A) (A) (A) (A) (A) (A) (A) (A) (A) (A)
                 (A) (A) (A) (A) (A) (A) (A) (A) (A) (A) (A) (A)
                 (A) (A) (A) (A) (A) (A) (A) (A) (A) (A) (A) (A)
                 (A) (A) (A) (A) (A) (A) (A) (A) (A) (A) (A) (A)
                 (A) (A) (A) (A) (A) (A) (A) (A) (A) (A) (A) (A)
                 (A)
       Virtual   (A) (A) (A) (A) (A) (A) (A) (A) (A) (A) (A) (A)
                 (A) (A) (A) (A) (A) (A) (A) (A) (A) (A) (A) (A)
                 (A) (A) (A) (A) (A) (A) (A) (A) (A) (A) (A) (A)
                 (A) (A) (A) (A) (A) (A) (A) (A) (A) (A) (A) (A)
                 (A) (A) (A) (A) (A) (A) (A) (A) (A) (A) (A) (A)
                 (A) (A) (A) (A) (A) (A) (A) (A) (A) (A) (A) (A)
                 (A) (A) (A) (A) (A) (A) (A) (A) (A) (A) (A) (A)
                 (A) (A) (A) (A) (A) (A) (A) (A) (A) (A) (A) (A)
                 (A) (A) (A) (A) (A) (A) (A) (A) (A) (A) (A) (A)
                 (A) (A) (A) (A) (A) (A) (A) (A) (A) (A) (A) (A)
                 (A) (A) (A) (A) (A) (A) (A) (A) (A) (A) (A) (A)
                 (A) (A) (A) (A) (A) (A) (A) (A) (A) (A) (A) (A)
                 (A) (A) (A) (A) (A) (A) (A) (A) (A) (A) (A) (A)
                 (A) (A) (A) (A) (A) (A) (A) (A) (A) (A) (A) (A)
                 (A) (A) (A) (A) (A) (A) (A) (A) (A) (A) (A) (A)
                 (A) (A) (A) (A) (A) (A) (A) (A) (A) (A) (A) (A)
                 (A) (A) (A) (A) (A) (A) (A) (A) (A) (A) (A) (A)
                 (A) (A) (A) (A) (A) (A) (A) (A) (A) (A) (A) (A)
                 (A) (A) (A) (A) (A) (A) (A) (A) (A) (A) (A) (A)
                 (A) (A) (A) (A) (A) (A) (A) (A) (A) (A) (A) (A)
                 (A) (A) (A) (A) (A) (A) (A) (A) (A) (A) (A) (A)
                 (A) (A) (A) (A) (A) (A) (A) (A) (A) (A) (A) (A)
                 (A) (A) (A) (A) (A) (A) (A) (A) (A) (A) (A) (A)
                 (A) (A) (A) (A) (A) (A) (A) (A) (A) (A) (A) (A)
                 (A) (A) (A) (A) (A) (A) (A) (A) (A) (A) (A) (A)
                 (A) (A) (A) (A) (A) (A) (A) (A) (A) (A) (A) (A)
                 (A) (A) (A) (A) (A) (A) (A) (A) (A) (A) (A) (A)
                 (A) (A) (A) (A) (A) (A) (A) (A) (A) (A) (A) (A)
                 (A) (A) (A) (A) (A) (A) (A) (A) (A) (A) (A) (A)
                 (A) (A) (A) (A) (A) (A) (A) (A) (A) (A) (A) (A)
                 (A) (A) (A) (A) (A) (A) (A) (A) (A) (A) (A) (A)
                 (A) (A) (A) (A) (A) (A) (A) (A) (A) (A) (A) (A)
                 (A) (A) (A) (A) (A) (A) (A) (A) (A) (A) (A) (A)
                 (A) (A) (A) (A) (A) (A) (A) (A) (A) (A) (A) (A)
                 (A) (A) (A) (A) (A) (A) (A) (A) (A) (A) (A) (A)
                 (A) (A) (A) (A) (A) (A) (A) (A) (A) (A) (A) (A)
                 (A) (A) (A) (A) (A) (A) (A) (A) (A) (A) (A) (A)
                 (A) (A) (A) (A) (A) (A) (A) (A) (A) (A) (A) (A)
                 (A) (A) (A) (A) (A) (A) (A) (A) (A) (A) (A) (A)
                 (A) (A) (A) (A) (A) (A) (A) (A) (A) (A) (A) (A)
                 (A) (A) (A) (A) (A) (A) (A)
 The electronic state is 1-A.
 Alpha  occ. eigenvalues --  -19.22677 -19.22491 -19.21875 -19.21175 -10.32776
 Alpha  occ. eigenvalues --  -10.30834 -10.29734 -10.27323 -10.26692 -10.24491
 Alpha  occ. eigenvalues --  -10.24365 -10.24072 -10.23824 -10.23578 -10.22403
 Alpha  occ. eigenvalues --  -10.22248 -10.22075 -10.21670 -10.21543  -1.07368
 Alpha  occ. eigenvalues --   -1.06996  -1.06186  -1.03915  -0.89021  -0.84137
 Alpha  occ. eigenvalues --   -0.82008  -0.77488  -0.77027  -0.74936  -0.71381
 Alpha  occ. eigenvalues --   -0.70164  -0.68093  -0.65644  -0.62448  -0.59837
 Alpha  occ. eigenvalues --   -0.58166  -0.57506  -0.53929  -0.53008  -0.51802
 Alpha  occ. eigenvalues --   -0.50273  -0.49158  -0.48211  -0.48073  -0.47041
 Alpha  occ. eigenvalues --   -0.46213  -0.45361  -0.44914  -0.43696  -0.42601
 Alpha  occ. eigenvalues --   -0.41673  -0.41073  -0.40574  -0.40511  -0.39762
 Alpha  occ. eigenvalues --   -0.39574  -0.38964  -0.38639  -0.38368  -0.37933
 Alpha  occ. eigenvalues --   -0.36293  -0.36068  -0.35521  -0.34349  -0.34109
 Alpha  occ. eigenvalues --   -0.33575  -0.32804  -0.32083  -0.30692  -0.30424
 Alpha  occ. eigenvalues --   -0.28621  -0.27160  -0.26617
 Alpha virt. eigenvalues --   -0.05437   0.00526   0.01511   0.01993   0.02094
 Alpha virt. eigenvalues --    0.03407   0.03584   0.03967   0.04064   0.04526
 Alpha virt. eigenvalues --    0.05112   0.05628   0.06148   0.06526   0.06731
 Alpha virt. eigenvalues --    0.06953   0.07166   0.07545   0.08649   0.09026
 Alpha virt. eigenvalues --    0.09261   0.09409   0.09624   0.10184   0.10652
 Alpha virt. eigenvalues --    0.10829   0.11170   0.11945   0.12387   0.12697
 Alpha virt. eigenvalues --    0.12951   0.13409   0.14029   0.14193   0.14750
 Alpha virt. eigenvalues --    0.15256   0.15424   0.15803   0.16033   0.16238
 Alpha virt. eigenvalues --    0.16400   0.17285   0.17499   0.17827   0.17969
 Alpha virt. eigenvalues --    0.18364   0.18655   0.18932   0.19254   0.19625
 Alpha virt. eigenvalues --    0.19646   0.20140   0.20384   0.20753   0.20967
 Alpha virt. eigenvalues --    0.21084   0.21585   0.21752   0.21937   0.22153
 Alpha virt. eigenvalues --    0.22809   0.23125   0.23406   0.23523   0.23978
 Alpha virt. eigenvalues --    0.24351   0.24612   0.24874   0.25385   0.25608
 Alpha virt. eigenvalues --    0.26209   0.26379   0.26670   0.26927   0.27096
 Alpha virt. eigenvalues --    0.27340   0.27834   0.28021   0.28392   0.28855
 Alpha virt. eigenvalues --    0.28890   0.29348   0.29722   0.30070   0.30352
 Alpha virt. eigenvalues --    0.30630   0.31181   0.31494   0.31953   0.32063
 Alpha virt. eigenvalues --    0.32278   0.32920   0.33369   0.33613   0.34059
 Alpha virt. eigenvalues --    0.34510   0.34970   0.35475   0.35696   0.36204
 Alpha virt. eigenvalues --    0.36591   0.37002   0.37122   0.37719   0.37982
 Alpha virt. eigenvalues --    0.38446   0.39249   0.39330   0.39674   0.40361
 Alpha virt. eigenvalues --    0.41071   0.42323   0.43680   0.44144   0.44730
 Alpha virt. eigenvalues --    0.45572   0.45588   0.46807   0.47218   0.47889
 Alpha virt. eigenvalues --    0.48777   0.49107   0.49754   0.51079   0.51627
 Alpha virt. eigenvalues --    0.51856   0.52819   0.53208   0.54789   0.55692
 Alpha virt. eigenvalues --    0.56110   0.56775   0.57063   0.57416   0.58301
 Alpha virt. eigenvalues --    0.58900   0.60238   0.60688   0.61522   0.62050
 Alpha virt. eigenvalues --    0.62441   0.63057   0.63861   0.64138   0.65307
 Alpha virt. eigenvalues --    0.66099   0.66513   0.66940   0.67351   0.67911
 Alpha virt. eigenvalues --    0.68762   0.69450   0.69586   0.70308   0.70771
 Alpha virt. eigenvalues --    0.71106   0.71579   0.72160   0.72389   0.73140
 Alpha virt. eigenvalues --    0.73289   0.74225   0.74514   0.75194   0.75826
 Alpha virt. eigenvalues --    0.76157   0.76306   0.77294   0.77476   0.77673
 Alpha virt. eigenvalues --    0.78478   0.78605   0.78828   0.79992   0.80392
 Alpha virt. eigenvalues --    0.81759   0.82292   0.82883   0.83400   0.83737
 Alpha virt. eigenvalues --    0.84491   0.86288   0.87215   0.88309   0.88940
 Alpha virt. eigenvalues --    0.91754   0.92504   0.93375   0.93966   0.96301
 Alpha virt. eigenvalues --    0.97143   0.97621   0.98764   1.00779   1.01277
 Alpha virt. eigenvalues --    1.03988   1.04789   1.06691   1.07569   1.09449
 Alpha virt. eigenvalues --    1.09852   1.11110   1.11490   1.13069   1.14860
 Alpha virt. eigenvalues --    1.15880   1.16440   1.18183   1.18741   1.19340
 Alpha virt. eigenvalues --    1.20514   1.21490   1.22939   1.23261   1.23950
 Alpha virt. eigenvalues --    1.25140   1.25326   1.26196   1.27701   1.29793
 Alpha virt. eigenvalues --    1.30078   1.31226   1.31461   1.32340   1.33904
 Alpha virt. eigenvalues --    1.34870   1.35967   1.36719   1.37119   1.40148
 Alpha virt. eigenvalues --    1.40572   1.42911   1.43631   1.45326   1.46435
 Alpha virt. eigenvalues --    1.47414   1.48011   1.49034   1.50166   1.50985
 Alpha virt. eigenvalues --    1.51542   1.52141   1.53230   1.53949   1.54504
 Alpha virt. eigenvalues --    1.55294   1.55658   1.56632   1.57191   1.57426
 Alpha virt. eigenvalues --    1.59128   1.59912   1.60371   1.61010   1.61586
 Alpha virt. eigenvalues --    1.62141   1.62754   1.63254   1.64001   1.64923
 Alpha virt. eigenvalues --    1.65269   1.65964   1.66546   1.67733   1.68301
 Alpha virt. eigenvalues --    1.69114   1.69688   1.70631   1.71503   1.71722
 Alpha virt. eigenvalues --    1.72484   1.73630   1.74180   1.74418   1.75529
 Alpha virt. eigenvalues --    1.76201   1.76873   1.77543   1.78037   1.78882
 Alpha virt. eigenvalues --    1.80097   1.80450   1.80706   1.82140   1.82410
 Alpha virt. eigenvalues --    1.82759   1.84024   1.84566   1.84821   1.86265
 Alpha virt. eigenvalues --    1.87235   1.87651   1.88124   1.90680   1.91352
 Alpha virt. eigenvalues --    1.92239   1.93392   1.95000   1.95704   1.96541
 Alpha virt. eigenvalues --    1.98269   1.98495   2.00216   2.02180   2.04149
 Alpha virt. eigenvalues --    2.05357   2.06252   2.08156   2.08428   2.09730
 Alpha virt. eigenvalues --    2.11563   2.11866   2.13163   2.14114   2.14802
 Alpha virt. eigenvalues --    2.15441   2.16119   2.17268   2.17753   2.19652
 Alpha virt. eigenvalues --    2.20837   2.21223   2.22032   2.23409   2.24437
 Alpha virt. eigenvalues --    2.25833   2.26992   2.30104   2.30971   2.31620
 Alpha virt. eigenvalues --    2.33273   2.33730   2.34481   2.37613   2.39081
 Alpha virt. eigenvalues --    2.39555   2.41045   2.43471   2.45221   2.47159
 Alpha virt. eigenvalues --    2.47831   2.48843   2.51189   2.52129   2.52750
 Alpha virt. eigenvalues --    2.53091   2.53336   2.55071   2.55844   2.56671
 Alpha virt. eigenvalues --    2.57792   2.58431   2.59127   2.59674   2.60610
 Alpha virt. eigenvalues --    2.63145   2.63569   2.65299   2.66636   2.66955
 Alpha virt. eigenvalues --    2.67788   2.67968   2.68455   2.70785   2.70832
 Alpha virt. eigenvalues --    2.72182   2.72260   2.73556   2.74233   2.75265
 Alpha virt. eigenvalues --    2.77534   2.78112   2.78833   2.79481   2.80621
 Alpha virt. eigenvalues --    2.81505   2.83086   2.85883   2.86974   2.88366
 Alpha virt. eigenvalues --    2.88620   2.90245   2.90883   2.91317   2.93105
 Alpha virt. eigenvalues --    2.93823   2.95056   2.96220   2.97076   2.99047
 Alpha virt. eigenvalues --    3.00170   3.02264   3.04419   3.05282   3.07639
 Alpha virt. eigenvalues --    3.08200   3.08826   3.10528   3.11325   3.12578
 Alpha virt. eigenvalues --    3.14300   3.15330   3.15579   3.17296   3.18312
 Alpha virt. eigenvalues --    3.19934   3.20205   3.21396   3.22709   3.24704
 Alpha virt. eigenvalues --    3.27766   3.28105   3.29773   3.31503   3.34690
 Alpha virt. eigenvalues --    3.38098   3.38898   3.41623   3.42183   3.42891
 Alpha virt. eigenvalues --    3.48833   3.51940   3.61855   3.62547   3.66049
 Alpha virt. eigenvalues --    3.71503   3.79499   3.80378   3.81035   3.82705
 Alpha virt. eigenvalues --    3.84039   3.84569   3.85003   3.87012   3.87317
 Alpha virt. eigenvalues --    3.88146   3.90642   3.91566   3.92142   3.92934
 Alpha virt. eigenvalues --    3.94279   4.03116   4.04872   4.08643   4.13548
 Alpha virt. eigenvalues --    4.16804   4.17529   4.21438   4.26701   4.30183
 Alpha virt. eigenvalues --    4.34347   4.34673   4.38968   4.42791   4.46072
 Alpha virt. eigenvalues --    4.55277   5.11901   5.12316   5.18586   5.23798
 Alpha virt. eigenvalues --    5.26314   5.45183   5.46714   5.48325   5.65134
 Alpha virt. eigenvalues --    5.68987   5.69719   5.77912  23.72965  23.83841
 Alpha virt. eigenvalues --   23.86357  23.90852  23.94942  23.96106  23.98673
 Alpha virt. eigenvalues --   24.01192  24.02882  24.05317  24.06476  24.07761
 Alpha virt. eigenvalues --   24.08689  24.11897  24.27918  50.04834  50.05665
 Alpha virt. eigenvalues --   50.07883  50.13611
          Condensed to atoms (all electrons):
               1          2          3          4          5          6
     1  C   13.065273   2.625141  -1.341933   0.720072   0.490494  -0.794992
     2  C    2.625141  14.130359  -2.321302  -0.972882   0.256053   0.529660
     3  C   -1.341933  -2.321302  10.516563  -0.977068  -0.509283   0.342999
     4  C    0.720072  -0.972882  -0.977068  13.086012  -2.155664  -0.552496
     5  C    0.490494   0.256053  -0.509283  -2.155664   8.978886  -1.581008
     6  C   -0.794992   0.529660   0.342999  -0.552496  -1.581008  10.223567
     7  C   -3.666184  -1.752375   1.096569   0.545454  -0.286413  -1.418092
     8  C   -2.765851  -1.590778  -2.400897   0.116958  -0.040865  -0.210866
     9  C    1.675421   3.441494   0.076238   0.261065   0.085154  -0.165980
    10  C   -3.635055  -8.158829   1.840448  -1.026133   0.104291   0.525495
    11  O    0.061398   0.080880   0.025832   0.004957   0.000283   0.013567
    12  C   -0.519337  -0.115168   0.073245   0.023623  -0.287944  -0.036099
    13  C   -0.022635  -0.502623   0.179228  -0.184531  -0.044956   0.069618
    14  O    0.003027   0.292631  -0.248439   0.058255   0.004904  -0.008830
    15  C   -0.270826  -0.040358  -0.519254  -3.958560   1.040155  -0.568206
    16  C   -0.001936  -0.013858  -0.168508   0.141293  -0.088220   0.141149
    17  O    0.010840   0.023115   0.051662  -0.202340  -0.048461  -0.016428
    18  C    0.093004   0.140314   0.219872   0.465998  -0.320635  -0.186092
    19  O    0.001220   0.002228   0.005822   0.115728  -0.005162  -0.000773
    20  H   -0.034472  -0.023617   0.478755  -0.008084  -0.048802  -0.022166
    21  H   -0.009045  -0.119867   0.418250  -0.045872   0.036743   0.005272
    22  H   -0.018810  -0.042245  -0.001047   0.468939  -0.036850  -0.048282
    23  H    0.003747  -0.002113   0.027763  -0.125431   0.489388  -0.060188
    24  H   -0.016988  -0.030015  -0.026282   0.024910   0.464548  -0.073603
    25  H   -0.005036  -0.023893  -0.007426   0.021783  -0.050437   0.445165
    26  H    0.035927   0.017715   0.004598   0.004165  -0.077693   0.470228
    27  H   -0.121588   0.007182   0.008116   0.011394  -0.022078  -0.047648
    28  H   -0.014882  -0.032528   0.005809   0.000582  -0.000064  -0.001102
    29  H    0.035770  -0.012352   0.008207  -0.002338  -0.000260   0.001647
    30  H   -0.077608  -0.010042   0.002177   0.028953  -0.007930  -0.062462
    31  H   -0.056177   0.004771   0.009473  -0.009343   0.003264   0.034680
    32  H    0.069158   0.017974   0.000602  -0.002615   0.001483   0.008399
    33  H   -0.018672  -0.075164   0.030869   0.003612  -0.001528   0.002496
    34  H    0.007185   0.082911   0.001974   0.000333  -0.000151  -0.001264
    35  H   -0.008496  -0.049502  -0.000548  -0.000488   0.001000   0.001400
    36  H   -0.014815  -0.083343   0.045201   0.000195  -0.001918   0.001445
    37  H    0.001755  -0.000612  -0.001599   0.076603  -0.008192   0.002257
    38  H   -0.001454   0.013256   0.041266  -0.078547   0.013048  -0.004049
    39  H   -0.007846   0.004279  -0.000846  -0.103029   0.048614   0.017864
    40  H   -0.000385   0.002100   0.002660  -0.002527  -0.000555   0.008372
    41  H   -0.000258   0.015140  -0.003629  -0.082402   0.001088   0.002303
    42  H    0.004792  -0.010971  -0.011932   0.157746   0.006159  -0.003453
    43  H   -0.000457  -0.001443   0.002375  -0.024071   0.002924   0.001289
               7          8          9         10         11         12
     1  C   -3.666184  -2.765851   1.675421  -3.635055   0.061398  -0.519337
     2  C   -1.752375  -1.590778   3.441494  -8.158829   0.080880  -0.115168
     3  C    1.096569  -2.400897   0.076238   1.840448   0.025832   0.073245
     4  C    0.545454   0.116958   0.261065  -1.026133   0.004957   0.023623
     5  C   -0.286413  -0.040865   0.085154   0.104291   0.000283  -0.287944
     6  C   -1.418092  -0.210866  -0.165980   0.525495   0.013567  -0.036099
     7  C   11.255791  -0.247203  -0.532129  -0.136099  -0.059278   0.369091
     8  C   -0.247203  13.511815  -3.316444   2.251360   0.268809   0.088868
     9  C   -0.532129  -3.316444  12.536387  -7.002463  -0.033129  -0.141329
    10  C   -0.136099   2.251360  -7.002463  20.532127  -0.096285   0.113581
    11  O   -0.059278   0.268809  -0.033129  -0.096285   8.212499  -0.059582
    12  C    0.369091   0.088868  -0.141329   0.113581  -0.059582   6.258327
    13  C   -0.083701   0.241154  -0.960798   0.473960  -0.005248   0.009220
    14  O    0.013984   0.065816  -0.053943   0.143356  -0.001371  -0.007174
    15  C    0.373978  -0.183269   0.138534  -0.230699   0.000019  -0.060663
    16  C   -0.108745  -0.026879   0.007901  -0.094776   0.000122  -0.001207
    17  O   -0.001875   0.000577   0.000101  -0.006175  -0.000001   0.000404
    18  C    0.062356   0.032226  -0.016115  -0.040968  -0.000066  -0.000005
    19  O   -0.000601   0.000161  -0.000120   0.000796   0.000000   0.000174
    20  H    0.011057  -0.005498   0.000553   0.027783  -0.000042  -0.009247
    21  H    0.000318   0.007153  -0.003790   0.068723   0.000042   0.000278
    22  H    0.010798  -0.011182   0.002052   0.001832  -0.000021  -0.002402
    23  H    0.019777   0.000608   0.000235  -0.000564  -0.000002  -0.002668
    24  H    0.018358   0.000380  -0.000774  -0.006843   0.000001   0.005997
    25  H   -0.030764   0.013075   0.002133  -0.008883   0.000040   0.000298
    26  H   -0.103145  -0.003825   0.000527   0.003780   0.000099  -0.004343
    27  H    0.499485  -0.004891  -0.011575   0.020217   0.011054  -0.013596
    28  H    0.016850  -0.022112   0.428942  -0.018553  -0.003220   0.000506
    29  H    0.010378  -0.103202   0.452068  -0.065475  -0.001595  -0.000042
    30  H    0.109314  -0.000283  -0.000413  -0.011882  -0.000118   0.402142
    31  H    0.012166  -0.031100   0.003178  -0.002871   0.001491   0.410424
    32  H   -0.158458  -0.006284   0.000941   0.004060   0.000316   0.436424
    33  H   -0.004566  -0.008289   0.002212   0.043123   0.000080   0.000116
    34  H    0.000737  -0.009392  -0.008677  -0.150395   0.000097   0.000198
    35  H    0.007237   0.022803  -0.016703  -0.006040  -0.000164   0.000217
    36  H   -0.006151   0.006475  -0.105903   0.176354   0.000046   0.000818
    37  H   -0.000518   0.000123  -0.000045  -0.000418   0.000000   0.000136
    38  H    0.000538  -0.000171  -0.000114  -0.000120   0.000000  -0.000506
    39  H    0.001664  -0.000179  -0.000113   0.001822   0.000000  -0.000177
    40  H   -0.004315  -0.000308   0.000066  -0.001391   0.000000   0.000231
    41  H   -0.001621  -0.000079   0.000016  -0.002162   0.000000  -0.000071
    42  H   -0.000864   0.000036   0.000581  -0.001518   0.000000   0.000062
    43  H    0.000111  -0.000021  -0.000006   0.000331   0.000000  -0.000017
              13         14         15         16         17         18
     1  C   -0.022635   0.003027  -0.270826  -0.001936   0.010840   0.093004
     2  C   -0.502623   0.292631  -0.040358  -0.013858   0.023115   0.140314
     3  C    0.179228  -0.248439  -0.519254  -0.168508   0.051662   0.219872
     4  C   -0.184531   0.058255  -3.958560   0.141293  -0.202340   0.465998
     5  C   -0.044956   0.004904   1.040155  -0.088220  -0.048461  -0.320635
     6  C    0.069618  -0.008830  -0.568206   0.141149  -0.016428  -0.186092
     7  C   -0.083701   0.013984   0.373978  -0.108745  -0.001875   0.062356
     8  C    0.241154   0.065816  -0.183269  -0.026879   0.000577   0.032226
     9  C   -0.960798  -0.053943   0.138534   0.007901   0.000101  -0.016115
    10  C    0.473960   0.143356  -0.230699  -0.094776  -0.006175  -0.040968
    11  O   -0.005248  -0.001371   0.000019   0.000122  -0.000001  -0.000066
    12  C    0.009220  -0.007174  -0.060663  -0.001207   0.000404  -0.000005
    13  C    6.648376  -0.253353  -0.176665   0.022036   0.001260   0.011747
    14  O   -0.253353   8.010974   0.022525  -0.000827  -0.000015  -0.002578
    15  C   -0.176665   0.022525  12.110374  -0.738871   0.542421  -1.137996
    16  C    0.022036  -0.000827  -0.738871   7.331894  -0.270646  -0.816778
    17  O    0.001260  -0.000015   0.542421  -0.270646   8.031234  -0.104762
    18  C    0.011747  -0.002578  -1.137996  -0.816778  -0.104762   7.053435
    19  O    0.000870  -0.000004  -0.212103  -0.044343  -0.038388   0.242422
    20  H   -0.004457   0.000304  -0.012040  -0.006644  -0.000265   0.020049
    21  H   -0.004485   0.005727   0.010912  -0.000041   0.000024  -0.012174
    22  H   -0.001651  -0.000069   0.014333   0.016294  -0.005999   0.001966
    23  H   -0.000136   0.000000   0.000132  -0.004078   0.019233   0.002188
    24  H    0.000718  -0.000040  -0.008063   0.015935  -0.001446   0.002682
    25  H   -0.000476   0.000013  -0.005479  -0.001698  -0.000025   0.004582
    26  H   -0.000313   0.000006   0.002074  -0.001144   0.000078   0.000208
    27  H    0.002059  -0.000036   0.000361  -0.000012  -0.000006  -0.000047
    28  H   -0.011929  -0.003275  -0.000009  -0.000018   0.000000   0.000030
    29  H    0.024709   0.003619  -0.000040   0.000026   0.000000  -0.000074
    30  H   -0.000432   0.000055   0.008749   0.000961   0.000023  -0.000431
    31  H   -0.000150   0.000096   0.000726  -0.000023   0.000000  -0.000065
    32  H    0.000125  -0.000012  -0.002238   0.000568  -0.000001  -0.000037
    33  H    0.407926  -0.012383  -0.005018   0.000727  -0.000033   0.000953
    34  H    0.458967  -0.005514  -0.000656  -0.000046   0.000000   0.000795
    35  H    0.410334   0.012807   0.001250  -0.000117   0.000001  -0.001355
    36  H    0.059876   0.245909  -0.003609   0.001424  -0.000005  -0.000018
    37  H    0.000087  -0.000002  -0.164017   0.484833  -0.001789  -0.025024
    38  H   -0.000108  -0.000076  -0.039786   0.410575   0.013045   0.000431
    39  H   -0.000050   0.000002   0.050389   0.373200  -0.010132  -0.011045
    40  H    0.000735  -0.000001   0.030224   0.073358   0.270590  -0.061448
    41  H    0.001590  -0.000113   0.010726   0.019598   0.015325   0.414442
    42  H   -0.001010   0.000117  -0.178343  -0.000657  -0.017734   0.422294
    43  H   -0.000214  -0.000001   0.078164  -0.032969   0.041787  -0.011099
              19         20         21         22         23         24
     1  C    0.001220  -0.034472  -0.009045  -0.018810   0.003747  -0.016988
     2  C    0.002228  -0.023617  -0.119867  -0.042245  -0.002113  -0.030015
     3  C    0.005822   0.478755   0.418250  -0.001047   0.027763  -0.026282
     4  C    0.115728  -0.008084  -0.045872   0.468939  -0.125431   0.024910
     5  C   -0.005162  -0.048802   0.036743  -0.036850   0.489388   0.464548
     6  C   -0.000773  -0.022166   0.005272  -0.048282  -0.060188  -0.073603
     7  C   -0.000601   0.011057   0.000318   0.010798   0.019777   0.018358
     8  C    0.000161  -0.005498   0.007153  -0.011182   0.000608   0.000380
     9  C   -0.000120   0.000553  -0.003790   0.002052   0.000235  -0.000774
    10  C    0.000796   0.027783   0.068723   0.001832  -0.000564  -0.006843
    11  O    0.000000  -0.000042   0.000042  -0.000021  -0.000002   0.000001
    12  C    0.000174  -0.009247   0.000278  -0.002402  -0.002668   0.005997
    13  C    0.000870  -0.004457  -0.004485  -0.001651  -0.000136   0.000718
    14  O   -0.000004   0.000304   0.005727  -0.000069   0.000000  -0.000040
    15  C   -0.212103  -0.012040   0.010912   0.014333   0.000132  -0.008063
    16  C   -0.044343  -0.006644  -0.000041   0.016294  -0.004078   0.015935
    17  O   -0.038388  -0.000265   0.000024  -0.005999   0.019233  -0.001446
    18  C    0.242422   0.020049  -0.012174   0.001966   0.002188   0.002682
    19  O    8.105908  -0.000265   0.000509  -0.001379  -0.000176  -0.000023
    20  H   -0.000265   0.398933  -0.027100   0.003332   0.000332   0.001626
    21  H    0.000509  -0.027100   0.473217  -0.002256  -0.000211   0.000171
    22  H   -0.001379   0.003332  -0.002256   0.438063  -0.002609   0.003748
    23  H   -0.000176   0.000332  -0.000211  -0.002609   0.481681  -0.029161
    24  H   -0.000023   0.001626   0.000171   0.003748  -0.029161   0.454009
    25  H    0.000007   0.000184  -0.000054   0.003497  -0.005023   0.004683
    26  H    0.000000   0.000025   0.000000   0.000218  -0.006284  -0.003260
    27  H    0.000000  -0.000117   0.000007  -0.000152  -0.000070  -0.000014
    28  H    0.000000   0.000047  -0.000037  -0.000001   0.000000   0.000001
    29  H    0.000000  -0.000011   0.000027   0.000003   0.000000   0.000000
    30  H   -0.000001  -0.000747  -0.000047  -0.000033   0.000148  -0.001545
    31  H    0.000000   0.000132  -0.000005   0.000013   0.000001  -0.000088
    32  H    0.000000  -0.000059   0.000003   0.000011  -0.000081   0.000460
    33  H    0.000019  -0.000004   0.002472   0.000429   0.000002   0.000004
    34  H   -0.000003  -0.000008  -0.000237  -0.000021   0.000000   0.000000
    35  H   -0.000004   0.000002   0.000450   0.000302   0.000000   0.000001
    36  H    0.000001  -0.000967   0.000874  -0.000012  -0.000001   0.000007
    37  H    0.014995  -0.000053  -0.000276  -0.000260  -0.000102  -0.000004
    38  H   -0.000913  -0.000363  -0.000450  -0.000007   0.000028   0.000022
    39  H   -0.001762   0.000489   0.000057  -0.000002   0.000151  -0.002337
    40  H   -0.001826   0.000013   0.000018   0.001770  -0.000465  -0.000063
    41  H   -0.051519  -0.000075   0.003608   0.000004  -0.000030   0.000025
    42  H   -0.033462  -0.000039  -0.001318   0.001446   0.000037   0.000001
    43  H    0.266311   0.000019  -0.000106   0.000173   0.000014  -0.000007
              25         26         27         28         29         30
     1  C   -0.005036   0.035927  -0.121588  -0.014882   0.035770  -0.077608
     2  C   -0.023893   0.017715   0.007182  -0.032528  -0.012352  -0.010042
     3  C   -0.007426   0.004598   0.008116   0.005809   0.008207   0.002177
     4  C    0.021783   0.004165   0.011394   0.000582  -0.002338   0.028953
     5  C   -0.050437  -0.077693  -0.022078  -0.000064  -0.000260  -0.007930
     6  C    0.445165   0.470228  -0.047648  -0.001102   0.001647  -0.062462
     7  C   -0.030764  -0.103145   0.499485   0.016850   0.010378   0.109314
     8  C    0.013075  -0.003825  -0.004891  -0.022112  -0.103202  -0.000283
     9  C    0.002133   0.000527  -0.011575   0.428942   0.452068  -0.000413
    10  C   -0.008883   0.003780   0.020217  -0.018553  -0.065475  -0.011882
    11  O    0.000040   0.000099   0.011054  -0.003220  -0.001595  -0.000118
    12  C    0.000298  -0.004343  -0.013596   0.000506  -0.000042   0.402142
    13  C   -0.000476  -0.000313   0.002059  -0.011929   0.024709  -0.000432
    14  O    0.000013   0.000006  -0.000036  -0.003275   0.003619   0.000055
    15  C   -0.005479   0.002074   0.000361  -0.000009  -0.000040   0.008749
    16  C   -0.001698  -0.001144  -0.000012  -0.000018   0.000026   0.000961
    17  O   -0.000025   0.000078  -0.000006   0.000000   0.000000   0.000023
    18  C    0.004582   0.000208  -0.000047   0.000030  -0.000074  -0.000431
    19  O    0.000007   0.000000   0.000000   0.000000   0.000000  -0.000001
    20  H    0.000184   0.000025  -0.000117   0.000047  -0.000011  -0.000747
    21  H   -0.000054   0.000000   0.000007  -0.000037   0.000027  -0.000047
    22  H    0.003497   0.000218  -0.000152  -0.000001   0.000003  -0.000033
    23  H   -0.005023  -0.006284  -0.000070   0.000000   0.000000   0.000148
    24  H    0.004683  -0.003260  -0.000014   0.000001   0.000000  -0.001545
    25  H    0.475638  -0.027215  -0.006664   0.000004  -0.000006  -0.000122
    26  H   -0.027215   0.487958  -0.004921   0.000000  -0.000002   0.000138
    27  H   -0.006664  -0.004921   0.484231  -0.000022   0.000022   0.005297
    28  H    0.000004   0.000000  -0.000022   0.406154  -0.015325  -0.000006
    29  H   -0.000006  -0.000002   0.000022  -0.015325   0.420163   0.000001
    30  H   -0.000122   0.000138   0.005297  -0.000006   0.000001   0.475515
    31  H   -0.000276  -0.000161  -0.007510   0.000042  -0.000005  -0.028259
    32  H    0.000221   0.003264  -0.002806  -0.000003   0.000001  -0.026771
    33  H   -0.000009  -0.000001  -0.000001  -0.000247   0.000390  -0.000001
    34  H    0.000004   0.000000  -0.000002   0.000292   0.000767   0.000000
    35  H   -0.000001   0.000000  -0.000008   0.000107  -0.000088  -0.000002
    36  H   -0.000001  -0.000001   0.000012   0.000357   0.000194  -0.000004
    37  H    0.000002  -0.000001   0.000000   0.000000   0.000000  -0.000004
    38  H    0.000001  -0.000003   0.000000   0.000000   0.000000  -0.000033
    39  H   -0.000043  -0.000002  -0.000001   0.000000   0.000000   0.000035
    40  H   -0.000184   0.000007   0.000000   0.000000   0.000000   0.000001
    41  H   -0.000007  -0.000001   0.000000   0.000000   0.000000   0.000002
    42  H    0.000024   0.000001   0.000001   0.000000   0.000000   0.000000
    43  H   -0.000003   0.000000   0.000000   0.000000   0.000000   0.000000
              31         32         33         34         35         36
     1  C   -0.056177   0.069158  -0.018672   0.007185  -0.008496  -0.014815
     2  C    0.004771   0.017974  -0.075164   0.082911  -0.049502  -0.083343
     3  C    0.009473   0.000602   0.030869   0.001974  -0.000548   0.045201
     4  C   -0.009343  -0.002615   0.003612   0.000333  -0.000488   0.000195
     5  C    0.003264   0.001483  -0.001528  -0.000151   0.001000  -0.001918
     6  C    0.034680   0.008399   0.002496  -0.001264   0.001400   0.001445
     7  C    0.012166  -0.158458  -0.004566   0.000737   0.007237  -0.006151
     8  C   -0.031100  -0.006284  -0.008289  -0.009392   0.022803   0.006475
     9  C    0.003178   0.000941   0.002212  -0.008677  -0.016703  -0.105903
    10  C   -0.002871   0.004060   0.043123  -0.150395  -0.006040   0.176354
    11  O    0.001491   0.000316   0.000080   0.000097  -0.000164   0.000046
    12  C    0.410424   0.436424   0.000116   0.000198   0.000217   0.000818
    13  C   -0.000150   0.000125   0.407926   0.458967   0.410334   0.059876
    14  O    0.000096  -0.000012  -0.012383  -0.005514   0.012807   0.245909
    15  C    0.000726  -0.002238  -0.005018  -0.000656   0.001250  -0.003609
    16  C   -0.000023   0.000568   0.000727  -0.000046  -0.000117   0.001424
    17  O    0.000000  -0.000001  -0.000033   0.000000   0.000001  -0.000005
    18  C   -0.000065  -0.000037   0.000953   0.000795  -0.001355  -0.000018
    19  O    0.000000   0.000000   0.000019  -0.000003  -0.000004   0.000001
    20  H    0.000132  -0.000059  -0.000004  -0.000008   0.000002  -0.000967
    21  H   -0.000005   0.000003   0.002472  -0.000237   0.000450   0.000874
    22  H    0.000013   0.000011   0.000429  -0.000021   0.000302  -0.000012
    23  H    0.000001  -0.000081   0.000002   0.000000   0.000000  -0.000001
    24  H   -0.000088   0.000460   0.000004   0.000000   0.000001   0.000007
    25  H   -0.000276   0.000221  -0.000009   0.000004  -0.000001  -0.000001
    26  H   -0.000161   0.003264  -0.000001   0.000000   0.000000  -0.000001
    27  H   -0.007510  -0.002806  -0.000001  -0.000002  -0.000008   0.000012
    28  H    0.000042  -0.000003  -0.000247   0.000292   0.000107   0.000357
    29  H   -0.000005   0.000001   0.000390   0.000767  -0.000088   0.000194
    30  H   -0.028259  -0.026771  -0.000001   0.000000  -0.000002  -0.000004
    31  H    0.488339  -0.021363   0.000000   0.000000  -0.000001  -0.000012
    32  H   -0.021363   0.487994   0.000000   0.000000   0.000000   0.000004
    33  H    0.000000   0.000000   0.465182  -0.026274  -0.020151   0.000420
    34  H    0.000000   0.000000  -0.026274   0.459940  -0.021616   0.000507
    35  H   -0.000001   0.000000  -0.020151  -0.021616   0.463192  -0.000096
    36  H   -0.000012   0.000004   0.000420   0.000507  -0.000096   0.386388
    37  H    0.000000   0.000000  -0.000001   0.000000   0.000000  -0.000001
    38  H    0.000000   0.000000  -0.000002   0.000000   0.000000   0.000010
    39  H    0.000000  -0.000004   0.000000   0.000000   0.000000  -0.000002
    40  H    0.000000  -0.000001  -0.000004   0.000000  -0.000003   0.000000
    41  H    0.000000   0.000000  -0.000313  -0.000010   0.000001   0.000005
    42  H    0.000000   0.000000   0.001051   0.000002   0.000057   0.000004
    43  H    0.000000   0.000000   0.000000   0.000000   0.000000   0.000000
              37         38         39         40         41         42
     1  C    0.001755  -0.001454  -0.007846  -0.000385  -0.000258   0.004792
     2  C   -0.000612   0.013256   0.004279   0.002100   0.015140  -0.010971
     3  C   -0.001599   0.041266  -0.000846   0.002660  -0.003629  -0.011932
     4  C    0.076603  -0.078547  -0.103029  -0.002527  -0.082402   0.157746
     5  C   -0.008192   0.013048   0.048614  -0.000555   0.001088   0.006159
     6  C    0.002257  -0.004049   0.017864   0.008372   0.002303  -0.003453
     7  C   -0.000518   0.000538   0.001664  -0.004315  -0.001621  -0.000864
     8  C    0.000123  -0.000171  -0.000179  -0.000308  -0.000079   0.000036
     9  C   -0.000045  -0.000114  -0.000113   0.000066   0.000016   0.000581
    10  C   -0.000418  -0.000120   0.001822  -0.001391  -0.002162  -0.001518
    11  O    0.000000   0.000000   0.000000   0.000000   0.000000   0.000000
    12  C    0.000136  -0.000506  -0.000177   0.000231  -0.000071   0.000062
    13  C    0.000087  -0.000108  -0.000050   0.000735   0.001590  -0.001010
    14  O   -0.000002  -0.000076   0.000002  -0.000001  -0.000113   0.000117
    15  C   -0.164017  -0.039786   0.050389   0.030224   0.010726  -0.178343
    16  C    0.484833   0.410575   0.373200   0.073358   0.019598  -0.000657
    17  O   -0.001789   0.013045  -0.010132   0.270590   0.015325  -0.017734
    18  C   -0.025024   0.000431  -0.011045  -0.061448   0.414442   0.422294
    19  O    0.014995  -0.000913  -0.001762  -0.001826  -0.051519  -0.033462
    20  H   -0.000053  -0.000363   0.000489   0.000013  -0.000075  -0.000039
    21  H   -0.000276  -0.000450   0.000057   0.000018   0.003608  -0.001318
    22  H   -0.000260  -0.000007  -0.000002   0.001770   0.000004   0.001446
    23  H   -0.000102   0.000028   0.000151  -0.000465  -0.000030   0.000037
    24  H   -0.000004   0.000022  -0.002337  -0.000063   0.000025   0.000001
    25  H    0.000002   0.000001  -0.000043  -0.000184  -0.000007   0.000024
    26  H   -0.000001  -0.000003  -0.000002   0.000007  -0.000001   0.000001
    27  H    0.000000   0.000000  -0.000001   0.000000   0.000000   0.000001
    28  H    0.000000   0.000000   0.000000   0.000000   0.000000   0.000000
    29  H    0.000000   0.000000   0.000000   0.000000   0.000000   0.000000
    30  H   -0.000004  -0.000033   0.000035   0.000001   0.000002   0.000000
    31  H    0.000000   0.000000   0.000000   0.000000   0.000000   0.000000
    32  H    0.000000   0.000000  -0.000004  -0.000001   0.000000   0.000000
    33  H   -0.000001  -0.000002   0.000000  -0.000004  -0.000313   0.001051
    34  H    0.000000   0.000000   0.000000   0.000000  -0.000010   0.000002
    35  H    0.000000   0.000000   0.000000  -0.000003   0.000001   0.000057
    36  H   -0.000001   0.000010  -0.000002   0.000000   0.000005   0.000004
    37  H    0.467924  -0.020137  -0.023603   0.000310   0.000239   0.000136
    38  H   -0.020137   0.466428  -0.016892  -0.000022   0.001350  -0.000052
    39  H   -0.023603  -0.016892   0.465007   0.000589  -0.000027  -0.000342
    40  H    0.000310  -0.000022   0.000589   0.390480  -0.000785   0.003714
    41  H    0.000239   0.001350  -0.000027  -0.000785   0.480332  -0.037268
    42  H    0.000136  -0.000052  -0.000342   0.003714  -0.037268   0.507516
    43  H   -0.001186   0.000189   0.000316  -0.003913   0.003358  -0.005228
              43
     1  C   -0.000457
     2  C   -0.001443
     3  C    0.002375
     4  C   -0.024071
     5  C    0.002924
     6  C    0.001289
     7  C    0.000111
     8  C   -0.000021
     9  C   -0.000006
    10  C    0.000331
    11  O    0.000000
    12  C   -0.000017
    13  C   -0.000214
    14  O   -0.000001
    15  C    0.078164
    16  C   -0.032969
    17  O    0.041787
    18  C   -0.011099
    19  O    0.266311
    20  H    0.000019
    21  H   -0.000106
    22  H    0.000173
    23  H    0.000014
    24  H   -0.000007
    25  H   -0.000003
    26  H    0.000000
    27  H    0.000000
    28  H    0.000000
    29  H    0.000000
    30  H    0.000000
    31  H    0.000000
    32  H    0.000000
    33  H    0.000000
    34  H    0.000000
    35  H    0.000000
    36  H    0.000000
    37  H   -0.001186
    38  H    0.000189
    39  H    0.000316
    40  H   -0.003913
    41  H    0.003358
    42  H   -0.005228
    43  H    0.390147
 Mulliken charges:
               1
     1  C    0.521510
     2  C    0.298678
     3  C   -0.976576
     4  C    0.175789
     5  C   -0.403413
     6  C   -0.984792
     7  C    0.167085
     8  C    0.361472
     9  C   -0.745237
    10  C    0.371159
    11  O   -0.421508
    12  C   -0.932802
    13  C   -0.764673
    14  O   -0.286073
    15  C    0.080717
    16  C   -0.618852
    17  O   -0.295195
    18  C   -0.443185
    19  O   -0.364346
    20  H    0.261507
    21  H    0.192513
    22  H    0.206069
    23  H    0.193926
    24  H    0.202270
    25  H    0.202369
    26  H    0.201299
    27  H    0.194329
    28  H    0.263612
    29  H    0.242822
    30  H    0.195663
    31  H    0.188611
    32  H    0.188726
    33  H    0.210579
    34  H    0.209555
    35  H    0.204222
    36  H    0.290333
    37  H    0.198444
    38  H    0.203616
    39  H    0.213956
    40  H    0.292958
    41  H    0.211215
    42  H    0.198413
    43  H    0.293233
 Sum of Mulliken charges =   0.00000
 Mulliken charges with hydrogens summed into heavy atoms:
               1
     1  C    0.521510
     2  C    0.298678
     3  C   -0.522556
     4  C    0.381858
     5  C   -0.007216
     6  C   -0.581124
     7  C    0.361414
     8  C    0.361472
     9  C   -0.238803
    10  C    0.371159
    11  O   -0.421508
    12  C   -0.359802
    13  C   -0.140318
    14  O    0.004260
    15  C    0.080717
    16  C   -0.002836
    17  O   -0.002237
    18  C   -0.033556
    19  O   -0.071112
 Electronic spatial extent (au):  <R**2>=           5684.5478
 Charge=              0.0000 electrons
 Dipole moment (field-independent basis, Debye):
    X=              1.0143    Y=              0.2944    Z=              0.3687  Tot=              1.1186
 Quadrupole moment (field-independent basis, Debye-Ang):
   XX=           -161.7054   YY=           -125.2491   ZZ=           -106.3408
   XY=             14.9304   XZ=            -12.8738   YZ=              4.2493
 Traceless Quadrupole moment (field-independent basis, Debye-Ang):
   XX=            -30.6070   YY=              5.8493   ZZ=             24.7577
   XY=             14.9304   XZ=            -12.8738   YZ=              4.2493
 Octapole moment (field-independent basis, Debye-Ang**2):
  XXX=             33.1808  YYY=             29.9060  ZZZ=             -0.7416  XYY=            -22.2331
  XXY=            -15.1424  XXZ=             19.7730  XZZ=             17.3253  YZZ=             -8.1674
  YYZ=            -12.5149  XYZ=             -5.8621
 Hexadecapole moment (field-independent basis, Debye-Ang**3):
 XXXX=          -5872.3887 YYYY=          -2166.5159 ZZZZ=           -549.2422 XXXY=            393.3088
 XXXZ=           -266.4467 YYYX=             12.0757 YYYZ=             35.5380 ZZZX=            -83.1674
 ZZZY=            -41.0091 XXYY=          -1284.8629 XXZZ=           -820.9986 YYZZ=           -453.3547
 XXYZ=             27.3794 YYXZ=             21.1361 ZZXY=             29.9401
 N-N= 1.592757726703D+03 E-N=-5.253486681631D+03  KE= 8.827899055665D+02
 1\1\GINC-SNODE43\SP\RmPW1PW91\6-311+G(d,p)\C15H24O4\ROOT\25-Jan-2024\0
 \\# nmr=giao mpw1pw91/6-311+g(d,p) scrf(smd,solvent=methanol,read) gue
 ss=read geom=check\\NMR calculation\\0,1\C,0,-1.8682814398,0.553143916
 4,-0.12404685\C,0,-1.0346237817,-0.4662003953,0.1961126292\C,0,0.39689
 06573,-0.3976938683,0.6516779593\C,0,1.3357168347,0.4764265443,-0.2168
 797197\C,0,1.0141096793,1.9810772397,-0.1027746198\C,0,-0.272174492,2.
 4354548588,-0.8116997607\C,0,-1.6196114758,2.0401526762,-0.1736322084\
 C,0,-3.2116500199,0.0115512218,-0.4003977925\C,0,-3.2077652727,-1.4812
 412603,-0.1278561535\C,0,-1.7185831667,-1.8346966815,0.0763652517\O,0,
 -4.1887581727,0.6620846422,-0.7728024708\C,0,-1.836894677,2.6766839193
 ,1.2152969764\C,0,-1.1534847693,-2.6458910387,-1.0939074639\O,0,-1.480
 0735021,-2.6377887623,1.2432426843\C,0,2.8391099872,0.1857549967,0.081
 4083259\C,0,3.2887318147,0.6066219147,1.4804413993\O,0,3.6631326979,0.
 9574658326,-0.8319091416\C,0,3.1995042956,-1.2954626766,-0.181839225\O
 ,0,4.6139333509,-1.4780586139,-0.2047546572\H,0,0.407590312,-0.0094045
 789,1.6805240616\H,0,0.7757926008,-1.4202269344,0.7199042988\H,0,1.186
 1715599,0.1802082762,-1.267437978\H,0,1.8466369338,2.5384255848,-0.545
 8531782\H,0,0.9799292843,2.2704320972,0.9556276513\H,0,-0.2543186036,2
 .0707284926,-1.8485165112\H,0,-0.2556170818,3.5321926582,-0.8736128643
 \H,0,-2.4013957871,2.4503412973,-0.8272529459\H,0,-3.7737580857,-1.673
 9092252,0.7922600876\H,0,-3.6973406596,-2.0338320849,-0.9363664788\H,0
 ,-1.1352976602,2.2884000874,1.9618354206\H,0,-2.8524579591,2.476256838
 5,1.5763980039\H,0,-1.7072578124,3.7648457928,1.1625694939\H,0,-0.0766
 395551,-2.809509968,-0.980792167\H,0,-1.6459064642,-3.6241939505,-1.13
 11728437\H,0,-1.3305212,-2.1307748532,-2.0432122738\H,0,-1.8227007882,
 -2.1546728332,2.015214128\H,0,4.336073394,0.327307718,1.6341122544\H,0
 ,2.6897843431,0.109006952,2.2498111245\H,0,3.2012258177,1.6884905571,1
 .6180459554\H,0,3.3349516348,0.7948955369,-1.7350856971\H,0,2.81502982
 03,-1.954905651,0.6002172805\H,0,2.7572751855,-1.6075237056,-1.1423929
 575\H,0,4.9525222228,-0.7092625698,-0.7022690279\\Version=ES64L-G09Rev
 D.01\State=1-A\HF=-887.019744\RMSD=3.087e-09\Dipole=0.3960199,0.114892
 8,0.1538106\Quadrupole=-22.5190639,4.3344513,18.1846126,11.1056122,-10
 .0801525,3.0573181\PG=C01 [X(C15H24O4)]\\@


 TO DRY ONE'S EYES AND LAUGH AT A FALL
 AND BAFFLED, GET UP AND BEGIN AGAIN.
           R. BROWNING
 Job cpu time:       0 days  1 hours 10 minutes 23.2 seconds.
 File lengths (MBytes):  RWF=    325 Int=      0 D2E=      0 Chk=    483 Scr=      1
 Normal termination of Gaussian 09 at Thu Jan 25 17:24:43 2024.
