# Supplementary material for: New patchoulol- and guaiane-type sesquiterpenoids from Sanguisorba officinalis with anti-melanogenic activity
Source: Nat Prod Bioprospect. 2026 May 12;16(1):63. doi: 10.1007/s13659-026-00616-0 (PMC13161421; doi:10.1007/s13659-026-00616-0)
Supplement: Supplementary file 2 — Additional file 2. It includes the calculated NMR data of compound 11. [file 13659_2026_616_MOESM2_ESM.zip › New folder/11S-nmr-33.log]

 Entering Gaussian System, Link 0=/gpfs/home/zhengshan/software/Gaussian/g09/g09
 Input=DY-202A-7R_33-2.gjf
 Output=DY-202A-7R_33-2.log
 Initial command:
 /gpfs/home/zhengshan/software/Gaussian/g09/l1.exe "/gpfs/home/zhengshan/software/Gaussian/g09/scratch/zhengshan/%J/Gau-214148.inp" -scrdir="/gpfs/home/zhengshan/software/Gaussian/g09/scratch/zhengshan/%J/"
 Entering Link 1 = /gpfs/home/zhengshan/software/Gaussian/g09/l1.exe PID=    214157.
  
 Copyright (c) 1988,1990,1992,1993,1995,1998,2003,2009,2013,
            Gaussian, Inc.  All Rights Reserved.
  
 This is part of the Gaussian(R) 09 program.  It is based on
 the Gaussian(R) 03 system (copyright 2003, Gaussian, Inc.),
 the Gaussian(R) 98 system (copyright 1998, Gaussian, Inc.),
 the Gaussian(R) 94 system (copyright 1995, Gaussian, Inc.),
 the Gaussian 92(TM) system (copyright 1992, Gaussian, Inc.),
 the Gaussian 90(TM) system (copyright 1990, Gaussian, Inc.),
 the Gaussian 88(TM) system (copyright 1988, Gaussian, Inc.),
 the Gaussian 86(TM) system (copyright 1986, Carnegie Mellon
 University), and the Gaussian 82(TM) system (copyright 1983,
 Carnegie Mellon University). Gaussian is a federally registered
 trademark of Gaussian, Inc.
  
 This software contains proprietary and confidential information,
 including trade secrets, belonging to Gaussian, Inc.
  
 This software is provided under written license and may be
 used, copied, transmitted, or stored only in accord with that
 written license.
  
 The following legend is applicable only to US Government
 contracts under FAR:
  
                    RESTRICTED RIGHTS LEGEND
  
 Use, reproduction and disclosure by the US Government is
 subject to restrictions as set forth in subparagraphs (a)
 and (c) of the Commercial Computer Software - Restricted
 Rights clause in FAR 52.227-19.
  
 Gaussian, Inc.
 340 Quinnipiac St., Bldg. 40, Wallingford CT 06492
  
  
 ---------------------------------------------------------------
 Warning -- This program may not be used in any manner that
 competes with the business of Gaussian, Inc. or will provide
 assistance to any competitor of Gaussian, Inc.  The licensee
 of this program is prohibited from giving any competitor of
 Gaussian, Inc. access to this program.  By using this program,
 the user acknowledges that Gaussian, Inc. is engaged in the
 business of creating and licensing software in the field of
 computational chemistry and represents and warrants to the
 licensee that it is not a competitor of Gaussian, Inc. and that
 it will not use this program in any manner prohibited above.
 ---------------------------------------------------------------
  

 Cite this work as:
 Gaussian 09, Revision D.01,
 M. J. Frisch, G. W. Trucks, H. B. Schlegel, G. E. Scuseria, 
 M. A. Robb, J. R. Cheeseman, G. Scalmani, V. Barone, B. Mennucci, 
 G. A. Petersson, H. Nakatsuji, M. Caricato, X. Li, H. P. Hratchian, 
 A. F. Izmaylov, J. Bloino, G. Zheng, J. L. Sonnenberg, M. Hada, 
 M. Ehara, K. Toyota, R. Fukuda, J. Hasegawa, M. Ishida, T. Nakajima, 
 Y. Honda, O. Kitao, H. Nakai, T. Vreven, J. A. Montgomery, Jr., 
 J. E. Peralta, F. Ogliaro, M. Bearpark, J. J. Heyd, E. Brothers, 
 K. N. Kudin, V. N. Staroverov, T. Keith, R. Kobayashi, J. Normand, 
 K. Raghavachari, A. Rendell, J. C. Burant, S. S. Iyengar, J. Tomasi, 
 M. Cossi, N. Rega, J. M. Millam, M. Klene, J. E. Knox, J. B. Cross, 
 V. Bakken, C. Adamo, J. Jaramillo, R. Gomperts, R. E. Stratmann, 
 O. Yazyev, A. J. Austin, R. Cammi, C. Pomelli, J. W. Ochterski, 
 R. L. Martin, K. Morokuma, V. G. Zakrzewski, G. A. Voth, 
 P. Salvador, J. J. Dannenberg, S. Dapprich, A. D. Daniels, 
 O. Farkas, J. B. Foresman, J. V. Ortiz, J. Cioslowski, 
 and D. J. Fox, Gaussian, Inc., Wallingford CT, 2013.
 
 ******************************************
 Gaussian 09:  ES64L-G09RevD.01 24-Apr-2013
                25-Jan-2024 
 ******************************************
 %chk=DY-202A-7R_33.chk
 %mem=16GB
 %nprocshared=4
 Will use up to    4 processors via shared memory.
 ----------------------------------------------------------------------
 # nmr=giao mpw1pw91/6-311+g(d,p) scrf(smd,solvent=methanol,read) guess
 =read geom=check
 ----------------------------------------------------------------------
 1/29=2,38=1,40=2/1;
 2/12=2,40=1/2;
 3/5=4,6=6,7=111,11=2,14=-4,16=1,25=1,30=1,70=32203,72=3,74=-7,116=-2/1,2,8,3;
 4/5=1/1;
 5/5=2,38=6,53=3/2;
 8/6=1,10=90,11=11/1;
 10/13=100,45=16/2;
 6/7=2,8=2,9=2,10=2,28=1/1;
 99/9=1/99;
 ---------------
 NMR calculation
 ---------------
 Structure from the checkpoint file:  "DY-202A-7R_33.chk"
 Charge =  0 Multiplicity = 1
 Redundant internal coordinates found in file.
 C,0,1.7317474668,0.6908170865,0.0168505072
 C,0,1.0612659537,-0.4593171631,-0.2336919251
 C,0,-0.4048004959,-0.5902203865,-0.5353470545
 C,0,-1.3119996625,-0.1654407419,0.6532311851
 C,0,-0.94711476,1.2422780932,1.21747015
 C,0,-0.3118430544,2.2317993218,0.2206923124
 C,0,1.2227978535,2.1114409407,0.0937816779
 C,0,3.1465734656,0.3767281446,0.2760225254
 C,0,3.3767573456,-1.1007605713,0.0111158907
 C,0,1.9673440424,-1.6957127782,-0.1567632496
 O,0,4.0107043014,1.1714466495,0.6492994799
 C,0,1.7473624063,2.9571916117,-1.0832727529
 C,0,1.5732959703,-2.6208249525,0.9995796079
 O,0,1.9365152824,-2.4258498354,-1.3988660869
 C,0,-2.825029784,-0.3250718985,0.3158895011
 C,0,-3.6852795261,-0.2619912737,1.5900762154
 O,0,-2.983738526,-1.6417409176,-0.2546447188
 C,0,-3.324560214,0.6904758445,-0.7251483654
 O,0,-4.6607896324,0.3055024466,-1.0875251943
 H,0,-0.6347999142,0.0172456586,-1.4177600222
 H,0,-0.6405533327,-1.6207161323,-0.8076223805
 H,0,-1.1328626133,-0.8931209133,1.4553204827
 H,0,-0.2560482981,1.1137478532,2.0598559409
 H,0,-1.8426166949,1.7001817137,1.6477166827
 H,0,-0.5287136815,3.2560829973,0.5490598862
 H,0,-0.774957669,2.1347677058,-0.7689174428
 H,0,1.6609920957,2.5333047044,1.0115767109
 H,0,3.941192474,-1.2094809599,-0.9228346244
 H,0,3.9653596985,-1.5601914298,0.8113601746
 H,0,1.3761294747,2.572257704,-2.0412153146
 H,0,2.8419501697,2.9588208305,-1.1183396827
 H,0,1.4123268087,3.9973595403,-0.9856737542
 H,0,0.5415012006,-2.9746576961,0.8867721528
 H,0,2.2353419209,-3.4941830717,1.014725128
 H,0,1.6549954141,-2.1057785813,1.9627918902
 H,0,1.123282292,-2.959009951,-1.413481411
 H,0,-4.7354431711,-0.4521679041,1.3442194823
 H,0,-3.631956899,0.7114521866,2.0879531835
 H,0,-3.3574056162,-1.0308986319,2.2986497339
 H,0,-3.8563742139,-1.6205932238,-0.6908267092
 H,0,-3.3196387315,1.7079737177,-0.3132694916
 H,0,-2.6836269167,0.6718363947,-1.6133909557
 H,0,-4.8425822297,0.6613178678,-1.9722193654
 Recover connectivity data from disk.
                          Input orientation:                          
 ---------------------------------------------------------------------
 Center     Atomic      Atomic             Coordinates (Angstroms)
 Number     Number       Type             X           Y           Z
 ---------------------------------------------------------------------
      1          6           0        1.731747    0.690817    0.016851
      2          6           0        1.061266   -0.459317   -0.233692
      3          6           0       -0.404800   -0.590220   -0.535347
      4          6           0       -1.312000   -0.165441    0.653231
      5          6           0       -0.947115    1.242278    1.217470
      6          6           0       -0.311843    2.231799    0.220692
      7          6           0        1.222798    2.111441    0.093782
      8          6           0        3.146573    0.376728    0.276023
      9          6           0        3.376757   -1.100761    0.011116
     10          6           0        1.967344   -1.695713   -0.156763
     11          8           0        4.010704    1.171447    0.649299
     12          6           0        1.747362    2.957192   -1.083273
     13          6           0        1.573296   -2.620825    0.999580
     14          8           0        1.936515   -2.425850   -1.398866
     15          6           0       -2.825030   -0.325072    0.315890
     16          6           0       -3.685280   -0.261991    1.590076
     17          8           0       -2.983739   -1.641741   -0.254645
     18          6           0       -3.324560    0.690476   -0.725148
     19          8           0       -4.660790    0.305502   -1.087525
     20          1           0       -0.634800    0.017246   -1.417760
     21          1           0       -0.640553   -1.620716   -0.807622
     22          1           0       -1.132863   -0.893121    1.455320
     23          1           0       -0.256048    1.113748    2.059856
     24          1           0       -1.842617    1.700182    1.647717
     25          1           0       -0.528714    3.256083    0.549060
     26          1           0       -0.774958    2.134768   -0.768917
     27          1           0        1.660992    2.533305    1.011577
     28          1           0        3.941192   -1.209481   -0.922835
     29          1           0        3.965360   -1.560191    0.811360
     30          1           0        1.376129    2.572258   -2.041215
     31          1           0        2.841950    2.958821   -1.118340
     32          1           0        1.412327    3.997360   -0.985674
     33          1           0        0.541501   -2.974658    0.886772
     34          1           0        2.235342   -3.494183    1.014725
     35          1           0        1.654995   -2.105779    1.962792
     36          1           0        1.123282   -2.959010   -1.413481
     37          1           0       -4.735443   -0.452168    1.344219
     38          1           0       -3.631957    0.711452    2.087953
     39          1           0       -3.357406   -1.030899    2.298650
     40          1           0       -3.856374   -1.620593   -0.690827
     41          1           0       -3.319639    1.707974   -0.313269
     42          1           0       -2.683627    0.671836   -1.613391
     43          1           0       -4.842582    0.661318   -1.972219
 ---------------------------------------------------------------------
                    Distance matrix (angstroms):
                    1          2          3          4          5
     1  C    0.000000
     2  C    1.354668   0.000000
     3  C    2.551630   1.502492   0.000000
     4  C    3.225299   2.550566   1.554402   0.000000
     5  C    2.986955   3.005810   2.593169   1.559865   0.000000
     6  C    2.567575   3.055160   2.923018   2.633280   1.541521
     7  C    1.511000   2.596561   3.216186   3.452879   2.593577
     8  C    1.472262   2.303755   3.769027   4.507228   4.288797
     9  C    2.432250   2.415136   3.854796   4.824062   5.063693
    10  C    2.404407   1.534787   2.644335   3.708358   4.360548
    11  O    2.413429   3.483999   4.899341   5.488029   4.990772
    12  C    2.519319   3.586788   4.185231   4.703826   3.936312
    13  C    3.458010   2.540718   3.223697   3.804445   4.617739
    14  O    3.429256   2.447640   3.097896   4.457959   5.349364
    15  C    4.678213   3.927258   2.579228   1.558378   2.606914
    16  C    5.720757   5.088690   3.922589   2.553323   3.146301
    17  O    5.267860   4.214336   2.799180   2.407989   3.825248
    18  C    5.110461   4.560595   3.193932   2.585135   3.119375
    19  O    6.498665   5.835743   4.384138   3.803474   4.470116
    20  H    2.848219   2.122680   1.095704   2.186545   2.922787
    21  H    3.413320   2.138792   1.091620   2.168585   3.520187
    22  H    3.575478   2.802704   2.141163   1.097705   2.156619
    23  H    2.881679   3.077371   3.108169   2.174845   1.097136
    24  H    4.056430   4.078685   3.475489   2.179702   1.093943
    25  H    3.460278   4.116422   3.998167   3.511583   2.162693
    26  H    2.997665   3.222958   2.759915   2.757151   2.184471
    27  H    2.095053   3.296385   4.051775   4.031168   2.917424
    28  H    3.061991   3.054773   4.406959   5.583013   5.872612
    29  H    3.269145   3.276861   4.674694   5.460848   5.670200
    30  H    2.811035   3.543547   3.929455   4.688398   4.217267
    31  H    2.768582   3.954378   4.845303   5.491336   4.770696
    32  H    3.469915   4.533287   4.954860   5.238022   4.243970
    33  H    3.950842   2.802237   2.933164   3.373679   4.484182
    34  H    4.331696   3.485314   4.219725   4.877995   5.709921
    35  H    3.407862   2.808539   3.574965   3.779275   4.305341
    36  H    3.967029   2.764817   2.952511   4.243339   5.372083
    37  H    6.700215   6.007636   4.722954   3.504232   4.151945
    38  H    5.749714   5.365359   4.357820   2.865235   2.871915
    39  H    5.836985   5.124853   4.116262   2.764074   3.485080
    40  H    6.088557   5.073531   3.605441   3.224562   4.505710
    41  H    5.163341   4.888334   3.718507   2.911086   2.861627
    42  H    4.706759   4.148168   2.819223   2.778483   3.369667
    43  H    6.868703   6.255695   4.829581   4.476777   5.068165
                    6          7          8          9         10
     6  C    0.000000
     7  C    1.544576   0.000000
     8  C    3.924920   2.596797   0.000000
     9  C    4.975505   3.868412   1.518596   0.000000
    10  C    4.556591   3.887357   2.423406   1.539025   0.000000
    11  O    4.471294   2.994096   1.231923   2.443787   3.611878
    12  C    2.542999   1.541402   3.234852   4.507726   4.749351
    13  C    5.263875   4.830907   3.461800   2.557368   1.532395
    14  O    5.419574   4.829534   3.481944   2.412096   1.441135
    15  C    3.586469   4.729782   6.012833   6.257535   5.006886
    16  C    4.412967   5.653433   6.986338   7.284848   6.087623
    17  O    4.729618   5.648250   6.475844   6.388990   4.952344
    18  C    3.513795   4.834072   6.555635   6.975548   5.832770
    19  O    4.933091   6.266857   7.925860   8.233271   6.985938
    20  H    2.773639   3.181365   4.158956   4.402751   3.360877
    21  H    4.000920   4.267740   4.416605   4.132732   2.688935
    22  H    3.458830   4.053433   4.617016   4.739780   3.585282
    23  H    2.153062   2.654774   3.911917   4.722146   4.213068
    24  H    2.159232   3.461302   5.340889   6.145373   5.413321
    25  H    1.097276   2.141326   4.676855   5.875727   5.590060
    26  H    1.096913   2.176194   4.422783   5.321074   4.750530
    27  H    2.146738   1.101059   2.720076   4.141401   4.398120
    28  H    5.589130   4.410408   2.141200   1.096663   2.172410
    29  H    5.746525   4.638690   2.169943   1.094495   2.224342
    30  H    2.842778   2.189538   3.650262   4.658931   4.702793
    31  H    3.502567   2.192931   2.950296   4.247575   4.832623
    32  H    2.746868   2.181246   4.208142   5.553684   5.779810
    33  H    5.317805   5.192437   4.288497   3.509550   2.181214
    34  H    6.317081   5.770304   4.044747   2.835230   2.163031
    35  H    5.071286   4.633026   3.351542   2.789904   2.181337
    36  H    5.628020   5.290673   4.251503   3.249726   1.971725
    37  H    5.294736   6.605779   7.997143   8.246553   6.980452
    38  H    4.101375   5.431881   7.024500   7.531231   6.495026
    39  H    4.923267   5.976120   6.955155   7.112429   5.901185
    40  H    5.313708   6.351510   7.346112   7.285681   5.848638
    41  H    3.099410   4.578450   6.628075   7.268833   6.289814
    42  H    3.379749   4.499673   6.135814   6.519922   5.418356
    43  H    5.272843   6.569631   8.304348   8.636902   7.431458
                   11         12         13         14         15
    11  O    0.000000
    12  C    3.363541   0.000000
    13  C    4.521612   5.956748   0.000000
    14  O    4.630095   5.395601   2.433616   0.000000
    15  C    7.005569   5.799800   5.008311   5.479595   0.000000
    16  C    7.884667   6.857371   5.793565   6.724629   1.538688
    17  O    7.592982   6.649821   4.826826   5.112041   1.443716
    18  C    7.478405   5.566925   6.158603   6.151772   1.537735
    19  O    8.886013   6.935120   7.196056   7.147143   2.395248
    20  H    5.213984   3.798666   4.204597   3.546933   2.814219
    21  H    5.617205   5.170625   3.027759   2.763891   2.777213
    22  H    5.600749   5.437376   3.242831   4.462815   2.117643
    23  H    4.494238   4.158269   4.291587   5.412841   3.422176
    24  H    5.961356   4.682556   5.546137   6.370843   2.615445
    25  H    4.996206   2.816801   6.257752   6.492775   4.260529
    26  H    5.083492   2.671572   5.590844   5.343047   3.380889
    27  H    2.739900   2.139050   5.154890   5.520812   5.364577
    28  H    2.853989   4.711665   3.360729   2.392674   6.935300
    29  H    2.736817   5.377350   2.623421   3.122607   6.919567
    30  H    4.017726   1.097106   6.021081   5.070278   5.621406
    31  H    2.772227   1.095151   6.101435   5.467466   6.704896
    32  H    4.172588   1.097143   6.911404   6.457795   6.191338
    33  H    5.411279   6.365690   1.096596   2.733386   4.322007
    34  H    5.005352   6.801467   1.096033   2.656324   6.011572
    35  H    4.244388   5.909375   1.095320   3.388575   5.094490
    36  H    5.445452   5.958184   2.477851   0.972533   5.051487
    37  H    8.922675   7.716425   6.679973   7.478968   2.173314
    38  H    7.790481   6.636045   6.275610   7.280691   2.205838
    39  H    7.865095   7.307593   5.341092   6.606293   2.170934
    40  H    8.454723   7.246516   5.774016   5.891292   1.937918
    41  H    7.412714   5.275220   6.663549   6.774524   2.184892
    42  H    7.084028   5.013735   5.982527   5.566632   2.176222
    43  H    9.247339   7.034816   7.795354   7.470977   3.206076
                   16         17         18         19         20
    16  C    0.000000
    17  O    2.408083   0.000000
    18  C    2.529343   2.403491   0.000000
    19  O    2.905722   2.701471   1.437021   0.000000
    20  H    4.293073   3.102029   2.857929   4.049783   0.000000
    21  H    4.106757   2.407643   3.542923   4.466650   1.747919
    22  H    2.632739   2.628717   3.473580   4.510990   3.054738
    23  H    3.724645   4.515521   4.165474   5.473666   3.666004
    24  H    2.692369   4.011182   2.974248   4.167586   3.699763
    25  H    4.839883   5.537307   4.002837   5.334640   3.790739
    26  H    4.447390   4.405134   2.930592   4.306671   2.219131
    27  H    6.060607   6.372429   5.591776   7.023835   4.183646
    28  H    8.085514   6.970509   7.512661   8.735925   4.763351
    29  H    7.798974   7.030859   7.782628   9.027571   5.349650
    30  H    6.843764   6.321239   5.231598   6.518596   3.310683
    31  H    7.766201   7.473271   6.582237   7.958150   4.564023
    32  H    7.124756   7.187437   5.782858   7.107948   4.496525
    33  H    5.071378   3.937869   5.565781   6.459190   3.955507
    34  H    6.769923   5.681694   7.172938   8.149460   5.146341
    35  H    5.661891   5.162384   6.311896   7.416728   4.602013
    36  H    6.278339   4.466063   5.794467   6.649720   3.456728
    37  H    1.095197   2.653285   2.752909   2.548140   4.966302
    38  H    1.094677   3.383115   2.829925   3.362582   4.664215
    39  H    1.095808   2.651805   3.479592   3.866647   4.724711
    40  H    2.660374   0.975805   2.371718   2.124688   3.686392
    41  H    2.763545   3.367024   1.097711   2.089278   3.359586
    42  H    3.483898   2.699796   1.095499   2.078439   2.159734
    43  H    3.857693   3.421906   1.964797   0.970740   4.292748
                   21         22         23         24         25
    21  H    0.000000
    22  H    2.427483   0.000000
    23  H    3.980901   2.271957   0.000000
    24  H    4.301396   2.695549   1.740966   0.000000
    25  H    5.063227   4.289778   2.635612   2.313918   0.000000
    26  H    3.758087   3.774048   3.051837   2.677477   1.747870
    27  H    5.085517   4.443301   2.605585   3.657054   2.351838
    28  H    4.601607   5.612641   5.648953   6.966084   6.487511
    29  H    4.882541   5.181847   5.150629   6.712832   6.592571
    30  H    4.813501   5.525364   4.648660   4.972832   3.287183
    31  H    5.761643   6.104123   4.806539   5.583942   3.772262
    32  H    5.984045   6.029365   4.513750   4.775608   2.583125
    33  H    2.470098   2.731215   4.327502   5.302563   6.330998
    34  H    3.886078   4.278370   5.341568   6.634143   7.309100
    35  H    3.630430   3.082242   3.745245   5.178600   5.959596
    36  H    2.295476   4.193818   5.527566   6.314710   6.723692
    37  H    4.771169   3.631166   4.798876   3.618448   5.663919
    38  H    4.771987   3.036503   3.399910   2.091204   4.298076
    39  H    4.168705   2.383019   3.778220   3.190157   5.425935
    40  H    3.217941   3.542976   5.291996   4.533382   6.032629
    41  H    4.301402   3.830874   3.920512   2.455020   3.305982
    42  H    3.174777   3.777691   4.425061   3.521309   3.999772
    43  H    4.921485   5.284537   6.123611   4.814869   5.630197
                   26         27         28         29         30
    26  H    0.000000
    27  H    3.043492   0.000000
    28  H    5.783577   4.790585   0.000000
    29  H    6.214548   4.701798   1.769467   0.000000
    30  H    2.537186   3.066301   4.704452   5.649640   0.000000
    31  H    3.726014   2.472301   4.315240   5.040562   1.774757
    32  H    2.881049   2.488835   5.788808   6.374455   1.773808
    33  H    5.529973   5.621965   4.236558   3.705295   6.327558
    34  H    6.627848   6.054791   3.447307   2.602814   6.846804
    35  H    5.599030   4.735603   3.789048   2.638417   6.163916
    36  H    5.474061   6.027898   3.352940   3.870919   5.572513
    37  H    5.181026   7.066688   8.999837   8.787242   7.613123
    38  H    4.283688   5.700267   8.373017   8.031767   6.752300
    39  H    5.108860   6.288435   7.979937   7.490999   7.363662
    40  H    4.858391   7.112972   7.811843   7.964906   6.839784
    41  H    2.620147   5.219490   7.848744   8.063306   5.077699
    42  H    2.548788   5.406592   6.921304   7.420943   4.502916
    43  H    4.490497   7.396205   9.041891   9.500698   6.506061
                   31         32         33         34         35
    31  H    0.000000
    32  H    1.772001   0.000000
    33  H    6.672234   7.271411   0.000000
    34  H    6.823430   7.797574   1.776338   0.000000
    35  H    6.045858   6.782377   1.775567   1.778567   0.000000
    36  H    6.169412   6.975503   2.372737   2.723834   3.522775
    37  H    8.666945   7.938625   5.866716   7.612770   6.629839
    38  H    7.565874   6.759376   5.696314   7.298245   5.992021
    39  H    8.125619   7.669453   4.579637   6.244602   5.137347
    40  H    8.125352   7.707629   4.864526   6.597594   6.136146
    41  H    6.338607   5.299520   6.186723   7.725530   6.668744
    42  H    6.000615   5.313188   5.472585   6.961248   6.271194
    43  H    8.065957   7.157257   7.098063   8.734245   8.084532
                   36         37         38         39         40
    36  H    0.000000
    37  H    6.943618   0.000000
    38  H    6.953031   1.767720   0.000000
    39  H    6.129771   1.773374   1.776389   0.000000
    40  H    5.206781   2.505872   3.634614   3.087666   0.000000
    41  H    6.536876   3.068873   2.618486   3.784834   3.392638
    42  H    5.264558   3.771047   3.821106   4.319415   2.735269
    43  H    7.000750   3.500014   4.237113   4.828009   2.796729
                   41         42         43
    41  H    0.000000
    42  H    1.780002   0.000000
    43  H    2.483336   2.188597   0.000000
 Stoichiometry    C15H24O4
 Framework group  C1[X(C15H24O4)]
 Deg. of freedom   123
 Full point group                 C1      NOp   1
 Largest Abelian subgroup         C1      NOp   1
 Largest concise Abelian subgroup C1      NOp   1
                         Standard orientation:                         
 ---------------------------------------------------------------------
 Center     Atomic      Atomic             Coordinates (Angstroms)
 Number     Number       Type             X           Y           Z
 ---------------------------------------------------------------------
      1          6           0        1.775212    0.688867    0.011183
      2          6           0        1.111736   -0.461266   -0.257367
      3          6           0       -0.353650   -0.596437   -0.560442
      4          6           0       -1.262837   -0.196279    0.635141
      5          6           0       -0.906382    1.204508    1.221582
      6          6           0       -0.277776    2.213703    0.240425
      7          6           0        1.257514    2.104901    0.110957
      8          6           0        3.192093    0.379469    0.264712
      9          6           0        3.431284   -1.092157   -0.023801
     10          6           0        2.025495   -1.693088   -0.200535
     11          8           0        4.051481    1.173484    0.650235
     12          6           0        1.776210    2.972532   -1.052697
     13          6           0        1.637793   -2.638929    0.941089
     14          8           0        1.998535   -2.403522   -1.454101
     15          6           0       -2.775027   -0.359896    0.295946
     16          6           0       -3.634980   -0.322458    1.571344
     17          8           0       -2.925878   -1.668268   -0.295427
     18          6           0       -3.281386    0.668990   -0.728565
     19          8           0       -4.615396    0.281559   -1.096458
     20          1           0       -0.587873    0.023572   -1.432966
     21          1           0       -0.583159   -1.623906   -0.849001
     22          1           0       -1.078775   -0.935520    1.425458
     23          1           0       -0.214089    1.066863    2.061517
     24          1           0       -1.804476    1.649937    1.659453
     25          1           0       -0.500814    3.231261    0.585164
     26          1           0       -0.740802    2.129579   -0.750407
     27          1           0        1.693570    2.514800    1.035170
     28          1           0        3.995890   -1.182483   -0.959606
     29          1           0        4.023142   -1.560618    0.768770
     30          1           0        1.406865    2.600613   -2.016492
     31          1           0        2.870748    2.981508   -1.088201
     32          1           0        1.434790    4.008916   -0.938394
     33          1           0        0.608150   -2.997312    0.823100
     34          1           0        2.305243   -3.508295    0.942034
     35          1           0        1.716808   -2.138796    1.912351
     36          1           0        1.188612   -2.941415   -1.476861
     37          1           0       -4.684075   -0.515202    1.322937
     38          1           0       -3.587426    0.643243    2.084645
     39          1           0       -3.301977   -1.100507    2.267436
     40          1           0       -3.798857   -1.645587   -0.730843
     41          1           0       -3.282550    1.679808   -0.300528
     42          1           0       -2.640817    0.668478   -1.617266
     43          1           0       -4.799855    0.650288   -1.975293
 ---------------------------------------------------------------------
 Rotational constants (GHZ):      0.5892368      0.2484409      0.2026129
 Standard basis: 6-311+G(d,p) (5D, 7F)
 There are   581 symmetry adapted cartesian basis functions of A   symmetry.
 There are   562 symmetry adapted basis functions of A   symmetry.
   562 basis functions,   876 primitive gaussians,   581 cartesian basis functions
    73 alpha electrons       73 beta electrons
       nuclear repulsion energy      1597.1608500396 Hartrees.
 NAtoms=   43 NActive=   43 NUniq=   43 SFac= 1.00D+00 NAtFMM=   60 NAOKFM=F Big=F
 Integral buffers will be    131072 words long.
 Raffenetti 2 integral format.
 Two-electron integral symmetry is turned on.
 Using the following non-standard input for PCM:
 --- end of non-standard input.
 ------------------------------------------------------------------------------
 Polarizable Continuum Model (PCM)
 =================================
 Model                : PCM (using non-symmetric T matrix).
 Atomic radii         : SMD-Coulomb.
 Polarization charges : Total charges.
 Charge compensation  : None.
 Solution method      : On-the-fly selection.
 Cavity type          : VdW (van der Waals Surface) (Alpha=1.000).
 Cavity algorithm     : GePol (No added spheres)
                        Default sphere list used, NSphG=   43.
                        Lebedev-Laikov grids with approx.  5.0 points / Ang**2.
                        Smoothing algorithm: Karplus/York (Gamma=1.0000).
                        Polarization charges: spherical gaussians, with
                                              point-specific exponents (IZeta= 3).
                        Self-potential: point-specific (ISelfS= 7).
                        Self-field    : sphere-specific E.n sum rule (ISelfD= 2).
 Solvent              : Methanol, Eps=  32.613000 Eps(inf)=   1.765709
 ------------------------------------------------------------------------------
 ------------------------------------------------------------------------------
 Atomic radii for non-electrostatic terms: SMD-CDS.
 ------------------------------------------------------------------------------
 Nuclear repulsion after PCM non-electrostatic terms =     1597.1623307992 Hartrees.
 One-electron integrals computed using PRISM.
 NBasis=   562 RedAO= T EigKep=  1.36D-06  NBF=   562
 NBsUse=   560 1.00D-06 EigRej=  7.54D-07 NBFU=   560
 Initial guess from the checkpoint file:  "DY-202A-7R_33.chk"
 B after Tr=     0.000000    0.000000    0.000000
         Rot=    1.000000    0.000000    0.000000    0.000000 Ang=   0.00 deg.
 Requested convergence on RMS density matrix=1.00D-08 within 128 cycles.
 Requested convergence on MAX density matrix=1.00D-06.
 Requested convergence on             energy=1.00D-06.
 No special actions if energy rises.
 Inv3:  Mode=1 IEnd=    22097388.
 Iteration    1 A*A^-1 deviation from unit magnitude is 6.55D-15 for    666.
 Iteration    1 A*A^-1 deviation from orthogonality  is 3.76D-15 for   1775    670.
 Iteration    1 A^-1*A deviation from unit magnitude is 5.00D-15 for   1348.
 Iteration    1 A^-1*A deviation from orthogonality  is 6.39D-09 for   2407   2400.
 Iteration    2 A*A^-1 deviation from unit magnitude is 8.33D-15 for    674.
 Iteration    2 A*A^-1 deviation from orthogonality  is 4.46D-15 for   1739    679.
 Iteration    2 A^-1*A deviation from unit magnitude is 1.11D-15 for     16.
 Iteration    2 A^-1*A deviation from orthogonality  is 4.49D-16 for   1727    666.
 Error on total polarization charges =  0.07090
 SCF Done:  E(RmPW1PW91) =  -887.014392050     A.U. after   12 cycles
            NFock= 12  Conv=0.91D-08     -V/T= 2.0048
 SMD-CDS (non-electrostatic) energy       (kcal/mol) =       0.93
 (included in total energy above)
 DoSCS=F DFT=T ScalE2(SS,OS)=  1.000000  1.000000
 Range of M.O.s used for correlation:     1   560
 NBasis=   562 NAE=    73 NBE=    73 NFC=     0 NFV=     0
 NROrb=    560 NOA=    73 NOB=    73 NVA=   487 NVB=   487

 **** Warning!!: The largest alpha MO coefficient is  0.10809939D+03

 NEqPCM:  Using equilibrium solvation (IEInf=0, Eps=  32.6130, EpsInf=   1.7657)
          Differentiating once with respect to magnetic field using GIAOs.
          Electric field/nuclear overlap derivatives assumed to be zero.
 FoFJK:  IHMeth= 1 ICntrl=    6127 DoSepK=F KAlg= 0 I1Cent=   0 FoldK=F
 IRaf=         1 NMat=   1 IRICut=       1 DoRegI=T DoRafI=F ISym2E= 0.
          There are     3 degrees of freedom in the 1st order CPHF.  IDoFFX=0 NUNeed=     3.
      3 vectors produced by pass  0 Test12= 1.19D-12 3.33D-08 XBig12= 2.30D+02 1.96D+00.
 AX will form     3 AO Fock derivatives at one time.
      3 vectors produced by pass  1 Test12= 1.19D-12 3.33D-08 XBig12= 6.07D-01 2.49D-01.
      3 vectors produced by pass  2 Test12= 1.19D-12 3.33D-08 XBig12= 4.26D-03 3.91D-02.
      3 vectors produced by pass  3 Test12= 1.19D-12 3.33D-08 XBig12= 2.62D-05 1.97D-03.
      3 vectors produced by pass  4 Test12= 1.19D-12 3.33D-08 XBig12= 1.61D-07 1.68D-04.
      3 vectors produced by pass  5 Test12= 1.19D-12 3.33D-08 XBig12= 7.09D-10 7.25D-06.
      3 vectors produced by pass  6 Test12= 1.19D-12 3.33D-08 XBig12= 2.55D-12 3.21D-07.
 InvSVY:  IOpt=1 It=  1 EMax= 1.78D-15
 Solved reduced A of dimension    21 with     3 vectors.
 Calculating GIAO nuclear magnetic shielding tensors.
 SCF GIAO Magnetic shielding tensor (ppm):
      1  C    Isotropic =    38.1992   Anisotropy =   139.9569
   XX=   -25.0139   YX=    28.7043   ZX=   -31.0635
   XY=    27.8798   YY=    15.1225   ZY=   -11.5776
   XZ=   -26.1769   YZ=    -6.2328   ZZ=   124.4891
   Eigenvalues:   -42.4639    25.5578   131.5038
      2  C    Isotropic =    -4.2399   Anisotropy =   198.8018
   XX=   -82.1977   YX=    35.6691   ZX=   -36.9014
   XY=    36.4709   YY=   -46.1081   ZY=    -4.9820
   XZ=   -57.7587   YZ=   -16.0841   ZZ=   115.5860
   Eigenvalues:  -110.1605   -30.8539   128.2946
      3  C    Isotropic =   162.2698   Anisotropy =    18.7600
   XX=   172.7850   YX=     3.6251   ZX=    -2.8228
   XY=     4.2278   YY=   145.6946   ZY=     3.1072
   XZ=    -3.9589   YZ=     2.6825   ZZ=   168.3299
   Eigenvalues:   144.6587   167.3742   174.7765
      4  C    Isotropic =   140.1005   Anisotropy =    31.1726
   XX=   158.3398   YX=     8.9394   ZX=    -4.6926
   XY=     5.8297   YY=   131.4097   ZY=     3.5585
   XZ=    -6.2624   YZ=     3.8734   ZZ=   130.5519
   Eigenvalues:   124.7984   134.6208   160.8822
      5  C    Isotropic =   161.1256   Anisotropy =    20.8008
   XX=   157.7174   YX=    11.8424   ZX=    -4.4616
   XY=    10.1618   YY=   166.9508   ZY=    -1.2609
   XZ=    -4.9227   YZ=    -0.6460   ZZ=   158.7085
   Eigenvalues:   149.1479   159.2360   174.9928
      6  C    Isotropic =   157.5036   Anisotropy =    26.8427
   XX=   171.0565   YX=     9.8050   ZX=   -10.7557
   XY=     2.6750   YY=   152.2270   ZY=    -8.8931
   XZ=    -0.4989   YZ=    -7.6849   ZZ=   149.2273
   Eigenvalues:   142.2995   154.8126   175.3988
      7  C    Isotropic =   151.5874   Anisotropy =    18.6396
   XX=   155.4714   YX=     1.5246   ZX=    -8.3340
   XY=    -3.0519   YY=   148.2419   ZY=    -3.4224
   XZ=    -9.9802   YZ=   -12.2786   ZZ=   151.0489
   Eigenvalues:   138.7758   151.9726   164.0138
      8  C    Isotropic =   -31.6471   Anisotropy =   159.2654
   XX=   -81.5297   YX=    10.1228   ZX=   -36.5643
   XY=    18.6543   YY=   -74.1701   ZY=   -32.5336
   XZ=   -26.3550   YZ=   -27.8442   ZZ=    60.7584
   Eigenvalues:   -93.1370   -76.3342    74.5298
      9  C    Isotropic =   133.2294   Anisotropy =    31.2699
   XX=   135.4479   YX=    12.7992   ZX=    -3.8257
   XY=     8.6974   YY=   147.7649   ZY=    -0.3646
   XZ=     1.8305   YZ=     5.5709   ZZ=   116.4754
   Eigenvalues:   116.0378   129.5744   154.0760
     10  C    Isotropic =   105.6473   Anisotropy =    38.5350
   XX=    98.0215   YX=    -6.1249   ZX=    -0.7460
   XY=    -6.2070   YY=   101.4335   ZY=    17.4165
   XZ=     3.3488   YZ=    22.9103   ZZ=   117.4871
   Eigenvalues:    85.0991   100.5055   131.3373
     11  O    Isotropic =  -164.9156   Anisotropy =   800.2118
   XX=  -440.5352   YX=  -146.7613   ZX=  -227.4459
   XY=  -103.5150   YY=  -335.4785   ZY=  -190.6293
   XZ=  -174.0910   YZ=  -191.8325   ZZ=   281.2670
   Eigenvalues:  -608.1716  -255.1341   368.5590
     12  C    Isotropic =   167.3036   Anisotropy =    34.8080
   XX=   161.6869   YX=     5.9852   ZX=    -8.7981
   XY=     8.6235   YY=   168.6049   ZY=   -12.5575
   XZ=   -11.9012   YZ=   -17.0835   ZZ=   171.6190
   Eigenvalues:   154.2237   157.1782   190.5089
     13  C    Isotropic =   161.6710   Anisotropy =    38.9135
   XX=   145.4467   YX=     6.9345   ZX=    -7.4375
   XY=     8.9686   YY=   162.4650   ZY=   -16.7549
   XZ=    -3.4627   YZ=   -11.6487   ZZ=   177.1013
   Eigenvalues:   142.3089   155.0908   187.6133
     14  O    Isotropic =   252.4540   Anisotropy =    65.0525
   XX=   246.8668   YX=    35.5525   ZX=     3.8594
   XY=    26.5521   YY=   217.9185   ZY=     5.5723
   XZ=   -10.3064   YZ=    25.0928   ZZ=   292.5766
   Eigenvalues:   195.8988   265.6408   295.8223
     15  C    Isotropic =   107.6152   Anisotropy =    44.5747
   XX=    99.6540   YX=    13.7211   ZX=     3.3173
   XY=     4.2560   YY=   126.8156   ZY=    15.4344
   XZ=    -2.7873   YZ=    21.4718   ZZ=    96.3759
   Eigenvalues:    86.5716    98.9422   137.3317
     16  C    Isotropic =   163.5197   Anisotropy =    39.7249
   XX=   155.8788   YX=    -4.4849   ZX=   -21.4781
   XY=    -2.2415   YY=   157.4199   ZY=    -2.4874
   XZ=   -19.9265   YZ=     3.2655   ZZ=   177.2603
   Eigenvalues:   142.7798   157.7763   190.0029
     17  O    Isotropic =   265.9852   Anisotropy =    49.3364
   XX=   255.3817   YX=   -10.9550   ZX=    -8.1263
   XY=     1.9160   YY=   264.5176   ZY=    18.0240
   XZ=    -2.6868   YZ=    33.1128   ZZ=   278.0561
   Eigenvalues:   244.8292   254.2502   298.8761
     18  C    Isotropic =   120.1016   Anisotropy =    49.3853
   XX=   146.3373   YX=     1.1645   ZX=    17.0604
   XY=    16.4936   YY=   112.0910   ZY=     1.4727
   XZ=    14.3749   YZ=    -2.1787   ZZ=   101.8766
   Eigenvalues:    96.2596   111.0201   153.0252
     19  O    Isotropic =   321.2834   Anisotropy =    73.5524
   XX=   313.2889   YX=     4.9613   ZX=    12.9524
   XY=   -16.2763   YY=   302.5778   ZY=   -37.8811
   XZ=    14.4140   YZ=   -30.9550   ZZ=   347.9835
   Eigenvalues:   283.9645   309.5673   370.3183
     20  H    Isotropic =    28.9297   Anisotropy =     4.7055
   XX=    29.0596   YX=    -0.5981   ZX=     0.2281
   XY=     0.0530   YY=    27.2690   ZY=    -1.4281
   XZ=     1.7486   YZ=    -3.3388   ZZ=    30.4605
   Eigenvalues:    25.9790    28.7434    32.0667
     21  H    Isotropic =    28.9828   Anisotropy =     7.2447
   XX=    32.4207   YX=    -0.5956   ZX=    -0.8299
   XY=    -1.9968   YY=    30.6640   ZY=     3.1450
   XZ=    -0.6931   YZ=     4.0406   ZZ=    23.8636
   Eigenvalues:    22.3136    30.8222    33.8126
     22  H    Isotropic =    29.6107   Anisotropy =     4.1538
   XX=    29.8874   YX=    -1.2150   ZX=     0.4414
   XY=    -1.0281   YY=    29.7593   ZY=    -2.7434
   XZ=    -1.1073   YZ=    -2.7196   ZZ=    29.1853
   Eigenvalues:    26.4321    30.0201    32.3798
     23  H    Isotropic =    30.2916   Anisotropy =     6.8872
   XX=    29.1833   YX=     1.4386   ZX=     2.8519
   XY=     1.6578   YY=    28.0557   ZY=     0.1766
   XZ=     2.1116   YZ=     0.5415   ZZ=    33.6359
   Eigenvalues:    26.7390    29.2528    34.8831
     24  H    Isotropic =    30.0088   Anisotropy =     7.6364
   XX=    32.2733   YX=     1.0597   ZX=    -3.6959
   XY=     0.8455   YY=    30.0439   ZY=     2.9398
   XZ=    -5.1012   YZ=     3.2389   ZZ=    27.7093
   Eigenvalues:    23.5176    31.4092    35.0998
     25  H    Isotropic =    30.1563   Anisotropy =     8.9674
   XX=    29.6528   YX=    -1.1459   ZX=    -2.0795
   XY=    -1.0355   YY=    35.6150   ZY=     1.4786
   XZ=    -2.6791   YZ=     1.3981   ZZ=    25.2011
   Eigenvalues:    24.0984    30.2359    36.1346
     26  H    Isotropic =    30.2165   Anisotropy =     4.7723
   XX=    31.4987   YX=     2.4089   ZX=     2.3288
   XY=     2.3838   YY=    29.7879   ZY=    -2.7291
   XZ=     2.2885   YZ=    -1.3984   ZZ=    29.3628
   Eigenvalues:    25.6227    31.6287    33.3980
     27  H    Isotropic =    29.2246   Anisotropy =     7.2239
   XX=    30.1867   YX=     0.9899   ZX=     2.6258
   XY=     2.5279   YY=    27.5044   ZY=     1.8931
   XZ=     2.3124   YZ=     3.3886   ZZ=    29.9828
   Eigenvalues:    25.8173    27.8160    34.0406
     28  H    Isotropic =    29.0863   Anisotropy =     6.8247
   XX=    31.9315   YX=     0.6097   ZX=    -2.6815
   XY=     0.8560   YY=    26.9848   ZY=     0.3368
   XZ=    -3.3227   YZ=     1.8450   ZZ=    28.3425
   Eigenvalues:    25.4898    28.1329    33.6361
     29  H    Isotropic =    29.0612   Anisotropy =     5.9268
   XX=    31.5358   YX=     0.6728   ZX=     2.3876
   XY=    -0.2638   YY=    28.3632   ZY=    -1.9614
   XZ=     3.1311   YZ=    -2.0529   ZZ=    27.2846
   Eigenvalues:    24.8813    29.2899    33.0124
     30  H    Isotropic =    31.0203   Anisotropy =     6.8793
   XX=    28.4115   YX=     1.7289   ZX=    -0.3769
   XY=     1.3118   YY=    29.1595   ZY=    -0.8092
   XZ=     1.2606   YZ=    -0.8586   ZZ=    35.4899
   Eigenvalues:    27.1304    30.3239    35.6065
     31  H    Isotropic =    30.4466   Anisotropy =     9.6273
   XX=    35.5241   YX=     1.9895   ZX=    -1.1036
   XY=     2.4469   YY=    28.6331   ZY=    -2.1405
   XZ=    -2.3918   YZ=    -3.6989   ZZ=    27.1825
   Eigenvalues:    24.8993    29.5756    36.8648
     32  H    Isotropic =    30.7610   Anisotropy =    10.2949
   XX=    27.9525   YX=     0.6216   ZX=    -1.3597
   XY=    -0.0951   YY=    37.2105   ZY=    -1.3607
   XZ=    -0.6056   YZ=    -2.6994   ZZ=    27.1200
   Eigenvalues:    26.2348    28.4239    37.6242
     33  H    Isotropic =    30.0970   Anisotropy =     5.7355
   XX=    33.3425   YX=     0.5163   ZX=     0.1624
   XY=     1.5848   YY=    30.3719   ZY=    -1.7456
   XZ=    -1.0892   YZ=    -3.3325   ZZ=    26.5765
   Eigenvalues:    25.3039    31.0664    33.9206
     34  H    Isotropic =    30.0713   Anisotropy =     9.4449
   XX=    29.3019   YX=    -2.8788   ZX=     0.4530
   XY=    -3.6964   YY=    33.6626   ZY=    -2.2591
   XZ=     0.9490   YZ=    -3.6122   ZZ=    27.2496
   Eigenvalues:    25.9701    27.8759    36.3680
     35  H    Isotropic =    30.5763   Anisotropy =     8.0564
   XX=    27.6252   YX=    -0.6619   ZX=     0.0998
   XY=    -0.5779   YY=    28.1971   ZY=    -0.1995
   XZ=     0.5686   YZ=    -0.6671   ZZ=    35.9065
   Eigenvalues:    27.2282    28.5535    35.9472
     36  H    Isotropic =    29.3645   Anisotropy =    14.6248
   XX=    33.2982   YX=     5.9846   ZX=     0.6089
   XY=     6.5733   YY=    29.4870   ZY=     4.9994
   XZ=     1.7661   YZ=     4.8684   ZZ=    25.3082
   Eigenvalues:    21.3501    27.6290    39.1143
     37  H    Isotropic =    30.1262   Anisotropy =     8.4202
   XX=    35.1242   YX=     1.0186   ZX=    -1.0610
   XY=     0.6937   YY=    25.4357   ZY=    -0.7303
   XZ=    -2.3489   YZ=    -1.1326   ZZ=    29.8187
   Eigenvalues:    25.2189    29.4201    35.7396
     38  H    Isotropic =    30.2637   Anisotropy =     8.7496
   XX=    29.2270   YX=    -0.6877   ZX=    -2.9992
   XY=     0.3745   YY=    30.8007   ZY=     4.1949
   XZ=    -2.9614   YZ=     4.9177   ZZ=    30.7634
   Eigenvalues:    25.1213    29.5731    36.0968
     39  H    Isotropic =    30.9469   Anisotropy =     8.3666
   XX=    29.2570   YX=     0.4921   ZX=    -1.8278
   XY=    -0.1919   YY=    30.1552   ZY=    -3.8324
   XZ=    -1.0767   YZ=    -4.5605   ZZ=    33.4287
   Eigenvalues:    27.0493    29.2669    36.5247
     40  H    Isotropic =    28.2227   Anisotropy =    17.2586
   XX=    34.5910   YX=     1.3300   ZX=     8.8142
   XY=     0.8722   YY=    27.3175   ZY=     2.5266
   XZ=     9.2447   YZ=     0.9178   ZZ=    22.7596
   Eigenvalues:    17.7759    27.1638    39.7284
     41  H    Isotropic =    27.9754   Anisotropy =     5.6217
   XX=    30.0206   YX=     1.5255   ZX=     3.4720
   XY=    -0.0529   YY=    30.2112   ZY=     0.0845
   XZ=     2.5196   YZ=     0.9529   ZZ=    23.6945
   Eigenvalues:    22.4952    29.7078    31.7233
     42  H    Isotropic =    27.7963   Anisotropy =     8.3121
   XX=    33.1371   YX=     1.1153   ZX=    -0.1137
   XY=     1.5919   YY=    23.1555   ZY=    -2.5064
   XZ=     1.4450   YZ=    -2.3691   ZZ=    27.0964
   Eigenvalues:    21.7908    28.2604    33.3377
     43  H    Isotropic =    29.6843   Anisotropy =    21.9360
   XX=    27.3588   YX=    -1.1270   ZX=     7.2229
   XY=    -0.0439   YY=    23.1889   ZY=    -7.2174
   XZ=     7.1918   YZ=    -7.4868   ZZ=    38.5052
   Eigenvalues:    19.4312    25.3135    44.3083
 End of Minotr F.D. properties file   721 does not exist.
 End of Minotr F.D. properties file   722 does not exist.
 End of Minotr F.D. properties file   788 does not exist.

 **********************************************************************

            Population analysis using the SCF density.

 **********************************************************************

 Orbital symmetries:
       Occupied  (A) (A) (A) (A) (A) (A) (A) (A) (A) (A) (A) (A)
                 (A) (A) (A) (A) (A) (A) (A) (A) (A) (A) (A) (A)
                 (A) (A) (A) (A) (A) (A) (A) (A) (A) (A) (A) (A)
                 (A) (A) (A) (A) (A) (A) (A) (A) (A) (A) (A) (A)
                 (A) (A) (A) (A) (A) (A) (A) (A) (A) (A) (A) (A)
                 (A) (A) (A) (A) (A) (A) (A) (A) (A) (A) (A) (A)
                 (A)
       Virtual   (A) (A) (A) (A) (A) (A) (A) (A) (A) (A) (A) (A)
                 (A) (A) (A) (A) (A) (A) (A) (A) (A) (A) (A) (A)
                 (A) (A) (A) (A) (A) (A) (A) (A) (A) (A) (A) (A)
                 (A) (A) (A) (A) (A) (A) (A) (A) (A) (A) (A) (A)
                 (A) (A) (A) (A) (A) (A) (A) (A) (A) (A) (A) (A)
                 (A) (A) (A) (A) (A) (A) (A) (A) (A) (A) (A) (A)
                 (A) (A) (A) (A) (A) (A) (A) (A) (A) (A) (A) (A)
                 (A) (A) (A) (A) (A) (A) (A) (A) (A) (A) (A) (A)
                 (A) (A) (A) (A) (A) (A) (A) (A) (A) (A) (A) (A)
                 (A) (A) (A) (A) (A) (A) (A) (A) (A) (A) (A) (A)
                 (A) (A) (A) (A) (A) (A) (A) (A) (A) (A) (A) (A)
                 (A) (A) (A) (A) (A) (A) (A) (A) (A) (A) (A) (A)
                 (A) (A) (A) (A) (A) (A) (A) (A) (A) (A) (A) (A)
                 (A) (A) (A) (A) (A) (A) (A) (A) (A) (A) (A) (A)
                 (A) (A) (A) (A) (A) (A) (A) (A) (A) (A) (A) (A)
                 (A) (A) (A) (A) (A) (A) (A) (A) (A) (A) (A) (A)
                 (A) (A) (A) (A) (A) (A) (A) (A) (A) (A) (A) (A)
                 (A) (A) (A) (A) (A) (A) (A) (A) (A) (A) (A) (A)
                 (A) (A) (A) (A) (A) (A) (A) (A) (A) (A) (A) (A)
                 (A) (A) (A) (A) (A) (A) (A) (A) (A) (A) (A) (A)
                 (A) (A) (A) (A) (A) (A) (A) (A) (A) (A) (A) (A)
                 (A) (A) (A) (A) (A) (A) (A) (A) (A) (A) (A) (A)
                 (A) (A) (A) (A) (A) (A) (A) (A) (A) (A) (A) (A)
                 (A) (A) (A) (A) (A) (A) (A) (A) (A) (A) (A) (A)
                 (A) (A) (A) (A) (A) (A) (A) (A) (A) (A) (A) (A)
                 (A) (A) (A) (A) (A) (A) (A) (A) (A) (A) (A) (A)
                 (A) (A) (A) (A) (A) (A) (A) (A) (A) (A) (A) (A)
                 (A) (A) (A) (A) (A) (A) (A) (A) (A) (A) (A) (A)
                 (A) (A) (A) (A) (A) (A) (A) (A) (A) (A) (A) (A)
                 (A) (A) (A) (A) (A) (A) (A) (A) (A) (A) (A) (A)
                 (A) (A) (A) (A) (A) (A) (A) (A) (A) (A) (A) (A)
                 (A) (A) (A) (A) (A) (A) (A) (A) (A) (A) (A) (A)
                 (A) (A) (A) (A) (A) (A) (A) (A) (A) (A) (A) (A)
                 (A) (A) (A) (A) (A) (A) (A) (A) (A) (A) (A) (A)
                 (A) (A) (A) (A) (A) (A) (A) (A) (A) (A) (A) (A)
                 (A) (A) (A) (A) (A) (A) (A) (A) (A) (A) (A) (A)
                 (A) (A) (A) (A) (A) (A) (A) (A) (A) (A) (A) (A)
                 (A) (A) (A) (A) (A) (A) (A) (A) (A) (A) (A) (A)
                 (A) (A) (A) (A) (A) (A) (A) (A) (A) (A) (A) (A)
                 (A) (A) (A) (A) (A) (A) (A) (A) (A) (A) (A) (A)
                 (A) (A) (A) (A) (A) (A) (A)
 The electronic state is 1-A.
 Alpha  occ. eigenvalues --  -19.22665 -19.22607 -19.21526 -19.21056 -10.32672
 Alpha  occ. eigenvalues --  -10.30764 -10.29511 -10.27590 -10.26469 -10.24401
 Alpha  occ. eigenvalues --  -10.24384 -10.24203 -10.23472 -10.23415 -10.22481
 Alpha  occ. eigenvalues --  -10.22347 -10.22315 -10.21575 -10.21393  -1.07240
 Alpha  occ. eigenvalues --   -1.06837  -1.06026  -1.03963  -0.89051  -0.84092
 Alpha  occ. eigenvalues --   -0.81779  -0.77811  -0.76439  -0.74494  -0.71437
 Alpha  occ. eigenvalues --   -0.70354  -0.68257  -0.65309  -0.62797  -0.60499
 Alpha  occ. eigenvalues --   -0.57478  -0.55427  -0.54960  -0.53912  -0.51327
 Alpha  occ. eigenvalues --   -0.50629  -0.49243  -0.48553  -0.47185  -0.46481
 Alpha  occ. eigenvalues --   -0.45624  -0.45269  -0.44665  -0.44229  -0.43413
 Alpha  occ. eigenvalues --   -0.42339  -0.41870  -0.40780  -0.40212  -0.39441
 Alpha  occ. eigenvalues --   -0.39293  -0.38679  -0.38609  -0.37825  -0.37632
 Alpha  occ. eigenvalues --   -0.36515  -0.35840  -0.35335  -0.34667  -0.34302
 Alpha  occ. eigenvalues --   -0.33157  -0.32908  -0.31862  -0.30173  -0.29798
 Alpha  occ. eigenvalues --   -0.29041  -0.27113  -0.26558
 Alpha virt. eigenvalues --   -0.05227   0.00525   0.01412   0.02011   0.02297
 Alpha virt. eigenvalues --    0.03254   0.03571   0.04021   0.04264   0.04477
 Alpha virt. eigenvalues --    0.04939   0.05807   0.05982   0.06409   0.06685
 Alpha virt. eigenvalues --    0.06833   0.07186   0.08172   0.08338   0.08993
 Alpha virt. eigenvalues --    0.09201   0.09447   0.09733   0.10103   0.10299
 Alpha virt. eigenvalues --    0.10854   0.11408   0.12165   0.12547   0.12816
 Alpha virt. eigenvalues --    0.12937   0.13333   0.13550   0.13958   0.14913
 Alpha virt. eigenvalues --    0.15095   0.15429   0.15823   0.16428   0.16486
 Alpha virt. eigenvalues --    0.16901   0.17163   0.17509   0.17805   0.18069
 Alpha virt. eigenvalues --    0.18307   0.18546   0.19046   0.19607   0.19796
 Alpha virt. eigenvalues --    0.19995   0.20194   0.20469   0.20607   0.20997
 Alpha virt. eigenvalues --    0.21186   0.21356   0.21888   0.21964   0.22188
 Alpha virt. eigenvalues --    0.22503   0.22906   0.23707   0.23933   0.24063
 Alpha virt. eigenvalues --    0.24403   0.24673   0.24796   0.25193   0.25443
 Alpha virt. eigenvalues --    0.25920   0.26290   0.26368   0.26518   0.27049
 Alpha virt. eigenvalues --    0.27107   0.27668   0.27927   0.28107   0.28736
 Alpha virt. eigenvalues --    0.28908   0.29359   0.29817   0.30153   0.30336
 Alpha virt. eigenvalues --    0.30644   0.31160   0.31416   0.31918   0.32491
 Alpha virt. eigenvalues --    0.32785   0.33041   0.33228   0.33696   0.34495
 Alpha virt. eigenvalues --    0.34653   0.34770   0.35241   0.35735   0.35946
 Alpha virt. eigenvalues --    0.36636   0.37298   0.37640   0.37815   0.38583
 Alpha virt. eigenvalues --    0.38938   0.39066   0.39474   0.40213   0.41082
 Alpha virt. eigenvalues --    0.41535   0.41812   0.43442   0.43687   0.44525
 Alpha virt. eigenvalues --    0.45067   0.45597   0.45879   0.47397   0.47933
 Alpha virt. eigenvalues --    0.48707   0.49220   0.50382   0.50703   0.51053
 Alpha virt. eigenvalues --    0.51391   0.52779   0.52800   0.53973   0.54501
 Alpha virt. eigenvalues --    0.55949   0.56806   0.57356   0.57810   0.58124
 Alpha virt. eigenvalues --    0.58282   0.59526   0.60575   0.60663   0.62343
 Alpha virt. eigenvalues --    0.62680   0.63391   0.64202   0.64524   0.65296
 Alpha virt. eigenvalues --    0.66324   0.67148   0.67512   0.67971   0.68537
 Alpha virt. eigenvalues --    0.68777   0.68823   0.69746   0.70444   0.70699
 Alpha virt. eigenvalues --    0.71451   0.71826   0.71920   0.72956   0.73089
 Alpha virt. eigenvalues --    0.73693   0.73874   0.74066   0.74494   0.74983
 Alpha virt. eigenvalues --    0.75706   0.76070   0.76797   0.77116   0.77350
 Alpha virt. eigenvalues --    0.78397   0.79102   0.79663   0.80276   0.80869
 Alpha virt. eigenvalues --    0.81382   0.82094   0.82324   0.82747   0.83927
 Alpha virt. eigenvalues --    0.84747   0.85578   0.88031   0.88562   0.89464
 Alpha virt. eigenvalues --    0.90664   0.92673   0.93476   0.93672   0.95268
 Alpha virt. eigenvalues --    0.97380   0.98407   1.00437   1.00570   1.02014
 Alpha virt. eigenvalues --    1.03974   1.05706   1.06998   1.07512   1.09010
 Alpha virt. eigenvalues --    1.10768   1.11078   1.13052   1.14382   1.15054
 Alpha virt. eigenvalues --    1.15346   1.16879   1.18069   1.18356   1.19956
 Alpha virt. eigenvalues --    1.21215   1.21908   1.22976   1.23455   1.24210
 Alpha virt. eigenvalues --    1.25088   1.26930   1.27334   1.27967   1.29160
 Alpha virt. eigenvalues --    1.30086   1.31840   1.32739   1.33243   1.33873
 Alpha virt. eigenvalues --    1.35412   1.38050   1.39082   1.40382   1.41102
 Alpha virt. eigenvalues --    1.41866   1.43193   1.44073   1.44985   1.46087
 Alpha virt. eigenvalues --    1.47308   1.48245   1.48635   1.49536   1.50329
 Alpha virt. eigenvalues --    1.50396   1.51352   1.51718   1.53515   1.54491
 Alpha virt. eigenvalues --    1.55303   1.55542   1.56773   1.57510   1.58452
 Alpha virt. eigenvalues --    1.58773   1.59814   1.60385   1.61121   1.61518
 Alpha virt. eigenvalues --    1.62284   1.62465   1.62913   1.63501   1.64330
 Alpha virt. eigenvalues --    1.64857   1.65764   1.66206   1.67415   1.68398
 Alpha virt. eigenvalues --    1.69182   1.69706   1.70487   1.71146   1.71261
 Alpha virt. eigenvalues --    1.72436   1.73089   1.73602   1.73746   1.74586
 Alpha virt. eigenvalues --    1.76259   1.77096   1.77586   1.78326   1.78980
 Alpha virt. eigenvalues --    1.80512   1.81033   1.81343   1.81841   1.83038
 Alpha virt. eigenvalues --    1.83443   1.85478   1.86246   1.87385   1.88625
 Alpha virt. eigenvalues --    1.88978   1.89643   1.91507   1.91876   1.92813
 Alpha virt. eigenvalues --    1.93988   1.94554   1.95622   1.96265   1.97204
 Alpha virt. eigenvalues --    1.97969   1.99565   2.01045   2.02475   2.03578
 Alpha virt. eigenvalues --    2.04677   2.05654   2.07019   2.08085   2.08724
 Alpha virt. eigenvalues --    2.09639   2.11202   2.11972   2.13011   2.14470
 Alpha virt. eigenvalues --    2.15765   2.16274   2.16955   2.17961   2.19210
 Alpha virt. eigenvalues --    2.20856   2.21517   2.22885   2.23446   2.24463
 Alpha virt. eigenvalues --    2.25980   2.27796   2.27937   2.30397   2.31472
 Alpha virt. eigenvalues --    2.32078   2.33227   2.35572   2.36618   2.37446
 Alpha virt. eigenvalues --    2.40592   2.42310   2.43430   2.45245   2.46346
 Alpha virt. eigenvalues --    2.48138   2.49855   2.51224   2.51772   2.52321
 Alpha virt. eigenvalues --    2.52892   2.53718   2.55345   2.56035   2.57460
 Alpha virt. eigenvalues --    2.58174   2.59135   2.59371   2.59923   2.61441
 Alpha virt. eigenvalues --    2.61903   2.62760   2.64614   2.64757   2.66545
 Alpha virt. eigenvalues --    2.66874   2.67650   2.68090   2.68384   2.70086
 Alpha virt. eigenvalues --    2.71314   2.71445   2.72160   2.73682   2.75295
 Alpha virt. eigenvalues --    2.75378   2.77732   2.78154   2.78804   2.81310
 Alpha virt. eigenvalues --    2.83310   2.83860   2.86108   2.86384   2.88596
 Alpha virt. eigenvalues --    2.89787   2.90150   2.91088   2.92836   2.93505
 Alpha virt. eigenvalues --    2.94045   2.95087   2.95624   2.96928   2.98873
 Alpha virt. eigenvalues --    3.00032   3.01964   3.02666   3.03224   3.06718
 Alpha virt. eigenvalues --    3.08041   3.08465   3.09656   3.09793   3.12473
 Alpha virt. eigenvalues --    3.14244   3.15074   3.15657   3.18170   3.18849
 Alpha virt. eigenvalues --    3.19707   3.20857   3.22697   3.24636   3.25978
 Alpha virt. eigenvalues --    3.27922   3.29513   3.29983   3.31895   3.34025
 Alpha virt. eigenvalues --    3.35590   3.36234   3.37508   3.41256   3.46000
 Alpha virt. eigenvalues --    3.51068   3.53757   3.59614   3.61856   3.63913
 Alpha virt. eigenvalues --    3.72658   3.76420   3.79870   3.81736   3.82913
 Alpha virt. eigenvalues --    3.83825   3.84485   3.85242   3.85440   3.86883
 Alpha virt. eigenvalues --    3.87476   3.91183   3.91562   3.92612   3.94216
 Alpha virt. eigenvalues --    3.96604   4.04491   4.07535   4.09054   4.11914
 Alpha virt. eigenvalues --    4.15388   4.17328   4.18304   4.28619   4.30077
 Alpha virt. eigenvalues --    4.34357   4.35596   4.37227   4.38845   4.51430
 Alpha virt. eigenvalues --    4.57306   5.11886   5.12256   5.18472   5.20929
 Alpha virt. eigenvalues --    5.27088   5.43850   5.47199   5.50438   5.68023
 Alpha virt. eigenvalues --    5.69144   5.69605   5.78141  23.73192  23.83905
 Alpha virt. eigenvalues --   23.87165  23.93428  23.94699  23.96505  23.98222
 Alpha virt. eigenvalues --   23.99919  24.02837  24.05995  24.07384  24.07693
 Alpha virt. eigenvalues --   24.08931  24.11664  24.27978  50.04248  50.05944
 Alpha virt. eigenvalues --   50.08380  50.13675
          Condensed to atoms (all electrons):
               1          2          3          4          5          6
     1  C   16.322987   3.257420  -3.070182   1.412577  -1.325362   1.249223
     2  C    3.257420  15.072731  -2.877805  -1.201719  -0.151843   0.343612
     3  C   -3.070182  -2.877805  10.728814  -2.004055   0.454349  -0.896292
     4  C    1.412577  -1.201719  -2.004055  12.402383  -1.671883  -0.121808
     5  C   -1.325362  -0.151843   0.454349  -1.671883   8.954027  -1.548288
     6  C    1.249223   0.343612  -0.896292  -0.121808  -1.548288  10.934586
     7  C   -6.957767  -1.693545   2.487870  -0.353363   1.209402  -4.673846
     8  C   -2.670189  -1.612295  -1.857432   0.477735   0.030975  -0.095617
     9  C    2.138998   3.152473  -0.620373   0.169280  -0.111716  -0.128922
    10  C   -4.012812  -7.707803   3.368443  -0.646135   0.527112   0.271647
    11  O   -0.010247   0.055757   0.020296  -0.008742   0.005097   0.023158
    12  C   -0.213241  -0.005074  -0.005934  -0.040081  -0.178349   0.254386
    13  C   -0.158357  -0.356488   0.058200  -0.261625   0.028088   0.017715
    14  O    0.018458  -0.162281  -0.045898  -0.013009  -0.005599   0.003194
    15  C   -0.345577   0.375177   0.699438  -3.102327  -0.352858   0.183982
    16  C   -0.065056  -0.133179  -0.559740   0.057304   0.120352   0.088496
    17  O   -0.018488  -0.082654  -0.039016  -0.323309   0.091229   0.035832
    18  C   -0.037043  -0.143166   0.046191   0.346677  -0.078192  -0.025431
    19  O   -0.000429  -0.007769  -0.005873   0.094616   0.002364  -0.003507
    20  H   -0.035181  -0.059600   0.432597   0.022345  -0.045653  -0.041518
    21  H    0.023983  -0.018892   0.341509  -0.028906   0.026763   0.023349
    22  H    0.008542  -0.000450  -0.024031   0.495912  -0.119357   0.000005
    23  H   -0.015250  -0.004706  -0.011497  -0.108975   0.565515  -0.066966
    24  H    0.012783   0.021149   0.008028  -0.082270   0.399468  -0.050478
    25  H   -0.001396   0.017374   0.017332  -0.003764  -0.083727   0.468330
    26  H   -0.039672  -0.043107  -0.040828  -0.005595  -0.003751   0.486227
    27  H   -0.172930  -0.011203  -0.005972  -0.005776   0.002205   0.016594
    28  H   -0.006830  -0.028595   0.009978  -0.000607  -0.000337   0.000696
    29  H    0.013302  -0.020853   0.007365  -0.000089   0.001116   0.000582
    30  H   -0.065510  -0.009720  -0.002921   0.002730  -0.005612  -0.051149
    31  H   -0.114277   0.000204   0.007184  -0.005435   0.005553   0.008476
    32  H    0.102855   0.015299   0.001861   0.000450   0.007628   0.002773
    33  H   -0.013664  -0.073761   0.057112  -0.018182   0.001670  -0.000570
    34  H    0.003544   0.103948  -0.018857   0.001836  -0.001151   0.000115
    35  H   -0.004310  -0.049875  -0.002795  -0.003137   0.005496   0.001585
    36  H    0.024110   0.155624  -0.060866   0.040297  -0.002508  -0.000407
    37  H    0.000761   0.000187   0.000226   0.082678   0.000069  -0.002342
    38  H    0.000990  -0.001060   0.002593  -0.059277   0.013579   0.005546
    39  H   -0.001534   0.000122  -0.005538  -0.029977  -0.005098   0.004632
    40  H    0.003014   0.016241   0.004974  -0.002834  -0.019377  -0.002596
    41  H   -0.007769   0.002675  -0.010746  -0.012198   0.050275  -0.014390
    42  H    0.013415   0.004352   0.031804   0.014410  -0.055402   0.022426
    43  H   -0.001183   0.000386  -0.001702  -0.032763   0.001364  -0.000340
               7          8          9         10         11         12
     1  C   -6.957767  -2.670189   2.138998  -4.012812  -0.010247  -0.213241
     2  C   -1.693545  -1.612295   3.152473  -7.707803   0.055757  -0.005074
     3  C    2.487870  -1.857432  -0.620373   3.368443   0.020296  -0.005934
     4  C   -0.353363   0.477735   0.169280  -0.646135  -0.008742  -0.040081
     5  C    1.209402   0.030975  -0.111716   0.527112   0.005097  -0.178349
     6  C   -4.673846  -0.095617  -0.128922   0.271647   0.023158   0.254386
     7  C   15.958560  -0.252713  -0.422460   0.417667  -0.011122  -0.326836
     8  C   -0.252713  13.521494  -3.248896   1.203824   0.298297  -0.067322
     9  C   -0.422460  -3.248896  12.305508  -6.101561  -0.067514  -0.126166
    10  C    0.417667   1.203824  -6.101561  17.381482  -0.044902   0.089892
    11  O   -0.011122   0.298297  -0.067514  -0.044902   8.206779  -0.046747
    12  C   -0.326836  -0.067322  -0.126166   0.089892  -0.046747   6.359969
    13  C   -0.115091   0.403796  -0.962739   0.385082  -0.001372   0.000880
    14  O    0.002556  -0.027328  -0.250203   0.595340  -0.000944  -0.003711
    15  C    0.063691  -0.184929   0.060891   0.131310  -0.000236   0.005491
    16  C   -0.069107   0.007004  -0.006225   0.076125  -0.000002   0.003514
    17  O   -0.010992  -0.001300  -0.002596   0.041831   0.000002   0.000672
    18  C    0.056235   0.027906  -0.018631   0.005070  -0.000037   0.007470
    19  O    0.002011  -0.000023   0.000002   0.000247   0.000000  -0.000230
    20  H    0.067183   0.003383   0.005641   0.006007  -0.000050  -0.001179
    21  H   -0.029248   0.018594  -0.010383   0.035529   0.000024   0.000254
    22  H    0.014160  -0.000791   0.001454  -0.016977   0.000010   0.000507
    23  H    0.015862   0.004739   0.001802   0.003037  -0.000117  -0.003842
    24  H    0.000167  -0.004659   0.001381  -0.003482  -0.000011   0.000360
    25  H   -0.047811  -0.011411   0.001251   0.002585   0.000086  -0.005388
    26  H   -0.029054   0.023017  -0.004842   0.000958  -0.000065   0.008882
    27  H    0.474239   0.075252  -0.024789   0.018953   0.003837  -0.033259
    28  H    0.009788  -0.035726   0.441906  -0.024220  -0.003069  -0.000948
    29  H    0.013613  -0.071693   0.431801  -0.047576  -0.002053  -0.000743
    30  H    0.102584   0.026005  -0.004086  -0.001614   0.000001   0.394375
    31  H    0.048942  -0.014724   0.011256  -0.001972   0.003508   0.431699
    32  H   -0.171446  -0.016946   0.000280   0.003501   0.000039   0.423432
    33  H   -0.000494  -0.021121   0.010335   0.047389   0.000062   0.000097
    34  H   -0.000418   0.002030  -0.026807  -0.135655   0.000039   0.000087
    35  H    0.003111   0.016349  -0.003530  -0.010072   0.000030  -0.000216
    36  H    0.000744   0.003239   0.101190  -0.141605  -0.000012   0.000135
    37  H    0.000429   0.000052  -0.000009  -0.000364   0.000000   0.000023
    38  H   -0.001850   0.000071  -0.000035   0.000213   0.000000   0.000076
    39  H   -0.002474  -0.000031  -0.000157   0.001582   0.000000  -0.000027
    40  H   -0.000847   0.000092   0.000150  -0.004124   0.000000  -0.000100
    41  H    0.011631  -0.000490   0.000051   0.000429   0.000000  -0.000911
    42  H   -0.009731  -0.000699   0.000442  -0.003996   0.000000   0.000700
    43  H    0.000866  -0.000024   0.000001   0.000196   0.000000   0.000058
              13         14         15         16         17         18
     1  C   -0.158357   0.018458  -0.345577  -0.065056  -0.018488  -0.037043
     2  C   -0.356488  -0.162281   0.375177  -0.133179  -0.082654  -0.143166
     3  C    0.058200  -0.045898   0.699438  -0.559740  -0.039016   0.046191
     4  C   -0.261625  -0.013009  -3.102327   0.057304  -0.323309   0.346677
     5  C    0.028088  -0.005599  -0.352858   0.120352   0.091229  -0.078192
     6  C    0.017715   0.003194   0.183982   0.088496   0.035832  -0.025431
     7  C   -0.115091   0.002556   0.063691  -0.069107  -0.010992   0.056235
     8  C    0.403796  -0.027328  -0.184929   0.007004  -0.001300   0.027906
     9  C   -0.962739  -0.250203   0.060891  -0.006225  -0.002596  -0.018631
    10  C    0.385082   0.595340   0.131310   0.076125   0.041831   0.005070
    11  O   -0.001372  -0.000944  -0.000236  -0.000002   0.000002  -0.000037
    12  C    0.000880  -0.003711   0.005491   0.003514   0.000672   0.007470
    13  C    6.624589  -0.075856  -0.057565   0.000709   0.001178   0.015252
    14  O   -0.075856   7.975534   0.003702  -0.000968   0.000318   0.001626
    15  C   -0.057565   0.003702  10.425961  -1.503980   0.623591  -0.667632
    16  C    0.000709  -0.000968  -1.503980   8.440154  -0.215115  -0.795123
    17  O    0.001178   0.000318   0.623591  -0.215115   8.086183  -0.128640
    18  C    0.015252   0.001626  -0.667632  -0.795123  -0.128640   6.819179
    19  O    0.000052  -0.000004  -0.177423  -0.047695   0.009230   0.214810
    20  H   -0.007723  -0.000419   0.024294   0.008431  -0.002119  -0.013868
    21  H   -0.008611   0.002984  -0.028215  -0.001734   0.009998   0.008510
    22  H    0.001481   0.000126  -0.012377  -0.003548  -0.003105   0.001014
    23  H   -0.004264   0.000050  -0.001165   0.008303  -0.000538  -0.005586
    24  H    0.000184   0.000008   0.089574  -0.015377   0.000373  -0.022162
    25  H   -0.000446   0.000005   0.005205   0.001899   0.000038  -0.000490
    26  H    0.000204   0.000044  -0.000171   0.005491  -0.000100   0.003955
    27  H    0.002670  -0.000001  -0.002235   0.000186   0.000002   0.000366
    28  H   -0.013686  -0.005416   0.000030   0.000001  -0.000001   0.000002
    29  H    0.019188   0.003231  -0.000052   0.000014   0.000001   0.000021
    30  H    0.000382   0.000034  -0.002169   0.000022   0.000005   0.000662
    31  H   -0.000010   0.000043   0.000571   0.000017   0.000000  -0.000292
    32  H    0.000013  -0.000003   0.000019   0.000065   0.000001   0.000252
    33  H    0.397438  -0.013360   0.002143   0.000735   0.000170   0.000512
    34  H    0.454683  -0.005768   0.000481  -0.000119   0.000000  -0.000039
    35  H    0.407940   0.012980   0.001556  -0.000246   0.000071  -0.000174
    36  H   -0.084259   0.271957   0.000930   0.000365  -0.000351  -0.000098
    37  H    0.000145   0.000000  -0.149516   0.459273  -0.007076  -0.018358
    38  H   -0.000143   0.000000   0.083299   0.319117   0.012044  -0.005674
    39  H    0.000061   0.000000  -0.063821   0.475991  -0.009175   0.005409
    40  H    0.000571  -0.000024   0.118769   0.028981   0.236129  -0.095237
    41  H    0.000075  -0.000002  -0.063252   0.008645   0.010951   0.402280
    42  H   -0.000570   0.000001  -0.031683  -0.017537  -0.010922   0.422896
    43  H   -0.000011   0.000000   0.050680  -0.004291  -0.001199   0.008038
              19         20         21         22         23         24
     1  C   -0.000429  -0.035181   0.023983   0.008542  -0.015250   0.012783
     2  C   -0.007769  -0.059600  -0.018892  -0.000450  -0.004706   0.021149
     3  C   -0.005873   0.432597   0.341509  -0.024031  -0.011497   0.008028
     4  C    0.094616   0.022345  -0.028906   0.495912  -0.108975  -0.082270
     5  C    0.002364  -0.045653   0.026763  -0.119357   0.565515   0.399468
     6  C   -0.003507  -0.041518   0.023349   0.000005  -0.066966  -0.050478
     7  C    0.002011   0.067183  -0.029248   0.014160   0.015862   0.000167
     8  C   -0.000023   0.003383   0.018594  -0.000791   0.004739  -0.004659
     9  C    0.000002   0.005641  -0.010383   0.001454   0.001802   0.001381
    10  C    0.000247   0.006007   0.035529  -0.016977   0.003037  -0.003482
    11  O    0.000000  -0.000050   0.000024   0.000010  -0.000117  -0.000011
    12  C   -0.000230  -0.001179   0.000254   0.000507  -0.003842   0.000360
    13  C    0.000052  -0.007723  -0.008611   0.001481  -0.004264   0.000184
    14  O   -0.000004  -0.000419   0.002984   0.000126   0.000050   0.000008
    15  C   -0.177423   0.024294  -0.028215  -0.012377  -0.001165   0.089574
    16  C   -0.047695   0.008431  -0.001734  -0.003548   0.008303  -0.015377
    17  O    0.009230  -0.002119   0.009998  -0.003105  -0.000538   0.000373
    18  C    0.214810  -0.013868   0.008510   0.001014  -0.005586  -0.022162
    19  O    8.154208  -0.000374  -0.000259  -0.001002   0.000040  -0.000352
    20  H   -0.000374   0.417374  -0.026191   0.003861  -0.000058   0.000636
    21  H   -0.000259  -0.026191   0.461890  -0.002597  -0.000027  -0.000285
    22  H   -0.001002   0.003861  -0.002597   0.442775  -0.007147   0.001885
    23  H    0.000040  -0.000058  -0.000027  -0.007147   0.448469  -0.027123
    24  H   -0.000352   0.000636  -0.000285   0.001885  -0.027123   0.477603
    25  H   -0.000025   0.000239  -0.000008  -0.000023  -0.000369  -0.003581
    26  H    0.000299  -0.002826   0.000133   0.000165   0.002950  -0.001602
    27  H    0.000000  -0.000292   0.000025   0.000040  -0.000704  -0.000442
    28  H    0.000000   0.000038   0.000001   0.000002   0.000004   0.000000
    29  H    0.000000  -0.000009   0.000012   0.000004  -0.000016  -0.000001
    30  H    0.000001  -0.000382   0.000012   0.000004   0.000011   0.000000
    31  H    0.000000  -0.000031  -0.000002   0.000000  -0.000029   0.000011
    32  H   -0.000001  -0.000038   0.000003   0.000000   0.000000  -0.000019
    33  H   -0.000004  -0.000172  -0.000385  -0.000046   0.000057  -0.000004
    34  H    0.000000   0.000023  -0.000244   0.000059   0.000001   0.000001
    35  H    0.000000  -0.000009   0.000234   0.000429   0.000046  -0.000009
    36  H    0.000001   0.000179   0.004220  -0.000064  -0.000006  -0.000001
    37  H    0.007423  -0.000030  -0.000038  -0.000126  -0.000027  -0.000316
    38  H   -0.001657   0.000023   0.000018   0.000077  -0.000037   0.003602
    39  H   -0.000519   0.000014   0.000065   0.003991   0.000153   0.000245
    40  H   -0.000850   0.000243  -0.000320   0.000591   0.000023   0.000102
    41  H   -0.039781   0.000170  -0.000061  -0.000095   0.000167  -0.002507
    42  H   -0.038364   0.000408  -0.000507  -0.000295  -0.000070   0.000626
    43  H    0.254348   0.000058   0.000046   0.000019  -0.000001  -0.000032
              25         26         27         28         29         30
     1  C   -0.001396  -0.039672  -0.172930  -0.006830   0.013302  -0.065510
     2  C    0.017374  -0.043107  -0.011203  -0.028595  -0.020853  -0.009720
     3  C    0.017332  -0.040828  -0.005972   0.009978   0.007365  -0.002921
     4  C   -0.003764  -0.005595  -0.005776  -0.000607  -0.000089   0.002730
     5  C   -0.083727  -0.003751   0.002205  -0.000337   0.001116  -0.005612
     6  C    0.468330   0.486227   0.016594   0.000696   0.000582  -0.051149
     7  C   -0.047811  -0.029054   0.474239   0.009788   0.013613   0.102584
     8  C   -0.011411   0.023017   0.075252  -0.035726  -0.071693   0.026005
     9  C    0.001251  -0.004842  -0.024789   0.441906   0.431801  -0.004086
    10  C    0.002585   0.000958   0.018953  -0.024220  -0.047576  -0.001614
    11  O    0.000086  -0.000065   0.003837  -0.003069  -0.002053   0.000001
    12  C   -0.005388   0.008882  -0.033259  -0.000948  -0.000743   0.394375
    13  C   -0.000446   0.000204   0.002670  -0.013686   0.019188   0.000382
    14  O    0.000005   0.000044  -0.000001  -0.005416   0.003231   0.000034
    15  C    0.005205  -0.000171  -0.002235   0.000030  -0.000052  -0.002169
    16  C    0.001899   0.005491   0.000186   0.000001   0.000014   0.000022
    17  O    0.000038  -0.000100   0.000002  -0.000001   0.000001   0.000005
    18  C   -0.000490   0.003955   0.000366   0.000002   0.000021   0.000662
    19  O   -0.000025   0.000299   0.000000   0.000000   0.000000   0.000001
    20  H    0.000239  -0.002826  -0.000292   0.000038  -0.000009  -0.000382
    21  H   -0.000008   0.000133   0.000025   0.000001   0.000012   0.000012
    22  H   -0.000023   0.000165   0.000040   0.000002   0.000004   0.000004
    23  H   -0.000369   0.002950  -0.000704   0.000004  -0.000016   0.000011
    24  H   -0.003581  -0.001602  -0.000442   0.000000  -0.000001   0.000000
    25  H    0.476977  -0.030603  -0.009591   0.000000  -0.000001  -0.000174
    26  H   -0.030603   0.459699   0.004529   0.000000   0.000001   0.002609
    27  H   -0.009591   0.004529   0.458660  -0.000015   0.000088   0.004848
    28  H    0.000000   0.000000  -0.000015   0.405703  -0.015677  -0.000001
    29  H   -0.000001   0.000001   0.000088  -0.015677   0.422317   0.000009
    30  H   -0.000174   0.002609   0.004848  -0.000001   0.000009   0.470383
    31  H   -0.000336  -0.000046  -0.006915   0.000003  -0.000007  -0.027962
    32  H    0.003992  -0.001032  -0.004554  -0.000002   0.000001  -0.026214
    33  H    0.000000   0.000004   0.000006  -0.000250   0.000418   0.000001
    34  H    0.000000   0.000000  -0.000003   0.000376   0.000947   0.000000
    35  H    0.000000  -0.000001   0.000027   0.000049   0.000606   0.000000
    36  H    0.000000  -0.000001   0.000001  -0.000350   0.000070   0.000002
    37  H   -0.000004  -0.000008   0.000000   0.000000   0.000000   0.000000
    38  H   -0.000050   0.000051   0.000000   0.000000   0.000000   0.000000
    39  H   -0.000001  -0.000002   0.000002   0.000000   0.000000   0.000000
    40  H    0.000005   0.000055   0.000000   0.000000   0.000000   0.000000
    41  H    0.000099  -0.002323  -0.000017   0.000000   0.000000   0.000005
    42  H    0.000108  -0.001726  -0.000005   0.000000   0.000000  -0.000018
    43  H    0.000001  -0.000026   0.000000   0.000000   0.000000  -0.000001
              31         32         33         34         35         36
     1  C   -0.114277   0.102855  -0.013664   0.003544  -0.004310   0.024110
     2  C    0.000204   0.015299  -0.073761   0.103948  -0.049875   0.155624
     3  C    0.007184   0.001861   0.057112  -0.018857  -0.002795  -0.060866
     4  C   -0.005435   0.000450  -0.018182   0.001836  -0.003137   0.040297
     5  C    0.005553   0.007628   0.001670  -0.001151   0.005496  -0.002508
     6  C    0.008476   0.002773  -0.000570   0.000115   0.001585  -0.000407
     7  C    0.048942  -0.171446  -0.000494  -0.000418   0.003111   0.000744
     8  C   -0.014724  -0.016946  -0.021121   0.002030   0.016349   0.003239
     9  C    0.011256   0.000280   0.010335  -0.026807  -0.003530   0.101190
    10  C   -0.001972   0.003501   0.047389  -0.135655  -0.010072  -0.141605
    11  O    0.003508   0.000039   0.000062   0.000039   0.000030  -0.000012
    12  C    0.431699   0.423432   0.000097   0.000087  -0.000216   0.000135
    13  C   -0.000010   0.000013   0.397438   0.454683   0.407940  -0.084259
    14  O    0.000043  -0.000003  -0.013360  -0.005768   0.012980   0.271957
    15  C    0.000571   0.000019   0.002143   0.000481   0.001556   0.000930
    16  C    0.000017   0.000065   0.000735  -0.000119  -0.000246   0.000365
    17  O    0.000000   0.000001   0.000170   0.000000   0.000071  -0.000351
    18  C   -0.000292   0.000252   0.000512  -0.000039  -0.000174  -0.000098
    19  O    0.000000  -0.000001  -0.000004   0.000000   0.000000   0.000001
    20  H   -0.000031  -0.000038  -0.000172   0.000023  -0.000009   0.000179
    21  H   -0.000002   0.000003  -0.000385  -0.000244   0.000234   0.004220
    22  H    0.000000   0.000000  -0.000046   0.000059   0.000429  -0.000064
    23  H   -0.000029   0.000000   0.000057   0.000001   0.000046  -0.000006
    24  H    0.000011  -0.000019  -0.000004   0.000001  -0.000009  -0.000001
    25  H   -0.000336   0.003992   0.000000   0.000000   0.000000   0.000000
    26  H   -0.000046  -0.001032   0.000004   0.000000  -0.000001  -0.000001
    27  H   -0.006915  -0.004554   0.000006  -0.000003   0.000027   0.000001
    28  H    0.000003  -0.000002  -0.000250   0.000376   0.000049  -0.000350
    29  H   -0.000007   0.000001   0.000418   0.000947   0.000606   0.000070
    30  H   -0.027962  -0.026214   0.000001   0.000000   0.000000   0.000002
    31  H    0.487746  -0.021440   0.000000   0.000000   0.000000   0.000001
    32  H   -0.021440   0.496353   0.000000   0.000000   0.000000   0.000000
    33  H    0.000000   0.000000   0.459499  -0.027154  -0.022431   0.000970
    34  H    0.000000   0.000000  -0.027154   0.458505  -0.022120   0.001516
    35  H    0.000000   0.000000  -0.022431  -0.022120   0.461464  -0.000259
    36  H    0.000001   0.000000   0.000970   0.001516  -0.000259   0.391745
    37  H    0.000000   0.000000  -0.000001   0.000000   0.000000   0.000000
    38  H    0.000000   0.000000  -0.000002   0.000000   0.000000   0.000000
    39  H    0.000000   0.000000   0.000023   0.000000   0.000007   0.000000
    40  H    0.000000   0.000000   0.000031   0.000000  -0.000001   0.000014
    41  H    0.000001  -0.000002   0.000000   0.000000   0.000000   0.000000
    42  H    0.000002   0.000003  -0.000013   0.000000   0.000000  -0.000006
    43  H    0.000000   0.000000   0.000000   0.000000   0.000000   0.000000
              37         38         39         40         41         42
     1  C    0.000761   0.000990  -0.001534   0.003014  -0.007769   0.013415
     2  C    0.000187  -0.001060   0.000122   0.016241   0.002675   0.004352
     3  C    0.000226   0.002593  -0.005538   0.004974  -0.010746   0.031804
     4  C    0.082678  -0.059277  -0.029977  -0.002834  -0.012198   0.014410
     5  C    0.000069   0.013579  -0.005098  -0.019377   0.050275  -0.055402
     6  C   -0.002342   0.005546   0.004632  -0.002596  -0.014390   0.022426
     7  C    0.000429  -0.001850  -0.002474  -0.000847   0.011631  -0.009731
     8  C    0.000052   0.000071  -0.000031   0.000092  -0.000490  -0.000699
     9  C   -0.000009  -0.000035  -0.000157   0.000150   0.000051   0.000442
    10  C   -0.000364   0.000213   0.001582  -0.004124   0.000429  -0.003996
    11  O    0.000000   0.000000   0.000000   0.000000   0.000000   0.000000
    12  C    0.000023   0.000076  -0.000027  -0.000100  -0.000911   0.000700
    13  C    0.000145  -0.000143   0.000061   0.000571   0.000075  -0.000570
    14  O    0.000000   0.000000   0.000000  -0.000024  -0.000002   0.000001
    15  C   -0.149516   0.083299  -0.063821   0.118769  -0.063252  -0.031683
    16  C    0.459273   0.319117   0.475991   0.028981   0.008645  -0.017537
    17  O   -0.007076   0.012044  -0.009175   0.236129   0.010951  -0.010922
    18  C   -0.018358  -0.005674   0.005409  -0.095237   0.402280   0.422896
    19  O    0.007423  -0.001657  -0.000519  -0.000850  -0.039781  -0.038364
    20  H   -0.000030   0.000023   0.000014   0.000243   0.000170   0.000408
    21  H   -0.000038   0.000018   0.000065  -0.000320  -0.000061  -0.000507
    22  H   -0.000126   0.000077   0.003991   0.000591  -0.000095  -0.000295
    23  H   -0.000027  -0.000037   0.000153   0.000023   0.000167  -0.000070
    24  H   -0.000316   0.003602   0.000245   0.000102  -0.002507   0.000626
    25  H   -0.000004  -0.000050  -0.000001   0.000005   0.000099   0.000108
    26  H   -0.000008   0.000051  -0.000002   0.000055  -0.002323  -0.001726
    27  H    0.000000   0.000000   0.000002   0.000000  -0.000017  -0.000005
    28  H    0.000000   0.000000   0.000000   0.000000   0.000000   0.000000
    29  H    0.000000   0.000000   0.000000   0.000000   0.000000   0.000000
    30  H    0.000000   0.000000   0.000000   0.000000   0.000005  -0.000018
    31  H    0.000000   0.000000   0.000000   0.000000   0.000001   0.000002
    32  H    0.000000   0.000000   0.000000   0.000000  -0.000002   0.000003
    33  H   -0.000001  -0.000002   0.000023   0.000031   0.000000  -0.000013
    34  H    0.000000   0.000000   0.000000   0.000000   0.000000   0.000000
    35  H    0.000000   0.000000   0.000007  -0.000001   0.000000   0.000000
    36  H    0.000000   0.000000   0.000000   0.000014   0.000000  -0.000006
    37  H    0.474044  -0.022157  -0.022964  -0.000583   0.000095  -0.000125
    38  H   -0.022157   0.482618  -0.024971  -0.000723   0.000934   0.000154
    39  H   -0.022964  -0.024971   0.471660   0.000397  -0.000085  -0.000196
    40  H   -0.000583  -0.000723   0.000397   0.429734  -0.000494   0.000575
    41  H    0.000095   0.000934  -0.000085  -0.000494   0.486486  -0.035252
    42  H   -0.000125   0.000154  -0.000196   0.000575  -0.035252   0.482453
    43  H    0.000117  -0.000066  -0.000012  -0.000893  -0.000597  -0.004817
              43
     1  C   -0.001183
     2  C    0.000386
     3  C   -0.001702
     4  C   -0.032763
     5  C    0.001364
     6  C   -0.000340
     7  C    0.000866
     8  C   -0.000024
     9  C    0.000001
    10  C    0.000196
    11  O    0.000000
    12  C    0.000058
    13  C   -0.000011
    14  O    0.000000
    15  C    0.050680
    16  C   -0.004291
    17  O   -0.001199
    18  C    0.008038
    19  O    0.254348
    20  H    0.000058
    21  H    0.000046
    22  H    0.000019
    23  H   -0.000001
    24  H   -0.000032
    25  H    0.000001
    26  H   -0.000026
    27  H    0.000000
    28  H    0.000000
    29  H    0.000000
    30  H   -0.000001
    31  H    0.000000
    32  H    0.000000
    33  H    0.000000
    34  H    0.000000
    35  H    0.000000
    36  H    0.000000
    37  H    0.000117
    38  H   -0.000066
    39  H   -0.000012
    40  H   -0.000893
    41  H   -0.000597
    42  H   -0.004817
    43  H    0.405106
 Mulliken charges:
               1
     1  C    0.757299
     2  C   -0.137286
     3  C   -0.617808
     4  C    0.526611
     5  C   -0.737631
     6  C   -0.722700
     7  C    0.218907
     8  C    0.052507
     9  C   -0.693452
    10  C    0.289418
    11  O   -0.419776
    12  C   -0.922655
    13  C   -0.711757
    14  O   -0.281401
    15  C   -0.203600
    16  C   -0.672152
    17  O   -0.303151
    18  C   -0.338458
    19  O   -0.413512
    20  H    0.244572
    21  H    0.198755
    22  H    0.214923
    23  H    0.207290
    24  H    0.196527
    25  H    0.203674
    26  H    0.208106
    27  H    0.216172
    28  H    0.267154
    29  H    0.244063
    30  H    0.192850
    31  H    0.188259
    32  H    0.182879
    33  H    0.212947
    34  H    0.210144
    35  H    0.207207
    36  H    0.293481
    37  H    0.198521
    38  H    0.192697
    39  H    0.202225
    40  H    0.288315
    41  H    0.216000
    42  H    0.217161
    43  H    0.326674
 Sum of Mulliken charges =   0.00000
 Mulliken charges with hydrogens summed into heavy atoms:
               1
     1  C    0.757299
     2  C   -0.137286
     3  C   -0.174482
     4  C    0.741534
     5  C   -0.333814
     6  C   -0.310920
     7  C    0.435080
     8  C    0.052507
     9  C   -0.182235
    10  C    0.289418
    11  O   -0.419776
    12  C   -0.358667
    13  C   -0.081460
    14  O    0.012081
    15  C   -0.203600
    16  C   -0.078708
    17  O   -0.014836
    18  C    0.094703
    19  O   -0.086838
 Electronic spatial extent (au):  <R**2>=           5648.7557
 Charge=              0.0000 electrons
 Dipole moment (field-independent basis, Debye):
    X=             -6.7523    Y=             -0.0755    Z=             -1.0007  Tot=              6.8265
 Quadrupole moment (field-independent basis, Debye-Ang):
   XX=           -143.2397   YY=           -114.0831   ZZ=           -111.9077
   XY=            -17.8467   XZ=              7.4856   YZ=             -6.6797
 Traceless Quadrupole moment (field-independent basis, Debye-Ang):
   XX=            -20.1629   YY=              8.9938   ZZ=             11.1691
   XY=            -17.8467   XZ=              7.4856   YZ=             -6.6797
 Octapole moment (field-independent basis, Debye-Ang**2):
  XXX=           -133.1889  YYY=            -14.5231  ZZZ=            -16.0018  XYY=            -20.8859
  XXY=            -28.5483  XXZ=            -53.1663  XZZ=            -45.9372  YZZ=              3.2481
  YYZ=             -1.2388  XYZ=            -16.0473
 Hexadecapole moment (field-independent basis, Debye-Ang**3):
 XXXX=          -5340.8270 YYYY=          -1859.2550 ZZZZ=           -666.8427 XXXY=           -263.6065
 XXXZ=            112.5489 YYYX=            -38.5977 YYYZ=             24.7168 ZZZX=            113.3220
 ZZZY=             -9.4266 XXYY=          -1180.3577 XXZZ=           -807.9653 YYZZ=           -436.6868
 XXYZ=           -100.9192 YYXZ=             44.4559 ZZXY=            -13.5532
 N-N= 1.597162330799D+03 E-N=-5.263474106117D+03  KE= 8.827800939929D+02
 1\1\GINC-SNODE43\SP\RmPW1PW91\6-311+G(d,p)\C15H24O4\ROOT\25-Jan-2024\0
 \\# nmr=giao mpw1pw91/6-311+g(d,p) scrf(smd,solvent=methanol,read) gue
 ss=read geom=check\\NMR calculation\\0,1\C,0,1.7317474668,0.6908170865
 ,0.0168505072\C,0,1.0612659537,-0.4593171631,-0.2336919251\C,0,-0.4048
 004959,-0.5902203865,-0.5353470545\C,0,-1.3119996625,-0.1654407419,0.6
 532311851\C,0,-0.94711476,1.2422780932,1.21747015\C,0,-0.3118430544,2.
 2317993218,0.2206923124\C,0,1.2227978535,2.1114409407,0.0937816779\C,0
 ,3.1465734656,0.3767281446,0.2760225254\C,0,3.3767573456,-1.1007605713
 ,0.0111158907\C,0,1.9673440424,-1.6957127782,-0.1567632496\O,0,4.01070
 43014,1.1714466495,0.6492994799\C,0,1.7473624063,2.9571916117,-1.08327
 27529\C,0,1.5732959703,-2.6208249525,0.9995796079\O,0,1.9365152824,-2.
 4258498354,-1.3988660869\C,0,-2.825029784,-0.3250718985,0.3158895011\C
 ,0,-3.6852795261,-0.2619912737,1.5900762154\O,0,-2.983738526,-1.641740
 9176,-0.2546447188\C,0,-3.324560214,0.6904758445,-0.7251483654\O,0,-4.
 6607896324,0.3055024466,-1.0875251943\H,0,-0.6347999142,0.0172456586,-
 1.4177600222\H,0,-0.6405533327,-1.6207161323,-0.8076223805\H,0,-1.1328
 626133,-0.8931209133,1.4553204827\H,0,-0.2560482981,1.1137478532,2.059
 8559409\H,0,-1.8426166949,1.7001817137,1.6477166827\H,0,-0.5287136815,
 3.2560829973,0.5490598862\H,0,-0.774957669,2.1347677058,-0.7689174428\
 H,0,1.6609920957,2.5333047044,1.0115767109\H,0,3.941192474,-1.20948095
 99,-0.9228346244\H,0,3.9653596985,-1.5601914298,0.8113601746\H,0,1.376
 1294747,2.572257704,-2.0412153146\H,0,2.8419501697,2.9588208305,-1.118
 3396827\H,0,1.4123268087,3.9973595403,-0.9856737542\H,0,0.5415012006,-
 2.9746576961,0.8867721528\H,0,2.2353419209,-3.4941830717,1.014725128\H
 ,0,1.6549954141,-2.1057785813,1.9627918902\H,0,1.123282292,-2.95900995
 1,-1.413481411\H,0,-4.7354431711,-0.4521679041,1.3442194823\H,0,-3.631
 956899,0.7114521866,2.0879531835\H,0,-3.3574056162,-1.0308986319,2.298
 6497339\H,0,-3.8563742139,-1.6205932238,-0.6908267092\H,0,-3.319638731
 5,1.7079737177,-0.3132694916\H,0,-2.6836269167,0.6718363947,-1.6133909
 557\H,0,-4.8425822297,0.6613178678,-1.9722193654\\Version=ES64L-G09Rev
 D.01\State=1-A\HF=-887.0143921\RMSD=9.108e-09\Dipole=-2.6565236,-0.019
 5058,-0.3945914\Quadrupole=-15.1590763,6.6912282,8.4678481,-13.0412994
 ,5.7329189,-4.9804271\PG=C01 [X(C15H24O4)]\\@


 YOU CAN LEAD A BOY TO COLLEGE....
 BUT YOU CANNOT MAKE HIM THINK....
           ELBERT HUBBARD
 Job cpu time:       0 days  1 hours  6 minutes 45.6 seconds.
 File lengths (MBytes):  RWF=    326 Int=      0 D2E=      0 Chk=    483 Scr=      1
 Normal termination of Gaussian 09 at Thu Jan 25 17:23:49 2024.
