# Supplementary material for: New patchoulol- and guaiane-type sesquiterpenoids from Sanguisorba officinalis with anti-melanogenic activity
Source: Nat Prod Bioprospect. 2026 May 12;16(1):63. doi: 10.1007/s13659-026-00616-0 (PMC13161421; doi:10.1007/s13659-026-00616-0)
Supplement: Supplementary file 2 — Additional file 2. It includes the calculated NMR data of compound 11. [file 13659_2026_616_MOESM2_ESM.zip › New folder/11S-nmr-34.log]

 Entering Gaussian System, Link 0=/gpfs/home/zhengshan/software/Gaussian/g09/g09
 Input=DY-202A-7R_34-2.gjf
 Output=DY-202A-7R_34-2.log
 Initial command:
 /gpfs/home/zhengshan/software/Gaussian/g09/l1.exe "/gpfs/home/zhengshan/software/Gaussian/g09/scratch/zhengshan/%J/Gau-214151.inp" -scrdir="/gpfs/home/zhengshan/software/Gaussian/g09/scratch/zhengshan/%J/"
 Entering Link 1 = /gpfs/home/zhengshan/software/Gaussian/g09/l1.exe PID=    214153.
  
 Copyright (c) 1988,1990,1992,1993,1995,1998,2003,2009,2013,
            Gaussian, Inc.  All Rights Reserved.
  
 This is part of the Gaussian(R) 09 program.  It is based on
 the Gaussian(R) 03 system (copyright 2003, Gaussian, Inc.),
 the Gaussian(R) 98 system (copyright 1998, Gaussian, Inc.),
 the Gaussian(R) 94 system (copyright 1995, Gaussian, Inc.),
 the Gaussian 92(TM) system (copyright 1992, Gaussian, Inc.),
 the Gaussian 90(TM) system (copyright 1990, Gaussian, Inc.),
 the Gaussian 88(TM) system (copyright 1988, Gaussian, Inc.),
 the Gaussian 86(TM) system (copyright 1986, Carnegie Mellon
 University), and the Gaussian 82(TM) system (copyright 1983,
 Carnegie Mellon University). Gaussian is a federally registered
 trademark of Gaussian, Inc.
  
 This software contains proprietary and confidential information,
 including trade secrets, belonging to Gaussian, Inc.
  
 This software is provided under written license and may be
 used, copied, transmitted, or stored only in accord with that
 written license.
  
 The following legend is applicable only to US Government
 contracts under FAR:
  
                    RESTRICTED RIGHTS LEGEND
  
 Use, reproduction and disclosure by the US Government is
 subject to restrictions as set forth in subparagraphs (a)
 and (c) of the Commercial Computer Software - Restricted
 Rights clause in FAR 52.227-19.
  
 Gaussian, Inc.
 340 Quinnipiac St., Bldg. 40, Wallingford CT 06492
  
  
 ---------------------------------------------------------------
 Warning -- This program may not be used in any manner that
 competes with the business of Gaussian, Inc. or will provide
 assistance to any competitor of Gaussian, Inc.  The licensee
 of this program is prohibited from giving any competitor of
 Gaussian, Inc. access to this program.  By using this program,
 the user acknowledges that Gaussian, Inc. is engaged in the
 business of creating and licensing software in the field of
 computational chemistry and represents and warrants to the
 licensee that it is not a competitor of Gaussian, Inc. and that
 it will not use this program in any manner prohibited above.
 ---------------------------------------------------------------
  

 Cite this work as:
 Gaussian 09, Revision D.01,
 M. J. Frisch, G. W. Trucks, H. B. Schlegel, G. E. Scuseria, 
 M. A. Robb, J. R. Cheeseman, G. Scalmani, V. Barone, B. Mennucci, 
 G. A. Petersson, H. Nakatsuji, M. Caricato, X. Li, H. P. Hratchian, 
 A. F. Izmaylov, J. Bloino, G. Zheng, J. L. Sonnenberg, M. Hada, 
 M. Ehara, K. Toyota, R. Fukuda, J. Hasegawa, M. Ishida, T. Nakajima, 
 Y. Honda, O. Kitao, H. Nakai, T. Vreven, J. A. Montgomery, Jr., 
 J. E. Peralta, F. Ogliaro, M. Bearpark, J. J. Heyd, E. Brothers, 
 K. N. Kudin, V. N. Staroverov, T. Keith, R. Kobayashi, J. Normand, 
 K. Raghavachari, A. Rendell, J. C. Burant, S. S. Iyengar, J. Tomasi, 
 M. Cossi, N. Rega, J. M. Millam, M. Klene, J. E. Knox, J. B. Cross, 
 V. Bakken, C. Adamo, J. Jaramillo, R. Gomperts, R. E. Stratmann, 
 O. Yazyev, A. J. Austin, R. Cammi, C. Pomelli, J. W. Ochterski, 
 R. L. Martin, K. Morokuma, V. G. Zakrzewski, G. A. Voth, 
 P. Salvador, J. J. Dannenberg, S. Dapprich, A. D. Daniels, 
 O. Farkas, J. B. Foresman, J. V. Ortiz, J. Cioslowski, 
 and D. J. Fox, Gaussian, Inc., Wallingford CT, 2013.
 
 ******************************************
 Gaussian 09:  ES64L-G09RevD.01 24-Apr-2013
                25-Jan-2024 
 ******************************************
 %chk=DY-202A-7R_34.chk
 %mem=16GB
 %nprocshared=4
 Will use up to    4 processors via shared memory.
 ----------------------------------------------------------------------
 # nmr=giao mpw1pw91/6-311+g(d,p) scrf(smd,solvent=methanol,read) guess
 =read geom=check
 ----------------------------------------------------------------------
 1/29=2,38=1,40=2/1;
 2/12=2,40=1/2;
 3/5=4,6=6,7=111,11=2,14=-4,16=1,25=1,30=1,70=32203,72=3,74=-7,116=-2/1,2,8,3;
 4/5=1/1;
 5/5=2,38=6,53=3/2;
 8/6=1,10=90,11=11/1;
 10/13=100,45=16/2;
 6/7=2,8=2,9=2,10=2,28=1/1;
 99/9=1/99;
 ---------------
 NMR calculation
 ---------------
 Structure from the checkpoint file:  "DY-202A-7R_34.chk"
 Charge =  0 Multiplicity = 1
 Redundant internal coordinates found in file.
 C,0,1.8596345196,-0.5483678205,-0.1298999515
 C,0,1.031257516,0.4688330032,0.209515569
 C,0,-0.4000417695,0.3915002559,0.6663704163
 C,0,-1.3404995907,-0.4740323561,-0.2095211382
 C,0,-1.0208255512,-1.9807457962,-0.1042240802
 C,0,0.2613867125,-2.4284697612,-0.824788911
 C,0,1.6122225399,-2.0353043101,-0.1938294046
 C,0,3.2025578753,-0.0065516948,-0.4037206522
 C,0,3.2049198709,1.4801652011,-0.1027305813
 C,0,1.7254575617,1.8378388004,0.1170697991
 O,0,4.1775282324,-0.6516157334,-0.7909374236
 C,0,1.8417757403,-2.6850249281,1.1871108362
 C,0,1.1532972742,2.6862406654,-1.024445304
 O,0,1.6155694802,2.5515784201,1.3629903938
 C,0,-2.8421778258,-0.1872798646,0.0927568151
 C,0,-3.2655201545,-0.5600796084,1.5212235729
 O,0,-3.5930626452,-0.9846905234,-0.8474346361
 C,0,-3.2042720021,1.280720998,-0.2108799188
 O,0,-4.6388282802,1.370391527,-0.2261899639
 H,0,-0.406569099,-0.0035477499,1.6923784098
 H,0,-0.791743046,1.4096571512,0.7416628449
 H,0,-1.1970549551,-0.1765967072,-1.258265608
 H,0,-1.853570837,-2.5375465627,-0.5461548656
 H,0,-0.9795972663,-2.2768696313,0.9520769787
 H,0,0.2348416022,-2.0565862706,-1.8588247309
 H,0,0.2462498626,-3.5247923451,-0.8945287397
 H,0,2.3900722838,-2.4370704671,-0.8573844247
 H,0,3.768398759,1.6486720308,0.8230197668
 H,0,3.6937590972,2.0490250317,-0.8998356029
 H,0,1.1422975262,-2.3086028786,1.9416753878
 H,0,2.8581500995,-2.4819610421,1.5444073083
 H,0,1.7185254097,-3.7733901621,1.1237503913
 H,0,0.0823167039,2.8743024789,-0.8821724771
 H,0,1.6690325776,3.6526086843,-1.0578640588
 H,0,1.2861049907,2.1870286924,-1.9902260103
 H,0,0.7403502258,2.9742665495,1.394578456
 H,0,-4.3274377357,-0.3346778615,1.6690509984
 H,0,-2.6969626862,-0.0003936529,2.2725914457
 H,0,-3.1214716938,-1.6291611844,1.7051742435
 H,0,-4.460866614,-0.5396565402,-0.9057255117
 H,0,-2.8012023198,1.9657488322,0.5442046994
 H,0,-2.7995509578,1.5598403375,-1.1916147264
 H,0,-4.8864514312,2.0957967928,-0.8214096113
 Recover connectivity data from disk.
                          Input orientation:                          
 ---------------------------------------------------------------------
 Center     Atomic      Atomic             Coordinates (Angstroms)
 Number     Number       Type             X           Y           Z
 ---------------------------------------------------------------------
      1          6           0        1.859635   -0.548368   -0.129900
      2          6           0        1.031258    0.468833    0.209516
      3          6           0       -0.400042    0.391500    0.666370
      4          6           0       -1.340500   -0.474032   -0.209521
      5          6           0       -1.020826   -1.980746   -0.104224
      6          6           0        0.261387   -2.428470   -0.824789
      7          6           0        1.612223   -2.035304   -0.193829
      8          6           0        3.202558   -0.006552   -0.403721
      9          6           0        3.204920    1.480165   -0.102731
     10          6           0        1.725458    1.837839    0.117070
     11          8           0        4.177528   -0.651616   -0.790937
     12          6           0        1.841776   -2.685025    1.187111
     13          6           0        1.153297    2.686241   -1.024445
     14          8           0        1.615569    2.551578    1.362990
     15          6           0       -2.842178   -0.187280    0.092757
     16          6           0       -3.265520   -0.560080    1.521224
     17          8           0       -3.593063   -0.984691   -0.847435
     18          6           0       -3.204272    1.280721   -0.210880
     19          8           0       -4.638828    1.370392   -0.226190
     20          1           0       -0.406569   -0.003548    1.692378
     21          1           0       -0.791743    1.409657    0.741663
     22          1           0       -1.197055   -0.176597   -1.258266
     23          1           0       -1.853571   -2.537547   -0.546155
     24          1           0       -0.979597   -2.276870    0.952077
     25          1           0        0.234842   -2.056586   -1.858825
     26          1           0        0.246250   -3.524792   -0.894529
     27          1           0        2.390072   -2.437070   -0.857384
     28          1           0        3.768399    1.648672    0.823020
     29          1           0        3.693759    2.049025   -0.899836
     30          1           0        1.142298   -2.308603    1.941675
     31          1           0        2.858150   -2.481961    1.544407
     32          1           0        1.718525   -3.773390    1.123750
     33          1           0        0.082317    2.874302   -0.882172
     34          1           0        1.669033    3.652609   -1.057864
     35          1           0        1.286105    2.187029   -1.990226
     36          1           0        0.740350    2.974267    1.394578
     37          1           0       -4.327438   -0.334678    1.669051
     38          1           0       -2.696963   -0.000394    2.272591
     39          1           0       -3.121472   -1.629161    1.705174
     40          1           0       -4.460867   -0.539657   -0.905726
     41          1           0       -2.801202    1.965749    0.544205
     42          1           0       -2.799551    1.559840   -1.191615
     43          1           0       -4.886451    2.095797   -0.821410
 ---------------------------------------------------------------------
                    Distance matrix (angstroms):
                    1          2          3          4          5
     1  C    0.000000
     2  C    1.355031   0.000000
     3  C    2.573623   1.504432   0.000000
     4  C    3.201987   2.586468   1.549449   0.000000
     5  C    3.217051   3.210905   2.570358   1.543847   0.000000
     6  C    2.563601   3.171254   3.257802   2.600850   1.537446
     7  C    1.508734   2.602097   3.267802   3.340117   2.635137
     8  C    1.473766   2.305774   3.779188   4.571173   4.671628
     9  C    2.434230   2.417664   3.843495   4.948851   5.462127
    10  C    2.402703   1.537738   2.628949   3.853765   4.708782
    11  O    2.412522   3.486450   4.915891   5.551415   5.409348
    12  C    2.510008   3.399919   3.842125   4.118974   3.218391
    13  C    3.429550   2.540561   3.246160   4.107365   5.230141
    14  O    3.449341   2.451480   3.035442   4.512810   5.444746
    15  C    4.720911   3.930346   2.574499   1.558408   2.563717
    16  C    5.384567   4.608854   3.138032   2.590094   3.114326
    17  O    5.516986   4.961271   3.792214   2.396194   2.856727
    18  C    5.384726   4.333083   3.069852   2.559845   3.926319
    19  O    6.776498   5.757823   4.440969   3.779041   4.933046
    20  H    2.958582   2.118814   1.099453   2.170439   2.741241
    21  H    3.409294   2.119354   1.093500   2.180406   3.501833
    22  H    3.279447   2.745239   2.159210   1.099504   2.148912
    23  H    4.232965   4.234571   3.487446   2.152825   1.094895
    24  H    3.495659   3.483363   2.745489   2.174806   1.097798
    25  H    2.811380   3.360067   3.573908   2.776037   2.158952
    26  H    3.470846   4.217131   4.265143   3.506301   2.148055
    27  H    2.092318   3.380670   4.255276   4.265022   3.522741
    28  H    3.062421   3.043082   4.356709   5.627864   6.080224
    29  H    3.271584   3.288857   4.686107   5.673281   6.252948
    30  H    2.811481   3.275188   3.360918   3.762656   2.995379
    31  H    2.745746   3.718421   4.432104   4.973600   4.244485
    32  H    3.462993   4.393702   4.695086   4.692655   3.496504
    33  H    3.929306   2.806876   2.965630   3.699758   5.039208
    34  H    4.306466   3.485604   4.229525   5.177464   6.315018
    35  H    3.357401   2.802857   3.622778   4.141402   5.123405
    36  H    3.998223   2.786790   2.915727   4.335186   5.468116
    37  H    6.446840   5.611728   4.117905   3.531324   4.097283
    38  H    5.180233   4.286733   2.830083   2.867962   3.518591
    39  H    5.417290   4.887099   3.545189   2.858713   2.794682
    40  H    6.367944   5.694229   4.452958   3.197764   3.814843
    41  H    5.338408   4.128017   2.873805   2.941817   4.377787
    42  H    5.223006   4.222388   3.251887   2.688862   4.108775
    43  H    7.278700   6.223271   5.024539   4.421787   5.663534
                    6          7          8          9         10
     6  C    0.000000
     7  C    1.541897   0.000000
     8  C    3.833207   2.586321   0.000000
     9  C    4.946027   3.860506   1.516881   0.000000
    10  C    4.607818   3.887251   2.419674   1.537872   0.000000
    11  O    4.300526   2.975219   1.231508   2.442148   3.610334
    12  C    2.571224   1.543317   3.399513   4.568442   4.649173
    13  C    5.195732   4.815965   3.440334   2.552123   1.533039
    14  O    5.605450   4.843882   3.490534   2.412944   1.440076
    15  C    3.936615   4.831046   6.067782   6.275825   4.996498
    16  C    4.629657   5.376808   6.771103   6.976132   5.712400
    17  O    4.116041   5.350326   6.879978   7.269296   6.097835
    18  C    5.113294   5.847643   6.537716   6.413206   4.971938
    19  O    6.229107   7.118669   7.963343   7.845488   6.390655
    20  H    3.558447   3.429480   4.173660   4.297287   3.227668
    21  H    4.277157   4.303714   4.389988   4.085497   2.628641
    22  H    2.717699   3.532684   4.485059   4.843295   3.806649
    23  H    2.136020   3.519674   5.656029   6.475103   5.691512
    24  H    2.172620   2.844114   4.948025   5.721723   4.994535
    25  H    1.099196   2.160981   3.889384   4.941037   4.614395
    26  H    1.098643   2.139027   4.621544   5.867731   5.654131
    27  H    2.128952   1.098532   2.602569   4.071635   4.434650
    28  H    5.624722   4.388025   2.136547   1.096776   2.169737
    29  H    5.642231   4.638209   2.170899   1.094505   2.225513
    30  H    2.905804   2.203611   3.878788   4.773759   4.567520
    31  H    3.515556   2.184789   3.168828   4.304853   4.688385
    32  H    2.780084   2.183634   4.327192   5.595844   5.700820
    33  H    5.306105   5.188320   4.273657   3.507392   2.184640
    34  H    6.246223   5.753446   4.021077   2.826790   2.162647
    35  H    4.869406   4.600162   3.316864   2.782830   2.180748
    36  H    5.860423   5.327194   4.263992   3.247826   1.973305
    37  H    5.626767   6.453063   7.816961   7.947910   6.615589
    38  H    4.923530   5.365927   6.478196   6.531954   5.251968
    39  H    4.299225   5.116545   6.861024   7.277339   6.167243
    40  H    5.086634   6.294932   7.698330   7.967984   6.705908
    41  H    5.528359   6.002619   6.390123   6.060348   4.548566
    42  H    5.040885   5.777922   6.252973   6.102924   4.718648
    43  H    6.853411   7.726100   8.368178   8.146520   6.683160
                   11         12         13         14         15
    11  O    0.000000
    12  C    3.674666   0.000000
    13  C    4.510187   5.849400   0.000000
    14  O    4.632871   5.244437   2.435504   0.000000
    15  C    7.090331   5.419941   5.046690   5.383897   0.000000
    16  C    7.794449   5.541795   6.045244   5.790724   1.535811
    17  O    7.777931   6.047146   6.002916   6.672408   1.443486
    18  C    7.652540   6.568418   4.650353   5.227142   1.542185
    19  O    9.062869   7.774449   5.993112   6.560350   2.399171
    20  H    5.253646   3.535629   4.129077   3.275089   2.919715
    21  H    5.593869   4.888790   2.920956   2.735907   2.678725
    22  H    5.415735   4.637518   3.711424   4.714316   2.128804
    23  H    6.323829   4.084305   6.046319   6.448175   2.628556
    24  H    5.681152   2.860416   5.752247   5.497058   2.928143
    25  H    4.319618   3.500699   4.902464   5.789791   4.095244
    26  H    4.870403   2.753931   6.278260   6.625233   4.653183
    27  H    2.527303   2.131214   5.273124   5.515119   5.774146
    28  H    2.839642   4.756613   3.365774   2.396139   6.899545
    29  H    2.745788   5.495127   2.622121   3.113168   6.978880
    30  H    4.407426   1.095596   5.809170   4.917339   4.877966
    31  H    3.247269   1.096318   6.017959   5.187816   6.313999
    32  H    4.411145   1.097153   6.830890   6.330329   5.892635
    33  H    5.404737   6.187386   1.096635   2.737841   4.344703
    34  H    4.989003   6.725723   1.095886   2.660012   6.034873
    35  H    4.225698   5.843043   1.095255   3.389027   5.197969
    36  H    5.453228   5.769208   2.470862   0.972457   4.952234
    37  H    8.859257   6.619335   6.813173   6.613886   2.170812
    38  H    7.554332   5.383833   5.736982   5.092923   2.192645
    39  H    7.775704   5.100692   6.659367   6.327340   2.181036
    40  H    8.639883   6.978959   6.476059   7.185115   1.934241
    41  H    7.572046   6.603050   4.314839   4.530064   2.200231
    42  H    7.330124   6.724517   4.113603   5.196426   2.168838
    43  H    9.471269   8.494672   6.071936   6.874272   3.197998
                   16         17         18         19         20
    16  C    0.000000
    17  O    2.428605   0.000000
    18  C    2.528336   2.385047   0.000000
    19  O    2.943832   2.650657   1.437438   0.000000
    20  H    2.917640   4.191304   3.619237   4.845682   0.000000
    21  H    3.256862   4.013169   2.596971   3.967158   1.746244
    22  H    3.485852   2.561767   2.692529   3.912053   3.059594
    23  H    3.190302   2.351162   4.063985   4.809576   3.677770
    24  H    2.914917   3.426101   4.354090   5.299132   2.458536
    25  H    5.090854   4.101795   5.067627   6.177567   4.151797
    26  H    5.192101   4.603765   5.955370   6.947913   4.417853
    27  H    6.416120   6.156899   6.748083   8.018767   4.499392
    28  H    7.405544   7.994756   7.058504   8.477013   4.573398
    29  H    7.816682   7.893285   6.974796   8.387273   5.267383
    30  H    4.760564   5.652921   6.034021   7.187215   2.788264
    31  H    6.418217   7.041369   7.347909   8.612800   4.101563
    32  H    5.943405   6.314696   7.180474   8.288352   4.364754
    33  H    5.364635   5.329301   3.713731   4.998127   3.892216
    34  H    6.981994   7.017013   5.485648   6.759386   5.023887
    35  H    6.371356   5.930603   4.914362   6.235668   4.607097
    36  H    5.343654   6.283186   4.583191   5.842505   3.204916
    37  H    1.095595   2.700837   2.721241   2.568300   3.934895
    38  H    1.095929   3.392108   2.840114   3.448739   2.362744
    39  H    1.094314   2.674613   3.485044   3.876836   3.164408
    40  H    2.705430   0.977004   2.318537   2.035122   4.845089
    41  H    2.747720   3.356903   1.096303   2.079622   3.306161
    42  H    3.474288   2.687519   1.097063   2.085876   4.060537
    43  H    3.894744   3.341098   1.966424   0.970472   5.549389
                   21         22         23         24         25
    21  H    0.000000
    22  H    2.584607   0.000000
    23  H    4.285600   2.551901   0.000000
    24  H    3.697302   3.056804   1.753990   0.000000
    25  H    4.453230   2.438311   2.513144   3.069944   0.000000
    26  H    5.301259   3.664130   2.346330   2.543613   1.756595
    27  H    5.241967   4.258865   4.256227   3.828118   2.406797
    28  H    4.567126   5.684988   7.141821   6.161980   5.779901
    29  H    4.819029   5.385344   7.206566   6.631983   5.453422
    30  H    4.359587   4.500849   3.900890   2.341527   3.915455
    31  H    5.395444   5.441909   5.154983   3.888602   4.317949
    32  H    5.771604   5.206874   4.132283   3.090131   3.747598
    33  H    2.354996   3.329598   5.757489   5.570162   5.028994
    34  H    3.784778   4.787216   7.140630   6.798074   5.940821
    35  H    3.519229   3.505506   5.853590   5.806629   4.373864
    36  H    2.285084   4.551819   6.393352   5.543326   6.012458
    37  H    4.050172   4.288761   3.984945   3.936267   6.018743
    38  H    2.821675   3.840276   3.885072   3.142522   5.467358
    39  H    3.948469   3.820379   2.738835   2.360997   4.914226
    40  H    4.469472   3.302811   3.304368   4.311447   5.025848
    41  H    2.094315   3.226737   4.729330   4.635128   5.583126
    42  H    2.791310   2.363821   4.254418   4.756889   4.767730
    43  H    4.436284   4.355027   5.544547   6.126090   6.674291
                   26         27         28         29         30
    26  H    0.000000
    27  H    2.404266   0.000000
    28  H    6.490011   4.627833   0.000000
    29  H    6.553838   4.671879   1.770334   0.000000
    30  H    3.213421   3.067276   4.879326   5.794227   0.000000
    31  H    3.722624   2.447390   4.290814   5.215592   1.769753
    32  H    2.510547   2.482261   5.804410   6.472787   1.773878
    33  H    6.401206   5.791117   4.242293   3.704580   5.996681
    34  H    7.318885   6.135494   3.458442   2.587657   6.694082
    35  H    5.908194   4.887163   3.790246   2.646657   5.974214
    36  H    6.908105   6.088964   3.354543   3.852666   5.326311
    37  H    6.137376   7.478494   8.378067   8.753332   5.821401
    38  H    5.578041   6.450742   6.827999   7.423324   4.491910
    39  H    4.657620   6.131602   7.680671   8.170832   4.324038
    40  H    5.573877   7.109000   8.688967   8.555655   6.529342
    41  H    6.442279   6.949720   6.583155   6.654075   5.981154
    42  H    5.934530   6.558902   6.870561   6.518245   6.349845
    43  H    7.611898   8.572979   8.821026   8.580696   7.961105
                   31         32         33         34         35
    31  H    0.000000
    32  H    1.772988   0.000000
    33  H    6.502546   7.133914   0.000000
    34  H    6.768956   7.739984   1.776034   0.000000
    35  H    6.063367   6.738726   1.774608   1.778723   0.000000
    36  H    5.854737   6.823565   2.372045   2.708703   3.517740
    37  H    7.500602   6.976802   6.020982   7.700141   7.159691
    38  H    6.127618   5.920462   5.093212   6.595322   6.230671
    39  H    6.042267   5.325537   6.102443   7.647248   6.902610
    40  H    7.958876   7.263656   5.682973   7.427913   6.452801
    41  H    7.267104   7.328133   3.342859   5.039357   4.814394
    42  H    7.472052   7.363238   3.182566   4.936173   4.209956
    43  H    9.302248   9.047470   5.029753   6.741954   6.282906
                   36         37         38         39         40
    36  H    0.000000
    37  H    6.058624   0.000000
    38  H    4.629755   1.770439   0.000000
    39  H    6.016784   1.769561   1.776247   0.000000
    40  H    6.685186   2.586367   3.674760   3.130143   0.000000
    41  H    3.779264   2.981046   2.619905   3.791280   3.336741
    42  H    4.606506   3.755935   3.800734   4.320272   2.692506
    43  H    6.110909   3.524500   4.331364   4.834676   2.670926
                   41         42         43
    41  H    0.000000
    42  H    1.782648   0.000000
    43  H    2.496013   2.186196   0.000000
 Stoichiometry    C15H24O4
 Framework group  C1[X(C15H24O4)]
 Deg. of freedom   123
 Full point group                 C1      NOp   1
 Largest Abelian subgroup         C1      NOp   1
 Largest concise Abelian subgroup C1      NOp   1
                         Standard orientation:                         
 ---------------------------------------------------------------------
 Center     Atomic      Atomic             Coordinates (Angstroms)
 Number     Number       Type             X           Y           Z
 ---------------------------------------------------------------------
      1          6           0       -1.910932    0.545796   -0.122074
      2          6           0       -1.076046   -0.467785    0.212183
      3          6           0        0.362483   -0.385349    0.644798
      4          6           0        1.287538    0.473651   -0.253636
      5          6           0        0.968085    1.980908   -0.155709
      6          6           0       -0.326247    2.421433   -0.858830
      7          6           0       -1.666134    2.032365   -0.202496
      8          6           0       -3.257612    0.000506   -0.369252
      9          6           0       -3.253500   -1.483637   -0.055838
     10          6           0       -1.770260   -1.838136    0.142610
     11          8           0       -4.239473    0.641432   -0.745781
     12          6           0       -1.873648    2.693431    1.176546
     13          6           0       -1.216049   -2.695565   -1.001014
     14          8           0       -1.639192   -2.541310    1.392484
     15          6           0        2.794272    0.190782    0.026317
     16          6           0        3.240631    0.575918    1.444467
     17          8           0        3.528795    0.980954   -0.932722
     18          6           0        3.152843   -1.279389   -0.270937
     19          8           0        4.587046   -1.367905   -0.309063
     20          1           0        0.385451    0.018290    1.667220
     21          1           0        0.756416   -1.402489    0.722159
     22          1           0        1.127198    0.167308   -1.297358
     23          1           0        1.792887    2.534728   -0.615904
     24          1           0        0.943904    2.285837    0.898613
     25          1           0       -0.316303    2.040920   -1.890016
     26          1           0       -0.313386    3.517146   -0.937978
     27          1           0       -2.455189    2.427861   -0.856519
     28          1           0       -3.801527   -1.644882    0.880423
     29          1           0       -3.754777   -2.059594   -0.840017
     30          1           0       -1.161486    2.323970    1.922639
     31          1           0       -2.883808    2.492462    1.552179
     32          1           0       -1.752575    3.781337    1.102067
     33          1           0       -0.142684   -2.881472   -0.874788
     34          1           0       -1.731268   -3.662638   -1.017870
     35          1           0       -1.365212   -2.204583   -1.968624
     36          1           0       -0.763137   -2.962938    1.413224
     37          1           0        4.305065    0.352710    1.576708
     38          1           0        2.685065    0.022042    2.209730
     39          1           0        3.098522    1.646374    1.621810
     40          1           0        4.395983    0.536222   -1.001537
     41          1           0        2.762933   -1.958424    0.496372
     42          1           0        2.732359   -1.567079   -1.242521
     43          1           0        4.825608   -2.098052   -0.902182
 ---------------------------------------------------------------------
 Rotational constants (GHZ):      0.5698631      0.2521423      0.1979841
 Standard basis: 6-311+G(d,p) (5D, 7F)
 There are   581 symmetry adapted cartesian basis functions of A   symmetry.
 There are   562 symmetry adapted basis functions of A   symmetry.
   562 basis functions,   876 primitive gaussians,   581 cartesian basis functions
    73 alpha electrons       73 beta electrons
       nuclear repulsion energy      1591.6729092520 Hartrees.
 NAtoms=   43 NActive=   43 NUniq=   43 SFac= 1.00D+00 NAtFMM=   60 NAOKFM=F Big=F
 Integral buffers will be    131072 words long.
 Raffenetti 2 integral format.
 Two-electron integral symmetry is turned on.
 Using the following non-standard input for PCM:
 --- end of non-standard input.
 ------------------------------------------------------------------------------
 Polarizable Continuum Model (PCM)
 =================================
 Model                : PCM (using non-symmetric T matrix).
 Atomic radii         : SMD-Coulomb.
 Polarization charges : Total charges.
 Charge compensation  : None.
 Solution method      : On-the-fly selection.
 Cavity type          : VdW (van der Waals Surface) (Alpha=1.000).
 Cavity algorithm     : GePol (No added spheres)
                        Default sphere list used, NSphG=   43.
                        Lebedev-Laikov grids with approx.  5.0 points / Ang**2.
                        Smoothing algorithm: Karplus/York (Gamma=1.0000).
                        Polarization charges: spherical gaussians, with
                                              point-specific exponents (IZeta= 3).
                        Self-potential: point-specific (ISelfS= 7).
                        Self-field    : sphere-specific E.n sum rule (ISelfD= 2).
 Solvent              : Methanol, Eps=  32.613000 Eps(inf)=   1.765709
 ------------------------------------------------------------------------------
 ------------------------------------------------------------------------------
 Atomic radii for non-electrostatic terms: SMD-CDS.
 ------------------------------------------------------------------------------
 Nuclear repulsion after PCM non-electrostatic terms =     1591.6744449282 Hartrees.
 One-electron integrals computed using PRISM.
 NBasis=   562 RedAO= T EigKep=  1.58D-06  NBF=   562
 NBsUse=   560 1.00D-06 EigRej=  9.16D-07 NBFU=   560
 Initial guess from the checkpoint file:  "DY-202A-7R_34.chk"
 B after Tr=     0.000000    0.000000    0.000000
         Rot=    1.000000    0.000000    0.000000    0.000000 Ang=   0.00 deg.
 Requested convergence on RMS density matrix=1.00D-08 within 128 cycles.
 Requested convergence on MAX density matrix=1.00D-06.
 Requested convergence on             energy=1.00D-06.
 No special actions if energy rises.
 Inv3:  Mode=1 IEnd=    21870000.
 Iteration    1 A*A^-1 deviation from unit magnitude is 6.77D-15 for   2685.
 Iteration    1 A*A^-1 deviation from orthogonality  is 2.62D-15 for   1633    580.
 Iteration    1 A^-1*A deviation from unit magnitude is 6.44D-15 for   2685.
 Iteration    1 A^-1*A deviation from orthogonality  is 1.46D-09 for   2379   2362.
 Iteration    2 A*A^-1 deviation from unit magnitude is 6.66D-15 for    674.
 Iteration    2 A*A^-1 deviation from orthogonality  is 5.29D-15 for   1800    671.
 Iteration    2 A^-1*A deviation from unit magnitude is 8.88D-16 for    731.
 Iteration    2 A^-1*A deviation from orthogonality  is 3.70D-16 for    844    843.
 Error on total polarization charges =  0.07116
 SCF Done:  E(RmPW1PW91) =  -887.017676209     A.U. after   12 cycles
            NFock= 12  Conv=0.85D-08     -V/T= 2.0048
 SMD-CDS (non-electrostatic) energy       (kcal/mol) =       0.96
 (included in total energy above)
 DoSCS=F DFT=T ScalE2(SS,OS)=  1.000000  1.000000
 Range of M.O.s used for correlation:     1   560
 NBasis=   562 NAE=    73 NBE=    73 NFC=     0 NFV=     0
 NROrb=    560 NOA=    73 NOB=    73 NVA=   487 NVB=   487

 **** Warning!!: The largest alpha MO coefficient is  0.12637638D+03

 NEqPCM:  Using equilibrium solvation (IEInf=0, Eps=  32.6130, EpsInf=   1.7657)
          Differentiating once with respect to magnetic field using GIAOs.
          Electric field/nuclear overlap derivatives assumed to be zero.
 FoFJK:  IHMeth= 1 ICntrl=    6127 DoSepK=F KAlg= 0 I1Cent=   0 FoldK=F
 IRaf=         1 NMat=   1 IRICut=       1 DoRegI=T DoRafI=F ISym2E= 0.
          There are     3 degrees of freedom in the 1st order CPHF.  IDoFFX=0 NUNeed=     3.
      3 vectors produced by pass  0 Test12= 1.19D-12 3.33D-08 XBig12= 2.86D+02 2.44D+00.
 AX will form     3 AO Fock derivatives at one time.
      3 vectors produced by pass  1 Test12= 1.19D-12 3.33D-08 XBig12= 7.26D-01 2.33D-01.
      3 vectors produced by pass  2 Test12= 1.19D-12 3.33D-08 XBig12= 4.47D-03 3.94D-02.
      3 vectors produced by pass  3 Test12= 1.19D-12 3.33D-08 XBig12= 3.19D-05 1.93D-03.
      3 vectors produced by pass  4 Test12= 1.19D-12 3.33D-08 XBig12= 1.96D-07 1.52D-04.
      3 vectors produced by pass  5 Test12= 1.19D-12 3.33D-08 XBig12= 8.82D-10 8.31D-06.
      3 vectors produced by pass  6 Test12= 1.19D-12 3.33D-08 XBig12= 3.40D-12 3.72D-07.
 InvSVY:  IOpt=1 It=  1 EMax= 3.55D-15
 Solved reduced A of dimension    21 with     3 vectors.
 Calculating GIAO nuclear magnetic shielding tensors.
 SCF GIAO Magnetic shielding tensor (ppm):
      1  C    Isotropic =    35.5146   Anisotropy =   138.5779
   XX=   -21.5291   YX=   -30.7587   ZX=   -36.3410
   XY=   -29.3556   YY=     9.8331   ZY=     7.1605
   XZ=   -35.7637   YZ=    -0.9043   ZZ=   118.2397
   Eigenvalues:   -45.1773    23.8213   127.8998
      2  C    Isotropic =    -5.9537   Anisotropy =   200.9159
   XX=   -65.0777   YX=   -42.9149   ZX=   -51.3220
   XY=   -39.4591   YY=   -60.4685   ZY=    -0.5900
   XZ=   -68.4022   YZ=    10.4569   ZZ=   107.6851
   Eigenvalues:  -112.1570   -33.6943   127.9902
      3  C    Isotropic =   155.2069   Anisotropy =    20.3541
   XX=   158.3368   YX=     6.6850   ZX=    -6.9315
   XY=     5.8238   YY=   145.7441   ZY=    -1.8133
   XZ=    -5.6707   YZ=    -6.9107   ZZ=   161.5398
   Eigenvalues:   142.9931   153.8513   168.7763
      4  C    Isotropic =   137.4119   Anisotropy =    27.7870
   XX=   148.1568   YX=    -8.0284   ZX=     9.2714
   XY=    -6.7260   YY=   126.7701   ZY=     1.0331
   XZ=    11.6686   YZ=    -1.2365   ZZ=   137.3088
   Eigenvalues:   123.5630   132.7361   155.9366
      5  C    Isotropic =   160.2730   Anisotropy =    23.0266
   XX=   155.5736   YX=    -4.8644   ZX=     3.6810
   XY=    -0.9580   YY=   174.7860   ZY=    -2.9345
   XZ=     1.6673   YZ=    -2.7091   ZZ=   150.4593
   Eigenvalues:   149.2275   155.9674   175.6241
      6  C    Isotropic =   152.1798   Anisotropy =    15.7021
   XX=   157.1871   YX=    -4.5152   ZX=    -8.0058
   XY=    -4.4652   YY=   149.3722   ZY=    -2.4035
   XZ=    -5.9252   YZ=     2.9910   ZZ=   149.9802
   Eigenvalues:   144.6054   149.2862   162.6479
      7  C    Isotropic =   156.0145   Anisotropy =    11.6164
   XX=   153.8198   YX=     2.2022   ZX=    -4.1019
   XY=     3.4213   YY=   156.7993   ZY=     1.6297
   XZ=   -11.7647   YZ=     2.6421   ZZ=   157.4244
   Eigenvalues:   146.2999   157.9850   163.7588
      8  C    Isotropic =   -30.4429   Anisotropy =   158.6807
   XX=   -75.1813   YX=   -13.3152   ZX=   -36.6103
   XY=   -19.4155   YY=   -78.3253   ZY=    27.8401
   XZ=   -30.3350   YZ=    23.8481   ZZ=    62.1779
   Eigenvalues:   -93.3064   -73.3666    75.3443
      9  C    Isotropic =   134.0132   Anisotropy =    31.2269
   XX=   140.0104   YX=   -15.0041   ZX=    -5.1020
   XY=    -9.8132   YY=   144.3718   ZY=    -0.1071
   XZ=     3.6317   YZ=    -4.3520   ZZ=   117.6573
   Eigenvalues:   117.2925   129.9159   154.8311
     10  C    Isotropic =   104.9256   Anisotropy =    37.9126
   XX=    96.1622   YX=     5.8702   ZX=     1.3822
   XY=     6.6259   YY=   102.8423   ZY=   -17.3218
   XZ=     6.8838   YZ=   -22.4073   ZZ=   115.7724
   Eigenvalues:    83.8624   100.7137   130.2007
     11  O    Isotropic =  -161.7835   Anisotropy =   794.2550
   XX=  -469.9608   YX=   116.4289   ZX=  -237.4482
   XY=    78.2236   YY=  -296.4243   ZY=   157.3257
   XZ=  -200.3815   YZ=   170.9780   ZZ=   281.0347
   Eigenvalues:  -595.8168  -257.2535   367.7198
     12  C    Isotropic =   170.5126   Anisotropy =    29.5759
   XX=   154.2775   YX=    -0.6198   ZX=    -7.7744
   XY=     3.0632   YY=   179.2628   ZY=     8.9737
   XZ=   -11.4928   YZ=    12.2180   ZZ=   177.9976
   Eigenvalues:   150.0202   171.2878   190.2299
     13  C    Isotropic =   160.8789   Anisotropy =    40.2952
   XX=   147.2900   YX=    -9.7649   ZX=   -10.6693
   XY=   -11.8474   YY=   158.7286   ZY=    15.0108
   XZ=    -5.4749   YZ=    12.2082   ZZ=   176.6180
   Eigenvalues:   140.7825   154.1118   187.7423
     14  O    Isotropic =   254.9067   Anisotropy =    65.4187
   XX=   259.8397   YX=   -30.2403   ZX=     2.4298
   XY=   -18.1615   YY=   209.0268   ZY=    -3.6392
   XZ=    -5.0961   YZ=   -25.9407   ZZ=   295.8537
   Eigenvalues:   197.2865   268.9146   298.5192
     15  C    Isotropic =   109.2460   Anisotropy =    42.4715
   XX=   112.2225   YX=    17.1580   ZX=   -15.5523
   XY=    11.7208   YY=   103.8211   ZY=   -15.1953
   XZ=    -9.2568   YZ=   -15.6081   ZZ=   111.6944
   Eigenvalues:    90.5671    99.6106   137.5603
     16  C    Isotropic =   170.1212   Anisotropy =    31.7428
   XX=   154.5789   YX=     8.8375   ZX=     6.6998
   XY=     6.5945   YY=   164.8283   ZY=     2.6389
   XZ=    -0.9131   YZ=    -0.7252   ZZ=   190.9563
   Eigenvalues:   150.3318   168.7487   191.2830
     17  O    Isotropic =   264.4039   Anisotropy =    82.1086
   XX=   253.2223   YX=    -4.3881   ZX=    -5.1585
   XY=     1.9757   YY=   225.7964   ZY=     3.9090
   XZ=   -28.6609   YZ=   -19.6457   ZZ=   314.1931
   Eigenvalues:   224.8156   249.2532   319.1430
     18  C    Isotropic =   114.6579   Anisotropy =    43.3717
   XX=   140.3979   YX=   -14.9668   ZX=     2.6552
   XY=    -5.3147   YY=   110.5452   ZY=     2.3042
   XZ=     1.8273   YZ=     0.8870   ZZ=    93.0306
   Eigenvalues:    92.6527   107.7486   143.5723
     19  O    Isotropic =   317.7217   Anisotropy =    76.1759
   XX=   310.3337   YX=   -11.4144   ZX=    -5.1947
   XY=   -28.2792   YY=   339.0928   ZY=    39.1554
   XZ=     2.7462   YZ=    36.5819   ZZ=   303.7385
   Eigenvalues:   276.5629   308.0965   368.5056
     20  H    Isotropic =    29.3392   Anisotropy =     4.2242
   XX=    29.3154   YX=     0.6853   ZX=    -0.9320
   XY=     0.7594   YY=    26.6364   ZY=    -0.1258
   XZ=     1.0198   YZ=     1.4808   ZZ=    32.0657
   Eigenvalues:    26.3804    29.4818    32.1553
     21  H    Isotropic =    29.2280   Anisotropy =     8.6303
   XX=    32.6790   YX=     1.6486   ZX=    -0.9229
   XY=     2.3711   YY=    32.8112   ZY=    -1.2480
   XZ=    -0.1813   YZ=    -2.3767   ZZ=    22.1938
   Eigenvalues:    21.8885    30.8139    34.9815
     22  H    Isotropic =    30.3433   Anisotropy =     2.6623
   XX=    30.9472   YX=    -0.7628   ZX=     0.8969
   XY=    -0.3451   YY=    28.9582   ZY=     1.9894
   XZ=    -0.6725   YZ=     1.4921   ZZ=    31.1246
   Eigenvalues:    27.8958    31.0160    32.1181
     23  H    Isotropic =    29.5671   Anisotropy =     7.3825
   XX=    33.7112   YX=     0.0658   ZX=    -1.5384
   XY=     1.1519   YY=    31.7270   ZY=    -3.2206
   XZ=    -1.3977   YZ=    -3.2701   ZZ=    23.2630
   Eigenvalues:    22.0385    32.1740    34.4887
     24  H    Isotropic =    29.8545   Anisotropy =     4.2064
   XX=    30.9054   YX=    -2.3426   ZX=     2.0906
   XY=    -1.8521   YY=    29.0182   ZY=     3.4272
   XZ=     1.1456   YZ=     3.0719   ZZ=    29.6399
   Eigenvalues:    24.9022    32.0025    32.6588
     25  H    Isotropic =    30.2548   Anisotropy =     7.1267
   XX=    29.7586   YX=    -0.8842   ZX=     0.0948
   XY=    -0.8068   YY=    26.1493   ZY=    -1.0551
   XZ=    -0.4934   YZ=    -1.2341   ZZ=    34.8565
   Eigenvalues:    25.8121    29.9463    35.0060
     26  H    Isotropic =    29.8579   Anisotropy =     9.9796
   XX=    29.1817   YX=    -0.7125   ZX=    -0.0729
   XY=    -0.9122   YY=    34.9194   ZY=    -3.8675
   XZ=    -0.4415   YZ=    -4.3285   ZZ=    25.4727
   Eigenvalues:    23.8903    29.1726    36.5110
     27  H    Isotropic =    28.8041   Anisotropy =     9.2617
   XX=    32.7601   YX=    -0.3852   ZX=     3.5494
   XY=    -1.5790   YY=    25.8523   ZY=    -1.3515
   XZ=     3.7645   YZ=    -1.7349   ZZ=    27.7998
   Eigenvalues:    24.8156    26.6180    34.9786
     28  H    Isotropic =    29.0426   Anisotropy =     6.8197
   XX=    32.1951   YX=     0.1019   ZX=    -2.5073
   XY=     0.0280   YY=    26.7941   ZY=    -0.6958
   XZ=    -2.7985   YZ=    -2.3601   ZZ=    28.1385
   Eigenvalues:    25.4353    28.1034    33.5891
     29  H    Isotropic =    29.0450   Anisotropy =     6.0834
   XX=    31.4585   YX=    -0.2070   ZX=     2.1437
   XY=     0.8453   YY=    28.5019   ZY=     2.3700
   XZ=     2.9404   YZ=     2.6523   ZZ=    27.1746
   Eigenvalues:    24.7057    29.3287    33.1006
     30  H    Isotropic =    30.4586   Anisotropy =     5.2448
   XX=    30.0895   YX=    -2.9087   ZX=     0.6667
   XY=    -2.1045   YY=    27.9788   ZY=     0.6644
   XZ=     2.4967   YZ=     1.2945   ZZ=    33.3074
   Eigenvalues:    25.9218    31.4988    33.9551
     31  H    Isotropic =    30.8200   Anisotropy =     9.3746
   XX=    33.8582   YX=    -0.6386   ZX=    -3.7157
   XY=     0.0819   YY=    28.2128   ZY=     1.4854
   XZ=    -5.0665   YZ=     2.6437   ZZ=    30.3889
   Eigenvalues:    26.1349    29.2552    37.0697
     32  H    Isotropic =    30.8368   Anisotropy =    11.3786
   XX=    27.3555   YX=    -1.5895   ZX=    -1.3598
   XY=    -1.0343   YY=    37.5111   ZY=     1.8722
   XZ=    -0.6411   YZ=     3.5755   ZZ=    27.6438
   Eigenvalues:    26.4003    27.6876    38.4225
     33  H    Isotropic =    30.1792   Anisotropy =     6.3322
   XX=    34.1888   YX=    -0.0162   ZX=     0.2684
   XY=    -1.3253   YY=    29.6190   ZY=     1.8733
   XZ=    -1.2627   YZ=     3.2917   ZZ=    26.7297
   Eigenvalues:    25.2143    30.9226    34.4006
     34  H    Isotropic =    30.0678   Anisotropy =     9.3778
   XX=    28.5465   YX=     1.8337   ZX=     0.1449
   XY=     2.6648   YY=    34.4812   ZY=     2.4378
   XZ=     0.4455   YZ=     3.9781   ZZ=    27.1758
   Eigenvalues:    25.8460    28.0378    36.3197
     35  H    Isotropic =    30.6276   Anisotropy =     8.2021
   XX=    27.5478   YX=     0.1967   ZX=    -0.0024
   XY=     0.0306   YY=    28.2713   ZY=     0.0704
   XZ=     0.5354   YZ=     0.7827   ZZ=    36.0637
   Eigenvalues:    27.5255    28.2615    36.0956
     36  H    Isotropic =    29.3712   Anisotropy =    14.8822
   XX=    35.2099   YX=    -5.1938   ZX=     1.2852
   XY=    -5.8542   YY=    28.0533   ZY=    -4.8808
   XZ=     2.3159   YZ=    -4.5845   ZZ=    24.8505
   Eigenvalues:    21.1763    27.6447    39.2927
     37  H    Isotropic =    30.3357   Anisotropy =     8.2550
   XX=    33.8960   YX=    -1.5023   ZX=     2.9217
   XY=    -1.3265   YY=    27.0877   ZY=     1.5269
   XZ=     3.7479   YZ=     1.6403   ZZ=    30.0235
   Eigenvalues:    25.4450    29.7232    35.8391
     38  H    Isotropic =    30.6837   Anisotropy =     8.2632
   XX=    29.8684   YX=     1.1596   ZX=    -0.3454
   XY=     1.4447   YY=    27.0872   ZY=    -2.5691
   XZ=    -1.1368   YZ=    -3.1010   ZZ=    35.0956
   Eigenvalues:    25.9157    29.9429    36.1925
     39  H    Isotropic =    30.5595   Anisotropy =     7.1453
   XX=    29.1460   YX=     0.1217   ZX=     2.5722
   XY=    -0.9052   YY=    33.2207   ZY=     2.8604
   XZ=     2.1867   YZ=     3.9481   ZZ=    29.3118
   Eigenvalues:    25.7894    30.5660    35.3231
     40  H    Isotropic =    27.8572   Anisotropy =    17.5846
   XX=    36.4390   YX=    -5.5759   ZX=    -4.8889
   XY=    -5.1255   YY=    27.1497   ZY=    -3.3265
   XZ=    -5.2722   YZ=    -1.6947   ZZ=    19.9828
   Eigenvalues:    16.9213    27.0700    39.5802
     41  H    Isotropic =    27.5544   Anisotropy =     6.0503
   XX=    31.0579   YX=     0.2909   ZX=    -2.4716
   XY=    -0.5156   YY=    28.8280   ZY=    -1.8062
   XZ=    -1.5610   YZ=    -2.5794   ZZ=    22.7771
   Eigenvalues:    21.6589    29.4163    31.5879
     42  H    Isotropic =    28.1970   Anisotropy =     6.3546
   XX=    32.2168   YX=    -0.4969   ZX=     2.1016
   XY=    -0.4917   YY=    26.7265   ZY=     3.2428
   XZ=     0.2991   YZ=     3.8085   ZZ=    25.6478
   Eigenvalues:    22.4643    29.6933    32.4334
     43  H    Isotropic =    29.6095   Anisotropy =    22.2728
   XX=    28.5771   YX=    -6.4946   ZX=    -4.2639
   XY=    -5.5598   YY=    33.1728   ZY=    10.2636
   XZ=    -4.8785   YZ=    10.3113   ZZ=    27.0786
   Eigenvalues:    19.3960    24.9745    44.4580
 End of Minotr F.D. properties file   721 does not exist.
 End of Minotr F.D. properties file   722 does not exist.
 End of Minotr F.D. properties file   788 does not exist.

 **********************************************************************

            Population analysis using the SCF density.

 **********************************************************************

 Orbital symmetries:
       Occupied  (A) (A) (A) (A) (A) (A) (A) (A) (A) (A) (A) (A)
                 (A) (A) (A) (A) (A) (A) (A) (A) (A) (A) (A) (A)
                 (A) (A) (A) (A) (A) (A) (A) (A) (A) (A) (A) (A)
                 (A) (A) (A) (A) (A) (A) (A) (A) (A) (A) (A) (A)
                 (A) (A) (A) (A) (A) (A) (A) (A) (A) (A) (A) (A)
                 (A) (A) (A) (A) (A) (A) (A) (A) (A) (A) (A) (A)
                 (A)
       Virtual   (A) (A) (A) (A) (A) (A) (A) (A) (A) (A) (A) (A)
                 (A) (A) (A) (A) (A) (A) (A) (A) (A) (A) (A) (A)
                 (A) (A) (A) (A) (A) (A) (A) (A) (A) (A) (A) (A)
                 (A) (A) (A) (A) (A) (A) (A) (A) (A) (A) (A) (A)
                 (A) (A) (A) (A) (A) (A) (A) (A) (A) (A) (A) (A)
                 (A) (A) (A) (A) (A) (A) (A) (A) (A) (A) (A) (A)
                 (A) (A) (A) (A) (A) (A) (A) (A) (A) (A) (A) (A)
                 (A) (A) (A) (A) (A) (A) (A) (A) (A) (A) (A) (A)
                 (A) (A) (A) (A) (A) (A) (A) (A) (A) (A) (A) (A)
                 (A) (A) (A) (A) (A) (A) (A) (A) (A) (A) (A) (A)
                 (A) (A) (A) (A) (A) (A) (A) (A) (A) (A) (A) (A)
                 (A) (A) (A) (A) (A) (A) (A) (A) (A) (A) (A) (A)
                 (A) (A) (A) (A) (A) (A) (A) (A) (A) (A) (A) (A)
                 (A) (A) (A) (A) (A) (A) (A) (A) (A) (A) (A) (A)
                 (A) (A) (A) (A) (A) (A) (A) (A) (A) (A) (A) (A)
                 (A) (A) (A) (A) (A) (A) (A) (A) (A) (A) (A) (A)
                 (A) (A) (A) (A) (A) (A) (A) (A) (A) (A) (A) (A)
                 (A) (A) (A) (A) (A) (A) (A) (A) (A) (A) (A) (A)
                 (A) (A) (A) (A) (A) (A) (A) (A) (A) (A) (A) (A)
                 (A) (A) (A) (A) (A) (A) (A) (A) (A) (A) (A) (A)
                 (A) (A) (A) (A) (A) (A) (A) (A) (A) (A) (A) (A)
                 (A) (A) (A) (A) (A) (A) (A) (A) (A) (A) (A) (A)
                 (A) (A) (A) (A) (A) (A) (A) (A) (A) (A) (A) (A)
                 (A) (A) (A) (A) (A) (A) (A) (A) (A) (A) (A) (A)
                 (A) (A) (A) (A) (A) (A) (A) (A) (A) (A) (A) (A)
                 (A) (A) (A) (A) (A) (A) (A) (A) (A) (A) (A) (A)
                 (A) (A) (A) (A) (A) (A) (A) (A) (A) (A) (A) (A)
                 (A) (A) (A) (A) (A) (A) (A) (A) (A) (A) (A) (A)
                 (A) (A) (A) (A) (A) (A) (A) (A) (A) (A) (A) (A)
                 (A) (A) (A) (A) (A) (A) (A) (A) (A) (A) (A) (A)
                 (A) (A) (A) (A) (A) (A) (A) (A) (A) (A) (A) (A)
                 (A) (A) (A) (A) (A) (A) (A) (A) (A) (A) (A) (A)
                 (A) (A) (A) (A) (A) (A) (A) (A) (A) (A) (A) (A)
                 (A) (A) (A) (A) (A) (A) (A) (A) (A) (A) (A) (A)
                 (A) (A) (A) (A) (A) (A) (A) (A) (A) (A) (A) (A)
                 (A) (A) (A) (A) (A) (A) (A) (A) (A) (A) (A) (A)
                 (A) (A) (A) (A) (A) (A) (A) (A) (A) (A) (A) (A)
                 (A) (A) (A) (A) (A) (A) (A) (A) (A) (A) (A) (A)
                 (A) (A) (A) (A) (A) (A) (A) (A) (A) (A) (A) (A)
                 (A) (A) (A) (A) (A) (A) (A) (A) (A) (A) (A) (A)
                 (A) (A) (A) (A) (A) (A) (A)
 The electronic state is 1-A.
 Alpha  occ. eigenvalues --  -19.22839 -19.22695 -19.21432 -19.21107 -10.32692
 Alpha  occ. eigenvalues --  -10.30863 -10.29513 -10.27727 -10.26651 -10.24387
 Alpha  occ. eigenvalues --  -10.24200 -10.23992 -10.23884 -10.23522 -10.22415
 Alpha  occ. eigenvalues --  -10.22304 -10.21955 -10.21596 -10.21408  -1.07305
 Alpha  occ. eigenvalues --   -1.07047  -1.06138  -1.03875  -0.89011  -0.84147
 Alpha  occ. eigenvalues --   -0.81950  -0.77398  -0.76873  -0.74683  -0.71228
 Alpha  occ. eigenvalues --   -0.70342  -0.68417  -0.65711  -0.63145  -0.59618
 Alpha  occ. eigenvalues --   -0.57753  -0.56242  -0.54318  -0.53632  -0.51491
 Alpha  occ. eigenvalues --   -0.50121  -0.49473  -0.48732  -0.47997  -0.46267
 Alpha  occ. eigenvalues --   -0.45446  -0.45222  -0.44702  -0.44258  -0.43742
 Alpha  occ. eigenvalues --   -0.42486  -0.41259  -0.40924  -0.40313  -0.40045
 Alpha  occ. eigenvalues --   -0.39479  -0.38950  -0.38630  -0.37629  -0.37348
 Alpha  occ. eigenvalues --   -0.36199  -0.35841  -0.35316  -0.35045  -0.34537
 Alpha  occ. eigenvalues --   -0.32921  -0.32435  -0.32116  -0.30197  -0.29947
 Alpha  occ. eigenvalues --   -0.28946  -0.27213  -0.26721
 Alpha virt. eigenvalues --   -0.05303   0.00485   0.01444   0.01928   0.02245
 Alpha virt. eigenvalues --    0.03147   0.03599   0.03885   0.04422   0.04819
 Alpha virt. eigenvalues --    0.05078   0.05720   0.06220   0.06463   0.06798
 Alpha virt. eigenvalues --    0.07036   0.07140   0.07507   0.08502   0.09000
 Alpha virt. eigenvalues --    0.09182   0.09401   0.09681   0.10167   0.10541
 Alpha virt. eigenvalues --    0.10952   0.11368   0.12011   0.12436   0.12670
 Alpha virt. eigenvalues --    0.13014   0.13374   0.14260   0.14306   0.14576
 Alpha virt. eigenvalues --    0.15246   0.15486   0.15908   0.16140   0.16432
 Alpha virt. eigenvalues --    0.16899   0.17127   0.17658   0.17868   0.18088
 Alpha virt. eigenvalues --    0.18317   0.18589   0.19040   0.19189   0.19789
 Alpha virt. eigenvalues --    0.19860   0.20137   0.20361   0.20724   0.20966
 Alpha virt. eigenvalues --    0.21148   0.21576   0.21742   0.21966   0.22233
 Alpha virt. eigenvalues --    0.22477   0.22874   0.23288   0.23522   0.23868
 Alpha virt. eigenvalues --    0.24124   0.24633   0.25104   0.25205   0.25781
 Alpha virt. eigenvalues --    0.25924   0.26178   0.26511   0.26907   0.27013
 Alpha virt. eigenvalues --    0.27422   0.27716   0.27865   0.28734   0.28828
 Alpha virt. eigenvalues --    0.29022   0.29391   0.29629   0.30271   0.30405
 Alpha virt. eigenvalues --    0.30770   0.30874   0.31415   0.31998   0.32320
 Alpha virt. eigenvalues --    0.32506   0.33065   0.33600   0.33920   0.34200
 Alpha virt. eigenvalues --    0.34618   0.34851   0.35459   0.35826   0.36266
 Alpha virt. eigenvalues --    0.36980   0.37525   0.37603   0.38215   0.38563
 Alpha virt. eigenvalues --    0.39025   0.39597   0.39769   0.40056   0.40983
 Alpha virt. eigenvalues --    0.41601   0.41790   0.42690   0.43477   0.44505
 Alpha virt. eigenvalues --    0.45455   0.45543   0.46263   0.46798   0.48161
 Alpha virt. eigenvalues --    0.48337   0.48941   0.49314   0.50562   0.50974
 Alpha virt. eigenvalues --    0.51823   0.52622   0.53077   0.54459   0.55674
 Alpha virt. eigenvalues --    0.56569   0.56710   0.56838   0.58077   0.58704
 Alpha virt. eigenvalues --    0.59239   0.59328   0.60680   0.60822   0.61338
 Alpha virt. eigenvalues --    0.62028   0.63312   0.63956   0.64274   0.64874
 Alpha virt. eigenvalues --    0.66136   0.66668   0.67508   0.68186   0.68536
 Alpha virt. eigenvalues --    0.68751   0.69191   0.69448   0.70029   0.70700
 Alpha virt. eigenvalues --    0.71117   0.72083   0.72581   0.72948   0.73209
 Alpha virt. eigenvalues --    0.73926   0.73984   0.74100   0.74677   0.75814
 Alpha virt. eigenvalues --    0.76488   0.76856   0.77191   0.77559   0.77911
 Alpha virt. eigenvalues --    0.78389   0.78581   0.79201   0.79843   0.80361
 Alpha virt. eigenvalues --    0.80957   0.81746   0.83125   0.83486   0.83581
 Alpha virt. eigenvalues --    0.84042   0.84457   0.87351   0.88030   0.88987
 Alpha virt. eigenvalues --    0.90997   0.92199   0.92926   0.93971   0.94862
 Alpha virt. eigenvalues --    0.96866   0.97084   0.98265   1.01102   1.01931
 Alpha virt. eigenvalues --    1.03120   1.05781   1.07009   1.07707   1.08421
 Alpha virt. eigenvalues --    1.10022   1.10653   1.12335   1.12472   1.15137
 Alpha virt. eigenvalues --    1.16127   1.17289   1.17941   1.18346   1.19404
 Alpha virt. eigenvalues --    1.21366   1.21823   1.22793   1.23820   1.24379
 Alpha virt. eigenvalues --    1.24949   1.26320   1.27576   1.27746   1.28730
 Alpha virt. eigenvalues --    1.30340   1.31195   1.32825   1.33038   1.34000
 Alpha virt. eigenvalues --    1.35289   1.37248   1.38000   1.39025   1.41394
 Alpha virt. eigenvalues --    1.42357   1.43157   1.45099   1.46051   1.46469
 Alpha virt. eigenvalues --    1.46860   1.47192   1.48155   1.48971   1.50029
 Alpha virt. eigenvalues --    1.50837   1.52259   1.52568   1.53906   1.54397
 Alpha virt. eigenvalues --    1.55208   1.55645   1.56179   1.56589   1.58123
 Alpha virt. eigenvalues --    1.59054   1.59669   1.59967   1.60476   1.61427
 Alpha virt. eigenvalues --    1.62023   1.62855   1.63548   1.64039   1.64576
 Alpha virt. eigenvalues --    1.65049   1.65638   1.66521   1.67244   1.68068
 Alpha virt. eigenvalues --    1.68418   1.69434   1.70360   1.70832   1.71878
 Alpha virt. eigenvalues --    1.72730   1.73392   1.73672   1.74445   1.74728
 Alpha virt. eigenvalues --    1.75928   1.76373   1.77243   1.77520   1.77717
 Alpha virt. eigenvalues --    1.79882   1.80236   1.81044   1.81623   1.82682
 Alpha virt. eigenvalues --    1.83093   1.83284   1.84505   1.85733   1.86676
 Alpha virt. eigenvalues --    1.88101   1.88970   1.89659   1.90267   1.91212
 Alpha virt. eigenvalues --    1.92904   1.94606   1.95247   1.96681   1.97012
 Alpha virt. eigenvalues --    1.97744   1.98650   2.00455   2.01543   2.04071
 Alpha virt. eigenvalues --    2.05333   2.05867   2.06408   2.08350   2.10690
 Alpha virt. eigenvalues --    2.11787   2.11913   2.13033   2.14245   2.15068
 Alpha virt. eigenvalues --    2.16184   2.16489   2.17790   2.19267   2.19534
 Alpha virt. eigenvalues --    2.20517   2.21657   2.22542   2.23136   2.24389
 Alpha virt. eigenvalues --    2.25147   2.27047   2.30074   2.30820   2.31495
 Alpha virt. eigenvalues --    2.33006   2.33681   2.34485   2.36843   2.38590
 Alpha virt. eigenvalues --    2.39112   2.40806   2.42376   2.44321   2.46046
 Alpha virt. eigenvalues --    2.47832   2.48667   2.50872   2.51876   2.52108
 Alpha virt. eigenvalues --    2.53262   2.53561   2.55550   2.55900   2.56921
 Alpha virt. eigenvalues --    2.57675   2.58830   2.59659   2.60182   2.60228
 Alpha virt. eigenvalues --    2.61494   2.63048   2.63792   2.64761   2.66071
 Alpha virt. eigenvalues --    2.66547   2.67924   2.68600   2.69907   2.70277
 Alpha virt. eigenvalues --    2.70402   2.72257   2.72726   2.73745   2.75588
 Alpha virt. eigenvalues --    2.76813   2.77387   2.79006   2.80104   2.81020
 Alpha virt. eigenvalues --    2.82228   2.82911   2.85723   2.87301   2.87746
 Alpha virt. eigenvalues --    2.88421   2.90258   2.90593   2.91685   2.91945
 Alpha virt. eigenvalues --    2.93477   2.95139   2.95674   2.97336   2.99186
 Alpha virt. eigenvalues --    2.99917   3.01548   3.02544   3.04032   3.06631
 Alpha virt. eigenvalues --    3.07452   3.07875   3.10700   3.11172   3.12649
 Alpha virt. eigenvalues --    3.14159   3.15749   3.16573   3.17598   3.19040
 Alpha virt. eigenvalues --    3.19808   3.21070   3.21948   3.23857   3.24424
 Alpha virt. eigenvalues --    3.28498   3.29076   3.30236   3.31455   3.35558
 Alpha virt. eigenvalues --    3.36711   3.37100   3.37714   3.41394   3.42560
 Alpha virt. eigenvalues --    3.49942   3.51566   3.60676   3.62397   3.65841
 Alpha virt. eigenvalues --    3.71819   3.80168   3.80271   3.81981   3.82544
 Alpha virt. eigenvalues --    3.84135   3.84626   3.85251   3.86894   3.87622
 Alpha virt. eigenvalues --    3.88405   3.90778   3.91695   3.92511   3.93206
 Alpha virt. eigenvalues --    3.94218   4.03283   4.04437   4.08532   4.13035
 Alpha virt. eigenvalues --    4.16363   4.16802   4.21721   4.27148   4.29462
 Alpha virt. eigenvalues --    4.34241   4.34576   4.38170   4.42730   4.46600
 Alpha virt. eigenvalues --    4.56463   5.11762   5.12147   5.18553   5.21203
 Alpha virt. eigenvalues --    5.26472   5.43542   5.47377   5.50120   5.68725
 Alpha virt. eigenvalues --    5.69400   5.69581   5.77841  23.72725  23.84142
 Alpha virt. eigenvalues --   23.86583  23.91070  23.93755  23.96205  23.98774
 Alpha virt. eigenvalues --   24.01450  24.02838  24.05389  24.06244  24.07595
 Alpha virt. eigenvalues --   24.08491  24.11879  24.27970  50.03499  50.05950
 Alpha virt. eigenvalues --   50.08710  50.13659
          Condensed to atoms (all electrons):
               1          2          3          4          5          6
     1  C   13.531532   2.430626  -1.596677   0.680668   0.502166  -0.760535
     2  C    2.430626  14.348647  -1.418679  -1.783449   0.365206   0.922735
     3  C   -1.596677  -1.418679   9.368721  -1.161875  -0.401649   0.345625
     4  C    0.680668  -1.783449  -1.161875  13.111554  -1.946802  -1.012738
     5  C    0.502166   0.365206  -0.401649  -1.946802   9.094788  -1.605488
     6  C   -0.760535   0.922735   0.345625  -1.012738  -1.605488  10.551025
     7  C   -4.238219  -1.657492   1.256846   0.883297  -0.396071  -1.744239
     8  C   -2.061288  -1.841957  -1.785469   0.229581  -0.054537  -0.193253
     9  C    1.550432   3.200260  -0.169390   0.077638   0.102324  -0.169693
    10  C   -3.893095  -7.919657   1.851064  -0.728361   0.104924   0.547701
    11  O    0.039064   0.067877   0.012744  -0.001660   0.001474   0.022770
    12  C   -0.515308  -0.085816  -0.047795   0.008948  -0.237296  -0.069466
    13  C   -0.084562  -0.357125  -0.007032  -0.085857  -0.050276   0.078322
    14  O   -0.011263  -0.186827  -0.020900   0.024090  -0.002573  -0.010650
    15  C   -0.047452   0.252363  -0.518562  -3.151846   0.594172  -0.596362
    16  C    0.001344  -0.039979  -0.282044  -0.038480  -0.124254   0.154492
    17  O    0.007291   0.029701   0.089631  -0.105649  -0.075098   0.008660
    18  C    0.102002   0.035715   0.189482   0.546770  -0.327471  -0.186596
    19  O   -0.001369  -0.002288   0.014584   0.067526   0.003221   0.003782
    20  H   -0.045627  -0.017722   0.500479  -0.016832  -0.045294  -0.019847
    21  H    0.013009  -0.052404   0.322438  -0.006991   0.028461  -0.002184
    22  H   -0.016243  -0.036022  -0.002861   0.430823  -0.011947  -0.045718
    23  H   -0.013114   0.007324   0.030344  -0.161654   0.493503  -0.053997
    24  H   -0.007997  -0.041350  -0.029174   0.024710   0.463354  -0.066475
    25  H    0.012704  -0.038447  -0.011185   0.033379  -0.052630   0.444522
    26  H    0.032114   0.016114   0.005977   0.012386  -0.079877   0.456041
    27  H   -0.132502   0.018980   0.006175   0.007658  -0.020494  -0.044788
    28  H   -0.000082  -0.037499   0.013378   0.000374  -0.000283  -0.001274
    29  H    0.029427   0.016013   0.003310  -0.000020  -0.000208   0.001325
    30  H   -0.096166  -0.002308   0.012299   0.024094  -0.008229  -0.066349
    31  H   -0.062109   0.013115   0.010876  -0.010616   0.001734   0.038206
    32  H    0.078500   0.017042  -0.002066  -0.005496   0.002283   0.017384
    33  H   -0.014613  -0.042241   0.017703   0.003318  -0.001316   0.001707
    34  H    0.004302   0.104997  -0.009167   0.001744   0.000091  -0.001237
    35  H   -0.015340  -0.071454  -0.012896  -0.012199   0.003494   0.004743
    36  H    0.024362   0.189965  -0.043572   0.024891  -0.000178  -0.000999
    37  H    0.002270  -0.001745  -0.000439   0.090164  -0.014364   0.002187
    38  H   -0.004697   0.011783   0.041885  -0.078088   0.019965  -0.007547
    39  H   -0.008480   0.007607  -0.003168  -0.085913   0.034477   0.019146
    40  H   -0.001593  -0.005354  -0.021621  -0.069465   0.014265   0.004790
    41  H   -0.001526  -0.003090   0.040526  -0.057349   0.003410   0.004537
    42  H    0.005797   0.001156  -0.026179   0.076009   0.004637  -0.006007
    43  H    0.000240   0.001543  -0.002056  -0.020242  -0.002195  -0.000611
               7          8          9         10         11         12
     1  C   -4.238219  -2.061288   1.550432  -3.893095   0.039064  -0.515308
     2  C   -1.657492  -1.841957   3.200260  -7.919657   0.067877  -0.085816
     3  C    1.256846  -1.785469  -0.169390   1.851064   0.012744  -0.047795
     4  C    0.883297   0.229581   0.077638  -0.728361  -0.001660   0.008948
     5  C   -0.396071  -0.054537   0.102324   0.104924   0.001474  -0.237296
     6  C   -1.744239  -0.193253  -0.169693   0.547701   0.022770  -0.069466
     7  C   11.980384  -0.593189  -0.497121   0.019429  -0.083330   0.387950
     8  C   -0.593189  12.480439  -2.751918   1.794915   0.334803   0.206815
     9  C   -0.497121  -2.751918  11.833168  -6.197212  -0.073859  -0.169876
    10  C    0.019429   1.794915  -6.197212  19.725559  -0.051737   0.109762
    11  O   -0.083330   0.334803  -0.073859  -0.051737   8.208508  -0.059992
    12  C    0.387950   0.206815  -0.169876   0.109762  -0.059992   6.206168
    13  C   -0.153783   0.368792  -0.894364   0.331337  -0.001397   0.008246
    14  O    0.015079   0.004316  -0.257248   0.572323  -0.001216  -0.003243
    15  C    0.280801  -0.143169   0.130574  -0.549413  -0.000360  -0.040685
    16  C   -0.075327  -0.005160  -0.008089  -0.073585  -0.000006  -0.015365
    17  O   -0.005171  -0.000981   0.000436  -0.006631   0.000000   0.001161
    18  C    0.057228   0.012185   0.002752  -0.064206  -0.000009   0.000457
    19  O   -0.000238  -0.000019  -0.000196   0.002607   0.000000   0.000132
    20  H    0.019488  -0.018215   0.009857   0.006928   0.000004  -0.007778
    21  H   -0.005843   0.023440  -0.010856   0.045876   0.000027   0.000179
    22  H    0.010443  -0.013391   0.005753  -0.004817   0.000012  -0.001936
    23  H    0.026839  -0.001838   0.000441   0.001006  -0.000001  -0.002630
    24  H    0.016886   0.000573  -0.000012  -0.011675   0.000009   0.002993
    25  H   -0.035146   0.014988   0.003801  -0.014697   0.000007  -0.001610
    26  H   -0.086856  -0.007955   0.001209   0.003015   0.000095  -0.004898
    27  H    0.499004  -0.009431  -0.013023   0.023038   0.011555  -0.011521
    28  H    0.018220  -0.057961   0.457359  -0.025546  -0.002710   0.001157
    29  H    0.009077  -0.092869   0.455123  -0.091210  -0.001512  -0.000335
    30  H    0.118822  -0.007507  -0.000826  -0.006406  -0.000197   0.406034
    31  H    0.010821  -0.039418   0.003459   0.000781   0.001444   0.412937
    32  H   -0.176403  -0.000457   0.000253   0.004753   0.000314   0.436185
    33  H   -0.004724  -0.009830   0.014170   0.037871   0.000059  -0.000137
    34  H    0.000275   0.002269  -0.029567  -0.149433   0.000022   0.000120
    35  H    0.003615   0.028134  -0.019577   0.042004  -0.000049   0.000061
    36  H    0.002177  -0.001532   0.095611  -0.178510   0.000005   0.000217
    37  H   -0.000656   0.000100  -0.000017  -0.000807   0.000000   0.000154
    38  H    0.003151  -0.000092  -0.000304   0.003255   0.000000  -0.000522
    39  H    0.001118  -0.000341  -0.000049   0.001348   0.000000   0.000246
    40  H    0.000568  -0.000069  -0.000005   0.000363   0.000000  -0.000276
    41  H    0.000492  -0.000544   0.000105   0.004918   0.000001   0.000222
    42  H   -0.002403   0.000272   0.000658  -0.005270   0.000000  -0.000096
    43  H   -0.000009   0.000024   0.000007  -0.000516   0.000000  -0.000006
              13         14         15         16         17         18
     1  C   -0.084562  -0.011263  -0.047452   0.001344   0.007291   0.102002
     2  C   -0.357125  -0.186827   0.252363  -0.039979   0.029701   0.035715
     3  C   -0.007032  -0.020900  -0.518562  -0.282044   0.089631   0.189482
     4  C   -0.085857   0.024090  -3.151846  -0.038480  -0.105649   0.546770
     5  C   -0.050276  -0.002573   0.594172  -0.124254  -0.075098  -0.327471
     6  C    0.078322  -0.010650  -0.596362   0.154492   0.008660  -0.186596
     7  C   -0.153783   0.015079   0.280801  -0.075327  -0.005171   0.057228
     8  C    0.368792   0.004316  -0.143169  -0.005160  -0.000981   0.012185
     9  C   -0.894364  -0.257248   0.130574  -0.008089   0.000436   0.002752
    10  C    0.331337   0.572323  -0.549413  -0.073585  -0.006631  -0.064206
    11  O   -0.001397  -0.001216  -0.000360  -0.000006   0.000000  -0.000009
    12  C    0.008246  -0.003243  -0.040685  -0.015365   0.001161   0.000457
    13  C    6.591656  -0.074376  -0.127598   0.019805   0.003038   0.009436
    14  O   -0.074376   7.974263  -0.006198  -0.001097   0.000009   0.003475
    15  C   -0.127598  -0.006198  11.235021  -0.399605   0.280821  -1.143546
    16  C    0.019805  -0.001097  -0.399605   7.276141  -0.223022  -0.805730
    17  O    0.003038   0.000009   0.280821  -0.223022   8.075282  -0.036447
    18  C    0.009436   0.003475  -1.143546  -0.805730  -0.036447   7.216392
    19  O    0.000282   0.000014  -0.136231  -0.024574   0.014055   0.133573
    20  H   -0.006832  -0.000752  -0.003213  -0.004382  -0.000192   0.019110
    21  H   -0.001245   0.001620   0.006755  -0.008354   0.000082  -0.000817
    22  H   -0.004460   0.000060   0.018490   0.013880   0.002540   0.005277
    23  H   -0.000183   0.000009   0.027065   0.000332   0.012616  -0.001514
    24  H    0.000149  -0.000004  -0.001176   0.016347  -0.000443   0.002480
    25  H   -0.001571   0.000019  -0.001884  -0.001157  -0.000150   0.004344
    26  H   -0.000498   0.000005   0.002732  -0.001107  -0.000030   0.000251
    27  H    0.002179   0.000013   0.000369  -0.000131  -0.000005  -0.000045
    28  H   -0.013919  -0.005650  -0.000074  -0.000011   0.000000   0.000032
    29  H    0.018746   0.002848   0.000229   0.000034   0.000000  -0.000105
    30  H   -0.000332   0.000014   0.008837   0.000790   0.000022  -0.000221
    31  H   -0.000212   0.000045   0.000572   0.000024   0.000001  -0.000061
    32  H    0.000176  -0.000010  -0.002653   0.000458  -0.000001  -0.000050
    33  H    0.384188  -0.013524  -0.001816   0.001032  -0.000027   0.002055
    34  H    0.458757  -0.006359  -0.000174  -0.000098   0.000000   0.000712
    35  H    0.415300   0.012757   0.001519  -0.000338   0.000010  -0.002305
    36  H   -0.080411   0.264206   0.013890   0.001636  -0.000012  -0.004216
    37  H    0.000113   0.000000  -0.184970   0.491351  -0.002351  -0.013766
    38  H   -0.000036   0.000054   0.000861   0.375551   0.011567  -0.007090
    39  H    0.000017   0.000001   0.024231   0.403499  -0.011439  -0.015702
    40  H   -0.000364  -0.000002   0.231904   0.025675   0.236225  -0.131108
    41  H    0.004029   0.000285  -0.026156   0.004421   0.013362   0.376038
    42  H   -0.001365  -0.000021  -0.151267   0.004324  -0.008714   0.490574
    43  H   -0.000034  -0.000005   0.002333  -0.009472  -0.001218   0.050461
              19         20         21         22         23         24
     1  C   -0.001369  -0.045627   0.013009  -0.016243  -0.013114  -0.007997
     2  C   -0.002288  -0.017722  -0.052404  -0.036022   0.007324  -0.041350
     3  C    0.014584   0.500479   0.322438  -0.002861   0.030344  -0.029174
     4  C    0.067526  -0.016832  -0.006991   0.430823  -0.161654   0.024710
     5  C    0.003221  -0.045294   0.028461  -0.011947   0.493503   0.463354
     6  C    0.003782  -0.019847  -0.002184  -0.045718  -0.053997  -0.066475
     7  C   -0.000238   0.019488  -0.005843   0.010443   0.026839   0.016886
     8  C   -0.000019  -0.018215   0.023440  -0.013391  -0.001838   0.000573
     9  C   -0.000196   0.009857  -0.010856   0.005753   0.000441  -0.000012
    10  C    0.002607   0.006928   0.045876  -0.004817   0.001006  -0.011675
    11  O    0.000000   0.000004   0.000027   0.000012  -0.000001   0.000009
    12  C    0.000132  -0.007778   0.000179  -0.001936  -0.002630   0.002993
    13  C    0.000282  -0.006832  -0.001245  -0.004460  -0.000183   0.000149
    14  O    0.000014  -0.000752   0.001620   0.000060   0.000009  -0.000004
    15  C   -0.136231  -0.003213   0.006755   0.018490   0.027065  -0.001176
    16  C   -0.024574  -0.004382  -0.008354   0.013880   0.000332   0.016347
    17  O    0.014055  -0.000192   0.000082   0.002540   0.012616  -0.000443
    18  C    0.133573   0.019110  -0.000817   0.005277  -0.001514   0.002480
    19  O    8.150638  -0.000164   0.000060  -0.000554  -0.000123  -0.000002
    20  H   -0.000164   0.394369  -0.028442   0.003017   0.000325   0.001314
    21  H    0.000060  -0.028442   0.498626  -0.002469  -0.000235   0.000044
    22  H   -0.000554   0.003017  -0.002469   0.437101  -0.002501   0.003817
    23  H   -0.000123   0.000325  -0.000235  -0.002501   0.480948  -0.030101
    24  H   -0.000002   0.001314   0.000044   0.003817  -0.030101   0.456573
    25  H   -0.000005   0.000173  -0.000058   0.003336  -0.005197   0.004584
    26  H   -0.000002   0.000009   0.000008   0.000208  -0.006470  -0.003344
    27  H    0.000000  -0.000111   0.000003  -0.000147  -0.000057  -0.000005
    28  H    0.000000   0.000030  -0.000032  -0.000002   0.000000   0.000001
    29  H    0.000000  -0.000012   0.000028  -0.000003   0.000000   0.000000
    30  H   -0.000001  -0.000800  -0.000060  -0.000037   0.000176  -0.001292
    31  H    0.000000   0.000113  -0.000007   0.000015   0.000001  -0.000048
    32  H    0.000000  -0.000047   0.000003   0.000012  -0.000081   0.000484
    33  H    0.000012   0.000029   0.001900   0.000319   0.000002   0.000001
    34  H   -0.000003   0.000001  -0.000314  -0.000017   0.000000   0.000000
    35  H    0.000003   0.000037   0.000177   0.000497   0.000000   0.000002
    36  H   -0.000004  -0.000060   0.001464  -0.000021  -0.000002  -0.000003
    37  H    0.010513  -0.000039  -0.000270  -0.000236  -0.000061   0.000023
    38  H   -0.000351  -0.000609  -0.000548  -0.000059  -0.000011  -0.000055
    39  H   -0.001258   0.000406   0.000026   0.000029   0.000304  -0.001551
    40  H   -0.002755   0.000041  -0.000138   0.000123  -0.000188  -0.000003
    41  H   -0.036303  -0.000189   0.002067   0.000180   0.000015   0.000039
    42  H   -0.044725  -0.000040  -0.000277   0.001787  -0.000008   0.000004
    43  H    0.257796   0.000000   0.000095  -0.000014   0.000004   0.000000
              25         26         27         28         29         30
     1  C    0.012704   0.032114  -0.132502  -0.000082   0.029427  -0.096166
     2  C   -0.038447   0.016114   0.018980  -0.037499   0.016013  -0.002308
     3  C   -0.011185   0.005977   0.006175   0.013378   0.003310   0.012299
     4  C    0.033379   0.012386   0.007658   0.000374  -0.000020   0.024094
     5  C   -0.052630  -0.079877  -0.020494  -0.000283  -0.000208  -0.008229
     6  C    0.444522   0.456041  -0.044788  -0.001274   0.001325  -0.066349
     7  C   -0.035146  -0.086856   0.499004   0.018220   0.009077   0.118822
     8  C    0.014988  -0.007955  -0.009431  -0.057961  -0.092869  -0.007507
     9  C    0.003801   0.001209  -0.013023   0.457359   0.455123  -0.000826
    10  C   -0.014697   0.003015   0.023038  -0.025546  -0.091210  -0.006406
    11  O    0.000007   0.000095   0.011555  -0.002710  -0.001512  -0.000197
    12  C   -0.001610  -0.004898  -0.011521   0.001157  -0.000335   0.406034
    13  C   -0.001571  -0.000498   0.002179  -0.013919   0.018746  -0.000332
    14  O    0.000019   0.000005   0.000013  -0.005650   0.002848   0.000014
    15  C   -0.001884   0.002732   0.000369  -0.000074   0.000229   0.008837
    16  C   -0.001157  -0.001107  -0.000131  -0.000011   0.000034   0.000790
    17  O   -0.000150  -0.000030  -0.000005   0.000000   0.000000   0.000022
    18  C    0.004344   0.000251  -0.000045   0.000032  -0.000105  -0.000221
    19  O   -0.000005  -0.000002   0.000000   0.000000   0.000000  -0.000001
    20  H    0.000173   0.000009  -0.000111   0.000030  -0.000012  -0.000800
    21  H   -0.000058   0.000008   0.000003  -0.000032   0.000028  -0.000060
    22  H    0.003336   0.000208  -0.000147  -0.000002  -0.000003  -0.000037
    23  H   -0.005197  -0.006470  -0.000057   0.000000   0.000000   0.000176
    24  H    0.004584  -0.003344  -0.000005   0.000001   0.000000  -0.001292
    25  H    0.473727  -0.026904  -0.006582   0.000004  -0.000008  -0.000069
    26  H   -0.026904   0.489609  -0.005067   0.000000  -0.000002   0.000229
    27  H   -0.006582  -0.005067   0.485203  -0.000025   0.000027   0.005227
    28  H    0.000004   0.000000  -0.000025   0.402516  -0.015697  -0.000009
    29  H   -0.000008  -0.000002   0.000027  -0.015697   0.422395   0.000003
    30  H   -0.000069   0.000229   0.005227  -0.000009   0.000003   0.474443
    31  H   -0.000277  -0.000206  -0.007434   0.000027  -0.000004  -0.028543
    32  H    0.000203   0.003216  -0.002829  -0.000004   0.000001  -0.027138
    33  H   -0.000012  -0.000001  -0.000002  -0.000226   0.000333   0.000001
    34  H    0.000003   0.000000  -0.000002   0.000390   0.001063   0.000000
    35  H   -0.000017  -0.000001  -0.000006   0.000074   0.000366  -0.000002
    36  H   -0.000001   0.000000  -0.000001  -0.000159   0.000092   0.000008
    37  H    0.000001  -0.000001   0.000000   0.000000   0.000000  -0.000003
    38  H    0.000007  -0.000001   0.000000   0.000000   0.000000  -0.000026
    39  H   -0.000035  -0.000006  -0.000001   0.000000   0.000000   0.000031
    40  H   -0.000013  -0.000008   0.000000   0.000000   0.000000   0.000001
    41  H   -0.000008  -0.000002   0.000000   0.000000   0.000000   0.000000
    42  H    0.000018   0.000002   0.000000   0.000000   0.000000   0.000001
    43  H    0.000000   0.000000   0.000000   0.000000   0.000000   0.000000
              31         32         33         34         35         36
     1  C   -0.062109   0.078500  -0.014613   0.004302  -0.015340   0.024362
     2  C    0.013115   0.017042  -0.042241   0.104997  -0.071454   0.189965
     3  C    0.010876  -0.002066   0.017703  -0.009167  -0.012896  -0.043572
     4  C   -0.010616  -0.005496   0.003318   0.001744  -0.012199   0.024891
     5  C    0.001734   0.002283  -0.001316   0.000091   0.003494  -0.000178
     6  C    0.038206   0.017384   0.001707  -0.001237   0.004743  -0.000999
     7  C    0.010821  -0.176403  -0.004724   0.000275   0.003615   0.002177
     8  C   -0.039418  -0.000457  -0.009830   0.002269   0.028134  -0.001532
     9  C    0.003459   0.000253   0.014170  -0.029567  -0.019577   0.095611
    10  C    0.000781   0.004753   0.037871  -0.149433   0.042004  -0.178510
    11  O    0.001444   0.000314   0.000059   0.000022  -0.000049   0.000005
    12  C    0.412937   0.436185  -0.000137   0.000120   0.000061   0.000217
    13  C   -0.000212   0.000176   0.384188   0.458757   0.415300  -0.080411
    14  O    0.000045  -0.000010  -0.013524  -0.006359   0.012757   0.264206
    15  C    0.000572  -0.002653  -0.001816  -0.000174   0.001519   0.013890
    16  C    0.000024   0.000458   0.001032  -0.000098  -0.000338   0.001636
    17  O    0.000001  -0.000001  -0.000027   0.000000   0.000010  -0.000012
    18  C   -0.000061  -0.000050   0.002055   0.000712  -0.002305  -0.004216
    19  O    0.000000   0.000000   0.000012  -0.000003   0.000003  -0.000004
    20  H    0.000113  -0.000047   0.000029   0.000001   0.000037  -0.000060
    21  H   -0.000007   0.000003   0.001900  -0.000314   0.000177   0.001464
    22  H    0.000015   0.000012   0.000319  -0.000017   0.000497  -0.000021
    23  H    0.000001  -0.000081   0.000002   0.000000   0.000000  -0.000002
    24  H   -0.000048   0.000484   0.000001   0.000000   0.000002  -0.000003
    25  H   -0.000277   0.000203  -0.000012   0.000003  -0.000017  -0.000001
    26  H   -0.000206   0.003216  -0.000001   0.000000  -0.000001   0.000000
    27  H   -0.007434  -0.002829  -0.000002  -0.000002  -0.000006  -0.000001
    28  H    0.000027  -0.000004  -0.000226   0.000390   0.000074  -0.000159
    29  H   -0.000004   0.000001   0.000333   0.001063   0.000366   0.000092
    30  H   -0.028543  -0.027138   0.000001   0.000000  -0.000002   0.000008
    31  H    0.488132  -0.021327   0.000000   0.000000   0.000000   0.000000
    32  H   -0.021327   0.489405   0.000000   0.000000   0.000000   0.000000
    33  H    0.000000   0.000000   0.467338  -0.026520  -0.022310  -0.000135
    34  H    0.000000   0.000000  -0.026520   0.458063  -0.022287   0.001784
    35  H    0.000000   0.000000  -0.022310  -0.022287   0.458793  -0.000397
    36  H    0.000000   0.000000  -0.000135   0.001784  -0.000397   0.397790
    37  H    0.000000   0.000000  -0.000001   0.000000   0.000000  -0.000002
    38  H    0.000000   0.000000   0.000003   0.000000  -0.000001  -0.000039
    39  H    0.000000  -0.000003   0.000000   0.000000   0.000000  -0.000002
    40  H    0.000000   0.000000   0.000008   0.000000   0.000001   0.000001
    41  H    0.000000   0.000000  -0.000478  -0.000008  -0.000002  -0.000230
    42  H    0.000000   0.000000   0.000634  -0.000004   0.000028   0.000038
    43  H    0.000000   0.000000   0.000012   0.000000  -0.000001   0.000002
              37         38         39         40         41         42
     1  C    0.002270  -0.004697  -0.008480  -0.001593  -0.001526   0.005797
     2  C   -0.001745   0.011783   0.007607  -0.005354  -0.003090   0.001156
     3  C   -0.000439   0.041885  -0.003168  -0.021621   0.040526  -0.026179
     4  C    0.090164  -0.078088  -0.085913  -0.069465  -0.057349   0.076009
     5  C   -0.014364   0.019965   0.034477   0.014265   0.003410   0.004637
     6  C    0.002187  -0.007547   0.019146   0.004790   0.004537  -0.006007
     7  C   -0.000656   0.003151   0.001118   0.000568   0.000492  -0.002403
     8  C    0.000100  -0.000092  -0.000341  -0.000069  -0.000544   0.000272
     9  C   -0.000017  -0.000304  -0.000049  -0.000005   0.000105   0.000658
    10  C   -0.000807   0.003255   0.001348   0.000363   0.004918  -0.005270
    11  O    0.000000   0.000000   0.000000   0.000000   0.000001   0.000000
    12  C    0.000154  -0.000522   0.000246  -0.000276   0.000222  -0.000096
    13  C    0.000113  -0.000036   0.000017  -0.000364   0.004029  -0.001365
    14  O    0.000000   0.000054   0.000001  -0.000002   0.000285  -0.000021
    15  C   -0.184970   0.000861   0.024231   0.231904  -0.026156  -0.151267
    16  C    0.491351   0.375551   0.403499   0.025675   0.004421   0.004324
    17  O   -0.002351   0.011567  -0.011439   0.236225   0.013362  -0.008714
    18  C   -0.013766  -0.007090  -0.015702  -0.131108   0.376038   0.490574
    19  O    0.010513  -0.000351  -0.001258  -0.002755  -0.036303  -0.044725
    20  H   -0.000039  -0.000609   0.000406   0.000041  -0.000189  -0.000040
    21  H   -0.000270  -0.000548   0.000026  -0.000138   0.002067  -0.000277
    22  H   -0.000236  -0.000059   0.000029   0.000123   0.000180   0.001787
    23  H   -0.000061  -0.000011   0.000304  -0.000188   0.000015  -0.000008
    24  H    0.000023  -0.000055  -0.001551  -0.000003   0.000039   0.000004
    25  H    0.000001   0.000007  -0.000035  -0.000013  -0.000008   0.000018
    26  H   -0.000001  -0.000001  -0.000006  -0.000008  -0.000002   0.000002
    27  H    0.000000   0.000000  -0.000001   0.000000   0.000000   0.000000
    28  H    0.000000   0.000000   0.000000   0.000000   0.000000   0.000000
    29  H    0.000000   0.000000   0.000000   0.000000   0.000000   0.000000
    30  H   -0.000003  -0.000026   0.000031   0.000001   0.000000   0.000001
    31  H    0.000000   0.000000   0.000000   0.000000   0.000000   0.000000
    32  H    0.000000   0.000000  -0.000003   0.000000   0.000000   0.000000
    33  H   -0.000001   0.000003   0.000000   0.000008  -0.000478   0.000634
    34  H    0.000000   0.000000   0.000000   0.000000  -0.000008  -0.000004
    35  H    0.000000  -0.000001   0.000000   0.000001  -0.000002   0.000028
    36  H   -0.000002  -0.000039  -0.000002   0.000001  -0.000230   0.000038
    37  H    0.469940  -0.022115  -0.023271  -0.001773   0.001016   0.000043
    38  H   -0.022115   0.474392  -0.021108  -0.000335   0.000876   0.000073
    39  H   -0.023271  -0.021108   0.467779   0.000438   0.000173  -0.000304
    40  H   -0.001773  -0.000335   0.000438   0.430679  -0.001161   0.000988
    41  H    0.001016   0.000876   0.000173  -0.001161   0.498749  -0.036853
    42  H    0.000043   0.000073  -0.000304   0.000988  -0.036853   0.479574
    43  H    0.000074  -0.000048  -0.000060  -0.002266  -0.001530  -0.003696
              43
     1  C    0.000240
     2  C    0.001543
     3  C   -0.002056
     4  C   -0.020242
     5  C   -0.002195
     6  C   -0.000611
     7  C   -0.000009
     8  C    0.000024
     9  C    0.000007
    10  C   -0.000516
    11  O    0.000000
    12  C   -0.000006
    13  C   -0.000034
    14  O   -0.000005
    15  C    0.002333
    16  C   -0.009472
    17  O   -0.001218
    18  C    0.050461
    19  O    0.257796
    20  H    0.000000
    21  H    0.000095
    22  H   -0.000014
    23  H    0.000004
    24  H    0.000000
    25  H    0.000000
    26  H    0.000000
    27  H    0.000000
    28  H    0.000000
    29  H    0.000000
    30  H    0.000000
    31  H    0.000000
    32  H    0.000000
    33  H    0.000012
    34  H    0.000000
    35  H   -0.000001
    36  H    0.000002
    37  H    0.000074
    38  H   -0.000048
    39  H   -0.000060
    40  H   -0.002266
    41  H   -0.001530
    42  H   -0.003696
    43  H    0.403947
 Mulliken charges:
               1
     1  C    0.582009
     2  C   -0.415861
     3  C   -0.559630
     4  C    0.181958
     5  C   -0.379418
     6  C   -0.963645
     7  C    0.134208
     8  C    0.190741
     9  C   -0.682186
    10  C    0.738005
    11  O   -0.422761
    12  C   -0.913556
    13  C   -0.746731
    14  O   -0.273588
    15  C    0.120867
    16  C   -0.649766
    17  O   -0.308928
    18  C   -0.519794
    19  O   -0.407637
    20  H    0.261469
    21  H    0.175156
    22  H    0.205736
    23  H    0.198710
    24  H    0.200322
    25  H    0.201845
    26  H    0.200014
    27  H    0.194778
    28  H    0.267602
    29  H    0.241546
    30  H    0.195490
    31  H    0.187960
    32  H    0.187892
    33  H    0.205217
    34  H    0.210596
    35  H    0.207568
    36  H    0.292347
    37  H    0.198942
    38  H    0.200259
    39  H    0.211815
    40  H    0.292426
    41  H    0.209969
    42  H    0.220610
    43  H    0.327443
 Sum of Mulliken charges =   0.00000
 Mulliken charges with hydrogens summed into heavy atoms:
               1
     1  C    0.582009
     2  C   -0.415861
     3  C   -0.123005
     4  C    0.387694
     5  C    0.019615
     6  C   -0.561786
     7  C    0.328985
     8  C    0.190741
     9  C   -0.173038
    10  C    0.738005
    11  O   -0.422761
    12  C   -0.342214
    13  C   -0.123350
    14  O    0.018759
    15  C    0.120867
    16  C   -0.038750
    17  O   -0.016502
    18  C   -0.089215
    19  O   -0.080194
 Electronic spatial extent (au):  <R**2>=           5690.9347
 Charge=              0.0000 electrons
 Dipole moment (field-independent basis, Debye):
    X=              6.2278    Y=             -5.8102    Z=              0.1214  Tot=              8.5181
 Quadrupole moment (field-independent basis, Debye-Ang):
   XX=           -149.1822   YY=           -106.2156   ZZ=           -117.8304
   XY=             -7.4765   XZ=             -4.4350   YZ=             10.4462
 Traceless Quadrupole moment (field-independent basis, Debye-Ang):
   XX=            -24.7728   YY=             18.1938   ZZ=              6.5790
   XY=             -7.4765   XZ=             -4.4350   YZ=             10.4462
 Octapole moment (field-independent basis, Debye-Ang**2):
  XXX=            158.5571  YYY=            -37.5760  ZZZ=             -6.6429  XYY=             28.8958
  XXY=            -81.2945  XXZ=             -2.4326  XZZ=             22.5289  YZZ=             -8.7089
  YYZ=            -12.7775  XYZ=              2.6627
 Hexadecapole moment (field-independent basis, Debye-Ang**3):
 XXXX=          -5343.6149 YYYY=          -1975.5010 ZZZZ=           -622.5537 XXXY=             -8.6362
 XXXZ=           -320.1104 YYYX=           -113.8365 YYYZ=             18.9186 ZZZX=             -7.0643
 ZZZY=              6.7836 XXYY=          -1082.0779 XXZZ=           -888.1852 YYZZ=           -454.7769
 XXYZ=            149.7908 YYXZ=              3.2257 ZZXY=            -37.6340
 N-N= 1.591674444928D+03 E-N=-5.252292850566D+03  KE= 8.827906159016D+02
 1\1\GINC-SNODE43\SP\RmPW1PW91\6-311+G(d,p)\C15H24O4\ROOT\25-Jan-2024\0
 \\# nmr=giao mpw1pw91/6-311+g(d,p) scrf(smd,solvent=methanol,read) gue
 ss=read geom=check\\NMR calculation\\0,1\C,0,1.8596345196,-0.548367820
 5,-0.1298999515\C,0,1.031257516,0.4688330032,0.209515569\C,0,-0.400041
 7695,0.3915002559,0.6663704163\C,0,-1.3404995907,-0.4740323561,-0.2095
 211382\C,0,-1.0208255512,-1.9807457962,-0.1042240802\C,0,0.2613867125,
 -2.4284697612,-0.824788911\C,0,1.6122225399,-2.0353043101,-0.193829404
 6\C,0,3.2025578753,-0.0065516948,-0.4037206522\C,0,3.2049198709,1.4801
 652011,-0.1027305813\C,0,1.7254575617,1.8378388004,0.1170697991\O,0,4.
 1775282324,-0.6516157334,-0.7909374236\C,0,1.8417757403,-2.6850249281,
 1.1871108362\C,0,1.1532972742,2.6862406654,-1.024445304\O,0,1.61556948
 02,2.5515784201,1.3629903938\C,0,-2.8421778258,-0.1872798646,0.0927568
 151\C,0,-3.2655201545,-0.5600796084,1.5212235729\O,0,-3.5930626452,-0.
 9846905234,-0.8474346361\C,0,-3.2042720021,1.280720998,-0.2108799188\O
 ,0,-4.6388282802,1.370391527,-0.2261899639\H,0,-0.406569099,-0.0035477
 499,1.6923784098\H,0,-0.791743046,1.4096571512,0.7416628449\H,0,-1.197
 0549551,-0.1765967072,-1.258265608\H,0,-1.853570837,-2.5375465627,-0.5
 461548656\H,0,-0.9795972663,-2.2768696313,0.9520769787\H,0,0.234841602
 2,-2.0565862706,-1.8588247309\H,0,0.2462498626,-3.5247923451,-0.894528
 7397\H,0,2.3900722838,-2.4370704671,-0.8573844247\H,0,3.768398759,1.64
 86720308,0.8230197668\H,0,3.6937590972,2.0490250317,-0.8998356029\H,0,
 1.1422975262,-2.3086028786,1.9416753878\H,0,2.8581500995,-2.4819610421
 ,1.5444073083\H,0,1.7185254097,-3.7733901621,1.1237503913\H,0,0.082316
 7039,2.8743024789,-0.8821724771\H,0,1.6690325776,3.6526086843,-1.05786
 40588\H,0,1.2861049907,2.1870286924,-1.9902260103\H,0,0.7403502258,2.9
 742665495,1.394578456\H,0,-4.3274377357,-0.3346778615,1.6690509984\H,0
 ,-2.6969626862,-0.0003936529,2.2725914457\H,0,-3.1214716938,-1.6291611
 844,1.7051742435\H,0,-4.460866614,-0.5396565402,-0.9057255117\H,0,-2.8
 012023198,1.9657488322,0.5442046994\H,0,-2.7995509578,1.5598403375,-1.
 1916147264\H,0,-4.8864514312,2.0957967928,-0.8214096113\\Version=ES64L
 -G09RevD.01\State=1-A\HF=-887.0176762\RMSD=8.523e-09\Dipole=-2.4470497
 ,2.2887452,0.0688126\Quadrupole=-18.3134342,13.4074594,4.9059748,-5.62
 60665,3.7188853,-7.7497542\PG=C01 [X(C15H24O4)]\\@


 A great many people think they are thinking when they
 are merely rearranging their prejudices.
                               -- William James
 Job cpu time:       0 days  1 hours  4 minutes 52.8 seconds.
 File lengths (MBytes):  RWF=    325 Int=      0 D2E=      0 Chk=    483 Scr=      1
 Normal termination of Gaussian 09 at Thu Jan 25 17:23:19 2024.
