# Supplementary material for: New patchoulol- and guaiane-type sesquiterpenoids from Sanguisorba officinalis with anti-melanogenic activity
Source: Nat Prod Bioprospect. 2026 May 12;16(1):63. doi: 10.1007/s13659-026-00616-0 (PMC13161421; doi:10.1007/s13659-026-00616-0)
Supplement: Supplementary file 2 — Additional file 2. It includes the calculated NMR data of compound 11. [file 13659_2026_616_MOESM2_ESM.zip › New folder/11S-nmr-35.log]

 Entering Gaussian System, Link 0=/gpfs/home/zhengshan/software/Gaussian/g09/g09
 Input=DY-202A-7R_35-2.gjf
 Output=DY-202A-7R_35-2.log
 Initial command:
 /gpfs/home/zhengshan/software/Gaussian/g09/l1.exe "/gpfs/home/zhengshan/software/Gaussian/g09/scratch/zhengshan/%J/Gau-214149.inp" -scrdir="/gpfs/home/zhengshan/software/Gaussian/g09/scratch/zhengshan/%J/"
 Entering Link 1 = /gpfs/home/zhengshan/software/Gaussian/g09/l1.exe PID=    214154.
  
 Copyright (c) 1988,1990,1992,1993,1995,1998,2003,2009,2013,
            Gaussian, Inc.  All Rights Reserved.
  
 This is part of the Gaussian(R) 09 program.  It is based on
 the Gaussian(R) 03 system (copyright 2003, Gaussian, Inc.),
 the Gaussian(R) 98 system (copyright 1998, Gaussian, Inc.),
 the Gaussian(R) 94 system (copyright 1995, Gaussian, Inc.),
 the Gaussian 92(TM) system (copyright 1992, Gaussian, Inc.),
 the Gaussian 90(TM) system (copyright 1990, Gaussian, Inc.),
 the Gaussian 88(TM) system (copyright 1988, Gaussian, Inc.),
 the Gaussian 86(TM) system (copyright 1986, Carnegie Mellon
 University), and the Gaussian 82(TM) system (copyright 1983,
 Carnegie Mellon University). Gaussian is a federally registered
 trademark of Gaussian, Inc.
  
 This software contains proprietary and confidential information,
 including trade secrets, belonging to Gaussian, Inc.
  
 This software is provided under written license and may be
 used, copied, transmitted, or stored only in accord with that
 written license.
  
 The following legend is applicable only to US Government
 contracts under FAR:
  
                    RESTRICTED RIGHTS LEGEND
  
 Use, reproduction and disclosure by the US Government is
 subject to restrictions as set forth in subparagraphs (a)
 and (c) of the Commercial Computer Software - Restricted
 Rights clause in FAR 52.227-19.
  
 Gaussian, Inc.
 340 Quinnipiac St., Bldg. 40, Wallingford CT 06492
  
  
 ---------------------------------------------------------------
 Warning -- This program may not be used in any manner that
 competes with the business of Gaussian, Inc. or will provide
 assistance to any competitor of Gaussian, Inc.  The licensee
 of this program is prohibited from giving any competitor of
 Gaussian, Inc. access to this program.  By using this program,
 the user acknowledges that Gaussian, Inc. is engaged in the
 business of creating and licensing software in the field of
 computational chemistry and represents and warrants to the
 licensee that it is not a competitor of Gaussian, Inc. and that
 it will not use this program in any manner prohibited above.
 ---------------------------------------------------------------
  

 Cite this work as:
 Gaussian 09, Revision D.01,
 M. J. Frisch, G. W. Trucks, H. B. Schlegel, G. E. Scuseria, 
 M. A. Robb, J. R. Cheeseman, G. Scalmani, V. Barone, B. Mennucci, 
 G. A. Petersson, H. Nakatsuji, M. Caricato, X. Li, H. P. Hratchian, 
 A. F. Izmaylov, J. Bloino, G. Zheng, J. L. Sonnenberg, M. Hada, 
 M. Ehara, K. Toyota, R. Fukuda, J. Hasegawa, M. Ishida, T. Nakajima, 
 Y. Honda, O. Kitao, H. Nakai, T. Vreven, J. A. Montgomery, Jr., 
 J. E. Peralta, F. Ogliaro, M. Bearpark, J. J. Heyd, E. Brothers, 
 K. N. Kudin, V. N. Staroverov, T. Keith, R. Kobayashi, J. Normand, 
 K. Raghavachari, A. Rendell, J. C. Burant, S. S. Iyengar, J. Tomasi, 
 M. Cossi, N. Rega, J. M. Millam, M. Klene, J. E. Knox, J. B. Cross, 
 V. Bakken, C. Adamo, J. Jaramillo, R. Gomperts, R. E. Stratmann, 
 O. Yazyev, A. J. Austin, R. Cammi, C. Pomelli, J. W. Ochterski, 
 R. L. Martin, K. Morokuma, V. G. Zakrzewski, G. A. Voth, 
 P. Salvador, J. J. Dannenberg, S. Dapprich, A. D. Daniels, 
 O. Farkas, J. B. Foresman, J. V. Ortiz, J. Cioslowski, 
 and D. J. Fox, Gaussian, Inc., Wallingford CT, 2013.
 
 ******************************************
 Gaussian 09:  ES64L-G09RevD.01 24-Apr-2013
                25-Jan-2024 
 ******************************************
 %chk=DY-202A-7R_35.chk
 %mem=16GB
 %nprocshared=4
 Will use up to    4 processors via shared memory.
 ----------------------------------------------------------------------
 # nmr=giao mpw1pw91/6-311+g(d,p) scrf(smd,solvent=methanol,read) guess
 =read geom=check
 ----------------------------------------------------------------------
 1/29=2,38=1,40=2/1;
 2/12=2,40=1/2;
 3/5=4,6=6,7=111,11=2,14=-4,16=1,25=1,30=1,70=32203,72=3,74=-7,116=-2/1,2,8,3;
 4/5=1/1;
 5/5=2,38=6,53=3/2;
 8/6=1,10=90,11=11/1;
 10/13=100,45=16/2;
 6/7=2,8=2,9=2,10=2,28=1/1;
 99/9=1/99;
 ---------------
 NMR calculation
 ---------------
 Structure from the checkpoint file:  "DY-202A-7R_35.chk"
 Charge =  0 Multiplicity = 1
 Redundant internal coordinates found in file.
 C,0,1.7590816643,-0.5954586861,-0.0542874182
 C,0,0.9444128306,0.428015615,0.2926046795
 C,0,-0.486767584,0.3334694423,0.7378240477
 C,0,-1.4230315586,-0.2264864774,-0.3664052279
 C,0,-0.920551727,-1.5687682623,-0.9759433013
 C,0,-0.0273217847,-2.440971487,-0.0734114063
 C,0,1.4740230589,-2.0779986506,-0.1097765319
 C,0,3.0709465975,-0.0545467252,-0.451750438
 C,0,3.0804460349,1.4446724319,-0.2016956598
 C,0,1.6149563636,1.7934914134,0.1403016354
 O,0,4.0088213728,-0.701580627,-0.9197100149
 C,0,2.2490692793,-2.8310916475,0.9894138219
 C,0,0.9390269999,2.6330827959,-0.9526560451
 O,0,1.4849573721,2.45648412,1.4113852259
 C,0,-2.9138393389,-0.2990828977,0.098833537
 C,0,-3.1921561069,-1.379948287,1.1429851241
 O,0,-3.7274638984,-0.6435482274,-1.0452667403
 C,0,-3.4187413165,1.0504273944,0.6302390054
 O,0,-3.1813149937,2.0533975623,-0.3654986102
 H,0,-0.5416223691,-0.296868542,1.632997009
 H,0,-0.8244602936,1.3275241758,1.0390518193
 H,0,-1.4239864883,0.5125196764,-1.176274277
 H,0,-0.3660379108,-1.3519269981,-1.8981279385
 H,0,-1.7945693318,-2.145071257,-1.2953358887
 H,0,-0.1120552342,-3.4876388193,-0.3925364843
 H,0,-0.3867903782,-2.4192196384,0.9626070093
 H,0,1.8734131308,-2.4220452151,-1.0762836041
 H,0,3.7279226894,1.6582655728,0.657049508
 H,0,3.483450372,1.9825385966,-1.0661403989
 H,0,1.9235152746,-2.513382298,1.9877365477
 H,0,3.3270811513,-2.6542499652,0.9119254039
 H,0,2.0773383078,-3.9113971957,0.9065532687
 H,0,-0.1237335729,2.7826359311,-0.7338822896
 H,0,1.4195457966,3.6180505518,-1.0126768864
 H,0,1.0310003103,2.1525212124,-1.9328425712
 H,0,1.7732051115,3.3775407139,1.2892511657
 H,0,-4.2576014586,-1.3855043362,1.4003440173
 H,0,-2.6223823296,-1.2071253301,2.0611579336
 H,0,-2.936103737,-2.3720972332,0.7591034922
 H,0,-3.6977700905,0.1271170105,-1.6403434425
 H,0,-4.4952255848,0.957363216,0.8255411572
 H,0,-2.9265650412,1.3124881337,1.5756986877
 H,0,-3.6857215889,2.8440032376,-0.1131589215
 Recover connectivity data from disk.
                          Input orientation:                          
 ---------------------------------------------------------------------
 Center     Atomic      Atomic             Coordinates (Angstroms)
 Number     Number       Type             X           Y           Z
 ---------------------------------------------------------------------
      1          6           0        1.759082   -0.595459   -0.054287
      2          6           0        0.944413    0.428016    0.292605
      3          6           0       -0.486768    0.333469    0.737824
      4          6           0       -1.423032   -0.226486   -0.366405
      5          6           0       -0.920552   -1.568768   -0.975943
      6          6           0       -0.027322   -2.440971   -0.073411
      7          6           0        1.474023   -2.077999   -0.109777
      8          6           0        3.070947   -0.054547   -0.451750
      9          6           0        3.080446    1.444672   -0.201696
     10          6           0        1.614956    1.793491    0.140302
     11          8           0        4.008821   -0.701581   -0.919710
     12          6           0        2.249069   -2.831092    0.989414
     13          6           0        0.939027    2.633083   -0.952656
     14          8           0        1.484957    2.456484    1.411385
     15          6           0       -2.913839   -0.299083    0.098834
     16          6           0       -3.192156   -1.379948    1.142985
     17          8           0       -3.727464   -0.643548   -1.045267
     18          6           0       -3.418741    1.050427    0.630239
     19          8           0       -3.181315    2.053398   -0.365499
     20          1           0       -0.541622   -0.296869    1.632997
     21          1           0       -0.824460    1.327524    1.039052
     22          1           0       -1.423986    0.512520   -1.176274
     23          1           0       -0.366038   -1.351927   -1.898128
     24          1           0       -1.794569   -2.145071   -1.295336
     25          1           0       -0.112055   -3.487639   -0.392536
     26          1           0       -0.386790   -2.419220    0.962607
     27          1           0        1.873413   -2.422045   -1.076284
     28          1           0        3.727923    1.658266    0.657050
     29          1           0        3.483450    1.982539   -1.066140
     30          1           0        1.923515   -2.513382    1.987737
     31          1           0        3.327081   -2.654250    0.911925
     32          1           0        2.077338   -3.911397    0.906553
     33          1           0       -0.123734    2.782636   -0.733882
     34          1           0        1.419546    3.618051   -1.012677
     35          1           0        1.031000    2.152521   -1.932843
     36          1           0        1.773205    3.377541    1.289251
     37          1           0       -4.257601   -1.385504    1.400344
     38          1           0       -2.622382   -1.207125    2.061158
     39          1           0       -2.936104   -2.372097    0.759103
     40          1           0       -3.697770    0.127117   -1.640343
     41          1           0       -4.495226    0.957363    0.825541
     42          1           0       -2.926565    1.312488    1.575699
     43          1           0       -3.685722    2.844003   -0.113159
 ---------------------------------------------------------------------
                    Distance matrix (angstroms):
                    1          2          3          4          5
     1  C    0.000000
     2  C    1.353336   0.000000
     3  C    2.556206   1.501811   0.000000
     4  C    3.218603   2.543120   1.552245   0.000000
     5  C    2.996200   3.012383   2.596859   1.557480   0.000000
     6  C    2.568564   3.051118   2.926895   2.633969   1.540507
     7  C    1.510716   2.592779   3.221538   3.447736   2.596834
     8  C    1.473619   2.304143   3.771336   4.498076   4.301128
     9  C    2.435132   2.416725   3.852594   4.806372   5.068359
    10  C    2.401191   1.528839   2.627916   3.683264   4.356558
    11  O    2.412788   3.483718   4.901945   5.480592   5.005387
    12  C    2.515443   3.579029   4.190769   4.701759   3.937332
    13  C    3.450078   2.532395   3.190429   3.755016   4.595011
    14  O    3.396718   2.378769   2.974655   4.337657   5.261983
    15  C    4.684813   3.930945   2.588264   1.563402   2.596236
    16  C    5.153993   4.593809   3.227860   2.595869   3.112185
    17  O    5.575530   4.976402   3.825714   2.438278   2.956280
    18  C    5.476072   4.420238   3.020277   2.570344   3.959919
    19  O    5.614340   4.482923   3.381724   2.879137   4.313210
    20  H    2.868680   2.128476   1.096207   2.186194   2.927095
    21  H    3.401168   2.120191   1.092208   2.179116   3.529582
    22  H    3.552238   2.788200   2.138740   1.096366   2.150660
    23  H    2.913439   3.112039   3.131035   2.174862   1.097693
    24  H    4.070619   4.079749   3.462261   2.163774   1.094552
    25  H    3.461253   4.113137   4.002373   3.514891   2.162428
    26  H    2.994152   3.213682   2.763661   2.765529   2.183150
    27  H    2.096179   3.295412   4.056390   4.023798   2.923079
    28  H    3.075973   3.065006   4.418735   5.579613   5.889714
    29  H    3.262417   3.272528   4.662226   5.426139   5.658193
    30  H    2.806302   3.533261   3.933994   4.687350   4.214785
    31  H    2.762392   3.944747   4.847909   5.485593   4.773333
    32  H    3.466980   4.526694   4.962056   5.239425   4.244885
    33  H    3.926623   2.781879   2.880300   3.298186   4.430376
    34  H    4.334450   3.479344   4.181717   4.824767   5.690386
    35  H    3.407413   2.816741   3.570018   3.759744   4.309548
    36  H    4.194046   3.221785   3.831177   5.093735   6.070700
    37  H    6.240240   5.619332   4.196783   3.535465   4.100759
    38  H    4.903720   4.303893   2.947116   2.879784   3.500142
    39  H    5.085550   4.807979   3.649629   2.856537   2.778160
    40  H    5.728431   5.037528   4.001100   2.631043   3.321204
    41  H    6.503977   5.491256   4.057668   3.501516   4.733390
    42  H    5.315299   4.172900   2.759189   2.898417   4.340116
    43  H    6.440438   5.238300   4.154547   3.822539   5.278552
                    6          7          8          9         10
     6  C    0.000000
     7  C    1.545027   0.000000
     8  C    3.929050   2.600282   0.000000
     9  C    4.977239   3.872758   1.519959   0.000000
    10  C    4.546804   3.882118   2.426042   1.544764   0.000000
    11  O    4.475729   2.995951   1.231766   2.446186   3.616573
    12  C    2.542390   1.541449   3.234446   4.515760   4.744456
    13  C    5.239554   4.815699   3.466892   2.561628   1.535041
    14  O    5.336355   4.782843   3.505982   2.484226   1.439483
    15  C    3.598519   4.739346   6.015031   6.249997   4.989046
    16  C    3.552684   4.881589   6.597448   7.009436   5.846745
    17  O    4.226853   5.476153   6.849640   7.170768   5.990508
    18  C    4.917999   5.854384   6.671411   6.564067   5.111780
    19  O    5.498394   6.229446   6.598609   6.293412   4.829866
    20  H    2.788102   3.205076   4.177984   4.417968   3.353890
    21  H    4.009310   4.266195   4.393951   4.098960   2.641142
    22  H    3.448201   4.030715   4.588128   4.701981   3.550977
    23  H    2.151822   2.666684   3.948172   4.751537   4.239480
    24  H    2.168829   3.477606   5.362385   6.152080   5.403536
    25  H    1.097512   2.140720   4.682000   5.878450   5.581830
    26  H    1.096825   2.174641   4.421315   5.320431   4.736044
    27  H    2.149164   1.100916   2.725652   4.144073   4.395182
    28  H    5.607065   4.430322   2.143544   1.096490   2.179436
    29  H    5.733975   4.630377   2.167337   1.094978   2.232154
    30  H    2.838898   2.188873   3.648776   4.668865   4.696529
    31  H    3.502627   2.193118   2.946807   4.254662   4.827958
    32  H    2.748104   2.181345   4.208033   5.560748   5.774660
    33  H    5.266079   5.154426   4.281960   3.512853   2.183036
    34  H    6.299793   5.767423   4.065678   2.853043   2.167155
    35  H    5.067317   4.627865   3.350547   2.774554   2.183537
    36  H    6.241300   5.640009   4.061335   2.769076   1.963247
    37  H    4.602307   5.967540   7.675241   8.026417   6.795635
    38  H    3.579539   4.717193   6.329071   6.683920   5.536102
    39  H    3.026357   4.504516   6.551478   7.189557   6.200580
    40  H    4.745792   5.826887   6.874684   7.053359   5.845730
    41  H    5.684977   6.761669   7.739664   7.660515   6.205078
    42  H    5.021318   5.805291   6.476842   6.265843   4.787186
    43  H    6.427786   7.130854   7.359946   6.909920   5.409714
                   11         12         13         14         15
    11  O    0.000000
    12  C    3.358020   0.000000
    13  C    4.532627   5.945170   0.000000
    14  O    4.666612   5.359140   2.432677   0.000000
    15  C    7.008756   5.818920   4.954574   5.354004   0.000000
    16  C    7.521235   5.633501   6.128850   6.055216   1.528392
    17  O    7.737522   6.681633   5.702721   6.543292   1.445547
    18  C    7.787205   6.878901   4.899030   5.160760   1.535739
    19  O    7.719787   7.428533   4.202143   5.009380   2.412739
    20  H    5.233225   3.824192   4.178820   3.425943   2.825080
    21  H    5.595947   5.171376   2.963321   2.597420   2.809869
    22  H    5.572725   5.418605   3.182864   4.351659   2.122324
    23  H    4.529862   4.167087   4.298536   5.374296   3.404061
    24  H    5.992003   4.694861   5.515499   6.265457   2.569853
    25  H    5.002165   2.813494   6.235523   6.413827   4.272976
    26  H    5.080827   2.667979   5.563433   5.241882   3.409848
    27  H    2.746722   2.139052   5.142245   5.489940   5.367090
    28  H    2.852008   4.738333   3.364426   2.497412   6.946641
    29  H    2.738969   5.377735   2.628722   3.218188   6.891174
    30  H    4.010533   1.097075   6.008430   5.022359   5.645447
    31  H    2.762712   1.095165   6.093878   5.455500   6.719897
    32  H    4.167588   1.097004   6.898016   6.415270   6.213942
    33  H    5.408540   6.333552   1.095303   2.701191   4.239705
    34  H    5.037083   6.803522   1.097571   2.688790   5.946227
    35  H    4.247323   5.904208   1.095520   3.388559   5.069500
    36  H    5.149439   6.234057   2.505238   0.972805   6.074787
    37  H    8.613022   6.677975   6.977865   6.909268   2.163316
    38  H    7.287936   5.245659   6.042674   5.542064   2.181789
    39  H    7.337644   5.210541   6.557331   6.579244   2.175739
    40  H    7.784446   7.143635   5.315324   6.449780   1.954720
    41  H    8.838372   7.737232   5.958282   6.192993   2.146519
    42  H    7.640885   6.655838   4.804097   4.560401   2.185967
    43  H    8.510445   8.285174   4.705055   5.404658   3.243414
                   16         17         18         19         20
    16  C    0.000000
    17  O    2.370081   0.000000
    18  C    2.494188   2.402537   0.000000
    19  O    3.750134   2.834410   1.433113   0.000000
    20  H    2.904910   4.176466   3.331448   4.060260   0.000000
    21  H    3.598221   4.081291   2.640872   2.838031   1.752547
    22  H    3.476611   2.580633   2.744427   2.473836   3.053798
    23  H    4.151638   3.539542   4.634970   4.676641   3.689556
    24  H    2.912743   2.460323   4.069028   4.518274   3.682508
    25  H    4.035741   4.646083   5.707389   6.334364   3.803726
    26  H    2.997115   4.283067   4.619702   5.438523   2.231092
    27  H    5.627709   5.876550   6.555699   6.788599   4.205826
    28  H    7.573267   7.986177   7.172516   6.995663   4.796252
    29  H    7.794246   7.674246   7.168458   6.701867   5.355581
    30  H    5.307388   6.680491   6.563783   7.242409   3.334018
    31  H    6.646630   7.592110   7.701305   8.133448   4.587380
    32  H    5.850787   6.941482   7.409652   8.052970   4.522333
    33  H    5.501359   4.982225   3.964650   3.164854   3.906417
    34  H    7.134050   6.682364   5.718469   4.902540   5.115893
    35  H    6.306672   5.590061   5.252066   4.495553   4.603028
    36  H    6.878220   7.202534   5.727658   5.388768   4.356360
    37  H    1.096101   2.610087   2.688961   4.012809   3.879144
    38  H    1.094327   3.344951   2.788953   4.102691   2.311158
    39  H    1.094206   2.621046   3.458789   4.572730   3.286914
    40  H    3.205278   0.974127   2.466962   2.366963   4.566814
    41  H    2.694770   2.579205   1.098008   2.084761   4.225643
    42  H    2.739889   3.367043   1.097637   2.093345   2.877718
    43  H    4.434329   3.610205   1.959804   0.971164   4.774882
                   21         22         23         24         25
    21  H    0.000000
    22  H    2.435433   0.000000
    23  H    4.002079   2.261966   0.000000
    24  H    4.295276   2.685944   1.741591   0.000000
    25  H    5.073732   4.282135   2.625372   2.334178   0.000000
    26  H    3.772995   3.774346   3.053416   2.674940   1.747402
    27  H    5.080594   4.415259   2.614521   3.684941   2.354800
    28  H    4.580339   5.587126   5.687768   6.983917   6.505951
    29  H    4.839315   5.124063   5.160371   6.704266   6.580596
    30  H    4.817046   5.511154   4.657357   4.973768   3.280003
    31  H    5.753780   6.079609   4.819914   5.600229   3.771448
    32  H    5.990350   6.014024   4.515220   4.791648   2.580823
    33  H    2.398263   2.653261   4.302184   5.233471   6.279570
    34  H    3.806792   4.213877   5.354718   6.604847   7.295286
    35  H    3.599376   3.047780   3.772808   5.182621   5.957392
    36  H    3.318589   4.950676   6.091273   7.064584   7.315279
    37  H    4.390617   4.274439   5.101501   3.729633   4.981861
    38  H    3.271341   3.856721   4.559386   3.582048   4.186060
    39  H    4.269029   3.788562   3.834953   2.361221   3.247454
    40  H    4.108046   2.352443   3.654376   2.983964   5.242216
    41  H    3.695555   3.692920   5.459065   4.627825   6.360341
    42  H    2.169576   3.235900   5.071773   4.634541   5.902257
    43  H    3.437167   3.417817   5.640234   5.464875   7.275908
                   26         27         28         29         30
    26  H    0.000000
    27  H    3.043945   0.000000
    28  H    5.800872   4.805475   0.000000
    29  H    6.202423   4.689636   1.770396   0.000000
    30  H    2.529282   3.065791   4.735954   5.654455   0.000000
    31  H    3.721646   2.473872   4.338597   5.043511   1.774038
    32  H    2.881261   2.488252   5.814450   6.372374   1.773997
    33  H    5.477826   5.585207   4.246664   3.709761   6.296527
    34  H    6.604031   6.057458   3.457940   2.633906   6.844774
    35  H    5.594155   4.729695   3.771634   2.606641   6.159398
    36  H    6.194732   6.264263   2.678900   3.227823   5.934092
    37  H    4.030305   6.693089   8.578206   8.794950   6.310574
    38  H    2.770173   5.615314   7.106923   7.565391   4.730421
    39  H    2.557857   5.148067   7.788677   7.969005   5.014519
    40  H    4.921562   6.152599   7.922332   7.439236   7.192639
    41  H    5.319712   7.456333   8.254685   8.263699   7.388979
    42  H    4.555434   6.634722   6.726491   6.965384   6.191150
    43  H    6.304105   7.717697   7.547272   7.283359   8.036099
                   31         32         33         34         35
    31  H    0.000000
    32  H    1.772655   0.000000
    33  H    6.646543   7.235042   0.000000
    34  H    6.832608   7.797995   1.776895   0.000000
    35  H    6.039018   6.777027   1.779877   1.773541   0.000000
    36  H    6.240145   7.305311   2.836434   2.341323   3.526107
    37  H    7.705562   6.837794   6.246373   7.942810   7.183110
    38  H    6.229849   5.543787   5.474823   7.004853   6.370751
    39  H    6.271399   5.246502   6.058854   7.615298   6.592167
    40  H    7.974874   7.493207   4.543918   6.226356   5.152581
    41  H    8.616246   8.179853   4.987320   6.741129   6.290966
    42  H    7.435301   7.264694   3.918082   5.559135   5.355170
    43  H    8.970005   8.938015   3.616189   5.241377   5.102633
                   36         37         38         39         40
    36  H    0.000000
    37  H    7.685673   0.000000
    38  H    6.398140   1.772692   0.000000
    39  H    7.450972   1.769438   1.775085   0.000000
    40  H    7.005665   3.441978   4.078943   3.547330   0.000000
    41  H    6.735392   2.424024   3.117579   3.677034   2.721366
    42  H    5.141433   3.013564   2.583921   3.774002   3.513231
    43  H    5.661386   4.528407   4.719109   5.341392   3.116714
                   41         42         43
    41  H    0.000000
    42  H    1.774696   0.000000
    43  H    2.257402   2.402935   0.000000
 Stoichiometry    C15H24O4
 Framework group  C1[X(C15H24O4)]
 Deg. of freedom   123
 Full point group                 C1      NOp   1
 Largest Abelian subgroup         C1      NOp   1
 Largest concise Abelian subgroup C1      NOp   1
                         Standard orientation:                         
 ---------------------------------------------------------------------
 Center     Atomic      Atomic             Coordinates (Angstroms)
 Number     Number       Type             X           Y           Z
 ---------------------------------------------------------------------
      1          6           0        1.799961   -0.556953   -0.042131
      2          6           0        0.961730    0.446767    0.306343
      3          6           0       -0.474893    0.320592    0.725427
      4          6           0       -1.382402   -0.238155   -0.403153
      5          6           0       -0.846241   -1.561890   -1.024441
      6          6           0        0.046760   -2.432512   -0.120158
      7          6           0        1.541912   -2.043148   -0.125184
      8          6           0        3.108672    0.012662   -0.408689
      9          6           0        3.087663    1.507739   -0.135598
     10          6           0        1.610713    1.825826    0.186486
     11          8           0        4.065519   -0.610704   -0.870323
     12          6           0        2.311354   -2.799800    0.975499
     13          6           0        0.938738    2.670567   -0.904941
     14          8           0        1.447650    2.466569    1.465146
     15          6           0       -2.879358   -0.343729    0.035257
     16          6           0       -3.156291   -1.445393    1.057816
     17          8           0       -3.667368   -0.684304   -1.127780
     18          6           0       -3.416747    0.988410    0.578503
     19          8           0       -3.180144    2.010739   -0.397549
     20          1           0       -0.533810   -0.324485    1.609776
     21          1           0       -0.835001    1.303848    1.035987
     22          1           0       -1.382624    0.513267   -1.201516
     23          1           0       -0.280108   -1.321150   -1.933544
     24          1           0       -1.704500   -2.148146   -1.367573
     25          1           0       -0.014208   -3.475382   -0.456669
     26          1           0       -0.330491   -2.433132    0.909747
     27          1           0        1.963548   -2.365131   -1.089843
     28          1           0        3.716691    1.719060    0.737305
     29          1           0        3.495728    2.065901   -0.984665
     30          1           0        1.963455   -2.503369    1.972830
     31          1           0        3.387255   -2.603185    0.919245
     32          1           0        2.160011   -3.881486    0.873182
     33          1           0       -0.130027    2.798318   -0.702183
     34          1           0        1.402863    3.664501   -0.941625
     35          1           0        1.055673    2.207012   -1.890642
     36          1           0        1.721731    3.394258    1.362086
     37          1           0       -4.225673   -1.473358    1.296729
     38          1           0       -2.605233   -1.277100    1.988172
     39          1           0       -2.876436   -2.426865    0.663251
     40          1           0       -3.641135    0.095947   -1.710398
     41          1           0       -4.494581    0.873738    0.753847
     42          1           0       -2.945288    1.244151    1.536172
     43          1           0       -3.702524    2.788486   -0.141839
 ---------------------------------------------------------------------
 Rotational constants (GHZ):      0.5513055      0.2798068      0.2123923
 Standard basis: 6-311+G(d,p) (5D, 7F)
 There are   581 symmetry adapted cartesian basis functions of A   symmetry.
 There are   562 symmetry adapted basis functions of A   symmetry.
   562 basis functions,   876 primitive gaussians,   581 cartesian basis functions
    73 alpha electrons       73 beta electrons
       nuclear repulsion energy      1609.8707461426 Hartrees.
 NAtoms=   43 NActive=   43 NUniq=   43 SFac= 1.00D+00 NAtFMM=   60 NAOKFM=F Big=F
 Integral buffers will be    131072 words long.
 Raffenetti 2 integral format.
 Two-electron integral symmetry is turned on.
 Using the following non-standard input for PCM:
 --- end of non-standard input.
 ------------------------------------------------------------------------------
 Polarizable Continuum Model (PCM)
 =================================
 Model                : PCM (using non-symmetric T matrix).
 Atomic radii         : SMD-Coulomb.
 Polarization charges : Total charges.
 Charge compensation  : None.
 Solution method      : On-the-fly selection.
 Cavity type          : VdW (van der Waals Surface) (Alpha=1.000).
 Cavity algorithm     : GePol (No added spheres)
                        Default sphere list used, NSphG=   43.
                        Lebedev-Laikov grids with approx.  5.0 points / Ang**2.
                        Smoothing algorithm: Karplus/York (Gamma=1.0000).
                        Polarization charges: spherical gaussians, with
                                              point-specific exponents (IZeta= 3).
                        Self-potential: point-specific (ISelfS= 7).
                        Self-field    : sphere-specific E.n sum rule (ISelfD= 2).
 Solvent              : Methanol, Eps=  32.613000 Eps(inf)=   1.765709
 ------------------------------------------------------------------------------
 ------------------------------------------------------------------------------
 Atomic radii for non-electrostatic terms: SMD-CDS.
 ------------------------------------------------------------------------------
 Nuclear repulsion after PCM non-electrostatic terms =     1609.8719850432 Hartrees.
 One-electron integrals computed using PRISM.
 NBasis=   562 RedAO= T EigKep=  1.50D-06  NBF=   562
 NBsUse=   560 1.00D-06 EigRej=  7.64D-07 NBFU=   560
 Initial guess from the checkpoint file:  "DY-202A-7R_35.chk"
 B after Tr=     0.000000    0.000000    0.000000
         Rot=    1.000000    0.000000    0.000000    0.000000 Ang=   0.00 deg.
 Requested convergence on RMS density matrix=1.00D-08 within 128 cycles.
 Requested convergence on MAX density matrix=1.00D-06.
 Requested convergence on             energy=1.00D-06.
 No special actions if energy rises.
 Inv3:  Mode=1 IEnd=    21579372.
 Iteration    1 A*A^-1 deviation from unit magnitude is 5.00D-15 for   2664.
 Iteration    1 A*A^-1 deviation from orthogonality  is 3.02D-15 for   1771    661.
 Iteration    1 A^-1*A deviation from unit magnitude is 5.55D-15 for    665.
 Iteration    1 A^-1*A deviation from orthogonality  is 3.15D-12 for   2273   2218.
 Error on total polarization charges =  0.06943
 SCF Done:  E(RmPW1PW91) =  -887.015831103     A.U. after   13 cycles
            NFock= 13  Conv=0.46D-08     -V/T= 2.0048
 SMD-CDS (non-electrostatic) energy       (kcal/mol) =       0.78
 (included in total energy above)
 DoSCS=F DFT=T ScalE2(SS,OS)=  1.000000  1.000000
 Range of M.O.s used for correlation:     1   560
 NBasis=   562 NAE=    73 NBE=    73 NFC=     0 NFV=     0
 NROrb=    560 NOA=    73 NOB=    73 NVA=   487 NVB=   487

 **** Warning!!: The largest alpha MO coefficient is  0.13135110D+03

 NEqPCM:  Using equilibrium solvation (IEInf=0, Eps=  32.6130, EpsInf=   1.7657)
          Differentiating once with respect to magnetic field using GIAOs.
          Electric field/nuclear overlap derivatives assumed to be zero.
 FoFJK:  IHMeth= 1 ICntrl=    6127 DoSepK=F KAlg= 0 I1Cent=   0 FoldK=F
 IRaf=         1 NMat=   1 IRICut=       1 DoRegI=T DoRafI=F ISym2E= 0.
          There are     3 degrees of freedom in the 1st order CPHF.  IDoFFX=0 NUNeed=     3.
      3 vectors produced by pass  0 Test12= 1.19D-12 3.33D-08 XBig12= 2.73D+02 2.15D+00.
 AX will form     3 AO Fock derivatives at one time.
      3 vectors produced by pass  1 Test12= 1.19D-12 3.33D-08 XBig12= 6.88D-01 2.08D-01.
      3 vectors produced by pass  2 Test12= 1.19D-12 3.33D-08 XBig12= 4.64D-03 3.34D-02.
      3 vectors produced by pass  3 Test12= 1.19D-12 3.33D-08 XBig12= 3.37D-05 1.39D-03.
      3 vectors produced by pass  4 Test12= 1.19D-12 3.33D-08 XBig12= 1.77D-07 8.97D-05.
      3 vectors produced by pass  5 Test12= 1.19D-12 3.33D-08 XBig12= 7.37D-10 4.69D-06.
      3 vectors produced by pass  6 Test12= 1.19D-12 3.33D-08 XBig12= 2.43D-12 4.38D-07.
 InvSVY:  IOpt=1 It=  1 EMax= 1.07D-14
 Solved reduced A of dimension    21 with     3 vectors.
 Calculating GIAO nuclear magnetic shielding tensors.
 SCF GIAO Magnetic shielding tensor (ppm):
      1  C    Isotropic =    36.5447   Anisotropy =   142.4564
   XX=   -11.1157   YX=   -36.2247   ZX=    44.7475
   XY=   -33.4177   YY=     2.7049   ZY=    -3.9007
   XZ=    39.0382   YZ=     0.6652   ZZ=   118.0449
   Eigenvalues:   -46.0833    24.2018   131.5157
      2  C    Isotropic =    -2.8564   Anisotropy =   194.9443
   XX=   -55.3235   YX=   -42.3128   ZX=    50.3960
   XY=   -40.7573   YY=   -59.6690   ZY=     3.6930
   XZ=    69.7860   YZ=    -1.4493   ZZ=   106.4234
   Eigenvalues:  -108.2217   -27.4539   127.1065
      3  C    Isotropic =   160.1148   Anisotropy =    23.0944
   XX=   172.3847   YX=     1.2955   ZX=     2.8483
   XY=     3.0114   YY=   143.0983   ZY=     4.8918
   XZ=     7.3113   YZ=     5.3275   ZZ=   164.8615
   Eigenvalues:   141.9245   162.9089   175.5111
      4  C    Isotropic =   143.4142   Anisotropy =    33.8144
   XX=   163.0407   YX=     3.4166   ZX=    10.0364
   XY=     0.0146   YY=   131.8346   ZY=     8.8436
   XZ=     6.6787   YZ=    10.9800   ZZ=   135.3673
   Eigenvalues:   123.0919   141.1935   165.9571
      5  C    Isotropic =   162.2319   Anisotropy =    21.5196
   XX=   162.6505   YX=   -12.8752   ZX=     3.2045
   XY=   -11.0151   YY=   164.9417   ZY=    -1.9604
   XZ=     4.9413   YZ=    -0.5745   ZZ=   159.1033
   Eigenvalues:   151.1637   158.9536   176.5782
      6  C    Isotropic =   156.7990   Anisotropy =    28.2027
   XX=   173.8869   YX=    -6.8629   ZX=    10.2678
   XY=     0.4244   YY=   149.2656   ZY=    -6.8461
   XZ=    -0.1312   YZ=    -7.0504   ZZ=   147.2443
   Eigenvalues:   141.1355   153.6605   175.6008
      7  C    Isotropic =   151.1869   Anisotropy =    18.3903
   XX=   156.4472   YX=    -1.1377   ZX=     8.0872
   XY=     4.1658   YY=   148.5445   ZY=    -1.9891
   XZ=    11.5143   YZ=   -10.4598   ZZ=   148.5691
   Eigenvalues:   138.3405   151.7731   163.4471
      8  C    Isotropic =   -32.2499   Anisotropy =   157.3190
   XX=   -69.0666   YX=   -13.0684   ZX=    52.3497
   XY=   -20.6123   YY=   -80.3936   ZY=   -21.3254
   XZ=    41.0698   YZ=   -19.8336   ZZ=    52.7103
   Eigenvalues:   -93.9043   -75.4749    72.6294
      9  C    Isotropic =   131.0801   Anisotropy =    32.2208
   XX=   139.8172   YX=   -15.8951   ZX=     3.0393
   XY=   -12.2678   YY=   135.9465   ZY=     3.5450
   XZ=    -5.3862   YZ=     6.0063   ZZ=   117.4767
   Eigenvalues:   115.9871   124.6927   152.5607
     10  C    Isotropic =   105.2483   Anisotropy =    37.8643
   XX=    99.3560   YX=     3.6719   ZX=     2.4084
   XY=     3.2396   YY=   100.4033   ZY=    18.5148
   XZ=    -3.3657   YZ=    23.0962   ZZ=   115.9855
   Eigenvalues:    85.2866    99.9670   130.4911
     11  O    Isotropic =  -166.9095   Anisotropy =   797.2930
   XX=  -440.7107   YX=   107.6796   ZX=   317.8272
   XY=    66.6482   YY=  -297.7579   ZY=  -145.6035
   XZ=   261.4327   YZ=  -160.6679   ZZ=   237.7401
   Eigenvalues:  -608.6183  -256.7294   364.6191
     12  C    Isotropic =   167.1086   Anisotropy =    34.9852
   XX=   166.3216   YX=    -8.2560   ZX=    11.4176
   XY=   -10.4446   YY=   165.4302   ZY=    -9.9520
   XZ=    15.0063   YZ=   -13.9238   ZZ=   169.5740
   Eigenvalues:   154.3215   156.5723   190.4321
     13  C    Isotropic =   160.7039   Anisotropy =    38.9088
   XX=   149.8658   YX=   -10.5773   ZX=    12.4681
   XY=   -12.7180   YY=   157.7499   ZY=   -13.7636
   XZ=     8.9230   YZ=    -9.6452   ZZ=   174.4959
   Eigenvalues:   141.3600   154.1085   186.6431
     14  O    Isotropic =   244.8477   Anisotropy =    64.0534
   XX=   222.6780   YX=    10.2845   ZX=    20.8862
   XY=     2.2033   YY=   240.7263   ZY=    23.3094
   XZ=     8.8628   YZ=    22.8545   ZZ=   271.1389
   Eigenvalues:   218.4709   228.5224   287.5500
     15  C    Isotropic =   106.7255   Anisotropy =    41.8184
   XX=   112.7486   YX=     7.7597   ZX=    17.3198
   XY=     4.7598   YY=    92.1757   ZY=     6.1432
   XZ=    18.9245   YZ=     9.9929   ZZ=   115.2523
   Eigenvalues:    89.6072    95.9649   134.6045
     16  C    Isotropic =   170.7346   Anisotropy =    30.7325
   XX=   162.7052   YX=     5.5970   ZX=    -2.6287
   XY=     0.5039   YY=   175.8465   ZY=   -15.3179
   XZ=     0.1129   YZ=   -16.8850   ZZ=   173.6519
   Eigenvalues:   158.2828   162.6980   191.2229
     17  O    Isotropic =   261.0321   Anisotropy =    74.1338
   XX=   285.5732   YX=    13.8750   ZX=    31.1668
   XY=    -3.5139   YY=   220.0974   ZY=   -23.6110
   XZ=    23.4446   YZ=   -20.8319   ZZ=   277.4258
   Eigenvalues:   209.7196   262.9221   310.4547
     18  C    Isotropic =   115.8161   Anisotropy =    51.6570
   XX=    97.6385   YX=     0.7087   ZX=    -4.1975
   XY=     7.1164   YY=   141.2542   ZY=   -17.5152
   XZ=   -10.0501   YZ=   -19.0951   ZZ=   108.5557
   Eigenvalues:    93.4232   103.7710   150.2541
     19  O    Isotropic =   317.0754   Anisotropy =    89.6516
   XX=   310.2616   YX=   -30.8220   ZX=   -18.4251
   XY=   -33.9706   YY=   355.2270   ZY=     4.6994
   XZ=   -16.4051   YZ=    23.3690   ZZ=   285.7377
   Eigenvalues:   276.5784   297.8048   376.8432
     20  H    Isotropic =    28.9506   Anisotropy =     4.2014
   XX=    28.5753   YX=     0.3132   ZX=     0.3314
   XY=     0.0453   YY=    27.5955   ZY=    -0.9312
   XZ=    -0.6476   YZ=    -3.2490   ZZ=    30.6809
   Eigenvalues:    26.5365    28.5637    31.7515
     21  H    Isotropic =    29.1635   Anisotropy =     6.8343
   XX=    31.5891   YX=     0.8000   ZX=    -0.0345
   XY=     2.2780   YY=    31.3777   ZY=     2.9127
   XZ=    -0.1700   YZ=     3.9605   ZZ=    24.5236
   Eigenvalues:    23.0412    30.7295    33.7197
     22  H    Isotropic =    29.3787   Anisotropy =     4.4290
   XX=    29.5568   YX=    -0.9743   ZX=    -0.8027
   XY=    -0.6794   YY=    31.2643   ZY=    -2.0778
   XZ=     0.6708   YZ=    -2.0186   ZZ=    27.3148
   Eigenvalues:    26.3964    29.4083    32.3313
     23  H    Isotropic =    30.3326   Anisotropy =     7.0994
   XX=    28.8812   YX=    -1.4826   ZX=    -2.3071
   XY=    -1.4021   YY=    27.8264   ZY=    -0.3673
   XZ=    -1.9268   YZ=     0.5633   ZZ=    34.2901
   Eigenvalues:    26.6260    29.3062    35.0655
     24  H    Isotropic =    29.6340   Anisotropy =     7.1524
   XX=    32.6621   YX=    -0.3872   ZX=     2.6726
   XY=    -0.0915   YY=    29.4861   ZY=     3.0186
   XZ=     3.4504   YZ=     4.4714   ZZ=    26.7539
   Eigenvalues:    23.3582    31.1416    34.4023
     25  H    Isotropic =    30.0035   Anisotropy =     9.0364
   XX=    29.6646   YX=     0.1118   ZX=     1.4259
   XY=    -0.0102   YY=    35.7421   ZY=     1.7970
   XZ=     2.1572   YZ=     1.7042   ZZ=    24.6038
   Eigenvalues:    23.8040    30.1788    36.0278
     26  H    Isotropic =    29.9331   Anisotropy =     4.4362
   XX=    31.6373   YX=    -2.2191   ZX=    -1.8693
   XY=    -2.0314   YY=    28.7305   ZY=    -2.7820
   XZ=    -1.7007   YZ=    -1.8439   ZZ=    29.4315
   Eigenvalues:    25.4890    31.4198    32.8906
     27  H    Isotropic =    29.1597   Anisotropy =     7.0845
   XX=    30.1043   YX=    -0.2022   ZX=    -2.9263
   XY=    -1.7960   YY=    27.0003   ZY=     1.5296
   XZ=    -2.8125   YZ=     2.8846   ZZ=    30.3746
   Eigenvalues:    25.8556    27.7409    33.8828
     28  H    Isotropic =    29.0499   Anisotropy =     6.7293
   XX=    32.3335   YX=     0.6389   ZX=     2.2872
   XY=     0.3354   YY=    26.9910   ZY=     0.8414
   XZ=     2.4323   YZ=     2.4848   ZZ=    27.8252
   Eigenvalues:    25.4886    28.1250    33.5361
     29  H    Isotropic =    29.0419   Anisotropy =     5.6708
   XX=    31.0676   YX=    -0.4476   ZX=    -2.2370
   XY=     0.3902   YY=    28.1275   ZY=    -1.9324
   XZ=    -2.9940   YZ=    -2.4727   ZZ=    27.9306
   Eigenvalues:    25.1366    29.1667    32.8224
     30  H    Isotropic =    30.9601   Anisotropy =     6.8920
   XX=    28.9625   YX=    -1.9142   ZX=     1.1180
   XY=    -1.4166   YY=    28.4995   ZY=    -0.6586
   XZ=    -0.4476   YZ=    -0.9519   ZZ=    35.4183
   Eigenvalues:    27.0313    30.2943    35.5548
     31  H    Isotropic =    30.4410   Anisotropy =     9.5772
   XX=    36.3512   YX=    -0.8608   ZX=     0.6918
   XY=    -1.1561   YY=    28.0674   ZY=    -1.8138
   XZ=     2.3754   YZ=    -3.1317   ZZ=    26.9043
   Eigenvalues:    24.9151    29.5821    36.8258
     32  H    Isotropic =    30.7218   Anisotropy =    10.3388
   XX=    28.5274   YX=    -2.5713   ZX=     1.4373
   XY=    -1.6527   YY=    36.7601   ZY=    -0.9810
   XZ=     0.9386   YZ=    -2.3887   ZZ=    26.8780
   Eigenvalues:    26.2241    28.3271    37.6143
     33  H    Isotropic =    29.8341   Anisotropy =     7.1178
   XX=    34.5768   YX=     0.3560   ZX=    -0.6066
   XY=    -0.4348   YY=    29.3973   ZY=    -1.7897
   XZ=     0.8349   YZ=    -3.0590   ZZ=    25.5282
   Eigenvalues:    24.3604    30.5625    34.5793
     34  H    Isotropic =    30.1431   Anisotropy =     9.2253
   XX=    28.3251   YX=     1.3589   ZX=    -0.0921
   XY=     2.4509   YY=    34.7474   ZY=    -2.3785
   XZ=    -0.1822   YZ=    -3.7987   ZZ=    27.3567
   Eigenvalues:    26.0922    28.0437    36.2933
     35  H    Isotropic =    30.6224   Anisotropy =     7.8506
   XX=    27.7984   YX=     0.3515   ZX=     0.3109
   XY=     0.4742   YY=    28.2563   ZY=    -0.3493
   XZ=     0.1287   YZ=    -0.7406   ZZ=    35.8126
   Eigenvalues:    27.5286    28.4825    35.8561
     36  H    Isotropic =    29.4188   Anisotropy =    17.2167
   XX=    23.3811   YX=     4.7254   ZX=    -0.2367
   XY=     4.4697   YY=    38.8121   ZY=     2.8396
   XZ=     0.2253   YZ=     4.3799   ZZ=    26.0631
   Eigenvalues:    21.8532    25.5065    40.8966
     37  H    Isotropic =    30.9468   Anisotropy =    10.4786
   XX=    35.4871   YX=     1.7306   ZX=    -3.6228
   XY=     2.1655   YY=    29.0083   ZY=    -1.7563
   XZ=    -4.1188   YZ=    -2.1788   ZZ=    28.3449
   Eigenvalues:    26.1813    28.7265    37.9325
     38  H    Isotropic =    30.6261   Anisotropy =     7.3578
   XX=    29.9144   YX=     1.1063   ZX=     1.0543
   XY=     0.4585   YY=    27.2083   ZY=    -2.2466
   XZ=     1.5555   YZ=    -2.0572   ZZ=    34.7556
   Eigenvalues:    26.2973    30.0497    35.5313
     39  H    Isotropic =    30.4659   Anisotropy =     7.0596
   XX=    29.7902   YX=     0.0675   ZX=    -2.3633
   XY=    -0.5029   YY=    35.1469   ZY=     0.3000
   XZ=    -2.0000   YZ=    -1.1954   ZZ=    26.4604
   Eigenvalues:    25.3557    30.8697    35.1722
     40  H    Isotropic =    29.1119   Anisotropy =    15.7736
   XX=    22.7416   YX=    -0.7501   ZX=     4.0847
   XY=    -0.0033   YY=    31.5821   ZY=    -5.9574
   XZ=     4.9136   YZ=    -7.0383   ZZ=    33.0118
   Eigenvalues:    20.5956    27.1124    39.6276
     41  H    Isotropic =    28.1706   Anisotropy =     6.4640
   XX=    30.1916   YX=    -1.3140   ZX=    -3.2272
   XY=     0.5152   YY=    28.4924   ZY=    -1.8295
   XZ=    -4.2563   YZ=    -2.3691   ZZ=    25.8278
   Eigenvalues:    22.9373    29.0946    32.4799
     42  H    Isotropic =    27.6797   Anisotropy =     2.8581
   XX=    26.2245   YX=     0.0844   ZX=    -0.4965
   XY=    -0.8885   YY=    27.7378   ZY=     0.3067
   XZ=    -0.3517   YZ=     1.4010   ZZ=    29.0767
   Eigenvalues:    26.1073    27.3467    29.5851
     43  H    Isotropic =    29.9149   Anisotropy =    22.8538
   XX=    27.4334   YX=    -9.6911   ZX=    -3.1738
   XY=   -10.0638   YY=    39.2596   ZY=     1.6289
   XZ=    -3.1112   YZ=     0.6229   ZZ=    23.0516
   Eigenvalues:    20.0831    24.5107    45.1508
 End of Minotr F.D. properties file   721 does not exist.
 End of Minotr F.D. properties file   722 does not exist.
 End of Minotr F.D. properties file   788 does not exist.

 **********************************************************************

            Population analysis using the SCF density.

 **********************************************************************

 Orbital symmetries:
       Occupied  (A) (A) (A) (A) (A) (A) (A) (A) (A) (A) (A) (A)
                 (A) (A) (A) (A) (A) (A) (A) (A) (A) (A) (A) (A)
                 (A) (A) (A) (A) (A) (A) (A) (A) (A) (A) (A) (A)
                 (A) (A) (A) (A) (A) (A) (A) (A) (A) (A) (A) (A)
                 (A) (A) (A) (A) (A) (A) (A) (A) (A) (A) (A) (A)
                 (A) (A) (A) (A) (A) (A) (A) (A) (A) (A) (A) (A)
                 (A)
       Virtual   (A) (A) (A) (A) (A) (A) (A) (A) (A) (A) (A) (A)
                 (A) (A) (A) (A) (A) (A) (A) (A) (A) (A) (A) (A)
                 (A) (A) (A) (A) (A) (A) (A) (A) (A) (A) (A) (A)
                 (A) (A) (A) (A) (A) (A) (A) (A) (A) (A) (A) (A)
                 (A) (A) (A) (A) (A) (A) (A) (A) (A) (A) (A) (A)
                 (A) (A) (A) (A) (A) (A) (A) (A) (A) (A) (A) (A)
                 (A) (A) (A) (A) (A) (A) (A) (A) (A) (A) (A) (A)
                 (A) (A) (A) (A) (A) (A) (A) (A) (A) (A) (A) (A)
                 (A) (A) (A) (A) (A) (A) (A) (A) (A) (A) (A) (A)
                 (A) (A) (A) (A) (A) (A) (A) (A) (A) (A) (A) (A)
                 (A) (A) (A) (A) (A) (A) (A) (A) (A) (A) (A) (A)
                 (A) (A) (A) (A) (A) (A) (A) (A) (A) (A) (A) (A)
                 (A) (A) (A) (A) (A) (A) (A) (A) (A) (A) (A) (A)
                 (A) (A) (A) (A) (A) (A) (A) (A) (A) (A) (A) (A)
                 (A) (A) (A) (A) (A) (A) (A) (A) (A) (A) (A) (A)
                 (A) (A) (A) (A) (A) (A) (A) (A) (A) (A) (A) (A)
                 (A) (A) (A) (A) (A) (A) (A) (A) (A) (A) (A) (A)
                 (A) (A) (A) (A) (A) (A) (A) (A) (A) (A) (A) (A)
                 (A) (A) (A) (A) (A) (A) (A) (A) (A) (A) (A) (A)
                 (A) (A) (A) (A) (A) (A) (A) (A) (A) (A) (A) (A)
                 (A) (A) (A) (A) (A) (A) (A) (A) (A) (A) (A) (A)
                 (A) (A) (A) (A) (A) (A) (A) (A) (A) (A) (A) (A)
                 (A) (A) (A) (A) (A) (A) (A) (A) (A) (A) (A) (A)
                 (A) (A) (A) (A) (A) (A) (A) (A) (A) (A) (A) (A)
                 (A) (A) (A) (A) (A) (A) (A) (A) (A) (A) (A) (A)
                 (A) (A) (A) (A) (A) (A) (A) (A) (A) (A) (A) (A)
                 (A) (A) (A) (A) (A) (A) (A) (A) (A) (A) (A) (A)
                 (A) (A) (A) (A) (A) (A) (A) (A) (A) (A) (A) (A)
                 (A) (A) (A) (A) (A) (A) (A) (A) (A) (A) (A) (A)
                 (A) (A) (A) (A) (A) (A) (A) (A) (A) (A) (A) (A)
                 (A) (A) (A) (A) (A) (A) (A) (A) (A) (A) (A) (A)
                 (A) (A) (A) (A) (A) (A) (A) (A) (A) (A) (A) (A)
                 (A) (A) (A) (A) (A) (A) (A) (A) (A) (A) (A) (A)
                 (A) (A) (A) (A) (A) (A) (A) (A) (A) (A) (A) (A)
                 (A) (A) (A) (A) (A) (A) (A) (A) (A) (A) (A) (A)
                 (A) (A) (A) (A) (A) (A) (A) (A) (A) (A) (A) (A)
                 (A) (A) (A) (A) (A) (A) (A) (A) (A) (A) (A) (A)
                 (A) (A) (A) (A) (A) (A) (A) (A) (A) (A) (A) (A)
                 (A) (A) (A) (A) (A) (A) (A) (A) (A) (A) (A) (A)
                 (A) (A) (A) (A) (A) (A) (A) (A) (A) (A) (A) (A)
                 (A) (A) (A) (A) (A) (A) (A)
 The electronic state is 1-A.
 Alpha  occ. eigenvalues --  -19.22470 -19.22465 -19.21765 -19.21099 -10.32739
 Alpha  occ. eigenvalues --  -10.30730 -10.29465 -10.27448 -10.26532 -10.24450
 Alpha  occ. eigenvalues --  -10.24163 -10.23962 -10.23445 -10.23404 -10.22303
 Alpha  occ. eigenvalues --  -10.22180 -10.22052 -10.21681 -10.21544  -1.07279
 Alpha  occ. eigenvalues --   -1.06537  -1.05992  -1.04177  -0.89091  -0.83814
 Alpha  occ. eigenvalues --   -0.81859  -0.77809  -0.76561  -0.74684  -0.71347
 Alpha  occ. eigenvalues --   -0.69838  -0.68565  -0.65536  -0.62220  -0.59696
 Alpha  occ. eigenvalues --   -0.58302  -0.56800  -0.53543  -0.52872  -0.51814
 Alpha  occ. eigenvalues --   -0.50450  -0.49536  -0.48614  -0.47027  -0.46448
 Alpha  occ. eigenvalues --   -0.46011  -0.45645  -0.44945  -0.44671  -0.42448
 Alpha  occ. eigenvalues --   -0.41820  -0.41448  -0.40516  -0.40354  -0.39514
 Alpha  occ. eigenvalues --   -0.39161  -0.38641  -0.38374  -0.38097  -0.37523
 Alpha  occ. eigenvalues --   -0.36234  -0.36219  -0.35318  -0.34977  -0.33834
 Alpha  occ. eigenvalues --   -0.33217  -0.32259  -0.31723  -0.30834  -0.29895
 Alpha  occ. eigenvalues --   -0.28878  -0.26969  -0.26551
 Alpha virt. eigenvalues --   -0.05262   0.00528   0.01593   0.01961   0.02267
 Alpha virt. eigenvalues --    0.02840   0.03686   0.04196   0.04398   0.04702
 Alpha virt. eigenvalues --    0.04882   0.05646   0.06055   0.06157   0.06594
 Alpha virt. eigenvalues --    0.07018   0.07611   0.07786   0.08496   0.08932
 Alpha virt. eigenvalues --    0.09295   0.09628   0.09914   0.10290   0.10598
 Alpha virt. eigenvalues --    0.11040   0.11307   0.12210   0.12221   0.12641
 Alpha virt. eigenvalues --    0.13327   0.13609   0.14163   0.14376   0.14576
 Alpha virt. eigenvalues --    0.14987   0.15191   0.15875   0.15888   0.16737
 Alpha virt. eigenvalues --    0.17130   0.17196   0.17411   0.17919   0.18119
 Alpha virt. eigenvalues --    0.18417   0.18659   0.19180   0.19457   0.19493
 Alpha virt. eigenvalues --    0.19786   0.20133   0.20561   0.20799   0.20875
 Alpha virt. eigenvalues --    0.21203   0.21544   0.21806   0.22029   0.22201
 Alpha virt. eigenvalues --    0.22994   0.23108   0.23346   0.23791   0.23822
 Alpha virt. eigenvalues --    0.24319   0.24635   0.24939   0.25070   0.25567
 Alpha virt. eigenvalues --    0.26010   0.26378   0.26445   0.26452   0.26980
 Alpha virt. eigenvalues --    0.27054   0.27378   0.28058   0.28166   0.28284
 Alpha virt. eigenvalues --    0.28849   0.29336   0.29912   0.30567   0.30819
 Alpha virt. eigenvalues --    0.31116   0.31468   0.31659   0.31880   0.32259
 Alpha virt. eigenvalues --    0.32436   0.32500   0.33275   0.33442   0.33940
 Alpha virt. eigenvalues --    0.34418   0.35001   0.35152   0.36069   0.36633
 Alpha virt. eigenvalues --    0.36960   0.37164   0.37493   0.38233   0.38551
 Alpha virt. eigenvalues --    0.38592   0.39361   0.39660   0.41054   0.41515
 Alpha virt. eigenvalues --    0.42660   0.42771   0.43116   0.44130   0.44632
 Alpha virt. eigenvalues --    0.44949   0.45762   0.46713   0.47492   0.47863
 Alpha virt. eigenvalues --    0.48894   0.49343   0.49991   0.51014   0.51851
 Alpha virt. eigenvalues --    0.52818   0.53518   0.53795   0.54396   0.56141
 Alpha virt. eigenvalues --    0.56468   0.56871   0.57086   0.57905   0.58870
 Alpha virt. eigenvalues --    0.59325   0.60258   0.60560   0.61102   0.61862
 Alpha virt. eigenvalues --    0.62209   0.63649   0.64141   0.64287   0.66248
 Alpha virt. eigenvalues --    0.66584   0.67007   0.67616   0.67988   0.68722
 Alpha virt. eigenvalues --    0.69263   0.69627   0.69779   0.70058   0.70597
 Alpha virt. eigenvalues --    0.71145   0.71654   0.71748   0.72186   0.73002
 Alpha virt. eigenvalues --    0.73250   0.73841   0.74161   0.74996   0.75422
 Alpha virt. eigenvalues --    0.75841   0.76086   0.76609   0.77202   0.77409
 Alpha virt. eigenvalues --    0.78667   0.78910   0.79816   0.80217   0.80631
 Alpha virt. eigenvalues --    0.80850   0.81900   0.82181   0.83029   0.83640
 Alpha virt. eigenvalues --    0.84297   0.86614   0.87058   0.88142   0.91190
 Alpha virt. eigenvalues --    0.91885   0.92439   0.93023   0.94660   0.96083
 Alpha virt. eigenvalues --    0.97413   0.98109   1.00117   1.01029   1.01831
 Alpha virt. eigenvalues --    1.03935   1.05601   1.07669   1.08383   1.08593
 Alpha virt. eigenvalues --    1.10179   1.12658   1.13835   1.14707   1.15188
 Alpha virt. eigenvalues --    1.17149   1.17709   1.18008   1.19855   1.20996
 Alpha virt. eigenvalues --    1.21510   1.21872   1.22060   1.23778   1.24780
 Alpha virt. eigenvalues --    1.25182   1.26362   1.28013   1.28340   1.29464
 Alpha virt. eigenvalues --    1.31270   1.31875   1.32081   1.34122   1.35605
 Alpha virt. eigenvalues --    1.36021   1.37375   1.38113   1.40494   1.41803
 Alpha virt. eigenvalues --    1.42815   1.43816   1.43885   1.45136   1.46710
 Alpha virt. eigenvalues --    1.47736   1.48582   1.49502   1.49815   1.50658
 Alpha virt. eigenvalues --    1.51105   1.51646   1.52196   1.53377   1.54562
 Alpha virt. eigenvalues --    1.55128   1.55802   1.56208   1.57976   1.58567
 Alpha virt. eigenvalues --    1.59300   1.60040   1.60663   1.60973   1.61647
 Alpha virt. eigenvalues --    1.62217   1.62890   1.63511   1.64002   1.64763
 Alpha virt. eigenvalues --    1.64870   1.66275   1.66668   1.67303   1.68278
 Alpha virt. eigenvalues --    1.68574   1.69668   1.70480   1.70804   1.71803
 Alpha virt. eigenvalues --    1.72243   1.72909   1.73505   1.73898   1.74851
 Alpha virt. eigenvalues --    1.75990   1.76202   1.77094   1.79379   1.79493
 Alpha virt. eigenvalues --    1.80681   1.81213   1.81540   1.82380   1.82822
 Alpha virt. eigenvalues --    1.84065   1.86086   1.86672   1.87111   1.87643
 Alpha virt. eigenvalues --    1.88162   1.89419   1.90038   1.92173   1.92743
 Alpha virt. eigenvalues --    1.93630   1.95689   1.95999   1.96784   1.98047
 Alpha virt. eigenvalues --    1.99066   2.00132   2.01049   2.02497   2.03792
 Alpha virt. eigenvalues --    2.05884   2.07191   2.07748   2.09235   2.10088
 Alpha virt. eigenvalues --    2.10827   2.11470   2.13162   2.13309   2.14034
 Alpha virt. eigenvalues --    2.15682   2.16194   2.17428   2.17704   2.18483
 Alpha virt. eigenvalues --    2.20347   2.21290   2.21613   2.23106   2.25256
 Alpha virt. eigenvalues --    2.26605   2.28055   2.28659   2.30514   2.32098
 Alpha virt. eigenvalues --    2.32900   2.34806   2.35749   2.36870   2.37611
 Alpha virt. eigenvalues --    2.41109   2.42657   2.44412   2.45605   2.47217
 Alpha virt. eigenvalues --    2.49035   2.49285   2.50835   2.52347   2.53000
 Alpha virt. eigenvalues --    2.53101   2.54238   2.55098   2.56086   2.57758
 Alpha virt. eigenvalues --    2.58116   2.58385   2.60016   2.60954   2.62225
 Alpha virt. eigenvalues --    2.62762   2.64094   2.65184   2.65848   2.66690
 Alpha virt. eigenvalues --    2.67048   2.68017   2.68761   2.69354   2.70478
 Alpha virt. eigenvalues --    2.70867   2.71742   2.72635   2.73582   2.74787
 Alpha virt. eigenvalues --    2.76393   2.76966   2.77732   2.80413   2.81804
 Alpha virt. eigenvalues --    2.82376   2.84219   2.85323   2.86200   2.87712
 Alpha virt. eigenvalues --    2.89109   2.90147   2.92014   2.93159   2.93762
 Alpha virt. eigenvalues --    2.94702   2.94942   2.95858   2.97475   2.99975
 Alpha virt. eigenvalues --    3.00483   3.02363   3.03251   3.03961   3.07470
 Alpha virt. eigenvalues --    3.08747   3.09421   3.10536   3.12023   3.13541
 Alpha virt. eigenvalues --    3.14632   3.15538   3.17055   3.18554   3.19174
 Alpha virt. eigenvalues --    3.19467   3.21715   3.23533   3.24491   3.25331
 Alpha virt. eigenvalues --    3.27795   3.30174   3.30583   3.32283   3.34264
 Alpha virt. eigenvalues --    3.35512   3.38153   3.40061   3.40920   3.44816
 Alpha virt. eigenvalues --    3.50824   3.54163   3.60957   3.62064   3.64581
 Alpha virt. eigenvalues --    3.72218   3.77498   3.80591   3.81162   3.83478
 Alpha virt. eigenvalues --    3.84183   3.84484   3.85058   3.85398   3.87110
 Alpha virt. eigenvalues --    3.88038   3.89454   3.91793   3.92465   3.94348
 Alpha virt. eigenvalues --    3.98099   4.05220   4.07814   4.09908   4.13911
 Alpha virt. eigenvalues --    4.15874   4.17082   4.18306   4.28473   4.30938
 Alpha virt. eigenvalues --    4.34161   4.36243   4.37934   4.38244   4.51541
 Alpha virt. eigenvalues --    4.57932   5.11888   5.12059   5.20507   5.20808
 Alpha virt. eigenvalues --    5.27036   5.47017   5.48075   5.48361   5.66670
 Alpha virt. eigenvalues --    5.69854   5.70746   5.77995  23.73380  23.85107
 Alpha virt. eigenvalues --   23.86842  23.93344  23.94880  23.96602  23.97880
 Alpha virt. eigenvalues --   23.99877  24.02992  24.06371  24.07325  24.08138
 Alpha virt. eigenvalues --   24.09802  24.11792  24.28445  50.04608  50.06291
 Alpha virt. eigenvalues --   50.08624  50.13641
          Condensed to atoms (all electrons):
               1          2          3          4          5          6
     1  C   13.511986   3.499050  -2.899891   0.687625  -0.943584   0.555781
     2  C    3.499050  15.634617  -4.493648  -0.819452  -0.889256   0.164950
     3  C   -2.899891  -4.493648  12.783681  -1.912656   0.314235  -0.583947
     4  C    0.687625  -0.819452  -1.912656  13.589577  -2.182667  -0.562051
     5  C   -0.943584  -0.889256   0.314235  -2.182667   9.856960  -0.820713
     6  C    0.555781   0.164950  -0.583947  -0.562051  -0.820713  10.315575
     7  C   -4.706725  -1.773601   1.646623   0.610640   0.307121  -3.802206
     8  C   -2.813468  -1.529558  -1.938602   0.405774  -0.150226  -0.321868
     9  C    1.448791   1.717950  -0.393752   0.174404   0.061365  -0.067034
    10  C   -2.210067  -6.096001   3.423432  -0.475689   0.467712   0.468166
    11  O    0.001643   0.075846   0.021320  -0.008392   0.004977   0.027662
    12  C   -0.239917  -0.021712   0.037109  -0.020071  -0.097110   0.078130
    13  C    0.128371   0.383286  -0.146714  -0.377539  -0.095277  -0.021172
    14  O    0.029424   0.217164  -0.240205   0.068486  -0.005720   0.003015
    15  C   -0.462264  -0.744140   0.442519  -4.020686   0.148435   0.522397
    16  C   -0.064770  -0.205313  -0.082245  -0.190981   0.399323  -0.128160
    17  O    0.007714   0.044200   0.050468  -0.179879  -0.074120   0.025016
    18  C    0.116248   0.463050   0.027456   0.820123  -0.404014   0.047210
    19  O    0.000752   0.014008  -0.042798   0.140680   0.048860  -0.010985
    20  H   -0.018860  -0.018326   0.428192   0.030892  -0.031617  -0.060750
    21  H    0.014427  -0.091287   0.435016  -0.017890   0.025559   0.010289
    22  H    0.005124   0.013031   0.012645   0.536214  -0.129154  -0.038010
    23  H   -0.007645  -0.002763  -0.011593  -0.053678   0.485014  -0.068131
    24  H    0.015873   0.023125   0.005577  -0.105577   0.464103  -0.076900
    25  H    0.012333   0.009461   0.019415   0.010822  -0.082863   0.450454
    26  H   -0.027339  -0.046029  -0.029011   0.015692  -0.020908   0.482226
    27  H   -0.171168  -0.014923   0.005362  -0.013949   0.017052   0.012085
    28  H   -0.021993  -0.000494  -0.001176  -0.000559  -0.000835   0.000223
    29  H    0.020092  -0.039397   0.018853  -0.002155   0.001704   0.000388
    30  H   -0.074414  -0.008668   0.004767   0.000071  -0.006151  -0.042182
    31  H   -0.102464  -0.004122   0.004185  -0.004543   0.006115   0.012841
    32  H    0.115228   0.012703   0.000770   0.001837   0.006045  -0.002688
    33  H   -0.010979  -0.041122   0.038244  -0.022499   0.001522  -0.000693
    34  H    0.006427   0.064215  -0.008916   0.004030   0.000208  -0.000092
    35  H    0.007227  -0.005873  -0.023112   0.009994   0.002830   0.003124
    36  H    0.000756  -0.165793   0.060124  -0.003731   0.004137   0.000116
    37  H    0.000129  -0.000064   0.005925   0.078526  -0.004539  -0.004465
    38  H    0.002705   0.006793   0.014410  -0.041913   0.000211   0.006743
    39  H   -0.003638  -0.000168  -0.017540  -0.081250   0.042818  -0.002233
    40  H   -0.000362  -0.000103   0.007882  -0.039919   0.007311  -0.011766
    41  H   -0.000083  -0.002006   0.004702   0.070334  -0.002657  -0.000936
    42  H   -0.000635   0.003262   0.027856  -0.130353   0.012195   0.002770
    43  H    0.000018   0.007816   0.015514  -0.039120  -0.009773   0.000019
               7          8          9         10         11         12
     1  C   -4.706725  -2.813468   1.448791  -2.210067   0.001643  -0.239917
     2  C   -1.773601  -1.529558   1.717950  -6.096001   0.075846  -0.021712
     3  C    1.646623  -1.938602  -0.393752   3.423432   0.021320   0.037109
     4  C    0.610640   0.405774   0.174404  -0.475689  -0.008392  -0.020071
     5  C    0.307121  -0.150226   0.061365   0.467712   0.004977  -0.097110
     6  C   -3.802206  -0.321868  -0.067034   0.468166   0.027662   0.078130
     7  C   13.617161   0.899589  -0.341278  -0.636689  -0.016273  -0.242311
     8  C    0.899589  13.377811  -3.628997   1.092791   0.262176  -0.051512
     9  C   -0.341278  -3.628997  12.333569  -4.155725  -0.028027  -0.089786
    10  C   -0.636689   1.092791  -4.155725  13.915598  -0.091046   0.003823
    11  O   -0.016273   0.262176  -0.028027  -0.091046   8.210598  -0.040638
    12  C   -0.242311  -0.051512  -0.089786   0.003823  -0.040638   6.420475
    13  C   -0.075214   0.426821  -1.070095  -0.240165  -0.004079   0.013423
    14  O    0.008966   0.033553  -0.159216   0.263626  -0.001218  -0.004879
    15  C   -0.307853  -0.185447   0.054973   0.735829  -0.000204  -0.079925
    16  C    0.034681   0.019745  -0.008117   0.005975   0.000002   0.025129
    17  O   -0.014318  -0.001859   0.001070  -0.004403   0.000003   0.000719
    18  C   -0.002378   0.007117  -0.010621  -0.182639  -0.000042  -0.008458
    19  O   -0.000236   0.000338   0.000012  -0.000793  -0.000001   0.000070
    20  H    0.074722   0.007305   0.005477  -0.017379  -0.000050  -0.002685
    21  H   -0.017664   0.008558  -0.010156   0.032128   0.000060   0.000380
    22  H    0.025744   0.001676  -0.000547  -0.022796   0.000008  -0.000016
    23  H    0.027437   0.012134   0.000333  -0.003500  -0.000140  -0.004267
    24  H    0.005660  -0.003679   0.001597  -0.003415  -0.000017  -0.002763
    25  H   -0.044954  -0.008970   0.001357   0.000189   0.000091  -0.004761
    26  H   -0.023405   0.022872  -0.004757  -0.001390  -0.000052   0.009147
    27  H    0.470749   0.065635  -0.027334   0.026449   0.004440  -0.032247
    28  H    0.007581   0.004229   0.443053  -0.070714  -0.002982  -0.001071
    29  H    0.015168  -0.083236   0.422464  -0.024807  -0.002498  -0.000671
    30  H    0.096477   0.019816  -0.005192   0.003361   0.000013   0.396883
    31  H    0.033305  -0.001141   0.011849  -0.005462   0.003544   0.426735
    32  H   -0.171951  -0.017244   0.000860   0.002574   0.000056   0.421214
    33  H   -0.003985  -0.013392   0.011613   0.001694   0.000068   0.000047
    34  H    0.000589  -0.008886  -0.025459  -0.087183   0.000064   0.000069
    35  H   -0.000582   0.017033   0.013950  -0.043856   0.000020  -0.000300
    36  H   -0.001009  -0.043426   0.052636   0.178580   0.000168   0.000514
    37  H    0.001495   0.000009  -0.000004  -0.000610   0.000000   0.000072
    38  H   -0.004109  -0.000353   0.000232   0.000812   0.000000  -0.000016
    39  H    0.004903  -0.000465   0.000178   0.000784   0.000000  -0.000891
    40  H    0.003694   0.000267  -0.000117  -0.001125   0.000000   0.000178
    41  H    0.000340   0.000003   0.000008   0.000166   0.000000   0.000043
    42  H   -0.002614   0.000038  -0.000031   0.005365   0.000000  -0.000221
    43  H    0.000049   0.000091  -0.000367  -0.002139   0.000000   0.000007
              13         14         15         16         17         18
     1  C    0.128371   0.029424  -0.462264  -0.064770   0.007714   0.116248
     2  C    0.383286   0.217164  -0.744140  -0.205313   0.044200   0.463050
     3  C   -0.146714  -0.240205   0.442519  -0.082245   0.050468   0.027456
     4  C   -0.377539   0.068486  -4.020686  -0.190981  -0.179879   0.820123
     5  C   -0.095277  -0.005720   0.148435   0.399323  -0.074120  -0.404014
     6  C   -0.021172   0.003015   0.522397  -0.128160   0.025016   0.047210
     7  C   -0.075214   0.008966  -0.307853   0.034681  -0.014318  -0.002378
     8  C    0.426821   0.033553  -0.185447   0.019745  -0.001859   0.007117
     9  C   -1.070095  -0.159216   0.054973  -0.008117   0.001070  -0.010621
    10  C   -0.240165   0.263626   0.735829   0.005975  -0.004403  -0.182639
    11  O   -0.004079  -0.001218  -0.000204   0.000002   0.000003  -0.000042
    12  C    0.013423  -0.004879  -0.079925   0.025129   0.000719  -0.008458
    13  C    6.911462  -0.157027  -0.201862   0.007275   0.001845   0.037775
    14  O   -0.157027   7.981026   0.001337   0.000794   0.000018  -0.001314
    15  C   -0.201862   0.001337  12.018487  -0.769206   0.441087  -1.571803
    16  C    0.007275   0.000794  -0.769206   7.535147  -0.268783  -1.047713
    17  O    0.001845   0.000018   0.441087  -0.268783   8.031566  -0.027374
    18  C    0.037775  -0.001314  -1.571803  -1.047713  -0.027374   7.401093
    19  O    0.002867  -0.001424  -0.266557   0.056790   0.011063   0.113716
    20  H   -0.005995   0.000592  -0.034957  -0.011205  -0.000072   0.015737
    21  H    0.004265   0.008137  -0.045666   0.012218  -0.000183  -0.006243
    22  H    0.010615  -0.000141  -0.066177   0.001265  -0.000748   0.001326
    23  H   -0.001809   0.000047   0.002591  -0.010719  -0.000286   0.009746
    24  H   -0.000571   0.000013   0.051976  -0.028926   0.009829   0.005939
    25  H   -0.000244   0.000003  -0.002588  -0.001282   0.000227   0.001187
    26  H    0.000536   0.000060  -0.022732   0.010090   0.000259   0.001439
    27  H    0.002607   0.000013  -0.001174   0.000803   0.000038  -0.000414
    28  H   -0.009482  -0.004829  -0.000343  -0.000030   0.000000   0.000100
    29  H    0.019440   0.001433   0.000014   0.000041   0.000000  -0.000049
    30  H    0.000166   0.000052  -0.000486   0.000073   0.000003   0.000083
    31  H   -0.000157   0.000042   0.000543  -0.000190   0.000000  -0.000004
    32  H   -0.000010  -0.000003   0.000388  -0.000013   0.000000   0.000041
    33  H    0.420148  -0.009883   0.002125   0.000286   0.000006  -0.001922
    34  H    0.441718  -0.005925  -0.001152  -0.000048   0.000008   0.000392
    35  H    0.376431   0.011753   0.005239   0.000147   0.000034  -0.001475
    36  H   -0.055011   0.253291   0.002207  -0.000035   0.000002  -0.001448
    37  H    0.000072  -0.000001  -0.173876   0.466643  -0.003862   0.002271
    38  H   -0.000607  -0.000016  -0.033166   0.413524   0.012527  -0.013216
    39  H   -0.000179   0.000004   0.083666   0.362139  -0.013190  -0.002138
    40  H    0.001178  -0.000001   0.065653   0.085282   0.262362  -0.083996
    41  H    0.000127  -0.000005  -0.127155  -0.031939  -0.016137   0.477418
    42  H   -0.002376   0.000284   0.016059   0.030230   0.013165   0.405192
    43  H    0.002722  -0.000035  -0.012057  -0.005453   0.000833   0.085630
              19         20         21         22         23         24
     1  C    0.000752  -0.018860   0.014427   0.005124  -0.007645   0.015873
     2  C    0.014008  -0.018326  -0.091287   0.013031  -0.002763   0.023125
     3  C   -0.042798   0.428192   0.435016   0.012645  -0.011593   0.005577
     4  C    0.140680   0.030892  -0.017890   0.536214  -0.053678  -0.105577
     5  C    0.048860  -0.031617   0.025559  -0.129154   0.485014   0.464103
     6  C   -0.010985  -0.060750   0.010289  -0.038010  -0.068131  -0.076900
     7  C   -0.000236   0.074722  -0.017664   0.025744   0.027437   0.005660
     8  C    0.000338   0.007305   0.008558   0.001676   0.012134  -0.003679
     9  C    0.000012   0.005477  -0.010156  -0.000547   0.000333   0.001597
    10  C   -0.000793  -0.017379   0.032128  -0.022796  -0.003500  -0.003415
    11  O   -0.000001  -0.000050   0.000060   0.000008  -0.000140  -0.000017
    12  C    0.000070  -0.002685   0.000380  -0.000016  -0.004267  -0.002763
    13  C    0.002867  -0.005995   0.004265   0.010615  -0.001809  -0.000571
    14  O   -0.001424   0.000592   0.008137  -0.000141   0.000047   0.000013
    15  C   -0.266557  -0.034957  -0.045666  -0.066177   0.002591   0.051976
    16  C    0.056790  -0.011205   0.012218   0.001265  -0.010719  -0.028926
    17  O    0.011063  -0.000072  -0.000183  -0.000748  -0.000286   0.009829
    18  C    0.113716   0.015737  -0.006243   0.001326   0.009746   0.005939
    19  O    8.153016   0.001523   0.005315   0.007408  -0.000070   0.000002
    20  H    0.001523   0.414220  -0.028430   0.003780  -0.000060   0.000645
    21  H    0.005315  -0.028430   0.452577  -0.003748  -0.000021  -0.000247
    22  H    0.007408   0.003780  -0.003748   0.432170  -0.007558   0.002102
    23  H   -0.000070  -0.000060  -0.000021  -0.007558   0.459114  -0.027226
    24  H    0.000002   0.000645  -0.000247   0.002102  -0.027226   0.467354
    25  H    0.000008   0.000260   0.000007  -0.000040  -0.000302  -0.003840
    26  H    0.000026  -0.002522   0.000159   0.000221   0.003047  -0.002143
    27  H   -0.000001  -0.000279   0.000029   0.000015  -0.000930  -0.000456
    28  H    0.000000   0.000049  -0.000003   0.000003   0.000005   0.000000
    29  H   -0.000002  -0.000015   0.000010   0.000002  -0.000018  -0.000001
    30  H    0.000000  -0.000401   0.000020   0.000002   0.000005   0.000001
    31  H    0.000000  -0.000022  -0.000001  -0.000001  -0.000038   0.000010
    32  H    0.000000  -0.000030   0.000005  -0.000001   0.000002  -0.000018
    33  H    0.003587  -0.000106   0.000820  -0.000212   0.000052  -0.000002
    34  H   -0.000087   0.000018  -0.000297   0.000062   0.000003   0.000001
    35  H   -0.000212  -0.000007   0.000346   0.000092  -0.000030  -0.000003
    36  H    0.000008  -0.000120  -0.000955   0.000001  -0.000002   0.000000
    37  H    0.000492  -0.000262  -0.000140  -0.000300   0.000005  -0.000270
    38  H    0.000069   0.001280  -0.000238   0.000039  -0.000005   0.000528
    39  H   -0.000892   0.000674   0.000062   0.000362   0.000011   0.000201
    40  H    0.007233   0.000057   0.000152   0.002504  -0.000358  -0.001416
    41  H   -0.042222  -0.000147   0.000596  -0.000460   0.000007  -0.000078
    42  H   -0.047571  -0.001273  -0.002417   0.000192  -0.000009   0.000038
    43  H    0.220266  -0.000064  -0.000078   0.000206  -0.000011  -0.000014
              25         26         27         28         29         30
     1  C    0.012333  -0.027339  -0.171168  -0.021993   0.020092  -0.074414
     2  C    0.009461  -0.046029  -0.014923  -0.000494  -0.039397  -0.008668
     3  C    0.019415  -0.029011   0.005362  -0.001176   0.018853   0.004767
     4  C    0.010822   0.015692  -0.013949  -0.000559  -0.002155   0.000071
     5  C   -0.082863  -0.020908   0.017052  -0.000835   0.001704  -0.006151
     6  C    0.450454   0.482226   0.012085   0.000223   0.000388  -0.042182
     7  C   -0.044954  -0.023405   0.470749   0.007581   0.015168   0.096477
     8  C   -0.008970   0.022872   0.065635   0.004229  -0.083236   0.019816
     9  C    0.001357  -0.004757  -0.027334   0.443053   0.422464  -0.005192
    10  C    0.000189  -0.001390   0.026449  -0.070714  -0.024807   0.003361
    11  O    0.000091  -0.000052   0.004440  -0.002982  -0.002498   0.000013
    12  C   -0.004761   0.009147  -0.032247  -0.001071  -0.000671   0.396883
    13  C   -0.000244   0.000536   0.002607  -0.009482   0.019440   0.000166
    14  O    0.000003   0.000060   0.000013  -0.004829   0.001433   0.000052
    15  C   -0.002588  -0.022732  -0.001174  -0.000343   0.000014  -0.000486
    16  C   -0.001282   0.010090   0.000803  -0.000030   0.000041   0.000073
    17  O    0.000227   0.000259   0.000038   0.000000   0.000000   0.000003
    18  C    0.001187   0.001439  -0.000414   0.000100  -0.000049   0.000083
    19  O    0.000008   0.000026  -0.000001   0.000000  -0.000002   0.000000
    20  H    0.000260  -0.002522  -0.000279   0.000049  -0.000015  -0.000401
    21  H    0.000007   0.000159   0.000029  -0.000003   0.000010   0.000020
    22  H   -0.000040   0.000221   0.000015   0.000003   0.000002   0.000002
    23  H   -0.000302   0.003047  -0.000930   0.000005  -0.000018   0.000005
    24  H   -0.003840  -0.002143  -0.000456   0.000000  -0.000001   0.000001
    25  H    0.482463  -0.031338  -0.009825   0.000000  -0.000001  -0.000251
    26  H   -0.031338   0.457164   0.004436   0.000000   0.000001   0.002507
    27  H   -0.009825   0.004436   0.456111  -0.000009   0.000078   0.004712
    28  H    0.000000   0.000000  -0.000009   0.409144  -0.016106  -0.000001
    29  H   -0.000001   0.000001   0.000078  -0.016106   0.423539   0.000009
    30  H   -0.000251   0.002507   0.004712  -0.000001   0.000009   0.470259
    31  H   -0.000340  -0.000086  -0.006909   0.000007  -0.000008  -0.028296
    32  H    0.004145  -0.001116  -0.004620  -0.000002   0.000001  -0.026163
    33  H    0.000000   0.000004   0.000005  -0.000261   0.000414   0.000001
    34  H    0.000000   0.000000  -0.000002   0.000364   0.000983   0.000000
    35  H   -0.000001  -0.000004   0.000010   0.000071  -0.000129   0.000000
    36  H    0.000000   0.000001   0.000004  -0.000300   0.000249   0.000002
    37  H   -0.000017   0.000148   0.000000   0.000000   0.000000   0.000000
    38  H    0.000053  -0.000135  -0.000002   0.000000   0.000000  -0.000005
    39  H    0.000150  -0.002123  -0.000012   0.000000   0.000000   0.000001
    40  H   -0.000006   0.000005  -0.000002   0.000000   0.000000   0.000000
    41  H    0.000000   0.000003   0.000000   0.000000   0.000000   0.000000
    42  H   -0.000001   0.000025   0.000000   0.000000   0.000000   0.000001
    43  H    0.000000  -0.000001   0.000000   0.000000   0.000000   0.000000
              31         32         33         34         35         36
     1  C   -0.102464   0.115228  -0.010979   0.006427   0.007227   0.000756
     2  C   -0.004122   0.012703  -0.041122   0.064215  -0.005873  -0.165793
     3  C    0.004185   0.000770   0.038244  -0.008916  -0.023112   0.060124
     4  C   -0.004543   0.001837  -0.022499   0.004030   0.009994  -0.003731
     5  C    0.006115   0.006045   0.001522   0.000208   0.002830   0.004137
     6  C    0.012841  -0.002688  -0.000693  -0.000092   0.003124   0.000116
     7  C    0.033305  -0.171951  -0.003985   0.000589  -0.000582  -0.001009
     8  C   -0.001141  -0.017244  -0.013392  -0.008886   0.017033  -0.043426
     9  C    0.011849   0.000860   0.011613  -0.025459   0.013950   0.052636
    10  C   -0.005462   0.002574   0.001694  -0.087183  -0.043856   0.178580
    11  O    0.003544   0.000056   0.000068   0.000064   0.000020   0.000168
    12  C    0.426735   0.421214   0.000047   0.000069  -0.000300   0.000514
    13  C   -0.000157  -0.000010   0.420148   0.441718   0.376431  -0.055011
    14  O    0.000042  -0.000003  -0.009883  -0.005925   0.011753   0.253291
    15  C    0.000543   0.000388   0.002125  -0.001152   0.005239   0.002207
    16  C   -0.000190  -0.000013   0.000286  -0.000048   0.000147  -0.000035
    17  O    0.000000   0.000000   0.000006   0.000008   0.000034   0.000002
    18  C   -0.000004   0.000041  -0.001922   0.000392  -0.001475  -0.001448
    19  O    0.000000   0.000000   0.003587  -0.000087  -0.000212   0.000008
    20  H   -0.000022  -0.000030  -0.000106   0.000018  -0.000007  -0.000120
    21  H   -0.000001   0.000005   0.000820  -0.000297   0.000346  -0.000955
    22  H   -0.000001  -0.000001  -0.000212   0.000062   0.000092   0.000001
    23  H   -0.000038   0.000002   0.000052   0.000003  -0.000030  -0.000002
    24  H    0.000010  -0.000018  -0.000002   0.000001  -0.000003   0.000000
    25  H   -0.000340   0.004145   0.000000   0.000000  -0.000001   0.000000
    26  H   -0.000086  -0.001116   0.000004   0.000000  -0.000004   0.000001
    27  H   -0.006909  -0.004620   0.000005  -0.000002   0.000010   0.000004
    28  H    0.000007  -0.000002  -0.000261   0.000364   0.000071  -0.000300
    29  H   -0.000008   0.000001   0.000414   0.000983  -0.000129   0.000249
    30  H   -0.028296  -0.026163   0.000001   0.000000   0.000000   0.000002
    31  H    0.489278  -0.021368   0.000000   0.000000   0.000001   0.000000
    32  H   -0.021368   0.496026   0.000000   0.000000   0.000000   0.000000
    33  H    0.000000   0.000000   0.458260  -0.027323  -0.022695   0.000521
    34  H    0.000000   0.000000  -0.027323   0.461602  -0.021934   0.000006
    35  H    0.000001   0.000000  -0.022695  -0.021934   0.465968   0.000686
    36  H    0.000000   0.000000   0.000521   0.000006   0.000686   0.422582
    37  H    0.000000   0.000000  -0.000001   0.000000   0.000000   0.000000
    38  H    0.000001   0.000002  -0.000002   0.000000   0.000000   0.000000
    39  H    0.000000  -0.000003   0.000002   0.000000   0.000000   0.000000
    40  H    0.000000   0.000000  -0.000002   0.000000  -0.000003   0.000000
    41  H    0.000000   0.000000  -0.000014   0.000000   0.000000   0.000000
    42  H    0.000000   0.000000   0.000039   0.000000   0.000013   0.000001
    43  H    0.000000   0.000000  -0.000357  -0.000009   0.000004  -0.000002
              37         38         39         40         41         42
     1  C    0.000129   0.002705  -0.003638  -0.000362  -0.000083  -0.000635
     2  C   -0.000064   0.006793  -0.000168  -0.000103  -0.002006   0.003262
     3  C    0.005925   0.014410  -0.017540   0.007882   0.004702   0.027856
     4  C    0.078526  -0.041913  -0.081250  -0.039919   0.070334  -0.130353
     5  C   -0.004539   0.000211   0.042818   0.007311  -0.002657   0.012195
     6  C   -0.004465   0.006743  -0.002233  -0.011766  -0.000936   0.002770
     7  C    0.001495  -0.004109   0.004903   0.003694   0.000340  -0.002614
     8  C    0.000009  -0.000353  -0.000465   0.000267   0.000003   0.000038
     9  C   -0.000004   0.000232   0.000178  -0.000117   0.000008  -0.000031
    10  C   -0.000610   0.000812   0.000784  -0.001125   0.000166   0.005365
    11  O    0.000000   0.000000   0.000000   0.000000   0.000000   0.000000
    12  C    0.000072  -0.000016  -0.000891   0.000178   0.000043  -0.000221
    13  C    0.000072  -0.000607  -0.000179   0.001178   0.000127  -0.002376
    14  O   -0.000001  -0.000016   0.000004  -0.000001  -0.000005   0.000284
    15  C   -0.173876  -0.033166   0.083666   0.065653  -0.127155   0.016059
    16  C    0.466643   0.413524   0.362139   0.085282  -0.031939   0.030230
    17  O   -0.003862   0.012527  -0.013190   0.262362  -0.016137   0.013165
    18  C    0.002271  -0.013216  -0.002138  -0.083996   0.477418   0.405192
    19  O    0.000492   0.000069  -0.000892   0.007233  -0.042222  -0.047571
    20  H   -0.000262   0.001280   0.000674   0.000057  -0.000147  -0.001273
    21  H   -0.000140  -0.000238   0.000062   0.000152   0.000596  -0.002417
    22  H   -0.000300   0.000039   0.000362   0.002504  -0.000460   0.000192
    23  H    0.000005  -0.000005   0.000011  -0.000358   0.000007  -0.000009
    24  H   -0.000270   0.000528   0.000201  -0.001416  -0.000078   0.000038
    25  H   -0.000017   0.000053   0.000150  -0.000006   0.000000  -0.000001
    26  H    0.000148  -0.000135  -0.002123   0.000005   0.000003   0.000025
    27  H    0.000000  -0.000002  -0.000012  -0.000002   0.000000   0.000000
    28  H    0.000000   0.000000   0.000000   0.000000   0.000000   0.000000
    29  H    0.000000   0.000000   0.000000   0.000000   0.000000   0.000000
    30  H    0.000000  -0.000005   0.000001   0.000000   0.000000   0.000001
    31  H    0.000000   0.000001   0.000000   0.000000   0.000000   0.000000
    32  H    0.000000   0.000002  -0.000003   0.000000   0.000000   0.000000
    33  H   -0.000001  -0.000002   0.000002  -0.000002  -0.000014   0.000039
    34  H    0.000000   0.000000   0.000000   0.000000   0.000000   0.000000
    35  H    0.000000   0.000000   0.000000  -0.000003   0.000000   0.000013
    36  H    0.000000   0.000000   0.000000   0.000000   0.000000   0.000001
    37  H    0.477704  -0.021886  -0.025013   0.000508   0.004902  -0.000190
    38  H   -0.021886   0.468526  -0.020377  -0.000166  -0.000075   0.002638
    39  H   -0.025013  -0.020377   0.457085   0.000274  -0.000215  -0.000113
    40  H    0.000508  -0.000166   0.000274   0.396256   0.003401  -0.000730
    41  H    0.004902  -0.000075  -0.000215   0.003401   0.501739  -0.041207
    42  H   -0.000190   0.002638  -0.000113  -0.000730  -0.041207   0.505686
    43  H   -0.000030  -0.000052  -0.000014  -0.000119  -0.007245  -0.003948
              43
     1  C    0.000018
     2  C    0.007816
     3  C    0.015514
     4  C   -0.039120
     5  C   -0.009773
     6  C    0.000019
     7  C    0.000049
     8  C    0.000091
     9  C   -0.000367
    10  C   -0.002139
    11  O    0.000000
    12  C    0.000007
    13  C    0.002722
    14  O   -0.000035
    15  C   -0.012057
    16  C   -0.005453
    17  O    0.000833
    18  C    0.085630
    19  O    0.220266
    20  H   -0.000064
    21  H   -0.000078
    22  H    0.000206
    23  H   -0.000011
    24  H   -0.000014
    25  H    0.000000
    26  H   -0.000001
    27  H    0.000000
    28  H    0.000000
    29  H    0.000000
    30  H    0.000000
    31  H    0.000000
    32  H    0.000000
    33  H   -0.000357
    34  H   -0.000009
    35  H    0.000004
    36  H   -0.000002
    37  H   -0.000030
    38  H   -0.000052
    39  H   -0.000014
    40  H   -0.000119
    41  H   -0.007245
    42  H   -0.003948
    43  H    0.427261
 Mulliken charges:
               1
     1  C    0.592543
     2  C    0.659292
     3  C   -1.030475
     4  C    0.051478
     5  C   -0.734628
     6  C   -0.562197
     7  C    0.296662
     8  C    0.116944
     9  C   -0.731129
    10  C   -0.251460
    11  O   -0.417100
    12  C   -0.887940
    13  C   -0.727563
    14  O   -0.291290
    15  C    0.535948
    16  C   -0.612473
    17  O   -0.308849
    18  C   -0.673031
    19  O   -0.374262
    20  H    0.250212
    21  H    0.214528
    22  H    0.213100
    23  H    0.201614
    24  H    0.202987
    25  H    0.198997
    26  H    0.205022
    27  H    0.213625
    28  H    0.266362
    29  H    0.244208
    30  H    0.192923
    31  H    0.186693
    32  H    0.183334
    33  H    0.215992
    34  H    0.206552
    35  H    0.205245
    36  H    0.295241
    37  H    0.196628
    38  H    0.205246
    39  H    0.217137
    40  H    0.295994
    41  H    0.208794
    42  H    0.208641
    43  H    0.320452
 Sum of Mulliken charges =   0.00000
 Mulliken charges with hydrogens summed into heavy atoms:
               1
     1  C    0.592543
     2  C    0.659292
     3  C   -0.565735
     4  C    0.264579
     5  C   -0.330026
     6  C   -0.158178
     7  C    0.510287
     8  C    0.116944
     9  C   -0.220558
    10  C   -0.251460
    11  O   -0.417100
    12  C   -0.324990
    13  C   -0.099774
    14  O    0.003951
    15  C    0.535948
    16  C    0.006538
    17  O   -0.012855
    18  C   -0.255596
    19  O   -0.053809
 Electronic spatial extent (au):  <R**2>=           5376.5362
 Charge=              0.0000 electrons
 Dipole moment (field-independent basis, Debye):
    X=             -4.8915    Y=              5.5528    Z=              2.2680  Tot=              7.7398
 Quadrupole moment (field-independent basis, Debye-Ang):
   XX=           -136.9191   YY=            -98.8199   ZZ=           -118.7386
   XY=              1.1054   XZ=             -2.8570   YZ=             -4.5356
 Traceless Quadrupole moment (field-independent basis, Debye-Ang):
   XX=            -18.7599   YY=             19.3393   ZZ=             -0.5794
   XY=              1.1054   XZ=             -2.8570   YZ=             -4.5356
 Octapole moment (field-independent basis, Debye-Ang**2):
  XXX=           -145.8306  YYY=             78.2097  ZZZ=            -11.2740  XYY=              2.6219
  XXY=            112.3576  XXZ=             63.2368  XZZ=            -19.4919  YZZ=              5.6505
  YYZ=              6.4666  XYZ=             -4.1305
 Hexadecapole moment (field-independent basis, Debye-Ang**3):
 XXXX=          -4777.2682 YYYY=          -1848.6281 ZZZZ=           -604.3517 XXXY=            -86.6472
 XXXZ=             64.9782 YYYX=              4.9241 YYYZ=             59.7748 ZZZX=             17.4022
 ZZZY=             -8.5529 XXYY=           -930.7540 XXZZ=           -835.6271 YYZZ=           -469.7104
 XXYZ=            -36.5169 YYXZ=             -6.7456 ZZXY=             -6.7351
 N-N= 1.609871985043D+03 E-N=-5.289618315238D+03  KE= 8.827848161711D+02
 1\1\GINC-SNODE43\SP\RmPW1PW91\6-311+G(d,p)\C15H24O4\ROOT\25-Jan-2024\0
 \\# nmr=giao mpw1pw91/6-311+g(d,p) scrf(smd,solvent=methanol,read) gue
 ss=read geom=check\\NMR calculation\\0,1\C,0,1.7590816643,-0.595458686
 1,-0.0542874182\C,0,0.9444128306,0.428015615,0.2926046795\C,0,-0.48676
 7584,0.3334694423,0.7378240477\C,0,-1.4230315586,-0.2264864774,-0.3664
 052279\C,0,-0.920551727,-1.5687682623,-0.9759433013\C,0,-0.0273217847,
 -2.440971487,-0.0734114063\C,0,1.4740230589,-2.0779986506,-0.109776531
 9\C,0,3.0709465975,-0.0545467252,-0.451750438\C,0,3.0804460349,1.44467
 24319,-0.2016956598\C,0,1.6149563636,1.7934914134,0.1403016354\O,0,4.0
 088213728,-0.701580627,-0.9197100149\C,0,2.2490692793,-2.8310916475,0.
 9894138219\C,0,0.9390269999,2.6330827959,-0.9526560451\O,0,1.484957372
 1,2.45648412,1.4113852259\C,0,-2.9138393389,-0.2990828977,0.098833537\
 C,0,-3.1921561069,-1.379948287,1.1429851241\O,0,-3.7274638984,-0.64354
 82274,-1.0452667403\C,0,-3.4187413165,1.0504273944,0.6302390054\O,0,-3
 .1813149937,2.0533975623,-0.3654986102\H,0,-0.5416223691,-0.296868542,
 1.632997009\H,0,-0.8244602936,1.3275241758,1.0390518193\H,0,-1.4239864
 883,0.5125196764,-1.176274277\H,0,-0.3660379108,-1.3519269981,-1.89812
 79385\H,0,-1.7945693318,-2.145071257,-1.2953358887\H,0,-0.1120552342,-
 3.4876388193,-0.3925364843\H,0,-0.3867903782,-2.4192196384,0.962607009
 3\H,0,1.8734131308,-2.4220452151,-1.0762836041\H,0,3.7279226894,1.6582
 655728,0.657049508\H,0,3.483450372,1.9825385966,-1.0661403989\H,0,1.92
 35152746,-2.513382298,1.9877365477\H,0,3.3270811513,-2.6542499652,0.91
 19254039\H,0,2.0773383078,-3.9113971957,0.9065532687\H,0,-0.1237335729
 ,2.7826359311,-0.7338822896\H,0,1.4195457966,3.6180505518,-1.012676886
 4\H,0,1.0310003103,2.1525212124,-1.9328425712\H,0,1.7732051115,3.37754
 07139,1.2892511657\H,0,-4.2576014586,-1.3855043362,1.4003440173\H,0,-2
 .6223823296,-1.2071253301,2.0611579336\H,0,-2.936103737,-2.3720972332,
 0.7591034922\H,0,-3.6977700905,0.1271170105,-1.6403434425\H,0,-4.49522
 55848,0.957363216,0.8255411572\H,0,-2.9265650412,1.3124881337,1.575698
 6877\H,0,-3.6857215889,2.8440032376,-0.1131589215\\Version=ES64L-G09Re
 vD.01\State=1-A\HF=-887.0158311\RMSD=4.633e-09\Dipole=-1.8708725,2.231
 4474,0.8905297\Quadrupole=-13.9816398,14.2353209,-0.253681,1.222965,-1
 .9682762,-3.5803338\PG=C01 [X(C15H24O4)]\\@


 NO MATTER HOW THIN YOU SLICE IT, IT'S STILL BALONEY

                                   -- ALFRED E. SMITH
 Job cpu time:       0 days  1 hours  9 minutes 45.2 seconds.
 File lengths (MBytes):  RWF=    323 Int=      0 D2E=      0 Chk=    481 Scr=      1
 Normal termination of Gaussian 09 at Thu Jan 25 17:24:34 2024.
