# Supplementary material for: New patchoulol- and guaiane-type sesquiterpenoids from Sanguisorba officinalis with anti-melanogenic activity
Source: Nat Prod Bioprospect. 2026 May 12;16(1):63. doi: 10.1007/s13659-026-00616-0 (PMC13161421; doi:10.1007/s13659-026-00616-0)
Supplement: Supplementary file 2 — Additional file 2. It includes the calculated NMR data of compound 11. [file 13659_2026_616_MOESM2_ESM.zip › New folder/11S-nmr-36.log]

 Entering Gaussian System, Link 0=/gpfs/home/zhengshan/software/Gaussian/g09/g09
 Input=DY-202A-7R_36-2.gjf
 Output=DY-202A-7R_36-2.log
 Initial command:
 /gpfs/home/zhengshan/software/Gaussian/g09/l1.exe "/gpfs/home/zhengshan/software/Gaussian/g09/scratch/zhengshan/%J/Gau-216152.inp" -scrdir="/gpfs/home/zhengshan/software/Gaussian/g09/scratch/zhengshan/%J/"
 Entering Link 1 = /gpfs/home/zhengshan/software/Gaussian/g09/l1.exe PID=    216153.
  
 Copyright (c) 1988,1990,1992,1993,1995,1998,2003,2009,2013,
            Gaussian, Inc.  All Rights Reserved.
  
 This is part of the Gaussian(R) 09 program.  It is based on
 the Gaussian(R) 03 system (copyright 2003, Gaussian, Inc.),
 the Gaussian(R) 98 system (copyright 1998, Gaussian, Inc.),
 the Gaussian(R) 94 system (copyright 1995, Gaussian, Inc.),
 the Gaussian 92(TM) system (copyright 1992, Gaussian, Inc.),
 the Gaussian 90(TM) system (copyright 1990, Gaussian, Inc.),
 the Gaussian 88(TM) system (copyright 1988, Gaussian, Inc.),
 the Gaussian 86(TM) system (copyright 1986, Carnegie Mellon
 University), and the Gaussian 82(TM) system (copyright 1983,
 Carnegie Mellon University). Gaussian is a federally registered
 trademark of Gaussian, Inc.
  
 This software contains proprietary and confidential information,
 including trade secrets, belonging to Gaussian, Inc.
  
 This software is provided under written license and may be
 used, copied, transmitted, or stored only in accord with that
 written license.
  
 The following legend is applicable only to US Government
 contracts under FAR:
  
                    RESTRICTED RIGHTS LEGEND
  
 Use, reproduction and disclosure by the US Government is
 subject to restrictions as set forth in subparagraphs (a)
 and (c) of the Commercial Computer Software - Restricted
 Rights clause in FAR 52.227-19.
  
 Gaussian, Inc.
 340 Quinnipiac St., Bldg. 40, Wallingford CT 06492
  
  
 ---------------------------------------------------------------
 Warning -- This program may not be used in any manner that
 competes with the business of Gaussian, Inc. or will provide
 assistance to any competitor of Gaussian, Inc.  The licensee
 of this program is prohibited from giving any competitor of
 Gaussian, Inc. access to this program.  By using this program,
 the user acknowledges that Gaussian, Inc. is engaged in the
 business of creating and licensing software in the field of
 computational chemistry and represents and warrants to the
 licensee that it is not a competitor of Gaussian, Inc. and that
 it will not use this program in any manner prohibited above.
 ---------------------------------------------------------------
  

 Cite this work as:
 Gaussian 09, Revision D.01,
 M. J. Frisch, G. W. Trucks, H. B. Schlegel, G. E. Scuseria, 
 M. A. Robb, J. R. Cheeseman, G. Scalmani, V. Barone, B. Mennucci, 
 G. A. Petersson, H. Nakatsuji, M. Caricato, X. Li, H. P. Hratchian, 
 A. F. Izmaylov, J. Bloino, G. Zheng, J. L. Sonnenberg, M. Hada, 
 M. Ehara, K. Toyota, R. Fukuda, J. Hasegawa, M. Ishida, T. Nakajima, 
 Y. Honda, O. Kitao, H. Nakai, T. Vreven, J. A. Montgomery, Jr., 
 J. E. Peralta, F. Ogliaro, M. Bearpark, J. J. Heyd, E. Brothers, 
 K. N. Kudin, V. N. Staroverov, T. Keith, R. Kobayashi, J. Normand, 
 K. Raghavachari, A. Rendell, J. C. Burant, S. S. Iyengar, J. Tomasi, 
 M. Cossi, N. Rega, J. M. Millam, M. Klene, J. E. Knox, J. B. Cross, 
 V. Bakken, C. Adamo, J. Jaramillo, R. Gomperts, R. E. Stratmann, 
 O. Yazyev, A. J. Austin, R. Cammi, C. Pomelli, J. W. Ochterski, 
 R. L. Martin, K. Morokuma, V. G. Zakrzewski, G. A. Voth, 
 P. Salvador, J. J. Dannenberg, S. Dapprich, A. D. Daniels, 
 O. Farkas, J. B. Foresman, J. V. Ortiz, J. Cioslowski, 
 and D. J. Fox, Gaussian, Inc., Wallingford CT, 2013.
 
 ******************************************
 Gaussian 09:  ES64L-G09RevD.01 24-Apr-2013
                25-Jan-2024 
 ******************************************
 %chk=DY-202A-7R_36.chk
 %mem=16GB
 %nprocshared=4
 Will use up to    4 processors via shared memory.
 ----------------------------------------------------------------------
 # nmr=giao mpw1pw91/6-311+g(d,p) scrf(smd,solvent=methanol,read) guess
 =read geom=check
 ----------------------------------------------------------------------
 1/29=2,38=1,40=2/1;
 2/12=2,40=1/2;
 3/5=4,6=6,7=111,11=2,14=-4,16=1,25=1,30=1,70=32203,72=3,74=-7,116=-2/1,2,8,3;
 4/5=1/1;
 5/5=2,38=6,53=3/2;
 8/6=1,10=90,11=11/1;
 10/13=100,45=16/2;
 6/7=2,8=2,9=2,10=2,28=1/1;
 99/9=1/99;
 ---------------
 NMR calculation
 ---------------
 Structure from the checkpoint file:  "DY-202A-7R_36.chk"
 Charge =  0 Multiplicity = 1
 Redundant internal coordinates found in file.
 C,0,1.7531923066,-0.5859225238,-0.0636519606
 C,0,0.9343467334,0.4360434964,0.2813733054
 C,0,-0.4945579039,0.3370616066,0.7314110961
 C,0,-1.4327032466,-0.226720616,-0.3691288739
 C,0,-0.9211098484,-1.5616425548,-0.986551073
 C,0,-0.0273917229,-2.4360395113,-0.0859520135
 C,0,1.4734460469,-2.0695504218,-0.1172507067
 C,0,3.061503011,-0.0402745064,-0.465066091
 C,0,3.0687367505,1.4583577329,-0.2121619843
 C,0,1.6023276779,1.8055930168,0.1291900001
 O,0,4.0003378734,-0.6840215726,-0.9362995955
 C,0,2.24704568,-2.819781214,0.9847070345
 C,0,0.9273569303,2.6441343822,-0.9601957401
 O,0,1.4695689106,2.5767835388,1.3362712746
 C,0,-2.9198430113,-0.3151678535,0.1048993768
 C,0,-3.1846032323,-1.4106821942,1.1372344261
 O,0,-3.7380330062,-0.6516751338,-1.0383357137
 C,0,-3.4302315412,1.0243894305,0.6558422326
 O,0,-3.2072135035,2.0398349797,-0.3301990531
 H,0,-0.545658415,-0.2935149995,1.6268273304
 H,0,-0.8327147206,1.3309569867,1.0341272878
 H,0,-1.4455139195,0.5154096275,-1.1760448916
 H,0,-0.3636527063,-1.3348486853,-1.9045132616
 H,0,-1.7911105379,-2.1395823063,-1.314081777
 H,0,-0.1093667084,-3.4816242704,-0.4092518505
 H,0,-0.3889061196,-2.4191184761,0.9494301008
 H,0,1.8772172218,-2.4131400487,-1.0820798244
 H,0,3.7242080485,1.6735662131,0.6409886849
 H,0,3.4682846391,2.0004529376,-1.0755140993
 H,0,1.9177400175,-2.5023867979,1.9819641032
 H,0,3.3248342658,-2.6398855705,0.9101191789
 H,0,2.0788556314,-3.9006981549,0.902417607
 H,0,-0.1362786941,2.7907791273,-0.7433055812
 H,0,1.4064318725,3.628366037,-1.0142660667
 H,0,1.0215024055,2.1580999404,-1.9365265071
 H,0,1.879759022,2.0725051856,2.0607128136
 H,0,-4.2476925531,-1.4239468294,1.4038317762
 H,0,-2.6074329515,-1.2479522097,2.0526167763
 H,0,-2.9283100834,-2.3965540406,0.7378232931
 H,0,-3.7183159578,0.1267871072,-1.6236287679
 H,0,-4.5045173627,0.921618013,0.8584196185
 H,0,-2.9324935933,1.2787903698,1.60057044
 H,0,-3.7114437056,2.8257007622,-0.0631723244
 Recover connectivity data from disk.
                          Input orientation:                          
 ---------------------------------------------------------------------
 Center     Atomic      Atomic             Coordinates (Angstroms)
 Number     Number       Type             X           Y           Z
 ---------------------------------------------------------------------
      1          6           0        1.753192   -0.585923   -0.063652
      2          6           0        0.934347    0.436043    0.281373
      3          6           0       -0.494558    0.337062    0.731411
      4          6           0       -1.432703   -0.226721   -0.369129
      5          6           0       -0.921110   -1.561643   -0.986551
      6          6           0       -0.027392   -2.436040   -0.085952
      7          6           0        1.473446   -2.069550   -0.117251
      8          6           0        3.061503   -0.040275   -0.465066
      9          6           0        3.068737    1.458358   -0.212162
     10          6           0        1.602328    1.805593    0.129190
     11          8           0        4.000338   -0.684022   -0.936300
     12          6           0        2.247046   -2.819781    0.984707
     13          6           0        0.927357    2.644134   -0.960196
     14          8           0        1.469569    2.576784    1.336271
     15          6           0       -2.919843   -0.315168    0.104899
     16          6           0       -3.184603   -1.410682    1.137234
     17          8           0       -3.738033   -0.651675   -1.038336
     18          6           0       -3.430232    1.024389    0.655842
     19          8           0       -3.207214    2.039835   -0.330199
     20          1           0       -0.545658   -0.293515    1.626827
     21          1           0       -0.832715    1.330957    1.034127
     22          1           0       -1.445514    0.515410   -1.176045
     23          1           0       -0.363653   -1.334849   -1.904513
     24          1           0       -1.791111   -2.139582   -1.314082
     25          1           0       -0.109367   -3.481624   -0.409252
     26          1           0       -0.388906   -2.419118    0.949430
     27          1           0        1.877217   -2.413140   -1.082080
     28          1           0        3.724208    1.673566    0.640989
     29          1           0        3.468285    2.000453   -1.075514
     30          1           0        1.917740   -2.502387    1.981964
     31          1           0        3.324834   -2.639886    0.910119
     32          1           0        2.078856   -3.900698    0.902418
     33          1           0       -0.136279    2.790779   -0.743306
     34          1           0        1.406432    3.628366   -1.014266
     35          1           0        1.021502    2.158100   -1.936527
     36          1           0        1.879759    2.072505    2.060713
     37          1           0       -4.247693   -1.423947    1.403832
     38          1           0       -2.607433   -1.247952    2.052617
     39          1           0       -2.928310   -2.396554    0.737823
     40          1           0       -3.718316    0.126787   -1.623629
     41          1           0       -4.504517    0.921618    0.858420
     42          1           0       -2.932494    1.278790    1.600570
     43          1           0       -3.711444    2.825701   -0.063172
 ---------------------------------------------------------------------
                    Distance matrix (angstroms):
                    1          2          3          4          5
     1  C    0.000000
     2  C    1.354240   0.000000
     3  C    2.556640   1.501366   0.000000
     4  C    3.220601   2.542702   1.552145   0.000000
     5  C    2.992602   3.006842   2.595846   1.557227   0.000000
     6  C    2.567861   3.051021   2.928552   2.633663   1.540903
     7  C    1.510723   2.593748   3.222584   3.450387   2.597605
     8  C    1.473276   2.304093   3.770876   4.499095   4.295080
     9  C    2.435527   2.417504   3.852883   4.809063   5.063492
    10  C    2.404016   1.531347   2.629864   3.686466   4.353262
    11  O    2.412634   3.483902   4.901832   5.481673   4.999339
    12  C    2.516560   3.580259   4.188819   4.700786   3.937763
    13  C    3.452400   2.533221   3.194677   3.763117   4.594136
    14  O    3.470293   2.445821   3.039738   4.380777   5.313889
    15  C    4.683906   3.930679   2.588422   1.563365   2.596131
    16  C    5.148221   4.594414   3.233519   2.596160   3.107516
    17  O    5.577445   4.975530   3.824884   2.437821   2.960706
    18  C    5.475277   4.419946   3.016009   2.570206   3.959887
    19  O    5.618832   4.483156   3.374160   2.878832   4.315983
    20  H    2.868438   2.129065   1.096361   2.185212   2.928969
    21  H    3.400950   2.118966   1.092618   2.180705   3.529602
    22  H    3.561190   2.791792   2.138811   1.096374   2.150594
    23  H    2.903566   3.098219   3.124183   2.174448   1.097656
    24  H    4.066880   4.075223   3.463936   2.163431   1.094620
    25  H    3.460297   4.112715   4.003979   3.513862   2.162991
    26  H    2.995919   3.217025   2.766807   2.763099   2.183238
    27  H    2.095543   3.296340   4.059270   4.030422   2.926569
    28  H    3.080050   3.073127   4.426331   5.587948   5.890199
    29  H    3.264161   3.272516   4.662185   5.429453   5.653603
    30  H    2.807927   3.534607   3.930080   4.683136   4.213805
    31  H    2.763522   3.946022   4.845813   5.485800   4.773679
    32  H    3.468009   4.528016   4.960878   5.238892   4.247255
    33  H    3.928631   2.782263   2.885114   3.305455   4.429300
    34  H    4.334067   3.477423   4.182563   4.831002   5.688094
    35  H    3.401865   2.809298   3.568264   3.763938   4.302636
    36  H    3.405317   2.595739   3.227412   4.707757   5.507968
    37  H    6.234293   5.618986   4.199919   3.535662   4.098664
    38  H    4.892027   4.303179   2.953319   2.878846   3.489789
    39  H    5.083032   4.811660   3.660034   2.858384   2.774779
    40  H    5.734011   5.037057   3.997880   2.631114   3.328817
    41  H    6.502448   5.490902   4.054333   3.501657   4.734058
    42  H    5.310597   4.171685   2.754237   2.897525   4.336695
    43  H    6.442160   5.235699   4.144037   3.821458   5.280850
                    6          7          8          9         10
     6  C    0.000000
     7  C    1.545253   0.000000
     8  C    3.927428   2.600166   0.000000
     9  C    4.976773   3.872996   1.519839   0.000000
    10  C    4.549035   3.885110   2.426842   1.545137   0.000000
    11  O    4.473842   2.995950   1.232024   2.445822   3.617168
    12  C    2.542958   1.541303   3.238957   4.517759   4.747806
    13  C    5.242520   4.819501   3.464936   2.559517   1.531502
    14  O    5.421439   4.868384   3.553599   2.491156   1.438543
    15  C    3.591768   4.735842   6.014726   6.253720   4.994822
    16  C    3.537729   4.868805   6.592361   7.011171   5.854510
    17  O    4.226092   5.478894   6.850995   7.174045   5.993391
    18  C    4.909597   5.849461   6.673272   6.571023   5.119990
    19  O    5.495851   6.232252   6.606198   6.303935   4.837106
    20  H    2.791527   3.205135   4.177531   4.417555   3.356042
    21  H    4.011656   4.267025   4.392356   4.097657   2.640762
    22  H    3.451148   4.040222   4.596464   4.711335   3.557745
    23  H    2.152407   2.666276   3.934415   4.737864   4.226512
    24  H    2.169538   3.477735   5.354977   6.146342   5.400265
    25  H    1.097493   2.141148   4.679788   5.877296   5.583411
    26  H    1.096811   2.174480   4.423237   5.323477   4.741940
    27  H    2.149495   1.100900   2.722816   4.143063   4.397778
    28  H    5.611756   4.433033   2.144711   1.097189   2.186720
    29  H    5.734235   4.632772   2.168568   1.094935   2.229591
    30  H    2.839756   2.188937   3.654880   4.671882   4.700101
    31  H    3.503017   2.192809   2.952703   4.256841   4.831062
    32  H    2.749250   2.181593   4.211707   5.562520   5.778124
    33  H    5.269118   5.158097   4.279964   3.511351   2.180503
    34  H    6.300368   5.768482   4.061995   2.848783   2.160641
    35  H    5.062699   4.624613   3.340606   2.766630   2.174581
    36  H    5.345313   4.697365   3.498559   2.637576   1.969515
    37  H    4.588543   5.954991   7.670180   8.028029   6.802748
    38  H    3.555508   4.694350   6.319339   6.683729   5.544889
    39  H    3.015873   4.495947   6.548042   7.192175   6.209280
    40  H    4.749258   5.835021   6.880125   7.058994   5.848078
    41  H    5.675417   6.755373   7.740899   7.667360   6.213433
    42  H    5.008387   5.794359   6.475707   6.271603   4.796570
    43  H    6.423291   7.130883   7.365334   6.918285   5.414221
                   11         12         13         14         15
    11  O    0.000000
    12  C    3.365378   0.000000
    13  C    4.529945   5.947991   0.000000
    14  O    4.711923   5.463605   2.360570   0.000000
    15  C    7.007785   5.808949   4.969190   5.398759   0.000000
    16  C    7.513385   5.613522   6.144019   6.131951   1.528387
    17  O    7.739111   6.679413   5.712646   6.571212   1.445565
    18  C    7.788899   6.864203   4.921761   5.184685   1.535724
    19  O    7.728878   7.422519   4.225724   4.993769   2.412039
    20  H    5.233373   3.820149   4.182373   3.519116   2.820193
    21  H    5.594740   5.168752   2.966414   2.635125   2.815901
    22  H    5.581524   5.424698   3.195086   4.365627   2.122339
    23  H    4.517237   4.167537   4.288444   5.400394   3.407579
    24  H    5.983498   4.696148   5.513551   6.316685   2.572165
    25  H    4.999403   2.816707   6.237247   6.499553   4.264924
    26  H    5.082519   2.666462   5.569178   5.344400   3.397864
    27  H    2.742033   2.138630   5.147146   5.560030   5.368631
    28  H    2.849966   4.742396   3.365735   2.526384   6.955995
    29  H    2.740231   5.382434   2.623726   3.184922   6.896641
    30  H    4.019941   1.097134   6.010311   5.139625   5.631120
    31  H    2.773260   1.095242   6.096461   5.553130   6.711832
    32  H    4.173725   1.097015   6.901457   6.520524   6.203148
    33  H    5.405838   6.335981   1.095384   2.636130   4.256124
    34  H    5.033002   6.803023   1.095969   2.575818   5.959920
    35  H    4.236929   5.900412   1.094676   3.329754   5.081208
    36  H    4.591011   5.022664   3.218652   0.973328   5.706345
    37  H    8.605447   6.656248   6.994215   6.978358   2.163285
    38  H    7.274220   5.213160   6.059713   5.635929   2.182038
    39  H    7.330867   5.198498   6.569473   6.665851   2.175507
    40  H    7.791499   7.146413   5.325360   6.455822   1.954659
    41  H    8.839211   7.719949   5.981612   6.217525   2.146771
    42  H    7.638880   6.633642   4.829092   4.597042   2.185840
    43  H    8.517751   8.274848   4.728223   5.372457   3.243445
                   16         17         18         19         20
    16  C    0.000000
    17  O    2.369701   0.000000
    18  C    2.494323   2.402951   0.000000
    19  O    3.749659   2.833276   1.432880   0.000000
    20  H    2.907197   4.174042   3.316692   4.044546   0.000000
    21  H    3.613668   4.082500   2.642759   2.828805   1.752884
    22  H    3.476424   2.576178   2.748450   2.478490   3.052899
    23  H    4.149186   3.550131   4.639540   4.685381   3.686173
    24  H    2.912399   2.465849   4.071613   4.521162   3.688911
    25  H    4.017151   4.644521   5.697958   6.331620   3.807888
    26  H    2.977942   4.276882   4.603651   5.427944   2.236432
    27  H    5.617144   5.885211   6.557896   6.800423   4.207293
    28  H    7.582250   7.994493   7.183847   7.008706   4.803441
    29  H    7.796988   7.678944   7.179124   6.717092   5.355061
    30  H    5.285763   6.673463   6.541984   7.227934   3.327697
    31  H    6.628371   7.591676   7.689115   8.130549   4.582558
    32  H    5.827462   6.939659   7.393736   8.046851   4.519360
    33  H    5.520959   4.991009   3.990974   3.188293   3.911265
    34  H    7.148326   6.692148   5.741365   4.927180   5.115387
    35  H    6.314708   5.599532   5.274809   4.525076   4.600424
    36  H    6.215559   6.970283   5.591798   5.620927   3.415986
    37  H    1.096088   2.611578   2.687393   4.010891   3.877197
    38  H    1.094318   3.344815   2.791328   4.104521   2.311528
    39  H    1.094147   2.618204   3.458540   4.571652   3.300020
    40  H    3.204844   0.974146   2.466713   2.365151   4.561565
    41  H    2.694352   2.580781   1.098039   2.084759   4.211836
    42  H    2.740712   3.367405   1.097713   2.093449   2.858289
    43  H    4.434578   3.611619   1.959792   0.971152   4.754766
                   21         22         23         24         25
    21  H    0.000000
    22  H    2.434235   0.000000
    23  H    3.995266   2.263746   0.000000
    24  H    4.298517   2.680946   1.741793   0.000000
    25  H    5.076171   4.283636   2.628519   2.334107   0.000000
    26  H    3.777195   3.774324   3.053076   2.677275   1.747306
    27  H    5.083338   4.430099   2.619276   3.685822   2.353906
    28  H    4.586664   5.600800   5.678094   6.984350   6.509631
    29  H    4.837087   5.134284   5.147351   6.697615   6.580020
    30  H    4.812268   5.512857   4.655384   4.975050   3.284202
    31  H    5.750494   6.088037   4.819773   5.600916   3.773990
    32  H    5.988723   6.020232   4.519767   4.794897   2.585424
    33  H    2.403200   2.660576   4.291958   5.231894   6.281350
    34  H    3.806282   4.224957   5.344085   6.601772   7.294906
    35  H    3.598204   3.059891   3.757708   5.173809   5.951296
    36  H    2.993541   4.894751   5.689110   6.527343   6.395756
    37  H    4.403209   4.274234   5.102828   3.732825   4.964579
    38  H    3.292069   3.857947   4.549833   3.577156   4.158175
    39  H    4.286450   3.786966   3.832314   2.359994   3.231037
    40  H    4.103704   2.348827   3.670019   2.991048   5.245937
    41  H    3.698725   3.696154   5.465547   4.631769   6.349243
    42  H    2.175466   3.240903   5.071061   4.635000   5.888207
    43  H    3.424238   3.422042   5.648753   5.468683   7.271663
                   26         27         28         29         30
    26  H    0.000000
    27  H    3.043416   0.000000
    28  H    5.810586   4.804322   0.000000
    29  H    6.205718   4.691625   1.765994   0.000000
    30  H    2.528572   3.065611   4.743430   5.659322   0.000000
    31  H    3.720504   2.473028   4.340253   5.049362   1.774168
    32  H    2.878739   2.488316   5.817899   6.377014   1.773881
    33  H    5.483813   5.590144   4.250623   3.705112   6.297912
    34  H    6.606921   6.060201   3.454446   2.627754   6.842877
    35  H    5.591862   4.728484   3.766029   2.598642   6.154506
    36  H    5.153297   5.477058   2.361517   3.516323   4.575727
    37  H    4.010870   6.683770   8.586484   8.798294   6.285684
    38  H    2.740531   5.594289   7.114608   7.566484   4.696359
    39  H    2.548305   5.138620   7.799439   7.971091   5.004327
    40  H    4.918052   6.168833   7.931720   7.447032   7.188740
    41  H    5.301609   7.457391   8.265871   8.274633   7.364207
    42  H    4.535234   6.630255   6.737086   6.975112   6.161780
    43  H    6.290687   7.727662   7.557260   7.297559   8.016159
                   31         32         33         34         35
    31  H    0.000000
    32  H    1.772617   0.000000
    33  H    6.648702   7.238169   0.000000
    34  H    6.831874   7.798246   1.776212   0.000000
    35  H    6.035677   6.773967   1.778909   1.777756   0.000000
    36  H    5.061495   6.087729   3.527442   3.478539   4.089236
    37  H    7.685403   6.812556   6.267203   7.958780   7.193988
    38  H    6.199562   5.506480   5.498649   7.021066   6.378372
    39  H    6.260248   5.230798   6.074340   7.626235   6.595304
    40  H    7.979995   7.497249   4.550034   6.236619   5.166238
    41  H    8.601496   8.160727   5.014060   6.765557   6.314864
    42  H    7.415315   7.240728   3.949517   5.584277   5.377576
    43  H    8.962652   8.927731   3.639451   5.267020   5.133802
                   36         37         38         39         40
    36  H    0.000000
    37  H    7.085360   0.000000
    38  H    5.582150   1.772667   0.000000
    39  H    6.696272   1.769266   1.775086   0.000000
    40  H    6.978441   3.442460   4.079062   3.545112   0.000000
    41  H    6.597654   2.421798   3.119627   3.675492   2.722211
    42  H    4.898927   3.012182   2.587361   3.775249   3.512846
    43  H    6.028245   4.527601   4.721234   5.341052   3.117564
                   41         42         43
    41  H    0.000000
    42  H    1.774717   0.000000
    43  H    2.259165   2.401611   0.000000
 Stoichiometry    C15H24O4
 Framework group  C1[X(C15H24O4)]
 Deg. of freedom   123
 Full point group                 C1      NOp   1
 Largest Abelian subgroup         C1      NOp   1
 Largest concise Abelian subgroup C1      NOp   1
                         Standard orientation:                         
 ---------------------------------------------------------------------
 Center     Atomic      Atomic             Coordinates (Angstroms)
 Number     Number       Type             X           Y           Z
 ---------------------------------------------------------------------
      1          6           0        1.798413   -0.555095   -0.044177
      2          6           0        0.960248    0.451802    0.298754
      3          6           0       -0.476092    0.329075    0.718236
      4          6           0       -1.384880   -0.229878   -0.409076
      5          6           0       -0.844540   -1.549408   -1.035037
      6          6           0        0.041596   -2.426001   -0.129096
      7          6           0        1.538124   -2.041047   -0.124678
      8          6           0        3.107705    0.012058   -0.411103
      9          6           0        3.091363    1.506826   -0.136675
     10          6           0        1.614211    1.831368    0.179782
     11          8           0        4.063700   -0.613405   -0.872354
     12          6           0        2.298592   -2.797875    0.981899
     13          6           0        0.951002    2.677495   -0.910961
     14          8           0        1.447691    2.583243    1.394838
     15          6           0       -2.880051   -0.343123    0.033358
     16          6           0       -3.151994   -1.456664    1.044317
     17          8           0       -3.670862   -0.672775   -1.130948
     18          6           0       -3.417906    0.982025    0.592950
     19          8           0       -3.187637    2.014335   -0.373723
     20          1           0       -0.537415   -0.315045    1.603311
     21          1           0       -0.832505    1.314312    1.028225
     22          1           0       -1.390607    0.523717   -1.205378
     23          1           0       -0.271567   -1.302573   -1.938155
     24          1           0       -1.700580   -2.132953   -1.388398
     25          1           0       -0.020955   -3.467678   -0.468929
     26          1           0       -0.340858   -2.428516    0.898872
     27          1           0        1.965433   -2.365661   -1.085934
     28          1           0        3.726832    1.717466    0.732597
     29          1           0        3.501482    2.066210   -0.983891
     30          1           0        1.945399   -2.499026    1.976709
     31          1           0        3.375362   -2.603945    0.931784
     32          1           0        2.145438   -3.879426    0.880746
     33          1           0       -0.118510    2.808146   -0.713625
     34          1           0        1.418891    3.668108   -0.941201
     35          1           0        1.070760    2.206900   -1.892038
     36          1           0        1.849412    2.073444    2.120161
     37          1           0       -4.219988   -1.486612    1.289066
     38          1           0       -2.595409   -1.300343    1.973460
     39          1           0       -2.875576   -2.433457    0.636116
     40          1           0       -3.648977    0.114310   -1.704515
     41          1           0       -4.494701    0.863384    0.772191
     42          1           0       -2.942452    1.228617    1.551131
     43          1           0       -3.706793    2.790099   -0.105761
 ---------------------------------------------------------------------
 Rotational constants (GHZ):      0.5503283      0.2797232      0.2121348
 Standard basis: 6-311+G(d,p) (5D, 7F)
 There are   581 symmetry adapted cartesian basis functions of A   symmetry.
 There are   562 symmetry adapted basis functions of A   symmetry.
   562 basis functions,   876 primitive gaussians,   581 cartesian basis functions
    73 alpha electrons       73 beta electrons
       nuclear repulsion energy      1609.9059296282 Hartrees.
 NAtoms=   43 NActive=   43 NUniq=   43 SFac= 1.00D+00 NAtFMM=   60 NAOKFM=F Big=F
 Integral buffers will be    131072 words long.
 Raffenetti 2 integral format.
 Two-electron integral symmetry is turned on.
 Using the following non-standard input for PCM:
 --- end of non-standard input.
 ------------------------------------------------------------------------------
 Polarizable Continuum Model (PCM)
 =================================
 Model                : PCM (using non-symmetric T matrix).
 Atomic radii         : SMD-Coulomb.
 Polarization charges : Total charges.
 Charge compensation  : None.
 Solution method      : On-the-fly selection.
 Cavity type          : VdW (van der Waals Surface) (Alpha=1.000).
 Cavity algorithm     : GePol (No added spheres)
                        Default sphere list used, NSphG=   43.
                        Lebedev-Laikov grids with approx.  5.0 points / Ang**2.
                        Smoothing algorithm: Karplus/York (Gamma=1.0000).
                        Polarization charges: spherical gaussians, with
                                              point-specific exponents (IZeta= 3).
                        Self-potential: point-specific (ISelfS= 7).
                        Self-field    : sphere-specific E.n sum rule (ISelfD= 2).
 Solvent              : Methanol, Eps=  32.613000 Eps(inf)=   1.765709
 ------------------------------------------------------------------------------
 ------------------------------------------------------------------------------
 Atomic radii for non-electrostatic terms: SMD-CDS.
 ------------------------------------------------------------------------------
 Nuclear repulsion after PCM non-electrostatic terms =     1609.9072203804 Hartrees.
 One-electron integrals computed using PRISM.
 NBasis=   562 RedAO= T EigKep=  1.61D-06  NBF=   562
 NBsUse=   560 1.00D-06 EigRej=  7.67D-07 NBFU=   560
 Initial guess from the checkpoint file:  "DY-202A-7R_36.chk"
 B after Tr=     0.000000    0.000000    0.000000
         Rot=    1.000000    0.000000    0.000000    0.000000 Ang=   0.00 deg.
 Requested convergence on RMS density matrix=1.00D-08 within 128 cycles.
 Requested convergence on MAX density matrix=1.00D-06.
 Requested convergence on             energy=1.00D-06.
 No special actions if energy rises.
 Inv3:  Mode=1 IEnd=    21611568.
 Iteration    1 A*A^-1 deviation from unit magnitude is 5.44D-15 for   1338.
 Iteration    1 A*A^-1 deviation from orthogonality  is 2.91D-15 for   1657    576.
 Iteration    1 A^-1*A deviation from unit magnitude is 5.44D-15 for    667.
 Iteration    1 A^-1*A deviation from orthogonality  is 1.39D-09 for   1987   1570.
 Iteration    2 A*A^-1 deviation from unit magnitude is 1.15D-14 for    667.
 Iteration    2 A*A^-1 deviation from orthogonality  is 3.53D-15 for   1796    667.
 Iteration    2 A^-1*A deviation from unit magnitude is 9.99D-16 for   1028.
 Iteration    2 A^-1*A deviation from orthogonality  is 3.83D-16 for   1755    262.
 Error on total polarization charges =  0.06974
 SCF Done:  E(RmPW1PW91) =  -887.016799222     A.U. after   13 cycles
            NFock= 13  Conv=0.37D-08     -V/T= 2.0048
 SMD-CDS (non-electrostatic) energy       (kcal/mol) =       0.81
 (included in total energy above)
 DoSCS=F DFT=T ScalE2(SS,OS)=  1.000000  1.000000
 Range of M.O.s used for correlation:     1   560
 NBasis=   562 NAE=    73 NBE=    73 NFC=     0 NFV=     0
 NROrb=    560 NOA=    73 NOB=    73 NVA=   487 NVB=   487

 **** Warning!!: The largest alpha MO coefficient is  0.94650788D+02

 NEqPCM:  Using equilibrium solvation (IEInf=0, Eps=  32.6130, EpsInf=   1.7657)
          Differentiating once with respect to magnetic field using GIAOs.
          Electric field/nuclear overlap derivatives assumed to be zero.
 FoFJK:  IHMeth= 1 ICntrl=    6127 DoSepK=F KAlg= 0 I1Cent=   0 FoldK=F
 IRaf=         1 NMat=   1 IRICut=       1 DoRegI=T DoRafI=F ISym2E= 0.
          There are     3 degrees of freedom in the 1st order CPHF.  IDoFFX=0 NUNeed=     3.
      3 vectors produced by pass  0 Test12= 1.19D-12 3.33D-08 XBig12= 2.71D+02 2.03D+00.
 AX will form     3 AO Fock derivatives at one time.
      3 vectors produced by pass  1 Test12= 1.19D-12 3.33D-08 XBig12= 6.94D-01 2.15D-01.
      3 vectors produced by pass  2 Test12= 1.19D-12 3.33D-08 XBig12= 4.67D-03 3.42D-02.
      3 vectors produced by pass  3 Test12= 1.19D-12 3.33D-08 XBig12= 3.60D-05 1.62D-03.
      3 vectors produced by pass  4 Test12= 1.19D-12 3.33D-08 XBig12= 1.96D-07 1.07D-04.
      3 vectors produced by pass  5 Test12= 1.19D-12 3.33D-08 XBig12= 7.58D-10 7.44D-06.
      3 vectors produced by pass  6 Test12= 1.19D-12 3.33D-08 XBig12= 2.80D-12 5.71D-07.
      1 vectors produced by pass  7 Test12= 1.19D-12 3.33D-08 XBig12= 1.76D-14 3.66D-08.
 InvSVY:  IOpt=1 It=  1 EMax= 1.78D-15
 Solved reduced A of dimension    22 with     3 vectors.
 Calculating GIAO nuclear magnetic shielding tensors.
 SCF GIAO Magnetic shielding tensor (ppm):
      1  C    Isotropic =    37.4886   Anisotropy =   141.0731
   XX=    -9.7148   YX=   -34.9536   ZX=    44.2997
   XY=   -32.7846   YY=     3.8268   ZY=    -3.6986
   XZ=    38.2904   YZ=     0.4484   ZZ=   118.3537
   Eigenvalues:   -43.7613    24.6897   131.5373
      2  C    Isotropic =    -3.6713   Anisotropy =   196.1715
   XX=   -57.6277   YX=   -40.9857   ZX=    51.2034
   XY=   -38.4258   YY=   -58.9489   ZY=     5.0991
   XZ=    72.6140   YZ=    -2.3256   ZZ=   105.5628
   Eigenvalues:  -108.2140   -29.9095   127.1098
      3  C    Isotropic =   160.4591   Anisotropy =    23.1277
   XX=   172.4852   YX=     0.8902   ZX=     2.9634
   XY=     2.7102   YY=   143.5922   ZY=     4.5539
   XZ=     7.8597   YZ=     5.3159   ZZ=   165.2999
   Eigenvalues:   142.5099   162.9899   175.8776
      4  C    Isotropic =   143.4306   Anisotropy =    33.5537
   XX=   162.8790   YX=     3.5007   ZX=    10.0800
   XY=     0.1605   YY=   131.7469   ZY=     8.4270
   XZ=     6.4929   YZ=    10.7129   ZZ=   135.6659
   Eigenvalues:   123.5376   140.9545   165.7997
      5  C    Isotropic =   162.2732   Anisotropy =    21.2523
   XX=   162.5676   YX=   -12.7639   ZX=     3.0896
   XY=   -10.8739   YY=   164.9939   ZY=    -2.1005
   XZ=     4.6000   YZ=    -0.7783   ZZ=   159.2582
   Eigenvalues:   151.4105   158.9677   176.4414
      6  C    Isotropic =   156.8510   Anisotropy =    28.2622
   XX=   173.9518   YX=    -6.8775   ZX=    10.3043
   XY=     0.4290   YY=   149.2349   ZY=    -6.8784
   XZ=    -0.0764   YZ=    -7.1921   ZZ=   147.3662
   Eigenvalues:   141.1063   153.7542   175.6925
      7  C    Isotropic =   151.4462   Anisotropy =    18.5142
   XX=   156.6191   YX=    -1.0478   ZX=     8.1421
   XY=     4.0668   YY=   148.7714   ZY=    -2.1263
   XZ=    11.6133   YZ=   -10.5470   ZZ=   148.9480
   Eigenvalues:   138.5058   152.0437   163.7890
      8  C    Isotropic =   -31.6346   Anisotropy =   159.1923
   XX=   -68.9178   YX=   -12.4237   ZX=    52.6556
   XY=   -20.1547   YY=   -80.6255   ZY=   -22.2254
   XZ=    40.8454   YZ=   -20.3400   ZZ=    54.6395
   Eigenvalues:   -93.2537   -76.1437    74.4936
      9  C    Isotropic =   131.6055   Anisotropy =    32.4275
   XX=   139.5930   YX=   -16.2054   ZX=     3.2800
   XY=   -11.9948   YY=   137.6507   ZY=     3.8116
   XZ=    -5.3349   YZ=     5.9182   ZZ=   117.5729
   Eigenvalues:   116.1434   125.4493   153.2239
     10  C    Isotropic =   105.2313   Anisotropy =    37.8630
   XX=    98.3204   YX=     6.9196   ZX=     0.4343
   XY=     5.7177   YY=   102.1781   ZY=    17.5933
   XZ=    -5.4612   YZ=    23.7930   ZZ=   115.1952
   Eigenvalues:    83.9638   101.2566   130.4733
     11  O    Isotropic =  -166.5541   Anisotropy =   801.4125
   XX=  -441.6263   YX=   109.0658   ZX=   318.9958
   XY=    68.2983   YY=  -299.4884   ZY=  -148.2688
   XZ=   259.0931   YZ=  -161.2404   ZZ=   241.4523
   Eigenvalues:  -610.2576  -257.1256   367.7209
     12  C    Isotropic =   167.0751   Anisotropy =    35.0607
   XX=   166.1726   YX=    -8.2199   ZX=    11.3392
   XY=   -10.4381   YY=   165.4052   ZY=   -10.0463
   XZ=    14.9905   YZ=   -14.0803   ZZ=   169.6474
   Eigenvalues:   154.2813   156.4950   190.4489
     13  C    Isotropic =   162.9833   Anisotropy =    35.7811
   XX=   153.7096   YX=    -9.9270   ZX=    10.9913
   XY=   -11.9760   YY=   160.4815   ZY=   -12.7781
   XZ=     7.6647   YZ=   -10.3731   ZZ=   174.7589
   Eigenvalues:   145.6118   156.5008   186.8374
     14  O    Isotropic =   249.0583   Anisotropy =    92.0968
   XX=   232.9175   YX=   -14.6583   ZX=    33.2161
   XY=   -11.8437   YY=   212.3748   ZY=    -6.5156
   XZ=    18.2751   YZ=    12.2185   ZZ=   301.8827
   Eigenvalues:   203.6083   233.1105   310.4562
     15  C    Isotropic =   106.7510   Anisotropy =    41.8892
   XX=   112.8992   YX=     7.5964   ZX=    17.4529
   XY=     4.5710   YY=    92.0095   ZY=     5.8052
   XZ=    19.0438   YZ=     9.7361   ZZ=   115.3443
   Eigenvalues:    89.6298    95.9460   134.6771
     16  C    Isotropic =   170.7037   Anisotropy =    30.5862
   XX=   162.6264   YX=     5.4063   ZX=    -2.5192
   XY=     0.3172   YY=   176.2616   ZY=   -15.1592
   XZ=     0.1961   YZ=   -16.8100   ZZ=   173.2232
   Eigenvalues:   158.3993   162.6174   191.0945
     17  O    Isotropic =   260.9700   Anisotropy =    74.2987
   XX=   285.6892   YX=    13.7355   ZX=    31.4393
   XY=    -3.4304   YY=   220.3977   ZY=   -24.2452
   XZ=    23.4495   YZ=   -21.5632   ZZ=   276.8232
   Eigenvalues:   209.3993   263.0083   310.5025
     18  C    Isotropic =   115.8306   Anisotropy =    51.6459
   XX=    97.6653   YX=     0.6244   ZX=    -4.1216
   XY=     7.0163   YY=   141.6612   ZY=   -17.2442
   XZ=   -10.0275   YZ=   -18.7375   ZZ=   108.1653
   Eigenvalues:    93.4007   103.8298   150.2612
     19  O    Isotropic =   317.1542   Anisotropy =    89.6568
   XX=   310.0023   YX=   -30.2815   ZX=   -18.8518
   XY=   -33.7811   YY=   355.1004   ZY=     5.6414
   XZ=   -16.9361   YZ=    24.4332   ZZ=   286.3598
   Eigenvalues:   276.6595   297.8777   376.9254
     20  H    Isotropic =    29.0148   Anisotropy =     4.2180
   XX=    28.6422   YX=     0.3273   ZX=     0.4188
   XY=     0.0744   YY=    27.6278   ZY=    -0.9567
   XZ=    -0.5964   YZ=    -3.2252   ZZ=    30.7743
   Eigenvalues:    26.5748    28.6428    31.8267
     21  H    Isotropic =    29.2067   Anisotropy =     6.7098
   XX=    31.6238   YX=     0.7235   ZX=     0.0344
   XY=     2.3026   YY=    31.3446   ZY=     2.8401
   XZ=    -0.1541   YZ=     3.8902   ZZ=    24.6519
   Eigenvalues:    23.2032    30.7370    33.6799
     22  H    Isotropic =    29.4100   Anisotropy =     4.4003
   XX=    29.5734   YX=    -0.9551   ZX=    -0.7426
   XY=    -0.6400   YY=    31.2596   ZY=    -2.0828
   XZ=     0.6651   YZ=    -2.0506   ZZ=    27.3969
   Eigenvalues:    26.4584    29.4280    32.3435
     23  H    Isotropic =    30.3443   Anisotropy =     7.1288
   XX=    28.9019   YX=    -1.4379   ZX=    -2.3417
   XY=    -1.3422   YY=    27.8214   ZY=    -0.4410
   XZ=    -1.9654   YZ=     0.5104   ZZ=    34.3097
   Eigenvalues:    26.6580    29.2782    35.0969
     24  H    Isotropic =    29.6500   Anisotropy =     7.1459
   XX=    32.5976   YX=    -0.3944   ZX=     2.6894
   XY=    -0.0771   YY=    29.4364   ZY=     3.0384
   XZ=     3.4593   YZ=     4.4973   ZZ=    26.9160
   Eigenvalues:    23.4226    31.1135    34.4139
     25  H    Isotropic =    30.0089   Anisotropy =     9.0294
   XX=    29.6659   YX=     0.1229   ZX=     1.4295
   XY=    -0.0021   YY=    35.7264   ZY=     1.8447
   XZ=     2.1714   YZ=     1.7445   ZZ=    24.6343
   Eigenvalues:    23.8154    30.1827    36.0285
     26  H    Isotropic =    29.9723   Anisotropy =     4.5343
   XX=    31.7436   YX=    -2.2423   ZX=    -1.9053
   XY=    -2.0171   YY=    28.7415   ZY=    -2.7963
   XZ=    -1.7291   YZ=    -1.8616   ZZ=    29.4318
   Eigenvalues:    25.4808    31.4409    32.9952
     27  H    Isotropic =    29.1703   Anisotropy =     7.1258
   XX=    30.1382   YX=    -0.1970   ZX=    -2.9595
   XY=    -1.8198   YY=    27.0161   ZY=     1.5400
   XZ=    -2.8410   YZ=     2.8786   ZZ=    30.3567
   Eigenvalues:    25.8589    27.7312    33.9208
     28  H    Isotropic =    29.1477   Anisotropy =     6.7700
   XX=    32.4745   YX=     0.6401   ZX=     2.2420
   XY=     0.3019   YY=    26.9271   ZY=     0.8872
   XZ=     2.4382   YZ=     2.3835   ZZ=    28.0414
   Eigenvalues:    25.5849    28.1971    33.6610
     29  H    Isotropic =    28.9848   Anisotropy =     5.7222
   XX=    31.1144   YX=    -0.4491   ZX=    -2.2125
   XY=     0.3912   YY=    28.0135   ZY=    -1.9983
   XZ=    -2.9184   YZ=    -2.6107   ZZ=    27.8266
   Eigenvalues:    24.9826    29.1723    32.7996
     30  H    Isotropic =    30.9826   Anisotropy =     6.8891
   XX=    28.9737   YX=    -1.9279   ZX=     1.0664
   XY=    -1.4325   YY=    28.5239   ZY=    -0.6511
   XZ=    -0.5033   YZ=    -0.9376   ZZ=    35.4501
   Eigenvalues:    27.0330    30.3394    35.5753
     31  H    Isotropic =    30.4678   Anisotropy =     9.5829
   XX=    36.3561   YX=    -0.8727   ZX=     0.7530
   XY=    -1.1916   YY=    28.0638   ZY=    -1.8092
   XZ=     2.4023   YZ=    -3.1074   ZZ=    26.9835
   Eigenvalues:    24.9751    29.5719    36.8564
     32  H    Isotropic =    30.7217   Anisotropy =    10.3444
   XX=    28.5000   YX=    -2.5419   ZX=     1.4408
   XY=    -1.6310   YY=    36.7682   ZY=    -1.0050
   XZ=     0.9514   YZ=    -2.4142   ZZ=    26.8970
   Eigenvalues:    26.2247    28.3225    37.6180
     33  H    Isotropic =    29.9211   Anisotropy =     7.3270
   XX=    34.7929   YX=     0.1490   ZX=    -0.5397
   XY=    -0.5554   YY=    29.3296   ZY=    -1.8935
   XZ=     0.7669   YZ=    -3.0936   ZZ=    25.6407
   Eigenvalues:    24.3836    30.5739    34.8057
     34  H    Isotropic =    30.0994   Anisotropy =     9.6715
   XX=    28.2528   YX=     1.5655   ZX=    -0.0642
   XY=     2.5823   YY=    34.9456   ZY=    -2.4924
   XZ=    -0.2059   YZ=    -3.8364   ZZ=    27.0998
   Eigenvalues:    25.8268    27.9243    36.5471
     35  H    Isotropic =    30.7922   Anisotropy =     7.6015
   XX=    28.0411   YX=     0.3073   ZX=     0.1729
   XY=     0.5185   YY=    28.5038   ZY=    -0.1095
   XZ=    -0.0164   YZ=    -0.7961   ZZ=    35.8316
   Eigenvalues:    27.7880    28.7287    35.8598
     36  H    Isotropic =    29.9456   Anisotropy =    16.4425
   XX=    25.4186   YX=    -2.0836   ZX=     5.9712
   XY=    -2.1036   YY=    26.3511   ZY=    -2.1593
   XZ=     5.7462   YZ=    -2.2252   ZZ=    38.0672
   Eigenvalues:    22.7088    26.2208    40.9073
     37  H    Isotropic =    30.9505   Anisotropy =    10.4681
   XX=    35.4608   YX=     1.7410   ZX=    -3.6282
   XY=     2.1991   YY=    29.0536   ZY=    -1.7585
   XZ=    -4.1227   YZ=    -2.1784   ZZ=    28.3372
   Eigenvalues:    26.1832    28.7391    37.9293
     38  H    Isotropic =    30.6418   Anisotropy =     7.3482
   XX=    29.9635   YX=     1.0417   ZX=     1.0937
   XY=     0.4233   YY=    27.2667   ZY=    -2.3499
   XZ=     1.5842   YZ=    -2.1417   ZZ=    34.6952
   Eigenvalues:    26.3176    30.0672    35.5406
     39  H    Isotropic =    30.4790   Anisotropy =     7.0354
   XX=    29.8123   YX=     0.0822   ZX=    -2.3486
   XY=    -0.4459   YY=    35.1544   ZY=     0.4097
   XZ=    -2.0024   YZ=    -1.0785   ZZ=    26.4704
   Eigenvalues:    25.3834    30.8844    35.1693
     40  H    Isotropic =    29.1014   Anisotropy =    15.7820
   XX=    22.7619   YX=    -0.8404   ZX=     4.1566
   XY=    -0.1000   YY=    31.7245   ZY=    -5.9556
   XZ=     4.9447   YZ=    -7.0532   ZZ=    32.8177
   Eigenvalues:    20.5769    27.1045    39.6227
     41  H    Isotropic =    28.1694   Anisotropy =     6.4764
   XX=    30.1767   YX=    -1.2999   ZX=    -3.2389
   XY=     0.5657   YY=    28.5228   ZY=    -1.8157
   XZ=    -4.2791   YZ=    -2.3428   ZZ=    25.8088
   Eigenvalues:    22.9333    29.0880    32.4871
     42  H    Isotropic =    27.6869   Anisotropy =     2.8525
   XX=    26.2572   YX=     0.0690   ZX=    -0.4672
   XY=    -0.8798   YY=    27.7075   ZY=     0.2907
   XZ=    -0.3831   YZ=     1.3979   ZZ=    29.0959
   Eigenvalues:    26.1355    27.3366    29.5885
     43  H    Isotropic =    29.9127   Anisotropy =    22.8583
   XX=    27.3556   YX=    -9.6570   ZX=    -3.2899
   XY=   -10.0035   YY=    39.2519   ZY=     1.8618
   XZ=    -3.2328   YZ=     0.8784   ZZ=    23.1305
   Eigenvalues:    20.0890    24.4975    45.1515
 End of Minotr F.D. properties file   721 does not exist.
 End of Minotr F.D. properties file   722 does not exist.
 End of Minotr F.D. properties file   788 does not exist.

 **********************************************************************

            Population analysis using the SCF density.

 **********************************************************************

 Orbital symmetries:
       Occupied  (A) (A) (A) (A) (A) (A) (A) (A) (A) (A) (A) (A)
                 (A) (A) (A) (A) (A) (A) (A) (A) (A) (A) (A) (A)
                 (A) (A) (A) (A) (A) (A) (A) (A) (A) (A) (A) (A)
                 (A) (A) (A) (A) (A) (A) (A) (A) (A) (A) (A) (A)
                 (A) (A) (A) (A) (A) (A) (A) (A) (A) (A) (A) (A)
                 (A) (A) (A) (A) (A) (A) (A) (A) (A) (A) (A) (A)
                 (A)
       Virtual   (A) (A) (A) (A) (A) (A) (A) (A) (A) (A) (A) (A)
                 (A) (A) (A) (A) (A) (A) (A) (A) (A) (A) (A) (A)
                 (A) (A) (A) (A) (A) (A) (A) (A) (A) (A) (A) (A)
                 (A) (A) (A) (A) (A) (A) (A) (A) (A) (A) (A) (A)
                 (A) (A) (A) (A) (A) (A) (A) (A) (A) (A) (A) (A)
                 (A) (A) (A) (A) (A) (A) (A) (A) (A) (A) (A) (A)
                 (A) (A) (A) (A) (A) (A) (A) (A) (A) (A) (A) (A)
                 (A) (A) (A) (A) (A) (A) (A) (A) (A) (A) (A) (A)
                 (A) (A) (A) (A) (A) (A) (A) (A) (A) (A) (A) (A)
                 (A) (A) (A) (A) (A) (A) (A) (A) (A) (A) (A) (A)
                 (A) (A) (A) (A) (A) (A) (A) (A) (A) (A) (A) (A)
                 (A) (A) (A) (A) (A) (A) (A) (A) (A) (A) (A) (A)
                 (A) (A) (A) (A) (A) (A) (A) (A) (A) (A) (A) (A)
                 (A) (A) (A) (A) (A) (A) (A) (A) (A) (A) (A) (A)
                 (A) (A) (A) (A) (A) (A) (A) (A) (A) (A) (A) (A)
                 (A) (A) (A) (A) (A) (A) (A) (A) (A) (A) (A) (A)
                 (A) (A) (A) (A) (A) (A) (A) (A) (A) (A) (A) (A)
                 (A) (A) (A) (A) (A) (A) (A) (A) (A) (A) (A) (A)
                 (A) (A) (A) (A) (A) (A) (A) (A) (A) (A) (A) (A)
                 (A) (A) (A) (A) (A) (A) (A) (A) (A) (A) (A) (A)
                 (A) (A) (A) (A) (A) (A) (A) (A) (A) (A) (A) (A)
                 (A) (A) (A) (A) (A) (A) (A) (A) (A) (A) (A) (A)
                 (A) (A) (A) (A) (A) (A) (A) (A) (A) (A) (A) (A)
                 (A) (A) (A) (A) (A) (A) (A) (A) (A) (A) (A) (A)
                 (A) (A) (A) (A) (A) (A) (A) (A) (A) (A) (A) (A)
                 (A) (A) (A) (A) (A) (A) (A) (A) (A) (A) (A) (A)
                 (A) (A) (A) (A) (A) (A) (A) (A) (A) (A) (A) (A)
                 (A) (A) (A) (A) (A) (A) (A) (A) (A) (A) (A) (A)
                 (A) (A) (A) (A) (A) (A) (A) (A) (A) (A) (A) (A)
                 (A) (A) (A) (A) (A) (A) (A) (A) (A) (A) (A) (A)
                 (A) (A) (A) (A) (A) (A) (A) (A) (A) (A) (A) (A)
                 (A) (A) (A) (A) (A) (A) (A) (A) (A) (A) (A) (A)
                 (A) (A) (A) (A) (A) (A) (A) (A) (A) (A) (A) (A)
                 (A) (A) (A) (A) (A) (A) (A) (A) (A) (A) (A) (A)
                 (A) (A) (A) (A) (A) (A) (A) (A) (A) (A) (A) (A)
                 (A) (A) (A) (A) (A) (A) (A) (A) (A) (A) (A) (A)
                 (A) (A) (A) (A) (A) (A) (A) (A) (A) (A) (A) (A)
                 (A) (A) (A) (A) (A) (A) (A) (A) (A) (A) (A) (A)
                 (A) (A) (A) (A) (A) (A) (A) (A) (A) (A) (A) (A)
                 (A) (A) (A) (A) (A) (A) (A) (A) (A) (A) (A) (A)
                 (A) (A) (A) (A) (A) (A) (A)
 The electronic state is 1-A.
 Alpha  occ. eigenvalues --  -19.22636 -19.22454 -19.21767 -19.21116 -10.32755
 Alpha  occ. eigenvalues --  -10.30746 -10.29473 -10.27453 -10.26476 -10.24475
 Alpha  occ. eigenvalues --  -10.24183 -10.23980 -10.23531 -10.23479 -10.22203
 Alpha  occ. eigenvalues --  -10.22156 -10.22071 -10.21696 -10.21592  -1.07290
 Alpha  occ. eigenvalues --   -1.06538  -1.06080  -1.04175  -0.89036  -0.83831
 Alpha  occ. eigenvalues --   -0.81876  -0.77826  -0.76768  -0.74895  -0.71397
 Alpha  occ. eigenvalues --   -0.69843  -0.68423  -0.65040  -0.61910  -0.59796
 Alpha  occ. eigenvalues --   -0.58247  -0.56807  -0.54491  -0.53234  -0.52076
 Alpha  occ. eigenvalues --   -0.50191  -0.49371  -0.48326  -0.48075  -0.46854
 Alpha  occ. eigenvalues --   -0.46143  -0.45826  -0.44828  -0.42573  -0.42255
 Alpha  occ. eigenvalues --   -0.41663  -0.41410  -0.40421  -0.39942  -0.39531
 Alpha  occ. eigenvalues --   -0.39096  -0.38644  -0.38387  -0.38159  -0.37726
 Alpha  occ. eigenvalues --   -0.37371  -0.36164  -0.35280  -0.34998  -0.34029
 Alpha  occ. eigenvalues --   -0.33162  -0.32667  -0.31829  -0.30618  -0.29854
 Alpha  occ. eigenvalues --   -0.28885  -0.27018  -0.26476
 Alpha virt. eigenvalues --   -0.05341   0.00479   0.01541   0.02018   0.02191
 Alpha virt. eigenvalues --    0.02912   0.03728   0.04087   0.04278   0.04660
 Alpha virt. eigenvalues --    0.04864   0.05775   0.06032   0.06101   0.06669
 Alpha virt. eigenvalues --    0.07130   0.07603   0.07730   0.08688   0.08935
 Alpha virt. eigenvalues --    0.09271   0.09457   0.09998   0.10293   0.10524
 Alpha virt. eigenvalues --    0.10947   0.11359   0.12238   0.12336   0.12483
 Alpha virt. eigenvalues --    0.13273   0.13604   0.14125   0.14204   0.14595
 Alpha virt. eigenvalues --    0.14999   0.15273   0.15801   0.15942   0.16103
 Alpha virt. eigenvalues --    0.16857   0.17212   0.17454   0.17814   0.18211
 Alpha virt. eigenvalues --    0.18348   0.18511   0.19207   0.19409   0.19584
 Alpha virt. eigenvalues --    0.19743   0.20121   0.20628   0.20841   0.21034
 Alpha virt. eigenvalues --    0.21180   0.21524   0.21650   0.21996   0.22221
 Alpha virt. eigenvalues --    0.22844   0.23126   0.23403   0.23567   0.23808
 Alpha virt. eigenvalues --    0.24328   0.24733   0.24977   0.25041   0.25332
 Alpha virt. eigenvalues --    0.26043   0.26232   0.26475   0.26623   0.26980
 Alpha virt. eigenvalues --    0.27207   0.27869   0.27906   0.28136   0.28461
 Alpha virt. eigenvalues --    0.29016   0.29344   0.30250   0.30353   0.30943
 Alpha virt. eigenvalues --    0.31231   0.31381   0.31713   0.31935   0.32272
 Alpha virt. eigenvalues --    0.32405   0.32548   0.33412   0.33791   0.34197
 Alpha virt. eigenvalues --    0.34441   0.34753   0.35235   0.35718   0.36243
 Alpha virt. eigenvalues --    0.36914   0.37093   0.37351   0.37784   0.38456
 Alpha virt. eigenvalues --    0.38732   0.39019   0.39911   0.40411   0.41452
 Alpha virt. eigenvalues --    0.41836   0.42899   0.43660   0.43993   0.44668
 Alpha virt. eigenvalues --    0.44887   0.45305   0.46664   0.47589   0.48342
 Alpha virt. eigenvalues --    0.48812   0.49039   0.50103   0.50871   0.51900
 Alpha virt. eigenvalues --    0.52533   0.53522   0.53700   0.54491   0.55980
 Alpha virt. eigenvalues --    0.56863   0.56976   0.57352   0.57810   0.58666
 Alpha virt. eigenvalues --    0.59490   0.60031   0.61237   0.61443   0.61887
 Alpha virt. eigenvalues --    0.62264   0.63649   0.63997   0.64529   0.65847
 Alpha virt. eigenvalues --    0.66262   0.66780   0.67466   0.67927   0.68549
 Alpha virt. eigenvalues --    0.69009   0.69693   0.70006   0.70402   0.70558
 Alpha virt. eigenvalues --    0.71252   0.71768   0.72056   0.72360   0.72546
 Alpha virt. eigenvalues --    0.72889   0.74154   0.74607   0.74875   0.75338
 Alpha virt. eigenvalues --    0.75741   0.76168   0.76504   0.76908   0.77821
 Alpha virt. eigenvalues --    0.78354   0.78959   0.79532   0.80264   0.80567
 Alpha virt. eigenvalues --    0.80877   0.81658   0.82144   0.82762   0.83616
 Alpha virt. eigenvalues --    0.84233   0.86298   0.87244   0.88647   0.91131
 Alpha virt. eigenvalues --    0.91491   0.92574   0.93286   0.94949   0.96185
 Alpha virt. eigenvalues --    0.97254   0.97475   1.00361   1.01725   1.01831
 Alpha virt. eigenvalues --    1.04377   1.05578   1.07491   1.08392   1.08789
 Alpha virt. eigenvalues --    1.09853   1.13217   1.13343   1.13900   1.17041
 Alpha virt. eigenvalues --    1.17150   1.17546   1.18017   1.19576   1.20654
 Alpha virt. eigenvalues --    1.21345   1.21726   1.21944   1.23605   1.24170
 Alpha virt. eigenvalues --    1.25327   1.26350   1.28061   1.28434   1.28936
 Alpha virt. eigenvalues --    1.29757   1.31378   1.32466   1.32799   1.34525
 Alpha virt. eigenvalues --    1.35764   1.36540   1.38817   1.39660   1.41166
 Alpha virt. eigenvalues --    1.42526   1.43307   1.44660   1.45256   1.46894
 Alpha virt. eigenvalues --    1.47678   1.48547   1.49923   1.50643   1.50910
 Alpha virt. eigenvalues --    1.51330   1.52014   1.52479   1.52936   1.54051
 Alpha virt. eigenvalues --    1.55074   1.56047   1.56253   1.57954   1.58773
 Alpha virt. eigenvalues --    1.59054   1.59422   1.60128   1.61481   1.61975
 Alpha virt. eigenvalues --    1.62261   1.63084   1.63363   1.64157   1.64594
 Alpha virt. eigenvalues --    1.65069   1.66284   1.66458   1.67643   1.68059
 Alpha virt. eigenvalues --    1.68722   1.69788   1.71073   1.71134   1.71807
 Alpha virt. eigenvalues --    1.72335   1.73224   1.73531   1.74134   1.75393
 Alpha virt. eigenvalues --    1.75770   1.76820   1.77384   1.78982   1.80064
 Alpha virt. eigenvalues --    1.80751   1.81123   1.81711   1.82606   1.82931
 Alpha virt. eigenvalues --    1.84067   1.85164   1.86575   1.86788   1.87382
 Alpha virt. eigenvalues --    1.87970   1.90093   1.90449   1.91653   1.92772
 Alpha virt. eigenvalues --    1.93106   1.94647   1.96471   1.97344   1.99121
 Alpha virt. eigenvalues --    1.99377   2.00039   2.01154   2.02365   2.02774
 Alpha virt. eigenvalues --    2.06300   2.07301   2.07920   2.08721   2.09420
 Alpha virt. eigenvalues --    2.10605   2.12155   2.12807   2.13356   2.14468
 Alpha virt. eigenvalues --    2.15291   2.16711   2.17473   2.17703   2.18131
 Alpha virt. eigenvalues --    2.20041   2.21801   2.22258   2.23183   2.25023
 Alpha virt. eigenvalues --    2.26840   2.27870   2.28556   2.30616   2.32106
 Alpha virt. eigenvalues --    2.32552   2.34736   2.35968   2.36839   2.38064
 Alpha virt. eigenvalues --    2.41017   2.42842   2.44430   2.45848   2.47592
 Alpha virt. eigenvalues --    2.48858   2.49118   2.50799   2.52498   2.52906
 Alpha virt. eigenvalues --    2.53122   2.54234   2.55123   2.55937   2.57723
 Alpha virt. eigenvalues --    2.58352   2.59097   2.59945   2.61176   2.62171
 Alpha virt. eigenvalues --    2.62888   2.64161   2.65203   2.65579   2.66648
 Alpha virt. eigenvalues --    2.67267   2.67918   2.68917   2.69641   2.70617
 Alpha virt. eigenvalues --    2.71005   2.71191   2.73329   2.74481   2.75025
 Alpha virt. eigenvalues --    2.76154   2.77241   2.77790   2.80062   2.80812
 Alpha virt. eigenvalues --    2.82282   2.82673   2.84962   2.86740   2.88358
 Alpha virt. eigenvalues --    2.88987   2.90322   2.91697   2.93105   2.93868
 Alpha virt. eigenvalues --    2.94471   2.95620   2.96588   2.97234   3.00203
 Alpha virt. eigenvalues --    3.00401   3.02366   3.03132   3.04221   3.06750
 Alpha virt. eigenvalues --    3.09076   3.10087   3.10881   3.11939   3.13933
 Alpha virt. eigenvalues --    3.14795   3.15964   3.16683   3.18737   3.19153
 Alpha virt. eigenvalues --    3.20723   3.21398   3.23338   3.24665   3.24812
 Alpha virt. eigenvalues --    3.28070   3.29461   3.30675   3.32202   3.33521
 Alpha virt. eigenvalues --    3.35807   3.38139   3.40316   3.41049   3.45436
 Alpha virt. eigenvalues --    3.50767   3.54001   3.60821   3.63129   3.63982
 Alpha virt. eigenvalues --    3.72134   3.77496   3.80686   3.80982   3.83394
 Alpha virt. eigenvalues --    3.84073   3.84823   3.85019   3.85469   3.87093
 Alpha virt. eigenvalues --    3.87526   3.90219   3.91433   3.92409   3.93109
 Alpha virt. eigenvalues --    3.96618   4.05208   4.07808   4.09825   4.13730
 Alpha virt. eigenvalues --    4.16258   4.17058   4.18376   4.28084   4.30926
 Alpha virt. eigenvalues --    4.34309   4.36158   4.38124   4.39860   4.50881
 Alpha virt. eigenvalues --    4.56690   5.11882   5.11982   5.18512   5.20862
 Alpha virt. eigenvalues --    5.26960   5.47441   5.48117   5.48278   5.66703
 Alpha virt. eigenvalues --    5.68966   5.70772   5.78087  23.73530  23.85136
 Alpha virt. eigenvalues --   23.87133  23.93343  23.94761  23.96526  23.97753
 Alpha virt. eigenvalues --   23.99763  24.02927  24.06594  24.07307  24.08285
 Alpha virt. eigenvalues --   24.09850  24.11755  24.28152  50.04618  50.05869
 Alpha virt. eigenvalues --   50.08682  50.13549
          Condensed to atoms (all electrons):
               1          2          3          4          5          6
     1  C   14.151157   3.519503  -2.800673   0.848136  -0.943635   0.685130
     2  C    3.519503  14.382478  -3.822832  -0.572183  -0.657890   0.275893
     3  C   -2.800673  -3.822832  12.308031  -1.846936   0.157415  -0.775073
     4  C    0.848136  -0.572183  -1.846936  13.256134  -2.040911  -0.430627
     5  C   -0.943635  -0.657890   0.157415  -2.040911   9.626630  -0.969506
     6  C    0.685130   0.275893  -0.775073  -0.430627  -0.969506  10.291323
     7  C   -4.932758  -1.798200   1.827979   0.338350   0.584749  -3.659000
     8  C   -3.342403  -1.976315  -1.575236   0.204047   0.067377  -0.347273
     9  C    2.131070   3.283318  -0.965289   0.308366  -0.106976  -0.013503
    10  C   -3.125401  -6.719140   3.393264  -0.726705   0.443869   0.322510
    11  O    0.013891   0.072058   0.012339  -0.005220  -0.000204   0.026977
    12  C   -0.180742  -0.020965   0.019469   0.010136  -0.120148   0.073111
    13  C   -0.012198  -0.334815   0.280014  -0.390799  -0.023589  -0.030428
    14  O    0.037627   0.264891  -0.272195   0.067276  -0.007713   0.003358
    15  C   -0.333156  -0.334530   0.041924  -3.805359  -0.091785   0.515912
    16  C   -0.065759  -0.168373  -0.085777  -0.137437   0.356887  -0.127504
    17  O    0.009462   0.049149   0.055567  -0.163326  -0.088918   0.022825
    18  C    0.092530   0.315850   0.120952   0.755842  -0.325608   0.049565
    19  O    0.001471   0.011801  -0.037590   0.138661   0.049834  -0.010708
    20  H   -0.022097  -0.041028   0.442095   0.013717  -0.023338  -0.060996
    21  H    0.013353  -0.107898   0.436747  -0.003829   0.030029   0.010697
    22  H    0.000806   0.006644   0.025464   0.531610  -0.125895  -0.039177
    23  H   -0.007206  -0.006669  -0.010229  -0.054843   0.486421  -0.067538
    24  H    0.019746   0.019032   0.006659  -0.108611   0.466494  -0.076133
    25  H    0.010227   0.007506   0.019383   0.008154  -0.078839   0.452765
    26  H   -0.026398  -0.042211  -0.031409   0.016699  -0.019824   0.478222
    27  H   -0.168403  -0.014475   0.003777  -0.009876   0.011005   0.001296
    28  H   -0.027870  -0.005711   0.000210  -0.000960  -0.000647   0.000057
    29  H    0.019857  -0.048256   0.020906  -0.004004   0.002436  -0.000075
    30  H   -0.071679  -0.008383   0.002786   0.001155  -0.007741  -0.044100
    31  H   -0.106513  -0.002587   0.004322  -0.005290   0.006948   0.013465
    32  H    0.112083   0.012230   0.001442   0.001897   0.005150  -0.006209
    33  H   -0.012195  -0.043722   0.044669  -0.021765   0.000705  -0.000456
    34  H    0.005755   0.071038  -0.009511   0.002890  -0.000307  -0.000019
    35  H    0.002744  -0.003855  -0.019344   0.004220   0.001073   0.002782
    36  H   -0.023549  -0.053869   0.016559  -0.010962  -0.001760   0.001771
    37  H    0.000194  -0.000830   0.007180   0.074302  -0.002391  -0.004616
    38  H    0.004241   0.006877   0.011521  -0.038799   0.000212   0.007258
    39  H   -0.004712   0.001249  -0.014308  -0.078905   0.039167  -0.004065
    40  H   -0.000688  -0.000511   0.008690  -0.037329   0.007173  -0.011668
    41  H   -0.000211  -0.002147   0.005096   0.072395  -0.003435  -0.000964
    42  H    0.000077   0.007394   0.022168  -0.131765   0.012762   0.003034
    43  H   -0.000041   0.008651   0.015043  -0.038161  -0.010362   0.000054
               7          8          9         10         11         12
     1  C   -4.932758  -3.342403   2.131070  -3.125401   0.013891  -0.180742
     2  C   -1.798200  -1.976315   3.283318  -6.719140   0.072058  -0.020965
     3  C    1.827979  -1.575236  -0.965289   3.393264   0.012339   0.019469
     4  C    0.338350   0.204047   0.308366  -0.726705  -0.005220   0.010136
     5  C    0.584749   0.067377  -0.106976   0.443869  -0.000204  -0.120148
     6  C   -3.659000  -0.347273  -0.013503   0.322510   0.026977   0.073111
     7  C   13.375588   0.895970  -0.584469  -0.319116  -0.024488  -0.273146
     8  C    0.895970  13.114622  -3.607472   1.841706   0.299359  -0.056971
     9  C   -0.584469  -3.607472  12.836682  -5.970231  -0.039323  -0.086194
    10  C   -0.319116   1.841706  -5.970231  16.293660  -0.097232  -0.006022
    11  O   -0.024488   0.299359  -0.039323  -0.097232   8.206798  -0.044463
    12  C   -0.273146  -0.056971  -0.086194  -0.006022  -0.044463   6.429985
    13  C    0.021438   0.341716  -1.183914   0.163522  -0.003598   0.009969
    14  O    0.020532  -0.010949   0.021044   0.172634  -0.000732  -0.006300
    15  C   -0.308672  -0.147876   0.053712   0.623757  -0.000569  -0.078037
    16  C    0.043244   0.014548  -0.006689  -0.010644   0.000003   0.026026
    17  O   -0.012052  -0.001493   0.000935  -0.007966   0.000002   0.000512
    18  C   -0.007877  -0.002630   0.001036  -0.137153   0.000045  -0.008892
    19  O    0.000736  -0.001154   0.002000  -0.007540   0.000001   0.000080
    20  H    0.063856   0.011588   0.001881   0.008976  -0.000036  -0.002587
    21  H   -0.013409   0.000358   0.004800   0.026086   0.000083   0.000785
    22  H    0.026238   0.000917  -0.000711  -0.020745   0.000012   0.000123
    23  H    0.026791   0.011985   0.000317  -0.003030  -0.000098  -0.004485
    24  H    0.002797  -0.002653   0.001260  -0.002709  -0.000015  -0.002972
    25  H   -0.044558  -0.007467   0.000934   0.000848   0.000101  -0.005774
    26  H   -0.021235   0.023369  -0.005155  -0.002750  -0.000066   0.009278
    27  H    0.495818   0.054821  -0.022766   0.017706   0.003681  -0.030833
    28  H    0.008863   0.011920   0.414702  -0.043447  -0.003398  -0.001282
    29  H    0.016783  -0.090884   0.420365  -0.018656  -0.001927  -0.000533
    30  H    0.104073   0.018374  -0.004132  -0.001201  -0.000038   0.395424
    31  H    0.035432   0.000689   0.008785  -0.002577   0.003481   0.423686
    32  H   -0.165258  -0.017987   0.001211   0.002204   0.000056   0.423290
    33  H   -0.004231  -0.016078   0.008545   0.015686   0.000078   0.000152
    34  H   -0.000011  -0.009509  -0.012283  -0.115720   0.000088   0.000104
    35  H   -0.001005   0.024994  -0.000786  -0.058636  -0.000134  -0.000223
    36  H   -0.009151   0.035754  -0.143776   0.192320  -0.000140   0.000839
    37  H    0.001233   0.000025  -0.000018  -0.000344   0.000000   0.000052
    38  H   -0.004717  -0.000231   0.000266   0.000152   0.000000  -0.000017
    39  H    0.007881  -0.000362   0.000104   0.000487   0.000000  -0.001070
    40  H    0.003643   0.000207  -0.000115  -0.000998   0.000000   0.000169
    41  H    0.000393  -0.000019   0.000014  -0.000036   0.000000   0.000042
    42  H   -0.002773   0.000293  -0.000205   0.005596   0.000000  -0.000223
    43  H    0.000016   0.000052  -0.000247  -0.002263   0.000000   0.000007
              13         14         15         16         17         18
     1  C   -0.012198   0.037627  -0.333156  -0.065759   0.009462   0.092530
     2  C   -0.334815   0.264891  -0.334530  -0.168373   0.049149   0.315850
     3  C    0.280014  -0.272195   0.041924  -0.085777   0.055567   0.120952
     4  C   -0.390799   0.067276  -3.805359  -0.137437  -0.163326   0.755842
     5  C   -0.023589  -0.007713  -0.091785   0.356887  -0.088918  -0.325608
     6  C   -0.030428   0.003358   0.515912  -0.127504   0.022825   0.049565
     7  C    0.021438   0.020532  -0.308672   0.043244  -0.012052  -0.007877
     8  C    0.341716  -0.010949  -0.147876   0.014548  -0.001493  -0.002630
     9  C   -1.183914   0.021044   0.053712  -0.006689   0.000935   0.001036
    10  C    0.163522   0.172634   0.623757  -0.010644  -0.007966  -0.137153
    11  O   -0.003598  -0.000732  -0.000569   0.000003   0.000002   0.000045
    12  C    0.009969  -0.006300  -0.078037   0.026026   0.000512  -0.008892
    13  C    6.962642  -0.284484  -0.203180   0.009426   0.002377   0.026401
    14  O   -0.284484   8.019637   0.003287   0.000564   0.000006  -0.000093
    15  C   -0.203180   0.003287  11.969865  -0.817558   0.428358  -1.511511
    16  C    0.009426   0.000564  -0.817558   7.537081  -0.272458  -1.037433
    17  O    0.002377   0.000006   0.428358  -0.272458   8.027860  -0.021647
    18  C    0.026401  -0.000093  -1.511511  -1.037433  -0.021647   7.361617
    19  O   -0.000522  -0.000892  -0.266163   0.059145   0.011294   0.116874
    20  H   -0.004918   0.000048  -0.029239  -0.013121  -0.000051   0.014311
    21  H   -0.012509   0.013109  -0.034992   0.013186  -0.000156  -0.011360
    22  H    0.009980  -0.000149  -0.066969   0.001590  -0.000574   0.000631
    23  H   -0.001728   0.000049   0.003831  -0.010273  -0.000091   0.009415
    24  H   -0.000381   0.000014   0.052047  -0.028629   0.010476   0.005826
    25  H   -0.000164   0.000005  -0.002787  -0.000753   0.000283   0.001039
    26  H    0.000848  -0.000010  -0.025833   0.011013   0.000288   0.001727
    27  H    0.002812  -0.000073  -0.002196   0.000849   0.000031  -0.000292
    28  H   -0.006770  -0.003236  -0.000369  -0.000028   0.000000   0.000102
    29  H    0.027441   0.004066  -0.000112   0.000035   0.000000  -0.000050
    30  H    0.000272   0.000000  -0.000999   0.000129   0.000003   0.000171
    31  H    0.000032   0.000097   0.000555  -0.000207   0.000000  -0.000001
    32  H   -0.000008  -0.000008   0.000310  -0.000024   0.000000   0.000051
    33  H    0.407304  -0.011482   0.004525   0.000534  -0.000006  -0.002882
    34  H    0.451429  -0.005714  -0.001136  -0.000040   0.000007   0.000436
    35  H    0.406665   0.012923   0.002088   0.000058   0.000021  -0.000683
    36  H    0.070395   0.244708  -0.002018   0.000303  -0.000003   0.000596
    37  H    0.000082   0.000000  -0.170014   0.464326  -0.003818   0.001821
    38  H   -0.000570  -0.000017  -0.036557   0.416621   0.012658  -0.014034
    39  H   -0.000118   0.000002   0.081351   0.358599  -0.013534   0.000042
    40  H    0.001202   0.000001   0.062111   0.084748   0.262455  -0.083251
    41  H    0.000156  -0.000003  -0.130009  -0.032639  -0.016182   0.479516
    42  H   -0.002260   0.000238   0.020224   0.030289   0.013160   0.401978
    43  H    0.002501  -0.000024  -0.013026  -0.005728   0.000875   0.086221
              19         20         21         22         23         24
     1  C    0.001471  -0.022097   0.013353   0.000806  -0.007206   0.019746
     2  C    0.011801  -0.041028  -0.107898   0.006644  -0.006669   0.019032
     3  C   -0.037590   0.442095   0.436747   0.025464  -0.010229   0.006659
     4  C    0.138661   0.013717  -0.003829   0.531610  -0.054843  -0.108611
     5  C    0.049834  -0.023338   0.030029  -0.125895   0.486421   0.466494
     6  C   -0.010708  -0.060996   0.010697  -0.039177  -0.067538  -0.076133
     7  C    0.000736   0.063856  -0.013409   0.026238   0.026791   0.002797
     8  C   -0.001154   0.011588   0.000358   0.000917   0.011985  -0.002653
     9  C    0.002000   0.001881   0.004800  -0.000711   0.000317   0.001260
    10  C   -0.007540   0.008976   0.026086  -0.020745  -0.003030  -0.002709
    11  O    0.000001  -0.000036   0.000083   0.000012  -0.000098  -0.000015
    12  C    0.000080  -0.002587   0.000785   0.000123  -0.004485  -0.002972
    13  C   -0.000522  -0.004918  -0.012509   0.009980  -0.001728  -0.000381
    14  O   -0.000892   0.000048   0.013109  -0.000149   0.000049   0.000014
    15  C   -0.266163  -0.029239  -0.034992  -0.066969   0.003831   0.052047
    16  C    0.059145  -0.013121   0.013186   0.001590  -0.010273  -0.028629
    17  O    0.011294  -0.000051  -0.000156  -0.000574  -0.000091   0.010476
    18  C    0.116874   0.014311  -0.011360   0.000631   0.009415   0.005826
    19  O    8.152900   0.001509   0.004671   0.007283  -0.000073  -0.000006
    20  H    0.001509   0.417306  -0.028766   0.003787  -0.000073   0.000664
    21  H    0.004671  -0.028766   0.449961  -0.003966  -0.000045  -0.000251
    22  H    0.007283   0.003787  -0.003966   0.432054  -0.007482   0.002002
    23  H   -0.000073  -0.000073  -0.000045  -0.007482   0.458743  -0.027083
    24  H   -0.000006   0.000664  -0.000251   0.002002  -0.027083   0.466801
    25  H    0.000006   0.000280   0.000001  -0.000040  -0.000364  -0.003999
    26  H    0.000035  -0.002743   0.000155   0.000227   0.002995  -0.002174
    27  H    0.000001  -0.000328   0.000030   0.000024  -0.000780  -0.000461
    28  H    0.000000   0.000044  -0.000018   0.000003   0.000005   0.000000
    29  H   -0.000003  -0.000014  -0.000003   0.000007  -0.000016  -0.000001
    30  H    0.000000  -0.000545   0.000023   0.000001   0.000010   0.000001
    31  H    0.000000  -0.000024  -0.000001  -0.000001  -0.000036   0.000011
    32  H    0.000000  -0.000033   0.000004  -0.000001   0.000007  -0.000015
    33  H    0.003646  -0.000173   0.000731  -0.000173   0.000044  -0.000006
    34  H   -0.000067   0.000015  -0.000224   0.000060   0.000001   0.000001
    35  H   -0.000095  -0.000020   0.000639   0.000379   0.000001  -0.000004
    36  H    0.000046  -0.000738   0.000100   0.000009  -0.000005  -0.000001
    37  H    0.000512  -0.000244  -0.000136  -0.000295   0.000007  -0.000253
    38  H    0.000042   0.001384  -0.000244   0.000020  -0.000011   0.000506
    39  H   -0.000859   0.000646   0.000051   0.000384   0.000041   0.000358
    40  H    0.007544   0.000061   0.000153   0.002632  -0.000323  -0.001331
    41  H   -0.042086  -0.000160   0.000605  -0.000451   0.000008  -0.000075
    42  H   -0.047481  -0.001212  -0.002324   0.000190  -0.000010   0.000039
    43  H    0.220691  -0.000067  -0.000044   0.000196  -0.000010  -0.000013
              25         26         27         28         29         30
     1  C    0.010227  -0.026398  -0.168403  -0.027870   0.019857  -0.071679
     2  C    0.007506  -0.042211  -0.014475  -0.005711  -0.048256  -0.008383
     3  C    0.019383  -0.031409   0.003777   0.000210   0.020906   0.002786
     4  C    0.008154   0.016699  -0.009876  -0.000960  -0.004004   0.001155
     5  C   -0.078839  -0.019824   0.011005  -0.000647   0.002436  -0.007741
     6  C    0.452765   0.478222   0.001296   0.000057  -0.000075  -0.044100
     7  C   -0.044558  -0.021235   0.495818   0.008863   0.016783   0.104073
     8  C   -0.007467   0.023369   0.054821   0.011920  -0.090884   0.018374
     9  C    0.000934  -0.005155  -0.022766   0.414702   0.420365  -0.004132
    10  C    0.000848  -0.002750   0.017706  -0.043447  -0.018656  -0.001201
    11  O    0.000101  -0.000066   0.003681  -0.003398  -0.001927  -0.000038
    12  C   -0.005774   0.009278  -0.030833  -0.001282  -0.000533   0.395424
    13  C   -0.000164   0.000848   0.002812  -0.006770   0.027441   0.000272
    14  O    0.000005  -0.000010  -0.000073  -0.003236   0.004066   0.000000
    15  C   -0.002787  -0.025833  -0.002196  -0.000369  -0.000112  -0.000999
    16  C   -0.000753   0.011013   0.000849  -0.000028   0.000035   0.000129
    17  O    0.000283   0.000288   0.000031   0.000000   0.000000   0.000003
    18  C    0.001039   0.001727  -0.000292   0.000102  -0.000050   0.000171
    19  O    0.000006   0.000035   0.000001   0.000000  -0.000003   0.000000
    20  H    0.000280  -0.002743  -0.000328   0.000044  -0.000014  -0.000545
    21  H    0.000001   0.000155   0.000030  -0.000018  -0.000003   0.000023
    22  H   -0.000040   0.000227   0.000024   0.000003   0.000007   0.000001
    23  H   -0.000364   0.002995  -0.000780   0.000005  -0.000016   0.000010
    24  H   -0.003999  -0.002174  -0.000461   0.000000  -0.000001   0.000001
    25  H    0.480892  -0.031613  -0.009684   0.000000  -0.000001  -0.000222
    26  H   -0.031613   0.458033   0.004536   0.000000   0.000001   0.002564
    27  H   -0.009684   0.004536   0.456798  -0.000010   0.000080   0.004752
    28  H    0.000000   0.000000  -0.000010   0.410226  -0.014841  -0.000002
    29  H   -0.000001   0.000001   0.000080  -0.014841   0.419521   0.000007
    30  H   -0.000222   0.002564   0.004752  -0.000002   0.000007   0.471833
    31  H   -0.000334  -0.000089  -0.007026   0.000012  -0.000006  -0.028400
    32  H    0.004188  -0.001095  -0.004683  -0.000002   0.000001  -0.026333
    33  H    0.000000   0.000003   0.000007  -0.000279   0.000443   0.000001
    34  H    0.000000   0.000000  -0.000002   0.000264   0.000702   0.000000
    35  H    0.000000  -0.000002   0.000021   0.000072   0.000229   0.000000
    36  H   -0.000001   0.000005   0.000021   0.000353   0.000286   0.000038
    37  H   -0.000016   0.000165   0.000000   0.000000   0.000000   0.000000
    38  H    0.000038  -0.000217  -0.000002   0.000000   0.000000  -0.000002
    39  H    0.000238  -0.002157  -0.000016   0.000000   0.000000  -0.000001
    40  H   -0.000004   0.000009  -0.000002   0.000000   0.000000   0.000000
    41  H    0.000000   0.000004   0.000000   0.000000   0.000000   0.000000
    42  H   -0.000001   0.000018   0.000000   0.000000   0.000000   0.000001
    43  H    0.000000  -0.000001   0.000000   0.000000   0.000000   0.000000
              31         32         33         34         35         36
     1  C   -0.106513   0.112083  -0.012195   0.005755   0.002744  -0.023549
     2  C   -0.002587   0.012230  -0.043722   0.071038  -0.003855  -0.053869
     3  C    0.004322   0.001442   0.044669  -0.009511  -0.019344   0.016559
     4  C   -0.005290   0.001897  -0.021765   0.002890   0.004220  -0.010962
     5  C    0.006948   0.005150   0.000705  -0.000307   0.001073  -0.001760
     6  C    0.013465  -0.006209  -0.000456  -0.000019   0.002782   0.001771
     7  C    0.035432  -0.165258  -0.004231  -0.000011  -0.001005  -0.009151
     8  C    0.000689  -0.017987  -0.016078  -0.009509   0.024994   0.035754
     9  C    0.008785   0.001211   0.008545  -0.012283  -0.000786  -0.143776
    10  C   -0.002577   0.002204   0.015686  -0.115720  -0.058636   0.192320
    11  O    0.003481   0.000056   0.000078   0.000088  -0.000134  -0.000140
    12  C    0.423686   0.423290   0.000152   0.000104  -0.000223   0.000839
    13  C    0.000032  -0.000008   0.407304   0.451429   0.406665   0.070395
    14  O    0.000097  -0.000008  -0.011482  -0.005714   0.012923   0.244708
    15  C    0.000555   0.000310   0.004525  -0.001136   0.002088  -0.002018
    16  C   -0.000207  -0.000024   0.000534  -0.000040   0.000058   0.000303
    17  O    0.000000   0.000000  -0.000006   0.000007   0.000021  -0.000003
    18  C   -0.000001   0.000051  -0.002882   0.000436  -0.000683   0.000596
    19  O    0.000000   0.000000   0.003646  -0.000067  -0.000095   0.000046
    20  H   -0.000024  -0.000033  -0.000173   0.000015  -0.000020  -0.000738
    21  H   -0.000001   0.000004   0.000731  -0.000224   0.000639   0.000100
    22  H   -0.000001  -0.000001  -0.000173   0.000060   0.000379   0.000009
    23  H   -0.000036   0.000007   0.000044   0.000001   0.000001  -0.000005
    24  H    0.000011  -0.000015  -0.000006   0.000001  -0.000004  -0.000001
    25  H   -0.000334   0.004188   0.000000   0.000000   0.000000  -0.000001
    26  H   -0.000089  -0.001095   0.000003   0.000000  -0.000002   0.000005
    27  H   -0.007026  -0.004683   0.000007  -0.000002   0.000021   0.000021
    28  H    0.000012  -0.000002  -0.000279   0.000264   0.000072   0.000353
    29  H   -0.000006   0.000001   0.000443   0.000702   0.000229   0.000286
    30  H   -0.028400  -0.026333   0.000001   0.000000   0.000000   0.000038
    31  H    0.489774  -0.021370   0.000000   0.000000   0.000000  -0.000026
    32  H   -0.021370   0.494707   0.000000   0.000000   0.000000   0.000002
    33  H    0.000000   0.000000   0.455761  -0.026795  -0.021040   0.000339
    34  H    0.000000   0.000000  -0.026795   0.459808  -0.021136   0.000336
    35  H    0.000000   0.000000  -0.021040  -0.021136   0.462629  -0.000154
    36  H   -0.000026   0.000002   0.000339   0.000336  -0.000154   0.386750
    37  H    0.000000   0.000000  -0.000001   0.000000   0.000000   0.000000
    38  H    0.000001   0.000002  -0.000002   0.000000   0.000000  -0.000002
    39  H    0.000001  -0.000004   0.000002   0.000000   0.000000   0.000000
    40  H    0.000000   0.000000   0.000007   0.000000  -0.000004   0.000000
    41  H    0.000000   0.000000  -0.000009   0.000000   0.000000   0.000000
    42  H    0.000000   0.000000   0.000012  -0.000001   0.000010  -0.000041
    43  H    0.000000   0.000000  -0.000323  -0.000007  -0.000002   0.000002
              37         38         39         40         41         42
     1  C    0.000194   0.004241  -0.004712  -0.000688  -0.000211   0.000077
     2  C   -0.000830   0.006877   0.001249  -0.000511  -0.002147   0.007394
     3  C    0.007180   0.011521  -0.014308   0.008690   0.005096   0.022168
     4  C    0.074302  -0.038799  -0.078905  -0.037329   0.072395  -0.131765
     5  C   -0.002391   0.000212   0.039167   0.007173  -0.003435   0.012762
     6  C   -0.004616   0.007258  -0.004065  -0.011668  -0.000964   0.003034
     7  C    0.001233  -0.004717   0.007881   0.003643   0.000393  -0.002773
     8  C    0.000025  -0.000231  -0.000362   0.000207  -0.000019   0.000293
     9  C   -0.000018   0.000266   0.000104  -0.000115   0.000014  -0.000205
    10  C   -0.000344   0.000152   0.000487  -0.000998  -0.000036   0.005596
    11  O    0.000000   0.000000   0.000000   0.000000   0.000000   0.000000
    12  C    0.000052  -0.000017  -0.001070   0.000169   0.000042  -0.000223
    13  C    0.000082  -0.000570  -0.000118   0.001202   0.000156  -0.002260
    14  O    0.000000  -0.000017   0.000002   0.000001  -0.000003   0.000238
    15  C   -0.170014  -0.036557   0.081351   0.062111  -0.130009   0.020224
    16  C    0.464326   0.416621   0.358599   0.084748  -0.032639   0.030289
    17  O   -0.003818   0.012658  -0.013534   0.262455  -0.016182   0.013160
    18  C    0.001821  -0.014034   0.000042  -0.083251   0.479516   0.401978
    19  O    0.000512   0.000042  -0.000859   0.007544  -0.042086  -0.047481
    20  H   -0.000244   0.001384   0.000646   0.000061  -0.000160  -0.001212
    21  H   -0.000136  -0.000244   0.000051   0.000153   0.000605  -0.002324
    22  H   -0.000295   0.000020   0.000384   0.002632  -0.000451   0.000190
    23  H    0.000007  -0.000011   0.000041  -0.000323   0.000008  -0.000010
    24  H   -0.000253   0.000506   0.000358  -0.001331  -0.000075   0.000039
    25  H   -0.000016   0.000038   0.000238  -0.000004   0.000000  -0.000001
    26  H    0.000165  -0.000217  -0.002157   0.000009   0.000004   0.000018
    27  H    0.000000  -0.000002  -0.000016  -0.000002   0.000000   0.000000
    28  H    0.000000   0.000000   0.000000   0.000000   0.000000   0.000000
    29  H    0.000000   0.000000   0.000000   0.000000   0.000000   0.000000
    30  H    0.000000  -0.000002  -0.000001   0.000000   0.000000   0.000001
    31  H    0.000000   0.000001   0.000001   0.000000   0.000000   0.000000
    32  H    0.000000   0.000002  -0.000004   0.000000   0.000000   0.000000
    33  H   -0.000001  -0.000002   0.000002   0.000007  -0.000009   0.000012
    34  H    0.000000   0.000000   0.000000   0.000000   0.000000  -0.000001
    35  H    0.000000   0.000000   0.000000  -0.000004   0.000000   0.000010
    36  H    0.000000  -0.000002   0.000000   0.000000   0.000000  -0.000041
    37  H    0.477920  -0.021849  -0.024853   0.000496   0.004877  -0.000175
    38  H   -0.021849   0.468141  -0.020167  -0.000155  -0.000022   0.002600
    39  H   -0.024853  -0.020167   0.456572   0.000268  -0.000234  -0.000108
    40  H    0.000496  -0.000155   0.000268   0.395416   0.003372  -0.000719
    41  H    0.004877  -0.000022  -0.000234   0.003372   0.501800  -0.041283
    42  H   -0.000175   0.002600  -0.000108  -0.000719  -0.041283   0.505976
    43  H   -0.000033  -0.000049  -0.000015  -0.000179  -0.007291  -0.003994
              43
     1  C   -0.000041
     2  C    0.008651
     3  C    0.015043
     4  C   -0.038161
     5  C   -0.010362
     6  C    0.000054
     7  C    0.000016
     8  C    0.000052
     9  C   -0.000247
    10  C   -0.002263
    11  O    0.000000
    12  C    0.000007
    13  C    0.002501
    14  O   -0.000024
    15  C   -0.013026
    16  C   -0.005728
    17  O    0.000875
    18  C    0.086221
    19  O    0.220691
    20  H   -0.000067
    21  H   -0.000044
    22  H    0.000196
    23  H   -0.000010
    24  H   -0.000013
    25  H    0.000000
    26  H   -0.000001
    27  H    0.000000
    28  H    0.000000
    29  H    0.000000
    30  H    0.000000
    31  H    0.000000
    32  H    0.000000
    33  H   -0.000323
    34  H   -0.000007
    35  H   -0.000002
    36  H    0.000002
    37  H   -0.000033
    38  H   -0.000049
    39  H   -0.000015
    40  H   -0.000179
    41  H   -0.007291
    42  H   -0.003994
    43  H    0.427144
 Mulliken charges:
               1
     1  C    0.529226
     2  C    0.471833
     3  C   -1.045269
     4  C    0.010616
     5  C   -0.704914
     6  C   -0.558366
     7  C    0.283724
     8  C    0.240272
     9  C   -0.747091
    10  C   -0.124719
    11  O   -0.417368
    12  C   -0.891362
    13  C   -0.701669
    14  O   -0.282043
    15  C    0.550795
    16  C   -0.608129
    17  O   -0.306328
    18  C   -0.679197
    19  O   -0.375543
    20  H    0.250385
    21  H    0.213818
    22  H    0.213357
    23  H    0.201830
    24  H    0.203041
    25  H    0.199735
    26  H    0.204790
    27  H    0.213842
    28  H    0.262037
    29  H    0.246215
    30  H    0.192159
    31  H    0.187197
    32  H    0.184193
    33  H    0.218425
    34  H    0.209551
    35  H    0.205574
    36  H    0.294669
    37  H    0.196697
    38  H    0.205126
    39  H    0.218047
    40  H    0.296923
    41  H    0.208975
    42  H    0.208519
    43  H    0.320428
 Sum of Mulliken charges =   0.00000
 Mulliken charges with hydrogens summed into heavy atoms:
               1
     1  C    0.529226
     2  C    0.471833
     3  C   -0.581065
     4  C    0.223973
     5  C   -0.300043
     6  C   -0.153841
     7  C    0.497567
     8  C    0.240272
     9  C   -0.238839
    10  C   -0.124719
    11  O   -0.417368
    12  C   -0.327813
    13  C   -0.068119
    14  O    0.012625
    15  C    0.550795
    16  C    0.011741
    17  O   -0.009405
    18  C   -0.261703
    19  O   -0.055115
 Electronic spatial extent (au):  <R**2>=           5380.8450
 Charge=              0.0000 electrons
 Dipole moment (field-independent basis, Debye):
    X=             -4.5856    Y=              2.4889    Z=              4.0816  Tot=              6.6244
 Quadrupole moment (field-independent basis, Debye-Ang):
   XX=           -135.7898   YY=           -116.2120   ZZ=           -111.9866
   XY=             -3.6112   XZ=              0.8273   YZ=             -5.1542
 Traceless Quadrupole moment (field-independent basis, Debye-Ang):
   XX=            -14.4603   YY=              5.1175   ZZ=              9.3429
   XY=             -3.6112   XZ=              0.8273   YZ=             -5.1542
 Octapole moment (field-independent basis, Debye-Ang**2):
  XXX=           -141.8450  YYY=              1.9126  ZZZ=              8.4441  XYY=            -26.9585
  XXY=            104.5998  XXZ=             72.0268  XZZ=             -6.1721  YZZ=             13.1905
  YYZ=            -10.3566  XYZ=             -4.3571
 Hexadecapole moment (field-independent basis, Debye-Ang**3):
 XXXX=          -4768.4863 YYYY=          -2141.2583 ZZZZ=           -557.5328 XXXY=            -97.0605
 XXXZ=             79.6060 YYYX=           -126.2439 YYYZ=            -29.9510 ZZZX=             54.4670
 ZZZY=             21.3683 XXYY=           -980.3996 XXZZ=           -809.7450 YYZZ=           -476.0920
 XXYZ=            -32.8335 YYXZ=            -34.5852 ZZXY=              8.5777
 N-N= 1.609907220380D+03 E-N=-5.289197000960D+03  KE= 8.827837205137D+02
 1\1\GINC-SNODE43\SP\RmPW1PW91\6-311+G(d,p)\C15H24O4\ROOT\25-Jan-2024\0
 \\# nmr=giao mpw1pw91/6-311+g(d,p) scrf(smd,solvent=methanol,read) gue
 ss=read geom=check\\NMR calculation\\0,1\C,0,1.7531923066,-0.585922523
 8,-0.0636519606\C,0,0.9343467334,0.4360434964,0.2813733054\C,0,-0.4945
 579039,0.3370616066,0.7314110961\C,0,-1.4327032466,-0.226720616,-0.369
 1288739\C,0,-0.9211098484,-1.5616425548,-0.986551073\C,0,-0.0273917229
 ,-2.4360395113,-0.0859520135\C,0,1.4734460469,-2.0695504218,-0.1172507
 067\C,0,3.061503011,-0.0402745064,-0.465066091\C,0,3.0687367505,1.4583
 577329,-0.2121619843\C,0,1.6023276779,1.8055930168,0.1291900001\O,0,4.
 0003378734,-0.6840215726,-0.9362995955\C,0,2.24704568,-2.819781214,0.9
 847070345\C,0,0.9273569303,2.6441343822,-0.9601957401\O,0,1.4695689106
 ,2.5767835388,1.3362712746\C,0,-2.9198430113,-0.3151678535,0.104899376
 8\C,0,-3.1846032323,-1.4106821942,1.1372344261\O,0,-3.7380330062,-0.65
 16751338,-1.0383357137\C,0,-3.4302315412,1.0243894305,0.6558422326\O,0
 ,-3.2072135035,2.0398349797,-0.3301990531\H,0,-0.545658415,-0.29351499
 95,1.6268273304\H,0,-0.8327147206,1.3309569867,1.0341272878\H,0,-1.445
 5139195,0.5154096275,-1.1760448916\H,0,-0.3636527063,-1.3348486853,-1.
 9045132616\H,0,-1.7911105379,-2.1395823063,-1.314081777\H,0,-0.1093667
 084,-3.4816242704,-0.4092518505\H,0,-0.3889061196,-2.4191184761,0.9494
 301008\H,0,1.8772172218,-2.4131400487,-1.0820798244\H,0,3.7242080485,1
 .6735662131,0.6409886849\H,0,3.4682846391,2.0004529376,-1.0755140993\H
 ,0,1.9177400175,-2.5023867979,1.9819641032\H,0,3.3248342658,-2.6398855
 705,0.9101191789\H,0,2.0788556314,-3.9006981549,0.902417607\H,0,-0.136
 2786941,2.7907791273,-0.7433055812\H,0,1.4064318725,3.628366037,-1.014
 2660667\H,0,1.0215024055,2.1580999404,-1.9365265071\H,0,1.879759022,2.
 0725051856,2.0607128136\H,0,-4.2476925531,-1.4239468294,1.4038317762\H
 ,0,-2.6074329515,-1.2479522097,2.0526167763\H,0,-2.9283100834,-2.39655
 40406,0.7378232931\H,0,-3.7183159578,0.1267871072,-1.6236287679\H,0,-4
 .5045173627,0.921618013,0.8584196185\H,0,-2.9324935933,1.2787903698,1.
 60057044\H,0,-3.7114437056,2.8257007622,-0.0631723244\\Version=ES64L-G
 09RevD.01\State=1-A\HF=-887.0167992\RMSD=3.677e-09\Dipole=-1.7592356,1
 .0242713,1.627384\Quadrupole=-10.7830548,3.7594345,7.0236203,-2.572541
 1,0.9657245,-3.7422389\PG=C01 [X(C15H24O4)]\\@


 YOU KNOW YOU'RE A TEACHER WHEN YOU SAY 2, WRITE 3, AND MEAN 4.
 -- RONALD ANSTROM, HIGH SCHOOL TEACHER, UNDERWOOD, N.D. 1974
 Job cpu time:       0 days  1 hours  9 minutes 38.5 seconds.
 File lengths (MBytes):  RWF=    323 Int=      0 D2E=      0 Chk=    482 Scr=      1
 Normal termination of Gaussian 09 at Thu Jan 25 17:41:11 2024.
