# Supplementary material for: New patchoulol- and guaiane-type sesquiterpenoids from Sanguisorba officinalis with anti-melanogenic activity
Source: Nat Prod Bioprospect. 2026 May 12;16(1):63. doi: 10.1007/s13659-026-00616-0 (PMC13161421; doi:10.1007/s13659-026-00616-0)
Supplement: Supplementary file 2 — Additional file 2. It includes the calculated NMR data of compound 11. [file 13659_2026_616_MOESM2_ESM.zip › New folder/11S-nmr-37.log]

 Entering Gaussian System, Link 0=/gpfs/home/zhengshan/software/Gaussian/g09/g09
 Input=DY-202A-7R_37-2.gjf
 Output=DY-202A-7R_37-2.log
 Initial command:
 /gpfs/home/zhengshan/software/Gaussian/g09/l1.exe "/gpfs/home/zhengshan/software/Gaussian/g09/scratch/zhengshan/%J/Gau-216266.inp" -scrdir="/gpfs/home/zhengshan/software/Gaussian/g09/scratch/zhengshan/%J/"
 Entering Link 1 = /gpfs/home/zhengshan/software/Gaussian/g09/l1.exe PID=    216267.
  
 Copyright (c) 1988,1990,1992,1993,1995,1998,2003,2009,2013,
            Gaussian, Inc.  All Rights Reserved.
  
 This is part of the Gaussian(R) 09 program.  It is based on
 the Gaussian(R) 03 system (copyright 2003, Gaussian, Inc.),
 the Gaussian(R) 98 system (copyright 1998, Gaussian, Inc.),
 the Gaussian(R) 94 system (copyright 1995, Gaussian, Inc.),
 the Gaussian 92(TM) system (copyright 1992, Gaussian, Inc.),
 the Gaussian 90(TM) system (copyright 1990, Gaussian, Inc.),
 the Gaussian 88(TM) system (copyright 1988, Gaussian, Inc.),
 the Gaussian 86(TM) system (copyright 1986, Carnegie Mellon
 University), and the Gaussian 82(TM) system (copyright 1983,
 Carnegie Mellon University). Gaussian is a federally registered
 trademark of Gaussian, Inc.
  
 This software contains proprietary and confidential information,
 including trade secrets, belonging to Gaussian, Inc.
  
 This software is provided under written license and may be
 used, copied, transmitted, or stored only in accord with that
 written license.
  
 The following legend is applicable only to US Government
 contracts under FAR:
  
                    RESTRICTED RIGHTS LEGEND
  
 Use, reproduction and disclosure by the US Government is
 subject to restrictions as set forth in subparagraphs (a)
 and (c) of the Commercial Computer Software - Restricted
 Rights clause in FAR 52.227-19.
  
 Gaussian, Inc.
 340 Quinnipiac St., Bldg. 40, Wallingford CT 06492
  
  
 ---------------------------------------------------------------
 Warning -- This program may not be used in any manner that
 competes with the business of Gaussian, Inc. or will provide
 assistance to any competitor of Gaussian, Inc.  The licensee
 of this program is prohibited from giving any competitor of
 Gaussian, Inc. access to this program.  By using this program,
 the user acknowledges that Gaussian, Inc. is engaged in the
 business of creating and licensing software in the field of
 computational chemistry and represents and warrants to the
 licensee that it is not a competitor of Gaussian, Inc. and that
 it will not use this program in any manner prohibited above.
 ---------------------------------------------------------------
  

 Cite this work as:
 Gaussian 09, Revision D.01,
 M. J. Frisch, G. W. Trucks, H. B. Schlegel, G. E. Scuseria, 
 M. A. Robb, J. R. Cheeseman, G. Scalmani, V. Barone, B. Mennucci, 
 G. A. Petersson, H. Nakatsuji, M. Caricato, X. Li, H. P. Hratchian, 
 A. F. Izmaylov, J. Bloino, G. Zheng, J. L. Sonnenberg, M. Hada, 
 M. Ehara, K. Toyota, R. Fukuda, J. Hasegawa, M. Ishida, T. Nakajima, 
 Y. Honda, O. Kitao, H. Nakai, T. Vreven, J. A. Montgomery, Jr., 
 J. E. Peralta, F. Ogliaro, M. Bearpark, J. J. Heyd, E. Brothers, 
 K. N. Kudin, V. N. Staroverov, T. Keith, R. Kobayashi, J. Normand, 
 K. Raghavachari, A. Rendell, J. C. Burant, S. S. Iyengar, J. Tomasi, 
 M. Cossi, N. Rega, J. M. Millam, M. Klene, J. E. Knox, J. B. Cross, 
 V. Bakken, C. Adamo, J. Jaramillo, R. Gomperts, R. E. Stratmann, 
 O. Yazyev, A. J. Austin, R. Cammi, C. Pomelli, J. W. Ochterski, 
 R. L. Martin, K. Morokuma, V. G. Zakrzewski, G. A. Voth, 
 P. Salvador, J. J. Dannenberg, S. Dapprich, A. D. Daniels, 
 O. Farkas, J. B. Foresman, J. V. Ortiz, J. Cioslowski, 
 and D. J. Fox, Gaussian, Inc., Wallingford CT, 2013.
 
 ******************************************
 Gaussian 09:  ES64L-G09RevD.01 24-Apr-2013
                25-Jan-2024 
 ******************************************
 %chk=DY-202A-7R_37.chk
 %mem=16GB
 %nprocshared=4
 Will use up to    4 processors via shared memory.
 ----------------------------------------------------------------------
 # nmr=giao mpw1pw91/6-311+g(d,p) scrf(smd,solvent=methanol,read) guess
 =read geom=check
 ----------------------------------------------------------------------
 1/29=2,38=1,40=2/1;
 2/12=2,40=1/2;
 3/5=4,6=6,7=111,11=2,14=-4,16=1,25=1,30=1,70=32203,72=3,74=-7,116=-2/1,2,8,3;
 4/5=1/1;
 5/5=2,38=6,53=3/2;
 8/6=1,10=90,11=11/1;
 10/13=100,45=16/2;
 6/7=2,8=2,9=2,10=2,28=1/1;
 99/9=1/99;
 ---------------
 NMR calculation
 ---------------
 Structure from the checkpoint file:  "DY-202A-7R_37.chk"
 Charge =  0 Multiplicity = 1
 Redundant internal coordinates found in file.
 C,0,-1.8508167461,0.6591009941,-0.0209818733
 C,0,-1.06441239,-0.4147184035,0.2284062107
 C,0,0.3882925167,-0.4016141673,0.602938321
 C,0,1.2865542827,0.3368475697,-0.425644967
 C,0,1.1364714691,1.8695348403,-0.3166959785
 C,0,-0.2038627974,2.4389348429,-0.8203370951
 C,0,-1.4854138123,2.1232652973,-0.0163521289
 C,0,-3.2214294071,0.2023748738,-0.3047393988
 C,0,-3.2833114972,-1.3059745613,-0.1264527277
 C,0,-1.8128330918,-1.7402525337,0.0677736883
 O,0,-4.1716063112,0.9173708831,-0.6263874674
 C,0,-1.4493541424,2.6851205874,1.4196352698
 C,0,-1.2775444578,-2.5456644461,-1.1204952916
 O,0,-1.6192721478,-2.5828995162,1.2163852676
 C,0,2.7634938945,-0.1503512283,-0.3447542223
 C,0,3.6227136214,0.4450754488,-1.4732543785
 O,0,2.7221896123,-1.5813641361,-0.5396562525
 C,0,3.4111327933,0.1083050238,1.0305655871
 O,0,4.6381322206,-0.6248379782,1.1658776026
 H,0,0.4915362332,0.0850632238,1.5824437209
 H,0,0.7361328849,-1.4283987678,0.7279542183
 H,0,0.9541575172,0.0360991389,-1.4298233364
 H,0,1.920351065,2.3522873663,-0.909729152
 H,0,1.3067727158,2.181536341,0.7226393323
 H,0,-0.355900914,2.1098019331,-1.8575914358
 H,0,-0.1074411711,3.5327401178,-0.8569445759
 H,0,-2.3044010721,2.6397156548,-0.5344209753
 H,0,-3.8728230822,-1.5365801451,0.7696104425
 H,0,-3.7831933035,-1.7810266445,-0.9772629365
 H,0,-0.6996025829,2.1831447133,2.0404764091
 H,0,-2.4226587718,2.5613628164,1.9089946434
 H,0,-1.2146114407,3.7568444836,1.4067046113
 H,0,-0.2067335354,-2.7481568037,-1.01165416
 H,0,-1.8056518272,-3.5041791498,-1.1803933882
 H,0,-1.4351036412,-2.002669938,-2.0577629629
 H,0,-1.9447026142,-2.101501414,1.9970467638
 H,0,4.5940219478,-0.0617308027,-1.5091943586
 H,0,3.8106524971,1.5158478853,-1.345460521
 H,0,3.1354691712,0.290995696,-2.4427584122
 H,0,3.5712482038,-1.9064507298,-0.1836614194
 H,0,3.5806034061,1.1794310415,1.1928007172
 H,0,2.7665045973,-0.264749969,1.8306046673
 H,0,5.3152501077,-0.1788794379,0.629851943
 Recover connectivity data from disk.
                          Input orientation:                          
 ---------------------------------------------------------------------
 Center     Atomic      Atomic             Coordinates (Angstroms)
 Number     Number       Type             X           Y           Z
 ---------------------------------------------------------------------
      1          6           0       -1.850817    0.659101   -0.020982
      2          6           0       -1.064412   -0.414718    0.228406
      3          6           0        0.388293   -0.401614    0.602938
      4          6           0        1.286554    0.336848   -0.425645
      5          6           0        1.136471    1.869535   -0.316696
      6          6           0       -0.203863    2.438935   -0.820337
      7          6           0       -1.485414    2.123265   -0.016352
      8          6           0       -3.221429    0.202375   -0.304739
      9          6           0       -3.283311   -1.305975   -0.126453
     10          6           0       -1.812833   -1.740253    0.067774
     11          8           0       -4.171606    0.917371   -0.626387
     12          6           0       -1.449354    2.685121    1.419635
     13          6           0       -1.277544   -2.545664   -1.120495
     14          8           0       -1.619272   -2.582900    1.216385
     15          6           0        2.763494   -0.150351   -0.344754
     16          6           0        3.622714    0.445075   -1.473254
     17          8           0        2.722190   -1.581364   -0.539656
     18          6           0        3.411133    0.108305    1.030566
     19          8           0        4.638132   -0.624838    1.165878
     20          1           0        0.491536    0.085063    1.582444
     21          1           0        0.736133   -1.428399    0.727954
     22          1           0        0.954158    0.036099   -1.429823
     23          1           0        1.920351    2.352287   -0.909729
     24          1           0        1.306773    2.181536    0.722639
     25          1           0       -0.355901    2.109802   -1.857591
     26          1           0       -0.107441    3.532740   -0.856945
     27          1           0       -2.304401    2.639716   -0.534421
     28          1           0       -3.872823   -1.536580    0.769610
     29          1           0       -3.783193   -1.781027   -0.977263
     30          1           0       -0.699603    2.183145    2.040476
     31          1           0       -2.422659    2.561363    1.908995
     32          1           0       -1.214611    3.756844    1.406705
     33          1           0       -0.206734   -2.748157   -1.011654
     34          1           0       -1.805652   -3.504179   -1.180393
     35          1           0       -1.435104   -2.002670   -2.057763
     36          1           0       -1.944703   -2.101501    1.997047
     37          1           0        4.594022   -0.061731   -1.509194
     38          1           0        3.810652    1.515848   -1.345461
     39          1           0        3.135469    0.290996   -2.442758
     40          1           0        3.571248   -1.906451   -0.183661
     41          1           0        3.580603    1.179431    1.192801
     42          1           0        2.766505   -0.264750    1.830605
     43          1           0        5.315250   -0.178879    0.629852
 ---------------------------------------------------------------------
                    Distance matrix (angstroms):
                    1          2          3          4          5
     1  C    0.000000
     2  C    1.354147   0.000000
     3  C    2.554996   1.500266   0.000000
     4  C    3.179732   2.553366   1.552477   0.000000
     5  C    3.236740   3.218515   2.561956   1.543867   0.000000
     6  C    2.553279   3.159706   3.231885   2.606894   1.540898
     7  C    1.509078   2.584281   3.204577   3.323043   2.651201
     8  C    1.472310   2.306029   3.770779   4.511609   4.665926
     9  C    2.434068   2.417390   3.851046   4.865393   5.445598
    10  C    2.401295   1.530679   2.631218   3.763510   4.677262
    11  O    2.412319   3.487089   4.903432   5.492615   5.401686
    12  C    2.518195   3.343084   3.684002   4.050264   3.219708
    13  C    3.436290   2.530986   3.215927   3.919987   5.095837
    14  O    3.477824   2.446422   3.027315   4.434525   5.456064
    15  C    4.695945   3.879597   2.569598   1.557324   2.593825
    16  C    5.666960   5.060044   3.935599   2.562584   3.090002
    17  O    5.118700   4.036005   2.853841   2.398663   3.804329
    18  C    5.394186   4.576846   3.095230   2.585849   3.176654
    19  O    6.720386   5.782907   4.292769   3.832865   4.547697
    20  H    2.896051   2.122304   1.098610   2.174366   2.684588
    21  H    3.407473   2.125808   1.091288   2.179415   3.482518
    22  H    3.200132   2.650959   2.154975   1.099687   2.152621
    23  H    4.228293   4.226167   3.495617   2.167495   1.095082
    24  H    3.583455   3.550679   2.744194   2.172980   1.098438
    25  H    2.777128   3.350609   3.593778   2.809181   2.158532
    26  H    3.463523   4.204308   4.225654   3.513257   2.146029
    27  H    2.095756   3.383644   4.218278   4.267317   3.532731
    28  H    3.087809   3.072238   4.412826   5.617610   6.154243
    29  H    3.256190   3.272951   4.669166   5.521957   6.161660
    30  H    2.810269   3.188350   3.151350   3.665431   3.004294
    31  H    2.769551   3.677808   4.287944   4.915005   4.254378
    32  H    3.469735   4.337382   4.528589   4.616245   3.472699
    33  H    3.910735   2.778182   2.909850   3.477149   4.859037
    34  H    4.321941   3.475474   4.197568   4.988474   6.186992
    35  H    3.377324   2.808126   3.601039   3.942661   4.963696
    36  H    3.420845   2.597737   3.205623   4.717627   5.533188
    37  H    6.653595   5.929733   4.718558   3.503182   4.136000
    38  H    5.877116   5.474523   4.380122   2.933799   2.886987
    39  H    5.555497   5.027142   4.159682   2.736665   3.317818
    40  H    6.000609   4.887168   3.607559   3.211039   4.494875
    41  H    5.589663   5.004752   3.610885   2.931207   2.954421
    42  H    5.059795   4.155172   2.679886   2.764568   3.438471
    43  H    7.244191   6.396630   4.932063   4.196479   4.749120
                    6          7          8          9         10
     6  C    0.000000
     7  C    1.545449   0.000000
     8  C    3.791273   2.605137   0.000000
     9  C    4.897839   3.873531   1.520110   0.000000
    10  C    4.565428   3.878279   2.428314   1.545519   0.000000
    11  O    4.253911   3.006984   1.231874   2.445867   3.620585
    12  C    2.574749   1.542414   3.503961   4.656461   4.641506
    13  C    5.107751   4.802213   3.463505   2.558916   1.532059
    14  O    5.600932   4.866780   3.555064   2.490538   1.437647
    15  C    3.966836   4.830155   5.995442   6.160112   4.862174
    16  C    4.363996   5.570624   6.947419   7.250740   6.057689
    17  O    4.980298   5.630458   6.209953   6.025995   4.578280
    18  C    4.682507   5.397432   6.766297   6.939342   5.624407
    19  O    6.064377   6.815244   8.038638   8.055019   6.638142
    20  H    3.434770   3.258642   4.166694   4.370902   3.306981
    21  H    4.270488   4.254830   4.403201   4.111074   2.651475
    22  H    2.736075   3.507944   4.327700   4.632071   3.613096
    23  H    2.127859   3.528429   5.605894   6.408940   5.625039
    24  H    2.174638   2.888911   5.047495   5.826883   5.053832
    25  H    1.098791   2.160126   3.776358   4.820177   4.544513
    26  H    1.098657   2.142901   4.592732   5.833775   5.618533
    27  H    2.129395   1.098115   2.614254   4.085728   4.448415
    28  H    5.638610   4.439812   2.145345   1.097102   2.185776
    29  H    5.535730   4.631051   2.168351   1.095187   2.230714
    30  H    2.914694   2.202641   3.972795   4.852328   4.530329
    31  H    3.519559   2.185708   3.332188   4.454219   4.718673
    32  H    2.778167   2.183347   4.426128   5.679985   5.689348
    33  H    5.190619   5.133849   4.277120   3.511240   2.181878
    34  H    6.165709   5.755491   4.063218   2.850679   2.160882
    35  H    4.772319   4.603611   3.335607   2.762466   2.174730
    36  H    5.619941   4.702486   3.498013   2.633246   1.967228
    37  H    5.454132   6.630409   7.912126   8.093979   6.808234
    38  H    4.152611   5.493979   7.229003   7.731299   6.650038
    39  H    4.289176   5.531475   6.707394   7.008304   5.908844
    40  H    5.791303   6.468109   7.113528   6.881049   5.392511
    41  H    4.467802   5.293147   7.033130   7.418288   6.235334
    42  H    4.812534   5.214660   6.374422   6.443174   5.123965
    43  H    6.278265   7.208778   8.596145   8.705033   7.318701
                   11         12         13         14         15
    11  O    0.000000
    12  C    3.836900   0.000000
    13  C    4.540083   5.817465   0.000000
    14  O    4.707665   5.274677   2.362028   0.000000
    15  C    7.022461   5.375971   4.761228   5.250056   0.000000
    16  C    7.854404   6.253997   5.751651   6.624289   1.538280
    17  O    7.333186   6.280405   4.155132   4.789055   1.444815
    18  C    7.803718   5.515042   5.801234   5.708072   1.542026
    19  O    9.121519   6.933809   6.626636   6.556803   2.453857
    20  H    5.226526   3.248671   4.166084   3.421628   2.988529
    21  H    5.605603   4.709121   2.952955   2.668215   2.625700
    22  H    5.262661   4.573139   3.426614   4.525938   2.117979
    23  H    6.265079   4.109943   5.853280   6.434700   2.700609
    24  H    5.781922   2.887150   5.694055   5.612965   2.949418
    25  H    4.182985   3.502406   4.802718   5.750381   4.138550
    26  H    4.838466   2.775249   6.195612   6.632147   4.697847
    27  H    2.541925   2.133425   5.318466   5.550715   5.788265
    28  H    2.839006   4.911058   3.365445   2.524457   6.870527
    29  H    2.748696   5.580179   2.623635   3.183967   6.776303
    30  H    4.557319   1.095240   5.717289   4.923423   4.809113
    31  H    3.491374   1.096408   6.047382   5.252483   6.271280
    32  H    4.576013   1.097207   6.790605   6.355496   5.844579
    33  H    5.413385   6.080771   1.095210   2.643243   4.001950
    34  H    5.045272   6.722688   1.096009   2.574498   5.729184
    35  H    4.250167   5.836770   1.094595   3.330260   4.898337
    36  H    4.577674   4.846702   3.218921   0.973181   5.608755
    37  H    8.864210   7.255731   6.387199   7.238101   2.171315
    38  H    8.036896   6.056453   6.514310   7.269585   2.207753
    39  H    7.555455   6.455271   5.410149   6.652531   2.175954
    40  H    8.253591   6.989960   4.979663   5.418414   1.939666
    41  H    7.967112   5.255381   6.544408   6.418286   2.190905
    42  H    7.454636   5.161792   5.501445   4.998612   2.178367
    43  H    9.632256   7.388242   7.220133   7.362807   2.731690
                   16         17         18         19         20
    16  C    0.000000
    17  O    2.406035   0.000000
    18  C    2.535211   2.407327   0.000000
    19  O    3.023377   2.737631   1.435735   0.000000
    20  H    4.389894   3.500872   2.971389   4.227499   0.000000
    21  H    4.085043   2.361071   3.099783   4.007878   1.755149
    22  H    2.700063   2.556271   3.477852   4.554796   3.047978
    23  H    2.617834   4.031565   3.320035   4.534066   3.659610
    24  H    3.633294   4.213812   2.970091   4.378373   2.408127
    25  H    4.329943   4.983603   5.151503   6.446704   4.080632
    26  H    4.881349   5.853336   5.260210   6.625536   4.265661
    27  H    6.389722   6.563852   6.443955   7.857932   4.338736
    28  H    8.070965   6.723866   7.471931   8.568819   4.726315
    29  H    7.749129   6.523141   7.704497   8.766330   5.320498
    30  H    5.835204   5.704145   4.714130   6.094350   2.455718
    31  H    7.243259   7.044682   6.389230   7.781958   3.838128
    32  H    6.531592   6.912539   5.903459   7.315172   4.052629
    33  H    5.007442   3.187911   5.041725   5.720389   3.904364
    34  H    6.719340   4.960757   6.719615   7.437604   5.078681
    35  H    5.649303   4.445811   6.122091   7.012451   4.617540
    36  H    7.037341   5.337161   5.873866   6.797433   3.299730
    37  H    1.096168   2.598662   2.806870   2.734053   5.139082
    38  H    1.094626   3.380354   2.790393   3.402070   4.651484
    39  H    1.095941   2.701542   3.489032   4.014848   4.820274
    40  H    2.682419   0.976378   2.357801   2.145234   4.070612
    41  H    2.765665   3.370500   1.096518   2.091525   3.300273
    42  H    3.486034   2.711747   1.093059   2.018543   2.315045
    43  H    2.770750   3.171541   1.966903   0.971952   4.923953
                   21         22         23         24         25
    21  H    0.000000
    22  H    2.616924   0.000000
    23  H    4.286953   2.562958   0.000000
    24  H    3.654763   3.059466   1.752216   0.000000
    25  H    4.516243   2.489876   2.477613   3.070378   0.000000
    26  H    5.276023   3.698876   2.346955   2.514128   1.757208
    27  H    5.233354   4.266001   4.251118   3.851065   2.414175
    28  H    4.610414   5.532682   7.176652   6.376112   5.706753
    29  H    4.843183   5.094041   7.044094   6.670782   5.259264
    30  H    4.102109   4.403147   3.949238   2.400466   3.913878
    31  H    5.224081   5.378434   5.181761   3.931967   4.320019
    32  H    5.581474   5.156878   4.143264   3.050724   3.755764
    33  H    2.378444   3.045425   5.527152   5.440620   4.933318
    34  H    3.796225   4.495813   6.946550   6.755448   5.837564
    35  H    3.578306   3.203039   5.616290   5.723295   4.256427
    36  H    3.041470   4.971535   6.574513   5.526357   5.926011
    37  H    4.664325   3.642044   3.651761   4.562821   5.416518
    38  H    4.735009   3.218126   2.112518   3.315055   4.239720
    39  H    4.332038   2.418498   2.841762   4.115582   3.979968
    40  H    3.016199   3.489353   4.624877   4.760343   5.861299
    41  H    3.886885   3.883759   2.924493   2.528947   5.066216
    42  H    2.586953   3.742393   3.882562   3.056587   5.384302
    43  H    4.747551   4.827795   4.505825   4.652748   6.602075
                   26         27         28         29         30
    26  H    0.000000
    27  H    2.393355   0.000000
    28  H    6.520873   4.647784   0.000000
    29  H    6.462333   4.682510   1.766169   0.000000
    30  H    3.250709   3.068213   5.051810   5.859175   0.000000
    31  H    3.735536   2.447530   4.493808   5.388681   1.768971
    32  H    2.529853   2.490700   5.957543   6.553543   1.772973
    33  H    6.283587   5.801477   4.252180   3.705076   5.820323
    34  H    7.246156   6.197860   3.456466   2.630815   6.628952
    35  H    5.817681   4.962660   3.762148   2.594250   5.904030
    36  H    6.577650   5.386729   2.354439   3.511306   4.462102
    37  H    5.953940   7.472365   8.891321   8.568353   6.757373
    38  H    4.433730   6.270147   8.533853   8.286824   5.679107
    39  H    4.851822   6.224984   7.923100   7.369453   6.195756
    40  H    6.600823   7.437333   7.513969   7.398199   6.317574
    41  H    4.831272   6.304681   7.944141   8.227939   4.477294
    42  H    5.468402   6.304233   6.842802   7.285723   4.248545
    43  H    6.737378   8.207259   9.288895   9.377173   6.614187
                   31         32         33         34         35
    31  H    0.000000
    32  H    1.772244   0.000000
    33  H    6.452249   7.012797   0.000000
    34  H    6.834897   7.730774   1.776677   0.000000
    35  H    6.127057   6.724817   1.777354   1.778093   0.000000
    36  H    4.688123   5.933107   3.534258   3.476056   4.087902
    37  H    8.233981   7.538183   5.523738   7.274227   6.357557
    38  H    7.109061   6.152216   5.867926   7.534640   6.356516
    39  H    7.415194   6.764146   4.738652   6.357011   5.128280
    40  H    7.763214   7.583313   3.958180   5.697128   5.346501
    41  H    6.201760   5.448202   5.884683   7.521968   6.771207
    42  H    5.909355   5.674698   4.804778   6.361181   5.982749
    43  H    8.307850   7.663714   6.307776   8.064853   7.491112
                   36         37         38         39         40
    36  H    0.000000
    37  H    7.694759   0.000000
    38  H    7.575070   1.768963   0.000000
    39  H    7.158495   1.767296   1.777695   0.000000
    40  H    5.934581   2.491204   3.622046   3.181539   0.000000
    41  H    6.476136   3.141381   2.570772   3.768919   3.378965
    42  H    5.059331   3.812518   3.787897   4.325115   2.720305
    43  H    7.633650   2.260401   3.006289   3.796467   2.586088
                   41         42         43
    41  H    0.000000
    42  H    1.776291   0.000000
    43  H    2.273965   2.818738   0.000000
 Stoichiometry    C15H24O4
 Framework group  C1[X(C15H24O4)]
 Deg. of freedom   123
 Full point group                 C1      NOp   1
 Largest Abelian subgroup         C1      NOp   1
 Largest concise Abelian subgroup C1      NOp   1
                         Standard orientation:                         
 ---------------------------------------------------------------------
 Center     Atomic      Atomic             Coordinates (Angstroms)
 Number     Number       Type             X           Y           Z
 ---------------------------------------------------------------------
      1          6           0       -1.899834    0.630319    0.005612
      2          6           0       -1.101932   -0.436424    0.248773
      3          6           0        0.353894   -0.410395    0.610282
      4          6           0        1.236475    0.334971   -0.426861
      5          6           0        1.074062    1.866389   -0.317744
      6          6           0       -0.275618    2.423709   -0.809807
      7          6           0       -1.547139    2.097603    0.005854
      8          6           0       -3.268910    0.161473   -0.265522
      9          6           0       -3.316089   -1.347206   -0.085537
     10          6           0       -1.840215   -1.768539    0.095856
     11          8           0       -4.228100    0.867924   -0.579201
     12          6           0       -1.503124    2.660958    1.441032
     13          6           0       -1.308595   -2.570274   -1.096540
     14          8           0       -1.629079   -2.608508    1.243333
     15          6           0        2.718255   -0.139321   -0.358817
     16          6           0        3.562146    0.462592   -1.495415
     17          8           0        2.687644   -1.570802   -0.552249
     18          6           0        3.375893    0.126105    1.010455
     19          8           0        4.610376   -0.596246    1.135342
     20          1           0        0.461660    0.077984    1.588452
     21          1           0        0.711746   -1.434016    0.732964
     22          1           0        0.897738    0.030504   -1.427795
     23          1           0        1.848384    2.355429   -0.918136
     24          1           0        1.250932    2.180731    0.719787
     25          1           0       -0.434059    2.092396   -1.845408
     26          1           0       -0.189034    3.518279   -0.848111
     27          1           0       -2.375181    2.606489   -0.505260
     28          1           0       -3.895540   -1.582166    0.815941
     29          1           0       -3.819412   -1.827295   -0.931477
     30          1           0       -0.743519    2.166032    2.055523
     31          1           0       -2.470903    2.529168    1.939175
     32          1           0       -1.277826    3.734668    1.425183
     33          1           0       -0.235135   -2.763372   -0.997130
     34          1           0       -1.828870   -3.533387   -1.150978
     35          1           0       -1.479239   -2.029456   -2.032774
     36          1           0       -1.951687   -2.129296    2.026507
     37          1           0        4.537460   -0.035793   -1.539657
     38          1           0        3.741910    1.535063   -1.370125
     39          1           0        3.067609    0.303473   -2.460402
     40          1           0        3.542643   -1.888206   -0.203618
     41          1           0        3.537495    1.198797    1.170349
     42          1           0        2.741709   -0.251859    1.816514
     43          1           0        5.278775   -0.144877    0.592939
 ---------------------------------------------------------------------
 Rotational constants (GHZ):      0.5785014      0.2529176      0.2046980
 Standard basis: 6-311+G(d,p) (5D, 7F)
 There are   581 symmetry adapted cartesian basis functions of A   symmetry.
 There are   562 symmetry adapted basis functions of A   symmetry.
   562 basis functions,   876 primitive gaussians,   581 cartesian basis functions
    73 alpha electrons       73 beta electrons
       nuclear repulsion energy      1597.2228694217 Hartrees.
 NAtoms=   43 NActive=   43 NUniq=   43 SFac= 1.00D+00 NAtFMM=   60 NAOKFM=F Big=F
 Integral buffers will be    131072 words long.
 Raffenetti 2 integral format.
 Two-electron integral symmetry is turned on.
 Using the following non-standard input for PCM:
 --- end of non-standard input.
 ------------------------------------------------------------------------------
 Polarizable Continuum Model (PCM)
 =================================
 Model                : PCM (using non-symmetric T matrix).
 Atomic radii         : SMD-Coulomb.
 Polarization charges : Total charges.
 Charge compensation  : None.
 Solution method      : On-the-fly selection.
 Cavity type          : VdW (van der Waals Surface) (Alpha=1.000).
 Cavity algorithm     : GePol (No added spheres)
                        Default sphere list used, NSphG=   43.
                        Lebedev-Laikov grids with approx.  5.0 points / Ang**2.
                        Smoothing algorithm: Karplus/York (Gamma=1.0000).
                        Polarization charges: spherical gaussians, with
                                              point-specific exponents (IZeta= 3).
                        Self-potential: point-specific (ISelfS= 7).
                        Self-field    : sphere-specific E.n sum rule (ISelfD= 2).
 Solvent              : Methanol, Eps=  32.613000 Eps(inf)=   1.765709
 ------------------------------------------------------------------------------
 ------------------------------------------------------------------------------
 Atomic radii for non-electrostatic terms: SMD-CDS.
 ------------------------------------------------------------------------------
 Nuclear repulsion after PCM non-electrostatic terms =     1597.2245112985 Hartrees.
 One-electron integrals computed using PRISM.
 NBasis=   562 RedAO= T EigKep=  1.55D-06  NBF=   562
 NBsUse=   560 1.00D-06 EigRej=  7.08D-07 NBFU=   560
 Initial guess from the checkpoint file:  "DY-202A-7R_37.chk"
 B after Tr=     0.000000    0.000000    0.000000
         Rot=    1.000000    0.000000    0.000000    0.000000 Ang=   0.00 deg.
 Requested convergence on RMS density matrix=1.00D-08 within 128 cycles.
 Requested convergence on MAX density matrix=1.00D-06.
 Requested convergence on             energy=1.00D-06.
 No special actions if energy rises.
 Inv3:  Mode=1 IEnd=    21837612.
 Iteration    1 A*A^-1 deviation from unit magnitude is 4.66D-15 for    664.
 Iteration    1 A*A^-1 deviation from orthogonality  is 4.20D-15 for   1944    955.
 Iteration    1 A^-1*A deviation from unit magnitude is 5.33D-15 for   1340.
 Iteration    1 A^-1*A deviation from orthogonality  is 2.40D-11 for   2628   2615.
 Error on total polarization charges =  0.07091
 SCF Done:  E(RmPW1PW91) =  -887.019134341     A.U. after   13 cycles
            NFock= 13  Conv=0.20D-08     -V/T= 2.0048
 SMD-CDS (non-electrostatic) energy       (kcal/mol) =       1.03
 (included in total energy above)
 DoSCS=F DFT=T ScalE2(SS,OS)=  1.000000  1.000000
 Range of M.O.s used for correlation:     1   560
 NBasis=   562 NAE=    73 NBE=    73 NFC=     0 NFV=     0
 NROrb=    560 NOA=    73 NOB=    73 NVA=   487 NVB=   487

 **** Warning!!: The largest alpha MO coefficient is  0.15331733D+03

 NEqPCM:  Using equilibrium solvation (IEInf=0, Eps=  32.6130, EpsInf=   1.7657)
          Differentiating once with respect to magnetic field using GIAOs.
          Electric field/nuclear overlap derivatives assumed to be zero.
 FoFJK:  IHMeth= 1 ICntrl=    6127 DoSepK=F KAlg= 0 I1Cent=   0 FoldK=F
 IRaf=         1 NMat=   1 IRICut=       1 DoRegI=T DoRafI=F ISym2E= 0.
          There are     3 degrees of freedom in the 1st order CPHF.  IDoFFX=0 NUNeed=     3.
      3 vectors produced by pass  0 Test12= 1.19D-12 3.33D-08 XBig12= 2.73D+02 2.83D+00.
 AX will form     3 AO Fock derivatives at one time.
      3 vectors produced by pass  1 Test12= 1.19D-12 3.33D-08 XBig12= 7.85D-01 2.11D-01.
      3 vectors produced by pass  2 Test12= 1.19D-12 3.33D-08 XBig12= 4.32D-03 3.43D-02.
      3 vectors produced by pass  3 Test12= 1.19D-12 3.33D-08 XBig12= 3.72D-05 1.85D-03.
      3 vectors produced by pass  4 Test12= 1.19D-12 3.33D-08 XBig12= 1.94D-07 8.68D-05.
      3 vectors produced by pass  5 Test12= 1.19D-12 3.33D-08 XBig12= 7.03D-10 5.22D-06.
      3 vectors produced by pass  6 Test12= 1.19D-12 3.33D-08 XBig12= 2.11D-12 4.03D-07.
 InvSVY:  IOpt=1 It=  1 EMax= 7.11D-15
 Solved reduced A of dimension    21 with     3 vectors.
 Calculating GIAO nuclear magnetic shielding tensors.
 SCF GIAO Magnetic shielding tensor (ppm):
      1  C    Isotropic =    34.8127   Anisotropy =   141.5390
   XX=   -26.2821   YX=   -27.2082   ZX=   -35.8042
   XY=   -26.6110   YY=     9.9542   ZY=     1.4744
   XZ=   -35.3636   YZ=    -2.8620   ZZ=   120.7660
   Eigenvalues:   -46.7517    22.0176   129.1720
      2  C    Isotropic =    -8.4561   Anisotropy =   204.9187
   XX=   -73.1320   YX=   -42.0520   ZX=   -48.6599
   XY=   -33.5057   YY=   -64.2845   ZY=    -8.9075
   XZ=   -64.3918   YZ=     0.8796   ZZ=   112.0481
   Eigenvalues:  -116.1555   -37.3692   128.1563
      3  C    Isotropic =   157.1254   Anisotropy =    23.5938
   XX=   158.9619   YX=     6.8009   ZX=    -8.4662
   XY=     2.4580   YY=   144.8116   ZY=    -3.1498
   XZ=    -5.0110   YZ=    -6.8586   ZZ=   167.6028
   Eigenvalues:   143.0386   155.4830   172.8546
      4  C    Isotropic =   137.5387   Anisotropy =    25.5713
   XX=   151.0589   YX=    -8.6818   ZX=     3.9538
   XY=    -4.2143   YY=   126.7268   ZY=     1.3201
   XZ=     8.5076   YZ=    -2.2570   ZZ=   134.8305
   Eigenvalues:   124.9937   133.0362   154.5862
      5  C    Isotropic =   158.0220   Anisotropy =    24.7606
   XX=   153.2706   YX=    -3.2311   ZX=     0.8737
   XY=     0.3534   YY=   174.2307   ZY=    -4.0424
   XZ=    -4.8905   YZ=    -0.9546   ZZ=   146.5647
   Eigenvalues:   145.7351   153.8018   174.5290
      6  C    Isotropic =   151.9432   Anisotropy =    15.5982
   XX=   153.2186   YX=    -3.6999   ZX=    -9.1932
   XY=    -4.2951   YY=   149.5680   ZY=    -1.2681
   XZ=    -6.1971   YZ=     5.6525   ZZ=   153.0431
   Eigenvalues:   144.9723   148.5154   162.3420
      7  C    Isotropic =   156.6952   Anisotropy =    15.3441
   XX=   152.7161   YX=     2.8245   ZX=    -5.7272
   XY=     3.4540   YY=   156.2034   ZY=     0.8166
   XZ=   -12.3350   YZ=     4.0293   ZZ=   161.1660
   Eigenvalues:   145.5111   157.6498   166.9246
      8  C    Isotropic =   -29.8485   Anisotropy =   157.9218
   XX=   -75.2622   YX=   -11.1324   ZX=   -35.1852
   XY=   -16.6234   YY=   -80.9281   ZY=    16.8095
   XZ=   -28.3411   YZ=    13.3721   ZZ=    66.6448
   Eigenvalues:   -92.8513   -72.1270    75.4326
      9  C    Isotropic =   131.9584   Anisotropy =    32.4755
   XX=   139.0806   YX=   -16.2123   ZX=    -6.5521
   XY=   -12.6126   YY=   139.3110   ZY=    -1.1138
   XZ=     1.9082   YZ=    -3.5104   ZZ=   117.4836
   Eigenvalues:   116.2284   126.0380   153.6087
     10  C    Isotropic =   105.1815   Anisotropy =    37.6449
   XX=    99.2987   YX=     5.4003   ZX=    -0.7104
   XY=     4.3040   YY=   104.6729   ZY=   -18.8809
   XZ=     5.2997   YZ=   -24.7569   ZZ=   111.5730
   Eigenvalues:    84.2455   101.0210   130.2781
     11  O    Isotropic =  -159.6063   Anisotropy =   792.1541
   XX=  -462.9019   YX=   142.5304   ZX=  -216.2345
   XY=   100.7374   YY=  -326.0757   ZY=   115.5295
   XZ=  -174.2402   YZ=   125.4774   ZZ=   310.1588
   Eigenvalues:  -592.3405  -254.9748   368.4965
     12  C    Isotropic =   171.3662   Anisotropy =    27.5088
   XX=   154.4931   YX=     3.7419   ZX=    -4.0228
   XY=     6.5233   YY=   177.2878   ZY=     8.0128
   XZ=    -7.2563   YZ=    11.0289   ZZ=   182.3179
   Eigenvalues:   151.4076   172.9857   189.7054
     13  C    Isotropic =   162.4567   Anisotropy =    36.3887
   XX=   150.3397   YX=    -8.3248   ZX=    -8.7632
   XY=   -10.5630   YY=   159.8281   ZY=    13.1049
   XZ=    -5.4109   YZ=    11.4097   ZZ=   177.2024
   Eigenvalues:   144.5084   156.1459   186.7159
     14  O    Isotropic =   252.1444   Anisotropy =    94.6661
   XX=   231.2513   YX=   -14.9191   ZX=   -29.0096
   XY=   -11.7337   YY=   215.6236   ZY=     5.1286
   XZ=   -14.7107   YZ=   -13.8449   ZZ=   309.5584
   Eigenvalues:   205.7378   235.4403   315.2552
     15  C    Isotropic =   107.9906   Anisotropy =    41.8950
   XX=    98.8215   YX=    -6.8021   ZX=    -4.6993
   XY=     4.0491   YY=   135.3588   ZY=     7.5194
   XZ=    -4.0898   YZ=     1.8071   ZZ=    89.7915
   Eigenvalues:    87.6980   100.3532   135.9206
     16  C    Isotropic =   163.7447   Anisotropy =    38.1847
   XX=   155.9212   YX=    13.9324   ZX=   -15.1140
   XY=    13.4278   YY=   162.9567   ZY=    -4.2276
   XZ=   -14.8356   YZ=   -12.3342   ZZ=   172.3562
   Eigenvalues:   143.1466   158.8863   189.2011
     17  O    Isotropic =   264.2548   Anisotropy =    47.6522
   XX=   259.1667   YX=    13.6399   ZX=     3.5302
   XY=     0.9224   YY=   289.9235   ZY=    -9.4616
   XZ=    -9.9556   YZ=   -20.4259   ZZ=   243.6741
   Eigenvalues:   239.2104   257.5310   296.0229
     18  C    Isotropic =   118.6533   Anisotropy =    46.7366
   XX=   138.4051   YX=   -16.0489   ZX=    12.7855
   XY=   -26.5215   YY=   107.2830   ZY=     3.8626
   XZ=     3.5132   YZ=     7.0986   ZZ=   110.2718
   Eigenvalues:    92.2930   113.8559   149.8110
     19  O    Isotropic =   321.5563   Anisotropy =    68.7761
   XX=   328.6704   YX=     6.9534   ZX=   -20.7958
   XY=    19.3116   YY=   311.8392   ZY=   -17.6699
   XZ=   -49.8566   YZ=    -5.8705   ZZ=   324.1594
   Eigenvalues:   291.0069   306.2550   367.4070
     20  H    Isotropic =    29.3787   Anisotropy =     4.8809
   XX=    28.9716   YX=     0.0178   ZX=    -0.8625
   XY=    -0.8212   YY=    26.9279   ZY=     0.5276
   XZ=     0.8771   YZ=     2.4681   ZZ=    32.2367
   Eigenvalues:    26.4734    29.0301    32.6326
     21  H    Isotropic =    28.4427   Anisotropy =     7.1976
   XX=    31.8343   YX=     1.2960   ZX=    -1.6016
   XY=     1.6580   YY=    30.6161   ZY=    -1.3598
   XZ=    -0.9411   YZ=    -2.2631   ZZ=    22.8778
   Eigenvalues:    22.3818    29.7053    33.2411
     22  H    Isotropic =    30.2448   Anisotropy =     2.0068
   XX=    31.2979   YX=     0.1973   ZX=     0.9442
   XY=     0.3274   YY=    28.3216   ZY=     1.4668
   XZ=    -0.8858   YZ=     0.8489   ZZ=    31.1148
   Eigenvalues:    27.8876    31.2641    31.5827
     23  H    Isotropic =    29.9064   Anisotropy =     8.0842
   XX=    33.7910   YX=    -0.2217   ZX=    -3.0983
   XY=     0.6716   YY=    31.6970   ZY=    -3.5460
   XZ=    -3.5012   YZ=    -2.8571   ZZ=    24.2311
   Eigenvalues:    22.2460    32.1772    35.2959
     24  H    Isotropic =    30.0294   Anisotropy =     4.3753
   XX=    30.9121   YX=    -1.3948   ZX=     2.2748
   XY=    -1.5089   YY=    30.0179   ZY=     3.5581
   XZ=     1.1680   YZ=     3.0997   ZZ=    29.1583
   Eigenvalues:    25.3244    31.8177    32.9463
     25  H    Isotropic =    30.2562   Anisotropy =     7.2523
   XX=    29.7308   YX=    -0.9725   ZX=     0.5694
   XY=    -1.1230   YY=    26.2273   ZY=    -1.5054
   XZ=    -0.1674   YZ=    -1.4914   ZZ=    34.8104
   Eigenvalues:    25.7231    29.9544    35.0910
     26  H    Isotropic =    29.9336   Anisotropy =     9.8228
   XX=    28.9898   YX=    -0.6457   ZX=    -0.6876
   XY=    -1.0076   YY=    35.3573   ZY=    -3.2899
   XZ=    -1.2976   YZ=    -3.6411   ZZ=    25.4536
   Eigenvalues:    24.0699    29.2487    36.4821
     27  H    Isotropic =    28.8771   Anisotropy =     9.3372
   XX=    33.3307   YX=    -1.2337   ZX=     2.9263
   XY=    -2.6127   YY=    26.4187   ZY=    -1.3624
   XZ=     3.0421   YZ=    -1.3330   ZZ=    26.8818
   Eigenvalues:    25.2268    26.3025    35.1019
     28  H    Isotropic =    29.1384   Anisotropy =     6.7529
   XX=    32.2164   YX=     0.2608   ZX=    -2.5371
   XY=     0.0881   YY=    27.0661   ZY=    -0.8050
   XZ=    -2.7580   YZ=    -2.4621   ZZ=    28.1326
   Eigenvalues:    25.5097    28.2651    33.6403
     29  H    Isotropic =    28.9687   Anisotropy =     5.8705
   XX=    31.5006   YX=    -0.5344   ZX=     2.0594
   XY=     0.1634   YY=    27.6819   ZY=     1.8398
   XZ=     2.9056   YZ=     2.6296   ZZ=    27.7237
   Eigenvalues:    24.8877    29.1360    32.8824
     30  H    Isotropic =    30.3587   Anisotropy =     5.1013
   XX=    29.8947   YX=    -3.3623   ZX=     0.8348
   XY=    -2.8322   YY=    28.5469   ZY=     0.6261
   XZ=     2.9786   YZ=     1.0109   ZZ=    32.6346
   Eigenvalues:    25.5659    31.7506    33.7596
     31  H    Isotropic =    30.8445   Anisotropy =     9.7725
   XX=    32.6773   YX=    -0.7993   ZX=    -4.1122
   XY=    -0.1484   YY=    27.8991   ZY=     1.6288
   XZ=    -5.2583   YZ=     2.6081   ZZ=    31.9570
   Eigenvalues:    26.3762    28.7978    37.3595
     32  H    Isotropic =    30.8942   Anisotropy =    11.0516
   XX=    27.1794   YX=    -0.0465   ZX=    -1.0715
   XY=     0.2650   YY=    37.0587   ZY=     2.6941
   XZ=    -0.1101   YZ=     4.1772   ZZ=    28.4444
   Eigenvalues:    26.6158    27.8048    38.2619
     33  H    Isotropic =    29.9610   Anisotropy =     6.8648
   XX=    34.4679   YX=     0.2732   ZX=     0.1311
   XY=    -0.6267   YY=    29.0415   ZY=     2.1496
   XZ=    -1.2560   YZ=     3.5418   ZZ=    26.3736
   Eigenvalues:    24.5501    30.7954    34.5375
     34  H    Isotropic =    30.0650   Anisotropy =     9.7096
   XX=    28.4854   YX=     2.1386   ZX=     0.2379
   XY=     3.0170   YY=    34.2503   ZY=     2.7376
   XZ=     0.5402   YZ=     4.2939   ZZ=    27.4595
   Eigenvalues:    25.7648    27.8922    36.5381
     35  H    Isotropic =    30.8083   Anisotropy =     7.8191
   XX=    28.0236   YX=     0.3672   ZX=     0.3907
   XY=     0.4087   YY=    28.4239   ZY=    -0.4493
   XZ=     0.7844   YZ=     0.5141   ZZ=    35.9773
   Eigenvalues:    27.7581    28.6457    36.0210
     36  H    Isotropic =    29.9796   Anisotropy =    16.3942
   XX=    24.5437   YX=    -1.4667   ZX=    -4.9965
   XY=    -1.5991   YY=    26.3242   ZY=     1.8505
   XZ=    -4.7283   YZ=     2.0062   ZZ=    39.0709
   Eigenvalues:    22.8112    26.2185    40.9091
     37  H    Isotropic =    30.3089   Anisotropy =     8.3406
   XX=    34.4657   YX=    -1.8079   ZX=    -2.4843
   XY=    -0.9372   YY=    26.6791   ZY=    -1.2116
   XZ=    -3.1531   YZ=    -0.6394   ZZ=    29.7820
   Eigenvalues:    25.8367    29.2207    35.8693
     38  H    Isotropic =    30.3407   Anisotropy =     9.0994
   XX=    29.9875   YX=     2.8613   ZX=    -2.1090
   XY=     2.1198   YY=    34.6433   ZY=    -1.3839
   XZ=    -2.3818   YZ=    -2.2998   ZZ=    26.3913
   Eigenvalues:    25.2692    29.3459    36.4070
     39  H    Isotropic =    30.8072   Anisotropy =     7.8180
   XX=    29.4492   YX=     0.0352   ZX=    -1.2068
   XY=     0.4287   YY=    27.0173   ZY=    -0.1376
   XZ=    -0.0723   YZ=    -0.0736   ZZ=    35.9551
   Eigenvalues:    26.9951    29.4073    36.0192
     40  H    Isotropic =    28.2421   Anisotropy =    17.2749
   XX=    34.1474   YX=    -6.0521   ZX=     6.2562
   XY=    -6.1352   YY=    28.9965   ZY=    -0.1551
   XZ=     6.8166   YZ=     1.1189   ZZ=    21.5823
   Eigenvalues:    17.9547    27.0129    39.7587
     41  H    Isotropic =    27.9684   Anisotropy =     4.8300
   XX=    29.1894   YX=    -2.4122   ZX=     2.4964
   XY=    -1.2796   YY=    29.4690   ZY=     2.9085
   XZ=     2.9568   YZ=     2.4901   ZZ=    25.2468
   Eigenvalues:    22.3676    30.3493    31.1884
     42  H    Isotropic =    28.2008   Anisotropy =     7.4489
   XX=    32.8443   YX=    -1.3146   ZX=    -0.4955
   XY=    -2.4240   YY=    22.3282   ZY=     0.1123
   XZ=     0.4532   YZ=    -0.6074   ZZ=    29.4300
   Eigenvalues:    21.9976    29.4381    33.1668
     43  H    Isotropic =    29.9671   Anisotropy =    19.0401
   XX=    38.5833   YX=     4.0480   ZX=    -5.2966
   XY=     4.8541   YY=    24.1810   ZY=    -4.6250
   XZ=    -5.0748   YZ=    -6.1068   ZZ=    27.1369
   Eigenvalues:    20.0821    27.1586    42.6605
 End of Minotr F.D. properties file   721 does not exist.
 End of Minotr F.D. properties file   722 does not exist.
 End of Minotr F.D. properties file   788 does not exist.

 **********************************************************************

            Population analysis using the SCF density.

 **********************************************************************

 Orbital symmetries:
       Occupied  (A) (A) (A) (A) (A) (A) (A) (A) (A) (A) (A) (A)
                 (A) (A) (A) (A) (A) (A) (A) (A) (A) (A) (A) (A)
                 (A) (A) (A) (A) (A) (A) (A) (A) (A) (A) (A) (A)
                 (A) (A) (A) (A) (A) (A) (A) (A) (A) (A) (A) (A)
                 (A) (A) (A) (A) (A) (A) (A) (A) (A) (A) (A) (A)
                 (A) (A) (A) (A) (A) (A) (A) (A) (A) (A) (A) (A)
                 (A)
       Virtual   (A) (A) (A) (A) (A) (A) (A) (A) (A) (A) (A) (A)
                 (A) (A) (A) (A) (A) (A) (A) (A) (A) (A) (A) (A)
                 (A) (A) (A) (A) (A) (A) (A) (A) (A) (A) (A) (A)
                 (A) (A) (A) (A) (A) (A) (A) (A) (A) (A) (A) (A)
                 (A) (A) (A) (A) (A) (A) (A) (A) (A) (A) (A) (A)
                 (A) (A) (A) (A) (A) (A) (A) (A) (A) (A) (A) (A)
                 (A) (A) (A) (A) (A) (A) (A) (A) (A) (A) (A) (A)
                 (A) (A) (A) (A) (A) (A) (A) (A) (A) (A) (A) (A)
                 (A) (A) (A) (A) (A) (A) (A) (A) (A) (A) (A) (A)
                 (A) (A) (A) (A) (A) (A) (A) (A) (A) (A) (A) (A)
                 (A) (A) (A) (A) (A) (A) (A) (A) (A) (A) (A) (A)
                 (A) (A) (A) (A) (A) (A) (A) (A) (A) (A) (A) (A)
                 (A) (A) (A) (A) (A) (A) (A) (A) (A) (A) (A) (A)
                 (A) (A) (A) (A) (A) (A) (A) (A) (A) (A) (A) (A)
                 (A) (A) (A) (A) (A) (A) (A) (A) (A) (A) (A) (A)
                 (A) (A) (A) (A) (A) (A) (A) (A) (A) (A) (A) (A)
                 (A) (A) (A) (A) (A) (A) (A) (A) (A) (A) (A) (A)
                 (A) (A) (A) (A) (A) (A) (A) (A) (A) (A) (A) (A)
                 (A) (A) (A) (A) (A) (A) (A) (A) (A) (A) (A) (A)
                 (A) (A) (A) (A) (A) (A) (A) (A) (A) (A) (A) (A)
                 (A) (A) (A) (A) (A) (A) (A) (A) (A) (A) (A) (A)
                 (A) (A) (A) (A) (A) (A) (A) (A) (A) (A) (A) (A)
                 (A) (A) (A) (A) (A) (A) (A) (A) (A) (A) (A) (A)
                 (A) (A) (A) (A) (A) (A) (A) (A) (A) (A) (A) (A)
                 (A) (A) (A) (A) (A) (A) (A) (A) (A) (A) (A) (A)
                 (A) (A) (A) (A) (A) (A) (A) (A) (A) (A) (A) (A)
                 (A) (A) (A) (A) (A) (A) (A) (A) (A) (A) (A) (A)
                 (A) (A) (A) (A) (A) (A) (A) (A) (A) (A) (A) (A)
                 (A) (A) (A) (A) (A) (A) (A) (A) (A) (A) (A) (A)
                 (A) (A) (A) (A) (A) (A) (A) (A) (A) (A) (A) (A)
                 (A) (A) (A) (A) (A) (A) (A) (A) (A) (A) (A) (A)
                 (A) (A) (A) (A) (A) (A) (A) (A) (A) (A) (A) (A)
                 (A) (A) (A) (A) (A) (A) (A) (A) (A) (A) (A) (A)
                 (A) (A) (A) (A) (A) (A) (A) (A) (A) (A) (A) (A)
                 (A) (A) (A) (A) (A) (A) (A) (A) (A) (A) (A) (A)
                 (A) (A) (A) (A) (A) (A) (A) (A) (A) (A) (A) (A)
                 (A) (A) (A) (A) (A) (A) (A) (A) (A) (A) (A) (A)
                 (A) (A) (A) (A) (A) (A) (A) (A) (A) (A) (A) (A)
                 (A) (A) (A) (A) (A) (A) (A) (A) (A) (A) (A) (A)
                 (A) (A) (A) (A) (A) (A) (A) (A) (A) (A) (A) (A)
                 (A) (A) (A) (A) (A) (A) (A)
 The electronic state is 1-A.
 Alpha  occ. eigenvalues --  -19.22877 -19.22588 -19.21472 -19.21102 -10.32723
 Alpha  occ. eigenvalues --  -10.30703 -10.29410 -10.27607 -10.26433 -10.24302
 Alpha  occ. eigenvalues --  -10.24211 -10.24067 -10.23518 -10.23203 -10.22489
 Alpha  occ. eigenvalues --  -10.22369 -10.22115 -10.21651 -10.21587  -1.07274
 Alpha  occ. eigenvalues --   -1.06888  -1.06057  -1.03987  -0.88970  -0.84067
 Alpha  occ. eigenvalues --   -0.81726  -0.77614  -0.76659  -0.74691  -0.71463
 Alpha  occ. eigenvalues --   -0.70507  -0.67729  -0.65835  -0.62702  -0.59723
 Alpha  occ. eigenvalues --   -0.58029  -0.56447  -0.53904  -0.53258  -0.51786
 Alpha  occ. eigenvalues --   -0.51032  -0.49105  -0.48548  -0.47695  -0.46719
 Alpha  occ. eigenvalues --   -0.46174  -0.45166  -0.44479  -0.43563  -0.42982
 Alpha  occ. eigenvalues --   -0.42068  -0.41158  -0.40457  -0.40251  -0.39655
 Alpha  occ. eigenvalues --   -0.39457  -0.39037  -0.38828  -0.37918  -0.37226
 Alpha  occ. eigenvalues --   -0.36099  -0.35995  -0.34897  -0.34625  -0.34367
 Alpha  occ. eigenvalues --   -0.33184  -0.33091  -0.32578  -0.31136  -0.29867
 Alpha  occ. eigenvalues --   -0.28475  -0.27068  -0.26521
 Alpha virt. eigenvalues --   -0.05388   0.00575   0.01337   0.02112   0.02168
 Alpha virt. eigenvalues --    0.03281   0.03693   0.03984   0.04199   0.04513
 Alpha virt. eigenvalues --    0.05413   0.05573   0.05985   0.06249   0.06688
 Alpha virt. eigenvalues --    0.07105   0.07358   0.07737   0.08578   0.08729
 Alpha virt. eigenvalues --    0.08914   0.09549   0.09794   0.10119   0.10488
 Alpha virt. eigenvalues --    0.10741   0.11506   0.11979   0.12298   0.12617
 Alpha virt. eigenvalues --    0.12851   0.13097   0.13632   0.14170   0.14248
 Alpha virt. eigenvalues --    0.15259   0.15757   0.16057   0.16200   0.16676
 Alpha virt. eigenvalues --    0.16971   0.17322   0.17513   0.17714   0.18213
 Alpha virt. eigenvalues --    0.18528   0.18655   0.18810   0.19271   0.19640
 Alpha virt. eigenvalues --    0.19799   0.20136   0.20299   0.20480   0.21157
 Alpha virt. eigenvalues --    0.21404   0.21588   0.22053   0.22227   0.22416
 Alpha virt. eigenvalues --    0.22846   0.23004   0.23086   0.23706   0.23975
 Alpha virt. eigenvalues --    0.24130   0.24511   0.24832   0.25154   0.25634
 Alpha virt. eigenvalues --    0.25777   0.26040   0.26481   0.26608   0.26997
 Alpha virt. eigenvalues --    0.27304   0.27442   0.28339   0.28389   0.28755
 Alpha virt. eigenvalues --    0.28976   0.29485   0.29788   0.30289   0.30597
 Alpha virt. eigenvalues --    0.30987   0.31395   0.31520   0.31841   0.32291
 Alpha virt. eigenvalues --    0.32762   0.33052   0.33384   0.33705   0.34195
 Alpha virt. eigenvalues --    0.34982   0.35295   0.35549   0.35888   0.36326
 Alpha virt. eigenvalues --    0.36606   0.37143   0.37565   0.37961   0.38396
 Alpha virt. eigenvalues --    0.38748   0.38989   0.39996   0.40291   0.40813
 Alpha virt. eigenvalues --    0.41037   0.42924   0.43583   0.44084   0.44584
 Alpha virt. eigenvalues --    0.45021   0.46101   0.46479   0.47305   0.48434
 Alpha virt. eigenvalues --    0.48737   0.49136   0.49561   0.50021   0.50660
 Alpha virt. eigenvalues --    0.51839   0.53557   0.53935   0.54630   0.55075
 Alpha virt. eigenvalues --    0.55385   0.56298   0.57125   0.57294   0.58294
 Alpha virt. eigenvalues --    0.59226   0.60418   0.61132   0.61249   0.61558
 Alpha virt. eigenvalues --    0.62708   0.63786   0.64174   0.64893   0.65067
 Alpha virt. eigenvalues --    0.65248   0.66869   0.67006   0.67820   0.68447
 Alpha virt. eigenvalues --    0.68831   0.69230   0.70195   0.70431   0.70913
 Alpha virt. eigenvalues --    0.71323   0.71516   0.72847   0.73026   0.73463
 Alpha virt. eigenvalues --    0.73620   0.74114   0.74545   0.75374   0.75645
 Alpha virt. eigenvalues --    0.75975   0.76159   0.77078   0.77452   0.77621
 Alpha virt. eigenvalues --    0.78036   0.78252   0.79040   0.79675   0.80652
 Alpha virt. eigenvalues --    0.81319   0.82022   0.82484   0.83162   0.83240
 Alpha virt. eigenvalues --    0.84578   0.86174   0.87052   0.87893   0.89258
 Alpha virt. eigenvalues --    0.90707   0.92412   0.93772   0.93938   0.95940
 Alpha virt. eigenvalues --    0.97626   0.97801   0.98753   0.99777   1.03890
 Alpha virt. eigenvalues --    1.04836   1.05298   1.05616   1.08159   1.08766
 Alpha virt. eigenvalues --    1.09687   1.11390   1.12529   1.13251   1.15013
 Alpha virt. eigenvalues --    1.16959   1.17278   1.18425   1.19046   1.19540
 Alpha virt. eigenvalues --    1.20802   1.21604   1.22591   1.23562   1.24004
 Alpha virt. eigenvalues --    1.24639   1.26268   1.26760   1.27483   1.28373
 Alpha virt. eigenvalues --    1.29750   1.30857   1.31618   1.33345   1.33957
 Alpha virt. eigenvalues --    1.35800   1.36043   1.37960   1.38944   1.40019
 Alpha virt. eigenvalues --    1.42073   1.43532   1.44588   1.45235   1.45859
 Alpha virt. eigenvalues --    1.47210   1.48498   1.48930   1.49141   1.50562
 Alpha virt. eigenvalues --    1.50889   1.51987   1.52469   1.53600   1.54750
 Alpha virt. eigenvalues --    1.55518   1.56013   1.56455   1.57457   1.58617
 Alpha virt. eigenvalues --    1.59245   1.59950   1.60327   1.60820   1.61509
 Alpha virt. eigenvalues --    1.62061   1.63123   1.63953   1.64525   1.64842
 Alpha virt. eigenvalues --    1.65745   1.66618   1.66996   1.67884   1.68145
 Alpha virt. eigenvalues --    1.69029   1.69958   1.70342   1.70793   1.71500
 Alpha virt. eigenvalues --    1.71939   1.72296   1.73229   1.74288   1.74580
 Alpha virt. eigenvalues --    1.75912   1.76668   1.77782   1.78730   1.78989
 Alpha virt. eigenvalues --    1.79807   1.80242   1.80386   1.81107   1.82744
 Alpha virt. eigenvalues --    1.83232   1.84275   1.84694   1.86746   1.87139
 Alpha virt. eigenvalues --    1.87979   1.89153   1.89533   1.90713   1.91174
 Alpha virt. eigenvalues --    1.93241   1.94071   1.94486   1.96098   1.97156
 Alpha virt. eigenvalues --    1.97703   2.00732   2.01353   2.01764   2.02591
 Alpha virt. eigenvalues --    2.05048   2.06086   2.06951   2.08676   2.09884
 Alpha virt. eigenvalues --    2.11066   2.11833   2.13051   2.15267   2.15801
 Alpha virt. eigenvalues --    2.16302   2.16931   2.17164   2.17991   2.19276
 Alpha virt. eigenvalues --    2.20868   2.20917   2.21764   2.23099   2.24670
 Alpha virt. eigenvalues --    2.25197   2.27199   2.29594   2.31093   2.31450
 Alpha virt. eigenvalues --    2.32666   2.33971   2.34531   2.37216   2.38719
 Alpha virt. eigenvalues --    2.40146   2.40638   2.41508   2.44988   2.46577
 Alpha virt. eigenvalues --    2.47343   2.49728   2.50388   2.51829   2.52907
 Alpha virt. eigenvalues --    2.53431   2.54016   2.55470   2.56298   2.57172
 Alpha virt. eigenvalues --    2.58103   2.58753   2.59456   2.60543   2.61066
 Alpha virt. eigenvalues --    2.62413   2.63693   2.64133   2.65565   2.66516
 Alpha virt. eigenvalues --    2.67000   2.68404   2.68939   2.69563   2.70989
 Alpha virt. eigenvalues --    2.71588   2.73155   2.73673   2.74797   2.75490
 Alpha virt. eigenvalues --    2.77312   2.78421   2.79324   2.79786   2.80402
 Alpha virt. eigenvalues --    2.80871   2.83129   2.85949   2.86729   2.88463
 Alpha virt. eigenvalues --    2.89350   2.90078   2.90934   2.91208   2.93533
 Alpha virt. eigenvalues --    2.94474   2.95977   2.96950   2.97762   2.98415
 Alpha virt. eigenvalues --    2.99494   3.01893   3.02615   3.05476   3.07240
 Alpha virt. eigenvalues --    3.08634   3.09425   3.10233   3.11957   3.13893
 Alpha virt. eigenvalues --    3.14065   3.14814   3.16230   3.17153   3.19440
 Alpha virt. eigenvalues --    3.20164   3.21443   3.22201   3.23143   3.25992
 Alpha virt. eigenvalues --    3.27648   3.29092   3.30737   3.32303   3.34186
 Alpha virt. eigenvalues --    3.35182   3.36783   3.38438   3.41080   3.43147
 Alpha virt. eigenvalues --    3.49236   3.51496   3.61313   3.62863   3.65561
 Alpha virt. eigenvalues --    3.71853   3.80675   3.81084   3.81856   3.83155
 Alpha virt. eigenvalues --    3.83957   3.84364   3.84917   3.86055   3.87512
 Alpha virt. eigenvalues --    3.88397   3.90091   3.91158   3.92247   3.93105
 Alpha virt. eigenvalues --    3.94715   4.03146   4.04731   4.08760   4.13094
 Alpha virt. eigenvalues --    4.15811   4.17200   4.21481   4.27804   4.29288
 Alpha virt. eigenvalues --    4.33276   4.35328   4.39371   4.43512   4.45682
 Alpha virt. eigenvalues --    4.55282   5.11783   5.14295   5.18519   5.22091
 Alpha virt. eigenvalues --    5.26241   5.42059   5.48181   5.49951   5.66979
 Alpha virt. eigenvalues --    5.68917   5.69162   5.77702  23.73499  23.83954
 Alpha virt. eigenvalues --   23.87343  23.90881  23.94930  23.96498  23.99231
 Alpha virt. eigenvalues --   24.01369  24.02769  24.05965  24.06946  24.07373
 Alpha virt. eigenvalues --   24.08373  24.12306  24.28711  50.03839  50.05677
 Alpha virt. eigenvalues --   50.08724  50.13680
          Condensed to atoms (all electrons):
               1          2          3          4          5          6
     1  C   14.551419   2.434522  -2.023762   0.349261   0.743026  -0.318261
     2  C    2.434522  14.639452  -1.919618  -1.760073   0.004069   0.277112
     3  C   -2.023762  -1.919618   9.940824  -1.129121  -0.360215   0.089438
     4  C    0.349261  -1.760073  -1.129121  14.398502  -1.070464   0.296776
     5  C    0.743026   0.004069  -0.360215  -1.070464   8.845265  -1.619569
     6  C   -0.318261   0.277112   0.089438   0.296776  -1.619569   9.335545
     7  C   -4.274572  -0.917073   1.324735   0.127321  -0.463995  -1.255023
     8  C   -2.383063  -1.750353  -2.350319  -0.159608  -0.071628  -0.181333
     9  C    1.942093   3.749164  -0.075240   0.307475   0.137578  -0.109352
    10  C   -4.575303  -9.123384   2.241175  -0.398418  -0.077708   0.326201
    11  O    0.042024   0.089778   0.021475   0.005998  -0.000317  -0.003981
    12  C   -0.447547  -0.002951   0.059310  -0.021352  -0.260657   0.014849
    13  C   -0.067971  -0.417095   0.151195  -0.292273  -0.073790   0.036386
    14  O    0.024631   0.202783  -0.192431   0.071685   0.002907  -0.005626
    15  C    0.085601   0.847423   0.337737  -5.000401   0.017257  -0.709335
    16  C    0.107095  -0.004272  -0.612349  -0.465683   0.080957  -0.019072
    17  O   -0.015774  -0.030005  -0.083799  -0.206598   0.105233   0.000628
    18  C   -0.193949  -0.150617   0.228358   0.396022  -0.080981   0.020572
    19  O   -0.000368  -0.007632  -0.015631   0.057200   0.000467   0.002986
    20  H   -0.043448   0.015141   0.435861  -0.092534  -0.038978  -0.016969
    21  H    0.014122  -0.057992   0.371413  -0.022474   0.035961   0.001346
    22  H   -0.010735  -0.004884  -0.002478   0.401123  -0.039355  -0.048192
    23  H   -0.005156  -0.003513   0.034357  -0.134455   0.470645  -0.113664
    24  H   -0.032080  -0.009302  -0.014934  -0.009654   0.469923  -0.069037
    25  H   -0.015466  -0.014498  -0.008673  -0.005211  -0.050778   0.480364
    26  H    0.039805   0.015520   0.004462   0.006386  -0.078231   0.469489
    27  H   -0.145137   0.022584   0.011058   0.010455  -0.017854  -0.041256
    28  H   -0.018369  -0.024224   0.004565   0.000569  -0.000122  -0.001030
    29  H    0.045368  -0.027571   0.012538  -0.003008  -0.000373   0.001069
    30  H   -0.103017  -0.005732   0.011408   0.022140  -0.002085  -0.073630
    31  H   -0.060174   0.009099   0.015819  -0.006938   0.002726   0.023572
    32  H    0.076098   0.011612  -0.004117  -0.000717   0.000903   0.018329
    33  H   -0.016478  -0.055673   0.023521  -0.004014  -0.000997   0.002654
    34  H    0.010003   0.074637   0.002932   0.002222   0.000405  -0.000738
    35  H   -0.008555  -0.038067  -0.003405   0.006039   0.000957   0.000814
    36  H   -0.016856  -0.044324   0.014484   0.000166  -0.000799   0.001415
    37  H    0.000066  -0.000214  -0.001577   0.093809   0.003307   0.001293
    38  H    0.000430  -0.000855   0.008603  -0.086102   0.001852   0.006019
    39  H   -0.000363  -0.000040  -0.002306   0.005424   0.000961  -0.012444
    40  H    0.001091   0.018298   0.015059  -0.126327  -0.018005  -0.001193
    41  H    0.001758   0.001507  -0.011283  -0.005547   0.029573   0.015040
    42  H   -0.000011   0.013774   0.050756  -0.049398   0.011005  -0.002413
    43  H    0.000454   0.000127   0.008794   0.033580   0.000511  -0.001087
               7          8          9         10         11         12
     1  C   -4.274572  -2.383063   1.942093  -4.575303   0.042024  -0.447547
     2  C   -0.917073  -1.750353   3.749164  -9.123384   0.089778  -0.002951
     3  C    1.324735  -2.350319  -0.075240   2.241175   0.021475   0.059310
     4  C    0.127321  -0.159608   0.307475  -0.398418   0.005998  -0.021352
     5  C   -0.463995  -0.071628   0.137578  -0.077708  -0.000317  -0.260657
     6  C   -1.255023  -0.181333  -0.109352   0.326201  -0.003981   0.014849
     7  C   11.446823  -0.958445  -0.519940   0.189906  -0.041700   0.202171
     8  C   -0.958445  14.147958  -3.475417   2.534286   0.255845   0.006812
     9  C   -0.519940  -3.475417  13.117121  -7.862027  -0.029051  -0.149665
    10  C    0.189906   2.534286  -7.862027  21.929876  -0.097035   0.191963
    11  O   -0.041700   0.255845  -0.029051  -0.097035   8.233002  -0.049223
    12  C    0.202171   0.006812  -0.149665   0.191963  -0.049223   6.175452
    13  C   -0.026308   0.248024  -1.113940   0.561489  -0.004709   0.008217
    14  O    0.022912   0.032956  -0.047692   0.183096  -0.000880  -0.008161
    15  C    0.520356  -0.016123   0.137650  -0.614149  -0.001229  -0.012877
    16  C   -0.031960   0.015251   0.021534  -0.020810  -0.000008  -0.005210
    17  O   -0.005117  -0.002400   0.004374   0.035549  -0.000009  -0.000284
    18  C    0.005181  -0.057471   0.000689   0.025498   0.000095   0.006627
    19  O    0.000042   0.000261  -0.000224   0.001482   0.000000   0.000089
    20  H    0.009971   0.003688  -0.000638   0.049563  -0.000032  -0.006258
    21  H   -0.007072   0.009678   0.002865   0.031627   0.000023  -0.000968
    22  H    0.017164  -0.005985   0.001107  -0.000422  -0.000005  -0.000493
    23  H    0.047485   0.000322   0.000375  -0.002108  -0.000003  -0.002671
    24  H    0.018965   0.000793  -0.001994   0.000446  -0.000006   0.003828
    25  H   -0.043504   0.014701   0.000614  -0.004289   0.000168  -0.001888
    26  H   -0.104604  -0.002321  -0.000158   0.004824   0.000058  -0.005760
    27  H    0.500294  -0.020333  -0.009696   0.024511   0.012132  -0.010220
    28  H    0.016378  -0.021902   0.426615  -0.018727  -0.003128  -0.000198
    29  H    0.013153  -0.123735   0.450638  -0.049533  -0.001069   0.000216
    30  H    0.131993  -0.004698   0.001176  -0.010719  -0.000086   0.403937
    31  H    0.030039  -0.045395   0.004881  -0.005284   0.001198   0.410085
    32  H   -0.174623   0.001201   0.000567   0.003173   0.000281   0.440742
    33  H   -0.003959  -0.007297   0.002197   0.032920   0.000078   0.000234
    34  H   -0.000193  -0.014700   0.000477  -0.141862   0.000070   0.000185
    35  H    0.006753   0.021431  -0.009493  -0.023710  -0.000121   0.000263
    36  H   -0.007980   0.016427  -0.113160   0.164430  -0.000031   0.000709
    37  H   -0.000004   0.000015  -0.000010   0.000108   0.000000   0.000057
    38  H    0.000686   0.000084  -0.000029  -0.000046   0.000000   0.000243
    39  H   -0.000451  -0.000396   0.000248   0.000210   0.000000  -0.000229
    40  H    0.001255   0.000484  -0.000384  -0.002335   0.000000  -0.000089
    41  H   -0.002302   0.000367  -0.000083   0.000978   0.000000   0.000439
    42  H   -0.001653  -0.000171  -0.000261  -0.000880   0.000000  -0.000162
    43  H   -0.000231   0.000012  -0.000006   0.000023   0.000000  -0.000021
              13         14         15         16         17         18
     1  C   -0.067971   0.024631   0.085601   0.107095  -0.015774  -0.193949
     2  C   -0.417095   0.202783   0.847423  -0.004272  -0.030005  -0.150617
     3  C    0.151195  -0.192431   0.337737  -0.612349  -0.083799   0.228358
     4  C   -0.292273   0.071685  -5.000401  -0.465683  -0.206598   0.396022
     5  C   -0.073790   0.002907   0.017257   0.080957   0.105233  -0.080981
     6  C    0.036386  -0.005626  -0.709335  -0.019072   0.000628   0.020572
     7  C   -0.026308   0.022912   0.520356  -0.031960  -0.005117   0.005181
     8  C    0.248024   0.032956  -0.016123   0.015251  -0.002400  -0.057471
     9  C   -1.113940  -0.047692   0.137650   0.021534   0.004374   0.000689
    10  C    0.561489   0.183096  -0.614149  -0.020810   0.035549   0.025498
    11  O   -0.004709  -0.000880  -0.001229  -0.000008  -0.000009   0.000095
    12  C    0.008217  -0.008161  -0.012877  -0.005210  -0.000284   0.006627
    13  C    6.782036  -0.273335  -0.088047  -0.039907  -0.013125   0.017752
    14  O   -0.273335   8.012706   0.009451  -0.000665  -0.001185  -0.000519
    15  C   -0.088047   0.009451  11.920018  -1.221827   0.526823  -0.564559
    16  C   -0.039907  -0.000665  -1.221827   8.757153  -0.220220  -0.879993
    17  O   -0.013125  -0.001185   0.526823  -0.220220   8.076644  -0.128773
    18  C    0.017752  -0.000519  -0.564559  -0.879993  -0.128773   6.705529
    19  O    0.000086   0.000023   0.010319  -0.086192  -0.020279   0.180778
    20  H   -0.006495  -0.000165   0.055671   0.007140   0.002077  -0.005924
    21  H   -0.014826   0.006941  -0.000281   0.005949   0.009068  -0.013779
    22  H    0.001868  -0.000165   0.016884   0.000145  -0.004327   0.015751
    23  H    0.000220  -0.000003   0.066035  -0.007485   0.000065  -0.001154
    24  H    0.000642  -0.000004  -0.017283   0.007233  -0.000248   0.016833
    25  H   -0.000541   0.000015   0.000274   0.000888  -0.000025   0.000357
    26  H   -0.000325   0.000005   0.000137   0.001646   0.000060  -0.001445
    27  H    0.001431  -0.000010   0.000120  -0.000298  -0.000015   0.000130
    28  H   -0.012968  -0.002793  -0.000048   0.000000   0.000001  -0.000010
    29  H    0.028026   0.003915  -0.000221  -0.000032   0.000002   0.000035
    30  H   -0.000509   0.000120   0.012309  -0.000522  -0.000008   0.000320
    31  H   -0.000087   0.000066   0.000352  -0.000037   0.000000   0.000080
    32  H    0.000092  -0.000015  -0.003607   0.000214  -0.000001   0.000442
    33  H    0.409089  -0.011215  -0.003899  -0.002743   0.005758   0.001965
    34  H    0.446748  -0.005014   0.000362   0.000051  -0.000118   0.000029
    35  H    0.406810   0.012853  -0.001883   0.000412   0.000078   0.000176
    36  H    0.063111   0.247040  -0.005514  -0.000151  -0.000041   0.001609
    37  H    0.000041   0.000000  -0.130974   0.448174  -0.006863  -0.039828
    38  H   -0.000034   0.000000   0.077802   0.333272   0.012627   0.011164
    39  H   -0.000449  -0.000004  -0.079605   0.462657  -0.008319   0.011334
    40  H    0.001901  -0.000101   0.197163   0.035271   0.233168  -0.078143
    41  H   -0.000022   0.000003  -0.037236   0.003099   0.010449   0.370070
    42  H    0.000173  -0.000043  -0.069766  -0.022542  -0.005685   0.470898
    43  H   -0.000024   0.000000  -0.041694  -0.013836   0.001410   0.011265
              19         20         21         22         23         24
     1  C   -0.000368  -0.043448   0.014122  -0.010735  -0.005156  -0.032080
     2  C   -0.007632   0.015141  -0.057992  -0.004884  -0.003513  -0.009302
     3  C   -0.015631   0.435861   0.371413  -0.002478   0.034357  -0.014934
     4  C    0.057200  -0.092534  -0.022474   0.401123  -0.134455  -0.009654
     5  C    0.000467  -0.038978   0.035961  -0.039355   0.470645   0.469923
     6  C    0.002986  -0.016969   0.001346  -0.048192  -0.113664  -0.069037
     7  C    0.000042   0.009971  -0.007072   0.017164   0.047485   0.018965
     8  C    0.000261   0.003688   0.009678  -0.005985   0.000322   0.000793
     9  C   -0.000224  -0.000638   0.002865   0.001107   0.000375  -0.001994
    10  C    0.001482   0.049563   0.031627  -0.000422  -0.002108   0.000446
    11  O    0.000000  -0.000032   0.000023  -0.000005  -0.000003  -0.000006
    12  C    0.000089  -0.006258  -0.000968  -0.000493  -0.002671   0.003828
    13  C    0.000086  -0.006495  -0.014826   0.001868   0.000220   0.000642
    14  O    0.000023  -0.000165   0.006941  -0.000165  -0.000003  -0.000004
    15  C    0.010319   0.055671  -0.000281   0.016884   0.066035  -0.017283
    16  C   -0.086192   0.007140   0.005949   0.000145  -0.007485   0.007233
    17  O   -0.020279   0.002077   0.009068  -0.004327   0.000065  -0.000248
    18  C    0.180778  -0.005924  -0.013779   0.015751  -0.001154   0.016833
    19  O    8.028204  -0.000268  -0.000606  -0.000998  -0.000488   0.000100
    20  H   -0.000268   0.413023  -0.025397   0.003410   0.000327   0.001331
    21  H   -0.000606  -0.025397   0.449013  -0.000408  -0.000239   0.000296
    22  H   -0.000998   0.003410  -0.000408   0.441023  -0.003321   0.004147
    23  H   -0.000488   0.000327  -0.000239  -0.003321   0.501758  -0.030234
    24  H    0.000100   0.001331   0.000296   0.004147  -0.030234   0.453504
    25  H   -0.000002   0.000192  -0.000013   0.003658  -0.005532   0.004941
    26  H   -0.000007   0.000043   0.000000   0.000334  -0.005386  -0.004000
    27  H    0.000000  -0.000187   0.000008  -0.000245  -0.000133  -0.000071
    28  H    0.000000   0.000040  -0.000019   0.000004   0.000000   0.000001
    29  H    0.000000  -0.000013   0.000013   0.000014   0.000000   0.000000
    30  H   -0.000009  -0.001433   0.000005  -0.000111   0.000035  -0.002203
    31  H    0.000000   0.000061  -0.000009   0.000011   0.000007  -0.000079
    32  H    0.000000  -0.000049   0.000007   0.000014  -0.000138   0.000628
    33  H    0.000020  -0.000054   0.001659   0.000152  -0.000004   0.000004
    34  H    0.000000  -0.000006  -0.000343  -0.000048   0.000000   0.000000
    35  H    0.000000  -0.000023   0.000558   0.000526  -0.000002   0.000002
    36  H    0.000002  -0.000809  -0.000060  -0.000027  -0.000001  -0.000003
    37  H    0.006068  -0.000014  -0.000092  -0.000364   0.000249  -0.000113
    38  H   -0.001110   0.000019  -0.000001   0.000580   0.003541   0.000351
    39  H   -0.000783   0.000021   0.000049   0.002481   0.000498  -0.000002
    40  H    0.010477   0.000373  -0.000606   0.001318   0.000123   0.000084
    41  H   -0.024294   0.000570   0.000052  -0.000202  -0.000693  -0.001309
    42  H   -0.045670  -0.002787  -0.000740  -0.000199  -0.000043   0.000044
    43  H    0.289931  -0.000030  -0.000027  -0.000006   0.000070   0.000009
              25         26         27         28         29         30
     1  C   -0.015466   0.039805  -0.145137  -0.018369   0.045368  -0.103017
     2  C   -0.014498   0.015520   0.022584  -0.024224  -0.027571  -0.005732
     3  C   -0.008673   0.004462   0.011058   0.004565   0.012538   0.011408
     4  C   -0.005211   0.006386   0.010455   0.000569  -0.003008   0.022140
     5  C   -0.050778  -0.078231  -0.017854  -0.000122  -0.000373  -0.002085
     6  C    0.480364   0.469489  -0.041256  -0.001030   0.001069  -0.073630
     7  C   -0.043504  -0.104604   0.500294   0.016378   0.013153   0.131993
     8  C    0.014701  -0.002321  -0.020333  -0.021902  -0.123735  -0.004698
     9  C    0.000614  -0.000158  -0.009696   0.426615   0.450638   0.001176
    10  C   -0.004289   0.004824   0.024511  -0.018727  -0.049533  -0.010719
    11  O    0.000168   0.000058   0.012132  -0.003128  -0.001069  -0.000086
    12  C   -0.001888  -0.005760  -0.010220  -0.000198   0.000216   0.403937
    13  C   -0.000541  -0.000325   0.001431  -0.012968   0.028026  -0.000509
    14  O    0.000015   0.000005  -0.000010  -0.002793   0.003915   0.000120
    15  C    0.000274   0.000137   0.000120  -0.000048  -0.000221   0.012309
    16  C    0.000888   0.001646  -0.000298   0.000000  -0.000032  -0.000522
    17  O   -0.000025   0.000060  -0.000015   0.000001   0.000002  -0.000008
    18  C    0.000357  -0.001445   0.000130  -0.000010   0.000035   0.000320
    19  O   -0.000002  -0.000007   0.000000   0.000000   0.000000  -0.000009
    20  H    0.000192   0.000043  -0.000187   0.000040  -0.000013  -0.001433
    21  H   -0.000013   0.000000   0.000008  -0.000019   0.000013   0.000005
    22  H    0.003658   0.000334  -0.000245   0.000004   0.000014  -0.000111
    23  H   -0.005532  -0.005386  -0.000133   0.000000   0.000000   0.000035
    24  H    0.004941  -0.004000  -0.000071   0.000001   0.000000  -0.002203
    25  H    0.471898  -0.027830  -0.006480   0.000006   0.000002  -0.000099
    26  H   -0.027830   0.488491  -0.005166   0.000000  -0.000002   0.000045
    27  H   -0.006480  -0.005166   0.487011  -0.000027   0.000010   0.005269
    28  H    0.000006   0.000000  -0.000027   0.407790  -0.015193  -0.000003
    29  H    0.000002  -0.000002   0.000010  -0.015193   0.421206  -0.000001
    30  H   -0.000099   0.000045   0.005269  -0.000003  -0.000001   0.474257
    31  H   -0.000236  -0.000158  -0.007117   0.000038   0.000002  -0.028489
    32  H    0.000206   0.003223  -0.002598  -0.000002   0.000000  -0.027523
    33  H   -0.000006  -0.000002   0.000000  -0.000245   0.000442  -0.000001
    34  H    0.000003   0.000000  -0.000001   0.000238   0.000769   0.000000
    35  H    0.000015  -0.000001  -0.000003   0.000090   0.000030  -0.000002
    36  H   -0.000002  -0.000001   0.000011   0.000081   0.000240   0.000006
    37  H   -0.000008  -0.000002   0.000000   0.000000   0.000000   0.000000
    38  H    0.000050   0.000000  -0.000001   0.000000   0.000000  -0.000002
    39  H    0.000040   0.000025  -0.000001   0.000000   0.000000   0.000001
    40  H    0.000004   0.000001   0.000000   0.000000   0.000000   0.000000
    41  H   -0.000025   0.000011  -0.000001   0.000000   0.000000   0.000003
    42  H    0.000002   0.000001   0.000001   0.000000   0.000000  -0.000096
    43  H    0.000000   0.000000   0.000000   0.000000   0.000000   0.000000
              31         32         33         34         35         36
     1  C   -0.060174   0.076098  -0.016478   0.010003  -0.008555  -0.016856
     2  C    0.009099   0.011612  -0.055673   0.074637  -0.038067  -0.044324
     3  C    0.015819  -0.004117   0.023521   0.002932  -0.003405   0.014484
     4  C   -0.006938  -0.000717  -0.004014   0.002222   0.006039   0.000166
     5  C    0.002726   0.000903  -0.000997   0.000405   0.000957  -0.000799
     6  C    0.023572   0.018329   0.002654  -0.000738   0.000814   0.001415
     7  C    0.030039  -0.174623  -0.003959  -0.000193   0.006753  -0.007980
     8  C   -0.045395   0.001201  -0.007297  -0.014700   0.021431   0.016427
     9  C    0.004881   0.000567   0.002197   0.000477  -0.009493  -0.113160
    10  C   -0.005284   0.003173   0.032920  -0.141862  -0.023710   0.164430
    11  O    0.001198   0.000281   0.000078   0.000070  -0.000121  -0.000031
    12  C    0.410085   0.440742   0.000234   0.000185   0.000263   0.000709
    13  C   -0.000087   0.000092   0.409089   0.446748   0.406810   0.063111
    14  O    0.000066  -0.000015  -0.011215  -0.005014   0.012853   0.247040
    15  C    0.000352  -0.003607  -0.003899   0.000362  -0.001883  -0.005514
    16  C   -0.000037   0.000214  -0.002743   0.000051   0.000412  -0.000151
    17  O    0.000000  -0.000001   0.005758  -0.000118   0.000078  -0.000041
    18  C    0.000080   0.000442   0.001965   0.000029   0.000176   0.001609
    19  O    0.000000   0.000000   0.000020   0.000000   0.000000   0.000002
    20  H    0.000061  -0.000049  -0.000054  -0.000006  -0.000023  -0.000809
    21  H   -0.000009   0.000007   0.001659  -0.000343   0.000558  -0.000060
    22  H    0.000011   0.000014   0.000152  -0.000048   0.000526  -0.000027
    23  H    0.000007  -0.000138  -0.000004   0.000000  -0.000002  -0.000001
    24  H   -0.000079   0.000628   0.000004   0.000000   0.000002  -0.000003
    25  H   -0.000236   0.000206  -0.000006   0.000003   0.000015  -0.000002
    26  H   -0.000158   0.003223  -0.000002   0.000000  -0.000001  -0.000001
    27  H   -0.007117  -0.002598   0.000000  -0.000001  -0.000003   0.000011
    28  H    0.000038  -0.000002  -0.000245   0.000238   0.000090   0.000081
    29  H    0.000002   0.000000   0.000442   0.000769   0.000030   0.000240
    30  H   -0.028489  -0.027523  -0.000001   0.000000  -0.000002   0.000006
    31  H    0.487663  -0.021189   0.000000   0.000000  -0.000001   0.000010
    32  H   -0.021189   0.489050   0.000000   0.000000   0.000000   0.000004
    33  H    0.000000   0.000000   0.455884  -0.025782  -0.021024   0.000240
    34  H    0.000000   0.000000  -0.025782   0.461794  -0.021082   0.000499
    35  H   -0.000001   0.000000  -0.021024  -0.021082   0.463400  -0.000107
    36  H    0.000010   0.000004   0.000240   0.000499  -0.000107   0.384061
    37  H    0.000000   0.000000   0.000004   0.000000   0.000000   0.000000
    38  H    0.000000   0.000000   0.000000   0.000000   0.000000   0.000000
    39  H    0.000000   0.000000  -0.000008   0.000000   0.000002   0.000000
    40  H    0.000000   0.000000  -0.000300  -0.000008  -0.000019  -0.000007
    41  H    0.000000  -0.000002  -0.000001   0.000000   0.000000  -0.000001
    42  H    0.000002   0.000001   0.000006   0.000000   0.000001   0.000002
    43  H    0.000000   0.000000   0.000000   0.000000   0.000000   0.000000
              37         38         39         40         41         42
     1  C    0.000066   0.000430  -0.000363   0.001091   0.001758  -0.000011
     2  C   -0.000214  -0.000855  -0.000040   0.018298   0.001507   0.013774
     3  C   -0.001577   0.008603  -0.002306   0.015059  -0.011283   0.050756
     4  C    0.093809  -0.086102   0.005424  -0.126327  -0.005547  -0.049398
     5  C    0.003307   0.001852   0.000961  -0.018005   0.029573   0.011005
     6  C    0.001293   0.006019  -0.012444  -0.001193   0.015040  -0.002413
     7  C   -0.000004   0.000686  -0.000451   0.001255  -0.002302  -0.001653
     8  C    0.000015   0.000084  -0.000396   0.000484   0.000367  -0.000171
     9  C   -0.000010  -0.000029   0.000248  -0.000384  -0.000083  -0.000261
    10  C    0.000108  -0.000046   0.000210  -0.002335   0.000978  -0.000880
    11  O    0.000000   0.000000   0.000000   0.000000   0.000000   0.000000
    12  C    0.000057   0.000243  -0.000229  -0.000089   0.000439  -0.000162
    13  C    0.000041  -0.000034  -0.000449   0.001901  -0.000022   0.000173
    14  O    0.000000   0.000000  -0.000004  -0.000101   0.000003  -0.000043
    15  C   -0.130974   0.077802  -0.079605   0.197163  -0.037236  -0.069766
    16  C    0.448174   0.333272   0.462657   0.035271   0.003099  -0.022542
    17  O   -0.006863   0.012627  -0.008319   0.233168   0.010449  -0.005685
    18  C   -0.039828   0.011164   0.011334  -0.078143   0.370070   0.470898
    19  O    0.006068  -0.001110  -0.000783   0.010477  -0.024294  -0.045670
    20  H   -0.000014   0.000019   0.000021   0.000373   0.000570  -0.002787
    21  H   -0.000092  -0.000001   0.000049  -0.000606   0.000052  -0.000740
    22  H   -0.000364   0.000580   0.002481   0.001318  -0.000202  -0.000199
    23  H    0.000249   0.003541   0.000498   0.000123  -0.000693  -0.000043
    24  H   -0.000113   0.000351  -0.000002   0.000084  -0.001309   0.000044
    25  H   -0.000008   0.000050   0.000040   0.000004  -0.000025   0.000002
    26  H   -0.000002   0.000000   0.000025   0.000001   0.000011   0.000001
    27  H    0.000000  -0.000001  -0.000001   0.000000  -0.000001   0.000001
    28  H    0.000000   0.000000   0.000000   0.000000   0.000000   0.000000
    29  H    0.000000   0.000000   0.000000   0.000000   0.000000   0.000000
    30  H    0.000000  -0.000002   0.000001   0.000000   0.000003  -0.000096
    31  H    0.000000   0.000000   0.000000   0.000000   0.000000   0.000002
    32  H    0.000000   0.000000   0.000000   0.000000  -0.000002   0.000001
    33  H    0.000004   0.000000  -0.000008  -0.000300  -0.000001   0.000006
    34  H    0.000000   0.000000   0.000000  -0.000008   0.000000   0.000000
    35  H    0.000000   0.000000   0.000002  -0.000019   0.000000   0.000001
    36  H    0.000000   0.000000   0.000000  -0.000007  -0.000001   0.000002
    37  H    0.481474  -0.024563  -0.022778  -0.002193   0.000310  -0.000076
    38  H   -0.024563   0.483584  -0.024208  -0.000366   0.001125   0.000279
    39  H   -0.022778  -0.024208   0.461861   0.000392  -0.000068  -0.000244
    40  H   -0.002193  -0.000366   0.000392   0.435101   0.000173  -0.003157
    41  H    0.000310   0.001125  -0.000068   0.000173   0.479246  -0.027572
    42  H   -0.000076   0.000279  -0.000244  -0.003157  -0.027572   0.462446
    43  H    0.001099  -0.000022   0.000226  -0.004743  -0.008536   0.005325
              43
     1  C    0.000454
     2  C    0.000127
     3  C    0.008794
     4  C    0.033580
     5  C    0.000511
     6  C   -0.001087
     7  C   -0.000231
     8  C    0.000012
     9  C   -0.000006
    10  C    0.000023
    11  O    0.000000
    12  C   -0.000021
    13  C   -0.000024
    14  O    0.000000
    15  C   -0.041694
    16  C   -0.013836
    17  O    0.001410
    18  C    0.011265
    19  O    0.289931
    20  H   -0.000030
    21  H   -0.000027
    22  H   -0.000006
    23  H    0.000070
    24  H    0.000009
    25  H    0.000000
    26  H    0.000000
    27  H    0.000000
    28  H    0.000000
    29  H    0.000000
    30  H    0.000000
    31  H    0.000000
    32  H    0.000000
    33  H    0.000000
    34  H    0.000000
    35  H    0.000000
    36  H    0.000000
    37  H    0.001099
    38  H   -0.000022
    39  H    0.000226
    40  H   -0.004743
    41  H   -0.008536
    42  H    0.005325
    43  H    0.405122
 Mulliken charges:
               1
     1  C    0.307549
     2  C   -0.056638
     3  C   -0.608620
     4  C    0.458216
     5  C   -0.638588
     6  C   -0.818693
     7  C    0.207125
     8  C    0.342495
     9  C   -0.790975
    10  C    0.495418
    11  O   -0.429606
    12  C   -0.939544
    13  C   -0.718562
    14  O   -0.284084
    15  C   -0.219184
    16  C   -0.632326
    17  O   -0.270797
    18  C   -0.302410
    19  O   -0.383975
    20  H    0.243987
    21  H    0.205300
    22  H    0.211254
    23  H    0.190314
    24  H    0.208451
    25  H    0.206708
    26  H    0.200831
    27  H    0.191820
    28  H    0.262592
    29  H    0.243060
    30  H    0.197954
    31  H    0.189479
    32  H    0.187795
    33  H    0.216874
    34  H    0.208472
    35  H    0.206287
    36  H    0.295325
    37  H    0.193597
    38  H    0.195031
    39  H    0.206265
    40  H    0.286239
    41  H    0.204406
    42  H    0.218852
    43  H    0.312305
 Sum of Mulliken charges =   0.00000
 Mulliken charges with hydrogens summed into heavy atoms:
               1
     1  C    0.307549
     2  C   -0.056638
     3  C   -0.159333
     4  C    0.669471
     5  C   -0.239823
     6  C   -0.411154
     7  C    0.398945
     8  C    0.342495
     9  C   -0.285323
    10  C    0.495418
    11  O   -0.429606
    12  C   -0.364316
    13  C   -0.086929
    14  O    0.011241
    15  C   -0.219184
    16  C   -0.037433
    17  O    0.015442
    18  C    0.120849
    19  O   -0.071670
 Electronic spatial extent (au):  <R**2>=           5600.6334
 Charge=              0.0000 electrons
 Dipole moment (field-independent basis, Debye):
    X=              5.9738    Y=              2.8793    Z=              0.9855  Tot=              6.7043
 Quadrupole moment (field-independent basis, Debye-Ang):
   XX=           -127.7083   YY=           -123.5047   ZZ=           -114.2573
   XY=             20.3243   XZ=            -11.7685   YZ=              3.9555
 Traceless Quadrupole moment (field-independent basis, Debye-Ang):
   XX=             -5.8849   YY=             -1.6813   ZZ=              7.5662
   XY=             20.3243   XZ=            -11.7685   YZ=              3.9555
 Octapole moment (field-independent basis, Debye-Ang**2):
  XXX=            222.5920  YYY=             26.6196  ZZZ=             12.4955  XYY=             12.9476
  XXY=            -27.8030  XXZ=              3.0045  XZZ=            -18.0112  YZZ=             -6.0666
  YYZ=             -8.4421  XYZ=             -3.2122
 Hexadecapole moment (field-independent basis, Debye-Ang**3):
 XXXX=          -4804.8889 YYYY=          -2019.2308 ZZZZ=           -676.6624 XXXY=            339.6774
 XXXZ=           -293.1129 YYYX=            -33.3773 YYYZ=             33.3474 ZZZX=            -30.5449
 ZZZY=            -30.9966 XXYY=          -1118.6735 XXZZ=           -950.4941 YYZZ=           -453.1553
 XXYZ=             58.4368 YYXZ=             16.6725 ZZXY=             41.5844
 N-N= 1.597224511298D+03 E-N=-5.263474274616D+03  KE= 8.827935515405D+02
 1\1\GINC-SNODE43\SP\RmPW1PW91\6-311+G(d,p)\C15H24O4\ROOT\25-Jan-2024\0
 \\# nmr=giao mpw1pw91/6-311+g(d,p) scrf(smd,solvent=methanol,read) gue
 ss=read geom=check\\NMR calculation\\0,1\C,0,-1.8508167461,0.659100994
 1,-0.0209818733\C,0,-1.06441239,-0.4147184035,0.2284062107\C,0,0.38829
 25167,-0.4016141673,0.602938321\C,0,1.2865542827,0.3368475697,-0.42564
 4967\C,0,1.1364714691,1.8695348403,-0.3166959785\C,0,-0.2038627974,2.4
 389348429,-0.8203370951\C,0,-1.4854138123,2.1232652973,-0.0163521289\C
 ,0,-3.2214294071,0.2023748738,-0.3047393988\C,0,-3.2833114972,-1.30597
 45613,-0.1264527277\C,0,-1.8128330918,-1.7402525337,0.0677736883\O,0,-
 4.1716063112,0.9173708831,-0.6263874674\C,0,-1.4493541424,2.6851205874
 ,1.4196352698\C,0,-1.2775444578,-2.5456644461,-1.1204952916\O,0,-1.619
 2721478,-2.5828995162,1.2163852676\C,0,2.7634938945,-0.1503512283,-0.3
 447542223\C,0,3.6227136214,0.4450754488,-1.4732543785\O,0,2.7221896123
 ,-1.5813641361,-0.5396562525\C,0,3.4111327933,0.1083050238,1.030565587
 1\O,0,4.6381322206,-0.6248379782,1.1658776026\H,0,0.4915362332,0.08506
 32238,1.5824437209\H,0,0.7361328849,-1.4283987678,0.7279542183\H,0,0.9
 541575172,0.0360991389,-1.4298233364\H,0,1.920351065,2.3522873663,-0.9
 09729152\H,0,1.3067727158,2.181536341,0.7226393323\H,0,-0.355900914,2.
 1098019331,-1.8575914358\H,0,-0.1074411711,3.5327401178,-0.8569445759\
 H,0,-2.3044010721,2.6397156548,-0.5344209753\H,0,-3.8728230822,-1.5365
 801451,0.7696104425\H,0,-3.7831933035,-1.7810266445,-0.9772629365\H,0,
 -0.6996025829,2.1831447133,2.0404764091\H,0,-2.4226587718,2.5613628164
 ,1.9089946434\H,0,-1.2146114407,3.7568444836,1.4067046113\H,0,-0.20673
 35354,-2.7481568037,-1.01165416\H,0,-1.8056518272,-3.5041791498,-1.180
 3933882\H,0,-1.4351036412,-2.002669938,-2.0577629629\H,0,-1.9447026142
 ,-2.101501414,1.9970467638\H,0,4.5940219478,-0.0617308027,-1.509194358
 6\H,0,3.8106524971,1.5158478853,-1.345460521\H,0,3.1354691712,0.290995
 696,-2.4427584122\H,0,3.5712482038,-1.9064507298,-0.1836614194\H,0,3.5
 806034061,1.1794310415,1.1928007172\H,0,2.7665045973,-0.264749969,1.83
 06046673\H,0,5.3152501077,-0.1788794379,0.629851943\\Version=ES64L-G09
 RevD.01\State=1-A\HF=-887.0191343\RMSD=2.022e-09\Dipole=2.3564491,1.11
 20542,0.4096708\Quadrupole=-3.9557841,-1.5173858,5.4731699,15.1145895,
 -8.7979293,3.1466053\PG=C01 [X(C15H24O4)]\\@


 YOU KNOW YOU'RE A TEACHER WHEN YOU SAY 2, WRITE 3, AND MEAN 4.
 -- RONALD ANSTROM, HIGH SCHOOL TEACHER, UNDERWOOD, N.D. 1974
 Job cpu time:       0 days  1 hours  7 minutes 31.4 seconds.
 File lengths (MBytes):  RWF=    325 Int=      0 D2E=      0 Chk=    483 Scr=      1
 Normal termination of Gaussian 09 at Thu Jan 25 17:41:11 2024.
