# Supplementary material for: New patchoulol- and guaiane-type sesquiterpenoids from Sanguisorba officinalis with anti-melanogenic activity
Source: Nat Prod Bioprospect. 2026 May 12;16(1):63. doi: 10.1007/s13659-026-00616-0 (PMC13161421; doi:10.1007/s13659-026-00616-0)
Supplement: Supplementary file 2 — Additional file 2. It includes the calculated NMR data of compound 11. [file 13659_2026_616_MOESM2_ESM.zip › New folder/11S-nmr-38.log]

 Entering Gaussian System, Link 0=/gpfs/home/zhengshan/software/Gaussian/g09/g09
 Input=DY-202A-7R_38-2.gjf
 Output=DY-202A-7R_38-2.log
 Initial command:
 /gpfs/home/zhengshan/software/Gaussian/g09/l1.exe "/gpfs/home/zhengshan/software/Gaussian/g09/scratch/zhengshan/%J/Gau-216325.inp" -scrdir="/gpfs/home/zhengshan/software/Gaussian/g09/scratch/zhengshan/%J/"
 Entering Link 1 = /gpfs/home/zhengshan/software/Gaussian/g09/l1.exe PID=    216326.
  
 Copyright (c) 1988,1990,1992,1993,1995,1998,2003,2009,2013,
            Gaussian, Inc.  All Rights Reserved.
  
 This is part of the Gaussian(R) 09 program.  It is based on
 the Gaussian(R) 03 system (copyright 2003, Gaussian, Inc.),
 the Gaussian(R) 98 system (copyright 1998, Gaussian, Inc.),
 the Gaussian(R) 94 system (copyright 1995, Gaussian, Inc.),
 the Gaussian 92(TM) system (copyright 1992, Gaussian, Inc.),
 the Gaussian 90(TM) system (copyright 1990, Gaussian, Inc.),
 the Gaussian 88(TM) system (copyright 1988, Gaussian, Inc.),
 the Gaussian 86(TM) system (copyright 1986, Carnegie Mellon
 University), and the Gaussian 82(TM) system (copyright 1983,
 Carnegie Mellon University). Gaussian is a federally registered
 trademark of Gaussian, Inc.
  
 This software contains proprietary and confidential information,
 including trade secrets, belonging to Gaussian, Inc.
  
 This software is provided under written license and may be
 used, copied, transmitted, or stored only in accord with that
 written license.
  
 The following legend is applicable only to US Government
 contracts under FAR:
  
                    RESTRICTED RIGHTS LEGEND
  
 Use, reproduction and disclosure by the US Government is
 subject to restrictions as set forth in subparagraphs (a)
 and (c) of the Commercial Computer Software - Restricted
 Rights clause in FAR 52.227-19.
  
 Gaussian, Inc.
 340 Quinnipiac St., Bldg. 40, Wallingford CT 06492
  
  
 ---------------------------------------------------------------
 Warning -- This program may not be used in any manner that
 competes with the business of Gaussian, Inc. or will provide
 assistance to any competitor of Gaussian, Inc.  The licensee
 of this program is prohibited from giving any competitor of
 Gaussian, Inc. access to this program.  By using this program,
 the user acknowledges that Gaussian, Inc. is engaged in the
 business of creating and licensing software in the field of
 computational chemistry and represents and warrants to the
 licensee that it is not a competitor of Gaussian, Inc. and that
 it will not use this program in any manner prohibited above.
 ---------------------------------------------------------------
  

 Cite this work as:
 Gaussian 09, Revision D.01,
 M. J. Frisch, G. W. Trucks, H. B. Schlegel, G. E. Scuseria, 
 M. A. Robb, J. R. Cheeseman, G. Scalmani, V. Barone, B. Mennucci, 
 G. A. Petersson, H. Nakatsuji, M. Caricato, X. Li, H. P. Hratchian, 
 A. F. Izmaylov, J. Bloino, G. Zheng, J. L. Sonnenberg, M. Hada, 
 M. Ehara, K. Toyota, R. Fukuda, J. Hasegawa, M. Ishida, T. Nakajima, 
 Y. Honda, O. Kitao, H. Nakai, T. Vreven, J. A. Montgomery, Jr., 
 J. E. Peralta, F. Ogliaro, M. Bearpark, J. J. Heyd, E. Brothers, 
 K. N. Kudin, V. N. Staroverov, T. Keith, R. Kobayashi, J. Normand, 
 K. Raghavachari, A. Rendell, J. C. Burant, S. S. Iyengar, J. Tomasi, 
 M. Cossi, N. Rega, J. M. Millam, M. Klene, J. E. Knox, J. B. Cross, 
 V. Bakken, C. Adamo, J. Jaramillo, R. Gomperts, R. E. Stratmann, 
 O. Yazyev, A. J. Austin, R. Cammi, C. Pomelli, J. W. Ochterski, 
 R. L. Martin, K. Morokuma, V. G. Zakrzewski, G. A. Voth, 
 P. Salvador, J. J. Dannenberg, S. Dapprich, A. D. Daniels, 
 O. Farkas, J. B. Foresman, J. V. Ortiz, J. Cioslowski, 
 and D. J. Fox, Gaussian, Inc., Wallingford CT, 2013.
 
 ******************************************
 Gaussian 09:  ES64L-G09RevD.01 24-Apr-2013
                25-Jan-2024 
 ******************************************
 %chk=DY-202A-7R_38.chk
 %mem=16GB
 %nprocshared=4
 Will use up to    4 processors via shared memory.
 ----------------------------------------------------------------------
 # nmr=giao mpw1pw91/6-311+g(d,p) scrf(smd,solvent=methanol,read) guess
 =read geom=check
 ----------------------------------------------------------------------
 1/29=2,38=1,40=2/1;
 2/12=2,40=1/2;
 3/5=4,6=6,7=111,11=2,14=-4,16=1,25=1,30=1,70=32203,72=3,74=-7,116=-2/1,2,8,3;
 4/5=1/1;
 5/5=2,38=6,53=3/2;
 8/6=1,10=90,11=11/1;
 10/13=100,45=16/2;
 6/7=2,8=2,9=2,10=2,28=1/1;
 99/9=1/99;
 ---------------
 NMR calculation
 ---------------
 Structure from the checkpoint file:  "DY-202A-7R_38.chk"
 Charge =  0 Multiplicity = 1
 Redundant internal coordinates found in file.
 C,0,-1.8702197146,0.5489846938,-0.1327709742
 C,0,-1.0330301628,-0.4656007309,0.1932649976
 C,0,0.399427557,-0.3901240733,0.6437756703
 C,0,1.3363157763,0.4809684749,-0.2293709905
 C,0,1.0103246456,1.9861959824,-0.1237941901
 C,0,-0.2779385981,2.4294167603,-0.8371504186
 C,0,-1.6248509168,2.0360292133,-0.196984303
 C,0,-3.2141122806,0.0025542398,-0.3956621069
 C,0,-3.2063243104,-1.4874165759,-0.1082297892
 C,0,-1.7156208141,-1.8363649943,0.0925217055
 O,0,-4.1948187528,0.6476634412,-0.7682587068
 C,0,-1.8452509433,2.6850489742,1.1857088567
 C,0,-1.1549750939,-2.6605649416,-1.0706546816
 O,0,-1.4702567739,-2.6254345497,1.2678035194
 C,0,2.8363098132,0.1943717589,0.0775110751
 C,0,3.2511304333,0.5653677959,1.5086284384
 O,0,3.5949601868,0.9930462925,-0.8539953554
 C,0,3.1988119724,-1.278508531,-0.234263183
 O,0,4.6166308382,-1.4313202478,-0.399381551
 H,0,0.4093050266,0.0020689454,1.671184686
 H,0,0.7817083661,-1.4114399057,0.7165527063
 H,0,1.196242588,0.1839980869,-1.2788522706
 H,0,1.838347636,2.546243369,-0.5708773623
 H,0,0.9737794295,2.2836350117,0.9323613214
 H,0,-0.2576282788,2.0551337719,-1.8704279716
 H,0,-0.2653443518,3.5255949545,-0.9095460423
 H,0,-2.4071465828,2.438042358,-0.855204328
 H,0,-3.7677935162,-1.6718823287,0.8163475442
 H,0,-3.6987437248,-2.0489359963,-0.9088326492
 H,0,-1.1420438333,2.3068666538,1.9359575385
 H,0,-2.8599903784,2.4839320367,1.5487679159
 H,0,-1.7201407961,3.7731760832,1.1225225863
 H,0,-0.0771985978,-2.8205279286,-0.9612791121
 H,0,-1.6455494325,-3.6402617374,-1.0932439731
 H,0,-1.3378309564,-2.1573721728,-2.0252032817
 H,0,-1.8104776536,-2.1339497297,2.0355207306
 H,0,4.3181385882,0.3612240246,1.6602343878
 H,0,2.69123535,-0.005932048,2.2576771942
 H,0,3.0934663182,1.6315406309,1.6982422124
 H,0,4.4560107513,0.5350567168,-0.9206537321
 H,0,2.8348483577,-1.9652948163,0.5366464213
 H,0,2.7603354159,-1.564521083,-1.1958803866
 H,0,5.0237574134,-1.4598078795,0.4827878521
 Recover connectivity data from disk.
                          Input orientation:                          
 ---------------------------------------------------------------------
 Center     Atomic      Atomic             Coordinates (Angstroms)
 Number     Number       Type             X           Y           Z
 ---------------------------------------------------------------------
      1          6           0       -1.870220    0.548985   -0.132771
      2          6           0       -1.033030   -0.465601    0.193265
      3          6           0        0.399428   -0.390124    0.643776
      4          6           0        1.336316    0.480968   -0.229371
      5          6           0        1.010325    1.986196   -0.123794
      6          6           0       -0.277939    2.429417   -0.837150
      7          6           0       -1.624851    2.036029   -0.196984
      8          6           0       -3.214112    0.002554   -0.395662
      9          6           0       -3.206324   -1.487417   -0.108230
     10          6           0       -1.715621   -1.836365    0.092522
     11          8           0       -4.194819    0.647663   -0.768259
     12          6           0       -1.845251    2.685049    1.185709
     13          6           0       -1.154975   -2.660565   -1.070655
     14          8           0       -1.470257   -2.625435    1.267804
     15          6           0        2.836310    0.194372    0.077511
     16          6           0        3.251130    0.565368    1.508628
     17          8           0        3.594960    0.993046   -0.853995
     18          6           0        3.198812   -1.278509   -0.234263
     19          8           0        4.616631   -1.431320   -0.399382
     20          1           0        0.409305    0.002069    1.671185
     21          1           0        0.781708   -1.411440    0.716553
     22          1           0        1.196243    0.183998   -1.278852
     23          1           0        1.838348    2.546243   -0.570877
     24          1           0        0.973779    2.283635    0.932361
     25          1           0       -0.257628    2.055134   -1.870428
     26          1           0       -0.265344    3.525595   -0.909546
     27          1           0       -2.407147    2.438042   -0.855204
     28          1           0       -3.767794   -1.671882    0.816348
     29          1           0       -3.698744   -2.048936   -0.908833
     30          1           0       -1.142044    2.306867    1.935958
     31          1           0       -2.859990    2.483932    1.548768
     32          1           0       -1.720141    3.773176    1.122523
     33          1           0       -0.077199   -2.820528   -0.961279
     34          1           0       -1.645549   -3.640262   -1.093244
     35          1           0       -1.337831   -2.157372   -2.025203
     36          1           0       -1.810478   -2.133950    2.035521
     37          1           0        4.318139    0.361224    1.660234
     38          1           0        2.691235   -0.005932    2.257677
     39          1           0        3.093466    1.631541    1.698242
     40          1           0        4.456011    0.535057   -0.920654
     41          1           0        2.834848   -1.965295    0.536646
     42          1           0        2.760335   -1.564521   -1.195880
     43          1           0        5.023757   -1.459808    0.482788
 ---------------------------------------------------------------------
                    Distance matrix (angstroms):
                    1          2          3          4          5
     1  C    0.000000
     2  C    1.355201   0.000000
     3  C    2.576092   1.503526   0.000000
     4  C    3.208711   2.586197   1.548853   0.000000
     5  C    3.219191   3.207356   2.570847   1.543738   0.000000
     6  C    2.562720   3.164340   3.256037   2.602242   1.537837
     7  C    1.508519   2.600134   3.269679   3.344813   2.636663
     8  C    1.474363   2.307190   3.780515   4.578529   4.674892
     9  C    2.435715   2.420375   3.843307   4.952251   5.463182
    10  C    2.400948   1.534625   2.620863   3.845512   4.699951
    11  O    2.411917   3.487233   4.917107   5.559823   5.412996
    12  C    2.510335   3.401653   3.845642   4.121018   3.218308
    13  C    3.419417   2.535790   3.241966   4.096770   5.213200
    14  O    3.492638   2.451669   2.980225   4.446135   5.418207
    15  C    4.724552   3.926927   2.569180   1.557657   2.566199
    16  C    5.377982   4.598599   3.129400   2.587331   3.115247
    17  O    5.530420   4.964141   3.790502   2.398719   2.863543
    18  C    5.389352   4.330368   3.065409   2.562162   3.931918
    19  O    6.787630   5.762162   4.467334   3.800818   4.976024
    20  H    2.957973   2.117379   1.099765   2.168134   2.742250
    21  H    3.405486   2.112278   1.092942   2.187138   3.507475
    22  H    3.293920   2.749321   2.158942   1.099647   2.148637
    23  H    4.234909   4.230831   3.488284   2.152678   1.095061
    24  H    3.497406   3.483080   2.749936   2.175008   1.097848
    25  H    2.808627   3.348758   3.568225   2.776999   2.159441
    26  H    3.469757   4.211315   4.264691   3.506808   2.148136
    27  H    2.092544   3.379146   4.257032   4.270283   3.523952
    28  H    3.071459   3.053241   4.363303   5.637395   6.090634
    29  H    3.270316   3.290532   4.685857   5.675730   6.250912
    30  H    2.810699   3.276498   3.364465   3.763618   2.996347
    31  H    2.747952   3.724905   4.438808   4.978215   4.245532
    32  H    3.463192   4.393503   4.696258   4.691287   3.493143
    33  H    3.905761   2.791463   2.951311   3.665186   4.998868
    34  H    4.303809   3.479764   4.214566   5.159684   6.296866
    35  H    3.345012   2.806527   3.642071   4.163762   5.128192
    36  H    3.450101   2.604173   3.140313   4.676520   5.440144
    37  H    6.445611   5.609870   4.117525   3.532169   4.094499
    38  H    5.179676   4.282902   2.829252   2.873724   3.530643
    39  H    5.400251   4.867333   3.529430   2.850805   2.790175
    40  H    6.375119   5.689613   4.445140   3.195824   3.822766
    41  H    5.376559   4.162629   2.902398   2.969274   4.402198
    42  H    5.199918   4.186523   3.215187   2.673200   4.101158
    43  H    7.207016   6.144668   4.749165   4.227412   5.324521
                    6          7          8          9         10
     6  C    0.000000
     7  C    1.542316   0.000000
     8  C    3.834800   2.588483   0.000000
     9  C    4.944527   3.863108   1.517462   0.000000
    10  C    4.596533   3.884262   2.421864   1.544106   0.000000
    11  O    4.303643   2.976348   1.231576   2.443630   3.613553
    12  C    2.571726   1.543257   3.401513   4.575617   4.653498
    13  C    5.170264   4.800217   3.433346   2.551582   1.531864
    14  O    5.603925   4.888634   3.565736   2.490478   1.436705
    15  C    3.940885   4.834150   6.071927   6.275057   4.984395
    16  C    4.629437   5.370955   6.763316   6.966123   5.695814
    17  O    4.130713   5.363386   6.895985   7.277797   6.091283
    18  C    5.118591   5.852801   6.541618   6.409781   4.956777
    19  O    6.249299   7.142799   7.960939   7.828572   6.364231
    20  H    3.557537   3.429991   4.171452   4.296238   3.222937
    21  H    4.276567   4.302455   4.382121   4.073137   2.608952
    22  H    2.722171   3.543872   4.501575   4.852482   3.800195
    23  H    2.136169   3.520491   5.659364   6.475583   5.681377
    24  H    2.172377   2.844224   4.950294   5.725114   4.991253
    25  H    1.099165   2.161036   3.889578   4.934553   4.595941
    26  H    1.098638   2.138880   4.622891   5.867006   5.644294
    27  H    2.129302   1.098569   2.606525   4.075032   4.432488
    28  H    5.633276   4.400870   2.139922   1.097323   2.182290
    29  H    5.635840   4.636238   2.169522   1.094873   2.231742
    30  H    2.907202   2.203610   3.878115   4.778759   4.570953
    31  H    3.516045   2.184911   3.172294   4.317082   4.700553
    32  H    2.779560   2.183542   4.330638   5.603332   5.703321
    33  H    5.255247   5.154175   4.257927   3.506609   2.182544
    34  H    6.227113   5.746650   4.027048   2.835668   2.159860
    35  H    4.855252   4.583599   3.292585   2.759510   2.174978
    36  H    5.605821   4.733631   3.527817   2.638571   1.967943
    37  H    5.624791   6.447741   7.816019   7.947483   6.610096
    38  H    4.932026   5.368759   6.474057   6.524839   5.240111
    39  H    4.293157   5.100785   6.842776   7.258002   6.142640
    40  H    5.099593   6.305037   7.706488   7.966292   6.688737
    41  H    5.557900   6.036367   6.428962   6.094260   4.573909
    42  H    5.031037   5.761216   6.228170   6.065473   4.665626
    43  H    6.706436   7.542344   8.412650   8.251322   6.761163
                   11         12         13         14         15
    11  O    0.000000
    12  C    3.672792   0.000000
    13  C    4.502940   5.843222   0.000000
    14  O    4.720377   5.324340   2.359878   0.000000
    15  C    7.096307   5.417434   5.039772   5.283429   0.000000
    16  C    7.786729   5.529053   6.039297   5.703570   1.535517
    17  O    7.797903   6.051377   5.996474   6.576614   1.442614
    18  C    7.659051   6.570288   4.643823   5.086317   1.548544
    19  O    9.060899   7.823869   5.939115   6.423053   2.457609
    20  H    5.250298   3.537950   4.129682   3.255648   2.909833
    21  H    5.586626   4.888992   2.916362   2.617061   2.684845
    22  H    5.435001   4.645428   3.696364   4.635578   2.128297
    23  H    6.327927   4.083352   6.026658   6.408889   2.635837
    24  H    5.681806   2.858715   5.743586   5.494069   2.926570
    25  H    4.324028   3.501044   4.866486   5.764259   4.102360
    26  H    4.872702   2.755488   6.251878   6.635347   4.657423
    27  H    2.531558   2.131212   5.254536   5.569894   5.779087
    28  H    2.841412   4.776552   3.371215   2.528191   6.902388
    29  H    2.745451   5.498468   2.621266   3.168004   6.979415
    30  H    4.402860   1.095625   5.806484   4.988161   4.872756
    31  H    3.243804   1.096338   6.019493   5.302445   6.313044
    32  H    4.412246   1.097117   6.820738   6.405136   5.887371
    33  H    5.387059   6.168220   1.095059   2.635808   4.319402
    34  H    4.999069   6.726296   1.095892   2.575878   6.013497
    35  H    4.196488   5.832364   1.094442   3.328740   5.232166
    36  H    4.613419   4.893479   3.217970   0.972984   5.554054
    37  H    8.857204   6.603992   6.822312   6.525309   2.174550
    38  H    7.549915   5.382398   5.737439   5.015941   2.194150
    39  H    7.756980   5.075776   6.643660   6.255772   2.181365
    40  H    8.652904   6.983203   6.458921   7.063901   1.932830
    41  H    7.612263   6.629503   4.357236   4.416368   2.207933
    42  H    7.311005   6.703897   4.067757   5.009310   2.172787
    43  H    9.538800   8.053398   6.483189   6.644333   2.772271
                   16         17         18         19         20
    16  C    0.000000
    17  O    2.425514   0.000000
    18  C    2.537772   2.387669   0.000000
    19  O    3.080886   2.669839   1.435558   0.000000
    20  H    2.901672   4.184133   3.612750   4.903411   0.000000
    21  H    3.260858   4.020269   2.600791   3.994037   1.745856
    22  H    3.483971   2.566887   2.690795   3.883526   3.058609
    23  H    3.200651   2.361835   4.073438   4.854820   3.679922
    24  H    2.910473   3.424511   4.358973   5.370735   2.463744
    25  H    5.093998   4.123543   5.073183   6.170716   4.147637
    26  H    5.193853   4.617233   5.961191   6.976027   4.419339
    27  H    6.411764   6.173597   6.754635   8.032010   4.499890
    28  H    7.399313   8.006374   7.056353   8.475520   4.580503
    29  H    7.808934   7.902834   6.973154   8.353828   5.266799
    30  H    4.745040   5.652360   6.033888   7.251909   2.790857
    31  H    6.405334   7.047155   7.351479   8.661660   4.106449
    32  H    5.928967   6.315540   7.180284   8.340123   4.365412
    33  H    5.351870   5.295244   3.693050   4.927237   3.890193
    34  H    6.959492   6.999123   5.457432   6.676509   5.013089
    35  H    6.399988   5.969028   4.955905   6.214987   4.623738
    36  H    5.760539   6.880855   5.565670   6.908702   3.102056
    37  H    1.096889   2.691382   2.744219   2.746694   3.925314
    38  H    1.095874   3.390750   2.843739   3.577547   2.356108
    39  H    1.094320   2.678262   3.494862   4.012627   3.140164
    40  H    2.711838   0.977551   2.310995   2.040628   4.835031
    41  H    2.742680   3.356104   1.094736   2.082313   3.322794
    42  H    3.477308   2.711943   1.094885   2.024348   4.025122
    43  H    2.880259   3.137665   1.969126   0.972001   4.984229
                   21         22         23         24         25
    21  H    0.000000
    22  H    2.588224   0.000000
    23  H    4.293858   2.548280   0.000000
    24  H    3.706352   3.057357   1.753901   0.000000
    25  H    4.448575   2.442304   2.514585   3.069887   0.000000
    26  H    5.302342   3.665910   2.345068   2.543721   1.756590
    27  H    5.240012   4.271371   4.256380   3.827518   2.407847
    28  H    4.558043   5.698755   7.151629   6.175928   5.781926
    29  H    4.808610   5.392940   7.203421   6.632770   5.441446
    30  H    4.360456   4.506568   3.901827   2.341891   3.915882
    31  H    5.397080   5.453270   5.154722   3.888170   4.318224
    32  H    5.770988   5.210959   4.127446   3.084169   3.748115
    33  H    2.353374   3.278671   5.711739   5.544629   4.962981
    34  H    3.759600   4.768144   7.119217   6.786495   5.913364
    35  H    3.544868   3.529955   5.858940   5.814918   4.351551
    36  H    2.996853   5.039674   6.481624   5.337050   5.934324
    37  H    4.066843   4.291372   3.987673   3.925583   6.022670
    38  H    2.827863   3.844232   3.904067   3.154082   5.475860
    39  H    3.945589   3.815485   2.749710   2.346247   4.913723
    40  H    4.468757   3.298126   3.319544   4.314757   5.042926
    41  H    2.134129   3.255845   4.751168   4.655488   5.614380
    42  H    2.756048   2.347465   4.258999   4.746525   4.760779
    43  H    4.248760   4.522758   5.225466   5.533336   6.766496
                   26         27         28         29         30
    26  H    0.000000
    27  H    2.402715   0.000000
    28  H    6.500741   4.640789   0.000000
    29  H    6.547032   4.669483   1.767253   0.000000
    30  H    3.217265   3.067291   4.896788   5.796772   0.000000
    31  H    3.722977   2.446683   4.316404   5.224002   1.769918
    32  H    2.511381   2.483136   5.825400   6.475976   1.773679
    33  H    6.349122   5.752606   4.254390   3.703200   5.984818
    34  H    7.299878   6.130455   3.467705   2.604214   6.693125
    35  H    5.889910   4.861087   3.770256   2.613800   5.971479
    36  H    6.564396   5.442005   2.351802   3.498856   4.491945
    37  H    6.133949   7.474628   8.380213   8.756676   5.803029
    38  H    5.589665   6.454188   6.824359   7.418388   4.488493
    39  H    4.655063   6.117784   7.665979   8.153335   4.295593
    40  H    5.588796   7.122399   8.690150   8.554366   6.529759
    41  H    6.469354   6.986067   6.615074   6.692102   6.002092
    42  H    5.928407   6.545185   6.832061   6.483576   6.326501
    43  H    7.400502   8.497164   8.800432   8.852441   7.369983
                   31         32         33         34         35
    31  H    0.000000
    32  H    1.772877   0.000000
    33  H    6.494733   7.107631   0.000000
    34  H    6.779443   7.737845   1.774571   0.000000
    35  H    6.052433   6.725009   1.777893   1.778258   0.000000
    36  H    4.760592   5.977948   3.529370   3.476398   4.088205
    37  H    7.486244   6.956390   6.026182   7.691496   7.205260
    38  H    6.125201   5.918655   5.093904   6.576072   6.261400
    39  H    6.016025   5.299893   6.078411   7.618567   6.917825
    40  H    7.963669   7.266694   5.640176   7.395411   6.483657
    41  H    7.297342   7.349913   3.384556   5.053318   4.900125
    42  H    7.450579   7.344431   3.111943   4.871453   4.223058
    43  H    8.879351   8.559997   5.473266   7.191516   6.873603
                   36         37         38         39         40
    36  H    0.000000
    37  H    6.627720   0.000000
    38  H    4.984299   1.771597   0.000000
    39  H    6.192039   1.764928   1.776534   0.000000
    40  H    7.425055   2.590407   3.675444   3.149194   0.000000
    41  H    4.884068   2.979142   2.611833   3.788590   3.317175
    42  H    5.626592   3.780560   3.789596   4.324550   2.712801
    43  H    7.040754   2.280446   3.271796   3.841847   2.504290
                   41         42         43
    41  H    0.000000
    42  H    1.779837   0.000000
    43  H    2.247163   2.819924   0.000000
 Stoichiometry    C15H24O4
 Framework group  C1[X(C15H24O4)]
 Deg. of freedom   123
 Full point group                 C1      NOp   1
 Largest Abelian subgroup         C1      NOp   1
 Largest concise Abelian subgroup C1      NOp   1
                         Standard orientation:                         
 ---------------------------------------------------------------------
 Center     Atomic      Atomic             Coordinates (Angstroms)
 Number     Number       Type             X           Y           Z
 ---------------------------------------------------------------------
      1          6           0       -1.915559    0.541048   -0.118168
      2          6           0       -1.072982   -0.468785    0.208742
      3          6           0        0.366074   -0.386777    0.636510
      4          6           0        1.289189    0.472865   -0.262279
      5          6           0        0.963998    1.979258   -0.171957
      6          6           0       -0.335135    2.412430   -0.871642
      7          6           0       -1.672009    2.027184   -0.205990
      8          6           0       -3.262967   -0.009326   -0.353385
      9          6           0       -3.250016   -1.495309   -0.046175
     10          6           0       -1.756259   -1.841015    0.136689
     11          8           0       -4.249544    0.630390   -0.719730
     12          6           0       -1.871863    2.694596    1.171059
     13          6           0       -1.212787   -2.680530   -1.023683
     14          8           0       -1.492739   -2.614180    1.318592
     15          6           0        2.793804    0.190931    0.025719
     16          6           0        3.229984    0.581214    1.445309
     17          8           0        3.537860    0.977318   -0.927755
     18          6           0        3.152370   -1.285868   -0.271743
     19          8           0        4.567618   -1.440382   -0.456201
     20          1           0        0.391249    0.019150    1.658308
     21          1           0        0.749974   -1.406893    0.717174
     22          1           0        1.133447    0.161811   -1.305453
     23          1           0        1.784866    2.533554   -0.638958
     24          1           0        0.943242    2.290809    0.880552
     25          1           0       -0.330224    2.024343   -1.900003
     26          1           0       -0.324241    3.507544   -0.958893
     27          1           0       -2.464378    2.420068   -0.857641
     28          1           0       -3.797358   -1.667566    0.889166
     29          1           0       -3.754159   -2.067677   -0.831656
     30          1           0       -1.157197    2.326746    1.915596
     31          1           0       -2.880893    2.498006    1.552068
     32          1           0       -1.748322    3.781822    1.091423
     33          1           0       -0.133394   -2.838636   -0.928469
     34          1           0       -1.703106   -3.660613   -1.025736
     35          1           0       -1.410315   -2.190236   -1.982013
     36          1           0       -1.821599   -2.112571    2.084710
     37          1           0        4.299272    0.379494    1.583499
     38          1           0        2.681779    0.019807    2.210314
     39          1           0        3.074612    1.649777    1.622988
     40          1           0        4.398059    0.518777   -1.001274
     41          1           0        2.800469   -1.962390    0.513705
     42          1           0        2.699580   -1.584893   -1.222710
     43          1           0        4.988035   -1.456905    0.420020
 ---------------------------------------------------------------------
 Rotational constants (GHZ):      0.5690821      0.2526858      0.1982707
 Standard basis: 6-311+G(d,p) (5D, 7F)
 There are   581 symmetry adapted cartesian basis functions of A   symmetry.
 There are   562 symmetry adapted basis functions of A   symmetry.
   562 basis functions,   876 primitive gaussians,   581 cartesian basis functions
    73 alpha electrons       73 beta electrons
       nuclear repulsion energy      1591.9295021648 Hartrees.
 NAtoms=   43 NActive=   43 NUniq=   43 SFac= 1.00D+00 NAtFMM=   60 NAOKFM=F Big=F
 Integral buffers will be    131072 words long.
 Raffenetti 2 integral format.
 Two-electron integral symmetry is turned on.
 Using the following non-standard input for PCM:
 --- end of non-standard input.
 ------------------------------------------------------------------------------
 Polarizable Continuum Model (PCM)
 =================================
 Model                : PCM (using non-symmetric T matrix).
 Atomic radii         : SMD-Coulomb.
 Polarization charges : Total charges.
 Charge compensation  : None.
 Solution method      : On-the-fly selection.
 Cavity type          : VdW (van der Waals Surface) (Alpha=1.000).
 Cavity algorithm     : GePol (No added spheres)
                        Default sphere list used, NSphG=   43.
                        Lebedev-Laikov grids with approx.  5.0 points / Ang**2.
                        Smoothing algorithm: Karplus/York (Gamma=1.0000).
                        Polarization charges: spherical gaussians, with
                                              point-specific exponents (IZeta= 3).
                        Self-potential: point-specific (ISelfS= 7).
                        Self-field    : sphere-specific E.n sum rule (ISelfD= 2).
 Solvent              : Methanol, Eps=  32.613000 Eps(inf)=   1.765709
 ------------------------------------------------------------------------------
 ------------------------------------------------------------------------------
 Atomic radii for non-electrostatic terms: SMD-CDS.
 ------------------------------------------------------------------------------
 Nuclear repulsion after PCM non-electrostatic terms =     1591.9311700776 Hartrees.
 One-electron integrals computed using PRISM.
 NBasis=   562 RedAO= T EigKep=  1.63D-06  NBF=   562
 NBsUse=   560 1.00D-06 EigRej=  8.91D-07 NBFU=   560
 Initial guess from the checkpoint file:  "DY-202A-7R_38.chk"
 B after Tr=     0.000000    0.000000    0.000000
         Rot=    1.000000    0.000000    0.000000    0.000000 Ang=   0.00 deg.
 Requested convergence on RMS density matrix=1.00D-08 within 128 cycles.
 Requested convergence on MAX density matrix=1.00D-06.
 Requested convergence on             energy=1.00D-06.
 No special actions if energy rises.
 Inv3:  Mode=1 IEnd=    21853803.
 Iteration    1 A*A^-1 deviation from unit magnitude is 5.33D-15 for   2674.
 Iteration    1 A*A^-1 deviation from orthogonality  is 3.63D-15 for   1863   1504.
 Iteration    1 A^-1*A deviation from unit magnitude is 5.11D-15 for   2667.
 Iteration    1 A^-1*A deviation from orthogonality  is 2.59D-07 for   1890   1870.
 Iteration    2 A*A^-1 deviation from unit magnitude is 9.33D-15 for    671.
 Iteration    2 A*A^-1 deviation from orthogonality  is 5.29D-15 for   1797    668.
 Iteration    2 A^-1*A deviation from unit magnitude is 1.11D-15 for   2232.
 Iteration    2 A^-1*A deviation from orthogonality  is 5.54D-16 for   2641    965.
 Error on total polarization charges =  0.07147
 SCF Done:  E(RmPW1PW91) =  -887.019341450     A.U. after   12 cycles
            NFock= 12  Conv=0.78D-08     -V/T= 2.0048
 SMD-CDS (non-electrostatic) energy       (kcal/mol) =       1.05
 (included in total energy above)
 DoSCS=F DFT=T ScalE2(SS,OS)=  1.000000  1.000000
 Range of M.O.s used for correlation:     1   560
 NBasis=   562 NAE=    73 NBE=    73 NFC=     0 NFV=     0
 NROrb=    560 NOA=    73 NOB=    73 NVA=   487 NVB=   487

 **** Warning!!: The largest alpha MO coefficient is  0.10676468D+03

 NEqPCM:  Using equilibrium solvation (IEInf=0, Eps=  32.6130, EpsInf=   1.7657)
          Differentiating once with respect to magnetic field using GIAOs.
          Electric field/nuclear overlap derivatives assumed to be zero.
 FoFJK:  IHMeth= 1 ICntrl=    6127 DoSepK=F KAlg= 0 I1Cent=   0 FoldK=F
 IRaf=         1 NMat=   1 IRICut=       1 DoRegI=T DoRafI=F ISym2E= 0.
          There are     3 degrees of freedom in the 1st order CPHF.  IDoFFX=0 NUNeed=     3.
      3 vectors produced by pass  0 Test12= 1.19D-12 3.33D-08 XBig12= 2.90D+02 2.84D+00.
 AX will form     3 AO Fock derivatives at one time.
      3 vectors produced by pass  1 Test12= 1.19D-12 3.33D-08 XBig12= 7.70D-01 2.06D-01.
      3 vectors produced by pass  2 Test12= 1.19D-12 3.33D-08 XBig12= 4.45D-03 3.37D-02.
      3 vectors produced by pass  3 Test12= 1.19D-12 3.33D-08 XBig12= 4.00D-05 1.77D-03.
      3 vectors produced by pass  4 Test12= 1.19D-12 3.33D-08 XBig12= 1.99D-07 7.22D-05.
      3 vectors produced by pass  5 Test12= 1.19D-12 3.33D-08 XBig12= 7.04D-10 5.07D-06.
      3 vectors produced by pass  6 Test12= 1.19D-12 3.33D-08 XBig12= 2.28D-12 4.61D-07.
      1 vectors produced by pass  7 Test12= 1.19D-12 3.33D-08 XBig12= 1.47D-14 3.51D-08.
 InvSVY:  IOpt=1 It=  1 EMax= 1.07D-14
 Solved reduced A of dimension    22 with     3 vectors.
 Calculating GIAO nuclear magnetic shielding tensors.
 SCF GIAO Magnetic shielding tensor (ppm):
      1  C    Isotropic =    35.3787   Anisotropy =   139.7716
   XX=   -23.5464   YX=   -31.5521   ZX=   -35.2723
   XY=   -28.7519   YY=     9.9134   ZY=     7.6872
   XZ=   -34.2729   YZ=    -2.0001   ZZ=   119.7691
   Eigenvalues:   -46.3618    23.9382   128.5598
      2  C    Isotropic =    -5.8117   Anisotropy =   199.1960
   XX=   -64.4317   YX=   -43.1519   ZX=   -49.6585
   XY=   -37.8311   YY=   -60.6802   ZY=    -0.3152
   XZ=   -66.4507   YZ=    10.6674   ZZ=   107.6768
   Eigenvalues:  -110.5979   -33.8228   126.9856
      3  C    Isotropic =   155.0919   Anisotropy =    20.4575
   XX=   158.7582   YX=     6.7986   ZX=    -6.8942
   XY=     6.3547   YY=   145.3160   ZY=    -2.1033
   XZ=    -5.3520   YZ=    -6.7790   ZZ=   161.2016
   Eigenvalues:   142.4303   154.1153   168.7303
      4  C    Isotropic =   137.4024   Anisotropy =    27.7992
   XX=   148.1823   YX=    -7.8399   ZX=     9.4842
   XY=    -6.5798   YY=   126.8631   ZY=     1.3439
   XZ=    11.9457   YZ=    -0.2495   ZZ=   137.1618
   Eigenvalues:   123.3233   132.9487   155.9353
      5  C    Isotropic =   160.1179   Anisotropy =    23.1467
   XX=   155.5383   YX=    -4.8606   ZX=     3.6881
   XY=    -1.1821   YY=   174.6372   ZY=    -3.0457
   XZ=     1.9226   YZ=    -2.8549   ZZ=   150.1782
   Eigenvalues:   148.8808   155.9239   175.5491
      6  C    Isotropic =   152.1819   Anisotropy =    15.6440
   XX=   157.1580   YX=    -4.3494   ZX=    -8.1104
   XY=    -4.4616   YY=   149.4017   ZY=    -2.4699
   XZ=    -5.9882   YZ=     2.7244   ZZ=   149.9858
   Eigenvalues:   144.4780   149.4564   162.6112
      7  C    Isotropic =   156.0397   Anisotropy =    11.7879
   XX=   153.5449   YX=     2.2302   ZX=    -4.0947
   XY=     3.4034   YY=   156.6949   ZY=     1.5896
   XZ=   -11.6929   YZ=     2.5824   ZZ=   157.8792
   Eigenvalues:   146.3400   157.8808   163.8983
      8  C    Isotropic =   -30.1861   Anisotropy =   158.7472
   XX=   -75.2615   YX=   -13.1828   ZX=   -35.2167
   XY=   -18.6292   YY=   -78.4542   ZY=    27.6476
   XZ=   -29.0443   YZ=    24.2550   ZZ=    63.1575
   Eigenvalues:   -92.8956   -73.3080    75.6454
      9  C    Isotropic =   131.9167   Anisotropy =    32.5905
   XX=   139.7242   YX=   -17.0679   ZX=    -6.6887
   XY=   -11.9374   YY=   138.5162   ZY=    -1.4986
   XZ=     2.8607   YZ=    -4.0666   ZZ=   117.5097
   Eigenvalues:   116.1828   125.9237   153.6437
     10  C    Isotropic =   104.5090   Anisotropy =    37.6990
   XX=    98.3165   YX=     5.3832   ZX=    -0.0669
   XY=     4.8100   YY=   102.9165   ZY=   -19.0097
   XZ=     5.6747   YZ=   -23.9852   ZZ=   112.2940
   Eigenvalues:    83.3996   100.4858   129.6417
     11  O    Isotropic =  -162.4750   Anisotropy =   795.4863
   XX=  -475.8188   YX=   119.2493   ZX=  -231.2908
   XY=    81.3229   YY=  -298.2196   ZY=   156.2395
   XZ=  -187.9400   YZ=   169.7963   ZZ=   286.6134
   Eigenvalues:  -597.2943  -257.9799   367.8492
     12  C    Isotropic =   170.4780   Anisotropy =    29.5788
   XX=   154.1620   YX=    -0.6330   ZX=    -7.6295
   XY=     3.0595   YY=   179.2639   ZY=     8.8905
   XZ=   -11.3608   YZ=    12.2931   ZZ=   178.0082
   Eigenvalues:   150.0243   171.2125   190.1972
     13  C    Isotropic =   162.1513   Anisotropy =    37.8718
   XX=   149.6096   YX=    -9.3298   ZX=    -8.9189
   XY=   -10.9401   YY=   160.4394   ZY=    14.0975
   XZ=    -5.1563   YZ=    12.7705   ZZ=   176.4050
   Eigenvalues:   143.5006   155.5542   187.3991
     14  O    Isotropic =   251.8517   Anisotropy =    91.5336
   XX=   233.5538   YX=   -14.5732   ZX=   -27.3445
   XY=   -11.6512   YY=   213.9872   ZY=     9.4738
   XZ=   -11.5118   YZ=    -9.6311   ZZ=   308.0140
   Eigenvalues:   206.5771   236.1038   312.8741
     15  C    Isotropic =   109.4138   Anisotropy =    41.3630
   XX=   112.4205   YX=    17.2542   ZX=   -15.5519
   XY=    10.9732   YY=   103.9736   ZY=   -14.4942
   XZ=    -8.8242   YZ=   -15.1206   ZZ=   111.8473
   Eigenvalues:    91.2692    99.9830   136.9891
     16  C    Isotropic =   170.3919   Anisotropy =    31.3369
   XX=   154.9498   YX=     8.9282   ZX=     6.1994
   XY=     7.1606   YY=   165.1170   ZY=     1.7878
   XZ=    -1.4895   YZ=    -1.3815   ZZ=   191.1090
   Eigenvalues:   150.4222   169.4703   191.2831
     17  O    Isotropic =   265.2240   Anisotropy =    76.6515
   XX=   257.3876   YX=    -8.6255   ZX=    -2.3329
   XY=     1.6380   YY=   226.0277   ZY=     4.6283
   XZ=   -26.5883   YZ=   -20.0370   ZZ=   312.2566
   Eigenvalues:   224.6037   254.7433   316.3250
     18  C    Isotropic =   113.9014   Anisotropy =    43.3923
   XX=   140.2938   YX=   -13.1291   ZX=     0.5587
   XY=    -3.8549   YY=   113.1857   ZY=     9.0939
   XZ=    -0.5980   YZ=     7.0060   ZZ=    88.2248
   Eigenvalues:    85.7456   113.1291   142.8297
     19  O    Isotropic =   317.7613   Anisotropy =    61.0265
   XX=   318.9771   YX=     0.3739   ZX=    14.4430
   XY=    24.2639   YY=   297.0562   ZY=     8.2188
   XZ=    38.3551   YZ=     3.8378   ZZ=   337.2506
   Eigenvalues:   290.4478   304.3905   358.4456
     20  H    Isotropic =    29.4186   Anisotropy =     4.2259
   XX=    29.5393   YX=     0.7295   ZX=    -0.9409
   XY=     0.8665   YY=    26.5672   ZY=    -0.1231
   XZ=     1.0291   YZ=     1.4627   ZZ=    32.1493
   Eigenvalues:    26.2966    29.7233    32.2359
     21  H    Isotropic =    29.0639   Anisotropy =     8.7127
   XX=    32.5405   YX=     1.8368   ZX=    -0.9028
   XY=     2.4001   YY=    32.5439   ZY=    -1.1780
   XZ=    -0.2226   YZ=    -2.3166   ZZ=    22.1074
   Eigenvalues:    21.8181    30.5013    34.8724
     22  H    Isotropic =    30.3366   Anisotropy =     2.6981
   XX=    30.8861   YX=    -0.6868   ZX=     0.8866
   XY=    -0.3255   YY=    29.0300   ZY=     1.9893
   XZ=    -0.7082   YZ=     1.5485   ZZ=    31.0938
   Eigenvalues:    27.9347    30.9399    32.1354
     23  H    Isotropic =    29.5884   Anisotropy =     7.3988
   XX=    33.6885   YX=     0.1068   ZX=    -1.5531
   XY=     1.1579   YY=    31.7325   ZY=    -3.3064
   XZ=    -1.3917   YZ=    -3.3527   ZZ=    23.3442
   Eigenvalues:    22.0620    32.1824    34.5209
     24  H    Isotropic =    29.8817   Anisotropy =     4.2082
   XX=    30.9687   YX=    -2.3295   ZX=     2.1103
   XY=    -1.8271   YY=    29.0506   ZY=     3.4567
   XZ=     1.1326   YZ=     3.0882   ZZ=    29.6257
   Eigenvalues:    24.9119    32.0459    32.6871
     25  H    Isotropic =    30.2497   Anisotropy =     7.1085
   XX=    29.7150   YX=    -0.8756   ZX=     0.1493
   XY=    -0.7820   YY=    26.1745   ZY=    -0.9859
   XZ=    -0.4656   YZ=    -1.1421   ZZ=    34.8596
   Eigenvalues:    25.8622    29.8982    34.9887
     26  H    Isotropic =    29.8609   Anisotropy =     9.9894
   XX=    29.1869   YX=    -0.7284   ZX=    -0.0669
   XY=    -0.9372   YY=    34.8697   ZY=    -3.9254
   XZ=    -0.4630   YZ=    -4.4039   ZZ=    25.5262
   Eigenvalues:    23.8832    29.1791    36.5205
     27  H    Isotropic =    28.8153   Anisotropy =     9.2605
   XX=    32.7970   YX=    -0.3944   ZX=     3.5231
   XY=    -1.5882   YY=    25.8361   ZY=    -1.3270
   XZ=     3.7389   YZ=    -1.7482   ZZ=    27.8130
   Eigenvalues:    24.8271    26.6299    34.9890
     28  H    Isotropic =    29.1391   Anisotropy =     6.6843
   XX=    32.0884   YX=     0.2441   ZX=    -2.6181
   XY=     0.0999   YY=    26.9257   ZY=    -0.6569
   XZ=    -2.6946   YZ=    -2.4172   ZZ=    28.4031
   Eigenvalues:    25.6362    28.1857    33.5952
     29  H    Isotropic =    28.9716   Anisotropy =     5.8231
   XX=    31.4983   YX=    -0.2483   ZX=     1.9678
   XY=     0.6406   YY=    28.1968   ZY=     2.0315
   XZ=     2.7248   YZ=     2.6847   ZZ=    27.2198
   Eigenvalues:    24.8333    29.2279    32.8537
     30  H    Isotropic =    30.4763   Anisotropy =     5.2585
   XX=    30.1579   YX=    -2.8898   ZX=     0.6863
   XY=    -2.0690   YY=    27.9597   ZY=     0.6820
   XZ=     2.5161   YZ=     1.3499   ZZ=    33.3114
   Eigenvalues:    25.9373    31.5096    33.9819
     31  H    Isotropic =    30.8539   Anisotropy =     9.3529
   XX=    33.8648   YX=    -0.6738   ZX=    -3.6815
   XY=     0.0655   YY=    28.2425   ZY=     1.4909
   XZ=    -5.0718   YZ=     2.6312   ZZ=    30.4545
   Eigenvalues:    26.2005    29.2722    37.0892
     32  H    Isotropic =    30.8365   Anisotropy =    11.3440
   XX=    27.3700   YX=    -1.5649   ZX=    -1.3374
   XY=    -0.9967   YY=    37.5122   ZY=     1.8375
   XZ=    -0.6393   YZ=     3.5497   ZZ=    27.6274
   Eigenvalues:    26.4091    27.7012    38.3992
     33  H    Isotropic =    30.1116   Anisotropy =     6.6587
   XX=    34.3513   YX=     0.1095   ZX=     0.1155
   XY=    -1.1353   YY=    29.4016   ZY=     2.1663
   XZ=    -1.5066   YZ=     3.4732   ZZ=    26.5820
   Eigenvalues:    24.8283    30.9559    34.5508
     34  H    Isotropic =    30.0883   Anisotropy =     9.7242
   XX=    28.2950   YX=     1.8412   ZX=     0.1026
   XY=     2.7212   YY=    34.7981   ZY=     2.4135
   XZ=     0.3265   YZ=     4.0252   ZZ=    27.1719
   Eigenvalues:    25.8242    27.8697    36.5711
     35  H    Isotropic =    30.8248   Anisotropy =     7.8485
   XX=    27.8605   YX=     0.1217   ZX=     0.4523
   XY=     0.0791   YY=    28.6287   ZY=    -0.0671
   XZ=     0.7535   YZ=     0.9576   ZZ=    35.9852
   Eigenvalues:    27.8103    28.6070    36.0572
     36  H    Isotropic =    29.9944   Anisotropy =    16.1350
   XX=    24.5860   YX=    -1.6972   ZX=    -4.7521
   XY=    -1.7701   YY=    26.5234   ZY=     2.2902
   XZ=    -4.3021   YZ=     2.5896   ZZ=    38.8738
   Eigenvalues:    22.9594    26.2727    40.7511
     37  H    Isotropic =    30.5753   Anisotropy =     8.3340
   XX=    34.2087   YX=    -1.2746   ZX=     2.9904
   XY=    -1.0729   YY=    27.3684   ZY=     1.3626
   XZ=     3.7670   YZ=     1.5598   ZZ=    30.1489
   Eigenvalues:    25.8973    29.6974    36.1314
     38  H    Isotropic =    30.7230   Anisotropy =     8.3721
   XX=    29.9519   YX=     1.1856   ZX=    -0.4031
   XY=     1.4947   YY=    27.0777   ZY=    -2.6854
   XZ=    -1.0932   YZ=    -3.2058   ZZ=    35.1394
   Eigenvalues:    25.8437    30.0209    36.3044
     39  H    Isotropic =    30.5480   Anisotropy =     7.1367
   XX=    29.1530   YX=     0.0568   ZX=     2.5921
   XY=    -0.9609   YY=    33.2124   ZY=     2.9059
   XZ=     2.1246   YZ=     3.9383   ZZ=    29.2786
   Eigenvalues:    25.7551    30.5832    35.3058
     40  H    Isotropic =    27.9335   Anisotropy =    17.7222
   XX=    36.4100   YX=    -5.7410   ZX=    -5.0544
   XY=    -5.3340   YY=    27.3039   ZY=    -3.1718
   XZ=    -5.2043   YZ=    -1.4535   ZZ=    20.0867
   Eigenvalues:    17.0722    26.9801    39.7483
     41  H    Isotropic =    27.5221   Anisotropy =     6.0541
   XX=    31.0130   YX=     0.4334   ZX=    -2.3746
   XY=    -0.7759   YY=    28.9820   ZY=    -1.7541
   XZ=    -1.8737   YZ=    -2.2576   ZZ=    22.5714
   Eigenvalues:    21.5341    29.4741    31.5582
     42  H    Isotropic =    28.4019   Anisotropy =     6.1220
   XX=    32.2756   YX=    -0.4281   ZX=     2.0730
   XY=    -0.5698   YY=    27.4918   ZY=     3.8963
   XZ=     0.2894   YZ=     3.9995   ZZ=    25.4383
   Eigenvalues:    22.2325    30.4899    32.4832
     43  H    Isotropic =    29.6753   Anisotropy =    19.2184
   XX=    31.9479   YX=    -3.3379   ZX=     8.2969
   XY=    -4.3696   YY=    21.9458   ZY=     0.4691
   XZ=     8.5813   YZ=    -1.0637   ZZ=    35.1322
   Eigenvalues:    20.0463    26.4920    42.4876
 End of Minotr F.D. properties file   721 does not exist.
 End of Minotr F.D. properties file   722 does not exist.
 End of Minotr F.D. properties file   788 does not exist.

 **********************************************************************

            Population analysis using the SCF density.

 **********************************************************************

 Orbital symmetries:
       Occupied  (A) (A) (A) (A) (A) (A) (A) (A) (A) (A) (A) (A)
                 (A) (A) (A) (A) (A) (A) (A) (A) (A) (A) (A) (A)
                 (A) (A) (A) (A) (A) (A) (A) (A) (A) (A) (A) (A)
                 (A) (A) (A) (A) (A) (A) (A) (A) (A) (A) (A) (A)
                 (A) (A) (A) (A) (A) (A) (A) (A) (A) (A) (A) (A)
                 (A) (A) (A) (A) (A) (A) (A) (A) (A) (A) (A) (A)
                 (A)
       Virtual   (A) (A) (A) (A) (A) (A) (A) (A) (A) (A) (A) (A)
                 (A) (A) (A) (A) (A) (A) (A) (A) (A) (A) (A) (A)
                 (A) (A) (A) (A) (A) (A) (A) (A) (A) (A) (A) (A)
                 (A) (A) (A) (A) (A) (A) (A) (A) (A) (A) (A) (A)
                 (A) (A) (A) (A) (A) (A) (A) (A) (A) (A) (A) (A)
                 (A) (A) (A) (A) (A) (A) (A) (A) (A) (A) (A) (A)
                 (A) (A) (A) (A) (A) (A) (A) (A) (A) (A) (A) (A)
                 (A) (A) (A) (A) (A) (A) (A) (A) (A) (A) (A) (A)
                 (A) (A) (A) (A) (A) (A) (A) (A) (A) (A) (A) (A)
                 (A) (A) (A) (A) (A) (A) (A) (A) (A) (A) (A) (A)
                 (A) (A) (A) (A) (A) (A) (A) (A) (A) (A) (A) (A)
                 (A) (A) (A) (A) (A) (A) (A) (A) (A) (A) (A) (A)
                 (A) (A) (A) (A) (A) (A) (A) (A) (A) (A) (A) (A)
                 (A) (A) (A) (A) (A) (A) (A) (A) (A) (A) (A) (A)
                 (A) (A) (A) (A) (A) (A) (A) (A) (A) (A) (A) (A)
                 (A) (A) (A) (A) (A) (A) (A) (A) (A) (A) (A) (A)
                 (A) (A) (A) (A) (A) (A) (A) (A) (A) (A) (A) (A)
                 (A) (A) (A) (A) (A) (A) (A) (A) (A) (A) (A) (A)
                 (A) (A) (A) (A) (A) (A) (A) (A) (A) (A) (A) (A)
                 (A) (A) (A) (A) (A) (A) (A) (A) (A) (A) (A) (A)
                 (A) (A) (A) (A) (A) (A) (A) (A) (A) (A) (A) (A)
                 (A) (A) (A) (A) (A) (A) (A) (A) (A) (A) (A) (A)
                 (A) (A) (A) (A) (A) (A) (A) (A) (A) (A) (A) (A)
                 (A) (A) (A) (A) (A) (A) (A) (A) (A) (A) (A) (A)
                 (A) (A) (A) (A) (A) (A) (A) (A) (A) (A) (A) (A)
                 (A) (A) (A) (A) (A) (A) (A) (A) (A) (A) (A) (A)
                 (A) (A) (A) (A) (A) (A) (A) (A) (A) (A) (A) (A)
                 (A) (A) (A) (A) (A) (A) (A) (A) (A) (A) (A) (A)
                 (A) (A) (A) (A) (A) (A) (A) (A) (A) (A) (A) (A)
                 (A) (A) (A) (A) (A) (A) (A) (A) (A) (A) (A) (A)
                 (A) (A) (A) (A) (A) (A) (A) (A) (A) (A) (A) (A)
                 (A) (A) (A) (A) (A) (A) (A) (A) (A) (A) (A) (A)
                 (A) (A) (A) (A) (A) (A) (A) (A) (A) (A) (A) (A)
                 (A) (A) (A) (A) (A) (A) (A) (A) (A) (A) (A) (A)
                 (A) (A) (A) (A) (A) (A) (A) (A) (A) (A) (A) (A)
                 (A) (A) (A) (A) (A) (A) (A) (A) (A) (A) (A) (A)
                 (A) (A) (A) (A) (A) (A) (A) (A) (A) (A) (A) (A)
                 (A) (A) (A) (A) (A) (A) (A) (A) (A) (A) (A) (A)
                 (A) (A) (A) (A) (A) (A) (A) (A) (A) (A) (A) (A)
                 (A) (A) (A) (A) (A) (A) (A) (A) (A) (A) (A) (A)
                 (A) (A) (A) (A) (A) (A) (A)
 The electronic state is 1-A.
 Alpha  occ. eigenvalues --  -19.23030 -19.22676 -19.21423 -19.21144 -10.32744
 Alpha  occ. eigenvalues --  -10.30812 -10.29369 -10.27678 -10.26651 -10.24448
 Alpha  occ. eigenvalues --  -10.24124 -10.24029 -10.23733 -10.23558 -10.22316
 Alpha  occ. eigenvalues --  -10.22221 -10.21958 -10.21649 -10.21558  -1.07337
 Alpha  occ. eigenvalues --   -1.07112  -1.06177  -1.03913  -0.88976  -0.84060
 Alpha  occ. eigenvalues --   -0.81936  -0.77269  -0.76843  -0.74889  -0.71286
 Alpha  occ. eigenvalues --   -0.70571  -0.68226  -0.65624  -0.62635  -0.59460
 Alpha  occ. eigenvalues --   -0.58132  -0.56301  -0.54048  -0.53510  -0.51755
 Alpha  occ. eigenvalues --   -0.51238  -0.49412  -0.48503  -0.47571  -0.46946
 Alpha  occ. eigenvalues --   -0.45947  -0.45638  -0.44317  -0.43548  -0.42718
 Alpha  occ. eigenvalues --   -0.42085  -0.41165  -0.40621  -0.40344  -0.40072
 Alpha  occ. eigenvalues --   -0.39622  -0.39001  -0.38658  -0.37954  -0.37032
 Alpha  occ. eigenvalues --   -0.36143  -0.35703  -0.35095  -0.34813  -0.34474
 Alpha  occ. eigenvalues --   -0.33605  -0.32838  -0.32240  -0.30868  -0.30195
 Alpha  occ. eigenvalues --   -0.28519  -0.27099  -0.26590
 Alpha virt. eigenvalues --   -0.05396   0.00521   0.01332   0.02076   0.02169
 Alpha virt. eigenvalues --    0.03321   0.03501   0.03991   0.04330   0.04617
 Alpha virt. eigenvalues --    0.05117   0.05624   0.06327   0.06388   0.06768
 Alpha virt. eigenvalues --    0.06956   0.07268   0.07578   0.08381   0.09067
 Alpha virt. eigenvalues --    0.09225   0.09375   0.09656   0.10332   0.10744
 Alpha virt. eigenvalues --    0.10897   0.11319   0.11972   0.12404   0.12515
 Alpha virt. eigenvalues --    0.13023   0.13187   0.14180   0.14298   0.14661
 Alpha virt. eigenvalues --    0.15329   0.15431   0.15975   0.16072   0.16436
 Alpha virt. eigenvalues --    0.16473   0.17306   0.17642   0.17712   0.17970
 Alpha virt. eigenvalues --    0.18314   0.18708   0.18926   0.19043   0.19684
 Alpha virt. eigenvalues --    0.19886   0.20145   0.20613   0.20703   0.20836
 Alpha virt. eigenvalues --    0.21250   0.21635   0.21750   0.21959   0.22276
 Alpha virt. eigenvalues --    0.22714   0.23143   0.23326   0.23752   0.23896
 Alpha virt. eigenvalues --    0.24217   0.24551   0.24890   0.25259   0.25911
 Alpha virt. eigenvalues --    0.26311   0.26370   0.26432   0.26920   0.27200
 Alpha virt. eigenvalues --    0.27300   0.27815   0.28026   0.28324   0.28622
 Alpha virt. eigenvalues --    0.29056   0.29520   0.29716   0.30004   0.30328
 Alpha virt. eigenvalues --    0.30857   0.31296   0.31606   0.31944   0.32037
 Alpha virt. eigenvalues --    0.32552   0.33013   0.33162   0.33494   0.34024
 Alpha virt. eigenvalues --    0.34739   0.34981   0.35760   0.35816   0.36391
 Alpha virt. eigenvalues --    0.36645   0.37004   0.37655   0.37735   0.38384
 Alpha virt. eigenvalues --    0.38692   0.39262   0.39706   0.40779   0.40996
 Alpha virt. eigenvalues --    0.41390   0.42102   0.43668   0.44522   0.44934
 Alpha virt. eigenvalues --    0.45497   0.45690   0.46840   0.47194   0.47884
 Alpha virt. eigenvalues --    0.48269   0.49303   0.49987   0.50225   0.51345
 Alpha virt. eigenvalues --    0.51899   0.52206   0.53339   0.54417   0.55188
 Alpha virt. eigenvalues --    0.56136   0.56669   0.56915   0.57290   0.58352
 Alpha virt. eigenvalues --    0.59248   0.60205   0.60790   0.61240   0.61932
 Alpha virt. eigenvalues --    0.62710   0.62986   0.63872   0.64829   0.65364
 Alpha virt. eigenvalues --    0.66010   0.66751   0.67116   0.67690   0.67998
 Alpha virt. eigenvalues --    0.68918   0.69314   0.69939   0.70451   0.70628
 Alpha virt. eigenvalues --    0.71519   0.71823   0.72443   0.72698   0.72956
 Alpha virt. eigenvalues --    0.73176   0.73832   0.74253   0.75054   0.75472
 Alpha virt. eigenvalues --    0.76199   0.76550   0.77335   0.77676   0.78349
 Alpha virt. eigenvalues --    0.78475   0.78649   0.78970   0.79841   0.80228
 Alpha virt. eigenvalues --    0.81323   0.81768   0.83430   0.83519   0.83679
 Alpha virt. eigenvalues --    0.83903   0.85168   0.87146   0.88481   0.88739
 Alpha virt. eigenvalues --    0.90502   0.92350   0.92988   0.94268   0.94692
 Alpha virt. eigenvalues --    0.96221   0.97896   0.98435   1.00393   1.01050
 Alpha virt. eigenvalues --    1.04329   1.04601   1.06537   1.07290   1.09449
 Alpha virt. eigenvalues --    1.10456   1.11435   1.12042   1.13135   1.14907
 Alpha virt. eigenvalues --    1.16152   1.17436   1.18736   1.19034   1.19885
 Alpha virt. eigenvalues --    1.20909   1.21234   1.22794   1.23282   1.23854
 Alpha virt. eigenvalues --    1.25273   1.25724   1.27177   1.27790   1.28869
 Alpha virt. eigenvalues --    1.30121   1.31284   1.31986   1.32910   1.33147
 Alpha virt. eigenvalues --    1.34868   1.36016   1.37777   1.39063   1.41600
 Alpha virt. eigenvalues --    1.42494   1.42903   1.44902   1.45796   1.46360
 Alpha virt. eigenvalues --    1.47133   1.47690   1.48556   1.49277   1.49874
 Alpha virt. eigenvalues --    1.51059   1.51624   1.52195   1.53671   1.54796
 Alpha virt. eigenvalues --    1.55038   1.55498   1.56641   1.57279   1.58163
 Alpha virt. eigenvalues --    1.58744   1.59391   1.60168   1.60441   1.60981
 Alpha virt. eigenvalues --    1.62322   1.62945   1.63304   1.63562   1.64682
 Alpha virt. eigenvalues --    1.64749   1.65665   1.66974   1.67449   1.68204
 Alpha virt. eigenvalues --    1.68967   1.69712   1.70567   1.71023   1.71632
 Alpha virt. eigenvalues --    1.71990   1.73301   1.73826   1.74254   1.75238
 Alpha virt. eigenvalues --    1.76235   1.76620   1.76935   1.77784   1.78776
 Alpha virt. eigenvalues --    1.79878   1.80140   1.80552   1.81960   1.82409
 Alpha virt. eigenvalues --    1.82959   1.83959   1.84522   1.85953   1.86622
 Alpha virt. eigenvalues --    1.87619   1.87898   1.89636   1.91017   1.91847
 Alpha virt. eigenvalues --    1.93195   1.93545   1.95429   1.96288   1.97349
 Alpha virt. eigenvalues --    1.97764   1.98409   1.99815   2.02316   2.03894
 Alpha virt. eigenvalues --    2.05455   2.06201   2.06562   2.07921   2.09490
 Alpha virt. eigenvalues --    2.11379   2.11921   2.13889   2.14467   2.15111
 Alpha virt. eigenvalues --    2.15651   2.17293   2.17567   2.18616   2.19335
 Alpha virt. eigenvalues --    2.20949   2.21463   2.21851   2.22571   2.24996
 Alpha virt. eigenvalues --    2.25992   2.26525   2.29548   2.31624   2.31715
 Alpha virt. eigenvalues --    2.32919   2.33401   2.34467   2.37271   2.38934
 Alpha virt. eigenvalues --    2.39493   2.40898   2.42241   2.43867   2.47242
 Alpha virt. eigenvalues --    2.48056   2.48777   2.50519   2.51768   2.52245
 Alpha virt. eigenvalues --    2.52924   2.53425   2.55332   2.55702   2.57592
 Alpha virt. eigenvalues --    2.57898   2.58555   2.59427   2.59838   2.60430
 Alpha virt. eigenvalues --    2.61488   2.63997   2.64560   2.65925   2.66906
 Alpha virt. eigenvalues --    2.67574   2.67921   2.69598   2.70062   2.70606
 Alpha virt. eigenvalues --    2.72210   2.72681   2.74008   2.75438   2.75952
 Alpha virt. eigenvalues --    2.77560   2.77886   2.78647   2.79523   2.80277
 Alpha virt. eigenvalues --    2.81484   2.82974   2.84846   2.87260   2.88306
 Alpha virt. eigenvalues --    2.89096   2.90266   2.90628   2.91571   2.93414
 Alpha virt. eigenvalues --    2.93998   2.94711   2.95344   2.97083   2.98954
 Alpha virt. eigenvalues --    3.00115   3.01712   3.03483   3.04371   3.06398
 Alpha virt. eigenvalues --    3.07899   3.08957   3.09969   3.10847   3.11771
 Alpha virt. eigenvalues --    3.13668   3.15146   3.16033   3.17308   3.19665
 Alpha virt. eigenvalues --    3.20224   3.20944   3.22192   3.22775   3.23746
 Alpha virt. eigenvalues --    3.28344   3.29260   3.30270   3.31628   3.34389
 Alpha virt. eigenvalues --    3.35021   3.36667   3.38497   3.41615   3.42801
 Alpha virt. eigenvalues --    3.48938   3.51940   3.61654   3.62442   3.65223
 Alpha virt. eigenvalues --    3.71574   3.80433   3.80854   3.81246   3.82930
 Alpha virt. eigenvalues --    3.84197   3.84645   3.85317   3.86676   3.87330
 Alpha virt. eigenvalues --    3.87988   3.90757   3.91910   3.92199   3.93662
 Alpha virt. eigenvalues --    3.94170   4.03473   4.04283   4.08857   4.13672
 Alpha virt. eigenvalues --    4.16240   4.17580   4.21488   4.26922   4.28772
 Alpha virt. eigenvalues --    4.34176   4.34559   4.38974   4.42806   4.46270
 Alpha virt. eigenvalues --    4.55402   5.12043   5.15848   5.18570   5.21715
 Alpha virt. eigenvalues --    5.26341   5.41421   5.48296   5.49470   5.66966
 Alpha virt. eigenvalues --    5.69000   5.69708   5.77953  23.72910  23.84268
 Alpha virt. eigenvalues --   23.86382  23.91076  23.94017  23.96200  23.98998
 Alpha virt. eigenvalues --   24.01222  24.03062  24.05331  24.06487  24.07811
 Alpha virt. eigenvalues --   24.08386  24.11935  24.27951  50.03439  50.05640
 Alpha virt. eigenvalues --   50.08720  50.13632
          Condensed to atoms (all electrons):
               1          2          3          4          5          6
     1  C   13.353198   2.561096  -1.430383   0.694831   0.584829  -0.866536
     2  C    2.561096  14.862644  -2.545550  -1.585469   0.419007   0.562507
     3  C   -1.430383  -2.545550  10.478819  -1.034713  -0.390372   0.416137
     4  C    0.694831  -1.585469  -1.034713  14.595131  -2.356536  -0.423188
     5  C    0.584829   0.419007  -0.390372  -2.356536   9.128146  -1.886453
     6  C   -0.866536   0.562507   0.416137  -0.423188  -1.886453  10.085381
     7  C   -3.824862  -1.800745   1.146385   0.700267  -0.369138  -1.189386
     8  C   -2.801704  -1.511843  -2.502042   0.073701  -0.015299  -0.218548
     9  C    1.736983   3.498973   0.081136   0.270100   0.080437  -0.173857
    10  C   -3.665339  -8.487541   2.049186  -1.118235   0.118448   0.511421
    11  O    0.059153   0.079203   0.025848   0.006028  -0.000474   0.014724
    12  C   -0.507622  -0.118254   0.050595   0.038934  -0.288734  -0.040960
    13  C   -0.062626  -0.517458   0.140409  -0.158336  -0.040965   0.081426
    14  O   -0.002357   0.302214  -0.249857   0.056341   0.004729  -0.008038
    15  C   -0.163130   0.367512  -0.243784  -4.567615   0.964336  -0.497775
    16  C   -0.026415  -0.081108  -0.188322  -0.075224  -0.155107   0.102376
    17  O    0.010890   0.036178   0.062742  -0.150167  -0.035916   0.002689
    18  C    0.094657   0.056478   0.060209   0.675036  -0.212947  -0.181708
    19  O   -0.000870  -0.004376   0.007132  -0.014583   0.009300   0.004123
    20  H   -0.039279  -0.017794   0.482010  -0.025462  -0.042307  -0.022776
    21  H   -0.003696  -0.105977   0.404436  -0.035489   0.035589   0.004124
    22  H   -0.020527  -0.037870  -0.002745   0.435660  -0.006634  -0.050124
    23  H    0.001066   0.001776   0.023854  -0.168037   0.505647  -0.056034
    24  H   -0.013468  -0.033535  -0.030043   0.031415   0.462166  -0.068269
    25  H    0.004210  -0.026892  -0.008775   0.025472  -0.051560   0.452924
    26  H    0.039341   0.018460   0.002951   0.000100  -0.069921   0.466208
    27  H   -0.122238   0.006691   0.008176   0.011951  -0.023544  -0.050339
    28  H   -0.015971  -0.031631   0.004568   0.000723  -0.000031  -0.001004
    29  H    0.036915  -0.011552   0.007417  -0.002152  -0.000258   0.001596
    30  H   -0.080903  -0.008223   0.004304   0.027458  -0.009131  -0.065145
    31  H   -0.058471   0.007863   0.008658  -0.009452   0.003072   0.035747
    32  H    0.070154   0.016674   0.000855  -0.002652   0.001938   0.008741
    33  H   -0.017640  -0.078105   0.035081   0.003593  -0.002419   0.002190
    34  H    0.007388   0.088829   0.000040   0.000395  -0.000149  -0.001233
    35  H   -0.008734  -0.054127   0.000734  -0.000118   0.001205   0.001407
    36  H   -0.013888  -0.088895   0.047821   0.001694  -0.002331   0.001452
    37  H    0.002293  -0.000751  -0.000319   0.097002  -0.013276   0.002314
    38  H   -0.004079   0.009963   0.039014  -0.077147   0.015429  -0.006975
    39  H   -0.006716   0.006126  -0.004904  -0.092325   0.031140   0.017957
    40  H   -0.001799  -0.004456  -0.015712  -0.117440   0.007765   0.004147
    41  H   -0.000032   0.012746   0.013020  -0.078706   0.013210   0.004178
    42  H    0.004446  -0.002280  -0.002497   0.092938  -0.007730  -0.005443
    43  H    0.000363  -0.000116  -0.002267   0.059522  -0.003636   0.000097
               7          8          9         10         11         12
     1  C   -3.824862  -2.801704   1.736983  -3.665339   0.059153  -0.507622
     2  C   -1.800745  -1.511843   3.498973  -8.487541   0.079203  -0.118254
     3  C    1.146385  -2.502042   0.081136   2.049186   0.025848   0.050595
     4  C    0.700267   0.073701   0.270100  -1.118235   0.006028   0.038934
     5  C   -0.369138  -0.015299   0.080437   0.118448  -0.000474  -0.288734
     6  C   -1.189386  -0.218548  -0.173857   0.511421   0.014724  -0.040960
     7  C   11.298233  -0.402153  -0.535378  -0.046771  -0.054157   0.366556
     8  C   -0.402153  13.832835  -3.379499   2.169570   0.267222   0.100159
     9  C   -0.535378  -3.379499  12.621123  -7.127301  -0.032830  -0.139042
    10  C   -0.046771   2.169570  -7.127301  20.868413  -0.096957   0.112716
    11  O   -0.054157   0.267222  -0.032830  -0.096957   8.212670  -0.058759
    12  C    0.366556   0.100159  -0.139042   0.112716  -0.058759   6.258510
    13  C   -0.092064   0.261352  -0.973993   0.573775  -0.006005   0.006106
    14  O    0.012864   0.066886  -0.056490   0.140820  -0.001396  -0.007317
    15  C    0.256839  -0.163669   0.140206  -0.361084  -0.000121  -0.049652
    16  C   -0.079539  -0.032495   0.006237  -0.078952   0.000064  -0.016581
    17  O   -0.007652   0.000157   0.000186  -0.006413  -0.000002   0.000154
    18  C    0.046848   0.024046  -0.006431  -0.032565  -0.000052  -0.001876
    19  O    0.000095   0.000048  -0.000133   0.002316   0.000000   0.000125
    20  H    0.012523  -0.005146  -0.000490   0.032826  -0.000044  -0.008569
    21  H   -0.001689   0.009306  -0.003970   0.065680   0.000042   0.000465
    22  H    0.008249  -0.010315   0.001742   0.006553  -0.000024  -0.001893
    23  H    0.018753   0.000055   0.000290  -0.000463  -0.000002  -0.004024
    24  H    0.011657   0.000123  -0.000837  -0.006774  -0.000001   0.005533
    25  H   -0.042533   0.012759   0.002118  -0.008814   0.000024  -0.000189
    26  H   -0.105375  -0.003438   0.000446   0.003980   0.000091  -0.006219
    27  H    0.505388  -0.006231  -0.011662   0.020066   0.010860  -0.013034
    28  H    0.016807  -0.021033   0.428200  -0.017230  -0.003265   0.000504
    29  H    0.010178  -0.104044   0.451520  -0.064325  -0.001664  -0.000125
    30  H    0.114770  -0.001424  -0.000644  -0.011522  -0.000129   0.401783
    31  H    0.013345  -0.033114   0.003108  -0.002592   0.001441   0.410316
    32  H   -0.160025  -0.005773   0.000997   0.003971   0.000300   0.437195
    33  H   -0.004579  -0.009031   0.001870   0.041123   0.000078   0.000109
    34  H    0.000574  -0.008762  -0.007069  -0.155101   0.000100   0.000206
    35  H    0.007091   0.021805  -0.017868  -0.000409  -0.000167   0.000165
    36  H   -0.005583   0.007089  -0.107134   0.179480   0.000048   0.000802
    37  H   -0.000510   0.000141  -0.000044  -0.000648   0.000000   0.000165
    38  H    0.002536  -0.000283  -0.000178   0.001457   0.000000  -0.000512
    39  H    0.000149  -0.000129  -0.000155   0.001462   0.000000  -0.000046
    40  H    0.000291  -0.000101  -0.000014   0.000589   0.000000  -0.000298
    41  H   -0.001220   0.000298  -0.000354   0.004349   0.000000   0.000061
    42  H   -0.000623  -0.000562   0.001096  -0.006309   0.000000   0.000005
    43  H   -0.000052   0.000014  -0.000020  -0.000572   0.000000  -0.000002
              13         14         15         16         17         18
     1  C   -0.062626  -0.002357  -0.163130  -0.026415   0.010890   0.094657
     2  C   -0.517458   0.302214   0.367512  -0.081108   0.036178   0.056478
     3  C    0.140409  -0.249857  -0.243784  -0.188322   0.062742   0.060209
     4  C   -0.158336   0.056341  -4.567615  -0.075224  -0.150167   0.675036
     5  C   -0.040965   0.004729   0.964336  -0.155107  -0.035916  -0.212947
     6  C    0.081426  -0.008038  -0.497775   0.102376   0.002689  -0.181708
     7  C   -0.092064   0.012864   0.256839  -0.079539  -0.007652   0.046848
     8  C    0.261352   0.066886  -0.163669  -0.032495   0.000157   0.024046
     9  C   -0.973993  -0.056490   0.140206   0.006237   0.000186  -0.006431
    10  C    0.573775   0.140820  -0.361084  -0.078952  -0.006413  -0.032565
    11  O   -0.006005  -0.001396  -0.000121   0.000064  -0.000002  -0.000052
    12  C    0.006106  -0.007317  -0.049652  -0.016581   0.000154  -0.001876
    13  C    6.597635  -0.253519  -0.136776   0.016810   0.002374  -0.006046
    14  O   -0.253519   8.011446   0.027012  -0.000262  -0.000017  -0.003187
    15  C   -0.136776   0.027012  12.081235  -0.797300   0.312247  -1.175512
    16  C    0.016810  -0.000262  -0.797300   7.549516  -0.203018  -0.573851
    17  O    0.002374  -0.000017   0.312247  -0.203018   8.085990  -0.049976
    18  C   -0.006046  -0.003187  -1.175512  -0.573851  -0.049976   6.831455
    19  O    0.000006  -0.000005   0.121438  -0.096028  -0.022700   0.102457
    20  H   -0.004478   0.000313  -0.010962  -0.008379  -0.000097   0.021348
    21  H   -0.005455   0.005463   0.005115  -0.003935   0.000440  -0.011327
    22  H   -0.002662  -0.000046   0.005744   0.016046   0.001848   0.004897
    23  H   -0.000157  -0.000001   0.029193   0.003635   0.012357  -0.002129
    24  H    0.000533  -0.000046  -0.012800   0.019105  -0.000731   0.003643
    25  H   -0.000645   0.000007  -0.008330  -0.000899  -0.000176   0.004857
    26  H   -0.000377   0.000006   0.003515  -0.000923   0.000007  -0.000007
    27  H    0.002046  -0.000038   0.000282  -0.000079  -0.000006  -0.000028
    28  H   -0.012400  -0.003223   0.000031  -0.000024   0.000000   0.000013
    29  H    0.024025   0.003575   0.000012   0.000023   0.000000  -0.000073
    30  H   -0.000364   0.000051   0.009258   0.000965   0.000033  -0.000141
    31  H   -0.000176   0.000103   0.000835   0.000017   0.000001  -0.000078
    32  H    0.000121  -0.000012  -0.002536   0.000605   0.000001  -0.000024
    33  H    0.410771  -0.012331  -0.009561   0.001376  -0.000021   0.003846
    34  H    0.458035  -0.005784  -0.000580  -0.000072   0.000000   0.000790
    35  H    0.409921   0.012805   0.001497  -0.000013  -0.000006  -0.001593
    36  H    0.059257   0.245832  -0.004983   0.001661  -0.000005   0.000154
    37  H    0.000133  -0.000002  -0.150865   0.462168  -0.004678  -0.024932
    38  H   -0.000206  -0.000105  -0.016641   0.393475   0.011623   0.001798
    39  H    0.000055   0.000004   0.027640   0.411941  -0.011464  -0.014703
    40  H   -0.000246   0.000000   0.219243   0.032616   0.239901  -0.087034
    41  H    0.001608  -0.000036   0.059691   0.007210   0.011222   0.318917
    42  H    0.000355   0.000019  -0.218949  -0.000286  -0.002401   0.538263
    43  H    0.000187   0.000002  -0.107054   0.005204   0.001664   0.049976
              19         20         21         22         23         24
     1  C   -0.000870  -0.039279  -0.003696  -0.020527   0.001066  -0.013468
     2  C   -0.004376  -0.017794  -0.105977  -0.037870   0.001776  -0.033535
     3  C    0.007132   0.482010   0.404436  -0.002745   0.023854  -0.030043
     4  C   -0.014583  -0.025462  -0.035489   0.435660  -0.168037   0.031415
     5  C    0.009300  -0.042307   0.035589  -0.006634   0.505647   0.462166
     6  C    0.004123  -0.022776   0.004124  -0.050124  -0.056034  -0.068269
     7  C    0.000095   0.012523  -0.001689   0.008249   0.018753   0.011657
     8  C    0.000048  -0.005146   0.009306  -0.010315   0.000055   0.000123
     9  C   -0.000133  -0.000490  -0.003970   0.001742   0.000290  -0.000837
    10  C    0.002316   0.032826   0.065680   0.006553  -0.000463  -0.006774
    11  O    0.000000  -0.000044   0.000042  -0.000024  -0.000002  -0.000001
    12  C    0.000125  -0.008569   0.000465  -0.001893  -0.004024   0.005533
    13  C    0.000006  -0.004478  -0.005455  -0.002662  -0.000157   0.000533
    14  O   -0.000005   0.000313   0.005463  -0.000046  -0.000001  -0.000046
    15  C    0.121438  -0.010962   0.005115   0.005744   0.029193  -0.012800
    16  C   -0.096028  -0.008379  -0.003935   0.016046   0.003635   0.019105
    17  O   -0.022700  -0.000097   0.000440   0.001848   0.012357  -0.000731
    18  C    0.102457   0.021348  -0.011327   0.004897  -0.002129   0.003643
    19  O    8.032950  -0.000203   0.000191  -0.000790  -0.000179  -0.000037
    20  H   -0.000203   0.400441  -0.027354   0.003184   0.000346   0.001471
    21  H    0.000191  -0.027354   0.474524  -0.002370  -0.000209   0.000142
    22  H   -0.000790   0.003184  -0.002370   0.436519  -0.002564   0.004001
    23  H   -0.000179   0.000346  -0.000209  -0.002564   0.480047  -0.030544
    24  H   -0.000037   0.001471   0.000142   0.004001  -0.030544   0.459567
    25  H   -0.000003   0.000190  -0.000052   0.003761  -0.005219   0.004739
    26  H   -0.000003   0.000035   0.000002   0.000242  -0.006721  -0.003214
    27  H    0.000000  -0.000121   0.000008  -0.000141  -0.000050  -0.000005
    28  H    0.000000   0.000050  -0.000036  -0.000001   0.000000   0.000001
    29  H    0.000000  -0.000012   0.000028   0.000001   0.000000   0.000000
    30  H   -0.000001  -0.000890  -0.000060  -0.000045   0.000190  -0.001654
    31  H    0.000000   0.000135  -0.000005   0.000014   0.000001  -0.000072
    32  H    0.000000  -0.000060   0.000003   0.000011  -0.000067   0.000515
    33  H    0.000058   0.000005   0.002692   0.000456   0.000002   0.000004
    34  H   -0.000002  -0.000008  -0.000255  -0.000019   0.000000   0.000000
    35  H    0.000000   0.000002   0.000445   0.000304   0.000000   0.000001
    36  H    0.000002  -0.000944   0.000776  -0.000014   0.000000   0.000008
    37  H    0.008285   0.000004  -0.000263  -0.000226  -0.000070   0.000008
    38  H   -0.000215  -0.000417  -0.000476  -0.000005   0.000001   0.000062
    39  H   -0.001217   0.000471   0.000070   0.000002   0.000363  -0.001404
    40  H    0.015002   0.000048  -0.000086   0.000313  -0.000031   0.000005
    41  H   -0.022916  -0.000145   0.002036   0.000099  -0.000010   0.000025
    42  H   -0.043588  -0.000043  -0.000515   0.003027   0.000067   0.000016
    43  H    0.298076   0.000013   0.000039   0.000049   0.000016   0.000002
              25         26         27         28         29         30
     1  C    0.004210   0.039341  -0.122238  -0.015971   0.036915  -0.080903
     2  C   -0.026892   0.018460   0.006691  -0.031631  -0.011552  -0.008223
     3  C   -0.008775   0.002951   0.008176   0.004568   0.007417   0.004304
     4  C    0.025472   0.000100   0.011951   0.000723  -0.002152   0.027458
     5  C   -0.051560  -0.069921  -0.023544  -0.000031  -0.000258  -0.009131
     6  C    0.452924   0.466208  -0.050339  -0.001004   0.001596  -0.065145
     7  C   -0.042533  -0.105375   0.505388   0.016807   0.010178   0.114770
     8  C    0.012759  -0.003438  -0.006231  -0.021033  -0.104044  -0.001424
     9  C    0.002118   0.000446  -0.011662   0.428200   0.451520  -0.000644
    10  C   -0.008814   0.003980   0.020066  -0.017230  -0.064325  -0.011522
    11  O    0.000024   0.000091   0.010860  -0.003265  -0.001664  -0.000129
    12  C   -0.000189  -0.006219  -0.013034   0.000504  -0.000125   0.401783
    13  C   -0.000645  -0.000377   0.002046  -0.012400   0.024025  -0.000364
    14  O    0.000007   0.000006  -0.000038  -0.003223   0.003575   0.000051
    15  C   -0.008330   0.003515   0.000282   0.000031   0.000012   0.009258
    16  C   -0.000899  -0.000923  -0.000079  -0.000024   0.000023   0.000965
    17  O   -0.000176   0.000007  -0.000006   0.000000   0.000000   0.000033
    18  C    0.004857  -0.000007  -0.000028   0.000013  -0.000073  -0.000141
    19  O   -0.000003  -0.000003   0.000000   0.000000   0.000000  -0.000001
    20  H    0.000190   0.000035  -0.000121   0.000050  -0.000012  -0.000890
    21  H   -0.000052   0.000002   0.000008  -0.000036   0.000028  -0.000060
    22  H    0.003761   0.000242  -0.000141  -0.000001   0.000001  -0.000045
    23  H   -0.005219  -0.006721  -0.000050   0.000000   0.000000   0.000190
    24  H    0.004739  -0.003214  -0.000005   0.000001   0.000000  -0.001654
    25  H    0.473678  -0.027029  -0.006568   0.000004  -0.000006  -0.000106
    26  H   -0.027029   0.489456  -0.004941   0.000000  -0.000002   0.000181
    27  H   -0.006568  -0.004941   0.484150  -0.000022   0.000022   0.005259
    28  H    0.000004   0.000000  -0.000022   0.406562  -0.015389  -0.000006
    29  H   -0.000006  -0.000002   0.000022  -0.015389   0.420200   0.000001
    30  H   -0.000106   0.000181   0.005259  -0.000006   0.000001   0.476128
    31  H   -0.000278  -0.000176  -0.007525   0.000042  -0.000005  -0.028346
    32  H    0.000233   0.003366  -0.002858  -0.000003   0.000001  -0.026879
    33  H   -0.000010  -0.000001  -0.000001  -0.000246   0.000393  -0.000001
    34  H    0.000003   0.000000  -0.000002   0.000293   0.000743   0.000000
    35  H    0.000000   0.000000  -0.000008   0.000108  -0.000078  -0.000002
    36  H   -0.000001  -0.000001   0.000012   0.000308   0.000192  -0.000002
    37  H    0.000002  -0.000002   0.000000   0.000000   0.000000  -0.000004
    38  H    0.000006  -0.000001   0.000000   0.000000   0.000000  -0.000029
    39  H   -0.000034   0.000003  -0.000001   0.000000   0.000000   0.000037
    40  H   -0.000023  -0.000004   0.000000   0.000000   0.000000   0.000001
    41  H   -0.000008  -0.000001   0.000000   0.000000   0.000000   0.000001
    42  H    0.000023   0.000002   0.000000   0.000000   0.000000   0.000001
    43  H    0.000000   0.000000   0.000000   0.000000   0.000000   0.000000
              31         32         33         34         35         36
     1  C   -0.058471   0.070154  -0.017640   0.007388  -0.008734  -0.013888
     2  C    0.007863   0.016674  -0.078105   0.088829  -0.054127  -0.088895
     3  C    0.008658   0.000855   0.035081   0.000040   0.000734   0.047821
     4  C   -0.009452  -0.002652   0.003593   0.000395  -0.000118   0.001694
     5  C    0.003072   0.001938  -0.002419  -0.000149   0.001205  -0.002331
     6  C    0.035747   0.008741   0.002190  -0.001233   0.001407   0.001452
     7  C    0.013345  -0.160025  -0.004579   0.000574   0.007091  -0.005583
     8  C   -0.033114  -0.005773  -0.009031  -0.008762   0.021805   0.007089
     9  C    0.003108   0.000997   0.001870  -0.007069  -0.017868  -0.107134
    10  C   -0.002592   0.003971   0.041123  -0.155101  -0.000409   0.179480
    11  O    0.001441   0.000300   0.000078   0.000100  -0.000167   0.000048
    12  C    0.410316   0.437195   0.000109   0.000206   0.000165   0.000802
    13  C   -0.000176   0.000121   0.410771   0.458035   0.409921   0.059257
    14  O    0.000103  -0.000012  -0.012331  -0.005784   0.012805   0.245832
    15  C    0.000835  -0.002536  -0.009561  -0.000580   0.001497  -0.004983
    16  C    0.000017   0.000605   0.001376  -0.000072  -0.000013   0.001661
    17  O    0.000001   0.000001  -0.000021   0.000000  -0.000006  -0.000005
    18  C   -0.000078  -0.000024   0.003846   0.000790  -0.001593   0.000154
    19  O    0.000000   0.000000   0.000058  -0.000002   0.000000   0.000002
    20  H    0.000135  -0.000060   0.000005  -0.000008   0.000002  -0.000944
    21  H   -0.000005   0.000003   0.002692  -0.000255   0.000445   0.000776
    22  H    0.000014   0.000011   0.000456  -0.000019   0.000304  -0.000014
    23  H    0.000001  -0.000067   0.000002   0.000000   0.000000   0.000000
    24  H   -0.000072   0.000515   0.000004   0.000000   0.000001   0.000008
    25  H   -0.000278   0.000233  -0.000010   0.000003   0.000000  -0.000001
    26  H   -0.000176   0.003366  -0.000001   0.000000   0.000000  -0.000001
    27  H   -0.007525  -0.002858  -0.000001  -0.000002  -0.000008   0.000012
    28  H    0.000042  -0.000003  -0.000246   0.000293   0.000108   0.000308
    29  H   -0.000005   0.000001   0.000393   0.000743  -0.000078   0.000192
    30  H   -0.028346  -0.026879  -0.000001   0.000000  -0.000002  -0.000002
    31  H    0.488668  -0.021426   0.000000   0.000000  -0.000001  -0.000014
    32  H   -0.021426   0.487814   0.000000   0.000000   0.000000   0.000004
    33  H    0.000000   0.000000   0.465666  -0.026633  -0.020029   0.000413
    34  H    0.000000   0.000000  -0.026633   0.460376  -0.021687   0.000473
    35  H   -0.000001   0.000000  -0.020029  -0.021687   0.462859  -0.000093
    36  H   -0.000014   0.000004   0.000413   0.000473  -0.000093   0.386242
    37  H    0.000000   0.000000  -0.000001   0.000000   0.000000  -0.000001
    38  H    0.000000   0.000000   0.000008   0.000000   0.000000   0.000021
    39  H    0.000000  -0.000002   0.000000   0.000000   0.000000  -0.000002
    40  H    0.000000   0.000000   0.000004   0.000000   0.000001   0.000000
    41  H    0.000000   0.000000  -0.000307  -0.000008   0.000007   0.000003
    42  H    0.000000   0.000000   0.000626  -0.000005   0.000026   0.000002
    43  H    0.000000   0.000000   0.000001   0.000000   0.000000   0.000000
              37         38         39         40         41         42
     1  C    0.002293  -0.004079  -0.006716  -0.001799  -0.000032   0.004446
     2  C   -0.000751   0.009963   0.006126  -0.004456   0.012746  -0.002280
     3  C   -0.000319   0.039014  -0.004904  -0.015712   0.013020  -0.002497
     4  C    0.097002  -0.077147  -0.092325  -0.117440  -0.078706   0.092938
     5  C   -0.013276   0.015429   0.031140   0.007765   0.013210  -0.007730
     6  C    0.002314  -0.006975   0.017957   0.004147   0.004178  -0.005443
     7  C   -0.000510   0.002536   0.000149   0.000291  -0.001220  -0.000623
     8  C    0.000141  -0.000283  -0.000129  -0.000101   0.000298  -0.000562
     9  C   -0.000044  -0.000178  -0.000155  -0.000014  -0.000354   0.001096
    10  C   -0.000648   0.001457   0.001462   0.000589   0.004349  -0.006309
    11  O    0.000000   0.000000   0.000000   0.000000   0.000000   0.000000
    12  C    0.000165  -0.000512  -0.000046  -0.000298   0.000061   0.000005
    13  C    0.000133  -0.000206   0.000055  -0.000246   0.001608   0.000355
    14  O   -0.000002  -0.000105   0.000004   0.000000  -0.000036   0.000019
    15  C   -0.150865  -0.016641   0.027640   0.219243   0.059691  -0.218949
    16  C    0.462168   0.393475   0.411941   0.032616   0.007210  -0.000286
    17  O   -0.004678   0.011623  -0.011464   0.239901   0.011222  -0.002401
    18  C   -0.024932   0.001798  -0.014703  -0.087034   0.318917   0.538263
    19  O    0.008285  -0.000215  -0.001217   0.015002  -0.022916  -0.043588
    20  H    0.000004  -0.000417   0.000471   0.000048  -0.000145  -0.000043
    21  H   -0.000263  -0.000476   0.000070  -0.000086   0.002036  -0.000515
    22  H   -0.000226  -0.000005   0.000002   0.000313   0.000099   0.003027
    23  H   -0.000070   0.000001   0.000363  -0.000031  -0.000010   0.000067
    24  H    0.000008   0.000062  -0.001404   0.000005   0.000025   0.000016
    25  H    0.000002   0.000006  -0.000034  -0.000023  -0.000008   0.000023
    26  H   -0.000002  -0.000001   0.000003  -0.000004  -0.000001   0.000002
    27  H    0.000000   0.000000  -0.000001   0.000000   0.000000   0.000000
    28  H    0.000000   0.000000   0.000000   0.000000   0.000000   0.000000
    29  H    0.000000   0.000000   0.000000   0.000000   0.000000   0.000000
    30  H   -0.000004  -0.000029   0.000037   0.000001   0.000001   0.000001
    31  H    0.000000   0.000000   0.000000   0.000000   0.000000   0.000000
    32  H    0.000000   0.000000  -0.000002   0.000000   0.000000   0.000000
    33  H   -0.000001   0.000008   0.000000   0.000004  -0.000307   0.000626
    34  H    0.000000   0.000000   0.000000   0.000000  -0.000008  -0.000005
    35  H    0.000000   0.000000   0.000000   0.000001   0.000007   0.000026
    36  H   -0.000001   0.000021  -0.000002   0.000000   0.000003   0.000002
    37  H    0.483450  -0.024233  -0.024138  -0.002744   0.000393   0.000069
    38  H   -0.024233   0.475733  -0.020010  -0.000175   0.000726   0.000026
    39  H   -0.024138  -0.020010   0.464571   0.000940   0.000253  -0.000326
    40  H   -0.002744  -0.000175   0.000940   0.429150   0.000360  -0.003571
    41  H    0.000393   0.000726   0.000253   0.000360   0.483689  -0.030929
    42  H    0.000069   0.000026  -0.000326  -0.003571  -0.030929   0.463060
    43  H    0.001522   0.000020   0.000171  -0.005866  -0.009572   0.004703
              43
     1  C    0.000363
     2  C   -0.000116
     3  C   -0.002267
     4  C    0.059522
     5  C   -0.003636
     6  C    0.000097
     7  C   -0.000052
     8  C    0.000014
     9  C   -0.000020
    10  C   -0.000572
    11  O    0.000000
    12  C   -0.000002
    13  C    0.000187
    14  O    0.000002
    15  C   -0.107054
    16  C    0.005204
    17  O    0.001664
    18  C    0.049976
    19  O    0.298076
    20  H    0.000013
    21  H    0.000039
    22  H    0.000049
    23  H    0.000016
    24  H    0.000002
    25  H    0.000000
    26  H    0.000000
    27  H    0.000000
    28  H    0.000000
    29  H    0.000000
    30  H    0.000000
    31  H    0.000000
    32  H    0.000000
    33  H    0.000001
    34  H    0.000000
    35  H    0.000000
    36  H    0.000000
    37  H    0.001522
    38  H    0.000020
    39  H    0.000171
    40  H   -0.005866
    41  H   -0.009572
    42  H    0.004703
    43  H    0.386906
 Mulliken charges:
               1
     1  C    0.497473
     2  C    0.239605
     3  C   -0.949250
     4  C    0.194755
     5  C   -0.401525
     6  C   -0.970075
     7  C    0.173634
     8  C    0.389073
     9  C   -0.751376
    10  C    0.387716
    11  O   -0.421845
    12  C   -0.927455
    13  C   -0.771988
    14  O   -0.286424
    15  C    0.066796
    16  C   -0.612235
    17  O   -0.297259
    18  C   -0.453467
    19  O   -0.393756
    20  H    0.260564
    21  H    0.191602
    22  H    0.206291
    23  H    0.198853
    24  H    0.198694
    25  H    0.203137
    26  H    0.199966
    27  H    0.194533
    28  H    0.263303
    29  H    0.242842
    30  H    0.195230
    31  H    0.188366
    32  H    0.188816
    33  H    0.210550
    34  H    0.209125
    35  H    0.204551
    36  H    0.290144
    37  H    0.189760
    38  H    0.199791
    39  H    0.214222
    40  H    0.289225
    41  H    0.210142
    42  H    0.217288
    43  H    0.320608
 Sum of Mulliken charges =   0.00000
 Mulliken charges with hydrogens summed into heavy atoms:
               1
     1  C    0.497473
     2  C    0.239605
     3  C   -0.497084
     4  C    0.401046
     5  C   -0.003978
     6  C   -0.566973
     7  C    0.368167
     8  C    0.389073
     9  C   -0.245231
    10  C    0.387716
    11  O   -0.421845
    12  C   -0.355043
    13  C   -0.147763
    14  O    0.003721
    15  C    0.066796
    16  C   -0.008462
    17  O   -0.008034
    18  C   -0.026037
    19  O   -0.073147
 Electronic spatial extent (au):  <R**2>=           5684.5308
 Charge=              0.0000 electrons
 Dipole moment (field-independent basis, Debye):
    X=              3.9091    Y=             -2.2918    Z=              5.0115  Tot=              6.7564
 Quadrupole moment (field-independent basis, Debye-Ang):
   XX=           -139.3560   YY=           -122.2164   ZZ=           -113.0413
   XY=              3.9641   XZ=              5.3410   YZ=              3.2880
 Traceless Quadrupole moment (field-independent basis, Debye-Ang):
   XX=            -14.4847   YY=              2.6548   ZZ=             11.8299
   XY=              3.9641   XZ=              5.3410   YZ=              3.2880
 Octapole moment (field-independent basis, Debye-Ang**2):
  XXX=            173.7922  YYY=             20.2922  ZZZ=             14.5477  XYY=             -5.1473
  XXY=            -62.0910  XXZ=             95.2732  XZZ=             -2.7980  YZZ=            -13.0779
  YYZ=             -7.0566  XYZ=            -16.0334
 Hexadecapole moment (field-independent basis, Debye-Ang**3):
 XXXX=          -5131.2254 YYYY=          -2156.8316 ZZZZ=           -582.5726 XXXY=            165.9146
 XXXZ=             66.4325 YYYX=            -31.5472 YYYZ=             33.5413 ZZZX=            -31.5395
 ZZZY=            -30.9237 XXYY=          -1185.9607 XXZZ=           -886.0563 YYZZ=           -458.1830
 XXYZ=            -43.6743 YYXZ=             47.4080 ZZXY=             15.0465
 N-N= 1.591931170078D+03 E-N=-5.252524107027D+03  KE= 8.827899472645D+02
 1\1\GINC-SNODE43\SP\RmPW1PW91\6-311+G(d,p)\C15H24O4\ROOT\25-Jan-2024\0
 \\# nmr=giao mpw1pw91/6-311+g(d,p) scrf(smd,solvent=methanol,read) gue
 ss=read geom=check\\NMR calculation\\0,1\C,0,-1.8702197146,0.548984693
 8,-0.1327709742\C,0,-1.0330301628,-0.4656007309,0.1932649976\C,0,0.399
 427557,-0.3901240733,0.6437756703\C,0,1.3363157763,0.4809684749,-0.229
 3709905\C,0,1.0103246456,1.9861959824,-0.1237941901\C,0,-0.2779385981,
 2.4294167603,-0.8371504186\C,0,-1.6248509168,2.0360292133,-0.196984303
 \C,0,-3.2141122806,0.0025542398,-0.3956621069\C,0,-3.2063243104,-1.487
 4165759,-0.1082297892\C,0,-1.7156208141,-1.8363649943,0.0925217055\O,0
 ,-4.1948187528,0.6476634412,-0.7682587068\C,0,-1.8452509433,2.68504897
 42,1.1857088567\C,0,-1.1549750939,-2.6605649416,-1.0706546816\O,0,-1.4
 702567739,-2.6254345497,1.2678035194\C,0,2.8363098132,0.1943717589,0.0
 775110751\C,0,3.2511304333,0.5653677959,1.5086284384\O,0,3.5949601868,
 0.9930462925,-0.8539953554\C,0,3.1988119724,-1.278508531,-0.234263183\
 O,0,4.6166308382,-1.4313202478,-0.399381551\H,0,0.4093050266,0.0020689
 454,1.671184686\H,0,0.7817083661,-1.4114399057,0.7165527063\H,0,1.1962
 42588,0.1839980869,-1.2788522706\H,0,1.838347636,2.546243369,-0.570877
 3623\H,0,0.9737794295,2.2836350117,0.9323613214\H,0,-0.2576282788,2.05
 51337719,-1.8704279716\H,0,-0.2653443518,3.5255949545,-0.9095460423\H,
 0,-2.4071465828,2.438042358,-0.855204328\H,0,-3.7677935162,-1.67188232
 87,0.8163475442\H,0,-3.6987437248,-2.0489359963,-0.9088326492\H,0,-1.1
 420438333,2.3068666538,1.9359575385\H,0,-2.8599903784,2.4839320367,1.5
 487679159\H,0,-1.7201407961,3.7731760832,1.1225225863\H,0,-0.077198597
 8,-2.8205279286,-0.9612791121\H,0,-1.6455494325,-3.6402617374,-1.09324
 39731\H,0,-1.3378309564,-2.1573721728,-2.0252032817\H,0,-1.8104776536,
 -2.1339497297,2.0355207306\H,0,4.3181385882,0.3612240246,1.6602343878\
 H,0,2.69123535,-0.005932048,2.2576771942\H,0,3.0934663182,1.6315406309
 ,1.6982422124\H,0,4.4560107513,0.5350567168,-0.9206537321\H,0,2.834848
 3577,-1.9652948163,0.5366464213\H,0,2.7603354159,-1.564521083,-1.19588
 03866\H,0,5.0237574134,-1.4598078795,0.4827878521\\Version=ES64L-G09Re
 vD.01\State=1-A\HF=-887.0193414\RMSD=7.785e-09\Dipole=1.5076734,-0.928
 8449,1.982429\Quadrupole=-10.8825172,1.9063321,8.9761851,2.8649156,3.7
 131235,2.3936547\PG=C01 [X(C15H24O4)]\\@


 10 WHATSOEVER THY HAND FINDETH TO DO, DO IT WITH THY  
 MIGHT. FOR THERE IS NO WORK, NOR DEVICE, NOR KNOWLEDGE, NOR  
 WISDOM, IN THE GRAVE, WHITHER THOU GOEST.                    
 11 I RETURNED AND SAW UNDER THE SUN, THAT THE RACE IS NOT TO 
 THE SWIFT, NOR THE BATTLE TO THE STRONG, NEITHER YET BREAD TO
 THE WISE, NOR YET RICHES TO MEN OF UNDERSTANDING, NOR YET    
 FAVOR TO MEN OF SKILL. BUT TIME AND CHANCE HAPPEN TO THEM ALL.
 12 FOR MAN ALSO KNOWETH NOT HIS TIME. AS THE FISHES   
 THAT ARE TAKEN IN AN EVIL NET, AND AS THE BIRDS THAT ARE     
 CAUGHT IN THE SNARE. SO ARE THE SONS OF MEN SNARED IN AN EVIL
 TIME, WHEN IT FALLETH SUDDENLY UPON THEM.
                                         ECCLESIASTES 9
 Job cpu time:       0 days  1 hours  5 minutes 53.2 seconds.
 File lengths (MBytes):  RWF=    325 Int=      0 D2E=      0 Chk=    483 Scr=      1
 Normal termination of Gaussian 09 at Thu Jan 25 17:40:51 2024.
