# Supplementary material for: New patchoulol- and guaiane-type sesquiterpenoids from Sanguisorba officinalis with anti-melanogenic activity
Source: Nat Prod Bioprospect. 2026 May 12;16(1):63. doi: 10.1007/s13659-026-00616-0 (PMC13161421; doi:10.1007/s13659-026-00616-0)
Supplement: Supplementary file 2 — Additional file 2. It includes the calculated NMR data of compound 11. [file 13659_2026_616_MOESM2_ESM.zip › New folder/11S-nmr-39.log]

 Entering Gaussian System, Link 0=/gpfs/home/zhengshan/software/Gaussian/g09/g09
 Input=DY-202A-7R_39-2.gjf
 Output=DY-202A-7R_39-2.log
 Initial command:
 /gpfs/home/zhengshan/software/Gaussian/g09/l1.exe "/gpfs/home/zhengshan/software/Gaussian/g09/scratch/zhengshan/%J/Gau-216456.inp" -scrdir="/gpfs/home/zhengshan/software/Gaussian/g09/scratch/zhengshan/%J/"
 Entering Link 1 = /gpfs/home/zhengshan/software/Gaussian/g09/l1.exe PID=    216457.
  
 Copyright (c) 1988,1990,1992,1993,1995,1998,2003,2009,2013,
            Gaussian, Inc.  All Rights Reserved.
  
 This is part of the Gaussian(R) 09 program.  It is based on
 the Gaussian(R) 03 system (copyright 2003, Gaussian, Inc.),
 the Gaussian(R) 98 system (copyright 1998, Gaussian, Inc.),
 the Gaussian(R) 94 system (copyright 1995, Gaussian, Inc.),
 the Gaussian 92(TM) system (copyright 1992, Gaussian, Inc.),
 the Gaussian 90(TM) system (copyright 1990, Gaussian, Inc.),
 the Gaussian 88(TM) system (copyright 1988, Gaussian, Inc.),
 the Gaussian 86(TM) system (copyright 1986, Carnegie Mellon
 University), and the Gaussian 82(TM) system (copyright 1983,
 Carnegie Mellon University). Gaussian is a federally registered
 trademark of Gaussian, Inc.
  
 This software contains proprietary and confidential information,
 including trade secrets, belonging to Gaussian, Inc.
  
 This software is provided under written license and may be
 used, copied, transmitted, or stored only in accord with that
 written license.
  
 The following legend is applicable only to US Government
 contracts under FAR:
  
                    RESTRICTED RIGHTS LEGEND
  
 Use, reproduction and disclosure by the US Government is
 subject to restrictions as set forth in subparagraphs (a)
 and (c) of the Commercial Computer Software - Restricted
 Rights clause in FAR 52.227-19.
  
 Gaussian, Inc.
 340 Quinnipiac St., Bldg. 40, Wallingford CT 06492
  
  
 ---------------------------------------------------------------
 Warning -- This program may not be used in any manner that
 competes with the business of Gaussian, Inc. or will provide
 assistance to any competitor of Gaussian, Inc.  The licensee
 of this program is prohibited from giving any competitor of
 Gaussian, Inc. access to this program.  By using this program,
 the user acknowledges that Gaussian, Inc. is engaged in the
 business of creating and licensing software in the field of
 computational chemistry and represents and warrants to the
 licensee that it is not a competitor of Gaussian, Inc. and that
 it will not use this program in any manner prohibited above.
 ---------------------------------------------------------------
  

 Cite this work as:
 Gaussian 09, Revision D.01,
 M. J. Frisch, G. W. Trucks, H. B. Schlegel, G. E. Scuseria, 
 M. A. Robb, J. R. Cheeseman, G. Scalmani, V. Barone, B. Mennucci, 
 G. A. Petersson, H. Nakatsuji, M. Caricato, X. Li, H. P. Hratchian, 
 A. F. Izmaylov, J. Bloino, G. Zheng, J. L. Sonnenberg, M. Hada, 
 M. Ehara, K. Toyota, R. Fukuda, J. Hasegawa, M. Ishida, T. Nakajima, 
 Y. Honda, O. Kitao, H. Nakai, T. Vreven, J. A. Montgomery, Jr., 
 J. E. Peralta, F. Ogliaro, M. Bearpark, J. J. Heyd, E. Brothers, 
 K. N. Kudin, V. N. Staroverov, T. Keith, R. Kobayashi, J. Normand, 
 K. Raghavachari, A. Rendell, J. C. Burant, S. S. Iyengar, J. Tomasi, 
 M. Cossi, N. Rega, J. M. Millam, M. Klene, J. E. Knox, J. B. Cross, 
 V. Bakken, C. Adamo, J. Jaramillo, R. Gomperts, R. E. Stratmann, 
 O. Yazyev, A. J. Austin, R. Cammi, C. Pomelli, J. W. Ochterski, 
 R. L. Martin, K. Morokuma, V. G. Zakrzewski, G. A. Voth, 
 P. Salvador, J. J. Dannenberg, S. Dapprich, A. D. Daniels, 
 O. Farkas, J. B. Foresman, J. V. Ortiz, J. Cioslowski, 
 and D. J. Fox, Gaussian, Inc., Wallingford CT, 2013.
 
 ******************************************
 Gaussian 09:  ES64L-G09RevD.01 24-Apr-2013
                25-Jan-2024 
 ******************************************
 %chk=DY-202A-7R_39.chk
 %mem=16GB
 %nprocshared=4
 Will use up to    4 processors via shared memory.
 ----------------------------------------------------------------------
 # nmr=giao mpw1pw91/6-311+g(d,p) scrf(smd,solvent=methanol,read) guess
 =read geom=check
 ----------------------------------------------------------------------
 1/29=2,38=1,40=2/1;
 2/12=2,40=1/2;
 3/5=4,6=6,7=111,11=2,14=-4,16=1,25=1,30=1,70=32203,72=3,74=-7,116=-2/1,2,8,3;
 4/5=1/1;
 5/5=2,38=6,53=3/2;
 8/6=1,10=90,11=11/1;
 10/13=100,45=16/2;
 6/7=2,8=2,9=2,10=2,28=1/1;
 99/9=1/99;
 ---------------
 NMR calculation
 ---------------
 Structure from the checkpoint file:  "DY-202A-7R_39.chk"
 Charge =  0 Multiplicity = 1
 Redundant internal coordinates found in file.
 C,0,1.5694205519,0.6159019617,0.1859282574
 C,0,0.911843352,-0.4734650131,0.6594137828
 C,0,-0.2096551059,-0.4786871547,1.6617350958
 C,0,-1.4997846865,0.3011943566,1.2769589552
 C,0,-1.2499447551,1.8285677412,1.2487974446
 C,0,-0.2104383382,2.4090061447,0.2750102673
 C,0,1.263065875,2.0464090959,0.5964986704
 C,0,2.5654648988,0.1691684978,-0.808139574
 C,0,2.381543398,-1.3220470133,-1.0407400997
 C,0,1.4264969398,-1.7902579035,0.0764994953
 O,0,3.4148406929,0.8480597211,-1.3879708683
 C,0,2.2114216251,3.1103862451,0.0199248814
 C,0,2.1446692661,-2.6414297388,1.129212104
 O,0,0.3413237414,-2.5902860807,-0.4125238351
 C,0,-2.2725768305,-0.316201501,0.07190267
 C,0,-2.8600675957,-1.6900346115,0.4430243296
 O,0,-1.3685380893,-0.4825618695,-1.053003388
 C,0,-3.4009358097,0.6065407901,-0.419196986
 O,0,-4.0075524586,-0.0281949817,-1.5553745238
 H,0,-0.4662324636,-1.511471293,1.9100855982
 H,0,0.1610524675,-0.0223295876,2.5914253705
 H,0,-2.1784786906,0.1494299205,2.1268610577
 H,0,-0.9399641496,2.1072118456,2.2664714946
 H,0,-2.2040086979,2.3444078775,1.0922938294
 H,0,-0.3011965228,3.5024288742,0.3273551582
 H,0,-0.4386324585,2.1282831352,-0.7608378735
 H,0,1.3662207788,2.0911350479,1.6925303872
 H,0,1.9055318532,-1.4647285885,-2.0186170469
 H,0,3.347328419,-1.8377758718,-1.0637635804
 H,0,2.1167614563,3.1984220085,-1.0677443947
 H,0,3.2598330472,2.8960224518,0.2473275854
 H,0,1.964524503,4.0852998727,0.4574475729
 H,0,1.4827807204,-2.8657230507,1.9725350138
 H,0,2.4574587912,-3.5903051461,0.678069389
 H,0,3.0339109963,-2.1267396295,1.5076142295
 H,0,-0.2961734112,-1.9691928696,-0.8341241661
 H,0,-3.4184200262,-2.1025960353,-0.4032745948
 H,0,-3.5464718177,-1.606266616,1.2933742135
 H,0,-2.0703958923,-2.3999851029,0.7008075841
 H,0,-1.9510347626,-0.6322553727,-1.8236334633
 H,0,-4.1405153764,0.7696321495,0.3771430634
 H,0,-2.9935681614,1.5751434442,-0.7218004562
 H,0,-4.3704072732,0.6698838496,-2.1236026503
 Recover connectivity data from disk.
                          Input orientation:                          
 ---------------------------------------------------------------------
 Center     Atomic      Atomic             Coordinates (Angstroms)
 Number     Number       Type             X           Y           Z
 ---------------------------------------------------------------------
      1          6           0        1.569421    0.615902    0.185928
      2          6           0        0.911843   -0.473465    0.659414
      3          6           0       -0.209655   -0.478687    1.661735
      4          6           0       -1.499785    0.301194    1.276959
      5          6           0       -1.249945    1.828568    1.248797
      6          6           0       -0.210438    2.409006    0.275010
      7          6           0        1.263066    2.046409    0.596499
      8          6           0        2.565465    0.169168   -0.808140
      9          6           0        2.381543   -1.322047   -1.040740
     10          6           0        1.426497   -1.790258    0.076499
     11          8           0        3.414841    0.848060   -1.387971
     12          6           0        2.211422    3.110386    0.019925
     13          6           0        2.144669   -2.641430    1.129212
     14          8           0        0.341324   -2.590286   -0.412524
     15          6           0       -2.272577   -0.316202    0.071903
     16          6           0       -2.860068   -1.690035    0.443024
     17          8           0       -1.368538   -0.482562   -1.053003
     18          6           0       -3.400936    0.606541   -0.419197
     19          8           0       -4.007552   -0.028195   -1.555375
     20          1           0       -0.466232   -1.511471    1.910086
     21          1           0        0.161052   -0.022330    2.591425
     22          1           0       -2.178479    0.149430    2.126861
     23          1           0       -0.939964    2.107212    2.266471
     24          1           0       -2.204009    2.344408    1.092294
     25          1           0       -0.301197    3.502429    0.327355
     26          1           0       -0.438632    2.128283   -0.760838
     27          1           0        1.366221    2.091135    1.692530
     28          1           0        1.905532   -1.464729   -2.018617
     29          1           0        3.347328   -1.837776   -1.063764
     30          1           0        2.116761    3.198422   -1.067744
     31          1           0        3.259833    2.896022    0.247328
     32          1           0        1.964525    4.085300    0.457448
     33          1           0        1.482781   -2.865723    1.972535
     34          1           0        2.457459   -3.590305    0.678069
     35          1           0        3.033911   -2.126740    1.507614
     36          1           0       -0.296173   -1.969193   -0.834124
     37          1           0       -3.418420   -2.102596   -0.403275
     38          1           0       -3.546472   -1.606267    1.293374
     39          1           0       -2.070396   -2.399985    0.700808
     40          1           0       -1.951035   -0.632255   -1.823633
     41          1           0       -4.140515    0.769632    0.377143
     42          1           0       -2.993568    1.575143   -0.721800
     43          1           0       -4.370407    0.669884   -2.123603
 ---------------------------------------------------------------------
                    Distance matrix (angstroms):
                    1          2          3          4          5
     1  C    0.000000
     2  C    1.357688   0.000000
     3  C    2.557585   1.504139   0.000000
     4  C    3.272523   2.607184   1.555861   0.000000
     5  C    3.247933   3.212484   2.564400   1.547928   0.000000
     6  C    2.528054   3.117037   3.203401   2.666306   1.538097
     7  C    1.519464   2.545011   3.111229   3.337985   2.605412
     8  C    1.476430   2.302424   3.771112   4.570702   4.641330
     9  C    2.433085   2.402214   3.837830   4.803264   5.325041
    10  C    2.412884   1.529248   2.628723   3.791886   4.651185
    11  O    2.436520   3.493309   4.919140   5.617335   5.447400
    12  C    2.581119   3.865468   4.630184   4.821281   3.890276
    13  C    3.439608   2.537842   3.240969   4.686460   5.614141
    14  O    3.485112   2.440384   3.010810   3.821608   4.981806
    15  C    3.955093   3.241980   2.609524   1.559021   2.651583
    16  C    5.000381   3.969153   3.158687   2.551629   3.952509
    17  O    3.372414   2.851770   2.951750   2.461752   3.263996
    18  C    5.007066   4.574918   3.961347   2.566039   2.983675
    19  O    5.877893   5.413318   4.997676   3.797303   4.349178
    20  H    3.412084   2.130899   1.092773   2.180559   3.493904
    21  H    2.859590   2.121292   1.100005   2.142632   2.686891
    22  H    4.246359   3.477282   2.118287   1.098176   2.110136
    23  H    3.584645   3.559736   2.754257   2.134065   1.099723
    24  H    4.248294   4.223308   3.503081   2.169045   1.095820
    25  H    3.442564   4.170067   4.199790   3.547712   2.133305
    26  H    2.686250   3.257298   3.566172   2.935458   2.187851
    27  H    2.118361   2.801957   3.014684   3.404493   2.666489
    28  H    3.049920   3.023552   4.357899   5.057221   5.610600
    29  H    3.277685   3.280590   4.682691   5.792122   6.318618
    30  H    2.922445   4.232925   5.136478   5.193358   4.310171
    31  H    2.839052   4.127507   5.042476   5.517901   4.741360
    32  H    3.502364   4.683083   5.196859   5.195430   4.006481
    33  H    3.914228   2.788038   2.942597   4.405552   5.479777
    34  H    4.327007   3.479076   4.214648   5.582313   6.590505
    35  H    3.378412   2.820626   3.641504   5.148054   5.836340
    36  H    3.347187   2.434576   2.908334   3.325659   4.435226
    37  H    5.711037   4.747058   4.146989   3.504648   4.783898
    38  H    5.686548   4.643460   3.541394   2.797786   4.132083
    39  H    4.754886   3.550626   2.842028   2.820269   4.342130
    40  H    4.241443   3.792995   3.899203   3.269347   3.998376
    41  H    5.715205   5.210691   4.319738   2.828880   3.199457
    42  H    4.750261   4.621341   4.201147   2.801674   2.643426
    43  H    6.373257   6.079029   5.741067   4.465448   4.738451
                    6          7          8          9         10
     6  C    0.000000
     7  C    1.551143   0.000000
     8  C    3.727697   2.682030   0.000000
     9  C    4.729728   3.908713   1.520412   0.000000
    10  C    4.511406   3.875193   2.432938   1.542582   0.000000
    11  O    4.283072   3.162957   1.232289   2.428505   3.613711
    12  C    2.534247   1.537486   3.076004   4.560747   4.963428
    13  C    5.637650   4.799671   3.439457   2.550602   1.532471
    14  O    5.076423   4.833909   3.566217   2.483059   1.434151
    15  C    3.423511   4.284612   4.941326   4.889840   3.981961
    16  C    4.883738   5.566399   5.870132   5.459987   4.303373
    17  O    3.386145   4.005233   3.995133   3.842915   3.286041
    18  C    3.729622   4.985757   5.995040   6.127221   5.412436
    19  O    4.869120   6.059204   6.618298   6.539071   5.941109
    20  H    4.255472   4.168273   4.405052   4.105250   2.649940
    21  H    3.378635   3.077961   4.168323   4.451120   3.324421
    22  H    3.522530   4.217199   5.578496   5.743931   4.578452
    23  H    2.142243   2.765113   5.049483   5.807743   5.058299
    24  H    2.155562   3.515000   5.575948   6.246600   5.595344
    25  H    1.098431   2.153915   4.540674   5.687209   5.573185
    26  H    1.097205   2.178266   3.586777   4.465033   4.419820
    27  H    2.143889   1.101783   3.374239   4.489038   4.204807
    28  H    4.974322   4.424893   2.137846   1.096899   2.173697
    29  H    5.699577   4.710362   2.168981   1.095101   2.234290
    30  H    2.800362   2.196733   3.073289   4.528298   5.164561
    31  H    3.504388   2.197918   3.005310   4.496957   5.035030
    32  H    2.752037   2.160661   4.159198   5.626533   5.912425
    33  H    5.794079   5.105957   4.256163   3.502933   2.180538
    34  H    6.578136   5.762445   4.044023   2.846939   2.159847
    35  H    5.711226   4.623980   3.294443   2.750859   2.178323
    36  H    4.517317   4.539049   3.572428   2.762545   1.956744
    37  H    5.577255   6.334832   6.413401   5.886866   4.878623
    38  H    5.318703   6.079418   6.702559   6.377322   5.122993
    39  H    5.173697   5.558171   5.510778   4.900480   3.604135
    40  H    4.084514   4.833500   4.698114   4.456452   4.044650
    41  H    4.259517   5.556705   6.836346   6.994481   6.134741
    42  H    3.071607   4.480953   5.734725   6.114512   5.612503
    43  H    5.107175   6.405450   7.077251   7.122445   6.670596
                   11         12         13         14         15
    11  O    0.000000
    12  C    2.923783   0.000000
    13  C    4.486210   5.858188   0.000000
    14  O    4.713833   6.015143   2.373104   0.000000
    15  C    5.986105   5.643620   5.102612   3.498372   0.000000
    16  C    7.012057   6.995931   5.140369   3.433849   1.539576
    17  O    4.976291   5.184261   4.665340   2.788609   1.452713
    18  C    6.888517   6.161220   6.610644   4.921814   1.538124
    19  O    7.475812   7.141981   7.203182   5.175243   2.396063
    20  H    5.613136   5.666049   2.950149   2.685238   2.840857
    21  H    5.213474   4.542085   3.596177   3.956085   3.515239
    22  H    6.642842   5.698918   5.241546   4.505988   2.109152
    23  H    5.822778   3.998070   5.775631   5.557446   3.530570
    24  H    6.321569   4.607898   6.615961   5.752773   2.850393
    25  H    4.878212   2.561535   6.661249   6.171015   4.305059
    26  H    4.108713   2.932048   5.744206   4.795263   3.167383
    27  H    3.902764   2.133271   4.829128   5.234250   4.654305
    28  H    2.832793   5.018057   3.369071   2.508618   4.811027
    29  H    2.706175   5.191240   2.627050   3.166457   5.931969
    30  H    2.704026   1.095324   6.239492   6.090208   5.737392
    31  H    2.625334   1.093997   5.717052   6.249214   6.399743
    32  H    3.998589   1.096741   6.762589   6.924961   6.121674
    33  H    5.368243   6.329098   1.095261   2.658439   4.920892
    34  H    4.988405   6.737429   1.096235   2.582142   5.784499
    35  H    4.168807   5.506105   1.094918   3.339436   5.787757
    36  H    4.692045   5.728836   3.203795   0.984838   2.731197
    37  H    7.507959   7.684361   5.795414   3.791253   2.174846
    38  H    7.853229   7.551280   5.786847   4.358135   2.186108
    39  H    6.708249   7.011544   4.243654   2.663102   2.185990
    40  H    5.583346   5.893396   5.434231   3.328667   1.948419
    41  H    7.759200   6.778926   7.190584   5.656811   2.182063
    42  H    6.483837   5.477138   6.899799   5.344900   2.174162
    43  H    7.821955   7.339703   7.999489   5.979708   3.192726
                   16         17         18         19         20
    16  C    0.000000
    17  O    2.433259   0.000000
    18  C    2.512016   2.391338   0.000000
    19  O    2.841132   2.724559   1.435887   0.000000
    20  H    2.813290   3.263848   4.303954   5.172086   0.000000
    21  H    4.064976   3.979111   4.706069   5.879902   1.753640
    22  H    2.585246   3.341699   2.861077   4.115327   2.395281
    23  H    4.629345   4.231964   3.939697   5.345706   3.666920
    24  H    4.138682   3.645829   2.595654   3.986497   4.307720
    25  H    5.789894   4.350260   4.307191   5.454086   5.260368
    26  H    4.678908   2.786861   3.347784   4.244865   4.514688
    27  H    5.806894   4.651965   5.421180   6.627057   4.047714
    28  H    5.368555   3.551985   5.916663   6.102687   4.589352
    29  H    6.389366   4.906742   7.206193   7.590161   4.847009
    30  H    7.137805   5.069238   6.130534   6.939457   6.141858
    31  H    7.650059   5.876012   7.074731   8.038388   6.006191
    32  H    7.525383   5.852874   6.454335   7.525822   6.272367
    33  H    4.752050   4.792010   6.451952   7.116282   2.374142
    34  H    5.651757   5.224264   7.289602   7.711892   3.793071
    35  H    6.005252   5.351789   7.251943   7.960402   3.576527
    36  H    2.877949   1.846062   4.055381   4.249942   2.787313
    37  H    1.094617   2.692336   2.709240   2.444903   3.796903
    38  H    1.096021   3.392874   2.801892   3.289115   3.142800
    39  H    1.092732   2.691648   3.473319   3.803725   2.196623
    40  H    2.661386   0.977538   2.368390   2.160120   4.113188
    41  H    2.773779   3.361126   1.098970   2.094954   4.588431
    42  H    3.469298   2.642834   1.093485   2.072125   4.779272
    43  H    3.799726   3.389031   1.961858   0.970495   6.022585
                   21         22         23         24         25
    21  H    0.000000
    22  H    2.391386   0.000000
    23  H    2.419252   2.320845   0.000000
    24  H    3.666382   2.426708   1.741483   0.000000
    25  H    4.214690   4.243231   2.472818   2.355173   0.000000
    26  H    4.027707   3.909185   3.068612   2.568533   1.758218
    27  H    2.593680   4.064942   2.376585   3.629183   2.575992
    28  H    5.135778   6.039010   6.262395   6.409026   5.919957
    29  H    5.177703   6.683084   6.710758   7.277128   6.615492
    30  H    5.252386   6.160434   4.653096   4.905523   2.808068
    31  H    4.859425   6.375865   4.726252   5.556241   3.613179
    32  H    4.967796   5.953359   3.952399   4.561842   2.343108
    33  H    3.196072   4.745501   5.539510   6.443035   6.814877
    34  H    4.654553   6.129970   6.821085   7.557889   7.618402
    35  H    3.722433   5.721313   5.856099   6.899236   6.648571
    36  H    3.966576   4.098667   5.161902   5.094907   5.593541
    37  H    5.109634   3.607030   5.567115   4.846376   6.455014
    38  H    4.235508   2.376673   4.640121   4.177376   6.128929
    39  H    3.769223   2.923154   4.903469   4.762392   6.173170
    40  H    4.932106   4.033506   5.025525   4.174584   4.944121
    41  H    4.902421   2.701065   3.949963   2.596424   4.712858
    42  H    4.845721   3.288146   3.664718   2.122760   3.473330
    43  H    6.576076   4.810599   5.753834   4.223660   5.530731
                   26         27         28         29         30
    26  H    0.000000
    27  H    3.045963   0.000000
    28  H    4.470665   5.167943   0.000000
    29  H    5.491347   5.192137   1.769092   0.000000
    30  H    2.787369   3.067330   4.763796   5.184361   0.000000
    31  H    3.909536   2.514403   5.097527   4.912786   1.768466
    32  H    3.330060   2.420762   6.077598   6.269693   1.770858
    33  H    6.008598   4.966128   4.250976   3.708412   6.813155
    34  H    6.569631   5.873559   3.477760   2.626254   7.017888
    35  H    5.942193   4.539367   3.761091   2.606475   5.985899
    36  H    4.100607   5.062983   2.550493   3.653096   5.707984
    37  H    5.187227   6.698699   5.600060   6.803068   7.692889
    38  H    5.274971   6.161546   6.380726   7.289319   7.793082
    39  H    5.030335   5.741429   4.906931   5.725515   7.211257
    40  H    3.322269   5.548373   3.950207   5.486651   5.638477
    41  H    4.104250   5.813842   6.876534   8.058697   6.865875
    42  H    2.614418   5.010289   5.909631   7.209156   5.373098
    43  H    4.409411   7.035036   6.629857   8.183829   7.042137
                   31         32         33         34         35
    31  H    0.000000
    32  H    1.770976   0.000000
    33  H    6.271520   7.130518   0.000000
    34  H    6.549946   7.694581   1.775009   0.000000
    35  H    5.183387   6.390295   1.779959   1.778332   0.000000
    36  H    6.122503   6.590584   3.441770   3.535141   4.074067
    37  H    8.367110   8.246635   5.499873   6.156991   6.729387
    38  H    8.227430   7.966416   5.228850   6.353125   6.604410
    39  H    7.527595   7.641906   3.802534   4.681757   5.174896
    40  H    6.625011   6.541427   5.584833   5.868849   6.179027
    41  H    7.700879   6.947778   6.883498   7.914093   7.819164
    42  H    6.464438   5.681038   6.856999   7.639057   7.416518
    43  H    8.294430   7.645799   7.971115   8.521639   8.708086
                   36         37         38         39         40
    36  H    0.000000
    37  H    3.154656   0.000000
    38  H    3.901590   1.772387   0.000000
    39  H    2.385259   1.767656   1.777618   0.000000
    40  H    2.346294   2.516454   3.634536   3.084140   0.000000
    41  H    4.873120   3.062706   2.614816   3.799556   3.406249
    42  H    4.455432   3.715875   3.806311   4.321771   2.678343
    43  H    5.022635   3.398890   4.187536   4.763553   2.763858
                   41         42         43
    41  H    0.000000
    42  H    1.781015   0.000000
    43  H    2.513271   2.163384   0.000000
 Stoichiometry    C15H24O4
 Framework group  C1[X(C15H24O4)]
 Deg. of freedom   123
 Full point group                 C1      NOp   1
 Largest Abelian subgroup         C1      NOp   1
 Largest concise Abelian subgroup C1      NOp   1
                         Standard orientation:                         
 ---------------------------------------------------------------------
 Center     Atomic      Atomic             Coordinates (Angstroms)
 Number     Number       Type             X           Y           Z
 ---------------------------------------------------------------------
      1          6           0        1.633206    0.530335    0.134706
      2          6           0        0.915684   -0.508929    0.633113
      3          6           0       -0.203109   -0.427669    1.635178
      4          6           0       -1.447563    0.414830    1.232399
      5          6           0       -1.111835    1.924584    1.169059
      6          6           0       -0.042360    2.422760    0.182253
      7          6           0        1.408683    1.984945    0.512160
      8          6           0        2.601212    0.005244   -0.848701
      9          6           0        2.333027   -1.478149   -1.046882
     10          6           0        1.354392   -1.865779    0.080760
     11          8           0        3.486900    0.621507   -1.443945
     12          6           0        2.414959    2.980055   -0.088695
     13          6           0        2.024580   -2.731726    1.152886
     14          8           0        0.225151   -2.614230   -0.389797
     15          6           0       -2.255464   -0.185472    0.041819
     16          6           0       -2.919212   -1.514990    0.444455
     17          8           0       -1.363628   -0.428523   -1.078864
     18          6           0       -3.330461    0.788029   -0.470533
     19          8           0       -3.973349    0.162612   -1.591836
     20          1           0       -0.517346   -1.438306    1.907246
     21          1           0        0.193918    0.028284    2.554138
     22          1           0       -2.132725    0.321280    2.085507
     23          1           0       -0.785376    2.208614    2.180070
     24          1           0       -2.035409    2.489791    1.000612
     25          1           0       -0.071114    3.520480    0.209369
     26          1           0       -0.287303    2.131613   -0.846871
     27          1           0        1.515521    2.048988    1.606879
     28          1           0        1.848535   -1.616168   -2.021257
     29          1           0        3.268093   -2.048041   -1.057915
     30          1           0        2.324115    3.048238   -1.178114
     31          1           0        3.449853    2.712060    0.143693
     32          1           0        2.224082    3.977180    0.326213
     33          1           0        1.352089   -2.898771    2.001090
     34          1           0        2.282699   -3.706900    0.723768
     35          1           0        2.941944   -2.259552    1.519410
     36          1           0       -0.376733   -1.967963   -0.825666
     37          1           0       -3.501008   -1.914702   -0.392164
     38          1           0       -3.598760   -1.373000    1.292580
     39          1           0       -2.170616   -2.262321    0.718613
     40          1           0       -1.954582   -0.562751   -1.845896
     41          1           0       -4.058681    1.010957    0.321763
     42          1           0       -2.869367    1.724831   -0.795345
     43          1           0       -4.296855    0.866819   -2.176041
 ---------------------------------------------------------------------
 Rotational constants (GHZ):      0.5182956      0.3213986      0.2498481
 Standard basis: 6-311+G(d,p) (5D, 7F)
 There are   581 symmetry adapted cartesian basis functions of A   symmetry.
 There are   562 symmetry adapted basis functions of A   symmetry.
   562 basis functions,   876 primitive gaussians,   581 cartesian basis functions
    73 alpha electrons       73 beta electrons
       nuclear repulsion energy      1649.9777644520 Hartrees.
 NAtoms=   43 NActive=   43 NUniq=   43 SFac= 1.00D+00 NAtFMM=   60 NAOKFM=F Big=F
 Integral buffers will be    131072 words long.
 Raffenetti 2 integral format.
 Two-electron integral symmetry is turned on.
 Using the following non-standard input for PCM:
 --- end of non-standard input.
 ------------------------------------------------------------------------------
 Polarizable Continuum Model (PCM)
 =================================
 Model                : PCM (using non-symmetric T matrix).
 Atomic radii         : SMD-Coulomb.
 Polarization charges : Total charges.
 Charge compensation  : None.
 Solution method      : On-the-fly selection.
 Cavity type          : VdW (van der Waals Surface) (Alpha=1.000).
 Cavity algorithm     : GePol (No added spheres)
                        Default sphere list used, NSphG=   43.
                        Lebedev-Laikov grids with approx.  5.0 points / Ang**2.
                        Smoothing algorithm: Karplus/York (Gamma=1.0000).
                        Polarization charges: spherical gaussians, with
                                              point-specific exponents (IZeta= 3).
                        Self-potential: point-specific (ISelfS= 7).
                        Self-field    : sphere-specific E.n sum rule (ISelfD= 2).
 Solvent              : Methanol, Eps=  32.613000 Eps(inf)=   1.765709
 ------------------------------------------------------------------------------
 ------------------------------------------------------------------------------
 Atomic radii for non-electrostatic terms: SMD-CDS.
 ------------------------------------------------------------------------------
 Nuclear repulsion after PCM non-electrostatic terms =     1649.9781077777 Hartrees.
 One-electron integrals computed using PRISM.
 NBasis=   562 RedAO= T EigKep=  1.79D-06  NBF=   562
 NBsUse=   560 1.00D-06 EigRej=  8.79D-07 NBFU=   560
 Initial guess from the checkpoint file:  "DY-202A-7R_39.chk"
 B after Tr=     0.000000    0.000000    0.000000
         Rot=    1.000000    0.000000    0.000000    0.000000 Ang=   0.00 deg.
 Requested convergence on RMS density matrix=1.00D-08 within 128 cycles.
 Requested convergence on MAX density matrix=1.00D-06.
 Requested convergence on             energy=1.00D-06.
 No special actions if energy rises.
 Inv3:  Mode=1 IEnd=    20829675.
 Iteration    1 A*A^-1 deviation from unit magnitude is 4.11D-15 for   1299.
 Iteration    1 A*A^-1 deviation from orthogonality  is 5.70D-15 for   1682    628.
 Iteration    1 A^-1*A deviation from unit magnitude is 4.77D-15 for    609.
 Iteration    1 A^-1*A deviation from orthogonality  is 3.45D-13 for   2071   2042.
 Error on total polarization charges =  0.06859
 SCF Done:  E(RmPW1PW91) =  -887.012341527     A.U. after   13 cycles
            NFock= 13  Conv=0.44D-08     -V/T= 2.0048
 SMD-CDS (non-electrostatic) energy       (kcal/mol) =       0.22
 (included in total energy above)
 DoSCS=F DFT=T ScalE2(SS,OS)=  1.000000  1.000000
 Range of M.O.s used for correlation:     1   560
 NBasis=   562 NAE=    73 NBE=    73 NFC=     0 NFV=     0
 NROrb=    560 NOA=    73 NOB=    73 NVA=   487 NVB=   487

 **** Warning!!: The largest alpha MO coefficient is  0.10345994D+03

 NEqPCM:  Using equilibrium solvation (IEInf=0, Eps=  32.6130, EpsInf=   1.7657)
          Differentiating once with respect to magnetic field using GIAOs.
          Electric field/nuclear overlap derivatives assumed to be zero.
 FoFJK:  IHMeth= 1 ICntrl=    6127 DoSepK=F KAlg= 0 I1Cent=   0 FoldK=F
 IRaf=         1 NMat=   1 IRICut=       1 DoRegI=T DoRafI=F ISym2E= 0.
          There are     3 degrees of freedom in the 1st order CPHF.  IDoFFX=0 NUNeed=     3.
      3 vectors produced by pass  0 Test12= 1.19D-12 3.33D-08 XBig12= 1.91D+02 1.56D+00.
 AX will form     3 AO Fock derivatives at one time.
      3 vectors produced by pass  1 Test12= 1.19D-12 3.33D-08 XBig12= 5.20D-01 2.05D-01.
      3 vectors produced by pass  2 Test12= 1.19D-12 3.33D-08 XBig12= 4.43D-03 3.08D-02.
      3 vectors produced by pass  3 Test12= 1.19D-12 3.33D-08 XBig12= 3.68D-05 1.86D-03.
      3 vectors produced by pass  4 Test12= 1.19D-12 3.33D-08 XBig12= 2.02D-07 1.24D-04.
      3 vectors produced by pass  5 Test12= 1.19D-12 3.33D-08 XBig12= 1.00D-09 1.08D-05.
      3 vectors produced by pass  6 Test12= 1.19D-12 3.33D-08 XBig12= 4.17D-12 6.81D-07.
 InvSVY:  IOpt=1 It=  1 EMax= 1.78D-15
 Solved reduced A of dimension    21 with     3 vectors.
 Calculating GIAO nuclear magnetic shielding tensors.
 SCF GIAO Magnetic shielding tensor (ppm):
      1  C    Isotropic =    37.8858   Anisotropy =   144.9530
   XX=    50.7985   YX=    20.4790   ZX=    80.6589
   XY=    12.2498   YY=     8.9037   ZY=   -29.9922
   XZ=    82.7494   YZ=   -22.1266   ZZ=    53.9552
   Eigenvalues:   -45.8032    24.9394   134.5211
      2  C    Isotropic =   -12.6883   Anisotropy =   209.4569
   XX=    -6.4000   YX=    14.0935   ZX=   124.1918
   XY=    17.1364   YY=   -64.4888   ZY=   -34.9091
   XZ=    94.9903   YZ=   -46.2486   ZZ=    32.8240
   Eigenvalues:  -123.4183   -41.5962   126.9496
      3  C    Isotropic =   155.7329   Anisotropy =    24.0946
   XX=   162.7069   YX=   -12.5169   ZX=     7.7135
   XY=    -9.8808   YY=   144.1270   ZY=    -1.1699
   XZ=     2.6040   YZ=    -7.8381   ZZ=   160.3647
   Eigenvalues:   138.6908   156.7118   171.7959
      4  C    Isotropic =   143.9044   Anisotropy =    22.8919
   XX=   138.3343   YX=     6.2597   ZX=    11.2604
   XY=     4.6359   YY=   140.1050   ZY=     5.2902
   XZ=     3.0608   YZ=     6.5206   ZZ=   153.2739
   Eigenvalues:   133.4860   139.0615   159.1657
      5  C    Isotropic =   151.6540   Anisotropy =    13.6710
   XX=   150.1387   YX=     6.3243   ZX=    -5.1336
   XY=     7.8376   YY=   153.5552   ZY=    -0.7775
   XZ=    -0.0448   YZ=    -5.1823   ZZ=   151.2682
   Eigenvalues:   144.5564   149.6376   160.7680
      6  C    Isotropic =   152.2263   Anisotropy =    27.3000
   XX=   170.1901   YX=     0.8790   ZX=    -0.4867
   XY=     0.1794   YY=   152.2499   ZY=    -5.1499
   XZ=     6.2672   YZ=    -0.3223   ZZ=   134.2390
   Eigenvalues:   133.5968   152.6558   170.4263
      7  C    Isotropic =   148.2709   Anisotropy =    15.4979
   XX=   158.0249   YX=    -1.2232   ZX=    -1.3483
   XY=    -4.0522   YY=   143.8158   ZY=    -0.7175
   XZ=     4.4455   YZ=     3.6166   ZZ=   142.9720
   Eigenvalues:   141.3937   144.8162   158.6028
      8  C    Isotropic =   -30.6525   Anisotropy =   150.5399
   XX=   -16.1586   YX=   -11.4158   ZX=    70.0328
   XY=   -10.2318   YY=   -73.6750   ZY=   -33.6650
   XZ=    72.7162   YZ=   -32.6169   ZZ=    -2.1240
   Eigenvalues:   -94.7302   -66.9348    69.7074
      9  C    Isotropic =   128.6664   Anisotropy =    36.9740
   XX=   119.8103   YX=    14.5148   ZX=   -16.7339
   XY=     9.8709   YY=   137.0586   ZY=   -11.0908
   XZ=    -5.8704   YZ=   -11.7194   ZZ=   129.1303
   Eigenvalues:   111.3092   121.3742   153.3157
     10  C    Isotropic =   107.0038   Anisotropy =    37.9876
   XX=   114.6748   YX=    17.9149   ZX=     3.2461
   XY=    13.4736   YY=   101.2648   ZY=    12.9892
   XZ=    10.3196   YZ=    16.0278   ZZ=   105.0717
   Eigenvalues:    86.0014   102.6810   132.3288
     11  O    Isotropic =  -172.6980   Anisotropy =   789.2784
   XX=  -201.0570   YX=  -209.6015   ZX=   416.2808
   XY=  -183.8311   YY=  -272.7922   ZY=   -26.0525
   XZ=   456.5174   YZ=   -12.0263   ZZ=   -44.2447
   Eigenvalues:  -624.2376  -247.3440   353.4876
     12  C    Isotropic =   167.3949   Anisotropy =    24.1823
   XX=   176.9649   YX=     4.1632   ZX=    -4.1201
   XY=     8.6809   YY=   169.7405   ZY=    -5.8098
   XZ=   -11.0057   YZ=    -3.3993   ZZ=   155.4794
   Eigenvalues:   152.6823   165.9860   183.5165
     13  C    Isotropic =   162.2331   Anisotropy =    40.0670
   XX=   164.2411   YX=    -4.6110   ZX=    14.7736
   XY=    -5.7231   YY=   158.8630   ZY=   -19.0093
   XZ=    17.2803   YZ=   -15.9324   ZZ=   163.5951
   Eigenvalues:   140.9849   156.7699   188.9444
     14  O    Isotropic =   239.1085   Anisotropy =    67.6030
   XX=   258.8328   YX=     0.6103   ZX=    22.7350
   XY=   -15.5539   YY=   210.9017   ZY=    -9.1287
   XZ=    34.5945   YZ=    -8.3850   ZZ=   247.5909
   Eigenvalues:   208.8866   224.2617   284.1771
     15  C    Isotropic =   105.7728   Anisotropy =    41.6705
   XX=   110.7339   YX=     1.5697   ZX=   -16.2985
   XY=    -1.5824   YY=    91.1291   ZY=    10.1374
   XZ=   -22.4543   YZ=     6.5587   ZZ=   115.4553
   Eigenvalues:    86.1621    97.6031   133.5531
     16  C    Isotropic =   164.7256   Anisotropy =    42.3210
   XX=   160.6448   YX=    13.5268   ZX=   -20.9934
   XY=    18.1921   YY=   173.2509   ZY=    -6.5733
   XZ=   -19.8969   YZ=    -3.9804   ZZ=   160.2810
   Eigenvalues:   138.1729   163.0643   192.9396
     17  O    Isotropic =   256.5812   Anisotropy =    50.8659
   XX=   257.6265   YX=     1.7112   ZX=    -5.4026
   XY=    15.6847   YY=   249.7284   ZY=   -40.5229
   XZ=   -14.7708   YZ=   -16.1647   ZZ=   262.3885
   Eigenvalues:   227.0081   252.2436   290.4918
     18  C    Isotropic =   116.1648   Anisotropy =    41.0765
   XX=   120.5137   YX=    -2.4784   ZX=    13.3592
   XY=     6.8525   YY=   106.4742   ZY=    17.6909
   XZ=    22.7290   YZ=    13.0331   ZZ=   121.5063
   Eigenvalues:    93.8346   111.1105   143.5491
     19  O    Isotropic =   317.4457   Anisotropy =    71.0788
   XX=   305.3931   YX=   -12.3285   ZX=    35.4228
   XY=   -20.6718   YY=   332.4045   ZY=   -26.7169
   XZ=    21.2402   YZ=   -21.5664   ZZ=   314.5395
   Eigenvalues:   281.0084   306.4972   364.8316
     20  H    Isotropic =    28.4815   Anisotropy =     6.3296
   XX=    27.4299   YX=    -1.8944   ZX=    -0.2251
   XY=    -1.3023   YY=    31.2420   ZY=    -1.5542
   XZ=    -0.6412   YZ=    -3.5012   ZZ=    26.7724
   Eigenvalues:    25.1063    27.6369    32.7012
     21  H    Isotropic =    28.9547   Anisotropy =     7.5880
   XX=    27.1402   YX=     0.0204   ZX=     3.3546
   XY=    -0.4791   YY=    26.9392   ZY=    -0.2476
   XZ=     2.3062   YZ=     1.7720   ZZ=    32.7848
   Eigenvalues:    25.7443    27.1064    34.0134
     22  H    Isotropic =    29.8579   Anisotropy =     6.5997
   XX=    29.8448   YX=     1.0275   ZX=    -3.6995
   XY=     1.5308   YY=    28.2037   ZY=     0.8027
   XZ=    -3.1918   YZ=     0.2162   ZZ=    31.5251
   Eigenvalues:    26.2411    29.0749    34.2577
     23  H    Isotropic =    29.9050   Anisotropy =     7.7333
   XX=    26.9605   YX=     1.0088   ZX=    -1.9996
   XY=     1.6121   YY=    30.2237   ZY=     3.8170
   XZ=    -0.2561   YZ=     3.1731   ZZ=    32.5308
   Eigenvalues:    25.5656    29.0889    35.0605
     24  H    Isotropic =    29.6276   Anisotropy =     7.3739
   XX=    32.4533   YX=    -2.2636   ZX=    -0.2940
   XY=    -2.5262   YY=    31.6468   ZY=     0.9519
   XZ=     0.3080   YZ=     1.5071   ZZ=    24.7827
   Eigenvalues:    24.5448    29.7944    34.5436
     25  H    Isotropic =    30.4849   Anisotropy =     8.5159
   XX=    30.6965   YX=    -0.1653   ZX=    -1.6078
   XY=     0.4007   YY=    35.8971   ZY=    -1.3169
   XZ=    -1.6155   YZ=    -1.9853   ZZ=    24.8610
   Eigenvalues:    24.2335    31.0589    36.1621
     26  H    Isotropic =    30.1022   Anisotropy =     3.1711
   XX=    30.4506   YX=     2.0099   ZX=     1.0536
   XY=     2.0587   YY=    28.9415   ZY=    -0.9942
   XZ=     1.6585   YZ=    -1.1457   ZZ=    30.9146
   Eigenvalues:    26.8465    31.2439    32.2163
     27  H    Isotropic =    28.9922   Anisotropy =     3.6986
   XX=    27.8703   YX=     3.3387   ZX=     1.1899
   XY=     2.3032   YY=    27.7693   ZY=    -0.0790
   XZ=    -0.1565   YZ=    -0.2105   ZZ=    31.3371
   Eigenvalues:    24.9644    30.5543    31.4580
     28  H    Isotropic =    29.0598   Anisotropy =     5.2221
   XX=    28.4285   YX=     1.0425   ZX=    -1.0947
   XY=     0.0964   YY=    26.5639   ZY=     0.0764
   XZ=    -1.1865   YZ=     1.1833   ZZ=    32.1872
   Eigenvalues:    26.2532    28.3850    32.5413
     29  H    Isotropic =    29.0587   Anisotropy =     5.7146
   XX=    31.2235   YX=    -1.6539   ZX=    -2.9235
   XY=    -1.8787   YY=    28.2107   ZY=    -0.7996
   XZ=    -2.3331   YZ=    -1.6456   ZZ=    27.7418
   Eigenvalues:    25.1027    29.2049    32.8684
     30  H    Isotropic =    30.3432   Anisotropy =     7.6286
   XX=    28.5078   YX=     1.2008   ZX=    -2.9462
   XY=     1.4581   YY=    29.4067   ZY=    -2.2536
   XZ=    -2.6171   YZ=    -1.9299   ZZ=    33.1152
   Eigenvalues:    27.1320    28.4687    35.4290
     31  H    Isotropic =    29.9936   Anisotropy =     9.9175
   XX=    36.4354   YX=     0.8967   ZX=    -0.0635
   XY=     1.3975   YY=    28.4241   ZY=     0.0385
   XZ=    -0.7187   YZ=     0.9662   ZZ=    25.1212
   Eigenvalues:    25.0186    28.3568    36.6053
     32  H    Isotropic =    30.8147   Anisotropy =     9.5800
   XX=    29.0919   YX=     2.2843   ZX=    -0.9670
   XY=     1.9788   YY=    36.2387   ZY=     2.4217
   XZ=    -0.8555   YZ=     2.0667   ZZ=    27.1136
   Eigenvalues:    25.9299    29.3128    37.2014
     33  H    Isotropic =    30.1691   Anisotropy =     6.6552
   XX=    29.0279   YX=    -2.8638   ZX=    -1.2141
   XY=    -0.8564   YY=    29.0513   ZY=    -3.3952
   XZ=    -2.5164   YZ=    -3.3871   ZZ=    32.4281
   Eigenvalues:    25.2116    30.6898    34.6059
     34  H    Isotropic =    30.0891   Anisotropy =     9.5552
   XX=    28.2828   YX=    -4.3563   ZX=    -0.0909
   XY=    -3.5037   YY=    34.5645   ZY=     0.5303
   XZ=     0.0580   YZ=    -1.0013   ZZ=    27.4200
   Eigenvalues:    26.3796    27.4285    36.4592
     35  H    Isotropic =    30.9069   Anisotropy =     9.4606
   XX=    34.6595   YX=    -0.3816   ZX=     4.1741
   XY=     0.1129   YY=    28.3902   ZY=    -0.6269
   XZ=     4.5371   YZ=    -0.9401   ZZ=    29.6709
   Eigenvalues:    26.8928    28.6138    37.2140
     36  H    Isotropic =    26.1788   Anisotropy =    25.0735
   XX=    31.3889   YX=   -10.4166   ZX=     7.3338
   XY=   -10.4211   YY=    28.0659   ZY=    -3.6604
   XZ=     7.6085   YZ=    -3.0350   ZZ=    19.0817
   Eigenvalues:    15.2608    20.3811    42.8945
     37  H    Isotropic =    30.1280   Anisotropy =     7.6227
   XX=    30.4572   YX=     3.0132   ZX=     3.1951
   XY=     3.5201   YY=    31.4552   ZY=     1.0650
   XZ=     3.1622   YZ=    -0.1582   ZZ=    28.4714
   Eigenvalues:    25.6074    29.5668    35.2097
     38  H    Isotropic =    30.9605   Anisotropy =    11.3382
   XX=    33.2034   YX=     1.9349   ZX=    -5.5091
   XY=     2.4037   YY=    28.0261   ZY=    -2.0748
   XZ=    -5.1134   YZ=    -1.3353   ZZ=    31.6521
   Eigenvalues:    27.0073    27.3549    38.5193
     39  H    Isotropic =    29.8492   Anisotropy =     5.6120
   XX=    32.1768   YX=    -0.2042   ZX=     0.0307
   XY=    -1.9653   YY=    32.2464   ZY=    -2.2749
   XZ=     0.6324   YZ=    -1.3603   ZZ=    25.1243
   Eigenvalues:    24.6866    31.2703    33.5905
     40  H    Isotropic =    28.1350   Anisotropy =    17.1959
   XX=    30.6468   YX=    -1.0111   ZX=     6.0435
   XY=    -2.5841   YY=    19.3711   ZY=     3.3520
   XZ=     7.3897   YZ=     3.0481   ZZ=    34.3871
   Eigenvalues:    17.8074    26.9987    39.5989
     41  H    Isotropic =    28.0759   Anisotropy =     5.9157
   XX=    30.5525   YX=    -2.2588   ZX=     0.4707
   XY=    -2.1479   YY=    25.6773   ZY=     2.8203
   XZ=    -1.1465   YZ=     3.0825   ZZ=    27.9978
   Eigenvalues:    23.2824    28.9255    32.0197
     42  H    Isotropic =    27.8497   Anisotropy =     8.0001
   XX=    27.8502   YX=     2.2602   ZX=     4.3750
   XY=     1.5433   YY=    29.9566   ZY=     0.4537
   XZ=     5.5972   YZ=     1.3124   ZZ=    25.7423
   Eigenvalues:    21.6667    28.6992    33.1831
     43  H    Isotropic =    29.6140   Anisotropy =    22.1298
   XX=    25.0215   YX=    -5.2574   ZX=     7.7836
   XY=    -4.5667   YY=    31.4615   ZY=    -7.6915
   XZ=     8.7823   YZ=    -7.9670   ZZ=    32.3589
   Eigenvalues:    19.6278    24.8469    44.3671
 End of Minotr F.D. properties file   721 does not exist.
 End of Minotr F.D. properties file   722 does not exist.
 End of Minotr F.D. properties file   788 does not exist.

 **********************************************************************

            Population analysis using the SCF density.

 **********************************************************************

 Orbital symmetries:
       Occupied  (A) (A) (A) (A) (A) (A) (A) (A) (A) (A) (A) (A)
                 (A) (A) (A) (A) (A) (A) (A) (A) (A) (A) (A) (A)
                 (A) (A) (A) (A) (A) (A) (A) (A) (A) (A) (A) (A)
                 (A) (A) (A) (A) (A) (A) (A) (A) (A) (A) (A) (A)
                 (A) (A) (A) (A) (A) (A) (A) (A) (A) (A) (A) (A)
                 (A) (A) (A) (A) (A) (A) (A) (A) (A) (A) (A) (A)
                 (A)
       Virtual   (A) (A) (A) (A) (A) (A) (A) (A) (A) (A) (A) (A)
                 (A) (A) (A) (A) (A) (A) (A) (A) (A) (A) (A) (A)
                 (A) (A) (A) (A) (A) (A) (A) (A) (A) (A) (A) (A)
                 (A) (A) (A) (A) (A) (A) (A) (A) (A) (A) (A) (A)
                 (A) (A) (A) (A) (A) (A) (A) (A) (A) (A) (A) (A)
                 (A) (A) (A) (A) (A) (A) (A) (A) (A) (A) (A) (A)
                 (A) (A) (A) (A) (A) (A) (A) (A) (A) (A) (A) (A)
                 (A) (A) (A) (A) (A) (A) (A) (A) (A) (A) (A) (A)
                 (A) (A) (A) (A) (A) (A) (A) (A) (A) (A) (A) (A)
                 (A) (A) (A) (A) (A) (A) (A) (A) (A) (A) (A) (A)
                 (A) (A) (A) (A) (A) (A) (A) (A) (A) (A) (A) (A)
                 (A) (A) (A) (A) (A) (A) (A) (A) (A) (A) (A) (A)
                 (A) (A) (A) (A) (A) (A) (A) (A) (A) (A) (A) (A)
                 (A) (A) (A) (A) (A) (A) (A) (A) (A) (A) (A) (A)
                 (A) (A) (A) (A) (A) (A) (A) (A) (A) (A) (A) (A)
                 (A) (A) (A) (A) (A) (A) (A) (A) (A) (A) (A) (A)
                 (A) (A) (A) (A) (A) (A) (A) (A) (A) (A) (A) (A)
                 (A) (A) (A) (A) (A) (A) (A) (A) (A) (A) (A) (A)
                 (A) (A) (A) (A) (A) (A) (A) (A) (A) (A) (A) (A)
                 (A) (A) (A) (A) (A) (A) (A) (A) (A) (A) (A) (A)
                 (A) (A) (A) (A) (A) (A) (A) (A) (A) (A) (A) (A)
                 (A) (A) (A) (A) (A) (A) (A) (A) (A) (A) (A) (A)
                 (A) (A) (A) (A) (A) (A) (A) (A) (A) (A) (A) (A)
                 (A) (A) (A) (A) (A) (A) (A) (A) (A) (A) (A) (A)
                 (A) (A) (A) (A) (A) (A) (A) (A) (A) (A) (A) (A)
                 (A) (A) (A) (A) (A) (A) (A) (A) (A) (A) (A) (A)
                 (A) (A) (A) (A) (A) (A) (A) (A) (A) (A) (A) (A)
                 (A) (A) (A) (A) (A) (A) (A) (A) (A) (A) (A) (A)
                 (A) (A) (A) (A) (A) (A) (A) (A) (A) (A) (A) (A)
                 (A) (A) (A) (A) (A) (A) (A) (A) (A) (A) (A) (A)
                 (A) (A) (A) (A) (A) (A) (A) (A) (A) (A) (A) (A)
                 (A) (A) (A) (A) (A) (A) (A) (A) (A) (A) (A) (A)
                 (A) (A) (A) (A) (A) (A) (A) (A) (A) (A) (A) (A)
                 (A) (A) (A) (A) (A) (A) (A) (A) (A) (A) (A) (A)
                 (A) (A) (A) (A) (A) (A) (A) (A) (A) (A) (A) (A)
                 (A) (A) (A) (A) (A) (A) (A) (A) (A) (A) (A) (A)
                 (A) (A) (A) (A) (A) (A) (A) (A) (A) (A) (A) (A)
                 (A) (A) (A) (A) (A) (A) (A) (A) (A) (A) (A) (A)
                 (A) (A) (A) (A) (A) (A) (A) (A) (A) (A) (A) (A)
                 (A) (A) (A) (A) (A) (A) (A) (A) (A) (A) (A) (A)
                 (A) (A) (A) (A) (A) (A) (A)
 The electronic state is 1-A.
 Alpha  occ. eigenvalues --  -19.22734 -19.22498 -19.21171 -19.20493 -10.32552
 Alpha  occ. eigenvalues --  -10.30184 -10.29889 -10.27720 -10.26278 -10.24582
 Alpha  occ. eigenvalues --  -10.24288 -10.24193 -10.23725 -10.23006 -10.22447
 Alpha  occ. eigenvalues --  -10.22278 -10.22020 -10.21384 -10.21171  -1.07231
 Alpha  occ. eigenvalues --   -1.06792  -1.05172  -1.04140  -0.88630  -0.84034
 Alpha  occ. eigenvalues --   -0.81730  -0.77699  -0.76690  -0.74687  -0.71278
 Alpha  occ. eigenvalues --   -0.70243  -0.67592  -0.64733  -0.62593  -0.60418
 Alpha  occ. eigenvalues --   -0.57863  -0.55987  -0.54260  -0.53789  -0.51551
 Alpha  occ. eigenvalues --   -0.50452  -0.49336  -0.48302  -0.47753  -0.46665
 Alpha  occ. eigenvalues --   -0.45391  -0.44996  -0.44244  -0.43078  -0.42582
 Alpha  occ. eigenvalues --   -0.42492  -0.41644  -0.40940  -0.39987  -0.39826
 Alpha  occ. eigenvalues --   -0.39062  -0.38996  -0.38452  -0.37556  -0.37211
 Alpha  occ. eigenvalues --   -0.36685  -0.36162  -0.35693  -0.34252  -0.33499
 Alpha  occ. eigenvalues --   -0.33270  -0.32852  -0.32216  -0.30428  -0.29936
 Alpha  occ. eigenvalues --   -0.29032  -0.26408  -0.25685
 Alpha virt. eigenvalues --   -0.05101   0.00572   0.01696   0.02067   0.02233
 Alpha virt. eigenvalues --    0.03363   0.03771   0.03923   0.04331   0.04675
 Alpha virt. eigenvalues --    0.05207   0.05849   0.05992   0.06533   0.06941
 Alpha virt. eigenvalues --    0.07321   0.07413   0.07540   0.08417   0.09074
 Alpha virt. eigenvalues --    0.09480   0.09665   0.10065   0.10317   0.10520
 Alpha virt. eigenvalues --    0.10732   0.11335   0.11947   0.12659   0.13183
 Alpha virt. eigenvalues --    0.13592   0.14088   0.14375   0.14636   0.14909
 Alpha virt. eigenvalues --    0.15231   0.15464   0.16211   0.16476   0.16860
 Alpha virt. eigenvalues --    0.17201   0.17648   0.17731   0.18058   0.18195
 Alpha virt. eigenvalues --    0.18514   0.18556   0.19248   0.19409   0.19459
 Alpha virt. eigenvalues --    0.20146   0.20446   0.20659   0.20868   0.21029
 Alpha virt. eigenvalues --    0.21321   0.21784   0.21894   0.22405   0.22706
 Alpha virt. eigenvalues --    0.22877   0.23190   0.23553   0.23896   0.24112
 Alpha virt. eigenvalues --    0.24175   0.24625   0.24892   0.25403   0.25549
 Alpha virt. eigenvalues --    0.25753   0.26046   0.26113   0.26457   0.27100
 Alpha virt. eigenvalues --    0.27326   0.27582   0.28389   0.28532   0.28836
 Alpha virt. eigenvalues --    0.29128   0.29374   0.29556   0.29822   0.30318
 Alpha virt. eigenvalues --    0.30687   0.30923   0.31356   0.31551   0.31709
 Alpha virt. eigenvalues --    0.32397   0.32768   0.33158   0.33728   0.33935
 Alpha virt. eigenvalues --    0.34543   0.34952   0.35177   0.35379   0.35902
 Alpha virt. eigenvalues --    0.36319   0.36971   0.37180   0.38659   0.39126
 Alpha virt. eigenvalues --    0.39694   0.40283   0.41265   0.41447   0.41907
 Alpha virt. eigenvalues --    0.42292   0.42665   0.43463   0.44200   0.45636
 Alpha virt. eigenvalues --    0.45941   0.47014   0.47255   0.48052   0.49249
 Alpha virt. eigenvalues --    0.49999   0.50086   0.51115   0.51646   0.52413
 Alpha virt. eigenvalues --    0.53422   0.54021   0.54411   0.55131   0.56195
 Alpha virt. eigenvalues --    0.56872   0.57637   0.58245   0.58612   0.59039
 Alpha virt. eigenvalues --    0.60241   0.60341   0.60834   0.61766   0.63346
 Alpha virt. eigenvalues --    0.64012   0.64926   0.65248   0.65778   0.66156
 Alpha virt. eigenvalues --    0.66627   0.67104   0.67754   0.68090   0.68592
 Alpha virt. eigenvalues --    0.69473   0.69772   0.69874   0.70471   0.71066
 Alpha virt. eigenvalues --    0.71284   0.72075   0.72649   0.73024   0.73469
 Alpha virt. eigenvalues --    0.73592   0.74457   0.74866   0.75389   0.75764
 Alpha virt. eigenvalues --    0.76223   0.76540   0.77199   0.77685   0.78284
 Alpha virt. eigenvalues --    0.79141   0.79304   0.79400   0.80413   0.80924
 Alpha virt. eigenvalues --    0.81557   0.81851   0.82777   0.82942   0.83965
 Alpha virt. eigenvalues --    0.84821   0.85188   0.86895   0.87727   0.89898
 Alpha virt. eigenvalues --    0.91118   0.92633   0.93402   0.94630   0.97009
 Alpha virt. eigenvalues --    0.98191   0.98303   0.99935   1.01124   1.02291
 Alpha virt. eigenvalues --    1.03775   1.06090   1.07849   1.08367   1.09746
 Alpha virt. eigenvalues --    1.10066   1.11332   1.12505   1.13019   1.15227
 Alpha virt. eigenvalues --    1.15771   1.18558   1.19228   1.19611   1.20174
 Alpha virt. eigenvalues --    1.21480   1.22944   1.23610   1.25503   1.26525
 Alpha virt. eigenvalues --    1.26979   1.28001   1.28759   1.30252   1.31529
 Alpha virt. eigenvalues --    1.32260   1.32971   1.33923   1.35130   1.36124
 Alpha virt. eigenvalues --    1.37022   1.40131   1.40637   1.41558   1.42522
 Alpha virt. eigenvalues --    1.43671   1.44028   1.45834   1.47120   1.48172
 Alpha virt. eigenvalues --    1.48982   1.49337   1.50392   1.51107   1.51263
 Alpha virt. eigenvalues --    1.52396   1.52969   1.53797   1.54916   1.55720
 Alpha virt. eigenvalues --    1.56210   1.57276   1.58076   1.58349   1.59671
 Alpha virt. eigenvalues --    1.59810   1.60488   1.61155   1.61541   1.61976
 Alpha virt. eigenvalues --    1.62630   1.63542   1.63918   1.64732   1.65482
 Alpha virt. eigenvalues --    1.66021   1.66517   1.67433   1.67703   1.68941
 Alpha virt. eigenvalues --    1.68975   1.70428   1.71222   1.71886   1.72261
 Alpha virt. eigenvalues --    1.73115   1.73345   1.74249   1.74798   1.75912
 Alpha virt. eigenvalues --    1.76235   1.77187   1.78039   1.78733   1.79208
 Alpha virt. eigenvalues --    1.80403   1.82160   1.82425   1.83709   1.84342
 Alpha virt. eigenvalues --    1.85115   1.85421   1.86147   1.86409   1.88255
 Alpha virt. eigenvalues --    1.88712   1.89746   1.90330   1.92742   1.92949
 Alpha virt. eigenvalues --    1.93749   1.94338   1.95456   1.96102   1.97089
 Alpha virt. eigenvalues --    1.98820   2.00353   2.02163   2.03259   2.03438
 Alpha virt. eigenvalues --    2.04974   2.05411   2.08510   2.08906   2.10072
 Alpha virt. eigenvalues --    2.11013   2.11357   2.13296   2.14372   2.14926
 Alpha virt. eigenvalues --    2.16987   2.18307   2.19095   2.19661   2.21170
 Alpha virt. eigenvalues --    2.21968   2.22581   2.23865   2.25071   2.26210
 Alpha virt. eigenvalues --    2.28186   2.28367   2.30190   2.31322   2.32115
 Alpha virt. eigenvalues --    2.33809   2.34617   2.36192   2.36634   2.38110
 Alpha virt. eigenvalues --    2.39600   2.41377   2.43741   2.45316   2.45769
 Alpha virt. eigenvalues --    2.47618   2.48395   2.50347   2.52481   2.53186
 Alpha virt. eigenvalues --    2.53518   2.54396   2.54837   2.56843   2.58020
 Alpha virt. eigenvalues --    2.58731   2.59226   2.60223   2.60601   2.62294
 Alpha virt. eigenvalues --    2.62851   2.63938   2.64486   2.65545   2.65923
 Alpha virt. eigenvalues --    2.67563   2.68520   2.69100   2.70031   2.71344
 Alpha virt. eigenvalues --    2.72070   2.72942   2.74225   2.74601   2.76136
 Alpha virt. eigenvalues --    2.76253   2.77001   2.77574   2.79345   2.79784
 Alpha virt. eigenvalues --    2.82752   2.84465   2.85487   2.88186   2.88964
 Alpha virt. eigenvalues --    2.89264   2.90543   2.90775   2.93126   2.94192
 Alpha virt. eigenvalues --    2.95998   2.97323   2.98977   3.00407   3.01669
 Alpha virt. eigenvalues --    3.02946   3.03702   3.05019   3.06191   3.07499
 Alpha virt. eigenvalues --    3.08027   3.09551   3.11042   3.13049   3.13411
 Alpha virt. eigenvalues --    3.15052   3.16304   3.17448   3.18838   3.20297
 Alpha virt. eigenvalues --    3.21539   3.22318   3.26057   3.26923   3.28996
 Alpha virt. eigenvalues --    3.29265   3.29916   3.30269   3.32869   3.35390
 Alpha virt. eigenvalues --    3.36664   3.37819   3.40282   3.42096   3.43266
 Alpha virt. eigenvalues --    3.46520   3.52385   3.62720   3.64623   3.65207
 Alpha virt. eigenvalues --    3.73095   3.81642   3.81746   3.82385   3.83303
 Alpha virt. eigenvalues --    3.84490   3.84690   3.84938   3.86126   3.87136
 Alpha virt. eigenvalues --    3.88151   3.91200   3.91817   3.93139   3.94035
 Alpha virt. eigenvalues --    3.98134   4.02307   4.03885   4.05162   4.14400
 Alpha virt. eigenvalues --    4.17684   4.19524   4.20928   4.28816   4.30018
 Alpha virt. eigenvalues --    4.30781   4.36941   4.39495   4.42418   4.49450
 Alpha virt. eigenvalues --    4.55382   5.11081   5.12421   5.23085   5.28618
 Alpha virt. eigenvalues --    5.30067   5.44208   5.51674   5.58305   5.67514
 Alpha virt. eigenvalues --    5.70379   5.77740   5.81237  23.76507  23.83423
 Alpha virt. eigenvalues --   23.88679  23.92100  23.93875  23.96694  23.98909
 Alpha virt. eigenvalues --   24.02530  24.03700  24.06314  24.07393  24.08543
 Alpha virt. eigenvalues --   24.09299  24.11883  24.28351  50.03967  50.08034
 Alpha virt. eigenvalues --   50.11000  50.14248
          Condensed to atoms (all electrons):
               1          2          3          4          5          6
     1  C   12.802159   3.222933  -1.423511  -0.276927   0.122997   0.140871
     2  C    3.222933  13.920874  -2.671414  -2.481529   0.963905  -0.502845
     3  C   -1.423511  -2.671414  12.278513  -3.916063   0.850100  -0.731094
     4  C   -0.276927  -2.481529  -3.916063  18.345094  -3.577137   1.654969
     5  C    0.122997   0.963905   0.850100  -3.577137   9.979561  -2.089153
     6  C    0.140871  -0.502845  -0.731094   1.654969  -2.089153   9.135005
     7  C   -3.363086  -2.066646   1.518229  -0.782003   0.469197  -1.773008
     8  C   -3.263576  -1.968716  -1.177839   1.017069  -0.527705  -0.178813
     9  C    1.479588   1.995349   0.231853  -0.609070   0.145632   0.115724
    10  C   -3.810575  -4.546627   0.504202   1.000828  -0.213545  -0.119648
    11  O   -0.211930   0.044656   0.011285   0.007837  -0.008864  -0.006197
    12  C    0.486431   0.026469  -0.298706   0.389746  -0.542537   0.318763
    13  C   -0.077761  -0.193830  -0.075771  -0.013760   0.031686  -0.049193
    14  O   -0.025655  -0.056983  -0.035739  -0.078792  -0.006822   0.009760
    15  C   -0.173231   0.645501   1.159332  -6.514844   1.200091  -0.538640
    16  C   -0.045509  -0.209962  -0.039551   0.229418   0.051575  -0.096490
    17  O   -0.046187  -0.119389  -0.005306   0.224646   0.013660  -0.019037
    18  C    0.058731   0.026286  -0.086958   0.375347  -0.566327   0.333384
    19  O    0.000056   0.000812  -0.010394   0.105828   0.010101  -0.009368
    20  H   -0.008860  -0.132755   0.391545   0.079174   0.010753   0.009575
    21  H   -0.033482  -0.053248   0.531837  -0.106115  -0.006089  -0.014525
    22  H   -0.004616  -0.021481  -0.007847   0.371854  -0.013255  -0.017910
    23  H   -0.009888  -0.027120  -0.020336  -0.116491   0.562881  -0.071342
    24  H    0.002814   0.005699   0.035359  -0.060814   0.458315  -0.072767
    25  H    0.017756   0.044728   0.005761  -0.002160  -0.017635   0.413366
    26  H   -0.044079  -0.036017   0.024017  -0.053972  -0.039541   0.464950
    27  H   -0.118694  -0.056508   0.042033  -0.052923  -0.014431  -0.103411
    28  H   -0.032170  -0.015532   0.001913   0.002467  -0.001224   0.002589
    29  H    0.018648   0.014634   0.000322  -0.002997   0.001241  -0.002040
    30  H   -0.118702  -0.008700   0.005470  -0.005709   0.001838  -0.061414
    31  H    0.009681  -0.010619  -0.000679  -0.002731   0.002974   0.044369
    32  H    0.073176   0.004107   0.000294   0.001700  -0.000277   0.007267
    33  H   -0.028859  -0.113561   0.044530   0.019169   0.000486  -0.000461
    34  H    0.012481   0.110567  -0.025024   0.000014  -0.000319   0.000658
    35  H    0.017042  -0.029665  -0.002117  -0.006585  -0.000137   0.000427
    36  H    0.008086   0.051458  -0.016405  -0.024234   0.006733  -0.006641
    37  H   -0.001148  -0.007187  -0.009446   0.076725   0.001153  -0.000426
    38  H    0.001016  -0.000626   0.037832  -0.063847  -0.003913   0.000853
    39  H   -0.001339   0.010220   0.010923  -0.035603   0.007647   0.000181
    40  H   -0.019006  -0.056755   0.015730  -0.082923   0.002925   0.006398
    41  H   -0.000424  -0.001258   0.011928   0.020254   0.009061  -0.013815
    42  H    0.008227   0.009592  -0.033299  -0.029639   0.032053   0.031603
    43  H   -0.000589  -0.000733   0.002638  -0.013096  -0.004835  -0.000168
               7          8          9         10         11         12
     1  C   -3.363086  -3.263576   1.479588  -3.810575  -0.211930   0.486431
     2  C   -2.066646  -1.968716   1.995349  -4.546627   0.044656   0.026469
     3  C    1.518229  -1.177839   0.231853   0.504202   0.011285  -0.298706
     4  C   -0.782003   1.017069  -0.609070   1.000828   0.007837   0.389746
     5  C    0.469197  -0.527705   0.145632  -0.213545  -0.008864  -0.542537
     6  C   -1.773008  -0.178813   0.115724  -0.119648  -0.006197   0.318763
     7  C   11.050207   1.445764  -0.261684  -0.183175   0.024777  -1.180472
     8  C    1.445764  10.474872  -2.758326   2.679018   0.461017  -0.185605
     9  C   -0.261684  -2.758326  12.448546  -5.962259   0.001855  -0.139553
    10  C   -0.183175   2.679018  -5.962259  16.549448  -0.136466   0.059568
    11  O    0.024777   0.461017   0.001855  -0.136466   8.281482  -0.030868
    12  C   -1.180472  -0.185605  -0.139553   0.059568  -0.030868   6.807403
    13  C    0.106470   0.211031  -1.086336   0.093825  -0.008005  -0.015835
    14  O    0.011719   0.009301  -0.070958   0.427348  -0.000408  -0.001772
    15  C    0.355268  -0.312891   0.351632  -0.082056   0.000398  -0.054672
    16  C    0.126749   0.023175  -0.117042  -0.072797  -0.000040  -0.003845
    17  O    0.022826   0.036564  -0.035504   0.071380  -0.000376   0.000273
    18  C   -0.141660   0.043976   0.039585  -0.091436   0.000683   0.010578
    19  O    0.000534   0.000603   0.000282  -0.001072  -0.000003  -0.000340
    20  H    0.005413   0.010901  -0.012176   0.053017   0.000003   0.000758
    21  H    0.014497  -0.010375   0.005334   0.000153   0.000054  -0.001206
    22  H    0.012211  -0.000851   0.000338   0.000149  -0.000003  -0.001682
    23  H    0.017444  -0.000701   0.001667  -0.006721   0.000019   0.003556
    24  H    0.012561  -0.001757   0.000805  -0.003460  -0.000003  -0.000116
    25  H   -0.104672  -0.010022  -0.001853   0.006817   0.000158  -0.012530
    26  H    0.054818   0.012091   0.006492  -0.017839   0.000003   0.002869
    27  H    0.629939   0.042581  -0.000256  -0.012611  -0.001060  -0.019827
    28  H    0.001881  -0.021091   0.470558  -0.041190  -0.003473  -0.000108
    29  H    0.006745  -0.076655   0.454361  -0.102893  -0.002392  -0.002799
    30  H    0.166426   0.048511  -0.005556   0.000528  -0.009894   0.367322
    31  H   -0.092735  -0.021711   0.005409  -0.007770  -0.004298   0.451809
    32  H   -0.144262  -0.014077   0.005722  -0.001474   0.003298   0.429303
    33  H   -0.003573  -0.006438   0.004105   0.077584   0.000047   0.000225
    34  H    0.000426  -0.002674  -0.014324  -0.147440   0.000073   0.000161
    35  H   -0.001734   0.011390   0.006130  -0.036046  -0.000091  -0.000027
    36  H    0.003610   0.013006  -0.108773   0.062154  -0.000287  -0.000420
    37  H    0.000375   0.000220   0.000219   0.000809   0.000000   0.000015
    38  H    0.000080  -0.000696   0.001101  -0.004979   0.000000  -0.000014
    39  H   -0.002126  -0.001389   0.000413   0.008656  -0.000004  -0.000104
    40  H    0.008483  -0.002015   0.006642   0.004049   0.000076  -0.000333
    41  H    0.003245   0.000184  -0.000065  -0.000237   0.000000  -0.000261
    42  H   -0.018416  -0.000440   0.000709  -0.000954   0.000002   0.001115
    43  H    0.000983   0.000038  -0.000102   0.000277   0.000000   0.000060
              13         14         15         16         17         18
     1  C   -0.077761  -0.025655  -0.173231  -0.045509  -0.046187   0.058731
     2  C   -0.193830  -0.056983   0.645501  -0.209962  -0.119389   0.026286
     3  C   -0.075771  -0.035739   1.159332  -0.039551  -0.005306  -0.086958
     4  C   -0.013760  -0.078792  -6.514844   0.229418   0.224646   0.375347
     5  C    0.031686  -0.006822   1.200091   0.051575   0.013660  -0.566327
     6  C   -0.049193   0.009760  -0.538640  -0.096490  -0.019037   0.333384
     7  C    0.106470   0.011719   0.355268   0.126749   0.022826  -0.141660
     8  C    0.211031   0.009301  -0.312891   0.023175   0.036564   0.043976
     9  C   -1.086336  -0.070958   0.351632  -0.117042  -0.035504   0.039585
    10  C    0.093825   0.427348  -0.082056  -0.072797   0.071380  -0.091436
    11  O   -0.008005  -0.000408   0.000398  -0.000040  -0.000376   0.000683
    12  C   -0.015835  -0.001772  -0.054672  -0.003845   0.000273   0.010578
    13  C    6.858268  -0.276845  -0.203484   0.109294   0.007276  -0.028323
    14  O   -0.276845   8.075088   0.089411   0.003916  -0.036709   0.008066
    15  C   -0.203484   0.089411  12.103270  -0.830182  -0.076657  -1.314629
    16  C    0.109294   0.003916  -0.830182   7.686980  -0.262526  -1.156915
    17  O    0.007276  -0.036709  -0.076657  -0.262526   8.257440  -0.007067
    18  C   -0.028323   0.008066  -1.314629  -1.156915  -0.007067   8.293444
    19  O   -0.000207   0.001170  -0.044036  -0.043182   0.027471   0.071813
    20  H   -0.005393   0.000906  -0.034145   0.011098  -0.002233  -0.006283
    21  H    0.003329   0.001103   0.033322  -0.002489  -0.000419   0.002360
    22  H   -0.000055   0.000679   0.026149  -0.003521   0.011226  -0.013711
    23  H   -0.000107   0.000106   0.036508   0.002180  -0.001053  -0.012222
    24  H   -0.000072   0.000039  -0.044629   0.003034  -0.000090   0.019719
    25  H   -0.000071  -0.000039   0.007982  -0.000831   0.000554   0.004672
    26  H    0.000660  -0.000044   0.036876   0.002198   0.000392  -0.020851
    27  H    0.001546  -0.000097   0.005763  -0.000348  -0.000411  -0.001622
    28  H   -0.011135  -0.008018   0.002812  -0.001004  -0.000612   0.001400
    29  H    0.049029   0.000428  -0.001070   0.000126  -0.000434  -0.000091
    30  H    0.000296  -0.000003   0.000589   0.000034  -0.000008   0.000021
    31  H    0.000019   0.000003   0.000436   0.000004  -0.000036  -0.000025
    32  H   -0.000083   0.000000  -0.000139   0.000010   0.000020   0.000050
    33  H    0.394169  -0.009125  -0.004541  -0.000267   0.000277  -0.000494
    34  H    0.449472  -0.006966  -0.000454   0.000127  -0.000076   0.000030
    35  H    0.397206   0.013624   0.003786  -0.000678  -0.000093   0.000206
    36  H    0.078357   0.234654  -0.034156   0.020319   0.039802   0.006815
    37  H   -0.000505  -0.000881  -0.131695   0.454770  -0.004212  -0.008308
    38  H   -0.000417   0.000962  -0.007116   0.404532   0.014320  -0.005720
    39  H    0.001349  -0.001466   0.005703   0.384550  -0.009438  -0.010621
    40  H   -0.001892   0.004737   0.242270   0.041705   0.148934  -0.082587
    41  H    0.000080   0.000100  -0.107942   0.002829   0.010767   0.446930
    42  H    0.000033  -0.000080  -0.007300  -0.002425  -0.006195   0.399275
    43  H   -0.000010  -0.000067  -0.031009  -0.013977  -0.004150   0.085950
              19         20         21         22         23         24
     1  C    0.000056  -0.008860  -0.033482  -0.004616  -0.009888   0.002814
     2  C    0.000812  -0.132755  -0.053248  -0.021481  -0.027120   0.005699
     3  C   -0.010394   0.391545   0.531837  -0.007847  -0.020336   0.035359
     4  C    0.105828   0.079174  -0.106115   0.371854  -0.116491  -0.060814
     5  C    0.010101   0.010753  -0.006089  -0.013255   0.562881   0.458315
     6  C   -0.009368   0.009575  -0.014525  -0.017910  -0.071342  -0.072767
     7  C    0.000534   0.005413   0.014497   0.012211   0.017444   0.012561
     8  C    0.000603   0.010901  -0.010375  -0.000851  -0.000701  -0.001757
     9  C    0.000282  -0.012176   0.005334   0.000338   0.001667   0.000805
    10  C   -0.001072   0.053017   0.000153   0.000149  -0.006721  -0.003460
    11  O   -0.000003   0.000003   0.000054  -0.000003   0.000019  -0.000003
    12  C   -0.000340   0.000758  -0.001206  -0.001682   0.003556  -0.000116
    13  C   -0.000207  -0.005393   0.003329  -0.000055  -0.000107  -0.000072
    14  O    0.001170   0.000906   0.001103   0.000679   0.000106   0.000039
    15  C   -0.044036  -0.034145   0.033322   0.026149   0.036508  -0.044629
    16  C   -0.043182   0.011098  -0.002489  -0.003521   0.002180   0.003034
    17  O    0.027471  -0.002233  -0.000419   0.011226  -0.001053  -0.000090
    18  C    0.071813  -0.006283   0.002360  -0.013711  -0.012222   0.019719
    19  O    8.126755   0.000022   0.000023  -0.000722  -0.000026   0.000964
    20  H    0.000022   0.448407  -0.024083  -0.006289   0.000157  -0.000267
    21  H    0.000023  -0.024083   0.408995  -0.005521   0.004111   0.000126
    22  H   -0.000722  -0.006289  -0.005521   0.468664  -0.008937  -0.001465
    23  H   -0.000026   0.000157   0.004111  -0.008937   0.464893  -0.027998
    24  H    0.000964  -0.000267   0.000126  -0.001465  -0.027998   0.477632
    25  H    0.000021  -0.000011  -0.000197  -0.000073  -0.005436  -0.005120
    26  H   -0.000090  -0.000055   0.000217   0.000227   0.004329  -0.002869
    27  H    0.000001  -0.000171   0.002855   0.000062   0.003653   0.000518
    28  H    0.000006   0.000003   0.000006  -0.000002   0.000000   0.000001
    29  H    0.000000  -0.000034   0.000001   0.000000   0.000000   0.000000
    30  H   -0.000002   0.000000   0.000007   0.000003   0.000026   0.000022
    31  H    0.000000  -0.000001  -0.000007  -0.000001  -0.000087   0.000005
    32  H    0.000000   0.000001   0.000012   0.000001   0.000090  -0.000045
    33  H    0.000000   0.003745   0.000109   0.000019  -0.000003  -0.000001
    34  H    0.000000  -0.000311   0.000009  -0.000002   0.000000   0.000000
    35  H    0.000000   0.000008   0.000129  -0.000002   0.000001   0.000000
    36  H   -0.001610  -0.000403  -0.000300  -0.000141  -0.000045  -0.000008
    37  H    0.007330  -0.000097  -0.000009  -0.000213   0.000005  -0.000030
    38  H   -0.001147   0.000191   0.000020   0.003765   0.000034   0.000139
    39  H    0.000158  -0.000745  -0.000129   0.000450   0.000011   0.000020
    40  H   -0.000867   0.000265  -0.000013  -0.000001   0.000022   0.000141
    41  H   -0.041569   0.000008  -0.000028   0.001076  -0.000220  -0.000375
    42  H   -0.042437   0.000080   0.000042  -0.000248   0.000408  -0.005175
    43  H    0.253328  -0.000004   0.000000  -0.000051   0.000000  -0.000030
              25         26         27         28         29         30
     1  C    0.017756  -0.044079  -0.118694  -0.032170   0.018648  -0.118702
     2  C    0.044728  -0.036017  -0.056508  -0.015532   0.014634  -0.008700
     3  C    0.005761   0.024017   0.042033   0.001913   0.000322   0.005470
     4  C   -0.002160  -0.053972  -0.052923   0.002467  -0.002997  -0.005709
     5  C   -0.017635  -0.039541  -0.014431  -0.001224   0.001241   0.001838
     6  C    0.413366   0.464950  -0.103411   0.002589  -0.002040  -0.061414
     7  C   -0.104672   0.054818   0.629939   0.001881   0.006745   0.166426
     8  C   -0.010022   0.012091   0.042581  -0.021091  -0.076655   0.048511
     9  C   -0.001853   0.006492  -0.000256   0.470558   0.454361  -0.005556
    10  C    0.006817  -0.017839  -0.012611  -0.041190  -0.102893   0.000528
    11  O    0.000158   0.000003  -0.001060  -0.003473  -0.002392  -0.009894
    12  C   -0.012530   0.002869  -0.019827  -0.000108  -0.002799   0.367322
    13  C   -0.000071   0.000660   0.001546  -0.011135   0.049029   0.000296
    14  O   -0.000039  -0.000044  -0.000097  -0.008018   0.000428  -0.000003
    15  C    0.007982   0.036876   0.005763   0.002812  -0.001070   0.000589
    16  C   -0.000831   0.002198  -0.000348  -0.001004   0.000126   0.000034
    17  O    0.000554   0.000392  -0.000411  -0.000612  -0.000434  -0.000008
    18  C    0.004672  -0.020851  -0.001622   0.001400  -0.000091   0.000021
    19  O    0.000021  -0.000090   0.000001   0.000006   0.000000  -0.000002
    20  H   -0.000011  -0.000055  -0.000171   0.000003  -0.000034   0.000000
    21  H   -0.000197   0.000217   0.002855   0.000006   0.000001   0.000007
    22  H   -0.000073   0.000227   0.000062  -0.000002   0.000000   0.000003
    23  H   -0.005436   0.004329   0.003653   0.000000   0.000000   0.000026
    24  H   -0.005120  -0.002869   0.000518   0.000001   0.000000   0.000022
    25  H    0.510870  -0.030069  -0.002829  -0.000002   0.000001  -0.001104
    26  H   -0.030069   0.447605   0.003914  -0.000004   0.000014   0.001791
    27  H   -0.002829   0.003914   0.448300   0.000010   0.000038   0.004989
    28  H   -0.000002  -0.000004   0.000010   0.403429  -0.018464   0.000017
    29  H    0.000001   0.000014   0.000038  -0.018464   0.426197   0.000021
    30  H   -0.001104   0.001791   0.004989   0.000017   0.000021   0.470292
    31  H    0.000538  -0.000528  -0.006989   0.000009  -0.000001  -0.028672
    32  H    0.005306  -0.000287  -0.007416  -0.000001  -0.000001  -0.028936
    33  H    0.000000   0.000000   0.000004  -0.000263   0.000307   0.000000
    34  H    0.000000   0.000000  -0.000001   0.000305   0.000637   0.000000
    35  H    0.000000  -0.000001   0.000012   0.000146  -0.000139  -0.000001
    36  H    0.000016   0.000099   0.000000   0.001563   0.000557   0.000003
    37  H    0.000000   0.000012   0.000000   0.000001   0.000000   0.000000
    38  H   -0.000001   0.000009   0.000003   0.000000   0.000000   0.000000
    39  H    0.000000   0.000038   0.000005  -0.000019   0.000001   0.000000
    40  H   -0.000065  -0.001191  -0.000014   0.000332  -0.000025  -0.000002
    41  H    0.000046   0.000057  -0.000002   0.000000   0.000000   0.000000
    42  H   -0.000315   0.000000   0.000021  -0.000002   0.000000   0.000008
    43  H   -0.000003  -0.000005   0.000000   0.000000   0.000000   0.000000
              31         32         33         34         35         36
     1  C    0.009681   0.073176  -0.028859   0.012481   0.017042   0.008086
     2  C   -0.010619   0.004107  -0.113561   0.110567  -0.029665   0.051458
     3  C   -0.000679   0.000294   0.044530  -0.025024  -0.002117  -0.016405
     4  C   -0.002731   0.001700   0.019169   0.000014  -0.006585  -0.024234
     5  C    0.002974  -0.000277   0.000486  -0.000319  -0.000137   0.006733
     6  C    0.044369   0.007267  -0.000461   0.000658   0.000427  -0.006641
     7  C   -0.092735  -0.144262  -0.003573   0.000426  -0.001734   0.003610
     8  C   -0.021711  -0.014077  -0.006438  -0.002674   0.011390   0.013006
     9  C    0.005409   0.005722   0.004105  -0.014324   0.006130  -0.108773
    10  C   -0.007770  -0.001474   0.077584  -0.147440  -0.036046   0.062154
    11  O   -0.004298   0.003298   0.000047   0.000073  -0.000091  -0.000287
    12  C    0.451809   0.429303   0.000225   0.000161  -0.000027  -0.000420
    13  C    0.000019  -0.000083   0.394169   0.449472   0.397206   0.078357
    14  O    0.000003   0.000000  -0.009125  -0.006966   0.013624   0.234654
    15  C    0.000436  -0.000139  -0.004541  -0.000454   0.003786  -0.034156
    16  C    0.000004   0.000010  -0.000267   0.000127  -0.000678   0.020319
    17  O   -0.000036   0.000020   0.000277  -0.000076  -0.000093   0.039802
    18  C   -0.000025   0.000050  -0.000494   0.000030   0.000206   0.006815
    19  O    0.000000   0.000000   0.000000   0.000000   0.000000  -0.001610
    20  H   -0.000001   0.000001   0.003745  -0.000311   0.000008  -0.000403
    21  H   -0.000007   0.000012   0.000109   0.000009   0.000129  -0.000300
    22  H   -0.000001   0.000001   0.000019  -0.000002  -0.000002  -0.000141
    23  H   -0.000087   0.000090  -0.000003   0.000000   0.000001  -0.000045
    24  H    0.000005  -0.000045  -0.000001   0.000000   0.000000  -0.000008
    25  H    0.000538   0.005306   0.000000   0.000000   0.000000   0.000016
    26  H   -0.000528  -0.000287   0.000000   0.000000  -0.000001   0.000099
    27  H   -0.006989  -0.007416   0.000004  -0.000001   0.000012   0.000000
    28  H    0.000009  -0.000001  -0.000263   0.000305   0.000146   0.001563
    29  H   -0.000001  -0.000001   0.000307   0.000637  -0.000139   0.000557
    30  H   -0.028672  -0.028936   0.000000   0.000000  -0.000001   0.000003
    31  H    0.499124  -0.021852  -0.000001   0.000000   0.000010   0.000003
    32  H   -0.021852   0.509719   0.000000   0.000000   0.000000   0.000000
    33  H   -0.000001   0.000000   0.472611  -0.025584  -0.022531  -0.001426
    34  H    0.000000   0.000000  -0.025584   0.463713  -0.022002   0.000331
    35  H    0.000010   0.000000  -0.022531  -0.022002   0.473490  -0.000161
    36  H    0.000003   0.000000  -0.001426   0.000331  -0.000161   0.372690
    37  H    0.000000   0.000000   0.000002   0.000000   0.000000   0.000013
    38  H    0.000000   0.000000   0.000008   0.000000   0.000000  -0.000647
    39  H    0.000000   0.000000  -0.000042  -0.000009  -0.000019   0.000893
    40  H    0.000000   0.000000  -0.000020  -0.000003  -0.000003  -0.003177
    41  H    0.000000   0.000000   0.000000   0.000000   0.000000  -0.000074
    42  H    0.000001   0.000002   0.000000   0.000000   0.000000   0.000167
    43  H    0.000000   0.000000   0.000000   0.000000   0.000000   0.000053
              37         38         39         40         41         42
     1  C   -0.001148   0.001016  -0.001339  -0.019006  -0.000424   0.008227
     2  C   -0.007187  -0.000626   0.010220  -0.056755  -0.001258   0.009592
     3  C   -0.009446   0.037832   0.010923   0.015730   0.011928  -0.033299
     4  C    0.076725  -0.063847  -0.035603  -0.082923   0.020254  -0.029639
     5  C    0.001153  -0.003913   0.007647   0.002925   0.009061   0.032053
     6  C   -0.000426   0.000853   0.000181   0.006398  -0.013815   0.031603
     7  C    0.000375   0.000080  -0.002126   0.008483   0.003245  -0.018416
     8  C    0.000220  -0.000696  -0.001389  -0.002015   0.000184  -0.000440
     9  C    0.000219   0.001101   0.000413   0.006642  -0.000065   0.000709
    10  C    0.000809  -0.004979   0.008656   0.004049  -0.000237  -0.000954
    11  O    0.000000   0.000000  -0.000004   0.000076   0.000000   0.000002
    12  C    0.000015  -0.000014  -0.000104  -0.000333  -0.000261   0.001115
    13  C   -0.000505  -0.000417   0.001349  -0.001892   0.000080   0.000033
    14  O   -0.000881   0.000962  -0.001466   0.004737   0.000100  -0.000080
    15  C   -0.131695  -0.007116   0.005703   0.242270  -0.107942  -0.007300
    16  C    0.454770   0.404532   0.384550   0.041705   0.002829  -0.002425
    17  O   -0.004212   0.014320  -0.009438   0.148934   0.010767  -0.006195
    18  C   -0.008308  -0.005720  -0.010621  -0.082587   0.446930   0.399275
    19  O    0.007330  -0.001147   0.000158  -0.000867  -0.041569  -0.042437
    20  H   -0.000097   0.000191  -0.000745   0.000265   0.000008   0.000080
    21  H   -0.000009   0.000020  -0.000129  -0.000013  -0.000028   0.000042
    22  H   -0.000213   0.003765   0.000450  -0.000001   0.001076  -0.000248
    23  H    0.000005   0.000034   0.000011   0.000022  -0.000220   0.000408
    24  H   -0.000030   0.000139   0.000020   0.000141  -0.000375  -0.005175
    25  H    0.000000  -0.000001   0.000000  -0.000065   0.000046  -0.000315
    26  H    0.000012   0.000009   0.000038  -0.001191   0.000057   0.000000
    27  H    0.000000   0.000003   0.000005  -0.000014  -0.000002   0.000021
    28  H    0.000001   0.000000  -0.000019   0.000332   0.000000  -0.000002
    29  H    0.000000   0.000000   0.000001  -0.000025   0.000000   0.000000
    30  H    0.000000   0.000000   0.000000  -0.000002   0.000000   0.000008
    31  H    0.000000   0.000000   0.000000   0.000000   0.000000   0.000001
    32  H    0.000000   0.000000   0.000000   0.000000   0.000000   0.000002
    33  H    0.000002   0.000008  -0.000042  -0.000020   0.000000   0.000000
    34  H    0.000000   0.000000  -0.000009  -0.000003   0.000000   0.000000
    35  H    0.000000   0.000000  -0.000019  -0.000003   0.000000   0.000000
    36  H    0.000013  -0.000647   0.000893  -0.003177  -0.000074   0.000167
    37  H    0.467948  -0.022713  -0.021369  -0.002856   0.000309  -0.000167
    38  H   -0.022713   0.470745  -0.025118  -0.000606   0.001320   0.000105
    39  H   -0.021369  -0.025118   0.480607  -0.000159  -0.000010  -0.000037
    40  H   -0.002856  -0.000606  -0.000159   0.464625  -0.000705  -0.001099
    41  H    0.000309   0.001320  -0.000010  -0.000705   0.485638  -0.037604
    42  H   -0.000167   0.000105  -0.000037  -0.001099  -0.037604   0.490682
    43  H    0.000193  -0.000056  -0.000089   0.000228  -0.001143  -0.006526
              43
     1  C   -0.000589
     2  C   -0.000733
     3  C    0.002638
     4  C   -0.013096
     5  C   -0.004835
     6  C   -0.000168
     7  C    0.000983
     8  C    0.000038
     9  C   -0.000102
    10  C    0.000277
    11  O    0.000000
    12  C    0.000060
    13  C   -0.000010
    14  O   -0.000067
    15  C   -0.031009
    16  C   -0.013977
    17  O   -0.004150
    18  C    0.085950
    19  O    0.253328
    20  H   -0.000004
    21  H    0.000000
    22  H   -0.000051
    23  H    0.000000
    24  H   -0.000030
    25  H   -0.000003
    26  H   -0.000005
    27  H    0.000000
    28  H    0.000000
    29  H    0.000000
    30  H    0.000000
    31  H    0.000000
    32  H    0.000000
    33  H    0.000000
    34  H    0.000000
    35  H    0.000000
    36  H    0.000053
    37  H    0.000193
    38  H   -0.000056
    39  H   -0.000089
    40  H    0.000228
    41  H   -0.001143
    42  H   -0.006526
    43  H    0.408187
 Mulliken charges:
               1
     1  C    0.657114
     2  C    0.291915
     3  C   -1.128148
     4  C    0.987823
     5  C   -1.302820
     6  C   -0.212306
     7  C    0.048376
     8  C    0.003052
     9  C   -0.596215
    10  C    0.003461
    11  O   -0.413062
    12  C   -0.862792
    13  C   -0.744306
    14  O   -0.275652
    15  C    0.242417
    16  C   -0.655041
    17  O   -0.249609
    18  C   -0.673470
    19  O   -0.410206
    20  H    0.208285
    21  H    0.249585
    22  H    0.211730
    23  H    0.206628
    24  H    0.209178
    25  H    0.176446
    26  H    0.183762
    27  H    0.213373
    28  H    0.264862
    29  H    0.236726
    30  H    0.200490
    31  H    0.184349
    32  H    0.178775
    33  H    0.199794
    34  H    0.206186
    35  H    0.198427
    36  H    0.297525
    37  H    0.201162
    38  H    0.200580
    39  H    0.198012
    40  H    0.308755
    41  H    0.211901
    42  H    0.218232
    43  H    0.324706
 Sum of Mulliken charges =   0.00000
 Mulliken charges with hydrogens summed into heavy atoms:
               1
     1  C    0.657114
     2  C    0.291915
     3  C   -0.670278
     4  C    1.199552
     5  C   -0.887014
     6  C    0.147902
     7  C    0.261749
     8  C    0.003052
     9  C   -0.094627
    10  C    0.003461
    11  O   -0.413062
    12  C   -0.299178
    13  C   -0.139900
    14  O    0.021873
    15  C    0.242417
    16  C   -0.055287
    17  O    0.059146
    18  C   -0.243337
    19  O   -0.085500
 Electronic spatial extent (au):  <R**2>=           4895.4415
 Charge=              0.0000 electrons
 Dipole moment (field-independent basis, Debye):
    X=             -7.4812    Y=              2.8084    Z=              3.8024  Tot=              8.8495
 Quadrupole moment (field-independent basis, Debye-Ang):
   XX=           -124.8326   YY=           -119.5475   ZZ=           -110.2935
   XY=            -17.2051   XZ=             13.6245   YZ=             -0.4821
 Traceless Quadrupole moment (field-independent basis, Debye-Ang):
   XX=             -6.6081   YY=             -1.3230   ZZ=              7.9310
   XY=            -17.2051   XZ=             13.6245   YZ=             -0.4821
 Octapole moment (field-independent basis, Debye-Ang**2):
  XXX=           -126.9576  YYY=             33.1129  ZZZ=            -16.4844  XYY=            -12.8604
  XXY=              0.6891  XXZ=             25.6272  XZZ=            -44.0313  YZZ=             -2.1902
  YYZ=              0.8616  XYZ=             24.1355
 Hexadecapole moment (field-independent basis, Debye-Ang**3):
 XXXX=          -3739.4909 YYYY=          -2212.7955 ZZZZ=           -774.4312 XXXY=           -275.9410
 XXXZ=            237.3429 YYYX=            -46.9549 YYYZ=            -10.0973 ZZZX=            103.2784
 ZZZY=             -0.4618 XXYY=           -883.9282 XXZZ=           -710.2916 YYZZ=           -478.9620
 XXYZ=            -25.9178 YYXZ=             37.9284 ZZXY=            -46.4710
 N-N= 1.649978107778D+03 E-N=-5.369870200400D+03  KE= 8.827802610262D+02
 1\1\GINC-SNODE43\SP\RmPW1PW91\6-311+G(d,p)\C15H24O4\ROOT\25-Jan-2024\0
 \\# nmr=giao mpw1pw91/6-311+g(d,p) scrf(smd,solvent=methanol,read) gue
 ss=read geom=check\\NMR calculation\\0,1\C,0,1.5694205519,0.6159019617
 ,0.1859282574\C,0,0.911843352,-0.4734650131,0.6594137828\C,0,-0.209655
 1059,-0.4786871547,1.6617350958\C,0,-1.4997846865,0.3011943566,1.27695
 89552\C,0,-1.2499447551,1.8285677412,1.2487974446\C,0,-0.2104383382,2.
 4090061447,0.2750102673\C,0,1.263065875,2.0464090959,0.5964986704\C,0,
 2.5654648988,0.1691684978,-0.808139574\C,0,2.381543398,-1.3220470133,-
 1.0407400997\C,0,1.4264969398,-1.7902579035,0.0764994953\O,0,3.4148406
 929,0.8480597211,-1.3879708683\C,0,2.2114216251,3.1103862451,0.0199248
 814\C,0,2.1446692661,-2.6414297388,1.129212104\O,0,0.3413237414,-2.590
 2860807,-0.4125238351\C,0,-2.2725768305,-0.316201501,0.07190267\C,0,-2
 .8600675957,-1.6900346115,0.4430243296\O,0,-1.3685380893,-0.4825618695
 ,-1.053003388\C,0,-3.4009358097,0.6065407901,-0.419196986\O,0,-4.00755
 24586,-0.0281949817,-1.5553745238\H,0,-0.4662324636,-1.511471293,1.910
 0855982\H,0,0.1610524675,-0.0223295876,2.5914253705\H,0,-2.1784786906,
 0.1494299205,2.1268610577\H,0,-0.9399641496,2.1072118456,2.2664714946\
 H,0,-2.2040086979,2.3444078775,1.0922938294\H,0,-0.3011965228,3.502428
 8742,0.3273551582\H,0,-0.4386324585,2.1282831352,-0.7608378735\H,0,1.3
 662207788,2.0911350479,1.6925303872\H,0,1.9055318532,-1.4647285885,-2.
 0186170469\H,0,3.347328419,-1.8377758718,-1.0637635804\H,0,2.116761456
 3,3.1984220085,-1.0677443947\H,0,3.2598330472,2.8960224518,0.247327585
 4\H,0,1.964524503,4.0852998727,0.4574475729\H,0,1.4827807204,-2.865723
 0507,1.9725350138\H,0,2.4574587912,-3.5903051461,0.678069389\H,0,3.033
 9109963,-2.1267396295,1.5076142295\H,0,-0.2961734112,-1.9691928696,-0.
 8341241661\H,0,-3.4184200262,-2.1025960353,-0.4032745948\H,0,-3.546471
 8177,-1.606266616,1.2933742135\H,0,-2.0703958923,-2.3999851029,0.70080
 75841\H,0,-1.9510347626,-0.6322553727,-1.8236334633\H,0,-4.1405153764,
 0.7696321495,0.3771430634\H,0,-2.9935681614,1.5751434442,-0.7218004562
 \H,0,-4.3704072732,0.6698838496,-2.1236026503\\Version=ES64L-G09RevD.0
 1\State=1-A\HF=-887.0123415\RMSD=4.357e-09\Dipole=-3.0009425,0.9020196
 ,1.5174779\Quadrupole=-3.4544985,-2.4455584,5.9000569,-13.1617421,9.83
 36497,0.0237427\PG=C01 [X(C15H24O4)]\\@


 ... IT CAN BE VERY DIFFICULT, IN THESE COMPLEX TIMES,
 TO UNDERSTAND JUST HOW SCIENTISTS DO WHAT THEY DO.

                     DON MOSER IN THE FEBRUARY 1979 SMITHSONIAN
 Job cpu time:       0 days  1 hours 10 minutes 53.4 seconds.
 File lengths (MBytes):  RWF=    319 Int=      0 D2E=      0 Chk=    481 Scr=      1
 Normal termination of Gaussian 09 at Thu Jan 25 17:42:46 2024.
