# Supplementary material for: New patchoulol- and guaiane-type sesquiterpenoids from Sanguisorba officinalis with anti-melanogenic activity
Source: Nat Prod Bioprospect. 2026 May 12;16(1):63. doi: 10.1007/s13659-026-00616-0 (PMC13161421; doi:10.1007/s13659-026-00616-0)
Supplement: Supplementary file 2 — Additional file 2. It includes the calculated NMR data of compound 11. [file 13659_2026_616_MOESM2_ESM.zip › New folder/11S-nmr-4.log]

 Entering Gaussian System, Link 0=/gpfs/home/zhengshan/software/Gaussian/g09/g09
 Input=DY-202A-7R_4-2.gjf
 Output=DY-202A-7R_4-2.log
 Initial command:
 /gpfs/home/zhengshan/software/Gaussian/g09/l1.exe "/gpfs/home/zhengshan/software/Gaussian/g09/scratch/zhengshan/%J/Gau-11189.inp" -scrdir="/gpfs/home/zhengshan/software/Gaussian/g09/scratch/zhengshan/%J/"
 Entering Link 1 = /gpfs/home/zhengshan/software/Gaussian/g09/l1.exe PID=     11190.
  
 Copyright (c) 1988,1990,1992,1993,1995,1998,2003,2009,2013,
            Gaussian, Inc.  All Rights Reserved.
  
 This is part of the Gaussian(R) 09 program.  It is based on
 the Gaussian(R) 03 system (copyright 2003, Gaussian, Inc.),
 the Gaussian(R) 98 system (copyright 1998, Gaussian, Inc.),
 the Gaussian(R) 94 system (copyright 1995, Gaussian, Inc.),
 the Gaussian 92(TM) system (copyright 1992, Gaussian, Inc.),
 the Gaussian 90(TM) system (copyright 1990, Gaussian, Inc.),
 the Gaussian 88(TM) system (copyright 1988, Gaussian, Inc.),
 the Gaussian 86(TM) system (copyright 1986, Carnegie Mellon
 University), and the Gaussian 82(TM) system (copyright 1983,
 Carnegie Mellon University). Gaussian is a federally registered
 trademark of Gaussian, Inc.
  
 This software contains proprietary and confidential information,
 including trade secrets, belonging to Gaussian, Inc.
  
 This software is provided under written license and may be
 used, copied, transmitted, or stored only in accord with that
 written license.
  
 The following legend is applicable only to US Government
 contracts under FAR:
  
                    RESTRICTED RIGHTS LEGEND
  
 Use, reproduction and disclosure by the US Government is
 subject to restrictions as set forth in subparagraphs (a)
 and (c) of the Commercial Computer Software - Restricted
 Rights clause in FAR 52.227-19.
  
 Gaussian, Inc.
 340 Quinnipiac St., Bldg. 40, Wallingford CT 06492
  
  
 ---------------------------------------------------------------
 Warning -- This program may not be used in any manner that
 competes with the business of Gaussian, Inc. or will provide
 assistance to any competitor of Gaussian, Inc.  The licensee
 of this program is prohibited from giving any competitor of
 Gaussian, Inc. access to this program.  By using this program,
 the user acknowledges that Gaussian, Inc. is engaged in the
 business of creating and licensing software in the field of
 computational chemistry and represents and warrants to the
 licensee that it is not a competitor of Gaussian, Inc. and that
 it will not use this program in any manner prohibited above.
 ---------------------------------------------------------------
  

 Cite this work as:
 Gaussian 09, Revision D.01,
 M. J. Frisch, G. W. Trucks, H. B. Schlegel, G. E. Scuseria, 
 M. A. Robb, J. R. Cheeseman, G. Scalmani, V. Barone, B. Mennucci, 
 G. A. Petersson, H. Nakatsuji, M. Caricato, X. Li, H. P. Hratchian, 
 A. F. Izmaylov, J. Bloino, G. Zheng, J. L. Sonnenberg, M. Hada, 
 M. Ehara, K. Toyota, R. Fukuda, J. Hasegawa, M. Ishida, T. Nakajima, 
 Y. Honda, O. Kitao, H. Nakai, T. Vreven, J. A. Montgomery, Jr., 
 J. E. Peralta, F. Ogliaro, M. Bearpark, J. J. Heyd, E. Brothers, 
 K. N. Kudin, V. N. Staroverov, T. Keith, R. Kobayashi, J. Normand, 
 K. Raghavachari, A. Rendell, J. C. Burant, S. S. Iyengar, J. Tomasi, 
 M. Cossi, N. Rega, J. M. Millam, M. Klene, J. E. Knox, J. B. Cross, 
 V. Bakken, C. Adamo, J. Jaramillo, R. Gomperts, R. E. Stratmann, 
 O. Yazyev, A. J. Austin, R. Cammi, C. Pomelli, J. W. Ochterski, 
 R. L. Martin, K. Morokuma, V. G. Zakrzewski, G. A. Voth, 
 P. Salvador, J. J. Dannenberg, S. Dapprich, A. D. Daniels, 
 O. Farkas, J. B. Foresman, J. V. Ortiz, J. Cioslowski, 
 and D. J. Fox, Gaussian, Inc., Wallingford CT, 2013.
 
 ******************************************
 Gaussian 09:  ES64L-G09RevD.01 24-Apr-2013
                25-Jan-2024 
 ******************************************
 %chk=DY-202A-7R_4.chk
 %mem=16GB
 %nprocshared=4
 Will use up to    4 processors via shared memory.
 ----------------------------------------------------------------------
 # nmr=giao mpw1pw91/6-311+g(d,p) scrf(smd,solvent=methanol,read) guess
 =read geom=check
 ----------------------------------------------------------------------
 1/29=2,38=1,40=2/1;
 2/12=2,40=1/2;
 3/5=4,6=6,7=111,11=2,14=-4,16=1,25=1,30=1,70=32203,72=3,74=-7,116=-2/1,2,8,3;
 4/5=1/1;
 5/5=2,38=6,53=3/2;
 8/6=1,10=90,11=11/1;
 10/13=100,45=16/2;
 6/7=2,8=2,9=2,10=2,28=1/1;
 99/9=1/99;
 ---------------
 NMR calculation
 ---------------
 Structure from the checkpoint file:  "DY-202A-7R_4.chk"
 Charge =  0 Multiplicity = 1
 Redundant internal coordinates found in file.
 C,0,-1.8522467543,0.653168844,-0.0115606674
 C,0,-1.062498529,-0.4196396692,0.227492449
 C,0,0.3947879088,-0.4096766248,0.5850272308
 C,0,1.2897880908,0.3447212536,-0.4347736222
 C,0,1.1310920448,1.8751395961,-0.3137119733
 C,0,-0.2113854228,2.4388440964,-0.8171966353
 C,0,-1.4903562796,2.1179285512,-0.0122643782
 C,0,-3.2289034981,0.1967306641,-0.2671743533
 C,0,-3.2861004026,-1.3113487442,-0.08592787
 C,0,-1.8108637254,-1.7429190866,0.0714158405
 O,0,-4.1850329302,0.9119628495,-0.5691267114
 C,0,-1.4557063724,2.6815409643,1.4233274883
 C,0,-1.2998118039,-2.5298827298,-1.1444784534
 O,0,-1.5768807466,-2.4964398179,1.2741808185
 C,0,2.7685429517,-0.1383339454,-0.3552290892
 C,0,3.6371232967,0.4819820398,-1.4631567988
 O,0,2.7268672009,-1.566153785,-0.5805494215
 C,0,3.4017840691,0.0979611629,1.0241014516
 O,0,4.6773081804,-0.561775007,1.0244322085
 H,0,0.5040982121,0.0590544673,1.5727156424
 H,0,0.7453653153,-1.4374558458,0.6890146328
 H,0,0.9625810525,0.050735141,-1.442620972
 H,0,1.9138017455,2.3669214538,-0.9006142604
 H,0,1.296257296,2.1804038573,0.7284132711
 H,0,-0.3623983898,2.1092096994,-1.854452719
 H,0,-0.1201450396,3.5330671211,-0.8536615909
 H,0,-2.3121899695,2.6305690983,-0.5296454682
 H,0,-3.8411402748,-1.5369937299,0.8324872502
 H,0,-3.8118222524,-1.787050716,-0.9206021039
 H,0,-0.702814154,2.183971062,2.0439877303
 H,0,-2.4278406884,2.5529913897,1.9137270238
 H,0,-1.2266341938,3.7544752548,1.4088548623
 H,0,-0.2265667229,-2.7317318558,-1.0619802369
 H,0,-1.8269180942,-3.4902046795,-1.2120566459
 H,0,-1.4802729718,-1.9790066315,-2.0739167098
 H,0,-1.9270797354,-3.3924450358,1.1296102294
 H,0,4.6137255888,-0.0126906811,-1.4857618084
 H,0,3.8123584035,1.551913231,-1.3135245384
 H,0,3.1624285302,0.3403734938,-2.4408857017
 H,0,3.5837610351,-1.8992361279,-0.2544727479
 H,0,3.5247994456,1.1721509924,1.2162012881
 H,0,2.767144543,-0.3240843589,1.8112871525
 H,0,4.9336940403,-0.7104472116,1.948768907
 Recover connectivity data from disk.
                          Input orientation:                          
 ---------------------------------------------------------------------
 Center     Atomic      Atomic             Coordinates (Angstroms)
 Number     Number       Type             X           Y           Z
 ---------------------------------------------------------------------
      1          6           0       -1.852247    0.653169   -0.011561
      2          6           0       -1.062499   -0.419640    0.227492
      3          6           0        0.394788   -0.409677    0.585027
      4          6           0        1.289788    0.344721   -0.434774
      5          6           0        1.131092    1.875140   -0.313712
      6          6           0       -0.211385    2.438844   -0.817197
      7          6           0       -1.490356    2.117929   -0.012264
      8          6           0       -3.228903    0.196731   -0.267174
      9          6           0       -3.286100   -1.311349   -0.085928
     10          6           0       -1.810864   -1.742919    0.071416
     11          8           0       -4.185033    0.911963   -0.569127
     12          6           0       -1.455706    2.681541    1.423327
     13          6           0       -1.299812   -2.529883   -1.144478
     14          8           0       -1.576881   -2.496440    1.274181
     15          6           0        2.768543   -0.138334   -0.355229
     16          6           0        3.637123    0.481982   -1.463157
     17          8           0        2.726867   -1.566154   -0.580549
     18          6           0        3.401784    0.097961    1.024101
     19          8           0        4.677308   -0.561775    1.024432
     20          1           0        0.504098    0.059054    1.572716
     21          1           0        0.745365   -1.437456    0.689015
     22          1           0        0.962581    0.050735   -1.442621
     23          1           0        1.913802    2.366921   -0.900614
     24          1           0        1.296257    2.180404    0.728413
     25          1           0       -0.362398    2.109210   -1.854453
     26          1           0       -0.120145    3.533067   -0.853662
     27          1           0       -2.312190    2.630569   -0.529645
     28          1           0       -3.841140   -1.536994    0.832487
     29          1           0       -3.811822   -1.787051   -0.920602
     30          1           0       -0.702814    2.183971    2.043988
     31          1           0       -2.427841    2.552991    1.913727
     32          1           0       -1.226634    3.754475    1.408855
     33          1           0       -0.226567   -2.731732   -1.061980
     34          1           0       -1.826918   -3.490205   -1.212057
     35          1           0       -1.480273   -1.979007   -2.073917
     36          1           0       -1.927080   -3.392445    1.129610
     37          1           0        4.613726   -0.012691   -1.485762
     38          1           0        3.812358    1.551913   -1.313525
     39          1           0        3.162429    0.340373   -2.440886
     40          1           0        3.583761   -1.899236   -0.254473
     41          1           0        3.524799    1.172151    1.216201
     42          1           0        2.767145   -0.324084    1.811287
     43          1           0        4.933694   -0.710447    1.948769
 ---------------------------------------------------------------------
                    Distance matrix (angstroms):
                    1          2          3          4          5
     1  C    0.000000
     2  C    1.353428   0.000000
     3  C    2.556310   1.500538   0.000000
     4  C    3.185378   2.560488   1.552461   0.000000
     5  C    3.238027   3.220365   2.563252   1.543380   0.000000
     6  C    2.555408   3.160174   3.232298   2.604826   1.540618
     7  C    1.508803   2.584531   3.209254   3.324452   2.649870
     8  C    1.472704   2.306061   3.771620   4.524220   4.672128
     9  C    2.433269   2.416150   3.848653   4.878834   5.451347
    10  C    2.397881   1.528227   2.627971   3.772070   4.679079
    11  O    2.412415   3.486831   4.904443   5.505768   5.408709
    12  C    2.516037   3.346932   3.699014   4.055984   3.218558
    13  C    3.423522   2.528191   3.218405   3.933581   5.099381
    14  O    3.413062   2.381857   2.952455   4.382980   5.381935
    15  C    4.700668   3.885303   2.567571   1.557686   2.595582
    16  C    5.680636   5.075201   3.937366   2.566397   3.089062
    17  O    5.120295   4.040633   2.852122   2.395389   3.802657
    18  C    5.383836   4.564243   3.080991   2.578708   3.178703
    19  O    6.721939   5.796611   4.307690   3.798198   4.506088
    20  H    2.900908   2.119670   1.098720   2.174610   2.692563
    21  H    3.407214   2.125400   1.090893   2.176109   3.482461
    22  H    3.214672   2.666736   2.155394   1.099658   2.152042
    23  H    4.232078   4.230356   3.496288   2.166955   1.094960
    24  H    3.576742   3.546107   2.746220   2.173195   1.098404
    25  H    2.781358   3.349584   3.587364   2.803325   2.158514
    26  H    3.464553   4.204856   4.228500   3.511257   2.146128
    27  H    2.095250   3.382124   4.220583   4.267124   3.531783
    28  H    3.076512   3.055380   4.390349   5.610100   6.138365
    29  H    3.258982   3.278218   4.675430   5.550397   6.181614
    30  H    2.808884   3.194967   3.171798   3.673903   3.002888
    31  H    2.765387   3.680228   4.302334   4.920638   4.252878
    32  H    3.468007   4.341174   4.543992   4.621447   3.472465
    33  H    3.899201   2.776201   2.913873   3.486730   4.860700
    34  H    4.313859   3.476350   4.201802   5.002468   6.192234
    35  H    3.364524   2.811164   3.612289   3.969854   4.977147
    36  H    4.204148   3.224731   3.818972   5.173195   6.259636
    37  H    6.665241   5.943094   4.716482   3.504409   4.131143
    38  H    5.881378   5.479597   4.374028   2.931361   2.879807
    39  H    5.580899   5.054490   4.168760   2.744319   3.317635
    40  H    6.010321   4.899921   3.618439   3.214057   4.501667
    41  H    5.539799   4.955264   3.563360   2.899247   2.926544
    42  H    5.061282   4.145323   2.671912   2.770320   3.468267
    43  H    7.193840   6.245133   4.748887   4.480257   5.124828
                    6          7          8          9         10
     6  C    0.000000
     7  C    1.544885   0.000000
     8  C    3.799344   2.603560   0.000000
     9  C    4.904342   3.871701   1.520008   0.000000
    10  C    4.564549   3.875032   2.426463   1.545100   0.000000
    11  O    4.264127   3.004285   1.231631   2.446360   3.618753
    12  C    2.574332   1.542655   3.489457   4.644498   4.640005
    13  C    5.097061   4.787522   3.453329   2.559433   1.535866
    14  O    5.531317   4.791119   3.515412   2.485109   1.438466
    15  C    3.966766   4.831829   6.007444   6.173102   4.871107
    16  C    4.365500   5.574267   6.975247   7.283119   6.081584
    17  O    4.972860   5.628533   6.219097   6.038655   4.587734
    18  C    4.682425   5.393270   6.755973   6.924314   5.609648
    19  O    6.024503   6.804090   8.046848   8.075310   6.663311
    20  H    3.447752   3.275511   4.164067   4.358292   3.295460
    21  H    4.267288   4.258051   4.402235   4.107208   2.647460
    22  H    2.733572   3.512280   4.355632   4.663387   3.633387
    23  H    2.128039   3.526961   5.617686   6.421243   5.631054
    24  H    2.174555   2.884046   5.040162   5.818375   5.047604
    25  H    1.098801   2.160098   3.793927   4.834866   4.543778
    26  H    1.098626   2.141972   4.597770   5.837898   5.616968
    27  H    2.129043   1.098132   2.613967   4.084618   4.442972
    28  H    5.630618   4.426991   2.142403   1.096573   2.177994
    29  H    5.552659   4.632833   2.168444   1.095152   2.233804
    30  H    2.914247   2.202897   3.958753   4.840162   4.532028
    31  H    3.519041   2.185772   3.309078   4.434902   4.714830
    32  H    2.777935   2.183441   4.413128   5.669070   5.687830
    33  H    5.176389   5.120378   4.268681   3.511540   2.184567
    34  H    6.157879   5.744905   4.056089   2.853908   2.168079
    35  H    4.765168   4.586435   3.325035   2.767468   2.183456
    36  H    6.382601   5.644362   4.065456   2.766845   1.963216
    37  H    5.453320   6.631029   7.939499   8.127318   6.833289
    38  H    4.150121   5.489302   7.246429   7.751992   6.662928
    39  H    4.292152   5.541327   6.752391   7.060987   5.948563
    40  H    5.791264   6.476337   7.127807   6.897029   5.406719
    41  H    4.438276   5.249325   6.983148   7.365573   6.186879
    42  H    4.838837   5.235941   6.367405   6.419960   5.098863
    43  H    6.636297   7.287920   8.506549   8.489175   7.076688
                   11         12         13         14         15
    11  O    0.000000
    12  C    3.814512   0.000000
    13  C    4.527895   5.811787   0.000000
    14  O    4.670915   5.181545   2.434707   0.000000
    15  C    7.035701   5.381379   4.784760   5.205607   0.000000
    16  C    7.884815   6.253540   5.791909   6.599231   1.538417
    17  O    7.342721   6.289066   4.178628   4.777835   1.446090
    18  C    7.794919   5.516292   5.806316   5.619658   1.536028
    19  O    9.124277   6.949251   6.656094   6.551350   2.392938
    20  H    5.225217   3.277283   4.164112   3.309101   2.980544
    21  H    5.604598   4.727586   2.955984   2.618529   2.621338
    22  H    5.291752   4.580711   3.444837   4.507547   2.116522
    23  H    6.278740   4.105274   5.862207   6.369214   2.702653
    24  H    5.773828   2.882247   5.695094   5.515945   2.952702
    25  H    4.206899   3.502389   4.785811   5.698712   4.135446
    26  H    4.845045   2.773716   6.183490   6.557800   4.698100
    27  H    2.542185   2.133135   5.294638   5.484587   5.788877
    28  H    2.842564   4.882153   3.369358   2.498500   6.859652
    29  H    2.747271   5.568986   2.629090   3.211739   6.807284
    30  H    4.535661   1.095282   5.722162   4.823157   4.816603
    31  H    3.456192   1.096386   6.038268   5.160417   6.276448
    32  H    4.554603   1.097211   6.783658   6.262168   5.850418
    33  H    5.402673   6.082028   1.095173   2.708571   4.024412
    34  H    5.035191   6.721123   1.097555   2.689138   5.752169
    35  H    4.235307   5.826837   1.095393   3.389222   4.939069
    36  H    5.148979   6.099325   2.511764   0.972813   5.902784
    37  H    8.894569   7.249806   6.436043   7.218719   2.167623
    38  H    8.057415   6.043089   6.543999   7.220061   2.205633
    39  H    7.603643   6.460679   5.461743   6.656597   2.175838
    40  H    8.267769   7.013898   5.003909   5.415317   1.943067
    41  H    7.918119   5.208320   6.523399   6.284032   2.181442
    42  H    7.451641   5.197765   5.490194   4.886529   2.174465
    43  H    9.598083   7.253007   7.192713   6.784720   3.213036
                   16         17         18         19         20
    16  C    0.000000
    17  O    2.408822   0.000000
    18  C    2.527708   2.408256   0.000000
    19  O    2.891282   2.718265   1.436041   0.000000
    20  H    4.383062   3.495505   2.949419   4.254612   0.000000
    21  H    4.083913   2.356842   3.086478   4.042214   1.754617
    22  H    2.709164   2.543659   3.469389   4.501191   3.050005
    23  H    2.615203   4.028970   3.326680   4.463187   3.664816
    24  H    3.628673   4.218616   2.976112   4.363333   2.416710
    25  H    4.335569   4.967362   5.147841   6.389114   4.086494
    26  H    4.878286   5.846548   5.265922   6.581073   4.283194
    27  H    6.393919   6.557985   6.440321   7.839598   4.354778
    28  H    8.079027   6.718351   7.427634   8.576238   4.687900
    29  H    7.805746   6.551251   7.705275   8.794873   5.315252
    30  H    5.833685   5.719646   4.715860   6.125711   2.488776
    31  H    7.244047   7.054062   6.387733   7.808697   3.864230
    32  H    6.527925   6.920766   5.911039   7.323546   4.083922
    33  H    5.041528   3.211405   5.052111   5.754113   3.906915
    34  H    6.759961   4.983747   6.724185   7.475463   5.077975
    35  H    5.711150   4.483372   6.143777   7.037337   4.624862
    36  H    7.259062   5.283863   6.371095   7.186216   4.244976
    37  H    1.094972   2.606318   2.789348   2.570333   5.123326
    38  H    1.094463   3.381994   2.783351   3.268311   4.637197
    39  H    1.096057   2.699150   3.481694   3.888079   4.822329
    40  H    2.670948   0.975468   2.378374   2.149476   4.081402
    41  H    2.769099   3.370953   1.098143   2.090825   3.238938
    42  H    3.482612   2.695411   1.095697   2.079510   2.307616
    43  H    3.839820   3.464068   1.963487   0.970688   4.511637
                   21         22         23         24         25
    21  H    0.000000
    22  H    2.608786   0.000000
    23  H    4.285493   2.561896   0.000000
    24  H    3.659774   3.059447   1.752107   0.000000
    25  H    4.502799   2.482437   2.481393   3.070408   0.000000
    26  H    5.275894   3.694023   2.345003   2.517708   1.757168
    27  H    5.232839   4.267692   4.250427   3.847889   2.414253
    28  H    4.589829   5.547318   7.166837   6.342139   5.711050
    29  H    4.845724   5.142459   7.073801   6.674760   5.286913
    30  H    4.128911   4.413692   3.943454   2.393123   3.913989
    31  H    5.243360   5.387144   5.177354   3.925901   4.319974
    32  H    5.600277   5.161518   4.137788   3.050522   3.755393
    33  H    2.384488   3.049768   5.532041   5.445510   4.907258
    34  H    3.800591   4.513615   6.956717   6.758361   5.823309
    35  H    3.588946   3.238197   5.637683   5.732615   4.243975
    36  H    3.340370   5.178996   7.214186   6.450388   6.451439
    37  H    4.660882   3.651950   3.646168   4.551684   5.422196
    38  H    4.727889   3.223574   2.106953   3.300799   4.246384
    39  H    4.335798   2.433054   2.835208   4.112513   3.987115
    40  H    3.026533   3.476301   4.626701   4.779351   5.848055
    41  H    3.848796   3.858999   2.916110   2.494175   5.041558
    42  H    2.566453   3.739633   3.914603   3.099772   5.399315
    43  H    4.433691   5.277373   5.168068   4.803877   7.103770
                   26         27         28         29         30
    26  H    0.000000
    27  H    2.392603   0.000000
    28  H    6.511100   4.643455   0.000000
    29  H    6.475849   4.681571   1.771076   0.000000
    30  H    3.248990   3.068082   5.016214   5.850106   0.000000
    31  H    3.734226   2.447338   4.460322   5.365146   1.768859
    32  H    2.528304   2.489855   5.930218   6.543552   1.773207
    33  H    6.269165   5.778190   4.252240   3.710319   5.834208
    34  H    7.236565   6.177786   3.471640   2.631639   6.637899
    35  H    5.807058   4.932043   3.770445   2.608276   5.906942
    36  H    7.427052   6.259244   2.682277   3.214485   5.781983
    37  H    5.948233   7.474576   8.898457   8.628883   6.749078
    38  H    4.427305   6.268019   8.527764   8.332539   5.662082
    39  H    4.846428   6.234523   7.955467   7.448313   6.201052
    40  H    6.602111   7.440235   7.512780   7.426370   6.350609
    41  H    4.810808   6.264616   7.857720   8.194438   4.425125
    42  H    5.505998   6.325313   6.789597   7.272296   4.287786
    43  H    7.169541   8.355104   8.884086   9.266953   6.336951
                   31         32         33         34         35
    31  H    0.000000
    32  H    1.772387   0.000000
    33  H    6.452034   7.012563   0.000000
    34  H    6.830216   7.727542   1.777337   0.000000
    35  H    6.110499   6.713184   1.778311   1.773890   0.000000
    36  H    6.017792   7.186590   2.851553   2.345846   3.529877
    37  H    8.229393   7.528622   5.567873   7.324610   6.430330
    38  H    7.096294   6.136292   5.892861   7.565361   6.407616
    39  H    7.423573   6.763170   4.777499   6.409129   5.202775
    40  H    7.788631   7.607300   3.982928   5.720454   5.381559
    41  H    6.150381   5.411251   5.873939   7.501658   6.767970
    42  H    5.939354   5.722488   4.797368   6.345891   5.989502
    43  H    8.052543   7.627364   6.307019   7.963903   7.676602
                   36         37         38         39         40
    36  H    0.000000
    37  H    7.813133   0.000000
    38  H    7.959694   1.766307   0.000000
    39  H    7.251584   1.772901   1.777971   0.000000
    40  H    5.874923   2.477086   3.617220   3.158128   0.000000
    41  H    7.110979   3.144871   2.574184   3.767951   3.405845
    42  H    5.649359   3.791749   3.791607   4.321889   2.723110
    43  H    7.411771   3.519268   4.125315   4.848781   2.844259
                   41         42         43
    41  H    0.000000
    42  H    1.779575   0.000000
    43  H    2.462888   2.205020   0.000000
 Stoichiometry    C15H24O4
 Framework group  C1[X(C15H24O4)]
 Deg. of freedom   123
 Full point group                 C1      NOp   1
 Largest Abelian subgroup         C1      NOp   1
 Largest concise Abelian subgroup C1      NOp   1
                         Standard orientation:                         
 ---------------------------------------------------------------------
 Center     Atomic      Atomic             Coordinates (Angstroms)
 Number     Number       Type             X           Y           Z
 ---------------------------------------------------------------------
      1          6           0       -1.898424    0.632690    0.007782
      2          6           0       -1.101398   -0.435208    0.244658
      3          6           0        0.358073   -0.416448    0.592807
      4          6           0        1.242453    0.339952   -0.434746
      5          6           0        1.076298    1.869821   -0.316800
      6          6           0       -0.272390    2.424936   -0.813180
      7          6           0       -1.544436    2.099363    0.000804
      8          6           0       -3.274211    0.168174   -0.237761
      9          6           0       -3.322127   -1.339690   -0.052083
     10          6           0       -1.843612   -1.762906    0.096957
     11          8           0       -4.236091    0.877437   -0.535502
     12          6           0       -1.503632    2.667075    1.434618
     13          6           0       -1.336124   -2.550436   -1.120063
     14          8           0       -1.597881   -2.511870    1.300225
     15          6           0        2.724265   -0.134942   -0.363388
     16          6           0        3.582384    0.486995   -1.478535
     17          8           0        2.688836   -1.563576   -0.584582
     18          6           0        3.365042    0.108516    1.011209
     19          8           0        4.644075   -0.544363    1.005137
     20          1           0        0.471178    0.055560    1.578506
     21          1           0        0.714837   -1.442043    0.697317
     22          1           0        0.910388    0.041461   -1.439677
     23          1           0        1.852576    2.364190   -0.910036
     24          1           0        1.246485    2.178815    0.723417
     25          1           0       -0.428263    2.091662   -1.848553
     26          1           0       -0.187277    3.519529   -0.853183
     27          1           0       -2.372312    2.606170   -0.512675
     28          1           0       -3.870054   -1.565799    0.870480
     29          1           0       -3.850613   -1.820485   -0.882080
     30          1           0       -0.744115    2.175250    2.051775
     31          1           0       -2.471901    2.534651    1.931589
     32          1           0       -1.280437    3.741179    1.415780
     33          1           0       -0.261302   -2.746297   -1.043908
     34          1           0       -1.858475   -3.513754   -1.181666
     35          1           0       -1.525494   -2.003078   -2.049807
     36          1           0       -1.944170   -3.410133    1.160323
     37          1           0        4.561471   -0.002490   -1.506070
     38          1           0        3.752811    1.558256   -1.332918
     39          1           0        3.102210    0.340170   -2.452812
     40          1           0        3.549580   -1.891163   -0.263112
     41          1           0        3.483499    1.183872    1.199616
     42          1           0        2.737735   -0.314776    1.803586
     43          1           0        4.907169   -0.689130    1.928208
 ---------------------------------------------------------------------
 Rotational constants (GHZ):      0.5813089      0.2526297      0.2045040
 Standard basis: 6-311+G(d,p) (5D, 7F)
 There are   581 symmetry adapted cartesian basis functions of A   symmetry.
 There are   562 symmetry adapted basis functions of A   symmetry.
   562 basis functions,   876 primitive gaussians,   581 cartesian basis functions
    73 alpha electrons       73 beta electrons
       nuclear repulsion energy      1597.1228924340 Hartrees.
 NAtoms=   43 NActive=   43 NUniq=   43 SFac= 1.00D+00 NAtFMM=   60 NAOKFM=F Big=F
 Integral buffers will be    131072 words long.
 Raffenetti 2 integral format.
 Two-electron integral symmetry is turned on.
 Using the following non-standard input for PCM:
 --- end of non-standard input.
 ------------------------------------------------------------------------------
 Polarizable Continuum Model (PCM)
 =================================
 Model                : PCM (using non-symmetric T matrix).
 Atomic radii         : SMD-Coulomb.
 Polarization charges : Total charges.
 Charge compensation  : None.
 Solution method      : On-the-fly selection.
 Cavity type          : VdW (van der Waals Surface) (Alpha=1.000).
 Cavity algorithm     : GePol (No added spheres)
                        Default sphere list used, NSphG=   43.
                        Lebedev-Laikov grids with approx.  5.0 points / Ang**2.
                        Smoothing algorithm: Karplus/York (Gamma=1.0000).
                        Polarization charges: spherical gaussians, with
                                              point-specific exponents (IZeta= 3).
                        Self-potential: point-specific (ISelfS= 7).
                        Self-field    : sphere-specific E.n sum rule (ISelfD= 2).
 Solvent              : Methanol, Eps=  32.613000 Eps(inf)=   1.765709
 ------------------------------------------------------------------------------
 ------------------------------------------------------------------------------
 Atomic radii for non-electrostatic terms: SMD-CDS.
 ------------------------------------------------------------------------------
 Nuclear repulsion after PCM non-electrostatic terms =     1597.1243043553 Hartrees.
 One-electron integrals computed using PRISM.
 NBasis=   562 RedAO= T EigKep=  1.50D-06  NBF=   562
 NBsUse=   560 1.00D-06 EigRej=  7.32D-07 NBFU=   560
 Initial guess from the checkpoint file:  "DY-202A-7R_4.chk"
 B after Tr=     0.000000    0.000000    0.000000
         Rot=    1.000000    0.000000    0.000000    0.000000 Ang=   0.00 deg.
 Requested convergence on RMS density matrix=1.00D-08 within 128 cycles.
 Requested convergence on MAX density matrix=1.00D-06.
 Requested convergence on             energy=1.00D-06.
 No special actions if energy rises.
 Inv3:  Mode=1 IEnd=    21967308.
 Iteration    1 A*A^-1 deviation from unit magnitude is 6.77D-15 for   2698.
 Iteration    1 A*A^-1 deviation from orthogonality  is 3.14D-15 for   1862   1139.
 Iteration    1 A^-1*A deviation from unit magnitude is 6.77D-15 for   2698.
 Iteration    1 A^-1*A deviation from orthogonality  is 4.24D-12 for   2247   2244.
 Error on total polarization charges =  0.06985
 SCF Done:  E(RmPW1PW91) =  -887.017596622     A.U. after   13 cycles
            NFock= 13  Conv=0.35D-08     -V/T= 2.0048
 SMD-CDS (non-electrostatic) energy       (kcal/mol) =       0.89
 (included in total energy above)
 DoSCS=F DFT=T ScalE2(SS,OS)=  1.000000  1.000000
 Range of M.O.s used for correlation:     1   560
 NBasis=   562 NAE=    73 NBE=    73 NFC=     0 NFV=     0
 NROrb=    560 NOA=    73 NOB=    73 NVA=   487 NVB=   487

 **** Warning!!: The largest alpha MO coefficient is  0.11032836D+03

 NEqPCM:  Using equilibrium solvation (IEInf=0, Eps=  32.6130, EpsInf=   1.7657)
          Differentiating once with respect to magnetic field using GIAOs.
          Electric field/nuclear overlap derivatives assumed to be zero.
 FoFJK:  IHMeth= 1 ICntrl=    6127 DoSepK=F KAlg= 0 I1Cent=   0 FoldK=F
 IRaf=         1 NMat=   1 IRICut=       1 DoRegI=T DoRafI=F ISym2E= 0.
          There are     3 degrees of freedom in the 1st order CPHF.  IDoFFX=0 NUNeed=     3.
      3 vectors produced by pass  0 Test12= 1.19D-12 3.33D-08 XBig12= 2.69D+02 2.72D+00.
 AX will form     3 AO Fock derivatives at one time.
      3 vectors produced by pass  1 Test12= 1.19D-12 3.33D-08 XBig12= 7.67D-01 2.15D-01.
      3 vectors produced by pass  2 Test12= 1.19D-12 3.33D-08 XBig12= 4.35D-03 3.45D-02.
      3 vectors produced by pass  3 Test12= 1.19D-12 3.33D-08 XBig12= 3.27D-05 1.63D-03.
      3 vectors produced by pass  4 Test12= 1.19D-12 3.33D-08 XBig12= 1.64D-07 1.20D-04.
      3 vectors produced by pass  5 Test12= 1.19D-12 3.33D-08 XBig12= 7.30D-10 5.16D-06.
      3 vectors produced by pass  6 Test12= 1.19D-12 3.33D-08 XBig12= 2.50D-12 5.16D-07.
 InvSVY:  IOpt=1 It=  1 EMax= 7.11D-15
 Solved reduced A of dimension    21 with     3 vectors.
 Calculating GIAO nuclear magnetic shielding tensors.
 SCF GIAO Magnetic shielding tensor (ppm):
      1  C    Isotropic =    33.9135   Anisotropy =   142.6817
   XX=   -29.1590   YX=   -28.1048   ZX=   -33.7408
   XY=   -27.0040   YY=     9.2767   ZY=     2.5503
   XZ=   -33.5421   YZ=    -3.3836   ZZ=   121.6227
   Eigenvalues:   -48.9196    21.6254   129.0346
      2  C    Isotropic =    -7.3486   Anisotropy =   203.5687
   XX=   -72.5450   YX=   -43.2979   ZX=   -45.5096
   XY=   -36.1416   YY=   -63.9972   ZY=    -6.8426
   XZ=   -58.9838   YZ=     0.5747   ZZ=   114.4964
   Eigenvalues:  -115.9076   -34.5020   128.3639
      3  C    Isotropic =   156.3775   Anisotropy =    23.0342
   XX=   158.6918   YX=     7.1882   ZX=    -7.7414
   XY=     2.5524   YY=   143.7651   ZY=    -3.8546
   XZ=    -4.2079   YZ=    -7.2645   ZZ=   166.6755
   Eigenvalues:   141.7205   155.6783   171.7336
      4  C    Isotropic =   137.4147   Anisotropy =    25.8025
   XX=   150.7512   YX=    -8.9932   ZX=     4.5368
   XY=    -4.6517   YY=   127.2747   ZY=     1.5724
   XZ=     8.6885   YZ=    -1.8085   ZZ=   134.2183
   Eigenvalues:   125.0975   132.5303   154.6164
      5  C    Isotropic =   158.0518   Anisotropy =    24.9559
   XX=   153.2973   YX=    -3.2759   ZX=     0.9548
   XY=     0.1779   YY=   174.4090   ZY=    -3.9985
   XZ=    -4.7239   YZ=    -0.6173   ZZ=   146.4493
   Eigenvalues:   145.7246   153.7418   174.6891
      6  C    Isotropic =   151.9791   Anisotropy =    15.8054
   XX=   153.3049   YX=    -3.8919   ZX=    -9.1635
   XY=    -4.4572   YY=   149.5770   ZY=    -1.0919
   XZ=    -6.2783   YZ=     5.5856   ZZ=   153.0555
   Eigenvalues:   144.9326   148.4887   162.5160
      7  C    Isotropic =   156.4364   Anisotropy =    14.7625
   XX=   152.4442   YX=     2.8265   ZX=    -5.3978
   XY=     3.6048   YY=   156.1428   ZY=     0.8468
   XZ=   -12.1069   YZ=     4.0553   ZZ=   160.7222
   Eigenvalues:   145.3916   157.6396   166.2781
      8  C    Isotropic =   -30.4082   Anisotropy =   156.3006
   XX=   -76.8223   YX=   -11.4371   ZX=   -32.2584
   XY=   -16.9381   YY=   -80.2196   ZY=    17.1406
   XZ=   -26.6514   YZ=    14.0863   ZZ=    65.8172
   Eigenvalues:   -93.3135   -71.7033    73.7921
      9  C    Isotropic =   131.3299   Anisotropy =    32.3896
   XX=   139.1707   YX=   -16.0049   ZX=    -7.3864
   XY=   -12.5363   YY=   138.0668   ZY=    -0.2774
   XZ=     1.5676   YZ=    -3.1513   ZZ=   116.7524
   Eigenvalues:   115.5293   125.5375   152.9230
     10  C    Isotropic =   105.1429   Anisotropy =    37.9700
   XX=    99.5910   YX=     1.4743   ZX=    -2.5745
   XY=     1.1829   YY=   103.6557   ZY=   -19.9397
   XZ=     3.6285   YZ=   -24.3085   ZZ=   112.1821
   Eigenvalues:    85.2587    99.7139   130.4563
     11  O    Isotropic =  -159.7790   Anisotropy =   787.8936
   XX=  -467.5042   YX=   143.6178   ZX=  -200.5716
   XY=   101.3819   YY=  -324.6381   ZY=   114.5123
   XZ=  -162.6872   YZ=   126.3918   ZZ=   312.8054
   Eigenvalues:  -590.2892  -254.5311   365.4834
     12  C    Isotropic =   171.2587   Anisotropy =    27.6935
   XX=   154.2977   YX=     3.6522   ZX=    -3.9848
   XY=     6.6096   YY=   177.3994   ZY=     8.1348
   XZ=    -7.1662   YZ=    11.1805   ZZ=   182.0788
   Eigenvalues:   151.2448   172.8102   189.7210
     13  C    Isotropic =   160.0058   Anisotropy =    39.8032
   XX=   145.2182   YX=    -8.6527   ZX=    -9.2035
   XY=   -10.6733   YY=   156.9576   ZY=    14.0925
   XZ=    -5.8275   YZ=    10.7024   ZZ=   177.8418
   Eigenvalues:   139.7741   153.7021   186.5413
     14  O    Isotropic =   247.7074   Anisotropy =    59.0572
   XX=   224.3566   YX=    11.8514   ZX=   -16.6398
   XY=     2.4538   YY=   246.0326   ZY=   -22.6454
   XZ=    -3.3585   YZ=   -20.3737   ZZ=   272.7329
   Eigenvalues:   221.8256   234.2177   287.0788
     15  C    Isotropic =   107.7037   Anisotropy =    43.1375
   XX=    98.1976   YX=    -6.4346   ZX=    -4.5374
   XY=     2.9666   YY=   135.6419   ZY=     8.6493
   XZ=    -4.0490   YZ=     2.7318   ZZ=    89.2715
   Eigenvalues:    87.0901    99.5589   136.4620
     16  C    Isotropic =   163.1925   Anisotropy =    37.9263
   XX=   155.6410   YX=    14.1395   ZX=   -14.7768
   XY=    13.1830   YY=   161.9063   ZY=    -4.0236
   XZ=   -14.5349   YZ=   -12.5482   ZZ=   172.0300
   Eigenvalues:   142.8691   158.2317   188.4766
     17  O    Isotropic =   263.9149   Anisotropy =    50.9687
   XX=   255.0736   YX=    11.9319   ZX=     1.5891
   XY=     2.6923   YY=   292.9176   ZY=    -8.5265
   XZ=    -8.4548   YZ=   -18.6420   ZZ=   243.7537
   Eigenvalues:   240.0881   253.7626   297.8941
     18  C    Isotropic =   119.3122   Anisotropy =    45.7728
   XX=   142.3311   YX=   -11.6577   ZX=    11.5290
   XY=   -21.1915   YY=   110.9262   ZY=     2.2008
   XZ=     1.8893   YZ=     5.8365   ZZ=   104.6793
   Eigenvalues:    97.7535   110.3557   149.8274
     19  O    Isotropic =   320.6641   Anisotropy =    78.4613
   XX=   313.2789   YX=   -13.5297   ZX=    15.1346
   XY=     4.2502   YY=   283.9934   ZY=    -4.8268
   XZ=    26.7617   YZ=    -9.7807   ZZ=   364.7200
   Eigenvalues:   283.0326   305.9880   372.9717
     20  H    Isotropic =    29.3733   Anisotropy =     4.8204
   XX=    29.0890   YX=     0.0928   ZX=    -0.6873
   XY=    -0.8061   YY=    26.7585   ZY=     0.4125
   XZ=     0.9403   YZ=     2.2923   ZZ=    32.2726
   Eigenvalues:    26.3922    29.1409    32.5869
     21  H    Isotropic =    28.3634   Anisotropy =     7.5423
   XX=    31.8812   YX=     1.4354   ZX=    -1.5813
   XY=     1.7479   YY=    30.6411   ZY=    -1.4034
   XZ=    -1.0349   YZ=    -2.2898   ZZ=    22.5680
   Eigenvalues:    22.0721    29.6265    33.3917
     22  H    Isotropic =    30.2464   Anisotropy =     1.9839
   XX=    31.1953   YX=     0.1186   ZX=     0.9732
   XY=     0.2607   YY=    28.4073   ZY=     1.4537
   XZ=    -0.8998   YZ=     0.8018   ZZ=    31.1367
   Eigenvalues:    27.9930    31.1773    31.5690
     23  H    Isotropic =    29.8673   Anisotropy =     8.0918
   XX=    33.7903   YX=    -0.2048   ZX=    -3.0309
   XY=     0.7325   YY=    31.7047   ZY=    -3.5262
   XZ=    -3.4592   YZ=    -2.8028   ZZ=    24.1071
   Eigenvalues:    22.1940    32.1462    35.2618
     24  H    Isotropic =    30.0171   Anisotropy =     4.4368
   XX=    30.8858   YX=    -1.4568   ZX=     2.2910
   XY=    -1.5120   YY=    29.9440   ZY=     3.5478
   XZ=     1.0683   YZ=     3.1975   ZZ=    29.2217
   Eigenvalues:    25.2926    31.7838    32.9750
     25  H    Isotropic =    30.2436   Anisotropy =     7.2608
   XX=    29.6937   YX=    -1.0023   ZX=     0.6044
   XY=    -1.1227   YY=    26.2282   ZY=    -1.4696
   XZ=    -0.2171   YZ=    -1.4994   ZZ=    34.8090
   Eigenvalues:    25.7182    29.9286    35.0842
     26  H    Isotropic =    29.9181   Anisotropy =     9.8191
   XX=    28.9837   YX=    -0.6718   ZX=    -0.6885
   XY=    -0.9926   YY=    35.3335   ZY=    -3.3106
   XZ=    -1.3246   YZ=    -3.6383   ZZ=    25.4371
   Eigenvalues:    24.0414    29.2487    36.4641
     27  H    Isotropic =    28.8728   Anisotropy =     9.2966
   XX=    33.3373   YX=    -1.2343   ZX=     2.8848
   XY=    -2.5692   YY=    26.3850   ZY=    -1.3614
   XZ=     2.9791   YZ=    -1.4164   ZZ=    26.8962
   Eigenvalues:    25.1849    26.3631    35.0706
     28  H    Isotropic =    29.0550   Anisotropy =     6.7025
   XX=    31.9429   YX=     0.1591   ZX=    -2.7016
   XY=     0.0928   YY=    27.1394   ZY=    -0.6716
   XZ=    -2.8727   YZ=    -2.5450   ZZ=    28.0828
   Eigenvalues:    25.4522    28.1895    33.5234
     29  H    Isotropic =    29.0126   Anisotropy =     5.8118
   XX=    31.5684   YX=    -0.4939   ZX=     2.0176
   XY=     0.2575   YY=    27.8684   ZY=     1.8097
   XZ=     2.8773   YZ=     2.4894   ZZ=    27.6009
   Eigenvalues:    25.0059    29.1447    32.8871
     30  H    Isotropic =    30.3891   Anisotropy =     5.1020
   XX=    29.9193   YX=    -3.3089   ZX=     0.8522
   XY=    -2.7605   YY=    28.5395   ZY=     0.6395
   XZ=     2.9419   YZ=     1.0123   ZZ=    32.7085
   Eigenvalues:    25.6349    31.7420    33.7904
     31  H    Isotropic =    30.8100   Anisotropy =     9.7615
   XX=    32.6552   YX=    -0.7411   ZX=    -4.0937
   XY=    -0.1026   YY=    27.8919   ZY=     1.6504
   XZ=    -5.2897   YZ=     2.6770   ZZ=    31.8831
   Eigenvalues:    26.2736    28.8389    37.3177
     32  H    Isotropic =    30.8985   Anisotropy =    11.0868
   XX=    27.1724   YX=    -0.0644   ZX=    -1.0808
   XY=     0.2542   YY=    37.0961   ZY=     2.6675
   XZ=    -0.1340   YZ=     4.1909   ZZ=    28.4271
   Eigenvalues:    26.5973    27.8086    38.2897
     33  H    Isotropic =    29.8882   Anisotropy =     6.4921
   XX=    34.1359   YX=     0.4778   ZX=     0.0898
   XY=    -0.5261   YY=    29.0856   ZY=     2.0990
   XZ=    -1.4776   YZ=     3.5250   ZZ=    26.4432
   Eigenvalues:    24.6229    30.8255    34.2163
     34  H    Isotropic =    30.0979   Anisotropy =     9.2965
   XX=    28.5331   YX=     1.9785   ZX=     0.3243
   XY=     2.9187   YY=    34.0022   ZY=     2.6303
   XZ=     0.5208   YZ=     4.3003   ZZ=    27.7584
   Eigenvalues:    26.0209    27.9772    36.2955
     35  H    Isotropic =    30.6553   Anisotropy =     8.1589
   XX=    27.7324   YX=     0.3628   ZX=     0.5199
   XY=     0.3405   YY=    28.2031   ZY=    -0.3286
   XZ=     0.9425   YZ=     0.3456   ZZ=    36.0304
   Eigenvalues:    27.4957    28.3756    36.0946
     36  H    Isotropic =    29.4223   Anisotropy =    17.2418
   XX=    24.1283   YX=     5.3899   ZX=     0.7684
   XY=     5.1763   YY=    38.7255   ZY=    -2.3763
   XZ=     0.3185   YZ=    -3.6886   ZZ=    25.4129
   Eigenvalues:    21.7684    25.5816    40.9168
     37  H    Isotropic =    30.0752   Anisotropy =     8.2337
   XX=    34.2990   YX=    -1.7726   ZX=    -2.3496
   XY=    -0.9319   YY=    26.3500   ZY=    -1.4767
   XZ=    -2.9926   YZ=    -0.9377   ZZ=    29.5766
   Eigenvalues:    25.3798    29.2813    35.5643
     38  H    Isotropic =    30.2525   Anisotropy =     9.0112
   XX=    29.9584   YX=     2.8822   ZX=    -2.0402
   XY=     2.1808   YY=    34.5323   ZY=    -1.2337
   XZ=    -2.2918   YZ=    -2.1533   ZZ=    26.2667
   Eigenvalues:    25.2373    29.2602    36.2599
     39  H    Isotropic =    30.8272   Anisotropy =     7.8933
   XX=    29.4103   YX=     0.0378   ZX=    -1.2732
   XY=     0.3734   YY=    27.0705   ZY=    -0.3151
   XZ=    -0.1808   YZ=    -0.2219   ZZ=    36.0009
   Eigenvalues:    27.0478    29.3445    36.0894
     40  H    Isotropic =    28.2454   Anisotropy =    17.1923
   XX=    34.1716   YX=    -6.2050   ZX=     5.8915
   XY=    -6.4374   YY=    29.1586   ZY=     0.2637
   XZ=     6.3877   YZ=     1.3871   ZZ=    21.4062
   Eigenvalues:    17.9133    27.1161    39.7070
     41  H    Isotropic =    27.9592   Anisotropy =     4.7418
   XX=    29.3065   YX=    -2.4453   ZX=     2.6256
   XY=    -1.0554   YY=    29.4088   ZY=     2.9445
   XZ=     2.4707   YZ=     2.4355   ZZ=    25.1621
   Eigenvalues:    22.4840    30.2731    31.1204
     42  H    Isotropic =    27.9243   Anisotropy =     7.9121
   XX=    32.9114   YX=    -1.0664   ZX=    -0.6819
   XY=    -2.4482   YY=    22.4224   ZY=    -0.5647
   XZ=     0.3213   YZ=    -0.7701   ZZ=    28.4391
   Eigenvalues:    22.0617    28.5123    33.1990
     43  H    Isotropic =    29.7597   Anisotropy =    22.0422
   XX=    28.0121   YX=    -3.5022   ZX=     7.7874
   XY=    -4.3551   YY=    21.4730   ZY=    -3.6220
   XZ=     7.1810   YZ=    -3.3165   ZZ=    39.7939
   Eigenvalues:    19.6312    25.1933    44.4545
 End of Minotr F.D. properties file   721 does not exist.
 End of Minotr F.D. properties file   722 does not exist.
 End of Minotr F.D. properties file   788 does not exist.

 **********************************************************************

            Population analysis using the SCF density.

 **********************************************************************

 Orbital symmetries:
       Occupied  (A) (A) (A) (A) (A) (A) (A) (A) (A) (A) (A) (A)
                 (A) (A) (A) (A) (A) (A) (A) (A) (A) (A) (A) (A)
                 (A) (A) (A) (A) (A) (A) (A) (A) (A) (A) (A) (A)
                 (A) (A) (A) (A) (A) (A) (A) (A) (A) (A) (A) (A)
                 (A) (A) (A) (A) (A) (A) (A) (A) (A) (A) (A) (A)
                 (A) (A) (A) (A) (A) (A) (A) (A) (A) (A) (A) (A)
                 (A)
       Virtual   (A) (A) (A) (A) (A) (A) (A) (A) (A) (A) (A) (A)
                 (A) (A) (A) (A) (A) (A) (A) (A) (A) (A) (A) (A)
                 (A) (A) (A) (A) (A) (A) (A) (A) (A) (A) (A) (A)
                 (A) (A) (A) (A) (A) (A) (A) (A) (A) (A) (A) (A)
                 (A) (A) (A) (A) (A) (A) (A) (A) (A) (A) (A) (A)
                 (A) (A) (A) (A) (A) (A) (A) (A) (A) (A) (A) (A)
                 (A) (A) (A) (A) (A) (A) (A) (A) (A) (A) (A) (A)
                 (A) (A) (A) (A) (A) (A) (A) (A) (A) (A) (A) (A)
                 (A) (A) (A) (A) (A) (A) (A) (A) (A) (A) (A) (A)
                 (A) (A) (A) (A) (A) (A) (A) (A) (A) (A) (A) (A)
                 (A) (A) (A) (A) (A) (A) (A) (A) (A) (A) (A) (A)
                 (A) (A) (A) (A) (A) (A) (A) (A) (A) (A) (A) (A)
                 (A) (A) (A) (A) (A) (A) (A) (A) (A) (A) (A) (A)
                 (A) (A) (A) (A) (A) (A) (A) (A) (A) (A) (A) (A)
                 (A) (A) (A) (A) (A) (A) (A) (A) (A) (A) (A) (A)
                 (A) (A) (A) (A) (A) (A) (A) (A) (A) (A) (A) (A)
                 (A) (A) (A) (A) (A) (A) (A) (A) (A) (A) (A) (A)
                 (A) (A) (A) (A) (A) (A) (A) (A) (A) (A) (A) (A)
                 (A) (A) (A) (A) (A) (A) (A) (A) (A) (A) (A) (A)
                 (A) (A) (A) (A) (A) (A) (A) (A) (A) (A) (A) (A)
                 (A) (A) (A) (A) (A) (A) (A) (A) (A) (A) (A) (A)
                 (A) (A) (A) (A) (A) (A) (A) (A) (A) (A) (A) (A)
                 (A) (A) (A) (A) (A) (A) (A) (A) (A) (A) (A) (A)
                 (A) (A) (A) (A) (A) (A) (A) (A) (A) (A) (A) (A)
                 (A) (A) (A) (A) (A) (A) (A) (A) (A) (A) (A) (A)
                 (A) (A) (A) (A) (A) (A) (A) (A) (A) (A) (A) (A)
                 (A) (A) (A) (A) (A) (A) (A) (A) (A) (A) (A) (A)
                 (A) (A) (A) (A) (A) (A) (A) (A) (A) (A) (A) (A)
                 (A) (A) (A) (A) (A) (A) (A) (A) (A) (A) (A) (A)
                 (A) (A) (A) (A) (A) (A) (A) (A) (A) (A) (A) (A)
                 (A) (A) (A) (A) (A) (A) (A) (A) (A) (A) (A) (A)
                 (A) (A) (A) (A) (A) (A) (A) (A) (A) (A) (A) (A)
                 (A) (A) (A) (A) (A) (A) (A) (A) (A) (A) (A) (A)
                 (A) (A) (A) (A) (A) (A) (A) (A) (A) (A) (A) (A)
                 (A) (A) (A) (A) (A) (A) (A) (A) (A) (A) (A) (A)
                 (A) (A) (A) (A) (A) (A) (A) (A) (A) (A) (A) (A)
                 (A) (A) (A) (A) (A) (A) (A) (A) (A) (A) (A) (A)
                 (A) (A) (A) (A) (A) (A) (A) (A) (A) (A) (A) (A)
                 (A) (A) (A) (A) (A) (A) (A) (A) (A) (A) (A) (A)
                 (A) (A) (A) (A) (A) (A) (A) (A) (A) (A) (A) (A)
                 (A) (A) (A) (A) (A) (A) (A)
 The electronic state is 1-A.
 Alpha  occ. eigenvalues --  -19.22626 -19.22452 -19.21476 -19.21090 -10.32709
 Alpha  occ. eigenvalues --  -10.30710 -10.29493 -10.27556 -10.26509 -10.24284
 Alpha  occ. eigenvalues --  -10.24187 -10.24045 -10.23405 -10.23188 -10.22461
 Alpha  occ. eigenvalues --  -10.22324 -10.22273 -10.21615 -10.21391  -1.07267
 Alpha  occ. eigenvalues --   -1.06755  -1.05985  -1.03933  -0.89040  -0.84086
 Alpha  occ. eigenvalues --   -0.81743  -0.77648  -0.76528  -0.74498  -0.71364
 Alpha  occ. eigenvalues --   -0.70185  -0.68062  -0.65975  -0.63248  -0.59545
 Alpha  occ. eigenvalues --   -0.58146  -0.55678  -0.54154  -0.52241  -0.51616
 Alpha  occ. eigenvalues --   -0.50819  -0.49122  -0.48786  -0.47583  -0.46148
 Alpha  occ. eigenvalues --   -0.45669  -0.45177  -0.44631  -0.44570  -0.43774
 Alpha  occ. eigenvalues --   -0.42620  -0.41708  -0.40591  -0.39945  -0.39667
 Alpha  occ. eigenvalues --   -0.39586  -0.39171  -0.38731  -0.37807  -0.36637
 Alpha  occ. eigenvalues --   -0.36153  -0.36092  -0.35093  -0.34294  -0.34023
 Alpha  occ. eigenvalues --   -0.33057  -0.32690  -0.31417  -0.30936  -0.30011
 Alpha  occ. eigenvalues --   -0.28974  -0.27022  -0.26616
 Alpha virt. eigenvalues --   -0.05314   0.00609   0.01449   0.02008   0.02207
 Alpha virt. eigenvalues --    0.03211   0.03709   0.03976   0.04327   0.04490
 Alpha virt. eigenvalues --    0.05230   0.05743   0.06110   0.06249   0.06689
 Alpha virt. eigenvalues --    0.06904   0.07250   0.07695   0.08470   0.08731
 Alpha virt. eigenvalues --    0.09251   0.09739   0.09852   0.09979   0.10552
 Alpha virt. eigenvalues --    0.10775   0.11574   0.12102   0.12168   0.12537
 Alpha virt. eigenvalues --    0.12965   0.13301   0.13712   0.14211   0.14704
 Alpha virt. eigenvalues --    0.15428   0.15904   0.16014   0.16432   0.16782
 Alpha virt. eigenvalues --    0.16984   0.17162   0.17496   0.18021   0.18281
 Alpha virt. eigenvalues --    0.18580   0.18819   0.18911   0.19508   0.19625
 Alpha virt. eigenvalues --    0.19673   0.19891   0.20310   0.20836   0.20994
 Alpha virt. eigenvalues --    0.21401   0.21794   0.21948   0.21997   0.22332
 Alpha virt. eigenvalues --    0.22845   0.22977   0.23489   0.23691   0.23882
 Alpha virt. eigenvalues --    0.24034   0.24251   0.24755   0.25199   0.25582
 Alpha virt. eigenvalues --    0.25863   0.26044   0.26330   0.26723   0.27138
 Alpha virt. eigenvalues --    0.27384   0.27584   0.27769   0.28529   0.28760
 Alpha virt. eigenvalues --    0.28879   0.29386   0.29750   0.30148   0.30456
 Alpha virt. eigenvalues --    0.30616   0.31256   0.31417   0.31776   0.32126
 Alpha virt. eigenvalues --    0.32775   0.32863   0.33315   0.33974   0.34340
 Alpha virt. eigenvalues --    0.34882   0.35084   0.35615   0.36350   0.36583
 Alpha virt. eigenvalues --    0.37040   0.37634   0.37782   0.38062   0.38504
 Alpha virt. eigenvalues --    0.39233   0.39484   0.40153   0.40518   0.40801
 Alpha virt. eigenvalues --    0.41090   0.42289   0.42611   0.44082   0.44675
 Alpha virt. eigenvalues --    0.45250   0.45754   0.46737   0.47589   0.48511
 Alpha virt. eigenvalues --    0.48854   0.49071   0.49842   0.50290   0.50741
 Alpha virt. eigenvalues --    0.52935   0.53143   0.54078   0.54510   0.54830
 Alpha virt. eigenvalues --    0.55765   0.56438   0.57598   0.58013   0.58276
 Alpha virt. eigenvalues --    0.59136   0.60015   0.60388   0.60804   0.61955
 Alpha virt. eigenvalues --    0.62342   0.62798   0.63828   0.65003   0.65043
 Alpha virt. eigenvalues --    0.65803   0.66238   0.67834   0.68163   0.68545
 Alpha virt. eigenvalues --    0.68724   0.69127   0.69782   0.70129   0.70871
 Alpha virt. eigenvalues --    0.71798   0.72094   0.72629   0.72752   0.73317
 Alpha virt. eigenvalues --    0.73544   0.74032   0.74535   0.74917   0.75709
 Alpha virt. eigenvalues --    0.76072   0.76454   0.77028   0.77576   0.77729
 Alpha virt. eigenvalues --    0.78212   0.78740   0.79355   0.80004   0.80781
 Alpha virt. eigenvalues --    0.81357   0.81995   0.82243   0.83139   0.83499
 Alpha virt. eigenvalues --    0.84632   0.85831   0.86873   0.88245   0.89592
 Alpha virt. eigenvalues --    0.90019   0.91742   0.93570   0.94030   0.95815
 Alpha virt. eigenvalues --    0.97320   0.98460   0.99238   0.99970   1.03070
 Alpha virt. eigenvalues --    1.04220   1.05825   1.06900   1.08402   1.09301
 Alpha virt. eigenvalues --    1.10404   1.11631   1.12319   1.13356   1.14473
 Alpha virt. eigenvalues --    1.15793   1.17104   1.17862   1.18581   1.19906
 Alpha virt. eigenvalues --    1.21392   1.21847   1.22268   1.23958   1.24478
 Alpha virt. eigenvalues --    1.25447   1.26599   1.27047   1.28145   1.29555
 Alpha virt. eigenvalues --    1.30242   1.31523   1.32981   1.34158   1.35097
 Alpha virt. eigenvalues --    1.36070   1.36480   1.38156   1.39748   1.40562
 Alpha virt. eigenvalues --    1.41351   1.43052   1.44475   1.45546   1.46428
 Alpha virt. eigenvalues --    1.47383   1.48208   1.49325   1.49361   1.50272
 Alpha virt. eigenvalues --    1.50532   1.52274   1.52511   1.54487   1.55135
 Alpha virt. eigenvalues --    1.55527   1.56378   1.56774   1.57742   1.58839
 Alpha virt. eigenvalues --    1.59505   1.59800   1.60229   1.60763   1.61545
 Alpha virt. eigenvalues --    1.62527   1.63141   1.63970   1.64385   1.64493
 Alpha virt. eigenvalues --    1.65054   1.65532   1.66413   1.67731   1.68232
 Alpha virt. eigenvalues --    1.68547   1.69435   1.69951   1.70832   1.71064
 Alpha virt. eigenvalues --    1.71628   1.72787   1.73685   1.74192   1.74682
 Alpha virt. eigenvalues --    1.75438   1.75741   1.77125   1.77955   1.78627
 Alpha virt. eigenvalues --    1.79269   1.79560   1.80213   1.81211   1.81578
 Alpha virt. eigenvalues --    1.83458   1.84445   1.84987   1.86143   1.87087
 Alpha virt. eigenvalues --    1.88245   1.88424   1.88820   1.90483   1.91476
 Alpha virt. eigenvalues --    1.93257   1.94585   1.95915   1.96613   1.96950
 Alpha virt. eigenvalues --    1.97980   2.00103   2.02390   2.03010   2.03397
 Alpha virt. eigenvalues --    2.05085   2.06327   2.07198   2.09179   2.09930
 Alpha virt. eigenvalues --    2.10725   2.11511   2.13867   2.14371   2.15043
 Alpha virt. eigenvalues --    2.15705   2.16743   2.16985   2.18211   2.19116
 Alpha virt. eigenvalues --    2.20167   2.20957   2.22364   2.23227   2.25674
 Alpha virt. eigenvalues --    2.26374   2.27687   2.30444   2.31276   2.31538
 Alpha virt. eigenvalues --    2.32865   2.34120   2.34280   2.36160   2.38941
 Alpha virt. eigenvalues --    2.40027   2.40727   2.42037   2.44206   2.46531
 Alpha virt. eigenvalues --    2.47873   2.49844   2.50596   2.51750   2.52810
 Alpha virt. eigenvalues --    2.53418   2.54452   2.55762   2.56084   2.56916
 Alpha virt. eigenvalues --    2.57723   2.58507   2.59014   2.60339   2.60962
 Alpha virt. eigenvalues --    2.62437   2.63466   2.64134   2.65190   2.66271
 Alpha virt. eigenvalues --    2.66908   2.67266   2.69320   2.69750   2.70156
 Alpha virt. eigenvalues --    2.71089   2.72200   2.73000   2.73831   2.74889
 Alpha virt. eigenvalues --    2.75470   2.77085   2.78939   2.80048   2.80839
 Alpha virt. eigenvalues --    2.82454   2.83575   2.85240   2.87022   2.87418
 Alpha virt. eigenvalues --    2.89201   2.90452   2.91723   2.92336   2.93270
 Alpha virt. eigenvalues --    2.93855   2.95330   2.96643   2.97300   2.98859
 Alpha virt. eigenvalues --    2.99858   3.01545   3.04178   3.06302   3.06966
 Alpha virt. eigenvalues --    3.07574   3.09351   3.09829   3.11221   3.12488
 Alpha virt. eigenvalues --    3.14175   3.15671   3.16181   3.16832   3.19578
 Alpha virt. eigenvalues --    3.19995   3.21559   3.22241   3.24617   3.26488
 Alpha virt. eigenvalues --    3.27664   3.29330   3.30329   3.31825   3.33552
 Alpha virt. eigenvalues --    3.36253   3.36562   3.38587   3.40675   3.43000
 Alpha virt. eigenvalues --    3.49565   3.51817   3.61432   3.62099   3.66227
 Alpha virt. eigenvalues --    3.71785   3.80483   3.81795   3.82134   3.82840
 Alpha virt. eigenvalues --    3.84064   3.84262   3.84616   3.86641   3.87856
 Alpha virt. eigenvalues --    3.88441   3.90038   3.90152   3.92909   3.94309
 Alpha virt. eigenvalues --    3.96022   4.03961   4.04729   4.08748   4.13233
 Alpha virt. eigenvalues --    4.16063   4.16762   4.21622   4.27974   4.29755
 Alpha virt. eigenvalues --    4.33561   4.35309   4.37427   4.43631   4.46006
 Alpha virt. eigenvalues --    4.56791   5.11281   5.11962   5.20166   5.21093
 Alpha virt. eigenvalues --    5.26312   5.43828   5.47774   5.50345   5.68112
 Alpha virt. eigenvalues --    5.69569   5.69981   5.77612  23.73411  23.84143
 Alpha virt. eigenvalues --   23.86911  23.90938  23.94838  23.96448  23.99248
 Alpha virt. eigenvalues --   24.01608  24.02853  24.05868  24.06689  24.07179
 Alpha virt. eigenvalues --   24.08387  24.12397  24.28915  50.04057  50.06079
 Alpha virt. eigenvalues --   50.08657  50.13725
          Condensed to atoms (all electrons):
               1          2          3          4          5          6
     1  C   14.013647   2.255537  -2.555424   0.018030   0.916392  -0.143770
     2  C    2.255537  15.687724  -2.720218  -2.042940  -0.012697   0.246756
     3  C   -2.555424  -2.720218  10.405065  -1.007641  -0.515518  -0.012609
     4  C    0.018030  -2.042940  -1.007641  13.179410  -0.919555   0.191052
     5  C    0.916392  -0.012697  -0.515518  -0.919555   8.876043  -1.523480
     6  C   -0.143770   0.246756  -0.012609   0.191052  -1.523480   9.772356
     7  C   -4.652834  -1.171641   1.567100   0.508173  -0.607062  -1.744634
     8  C   -1.200680  -0.808639  -2.545383   0.001111  -0.116723  -0.164823
     9  C    1.043071   2.327740  -0.147523   0.100254   0.207544  -0.053929
    10  C   -3.301336  -8.142138   3.116548  -0.071116  -0.245960   0.351625
    11  O    0.025096   0.088680   0.017681   0.001860   0.000483   0.009589
    12  C   -0.433371   0.010061   0.032407  -0.055141  -0.236168   0.034786
    13  C   -0.036319  -0.268294   0.124261  -0.210939  -0.099741   0.034897
    14  O    0.039466   0.373728  -0.196934   0.064749   0.002948  -0.007105
    15  C    0.051860   1.008132   0.483239  -4.708743  -0.077031  -0.779692
    16  C    0.059370  -0.046872  -0.605519  -0.193651   0.078177  -0.024915
    17  O   -0.023383  -0.062390  -0.120097  -0.092252   0.098246   0.000355
    18  C   -0.208879  -0.260442   0.088453   0.546780  -0.004784  -0.000612
    19  O   -0.000047  -0.012244  -0.014706   0.106910   0.001986   0.001667
    20  H   -0.031791   0.024665   0.440865  -0.053486  -0.038966  -0.017265
    21  H   -0.002046  -0.098809   0.381471  -0.003182   0.035580   0.001142
    22  H   -0.009394  -0.020442  -0.004062   0.451651  -0.024492  -0.042580
    23  H   -0.015136   0.004694   0.032576  -0.131002   0.467455  -0.109723
    24  H   -0.027223  -0.017771  -0.016397   0.004451   0.465016  -0.073708
    25  H   -0.015149  -0.015817  -0.006834   0.003905  -0.054794   0.470535
    26  H    0.035107   0.011790   0.007167   0.018266  -0.084556   0.452049
    27  H   -0.143981   0.027192   0.007615   0.006919  -0.016009  -0.036492
    28  H   -0.011400  -0.021125   0.006499   0.001268  -0.000134  -0.001098
    29  H    0.048683  -0.005755   0.011490  -0.000833  -0.000402   0.000872
    30  H   -0.111925  -0.002464   0.011200   0.018764   0.000219  -0.075502
    31  H   -0.059661   0.009068   0.014574  -0.007226   0.002377   0.025170
    32  H    0.084014   0.010821  -0.005888  -0.002689   0.000712   0.026181
    33  H   -0.019505  -0.080162   0.028654  -0.006915  -0.000709   0.001878
    34  H    0.011706   0.091194  -0.002128   0.002421   0.000541  -0.000779
    35  H   -0.004169  -0.008937  -0.021899   0.008287   0.001710   0.002248
    36  H   -0.005207  -0.250830   0.049398  -0.006272   0.000557   0.001626
    37  H    0.000537  -0.000125  -0.002710   0.089964   0.004104   0.000948
    38  H   -0.000128  -0.000284   0.009360  -0.079748   0.005060   0.008385
    39  H    0.000108   0.000448  -0.001337  -0.004736   0.000368  -0.011338
    40  H    0.001993   0.023586   0.034750  -0.115654  -0.019055  -0.001543
    41  H   -0.000908  -0.003910  -0.029727   0.040944   0.016339   0.014281
    42  H    0.006278   0.035392   0.083781  -0.108128   0.008918  -0.001382
    43  H   -0.000553  -0.000102  -0.002622  -0.028542   0.001457  -0.000148
               7          8          9         10         11         12
     1  C   -4.652834  -1.200680   1.043071  -3.301336   0.025096  -0.433371
     2  C   -1.171641  -0.808639   2.327740  -8.142138   0.088680   0.010061
     3  C    1.567100  -2.545383  -0.147523   3.116548   0.017681   0.032407
     4  C    0.508173   0.001111   0.100254  -0.071116   0.001860  -0.055141
     5  C   -0.607062  -0.116723   0.207544  -0.245960   0.000483  -0.236168
     6  C   -1.744634  -0.164823  -0.053929   0.351625   0.009589   0.034786
     7  C   11.997068  -1.028689  -0.542159   0.441120  -0.054808   0.240536
     8  C   -1.028689  13.638653  -2.645116   0.396212   0.269754   0.010617
     9  C   -0.542159  -2.645116  11.913966  -5.205614  -0.033294  -0.125862
    10  C    0.441120   0.396212  -5.205614  18.053736  -0.082535   0.134923
    11  O   -0.054808   0.269754  -0.033294  -0.082535   8.233016  -0.049282
    12  C    0.240536   0.010617  -0.125862   0.134923  -0.049282   6.128853
    13  C   -0.078341   0.258922  -0.957404   0.336306  -0.003747   0.005806
    14  O    0.020929   0.021076  -0.177055   0.078811  -0.001454  -0.004473
    15  C    0.448614   0.017767   0.078447  -0.551317  -0.001525   0.010772
    16  C   -0.018204   0.007923   0.017350   0.001587  -0.000028  -0.005686
    17  O   -0.004271  -0.004886   0.006329   0.043935  -0.000010  -0.000241
    18  C    0.022421  -0.042694  -0.015555   0.094473  -0.000010  -0.002665
    19  O   -0.000098   0.000147  -0.000091   0.001446   0.000000   0.000075
    20  H    0.020304  -0.008764   0.009805  -0.006233  -0.000021  -0.008273
    21  H   -0.006691   0.008739  -0.003381   0.062218   0.000019  -0.001058
    22  H    0.009065  -0.008128   0.003730   0.004849   0.000022  -0.000699
    23  H    0.049596  -0.001234   0.000494   0.000789  -0.000003  -0.000692
    24  H    0.024055  -0.000977  -0.000697  -0.005405  -0.000001   0.001127
    25  H   -0.034409   0.012530   0.001865  -0.007702   0.000054  -0.002368
    26  H   -0.081220  -0.005470   0.000763   0.001980   0.000021  -0.008406
    27  H    0.488938  -0.017454  -0.011012   0.026624   0.012424  -0.008427
    28  H    0.015760  -0.032477   0.457897  -0.048758  -0.002641   0.000323
    29  H    0.011810  -0.124672   0.464307  -0.076150  -0.001528  -0.000051
    30  H    0.128694  -0.002436  -0.001276  -0.002986  -0.000148   0.409757
    31  H    0.019964  -0.041411   0.003976  -0.002181   0.001235   0.414905
    32  H   -0.187138   0.004338   0.000024   0.003686   0.000288   0.438751
    33  H   -0.002776  -0.008124   0.007535   0.041012   0.000065   0.000158
    34  H    0.000171  -0.012275  -0.016917  -0.128419   0.000040   0.000108
    35  H    0.002863   0.030868  -0.002733  -0.030790  -0.000010  -0.000232
    36  H   -0.001600  -0.034573   0.024808   0.292241   0.000133   0.000858
    37  H   -0.000175   0.000047  -0.000014   0.000090   0.000000   0.000057
    38  H    0.000718   0.000061  -0.000031   0.000134   0.000000   0.000278
    39  H   -0.000817  -0.000380   0.000269  -0.000009   0.000000  -0.000237
    40  H    0.001035   0.000504  -0.000449  -0.004592   0.000000  -0.000081
    41  H   -0.000282   0.000059   0.000052   0.000928   0.000000   0.000359
    42  H   -0.002672   0.000488  -0.000539  -0.004663   0.000000  -0.000269
    43  H    0.000149  -0.000023   0.000001   0.000048   0.000000   0.000013
              13         14         15         16         17         18
     1  C   -0.036319   0.039466   0.051860   0.059370  -0.023383  -0.208879
     2  C   -0.268294   0.373728   1.008132  -0.046872  -0.062390  -0.260442
     3  C    0.124261  -0.196934   0.483239  -0.605519  -0.120097   0.088453
     4  C   -0.210939   0.064749  -4.708743  -0.193651  -0.092252   0.546780
     5  C   -0.099741   0.002948  -0.077031   0.078177   0.098246  -0.004784
     6  C    0.034897  -0.007105  -0.779692  -0.024915   0.000355  -0.000612
     7  C   -0.078341   0.020929   0.448614  -0.018204  -0.004271   0.022421
     8  C    0.258922   0.021076   0.017767   0.007923  -0.004886  -0.042694
     9  C   -0.957404  -0.177055   0.078447   0.017350   0.006329  -0.015555
    10  C    0.336306   0.078811  -0.551317   0.001587   0.043935   0.094473
    11  O   -0.003747  -0.001454  -0.001525  -0.000028  -0.000010  -0.000010
    12  C    0.005806  -0.004473   0.010772  -0.005686  -0.000241  -0.002665
    13  C    6.719853  -0.158961  -0.083149  -0.036732  -0.015221   0.029588
    14  O   -0.158961   7.990128   0.002760  -0.000860  -0.001283  -0.000753
    15  C   -0.083149   0.002760  12.022283  -1.247696   0.452758  -0.859764
    16  C   -0.036732  -0.000860  -1.247696   8.507881  -0.210838  -0.816329
    17  O   -0.015221  -0.001283   0.452758  -0.210838   8.070096  -0.102515
    18  C    0.029588  -0.000753  -0.859764  -0.816329  -0.102515   6.927675
    19  O    0.000044   0.000017  -0.153441  -0.059189   0.003481   0.199912
    20  H   -0.009795   0.000360   0.041193   0.007130   0.001743   0.002690
    21  H   -0.003990   0.003347  -0.019915   0.006510   0.011904  -0.002312
    22  H   -0.001805  -0.000004  -0.009207  -0.009783  -0.006252   0.010484
    23  H    0.000068   0.000004   0.055031  -0.004585   0.000228   0.001334
    24  H    0.000351   0.000026  -0.007234   0.007975  -0.000357   0.013083
    25  H   -0.000918   0.000030   0.000777   0.001251  -0.000017   0.000590
    26  H   -0.000419   0.000002   0.000451   0.001970   0.000060  -0.000547
    27  H    0.001254   0.000019   0.000763  -0.000385  -0.000014  -0.000072
    28  H   -0.015439  -0.005261  -0.000058   0.000002  -0.000002  -0.000009
    29  H    0.020101   0.001491  -0.000107  -0.000028  -0.000001   0.000045
    30  H   -0.000477  -0.000011   0.012001  -0.000487  -0.000012   0.000349
    31  H   -0.000078   0.000043   0.000235  -0.000030   0.000000   0.000057
    32  H    0.000142  -0.000014  -0.003510   0.000165  -0.000001   0.000346
    33  H    0.421257  -0.010672  -0.004279  -0.001936   0.006087   0.002182
    34  H    0.437705  -0.004505   0.000491   0.000077  -0.000088  -0.000025
    35  H    0.382225   0.011342   0.001143   0.000531   0.000103  -0.000265
    36  H   -0.037816   0.241161  -0.001768   0.000017   0.000016  -0.000218
    37  H    0.000081   0.000000  -0.153571   0.468084  -0.004995  -0.033942
    38  H   -0.000064   0.000000   0.098956   0.316290   0.011919  -0.003427
    39  H   -0.000468  -0.000004  -0.080832   0.466893  -0.008333   0.013351
    40  H    0.001930  -0.000054   0.222851   0.010361   0.228618  -0.106538
    41  H   -0.000115   0.000004  -0.117258   0.020907   0.011393   0.425633
    42  H    0.000641  -0.000114  -0.002813  -0.034496  -0.009451   0.408784
    43  H   -0.000002   0.000000   0.034449  -0.001870  -0.000163   0.017415
              19         20         21         22         23         24
     1  C   -0.000047  -0.031791  -0.002046  -0.009394  -0.015136  -0.027223
     2  C   -0.012244   0.024665  -0.098809  -0.020442   0.004694  -0.017771
     3  C   -0.014706   0.440865   0.381471  -0.004062   0.032576  -0.016397
     4  C    0.106910  -0.053486  -0.003182   0.451651  -0.131002   0.004451
     5  C    0.001986  -0.038966   0.035580  -0.024492   0.467455   0.465016
     6  C    0.001667  -0.017265   0.001142  -0.042580  -0.109723  -0.073708
     7  C   -0.000098   0.020304  -0.006691   0.009065   0.049596   0.024055
     8  C    0.000147  -0.008764   0.008739  -0.008128  -0.001234  -0.000977
     9  C   -0.000091   0.009805  -0.003381   0.003730   0.000494  -0.000697
    10  C    0.001446  -0.006233   0.062218   0.004849   0.000789  -0.005405
    11  O    0.000000  -0.000021   0.000019   0.000022  -0.000003  -0.000001
    12  C    0.000075  -0.008273  -0.001058  -0.000699  -0.000692   0.001127
    13  C    0.000044  -0.009795  -0.003990  -0.001805   0.000068   0.000351
    14  O    0.000017   0.000360   0.003347  -0.000004   0.000004   0.000026
    15  C   -0.153441   0.041193  -0.019915  -0.009207   0.055031  -0.007234
    16  C   -0.059189   0.007130   0.006510  -0.009783  -0.004585   0.007975
    17  O    0.003481   0.001743   0.011904  -0.006252   0.000228  -0.000357
    18  C    0.199912   0.002690  -0.002312   0.010484   0.001334   0.013083
    19  O    8.140186  -0.000128  -0.000109  -0.000899  -0.000460   0.000109
    20  H   -0.000128   0.407714  -0.026064   0.003051   0.000324   0.000800
    21  H   -0.000109  -0.026064   0.456415  -0.000938  -0.000207   0.000253
    22  H   -0.000899   0.003051  -0.000938   0.434914  -0.003315   0.003906
    23  H   -0.000460   0.000324  -0.000207  -0.003315   0.501924  -0.030113
    24  H    0.000109   0.000800   0.000253   0.003906  -0.030113   0.452500
    25  H   -0.000002   0.000184  -0.000014   0.003408  -0.005423   0.004928
    26  H   -0.000007  -0.000004   0.000000   0.000277  -0.005253  -0.004014
    27  H    0.000000  -0.000153   0.000007  -0.000217  -0.000143  -0.000053
    28  H    0.000000   0.000040  -0.000024   0.000002   0.000000   0.000000
    29  H    0.000000  -0.000015   0.000022   0.000005   0.000000   0.000000
    30  H   -0.000007  -0.000777  -0.000004  -0.000086   0.000004  -0.001753
    31  H    0.000000   0.000104  -0.000008   0.000013   0.000003  -0.000056
    32  H    0.000000  -0.000031   0.000007   0.000017  -0.000149   0.000629
    33  H    0.000023   0.000015   0.002001   0.000201  -0.000001   0.000004
    34  H    0.000000   0.000002  -0.000374  -0.000035   0.000000   0.000000
    35  H   -0.000001   0.000011   0.000381   0.000621  -0.000002   0.000001
    36  H    0.000000  -0.000146  -0.000134   0.000012   0.000000   0.000001
    37  H    0.005730  -0.000005  -0.000077  -0.000201   0.000203  -0.000112
    38  H   -0.001242   0.000015  -0.000008   0.000208   0.003403   0.000246
    39  H   -0.000463   0.000019   0.000030   0.002721   0.000464  -0.000011
    40  H    0.000224   0.000159  -0.001716   0.000902   0.000117   0.000074
    41  H   -0.040834   0.000425   0.000130  -0.000257  -0.000246  -0.001630
    42  H   -0.038279  -0.003452  -0.001724  -0.000077  -0.000067   0.000119
    43  H    0.256919   0.000009   0.000116   0.000013  -0.000012   0.000016
              25         26         27         28         29         30
     1  C   -0.015149   0.035107  -0.143981  -0.011400   0.048683  -0.111925
     2  C   -0.015817   0.011790   0.027192  -0.021125  -0.005755  -0.002464
     3  C   -0.006834   0.007167   0.007615   0.006499   0.011490   0.011200
     4  C    0.003905   0.018266   0.006919   0.001268  -0.000833   0.018764
     5  C   -0.054794  -0.084556  -0.016009  -0.000134  -0.000402   0.000219
     6  C    0.470535   0.452049  -0.036492  -0.001098   0.000872  -0.075502
     7  C   -0.034409  -0.081220   0.488938   0.015760   0.011810   0.128694
     8  C    0.012530  -0.005470  -0.017454  -0.032477  -0.124672  -0.002436
     9  C    0.001865   0.000763  -0.011012   0.457897   0.464307  -0.001276
    10  C   -0.007702   0.001980   0.026624  -0.048758  -0.076150  -0.002986
    11  O    0.000054   0.000021   0.012424  -0.002641  -0.001528  -0.000148
    12  C   -0.002368  -0.008406  -0.008427   0.000323  -0.000051   0.409757
    13  C   -0.000918  -0.000419   0.001254  -0.015439   0.020101  -0.000477
    14  O    0.000030   0.000002   0.000019  -0.005261   0.001491  -0.000011
    15  C    0.000777   0.000451   0.000763  -0.000058  -0.000107   0.012001
    16  C    0.001251   0.001970  -0.000385   0.000002  -0.000028  -0.000487
    17  O   -0.000017   0.000060  -0.000014  -0.000002  -0.000001  -0.000012
    18  C    0.000590  -0.000547  -0.000072  -0.000009   0.000045   0.000349
    19  O   -0.000002  -0.000007   0.000000   0.000000   0.000000  -0.000007
    20  H    0.000184  -0.000004  -0.000153   0.000040  -0.000015  -0.000777
    21  H   -0.000014   0.000000   0.000007  -0.000024   0.000022  -0.000004
    22  H    0.003408   0.000277  -0.000217   0.000002   0.000005  -0.000086
    23  H   -0.005423  -0.005253  -0.000143   0.000000   0.000000   0.000004
    24  H    0.004928  -0.004014  -0.000053   0.000000   0.000000  -0.001753
    25  H    0.472608  -0.027364  -0.006564   0.000005  -0.000002  -0.000076
    26  H   -0.027364   0.488842  -0.005291   0.000000  -0.000002   0.000165
    27  H   -0.006564  -0.005291   0.487156  -0.000020   0.000009   0.005191
    28  H    0.000005   0.000000  -0.000020   0.406304  -0.016452   0.000000
    29  H   -0.000002  -0.000002   0.000009  -0.016452   0.425160   0.000002
    30  H   -0.000076   0.000165   0.005191   0.000000   0.000002   0.472028
    31  H   -0.000240  -0.000157  -0.007168   0.000035   0.000002  -0.028871
    32  H    0.000170   0.003077  -0.002632  -0.000002   0.000001  -0.027680
    33  H   -0.000001  -0.000001  -0.000001  -0.000230   0.000376  -0.000001
    34  H    0.000004   0.000000  -0.000001   0.000347   0.001079   0.000000
    35  H   -0.000020  -0.000001  -0.000004   0.000122  -0.000258  -0.000001
    36  H   -0.000001   0.000000   0.000002  -0.000314   0.000259  -0.000009
    37  H   -0.000009  -0.000002   0.000000   0.000000   0.000000   0.000000
    38  H    0.000046  -0.000005  -0.000001   0.000000   0.000000  -0.000002
    39  H    0.000024   0.000024   0.000000   0.000000   0.000000   0.000001
    40  H    0.000004   0.000001   0.000000   0.000000   0.000000   0.000000
    41  H   -0.000025   0.000003  -0.000002   0.000000   0.000000   0.000006
    42  H    0.000000   0.000001   0.000001   0.000000   0.000000  -0.000098
    43  H    0.000000   0.000000   0.000000   0.000000   0.000000   0.000000
              31         32         33         34         35         36
     1  C   -0.059661   0.084014  -0.019505   0.011706  -0.004169  -0.005207
     2  C    0.009068   0.010821  -0.080162   0.091194  -0.008937  -0.250830
     3  C    0.014574  -0.005888   0.028654  -0.002128  -0.021899   0.049398
     4  C   -0.007226  -0.002689  -0.006915   0.002421   0.008287  -0.006272
     5  C    0.002377   0.000712  -0.000709   0.000541   0.001710   0.000557
     6  C    0.025170   0.026181   0.001878  -0.000779   0.002248   0.001626
     7  C    0.019964  -0.187138  -0.002776   0.000171   0.002863  -0.001600
     8  C   -0.041411   0.004338  -0.008124  -0.012275   0.030868  -0.034573
     9  C    0.003976   0.000024   0.007535  -0.016917  -0.002733   0.024808
    10  C   -0.002181   0.003686   0.041012  -0.128419  -0.030790   0.292241
    11  O    0.001235   0.000288   0.000065   0.000040  -0.000010   0.000133
    12  C    0.414905   0.438751   0.000158   0.000108  -0.000232   0.000858
    13  C   -0.000078   0.000142   0.421257   0.437705   0.382225  -0.037816
    14  O    0.000043  -0.000014  -0.010672  -0.004505   0.011342   0.241161
    15  C    0.000235  -0.003510  -0.004279   0.000491   0.001143  -0.001768
    16  C   -0.000030   0.000165  -0.001936   0.000077   0.000531   0.000017
    17  O    0.000000  -0.000001   0.006087  -0.000088   0.000103   0.000016
    18  C    0.000057   0.000346   0.002182  -0.000025  -0.000265  -0.000218
    19  O    0.000000   0.000000   0.000023   0.000000  -0.000001   0.000000
    20  H    0.000104  -0.000031   0.000015   0.000002   0.000011  -0.000146
    21  H   -0.000008   0.000007   0.002001  -0.000374   0.000381  -0.000134
    22  H    0.000013   0.000017   0.000201  -0.000035   0.000621   0.000012
    23  H    0.000003  -0.000149  -0.000001   0.000000  -0.000002   0.000000
    24  H   -0.000056   0.000629   0.000004   0.000000   0.000001   0.000001
    25  H   -0.000240   0.000170  -0.000001   0.000004  -0.000020  -0.000001
    26  H   -0.000157   0.003077  -0.000001   0.000000  -0.000001   0.000000
    27  H   -0.007168  -0.002632  -0.000001  -0.000001  -0.000004   0.000002
    28  H    0.000035  -0.000002  -0.000230   0.000347   0.000122  -0.000314
    29  H    0.000002   0.000001   0.000376   0.001079  -0.000258   0.000259
    30  H   -0.028871  -0.027680  -0.000001   0.000000  -0.000001  -0.000009
    31  H    0.486463  -0.021190   0.000000   0.000000   0.000000   0.000000
    32  H   -0.021190   0.490345   0.000000   0.000000   0.000000   0.000000
    33  H    0.000000   0.000000   0.458777  -0.026388  -0.022554   0.001334
    34  H    0.000000   0.000000  -0.026388   0.462762  -0.022107  -0.000960
    35  H    0.000000   0.000000  -0.022554  -0.022107   0.465071   0.000628
    36  H    0.000000   0.000000   0.001334  -0.000960   0.000628   0.432689
    37  H    0.000000   0.000000   0.000002   0.000000   0.000000   0.000000
    38  H    0.000000   0.000000   0.000000   0.000000   0.000000   0.000000
    39  H    0.000000   0.000000  -0.000010   0.000000   0.000005   0.000000
    40  H    0.000000   0.000000  -0.000304  -0.000009  -0.000012  -0.000001
    41  H    0.000000  -0.000002   0.000000   0.000000   0.000000   0.000000
    42  H    0.000002   0.000001  -0.000013  -0.000001   0.000001   0.000005
    43  H    0.000000   0.000000   0.000000   0.000000   0.000000   0.000000
              37         38         39         40         41         42
     1  C    0.000537  -0.000128   0.000108   0.001993  -0.000908   0.006278
     2  C   -0.000125  -0.000284   0.000448   0.023586  -0.003910   0.035392
     3  C   -0.002710   0.009360  -0.001337   0.034750  -0.029727   0.083781
     4  C    0.089964  -0.079748  -0.004736  -0.115654   0.040944  -0.108128
     5  C    0.004104   0.005060   0.000368  -0.019055   0.016339   0.008918
     6  C    0.000948   0.008385  -0.011338  -0.001543   0.014281  -0.001382
     7  C   -0.000175   0.000718  -0.000817   0.001035  -0.000282  -0.002672
     8  C    0.000047   0.000061  -0.000380   0.000504   0.000059   0.000488
     9  C   -0.000014  -0.000031   0.000269  -0.000449   0.000052  -0.000539
    10  C    0.000090   0.000134  -0.000009  -0.004592   0.000928  -0.004663
    11  O    0.000000   0.000000   0.000000   0.000000   0.000000   0.000000
    12  C    0.000057   0.000278  -0.000237  -0.000081   0.000359  -0.000269
    13  C    0.000081  -0.000064  -0.000468   0.001930  -0.000115   0.000641
    14  O    0.000000   0.000000  -0.000004  -0.000054   0.000004  -0.000114
    15  C   -0.153571   0.098956  -0.080832   0.222851  -0.117258  -0.002813
    16  C    0.468084   0.316290   0.466893   0.010361   0.020907  -0.034496
    17  O   -0.004995   0.011919  -0.008333   0.228618   0.011393  -0.009451
    18  C   -0.033942  -0.003427   0.013351  -0.106538   0.425633   0.408784
    19  O    0.005730  -0.001242  -0.000463   0.000224  -0.040834  -0.038279
    20  H   -0.000005   0.000015   0.000019   0.000159   0.000425  -0.003452
    21  H   -0.000077  -0.000008   0.000030  -0.001716   0.000130  -0.001724
    22  H   -0.000201   0.000208   0.002721   0.000902  -0.000257  -0.000077
    23  H    0.000203   0.003403   0.000464   0.000117  -0.000246  -0.000067
    24  H   -0.000112   0.000246  -0.000011   0.000074  -0.001630   0.000119
    25  H   -0.000009   0.000046   0.000024   0.000004  -0.000025   0.000000
    26  H   -0.000002  -0.000005   0.000024   0.000001   0.000003   0.000001
    27  H    0.000000  -0.000001   0.000000   0.000000  -0.000002   0.000001
    28  H    0.000000   0.000000   0.000000   0.000000   0.000000   0.000000
    29  H    0.000000   0.000000   0.000000   0.000000   0.000000   0.000000
    30  H    0.000000  -0.000002   0.000001   0.000000   0.000006  -0.000098
    31  H    0.000000   0.000000   0.000000   0.000000   0.000000   0.000002
    32  H    0.000000   0.000000   0.000000   0.000000  -0.000002   0.000001
    33  H    0.000002   0.000000  -0.000010  -0.000304   0.000000  -0.000013
    34  H    0.000000   0.000000   0.000000  -0.000009   0.000000  -0.000001
    35  H    0.000000   0.000000   0.000005  -0.000012   0.000000   0.000001
    36  H    0.000000   0.000000   0.000000  -0.000001   0.000000   0.000005
    37  H    0.473301  -0.022748  -0.023038  -0.001480   0.000518  -0.000159
    38  H   -0.022748   0.482189  -0.024668  -0.000539   0.001135   0.000298
    39  H   -0.023038  -0.024668   0.470025   0.000471  -0.000093  -0.000215
    40  H   -0.001480  -0.000539   0.000471   0.440446  -0.000388   0.000200
    41  H    0.000518   0.001135  -0.000093  -0.000388   0.488885  -0.033469
    42  H   -0.000159   0.000298  -0.000215   0.000200  -0.033469   0.480897
    43  H    0.000145  -0.000058   0.000001  -0.001169  -0.000370  -0.005845
              43
     1  C   -0.000553
     2  C   -0.000102
     3  C   -0.002622
     4  C   -0.028542
     5  C    0.001457
     6  C   -0.000148
     7  C    0.000149
     8  C   -0.000023
     9  C    0.000001
    10  C    0.000048
    11  O    0.000000
    12  C    0.000013
    13  C   -0.000002
    14  O    0.000000
    15  C    0.034449
    16  C   -0.001870
    17  O   -0.000163
    18  C    0.017415
    19  O    0.256919
    20  H    0.000009
    21  H    0.000116
    22  H    0.000013
    23  H   -0.000012
    24  H    0.000016
    25  H    0.000000
    26  H    0.000000
    27  H    0.000000
    28  H    0.000000
    29  H    0.000000
    30  H    0.000000
    31  H    0.000000
    32  H    0.000000
    33  H    0.000000
    34  H    0.000000
    35  H    0.000000
    36  H    0.000000
    37  H    0.000145
    38  H   -0.000058
    39  H    0.000001
    40  H   -0.001169
    41  H   -0.000370
    42  H   -0.005845
    43  H    0.407914
 Mulliken charges:
               1
     1  C    0.403323
     2  C   -0.162162
     3  C   -0.418979
     4  C    0.485222
     5  C   -0.594399
     6  C   -0.821272
     7  C    0.201439
     8  C    0.176217
     9  C   -0.729578
    10  C    0.432584
    11  O   -0.429414
    12  C   -0.931849
    13  C   -0.755196
    14  O   -0.282923
    15  C   -0.182062
    16  C   -0.660332
    17  O   -0.280197
    18  C   -0.343287
    19  O   -0.396629
    20  H    0.243742
    21  H    0.202490
    22  H    0.212801
    23  H    0.189057
    24  H    0.207841
    25  H    0.204831
    26  H    0.200702
    27  H    0.191984
    28  H    0.266837
    29  H    0.240542
    30  H    0.198708
    31  H    0.190052
    32  H    0.187212
    33  H    0.213016
    34  H    0.206360
    35  H    0.205833
    36  H    0.294106
    37  H    0.199550
    38  H    0.194253
    39  H    0.201768
    40  H    0.285360
    41  H    0.207517
    42  H    0.222120
    43  H    0.322813
 Sum of Mulliken charges =   0.00000
 Mulliken charges with hydrogens summed into heavy atoms:
               1
     1  C    0.403323
     2  C   -0.162162
     3  C    0.027254
     4  C    0.698023
     5  C   -0.197502
     6  C   -0.415739
     7  C    0.393422
     8  C    0.176217
     9  C   -0.222199
    10  C    0.432584
    11  O   -0.429414
    12  C   -0.355878
    13  C   -0.129987
    14  O    0.011183
    15  C   -0.182062
    16  C   -0.064762
    17  O    0.005163
    18  C    0.086350
    19  O   -0.073816
 Electronic spatial extent (au):  <R**2>=           5601.1934
 Charge=              0.0000 electrons
 Dipole moment (field-independent basis, Debye):
    X=              5.0663    Y=             -1.4628    Z=              2.1960  Tot=              5.7122
 Quadrupole moment (field-independent basis, Debye-Ang):
   XX=           -136.6581   YY=           -105.5702   ZZ=           -112.7016
   XY=             19.5267   XZ=              8.2481   YZ=              1.3783
 Traceless Quadrupole moment (field-independent basis, Debye-Ang):
   XX=            -18.3481   YY=             12.7397   ZZ=              5.6084
   XY=             19.5267   XZ=              8.2481   YZ=              1.3783
 Octapole moment (field-independent basis, Debye-Ang**2):
  XXX=            151.5641  YYY=            -49.9352  ZZZ=             13.8200  XYY=            -15.3355
  XXY=            -74.8286  XXZ=             70.2890  XZZ=             36.6110  YZZ=             -2.7626
  YYZ=              5.4403  XYZ=            -19.1707
 Hexadecapole moment (field-independent basis, Debye-Ang**3):
 XXXX=          -5322.9302 YYYY=          -1727.3611 ZZZZ=           -676.7355 XXXY=            202.0256
 XXXZ=            102.5522 YYYX=            107.6598 YYYZ=            -39.5681 ZZZX=            104.8900
 ZZZY=            -12.7408 XXYY=          -1024.1493 XXZZ=           -766.7337 YYZZ=           -453.2601
 XXYZ=            -18.4417 YYXZ=              6.9016 ZZXY=            -11.6925
 N-N= 1.597124304355D+03 E-N=-5.264120235521D+03  KE= 8.827961551062D+02
 1\1\GINC-SNODE28\SP\RmPW1PW91\6-311+G(d,p)\C15H24O4\ROOT\25-Jan-2024\0
 \\# nmr=giao mpw1pw91/6-311+g(d,p) scrf(smd,solvent=methanol,read) gue
 ss=read geom=check\\NMR calculation\\0,1\C,0,-1.8522467543,0.653168844
 ,-0.0115606674\C,0,-1.062498529,-0.4196396692,0.227492449\C,0,0.394787
 9088,-0.4096766248,0.5850272308\C,0,1.2897880908,0.3447212536,-0.43477
 36222\C,0,1.1310920448,1.8751395961,-0.3137119733\C,0,-0.2113854228,2.
 4388440964,-0.8171966353\C,0,-1.4903562796,2.1179285512,-0.0122643782\
 C,0,-3.2289034981,0.1967306641,-0.2671743533\C,0,-3.2861004026,-1.3113
 487442,-0.08592787\C,0,-1.8108637254,-1.7429190866,0.0714158405\O,0,-4
 .1850329302,0.9119628495,-0.5691267114\C,0,-1.4557063724,2.6815409643,
 1.4233274883\C,0,-1.2998118039,-2.5298827298,-1.1444784534\O,0,-1.5768
 807466,-2.4964398179,1.2741808185\C,0,2.7685429517,-0.1383339454,-0.35
 52290892\C,0,3.6371232967,0.4819820398,-1.4631567988\O,0,2.7268672009,
 -1.566153785,-0.5805494215\C,0,3.4017840691,0.0979611629,1.0241014516\
 O,0,4.6773081804,-0.561775007,1.0244322085\H,0,0.5040982121,0.05905446
 73,1.5727156424\H,0,0.7453653153,-1.4374558458,0.6890146328\H,0,0.9625
 810525,0.050735141,-1.442620972\H,0,1.9138017455,2.3669214538,-0.90061
 42604\H,0,1.296257296,2.1804038573,0.7284132711\H,0,-0.3623983898,2.10
 92096994,-1.854452719\H,0,-0.1201450396,3.5330671211,-0.8536615909\H,0
 ,-2.3121899695,2.6305690983,-0.5296454682\H,0,-3.8411402748,-1.5369937
 299,0.8324872502\H,0,-3.8118222524,-1.787050716,-0.9206021039\H,0,-0.7
 02814154,2.183971062,2.0439877303\H,0,-2.4278406884,2.5529913897,1.913
 7270238\H,0,-1.2266341938,3.7544752548,1.4088548623\H,0,-0.2265667229,
 -2.7317318558,-1.0619802369\H,0,-1.8269180942,-3.4902046795,-1.2120566
 459\H,0,-1.4802729718,-1.9790066315,-2.0739167098\H,0,-1.9270797354,-3
 .3924450358,1.1296102294\H,0,4.6137255888,-0.0126906811,-1.4857618084\
 H,0,3.8123584035,1.551913231,-1.3135245384\H,0,3.1624285302,0.34037349
 38,-2.4408857017\H,0,3.5837610351,-1.8992361279,-0.2544727479\H,0,3.52
 47994456,1.1721509924,1.2162012881\H,0,2.767144543,-0.3240843589,1.811
 2871525\H,0,4.9336940403,-0.7104472116,1.948768907\\Version=ES64L-G09R
 evD.01\State=1-A\HF=-887.0175966\RMSD=3.460e-09\Dipole=1.9845242,-0.58
 85806,0.8751434\Quadrupole=-13.5629176,9.3093011,4.2536166,14.6178231,
 6.0633636,1.099363\PG=C01 [X(C15H24O4)]\\@


 THERE'S NOTHING SO GREAT AS THE GREAT OUTDOORS.

                                       -- ZIGGY
 Job cpu time:       0 days  1 hours 15 minutes 45.3 seconds.
 File lengths (MBytes):  RWF=    325 Int=      0 D2E=      0 Chk=    483 Scr=      1
 Normal termination of Gaussian 09 at Thu Jan 25 10:03:22 2024.
