# Supplementary material for: New patchoulol- and guaiane-type sesquiterpenoids from Sanguisorba officinalis with anti-melanogenic activity
Source: Nat Prod Bioprospect. 2026 May 12;16(1):63. doi: 10.1007/s13659-026-00616-0 (PMC13161421; doi:10.1007/s13659-026-00616-0)
Supplement: Supplementary file 2 — Additional file 2. It includes the calculated NMR data of compound 11. [file 13659_2026_616_MOESM2_ESM.zip › New folder/11S-nmr-40.log]

 Entering Gaussian System, Link 0=/gpfs/home/zhengshan/software/Gaussian/g09/g09
 Input=DY-202A-7R_40-2.gjf
 Output=DY-202A-7R_40-2.log
 Initial command:
 /gpfs/home/zhengshan/software/Gaussian/g09/l1.exe "/gpfs/home/zhengshan/software/Gaussian/g09/scratch/zhengshan/%J/Gau-216518.inp" -scrdir="/gpfs/home/zhengshan/software/Gaussian/g09/scratch/zhengshan/%J/"
 Entering Link 1 = /gpfs/home/zhengshan/software/Gaussian/g09/l1.exe PID=    216519.
  
 Copyright (c) 1988,1990,1992,1993,1995,1998,2003,2009,2013,
            Gaussian, Inc.  All Rights Reserved.
  
 This is part of the Gaussian(R) 09 program.  It is based on
 the Gaussian(R) 03 system (copyright 2003, Gaussian, Inc.),
 the Gaussian(R) 98 system (copyright 1998, Gaussian, Inc.),
 the Gaussian(R) 94 system (copyright 1995, Gaussian, Inc.),
 the Gaussian 92(TM) system (copyright 1992, Gaussian, Inc.),
 the Gaussian 90(TM) system (copyright 1990, Gaussian, Inc.),
 the Gaussian 88(TM) system (copyright 1988, Gaussian, Inc.),
 the Gaussian 86(TM) system (copyright 1986, Carnegie Mellon
 University), and the Gaussian 82(TM) system (copyright 1983,
 Carnegie Mellon University). Gaussian is a federally registered
 trademark of Gaussian, Inc.
  
 This software contains proprietary and confidential information,
 including trade secrets, belonging to Gaussian, Inc.
  
 This software is provided under written license and may be
 used, copied, transmitted, or stored only in accord with that
 written license.
  
 The following legend is applicable only to US Government
 contracts under FAR:
  
                    RESTRICTED RIGHTS LEGEND
  
 Use, reproduction and disclosure by the US Government is
 subject to restrictions as set forth in subparagraphs (a)
 and (c) of the Commercial Computer Software - Restricted
 Rights clause in FAR 52.227-19.
  
 Gaussian, Inc.
 340 Quinnipiac St., Bldg. 40, Wallingford CT 06492
  
  
 ---------------------------------------------------------------
 Warning -- This program may not be used in any manner that
 competes with the business of Gaussian, Inc. or will provide
 assistance to any competitor of Gaussian, Inc.  The licensee
 of this program is prohibited from giving any competitor of
 Gaussian, Inc. access to this program.  By using this program,
 the user acknowledges that Gaussian, Inc. is engaged in the
 business of creating and licensing software in the field of
 computational chemistry and represents and warrants to the
 licensee that it is not a competitor of Gaussian, Inc. and that
 it will not use this program in any manner prohibited above.
 ---------------------------------------------------------------
  

 Cite this work as:
 Gaussian 09, Revision D.01,
 M. J. Frisch, G. W. Trucks, H. B. Schlegel, G. E. Scuseria, 
 M. A. Robb, J. R. Cheeseman, G. Scalmani, V. Barone, B. Mennucci, 
 G. A. Petersson, H. Nakatsuji, M. Caricato, X. Li, H. P. Hratchian, 
 A. F. Izmaylov, J. Bloino, G. Zheng, J. L. Sonnenberg, M. Hada, 
 M. Ehara, K. Toyota, R. Fukuda, J. Hasegawa, M. Ishida, T. Nakajima, 
 Y. Honda, O. Kitao, H. Nakai, T. Vreven, J. A. Montgomery, Jr., 
 J. E. Peralta, F. Ogliaro, M. Bearpark, J. J. Heyd, E. Brothers, 
 K. N. Kudin, V. N. Staroverov, T. Keith, R. Kobayashi, J. Normand, 
 K. Raghavachari, A. Rendell, J. C. Burant, S. S. Iyengar, J. Tomasi, 
 M. Cossi, N. Rega, J. M. Millam, M. Klene, J. E. Knox, J. B. Cross, 
 V. Bakken, C. Adamo, J. Jaramillo, R. Gomperts, R. E. Stratmann, 
 O. Yazyev, A. J. Austin, R. Cammi, C. Pomelli, J. W. Ochterski, 
 R. L. Martin, K. Morokuma, V. G. Zakrzewski, G. A. Voth, 
 P. Salvador, J. J. Dannenberg, S. Dapprich, A. D. Daniels, 
 O. Farkas, J. B. Foresman, J. V. Ortiz, J. Cioslowski, 
 and D. J. Fox, Gaussian, Inc., Wallingford CT, 2013.
 
 ******************************************
 Gaussian 09:  ES64L-G09RevD.01 24-Apr-2013
                25-Jan-2024 
 ******************************************
 %chk=DY-202A-7R_40.chk
 %mem=16GB
 %nprocshared=4
 Will use up to    4 processors via shared memory.
 ----------------------------------------------------------------------
 # nmr=giao mpw1pw91/6-311+g(d,p) scrf(smd,solvent=methanol,read) guess
 =read geom=check
 ----------------------------------------------------------------------
 1/29=2,38=1,40=2/1;
 2/12=2,40=1/2;
 3/5=4,6=6,7=111,11=2,14=-4,16=1,25=1,30=1,70=32203,72=3,74=-7,116=-2/1,2,8,3;
 4/5=1/1;
 5/5=2,38=6,53=3/2;
 8/6=1,10=90,11=11/1;
 10/13=100,45=16/2;
 6/7=2,8=2,9=2,10=2,28=1/1;
 99/9=1/99;
 ---------------
 NMR calculation
 ---------------
 Structure from the checkpoint file:  "DY-202A-7R_40.chk"
 Charge =  0 Multiplicity = 1
 Redundant internal coordinates found in file.
 C,0,1.8727201442,-0.5566329858,-0.1201823494
 C,0,1.0399515236,0.4619445465,0.2018720646
 C,0,-0.3969232634,0.3957320823,0.6410505268
 C,0,-1.3334180942,-0.4786981127,-0.2290656825
 C,0,-1.0124462194,-1.9841815396,-0.1155719527
 C,0,0.2742509799,-2.433118446,-0.8276189082
 C,0,1.6213602615,-2.0423584452,-0.1872427286
 C,0,3.2233601485,-0.0194435044,-0.3686945646
 C,0,3.2205509616,1.4708923685,-0.0834084709
 C,0,1.7298818021,1.8261826208,0.1028850276
 O,0,4.2033628158,-0.671598879,-0.7299262042
 C,0,1.8394229114,-2.6916689286,1.1958721707
 C,0,1.1837565006,2.6468442524,-1.0740922223
 O,0,1.4710456829,2.5140387579,1.3387174232
 C,0,-2.8334448943,-0.1864245806,0.0727450012
 C,0,-3.2530862322,-0.5497219572,1.5044247633
 O,0,-3.5917393226,-0.9873197777,-0.8572144764
 C,0,-3.1915484439,1.2858995415,-0.2466988506
 O,0,-4.6085495908,1.4414157066,-0.4164600629
 H,0,-0.4133228388,0.0153037107,1.6727669673
 H,0,-0.7767890647,1.4184445818,0.7004649045
 H,0,-1.1905046763,-0.1875914268,-1.2798407242
 H,0,-1.8422386965,-2.5439968081,-0.5596377826
 H,0,-0.9762201664,-2.27647425,0.9420084169
 H,0,0.2553640391,-2.0609357578,-1.8616914952
 H,0,0.2588398564,-3.5293952693,-0.8977545797
 H,0,2.40330827,-2.4462315487,-0.8448010398
 H,0,3.7638296011,1.6505210277,0.8521810714
 H,0,3.7270940003,2.0271394354,-0.8788898116
 H,0,1.1354708504,-2.3126423081,1.9449731863
 H,0,2.8537034983,-2.4910132266,1.5603545849
 H,0,1.7136754538,-3.7796876925,1.1322623214
 H,0,0.1059059939,2.8132696305,-0.9763772086
 H,0,1.6792972391,3.6256381247,-1.1021658949
 H,0,1.3744691227,2.1433103354,-2.0278445124
 H,0,1.7743688636,3.4319590135,1.2306145116
 H,0,-4.3201623134,-0.3428609839,1.6518987289
 H,0,-2.6942439963,0.0240912936,2.2523100934
 H,0,-3.0980243111,-1.6152566952,1.6996349762
 H,0,-4.4515536934,-0.5276373286,-0.9279192022
 H,0,-2.8281878513,1.9752733873,0.5221956722
 H,0,-2.7498112798,1.5665814966,-1.2084157248
 H,0,-5.0180755721,1.4736085387,0.4644820369
 Recover connectivity data from disk.
                          Input orientation:                          
 ---------------------------------------------------------------------
 Center     Atomic      Atomic             Coordinates (Angstroms)
 Number     Number       Type             X           Y           Z
 ---------------------------------------------------------------------
      1          6           0        1.872720   -0.556633   -0.120182
      2          6           0        1.039952    0.461945    0.201872
      3          6           0       -0.396923    0.395732    0.641051
      4          6           0       -1.333418   -0.478698   -0.229066
      5          6           0       -1.012446   -1.984182   -0.115572
      6          6           0        0.274251   -2.433118   -0.827619
      7          6           0        1.621360   -2.042358   -0.187243
      8          6           0        3.223360   -0.019444   -0.368695
      9          6           0        3.220551    1.470892   -0.083408
     10          6           0        1.729882    1.826183    0.102885
     11          8           0        4.203363   -0.671599   -0.729926
     12          6           0        1.839423   -2.691669    1.195872
     13          6           0        1.183757    2.646844   -1.074092
     14          8           0        1.471046    2.514039    1.338717
     15          6           0       -2.833445   -0.186425    0.072745
     16          6           0       -3.253086   -0.549722    1.504425
     17          8           0       -3.591739   -0.987320   -0.857214
     18          6           0       -3.191548    1.285900   -0.246699
     19          8           0       -4.608550    1.441416   -0.416460
     20          1           0       -0.413323    0.015304    1.672767
     21          1           0       -0.776789    1.418445    0.700465
     22          1           0       -1.190505   -0.187591   -1.279841
     23          1           0       -1.842239   -2.543997   -0.559638
     24          1           0       -0.976220   -2.276474    0.942008
     25          1           0        0.255364   -2.060936   -1.861691
     26          1           0        0.258840   -3.529395   -0.897755
     27          1           0        2.403308   -2.446232   -0.844801
     28          1           0        3.763830    1.650521    0.852181
     29          1           0        3.727094    2.027139   -0.878890
     30          1           0        1.135471   -2.312642    1.944973
     31          1           0        2.853703   -2.491013    1.560355
     32          1           0        1.713675   -3.779688    1.132262
     33          1           0        0.105906    2.813270   -0.976377
     34          1           0        1.679297    3.625638   -1.102166
     35          1           0        1.374469    2.143310   -2.027845
     36          1           0        1.774369    3.431959    1.230615
     37          1           0       -4.320162   -0.342861    1.651899
     38          1           0       -2.694244    0.024091    2.252310
     39          1           0       -3.098024   -1.615257    1.699635
     40          1           0       -4.451554   -0.527637   -0.927919
     41          1           0       -2.828188    1.975273    0.522196
     42          1           0       -2.749811    1.566581   -1.208416
     43          1           0       -5.018076    1.473609    0.464482
 ---------------------------------------------------------------------
                    Distance matrix (angstroms):
                    1          2          3          4          5
     1  C    0.000000
     2  C    1.354519   0.000000
     3  C    2.576384   1.503952   0.000000
     4  C    3.208933   2.589092   1.548791   0.000000
     5  C    3.219022   3.208838   2.572029   1.543497   0.000000
     6  C    2.564521   3.166629   3.257278   2.600505   1.537578
     7  C    1.508330   2.600188   3.271670   3.343277   2.635424
     8  C    1.474639   2.307500   3.781324   4.581991   4.676144
     9  C    2.434925   2.419581   3.842776   4.955881   5.464141
    10  C    2.397493   1.531975   2.618990   3.847918   4.699677
    11  O    2.411825   3.487168   4.917459   5.562734   5.413406
    12  C    2.508284   3.401833   3.852417   4.122452   3.217698
    13  C    3.412753   2.534275   3.241569   4.101128   5.214256
    14  O    3.423267   2.385236   2.909170   4.390835   5.340101
    15  C    4.724644   3.929409   2.568758   1.557753   2.565819
    16  C    5.377108   4.598944   3.130010   2.587501   3.114889
    17  O    5.530735   4.967353   3.790050   2.398600   2.862956
    18  C    5.390524   4.334248   3.064380   2.562570   3.931808
    19  O    6.788729   5.766044   4.466495   3.801110   4.975662
    20  H    2.961042   2.115426   1.099742   2.169696   2.748644
    21  H    3.405039   2.112826   1.092597   2.184723   3.507038
    22  H    3.296111   2.755414   2.158671   1.099680   2.148246
    23  H    4.235995   4.233509   3.488925   2.152588   1.095054
    24  H    3.493217   3.480185   2.750790   2.175087   1.097827
    25  H    2.812761   3.352432   3.567130   2.773657   2.159205
    26  H    3.470813   4.213088   4.266682   3.505593   2.148410
    27  H    2.092171   3.378129   4.257442   4.267721   3.523158
    28  H    3.064851   3.042224   4.350970   5.628908   6.079508
    29  H    3.269590   3.292205   4.688201   5.684213   6.255925
    30  H    2.809265   3.278088   3.373980   3.766326   2.994542
    31  H    2.743786   3.722248   4.443534   4.978295   4.244140
    32  H    3.461502   4.394425   4.704258   4.694095   3.494663
    33  H    3.900121   2.790957   2.951846   3.669766   5.000723
    34  H    4.300360   3.481126   4.216846   5.165688   6.299915
    35  H    3.343220   2.812566   3.648953   4.176504   5.137153
    36  H    4.212267   3.227796   3.778990   5.204060   6.238039
    37  H    6.444980   5.610803   4.118147   3.532297   4.093760
    38  H    5.179104   4.282549   2.830540   2.874347   3.531072
    39  H    5.398214   4.866303   3.529961   2.850524   2.789394
    40  H    6.375713   5.693183   4.444582   3.195866   3.822158
    41  H    5.377893   4.165966   2.901745   2.969967   4.402380
    42  H    5.201931   4.191830   3.213642   2.673661   4.101300
    43  H    7.207411   6.147530   4.748478   4.227199   5.323330
                    6          7          8          9         10
     6  C    0.000000
     7  C    1.541907   0.000000
     8  C    3.838448   2.586796   0.000000
     9  C    4.947306   3.861492   1.517398   0.000000
    10  C    4.596340   3.880923   2.420579   1.543707   0.000000
    11  O    4.307019   2.973251   1.231341   2.444212   3.612561
    12  C    2.571211   1.543425   3.391746   4.568478   4.649473
    13  C    5.166621   4.792350   3.430256   2.552028   1.535257
    14  O    5.531699   4.807484   3.521987   2.484223   1.437854
    15  C    3.939043   4.832947   6.075166   6.278690   4.987529
    16  C    4.629008   5.371213   6.762701   6.965061   5.695543
    17  O    4.127601   5.360819   6.900798   7.283466   6.095674
    18  C    5.116672   5.851916   6.547508   6.416845   4.963325
    19  O    6.246824   7.141498   7.967133   7.836237   6.371301
    20  H    3.566435   3.439992   4.170640   4.290446   3.215142
    21  H    4.274841   4.303057   4.383129   4.073811   2.608975
    22  H    2.718898   3.541259   4.510062   4.862040   3.807345
    23  H    2.136267   3.519494   5.663049   6.479041   5.683085
    24  H    2.172509   2.842084   4.944553   5.719014   4.985871
    25  H    1.099174   2.161034   3.899453   4.942513   4.598201
    26  H    1.098626   2.138356   4.624721   5.868370   5.643355
    27  H    2.129167   1.098608   2.605468   4.073262   4.427769
    28  H    5.628055   4.394080   2.138089   1.096698   2.174683
    29  H    5.640803   4.633930   2.168536   1.094891   2.234529
    30  H    2.905767   2.203517   3.869251   4.772528   4.569079
    31  H    3.515586   2.184962   3.156982   4.305024   4.693120
    32  H    2.779627   2.183559   4.321048   5.596170   5.699619
    33  H    5.251196   5.147471   4.255827   3.507190   2.185508
    34  H    6.225597   5.741657   4.026007   2.838355   2.166275
    35  H    4.857440   4.579148   3.293734   2.764235   2.183322
    36  H    6.394201   5.657021   4.070571   2.768372   1.962720
    37  H    5.623684   6.447668   7.816145   7.947537   6.611144
    38  H    4.933133   5.370854   6.472218   6.521780   5.238363
    39  H    4.292802   5.100521   6.839920   7.254513   6.140179
    40  H    5.096484   6.302640   7.712023   7.972986   6.694264
    41  H    5.557072   6.036816   6.433802   6.099869   4.579743
    42  H    5.028674   5.759721   6.236937   6.076185   4.674885
    43  H    6.703787   7.541146   8.416926   8.256825   6.766830
                   11         12         13         14         15
    11  O    0.000000
    12  C    3.657539   0.000000
    13  C    4.499837   5.838010   0.000000
    14  O    4.679010   5.220680   2.433480   0.000000
    15  C    7.099038   5.419719   5.047827   5.236776   0.000000
    16  C    7.784973   5.533244   6.045855   5.633073   1.535510
    17  O    7.802532   6.051239   6.004960   6.535551   1.442660
    18  C    7.664856   6.573639   4.656183   5.075594   1.548554
    19  O    9.067133   7.826772   5.952844   6.418150   2.457678
    20  H    5.249624   3.553870   4.125640   3.147397   2.908222
    21  H    5.587147   4.897247   2.915777   2.580786   2.683183
    22  H    5.443388   4.645430   3.703171   4.608634   2.128084
    23  H    6.331206   4.081452   6.030435   6.337612   2.634491
    24  H    5.674422   2.857390   5.741883   5.394025   2.928004
    25  H    4.335648   3.500823   4.862655   5.714096   4.098363
    26  H    4.873851   2.753779   6.247600   6.557007   4.656130
    27  H    2.530358   2.131327   5.242070   5.499195   5.776868
    28  H    2.844028   4.761941   3.370455   2.497847   6.892454
    29  H    2.744487   5.489544   2.625015   3.200720   6.989002
    30  H    4.388630   1.095610   5.806341   4.876167   4.876303
    31  H    3.221372   1.096301   6.010542   5.197250   6.314093
    32  H    4.396192   1.097107   6.815360   6.301784   5.891555
    33  H    5.384626   6.166693   1.094992   2.704221   4.328811
    34  H    4.997571   6.724209   1.097445   2.690155   6.023046
    35  H    4.196540   5.829713   1.095245   3.388290   5.248493
    36  H    5.155863   6.124072   2.505374   0.972763   5.972044
    37  H    8.856164   6.607976   6.830995   6.465141   2.174518
    38  H    7.546834   5.389392   5.743054   4.938029   2.194128
    39  H    7.752645   5.078467   6.647760   6.169096   2.181361
    40  H    8.658378   6.983546   6.469577   7.033251   1.932882
    41  H    7.616853   6.634816   4.369764   4.409125   2.207934
    42  H    7.320180   6.706293   4.081417   5.020079   2.172878
    43  H    9.542717   8.056659   6.496646   6.629893   2.771602
                   16         17         18         19         20
    16  C    0.000000
    17  O    2.425596   0.000000
    18  C    2.537662   2.387553   0.000000
    19  O    3.080862   2.669630   1.435582   0.000000
    20  H    2.900319   4.184303   3.607950   4.898836   0.000000
    21  H    3.263752   4.017214   2.597258   3.991295   1.745361
    22  H    3.483894   2.565951   2.691233   3.883571   3.059913
    23  H    3.198121   2.360624   4.072674   4.853503   3.684488
    24  H    2.912405   3.426377   4.360185   5.372333   2.470447
    25  H    5.091535   4.118474   5.068601   6.165453   4.153349
    26  H    5.194472   4.614190   5.959540   6.973671   4.429929
    27  H    6.411740   6.170022   6.751959   8.028912   4.508959
    28  H    7.382655   7.999039   7.051083   8.470532   4.560252
    29  H    7.813022   7.915349   6.986896   8.368982   5.263220
    30  H    4.749885   5.652898   6.039539   7.256934   2.809304
    31  H    6.408168   7.046238   7.353610   8.663545   4.119190
    32  H    5.936321   6.316863   7.184910   8.344399   4.383860
    33  H    5.361615   5.303891   3.706548   4.941820   3.887953
    34  H    6.968239   7.008795   5.470954   6.691639   5.011370
    35  H    6.414329   5.986188   4.975555   6.235842   4.628081
    36  H    6.419039   7.258386   5.607884   6.885983   4.081057
    37  H    1.096901   2.691018   2.744322   2.746802   3.923278
    38  H    1.095855   3.390810   2.843329   3.577109   2.353412
    39  H    1.094311   2.678720   3.494806   4.012828   3.141189
    40  H    2.711662   0.977542   2.310972   2.040443   4.833804
    41  H    2.742429   3.356001   1.094745   2.082250   3.316153
    42  H    3.477288   2.711936   1.094903   2.024295   4.020803
    43  H    2.879329   3.136477   1.969064   0.972012   4.978991
                   21         22         23         24         25
    21  H    0.000000
    22  H    2.583045   0.000000
    23  H    4.292317   2.548744   0.000000
    24  H    3.708172   3.057117   1.753995   0.000000
    25  H    4.442530   2.436905   2.515677   3.069852   0.000000
    26  H    5.301693   3.662546   2.345179   2.545567   1.756576
    27  H    5.237995   4.266873   4.256236   3.826580   2.407526
    28  H    4.549076   5.698210   7.142494   6.156089   5.783541
    29  H    4.811427   5.408195   7.212120   6.630077   5.452629
    30  H    4.373391   4.508373   3.897865   2.338052   3.915181
    31  H    5.404049   5.452346   5.152577   3.885446   4.318186
    32  H    5.780090   5.211109   4.127225   3.087294   3.747605
    33  H    2.352974   3.282977   5.715701   5.545872   4.956208
    34  H    3.762119   4.775778   7.124602   6.787146   5.911141
    35  H    3.549227   3.545660   5.871430   5.820675   4.353813
    36  H    3.292978   5.309803   7.210888   6.343126   6.483951
    37  H    4.069756   4.291149   3.984470   3.927436   6.019347
    38  H    2.833563   3.844754   3.902312   3.156121   5.474718
    39  H    3.948394   3.814988   2.746610   2.348033   4.911913
    40  H    4.465732   3.297563   3.318111   4.316596   5.037659
    41  H    2.133091   3.256889   4.750396   4.656542   5.610900
    42  H    2.749288   2.348119   4.259279   4.747529   4.755705
    43  H    4.248205   4.522449   5.222635   5.534234   6.761158
                   26         27         28         29         30
    26  H    0.000000
    27  H    2.403080   0.000000
    28  H    6.494518   4.638335   0.000000
    29  H    6.550131   4.665257   1.771947   0.000000
    30  H    3.214043   3.067262   4.879460   5.790027   0.000000
    31  H    3.722077   2.447373   4.299087   5.208304   1.769766
    32  H    2.510012   2.482434   5.811088   6.466671   1.773990
    33  H    6.344996   5.740882   4.251590   3.706819   5.989096
    34  H    7.297533   6.120297   3.473591   2.607398   6.696565
    35  H    5.890783   4.849948   3.774445   2.620770   5.974606
    36  H    7.435539   6.265464   2.697163   3.199478   5.823997
    37  H    6.133677   7.474138   8.364451   8.762427   5.807742
    38  H    5.592037   6.455976   6.805318   7.419582   4.496832
    39  H    4.656060   6.117952   7.646471   8.154635   4.297560
    40  H    5.585630   7.118781   8.683643   8.568522   6.531049
    41  H    6.468955   6.984765   6.608256   6.703540   6.010084
    42  H    5.926000   6.541370   6.832322   6.501615   6.331481
    43  H    7.398079   8.494487   8.792239   8.865046   7.375207
                   31         32         33         34         35
    31  H    0.000000
    32  H    1.773023   0.000000
    33  H    6.490055   7.106220   0.000000
    34  H    6.773601   7.735160   1.775197   0.000000
    35  H    6.044854   6.721848   1.778674   1.774006   0.000000
    36  H    6.029535   7.212573   2.835023   2.342737   3.526768
    37  H    7.489145   6.963404   6.038135   7.702426   7.221522
    38  H    6.130601   5.928996   5.103408   6.584186   6.274172
    39  H    6.017426   5.306517   6.085890   7.624950   6.929944
    40  H    7.963236   7.268441   5.651057   7.407253   6.502795
    41  H    7.301327   7.356649   3.399539   5.067512   4.918665
    42  H    7.451815   7.347386   3.124611   4.885489   4.244263
    43  H    8.881670   8.565017   5.488712   7.206970   6.893825
                   36         37         38         39         40
    36  H    0.000000
    37  H    7.181229   0.000000
    38  H    5.711911   1.771654   0.000000
    39  H    7.030973   1.764905   1.776499   0.000000
    40  H    7.687638   2.589762   3.675105   3.149444   0.000000
    41  H    4.879274   2.979256   2.611197   3.788282   3.317034
    42  H    5.467788   3.780658   3.789325   4.324593   2.712998
    43  H    7.110513   2.279606   3.270722   3.841001   2.502941
                   41         42         43
    41  H    0.000000
    42  H    1.779940   0.000000
    43  H    2.247355   2.819974   0.000000
 Stoichiometry    C15H24O4
 Framework group  C1[X(C15H24O4)]
 Deg. of freedom   123
 Full point group                 C1      NOp   1
 Largest Abelian subgroup         C1      NOp   1
 Largest concise Abelian subgroup C1      NOp   1
                         Standard orientation:                         
 ---------------------------------------------------------------------
 Center     Atomic      Atomic             Coordinates (Angstroms)
 Number     Number       Type             X           Y           Z
 ---------------------------------------------------------------------
      1          6           0       -1.913991    0.545172   -0.116604
      2          6           0       -1.074916   -0.466663    0.210300
      3          6           0        0.366710   -0.390664    0.631974
      4          6           0        1.290885    0.473608   -0.261159
      5          6           0        0.967273    1.979757   -0.165374
      6          6           0       -0.328663    2.415342   -0.868908
      7          6           0       -1.667325    2.030408   -0.207631
      8          6           0       -3.265968    0.001169   -0.341947
      9          6           0       -3.255975   -1.484946   -0.035583
     10          6           0       -1.762342   -1.833870    0.138615
     11          8           0       -4.251752    0.645699   -0.701130
     12          6           0       -1.871257    2.698789    1.168538
     13          6           0       -1.227561   -2.669842   -1.032783
     14          8           0       -1.487576   -2.503434    1.381037
     15          6           0        2.795031    0.189361    0.027535
     16          6           0        3.230066    0.574023    1.449003
     17          8           0        3.540526    0.978814   -0.922342
     18          6           0        3.153328   -1.286470   -0.275063
     19          8           0        4.568699   -1.440888   -0.458851
     20          1           0        0.393911    0.004443    1.657930
     21          1           0        0.749920   -1.411487    0.701538
     22          1           0        1.136726    0.167231   -1.305986
     23          1           0        1.790455    2.535245   -0.626836
     24          1           0        0.942380    2.286975    0.888297
     25          1           0       -0.320628    2.028534   -1.897741
     26          1           0       -0.316939    3.510545   -0.954773
     27          1           0       -2.457804    2.422955   -0.861839
     28          1           0       -3.788039   -1.652587    0.908636
     29          1           0       -3.770120   -2.053702   -0.817221
     30          1           0       -1.157786    2.332196    1.914816
     31          1           0       -2.880770    2.500837    1.547449
     32          1           0       -1.749108    3.786100    1.088049
     33          1           0       -0.148229   -2.832200   -0.945092
     34          1           0       -1.720813   -3.650156   -1.041269
     35          1           0       -1.430496   -2.180399   -1.991336
     36          1           0       -1.789700   -3.423545    1.289464
     37          1           0        4.299300    0.371915    1.587142
     38          1           0        2.681329    0.009530    2.211323
     39          1           0        3.074445    1.641841    1.630833
     40          1           0        4.400682    0.520296   -0.996377
     41          1           0        2.800603   -1.965731    0.507661
     42          1           0        2.701357   -1.581895   -1.227565
     43          1           0        4.988360   -1.459535    0.417702
 ---------------------------------------------------------------------
 Rotational constants (GHZ):      0.5707980      0.2524819      0.1982909
 Standard basis: 6-311+G(d,p) (5D, 7F)
 There are   581 symmetry adapted cartesian basis functions of A   symmetry.
 There are   562 symmetry adapted basis functions of A   symmetry.
   562 basis functions,   876 primitive gaussians,   581 cartesian basis functions
    73 alpha electrons       73 beta electrons
       nuclear repulsion energy      1591.7539117413 Hartrees.
 NAtoms=   43 NActive=   43 NUniq=   43 SFac= 1.00D+00 NAtFMM=   60 NAOKFM=F Big=F
 Integral buffers will be    131072 words long.
 Raffenetti 2 integral format.
 Two-electron integral symmetry is turned on.
 Using the following non-standard input for PCM:
 --- end of non-standard input.
 ------------------------------------------------------------------------------
 Polarizable Continuum Model (PCM)
 =================================
 Model                : PCM (using non-symmetric T matrix).
 Atomic radii         : SMD-Coulomb.
 Polarization charges : Total charges.
 Charge compensation  : None.
 Solution method      : On-the-fly selection.
 Cavity type          : VdW (van der Waals Surface) (Alpha=1.000).
 Cavity algorithm     : GePol (No added spheres)
                        Default sphere list used, NSphG=   43.
                        Lebedev-Laikov grids with approx.  5.0 points / Ang**2.
                        Smoothing algorithm: Karplus/York (Gamma=1.0000).
                        Polarization charges: spherical gaussians, with
                                              point-specific exponents (IZeta= 3).
                        Self-potential: point-specific (ISelfS= 7).
                        Self-field    : sphere-specific E.n sum rule (ISelfD= 2).
 Solvent              : Methanol, Eps=  32.613000 Eps(inf)=   1.765709
 ------------------------------------------------------------------------------
 ------------------------------------------------------------------------------
 Atomic radii for non-electrostatic terms: SMD-CDS.
 ------------------------------------------------------------------------------
 Nuclear repulsion after PCM non-electrostatic terms =     1591.7555326950 Hartrees.
 One-electron integrals computed using PRISM.
 NBasis=   562 RedAO= T EigKep=  1.60D-06  NBF=   562
 NBsUse=   560 1.00D-06 EigRej=  9.16D-07 NBFU=   560
 Initial guess from the checkpoint file:  "DY-202A-7R_40.chk"
 B after Tr=     0.000000    0.000000    0.000000
         Rot=    1.000000    0.000000    0.000000    0.000000 Ang=   0.00 deg.
 Requested convergence on RMS density matrix=1.00D-08 within 128 cycles.
 Requested convergence on MAX density matrix=1.00D-06.
 Requested convergence on             energy=1.00D-06.
 No special actions if energy rises.
 Inv3:  Mode=1 IEnd=    21837612.
 Iteration    1 A*A^-1 deviation from unit magnitude is 5.66D-15 for   2691.
 Iteration    1 A*A^-1 deviation from orthogonality  is 2.61D-15 for   2172    708.
 Iteration    1 A^-1*A deviation from unit magnitude is 5.66D-15 for   2691.
 Iteration    1 A^-1*A deviation from orthogonality  is 2.59D-11 for   2648   1800.
 Error on total polarization charges =  0.07113
 SCF Done:  E(RmPW1PW91) =  -887.018414503     A.U. after   13 cycles
            NFock= 13  Conv=0.28D-08     -V/T= 2.0048
 SMD-CDS (non-electrostatic) energy       (kcal/mol) =       1.02
 (included in total energy above)
 DoSCS=F DFT=T ScalE2(SS,OS)=  1.000000  1.000000
 Range of M.O.s used for correlation:     1   560
 NBasis=   562 NAE=    73 NBE=    73 NFC=     0 NFV=     0
 NROrb=    560 NOA=    73 NOB=    73 NVA=   487 NVB=   487

 **** Warning!!: The largest alpha MO coefficient is  0.13410604D+03

 NEqPCM:  Using equilibrium solvation (IEInf=0, Eps=  32.6130, EpsInf=   1.7657)
          Differentiating once with respect to magnetic field using GIAOs.
          Electric field/nuclear overlap derivatives assumed to be zero.
 FoFJK:  IHMeth= 1 ICntrl=    6127 DoSepK=F KAlg= 0 I1Cent=   0 FoldK=F
 IRaf=         1 NMat=   1 IRICut=       1 DoRegI=T DoRafI=F ISym2E= 0.
          There are     3 degrees of freedom in the 1st order CPHF.  IDoFFX=0 NUNeed=     3.
      3 vectors produced by pass  0 Test12= 1.19D-12 3.33D-08 XBig12= 2.86D+02 2.76D+00.
 AX will form     3 AO Fock derivatives at one time.
      3 vectors produced by pass  1 Test12= 1.19D-12 3.33D-08 XBig12= 7.80D-01 2.04D-01.
      3 vectors produced by pass  2 Test12= 1.19D-12 3.33D-08 XBig12= 4.50D-03 3.30D-02.
      3 vectors produced by pass  3 Test12= 1.19D-12 3.33D-08 XBig12= 3.49D-05 1.40D-03.
      3 vectors produced by pass  4 Test12= 1.19D-12 3.33D-08 XBig12= 1.75D-07 1.01D-04.
      3 vectors produced by pass  5 Test12= 1.19D-12 3.33D-08 XBig12= 7.40D-10 4.78D-06.
      3 vectors produced by pass  6 Test12= 1.19D-12 3.33D-08 XBig12= 2.58D-12 5.14D-07.
 InvSVY:  IOpt=1 It=  1 EMax= 3.55D-15
 Solved reduced A of dimension    21 with     3 vectors.
 Calculating GIAO nuclear magnetic shielding tensors.
 SCF GIAO Magnetic shielding tensor (ppm):
      1  C    Isotropic =    34.5355   Anisotropy =   140.8152
   XX=   -25.5547   YX=   -32.4436   ZX=   -34.6359
   XY=   -29.4024   YY=     9.2188   ZY=     8.3372
   XZ=   -33.8014   YZ=    -2.3099   ZZ=   119.9422
   Eigenvalues:   -48.4532    23.6474   128.4122
      2  C    Isotropic =    -4.5170   Anisotropy =   197.7947
   XX=   -62.5941   YX=   -44.6315   ZX=   -47.7429
   XY=   -40.9312   YY=   -60.4914   ZY=     1.3525
   XZ=   -62.2593   YZ=    10.5266   ZZ=   109.5344
   Eigenvalues:  -110.5314   -30.3658   127.3461
      3  C    Isotropic =   154.7070   Anisotropy =    19.9761
   XX=   158.6102   YX=     7.0507   ZX=    -6.6453
   XY=     6.3815   YY=   144.9744   ZY=    -2.5041
   XZ=    -4.6463   YZ=    -6.7495   ZZ=   160.5363
   Eigenvalues:   141.9374   154.1592   168.0244
      4  C    Isotropic =   137.2664   Anisotropy =    28.0433
   XX=   148.0228   YX=    -8.0336   ZX=     9.6090
   XY=    -6.8579   YY=   126.8067   ZY=     1.2547
   XZ=    12.0507   YZ=    -0.2850   ZZ=   136.9696
   Eigenvalues:   123.0798   132.7574   155.9619
      5  C    Isotropic =   160.2317   Anisotropy =    23.0595
   XX=   155.7533   YX=    -4.8805   ZX=     3.6624
   XY=    -1.2508   YY=   174.6898   ZY=    -3.0269
   XZ=     1.9787   YZ=    -2.7403   ZZ=   150.2521
   Eigenvalues:   148.9725   156.1179   175.6047
      6  C    Isotropic =   152.1881   Anisotropy =    15.7043
   XX=   157.2572   YX=    -4.5275   ZX=    -7.9689
   XY=    -4.5358   YY=   149.3536   ZY=    -2.4278
   XZ=    -5.8946   YZ=     2.8230   ZZ=   149.9536
   Eigenvalues:   144.5497   149.3570   162.6577
      7  C    Isotropic =   155.8301   Anisotropy =    11.2777
   XX=   153.4238   YX=     2.1595   ZX=    -3.9012
   XY=     3.5671   YY=   156.6350   ZY=     1.5836
   XZ=   -11.4220   YZ=     2.5924   ZZ=   157.4316
   Eigenvalues:   146.2948   157.8471   163.3486
      8  C    Isotropic =   -30.7806   Anisotropy =   156.9897
   XX=   -76.1344   YX=   -13.4915   ZX=   -33.8140
   XY=   -18.9237   YY=   -77.9871   ZY=    27.2314
   XZ=   -28.5145   YZ=    24.1532   ZZ=    61.7797
   Eigenvalues:   -93.3651   -72.8559    73.8792
      9  C    Isotropic =   131.2861   Anisotropy =    32.5239
   XX=   139.9323   YX=   -16.8425   ZX=    -7.1052
   XY=   -11.9543   YY=   137.0656   ZY=    -0.9865
   XZ=     2.7621   YZ=    -4.0283   ZZ=   116.8604
   Eigenvalues:   115.5615   125.3281   152.9687
     10  C    Isotropic =   104.5879   Anisotropy =    37.9006
   XX=    98.9177   YX=     1.7690   ZX=    -1.8154
   XY=     2.0294   YY=   101.1816   ZY=   -19.7145
   XZ=     3.9520   YZ=   -23.3724   ZZ=   113.6643
   Eigenvalues:    84.6662    99.2425   129.8549
     11  O    Isotropic =  -162.6783   Anisotropy =   791.0123
   XX=  -476.1706   YX=   120.1574   ZX=  -223.6771
   XY=    81.9654   YY=  -297.9844   ZY=   154.6414
   XZ=  -183.9654   YZ=   169.6942   ZZ=   286.1201
   Eigenvalues:  -595.1408  -257.5573   364.6633
     12  C    Isotropic =   170.3757   Anisotropy =    29.7647
   XX=   153.9228   YX=    -0.6935   ZX=    -7.6486
   XY=     3.1317   YY=   179.3305   ZY=     8.9817
   XZ=   -11.4285   YZ=    12.3200   ZZ=   177.8740
   Eigenvalues:   149.7699   171.1385   190.2189
     13  C    Isotropic =   159.8381   Anisotropy =    41.0250
   XX=   145.0083   YX=    -9.8668   ZX=    -9.6529
   XY=   -11.4140   YY=   157.8499   ZY=    15.0675
   XZ=    -5.8270   YZ=    12.1957   ZZ=   176.6561
   Eigenvalues:   139.0015   153.3247   187.1881
     14  O    Isotropic =   248.3226   Anisotropy =    58.6229
   XX=   224.7349   YX=    11.4999   ZX=   -17.0445
   XY=     1.8318   YY=   245.1379   ZY=   -21.5461
   XZ=    -1.8968   YZ=   -18.9633   ZZ=   275.0951
   Eigenvalues:   222.4195   235.1438   287.4045
     15  C    Isotropic =   109.4032   Anisotropy =    41.3583
   XX=   112.4489   YX=    17.3238   ZX=   -15.4546
   XY=    11.0154   YY=   104.0747   ZY=   -14.5158
   XZ=    -8.8233   YZ=   -15.1174   ZZ=   111.6859
   Eigenvalues:    91.2657    99.9684   136.9753
     16  C    Isotropic =   170.3800   Anisotropy =    31.3734
   XX=   154.9480   YX=     8.9069   ZX=     6.2285
   XY=     7.1420   YY=   165.0682   ZY=     1.6968
   XZ=    -1.4832   YZ=    -1.4601   ZZ=   191.1239
   Eigenvalues:   150.4210   169.4235   191.2957
     17  O    Isotropic =   265.1476   Anisotropy =    76.6874
   XX=   257.3647   YX=    -8.6166   ZX=    -2.3803
   XY=     1.7258   YY=   225.9691   ZY=     4.2598
   XZ=   -26.6814   YZ=   -20.4065   ZZ=   312.1092
   Eigenvalues:   224.4745   254.6958   316.2726
     18  C    Isotropic =   113.8769   Anisotropy =    43.3954
   XX=   140.2675   YX=   -13.1527   ZX=     0.5605
   XY=    -3.8577   YY=   113.1224   ZY=     9.1754
   XZ=    -0.5275   YZ=     7.1241   ZZ=    88.2407
   Eigenvalues:    85.6946   113.1289   142.8071
     19  O    Isotropic =   317.7238   Anisotropy =    61.0344
   XX=   318.8971   YX=     0.3053   ZX=    14.4168
   XY=    24.1021   YY=   296.9611   ZY=     8.1390
   XZ=    38.4180   YZ=     3.7164   ZZ=   337.3131
   Eigenvalues:   290.4281   304.3299   358.4134
     20  H    Isotropic =    29.3859   Anisotropy =     4.2198
   XX=    29.5024   YX=     0.7677   ZX=    -0.8034
   XY=     0.8559   YY=    26.5441   ZY=    -0.1401
   XZ=     1.0830   YZ=     1.3764   ZZ=    32.1113
   Eigenvalues:    26.2812    29.6775    32.1992
     21  H    Isotropic =    29.0276   Anisotropy =     8.9175
   XX=    32.6104   YX=     1.8981   ZX=    -0.8657
   XY=     2.4145   YY=    32.6163   ZY=    -1.1812
   XZ=    -0.2736   YZ=    -2.2665   ZZ=    21.8561
   Eigenvalues:    21.5817    30.5286    34.9726
     22  H    Isotropic =    30.3187   Anisotropy =     2.6771
   XX=    30.8830   YX=    -0.7222   ZX=     0.9071
   XY=    -0.3660   YY=    29.0045   ZY=     1.9780
   XZ=    -0.7163   YZ=     1.5329   ZZ=    31.0687
   Eigenvalues:    27.9091    30.9436    32.1034
     23  H    Isotropic =    29.5845   Anisotropy =     7.3923
   XX=    33.7062   YX=     0.1197   ZX=    -1.5169
   XY=     1.1605   YY=    31.7528   ZY=    -3.2562
   XZ=    -1.3544   YZ=    -3.2981   ZZ=    23.2945
   Eigenvalues:    22.0585    32.1823    34.5127
     24  H    Isotropic =    29.8701   Anisotropy =     4.2361
   XX=    30.9428   YX=    -2.3346   ZX=     2.1064
   XY=    -1.8516   YY=    29.0153   ZY=     3.4465
   XZ=     1.1169   YZ=     3.1153   ZZ=    29.6520
   Eigenvalues:    24.8907    32.0253    32.6942
     25  H    Isotropic =    30.2381   Anisotropy =     7.1100
   XX=    29.7122   YX=    -0.8945   ZX=     0.1417
   XY=    -0.7779   YY=    26.1563   ZY=    -0.9877
   XZ=    -0.5168   YZ=    -1.1616   ZZ=    34.8457
   Eigenvalues:    25.8377    29.8986    34.9781
     26  H    Isotropic =    29.8476   Anisotropy =     9.9820
   XX=    29.1772   YX=    -0.7326   ZX=    -0.0751
   XY=    -0.9136   YY=    34.8675   ZY=    -3.9177
   XZ=    -0.4669   YZ=    -4.3787   ZZ=    25.4981
   Eigenvalues:    23.8691    29.1714    36.5023
     27  H    Isotropic =    28.8130   Anisotropy =     9.2322
   XX=    32.7935   YX=    -0.4146   ZX=     3.4858
   XY=    -1.5556   YY=    25.8129   ZY=    -1.3216
   XZ=     3.7143   YZ=    -1.8130   ZZ=    27.8324
   Eigenvalues:    24.7981    26.6730    34.9678
     28  H    Isotropic =    29.0232   Anisotropy =     6.6964
   XX=    31.8931   YX=     0.2059   ZX=    -2.7100
   XY=     0.1858   YY=    26.9198   ZY=    -0.5871
   XZ=    -2.7585   YZ=    -2.5061   ZZ=    28.2567
   Eigenvalues:    25.5327    28.0494    33.4874
     29  H    Isotropic =    29.0120   Anisotropy =     5.7856
   XX=    31.5004   YX=    -0.2402   ZX=     1.9773
   XY=     0.6921   YY=    28.3340   ZY=     1.9526
   XZ=     2.7595   YZ=     2.5788   ZZ=    27.2016
   Eigenvalues:    24.9386    29.2284    32.8691
     30  H    Isotropic =    30.4877   Anisotropy =     5.2478
   XX=    30.1433   YX=    -2.8806   ZX=     0.6827
   XY=    -2.0689   YY=    27.9932   ZY=     0.6756
   XZ=     2.5016   YZ=     1.3462   ZZ=    33.3267
   Eigenvalues:    25.9633    31.5136    33.9863
     31  H    Isotropic =    30.8228   Anisotropy =     9.3580
   XX=    33.8617   YX=    -0.6248   ZX=    -3.6897
   XY=     0.0834   YY=    28.2193   ZY=     1.4823
   XZ=    -5.0657   YZ=     2.6923   ZZ=    30.3875
   Eigenvalues:    26.1208    29.2861    37.0615
     32  H    Isotropic =    30.8316   Anisotropy =    11.3920
   XX=    27.3477   YX=    -1.5767   ZX=    -1.3660
   XY=    -1.0172   YY=    37.5403   ZY=     1.8199
   XZ=    -0.6730   YZ=     3.5535   ZZ=    27.6068
   Eigenvalues:    26.3616    27.7070    38.4263
     33  H    Isotropic =    30.0533   Anisotropy =     6.3332
   XX=    34.0898   YX=     0.2809   ZX=     0.1235
   XY=    -1.0536   YY=    29.5105   ZY=     2.0598
   XZ=    -1.6242   YZ=     3.4328   ZZ=    26.5597
   Eigenvalues:    24.8958    30.9887    34.2755
     34  H    Isotropic =    30.1159   Anisotropy =     9.3194
   XX=    28.3582   YX=     1.7009   ZX=     0.1653
   XY=     2.6355   YY=    34.5612   ZY=     2.3204
   XZ=     0.2808   YZ=     4.0315   ZZ=    27.4281
   Eigenvalues:    26.0481    27.9707    36.3288
     35  H    Isotropic =    30.6706   Anisotropy =     8.1823
   XX=    27.6071   YX=     0.1517   ZX=     0.4680
   XY=     0.0215   YY=    28.3566   ZY=     0.1033
   XZ=     0.7977   YZ=     0.8567   ZZ=    36.0480
   Eigenvalues:    27.5566    28.3296    36.1254
     36  H    Isotropic =    29.4449   Anisotropy =    17.3118
   XX=    23.6638   YX=     4.8331   ZX=     0.6058
   XY=     4.4803   YY=    38.9232   ZY=    -2.9803
   XZ=     0.2542   YZ=    -4.2794   ZZ=    25.7478
   Eigenvalues:    21.7740    25.5746    40.9861
     37  H    Isotropic =    30.5802   Anisotropy =     8.3342
   XX=    34.2002   YX=    -1.2833   ZX=     3.0023
   XY=    -1.0931   YY=    27.3672   ZY=     1.3505
   XZ=     3.7659   YZ=     1.5575   ZZ=    30.1732
   Eigenvalues:    25.8990    29.7052    36.1363
     38  H    Isotropic =    30.7140   Anisotropy =     8.3760
   XX=    29.9318   YX=     1.2044   ZX=    -0.3820
   XY=     1.4985   YY=    27.0982   ZY=    -2.7147
   XZ=    -1.1139   YZ=    -3.2246   ZZ=    35.1120
   Eigenvalues:    25.8403    30.0036    36.2980
     39  H    Isotropic =    30.5478   Anisotropy =     7.1441
   XX=    29.1383   YX=     0.0436   ZX=     2.6102
   XY=    -0.9815   YY=    33.1861   ZY=     2.9186
   XZ=     2.1261   YZ=     3.9581   ZZ=    29.3189
   Eigenvalues:    25.7444    30.5884    35.3105
     40  H    Isotropic =    27.9336   Anisotropy =    17.7155
   XX=    36.4147   YX=    -5.7233   ZX=    -5.0442
   XY=    -5.3151   YY=    27.3336   ZY=    -3.1506
   XZ=    -5.2061   YZ=    -1.4358   ZZ=    20.0525
   Eigenvalues:    17.0712    26.9857    39.7439
     41  H    Isotropic =    27.5332   Anisotropy =     6.0317
   XX=    31.0126   YX=     0.4608   ZX=    -2.3579
   XY=    -0.7687   YY=    29.0231   ZY=    -1.7303
   XZ=    -1.8666   YZ=    -2.2125   ZZ=    22.5640
   Eigenvalues:    21.5535    29.4918    31.5544
     42  H    Isotropic =    28.4017   Anisotropy =     6.1031
   XX=    32.2576   YX=    -0.4368   ZX=     2.0893
   XY=    -0.5903   YY=    27.4806   ZY=     3.9001
   XZ=     0.2985   YZ=     3.9997   ZZ=    25.4669
   Eigenvalues:    22.2394    30.4953    32.4704
     43  H    Isotropic =    29.6794   Anisotropy =    19.2088
   XX=    31.9314   YX=    -3.3540   ZX=     8.2917
   XY=    -4.4000   YY=    21.9588   ZY=     0.4362
   XZ=     8.5577   YZ=    -1.0851   ZZ=    35.1482
   Eigenvalues:    20.0496    26.5035    42.4853
 End of Minotr F.D. properties file   721 does not exist.
 End of Minotr F.D. properties file   722 does not exist.
 End of Minotr F.D. properties file   788 does not exist.

 **********************************************************************

            Population analysis using the SCF density.

 **********************************************************************

 Orbital symmetries:
       Occupied  (A) (A) (A) (A) (A) (A) (A) (A) (A) (A) (A) (A)
                 (A) (A) (A) (A) (A) (A) (A) (A) (A) (A) (A) (A)
                 (A) (A) (A) (A) (A) (A) (A) (A) (A) (A) (A) (A)
                 (A) (A) (A) (A) (A) (A) (A) (A) (A) (A) (A) (A)
                 (A) (A) (A) (A) (A) (A) (A) (A) (A) (A) (A) (A)
                 (A) (A) (A) (A) (A) (A) (A) (A) (A) (A) (A) (A)
                 (A)
       Virtual   (A) (A) (A) (A) (A) (A) (A) (A) (A) (A) (A) (A)
                 (A) (A) (A) (A) (A) (A) (A) (A) (A) (A) (A) (A)
                 (A) (A) (A) (A) (A) (A) (A) (A) (A) (A) (A) (A)
                 (A) (A) (A) (A) (A) (A) (A) (A) (A) (A) (A) (A)
                 (A) (A) (A) (A) (A) (A) (A) (A) (A) (A) (A) (A)
                 (A) (A) (A) (A) (A) (A) (A) (A) (A) (A) (A) (A)
                 (A) (A) (A) (A) (A) (A) (A) (A) (A) (A) (A) (A)
                 (A) (A) (A) (A) (A) (A) (A) (A) (A) (A) (A) (A)
                 (A) (A) (A) (A) (A) (A) (A) (A) (A) (A) (A) (A)
                 (A) (A) (A) (A) (A) (A) (A) (A) (A) (A) (A) (A)
                 (A) (A) (A) (A) (A) (A) (A) (A) (A) (A) (A) (A)
                 (A) (A) (A) (A) (A) (A) (A) (A) (A) (A) (A) (A)
                 (A) (A) (A) (A) (A) (A) (A) (A) (A) (A) (A) (A)
                 (A) (A) (A) (A) (A) (A) (A) (A) (A) (A) (A) (A)
                 (A) (A) (A) (A) (A) (A) (A) (A) (A) (A) (A) (A)
                 (A) (A) (A) (A) (A) (A) (A) (A) (A) (A) (A) (A)
                 (A) (A) (A) (A) (A) (A) (A) (A) (A) (A) (A) (A)
                 (A) (A) (A) (A) (A) (A) (A) (A) (A) (A) (A) (A)
                 (A) (A) (A) (A) (A) (A) (A) (A) (A) (A) (A) (A)
                 (A) (A) (A) (A) (A) (A) (A) (A) (A) (A) (A) (A)
                 (A) (A) (A) (A) (A) (A) (A) (A) (A) (A) (A) (A)
                 (A) (A) (A) (A) (A) (A) (A) (A) (A) (A) (A) (A)
                 (A) (A) (A) (A) (A) (A) (A) (A) (A) (A) (A) (A)
                 (A) (A) (A) (A) (A) (A) (A) (A) (A) (A) (A) (A)
                 (A) (A) (A) (A) (A) (A) (A) (A) (A) (A) (A) (A)
                 (A) (A) (A) (A) (A) (A) (A) (A) (A) (A) (A) (A)
                 (A) (A) (A) (A) (A) (A) (A) (A) (A) (A) (A) (A)
                 (A) (A) (A) (A) (A) (A) (A) (A) (A) (A) (A) (A)
                 (A) (A) (A) (A) (A) (A) (A) (A) (A) (A) (A) (A)
                 (A) (A) (A) (A) (A) (A) (A) (A) (A) (A) (A) (A)
                 (A) (A) (A) (A) (A) (A) (A) (A) (A) (A) (A) (A)
                 (A) (A) (A) (A) (A) (A) (A) (A) (A) (A) (A) (A)
                 (A) (A) (A) (A) (A) (A) (A) (A) (A) (A) (A) (A)
                 (A) (A) (A) (A) (A) (A) (A) (A) (A) (A) (A) (A)
                 (A) (A) (A) (A) (A) (A) (A) (A) (A) (A) (A) (A)
                 (A) (A) (A) (A) (A) (A) (A) (A) (A) (A) (A) (A)
                 (A) (A) (A) (A) (A) (A) (A) (A) (A) (A) (A) (A)
                 (A) (A) (A) (A) (A) (A) (A) (A) (A) (A) (A) (A)
                 (A) (A) (A) (A) (A) (A) (A) (A) (A) (A) (A) (A)
                 (A) (A) (A) (A) (A) (A) (A) (A) (A) (A) (A) (A)
                 (A) (A) (A) (A) (A) (A) (A)
 The electronic state is 1-A.
 Alpha  occ. eigenvalues --  -19.23034 -19.22524 -19.21416 -19.21129 -10.32725
 Alpha  occ. eigenvalues --  -10.30806 -10.29360 -10.27682 -10.26725 -10.24427
 Alpha  occ. eigenvalues --  -10.24098 -10.24008 -10.23699 -10.23431 -10.22374
 Alpha  occ. eigenvalues --  -10.22297 -10.21931 -10.21602 -10.21539  -1.07327
 Alpha  occ. eigenvalues --   -1.07112  -1.06087  -1.03910  -0.89041  -0.84049
 Alpha  occ. eigenvalues --   -0.81924  -0.77202  -0.76714  -0.74653  -0.71253
 Alpha  occ. eigenvalues --   -0.70553  -0.68407  -0.65944  -0.63066  -0.59276
 Alpha  occ. eigenvalues --   -0.58256  -0.56311  -0.53841  -0.52059  -0.51841
 Alpha  occ. eigenvalues --   -0.51059  -0.49784  -0.48722  -0.47325  -0.46292
 Alpha  occ. eigenvalues --   -0.45888  -0.45301  -0.44770  -0.44203  -0.43487
 Alpha  occ. eigenvalues --   -0.42425  -0.41519  -0.40785  -0.40355  -0.40078
 Alpha  occ. eigenvalues --   -0.39706  -0.39218  -0.38718  -0.37075  -0.36583
 Alpha  occ. eigenvalues --   -0.36196  -0.35731  -0.35182  -0.34726  -0.34310
 Alpha  occ. eigenvalues --   -0.33385  -0.32815  -0.31786  -0.31050  -0.30314
 Alpha  occ. eigenvalues --   -0.28512  -0.27066  -0.26664
 Alpha virt. eigenvalues --   -0.05319   0.00570   0.01359   0.01931   0.02330
 Alpha virt. eigenvalues --    0.03249   0.03528   0.04055   0.04362   0.04784
 Alpha virt. eigenvalues --    0.05097   0.05522   0.06236   0.06415   0.06877
 Alpha virt. eigenvalues --    0.06940   0.07118   0.07514   0.08322   0.09098
 Alpha virt. eigenvalues --    0.09190   0.09481   0.09603   0.10353   0.10702
 Alpha virt. eigenvalues --    0.10964   0.11476   0.11881   0.12460   0.12476
 Alpha virt. eigenvalues --    0.13110   0.13181   0.14208   0.14341   0.14809
 Alpha virt. eigenvalues --    0.15418   0.15574   0.15819   0.16031   0.16449
 Alpha virt. eigenvalues --    0.16925   0.17223   0.17600   0.17868   0.18044
 Alpha virt. eigenvalues --    0.18334   0.18628   0.18999   0.19212   0.19605
 Alpha virt. eigenvalues --    0.19893   0.20295   0.20577   0.20620   0.20880
 Alpha virt. eigenvalues --    0.21323   0.21497   0.21917   0.22073   0.22284
 Alpha virt. eigenvalues --    0.22607   0.22927   0.23140   0.23661   0.24020
 Alpha virt. eigenvalues --    0.24542   0.24681   0.25160   0.25336   0.25773
 Alpha virt. eigenvalues --    0.26011   0.26297   0.26496   0.26978   0.27039
 Alpha virt. eigenvalues --    0.27481   0.27576   0.28093   0.28189   0.28771
 Alpha virt. eigenvalues --    0.28947   0.29264   0.29593   0.29848   0.30352
 Alpha virt. eigenvalues --    0.30523   0.30958   0.31712   0.31771   0.32286
 Alpha virt. eigenvalues --    0.32430   0.32943   0.33195   0.33652   0.34346
 Alpha virt. eigenvalues --    0.34757   0.35065   0.35420   0.35869   0.36205
 Alpha virt. eigenvalues --    0.36854   0.37104   0.37763   0.38026   0.38663
 Alpha virt. eigenvalues --    0.39137   0.39540   0.40344   0.41140   0.41340
 Alpha virt. eigenvalues --    0.41585   0.41939   0.42874   0.44626   0.45104
 Alpha virt. eigenvalues --    0.45337   0.45803   0.46256   0.47311   0.47944
 Alpha virt. eigenvalues --    0.48186   0.48724   0.49877   0.50473   0.51156
 Alpha virt. eigenvalues --    0.51628   0.52232   0.53328   0.54253   0.55192
 Alpha virt. eigenvalues --    0.55662   0.56437   0.57219   0.57728   0.58454
 Alpha virt. eigenvalues --    0.58910   0.59765   0.60403   0.61161   0.61880
 Alpha virt. eigenvalues --    0.62182   0.62999   0.64142   0.65009   0.65497
 Alpha virt. eigenvalues --    0.66166   0.67324   0.67482   0.67972   0.68152
 Alpha virt. eigenvalues --    0.68781   0.69126   0.69435   0.69813   0.70727
 Alpha virt. eigenvalues --    0.71227   0.71906   0.72289   0.72932   0.73035
 Alpha virt. eigenvalues --    0.73389   0.73967   0.74409   0.75071   0.76042
 Alpha virt. eigenvalues --    0.76302   0.76915   0.77052   0.77611   0.78036
 Alpha virt. eigenvalues --    0.78427   0.78740   0.79375   0.79817   0.79990
 Alpha virt. eigenvalues --    0.81243   0.81580   0.83342   0.83515   0.83611
 Alpha virt. eigenvalues --    0.84164   0.85131   0.86758   0.87362   0.89173
 Alpha virt. eigenvalues --    0.90637   0.91945   0.92987   0.94039   0.94761
 Alpha virt. eigenvalues --    0.96294   0.97284   0.97927   1.00264   1.00962
 Alpha virt. eigenvalues --    1.03015   1.05508   1.07151   1.07639   1.09370
 Alpha virt. eigenvalues --    1.10359   1.11397   1.12015   1.13477   1.14772
 Alpha virt. eigenvalues --    1.16766   1.17204   1.18389   1.18996   1.20024
 Alpha virt. eigenvalues --    1.20937   1.21467   1.22400   1.23188   1.23977
 Alpha virt. eigenvalues --    1.25312   1.26662   1.27816   1.28239   1.29286
 Alpha virt. eigenvalues --    1.30680   1.32051   1.32621   1.33100   1.33952
 Alpha virt. eigenvalues --    1.35500   1.37598   1.38091   1.40247   1.41215
 Alpha virt. eigenvalues --    1.42339   1.43291   1.44758   1.45055   1.46265
 Alpha virt. eigenvalues --    1.46319   1.47616   1.47994   1.48828   1.49692
 Alpha virt. eigenvalues --    1.50083   1.51854   1.52064   1.53727   1.54513
 Alpha virt. eigenvalues --    1.55179   1.55599   1.57165   1.57325   1.58239
 Alpha virt. eigenvalues --    1.58826   1.59137   1.59723   1.60551   1.61610
 Alpha virt. eigenvalues --    1.62105   1.62552   1.63009   1.63554   1.64405
 Alpha virt. eigenvalues --    1.65141   1.66110   1.66483   1.67609   1.68167
 Alpha virt. eigenvalues --    1.68443   1.69846   1.69861   1.70563   1.71360
 Alpha virt. eigenvalues --    1.72284   1.73112   1.73672   1.74117   1.74672
 Alpha virt. eigenvalues --    1.75372   1.76355   1.76942   1.77850   1.78280
 Alpha virt. eigenvalues --    1.79936   1.79987   1.80407   1.82191   1.82521
 Alpha virt. eigenvalues --    1.82800   1.83712   1.84760   1.85892   1.86514
 Alpha virt. eigenvalues --    1.87941   1.88388   1.89915   1.90803   1.92521
 Alpha virt. eigenvalues --    1.92873   1.93923   1.95423   1.96562   1.96983
 Alpha virt. eigenvalues --    1.97538   1.98738   2.00572   2.01876   2.03914
 Alpha virt. eigenvalues --    2.04972   2.05851   2.06300   2.08016   2.09508
 Alpha virt. eigenvalues --    2.11249   2.12473   2.13606   2.14173   2.14698
 Alpha virt. eigenvalues --    2.15348   2.16877   2.18094   2.18415   2.19591
 Alpha virt. eigenvalues --    2.21194   2.21543   2.22133   2.22895   2.25011
 Alpha virt. eigenvalues --    2.25639   2.26649   2.29575   2.31260   2.31487
 Alpha virt. eigenvalues --    2.32864   2.33342   2.34528   2.36912   2.38512
 Alpha virt. eigenvalues --    2.39201   2.40666   2.42216   2.43911   2.46528
 Alpha virt. eigenvalues --    2.48170   2.48856   2.50752   2.51924   2.52111
 Alpha virt. eigenvalues --    2.52880   2.53385   2.55332   2.55583   2.57452
 Alpha virt. eigenvalues --    2.57668   2.58510   2.59187   2.59563   2.60590
 Alpha virt. eigenvalues --    2.61488   2.63768   2.64107   2.65336   2.66804
 Alpha virt. eigenvalues --    2.67370   2.68509   2.69305   2.70337   2.70968
 Alpha virt. eigenvalues --    2.72312   2.72699   2.73987   2.74803   2.76088
 Alpha virt. eigenvalues --    2.76953   2.77841   2.78974   2.80101   2.80598
 Alpha virt. eigenvalues --    2.82531   2.83369   2.84340   2.87352   2.87886
 Alpha virt. eigenvalues --    2.88902   2.90326   2.90882   2.92211   2.92962
 Alpha virt. eigenvalues --    2.93969   2.94812   2.95147   2.96395   2.99337
 Alpha virt. eigenvalues --    3.00356   3.01653   3.03268   3.03923   3.06291
 Alpha virt. eigenvalues --    3.07530   3.08643   3.09421   3.10570   3.11352
 Alpha virt. eigenvalues --    3.12946   3.14142   3.16777   3.16908   3.19298
 Alpha virt. eigenvalues --    3.20025   3.20897   3.21818   3.23718   3.24415
 Alpha virt. eigenvalues --    3.28401   3.29345   3.29686   3.31262   3.35059
 Alpha virt. eigenvalues --    3.35598   3.37077   3.38405   3.40857   3.42779
 Alpha virt. eigenvalues --    3.49273   3.51963   3.60497   3.62536   3.65628
 Alpha virt. eigenvalues --    3.71511   3.80285   3.80815   3.81219   3.83109
 Alpha virt. eigenvalues --    3.84250   3.84335   3.85295   3.86727   3.87378
 Alpha virt. eigenvalues --    3.88287   3.90664   3.91946   3.93264   3.93694
 Alpha virt. eigenvalues --    3.95945   4.03689   4.04276   4.08728   4.13839
 Alpha virt. eigenvalues --    4.16275   4.17280   4.21664   4.27180   4.28761
 Alpha virt. eigenvalues --    4.34083   4.34436   4.37336   4.42694   4.46672
 Alpha virt. eigenvalues --    4.56949   5.12182   5.15839   5.20272   5.21799
 Alpha virt. eigenvalues --    5.26465   5.41507   5.47615   5.49430   5.66982
 Alpha virt. eigenvalues --    5.69403   5.70076   5.77847  23.72685  23.84270
 Alpha virt. eigenvalues --   23.86083  23.91122  23.93992  23.96139  23.98911
 Alpha virt. eigenvalues --   24.01513  24.03040  24.05393  24.06215  24.07606
 Alpha virt. eigenvalues --   24.08426  24.11944  24.28104  50.03431  50.06016
 Alpha virt. eigenvalues --   50.08722  50.13650
          Condensed to atoms (all electrons):
               1          2          3          4          5          6
     1  C   13.478061   2.362075  -2.145208   0.729306   0.570147  -0.737723
     2  C    2.362075  15.797926  -2.901754  -1.296150   0.308972   0.681981
     3  C   -2.145208  -2.901754  10.288279  -1.096459  -0.393099   0.343550
     4  C    0.729306  -1.296150  -1.096459  13.997945  -2.227152  -0.635755
     5  C    0.570147   0.308972  -0.393099  -2.227152   9.086250  -1.755684
     6  C   -0.737723   0.681981   0.343550  -0.635755  -1.755684  10.334554
     7  C   -4.298805  -1.834399   1.227408   0.819424  -0.381536  -1.625876
     8  C   -1.843253  -1.191137  -2.295186   0.449432  -0.138580  -0.325620
     9  C    1.122220   2.612656  -0.355138  -0.065707   0.179715  -0.092664
    10  C   -3.069669  -8.545569   3.380978  -0.826526   0.006800   0.570120
    11  O    0.042092   0.085451   0.011324  -0.000521   0.001580   0.026886
    12  C   -0.514053  -0.052650  -0.007362  -0.050329  -0.230882  -0.008009
    13  C   -0.036523  -0.415546   0.160964  -0.064045  -0.070291   0.076004
    14  O    0.025041   0.416509  -0.226974   0.036145   0.003835  -0.008523
    15  C   -0.174660   0.418696  -0.303059  -4.593463   0.992024  -0.425934
    16  C    0.030720   0.008678  -0.235637  -0.268429  -0.095217   0.091861
    17  O    0.009292   0.032529   0.061070  -0.150171  -0.031067   0.005907
    18  C    0.072982   0.013473   0.120410   0.765607  -0.249192  -0.193272
    19  O   -0.000850  -0.003619   0.006487  -0.013614   0.009979   0.004214
    20  H   -0.022236  -0.000079   0.477173   0.008456  -0.051411  -0.024182
    21  H   -0.010010  -0.110383   0.387271  -0.034575   0.036346   0.004066
    22  H   -0.017854  -0.043226  -0.015833   0.452002  -0.007433  -0.051827
    23  H   -0.010047   0.009295   0.026482  -0.159242   0.502779  -0.054540
    24  H   -0.013003  -0.041550  -0.029241   0.041613   0.457760  -0.073875
    25  H    0.001994  -0.030958  -0.005392   0.032783  -0.054880   0.444632
    26  H    0.035792   0.011980   0.004696   0.013008  -0.076827   0.453996
    27  H   -0.121124   0.012289   0.005253   0.010124  -0.021359  -0.047618
    28  H   -0.011595  -0.027157   0.006045   0.001228  -0.000078  -0.001337
    29  H    0.041656   0.006692   0.008353  -0.000178  -0.000381   0.001217
    30  H   -0.087331  -0.005970   0.006070   0.025570  -0.008847  -0.065516
    31  H   -0.061185   0.008679   0.010362  -0.009360   0.002580   0.034560
    32  H    0.082493   0.016383  -0.002422  -0.004595   0.003163   0.015160
    33  H   -0.019534  -0.097257   0.037279   0.002384  -0.002153   0.001397
    34  H    0.008194   0.113289  -0.009753   0.000296   0.000025  -0.001192
    35  H   -0.007615  -0.020060  -0.022376   0.002359   0.002434   0.002804
    36  H   -0.003451  -0.241409   0.041666  -0.010584   0.001093   0.002090
    37  H    0.002133  -0.001786  -0.002606   0.102502  -0.015204   0.002236
    38  H   -0.004542   0.011773   0.043123  -0.083566   0.015825  -0.006933
    39  H   -0.007201   0.004560  -0.008155  -0.086887   0.029112   0.018270
    40  H   -0.001807  -0.004838  -0.016326  -0.119534   0.007269   0.004260
    41  H   -0.001228   0.004924   0.018534  -0.074910   0.012881   0.004216
    42  H    0.004616  -0.001034  -0.006066   0.094981  -0.007408  -0.005684
    43  H    0.000443   0.000124  -0.003079   0.058399  -0.003708   0.000073
               7          8          9         10         11         12
     1  C   -4.298805  -1.843253   1.122220  -3.069669   0.042092  -0.514053
     2  C   -1.834399  -1.191137   2.612656  -8.545569   0.085451  -0.052650
     3  C    1.227408  -2.295186  -0.355138   3.380978   0.011324  -0.007362
     4  C    0.819424   0.449432  -0.065707  -0.826526  -0.000521  -0.050329
     5  C   -0.381536  -0.138580   0.179715   0.006800   0.001580  -0.230882
     6  C   -1.625876  -0.325620  -0.092664   0.570120   0.026886  -0.008009
     7  C   11.849876  -0.267281  -0.692670   0.266402  -0.077410   0.342164
     8  C   -0.267281  13.280325  -2.478178   0.194925   0.309479   0.142903
     9  C   -0.692670  -2.478178  11.604557  -4.897554  -0.047892  -0.140797
    10  C    0.266402   0.194925  -4.897554  18.409118  -0.082718   0.109037
    11  O   -0.077410   0.309479  -0.047892  -0.082718   8.210627  -0.058649
    12  C    0.342164   0.142903  -0.140797   0.109037  -0.058649   6.213953
    13  C   -0.119642   0.239066  -0.838540   0.350773  -0.004406   0.003307
    14  O    0.017925   0.037466  -0.208120   0.102917  -0.001881  -0.004297
    15  C    0.217343  -0.152589   0.117165  -0.355697  -0.000058  -0.027390
    16  C   -0.095784  -0.002768  -0.010729  -0.077869  -0.000036  -0.025826
    17  O   -0.008599  -0.000669   0.000634  -0.004936   0.000000   0.000875
    18  C    0.066020   0.019586  -0.011697  -0.025245  -0.000098  -0.002316
    19  O    0.000004   0.000052  -0.000062   0.002477   0.000000   0.000128
    20  H    0.023729  -0.014053   0.011393  -0.035158  -0.000010  -0.008752
    21  H   -0.005593   0.015792  -0.014482   0.095864   0.000032   0.000126
    22  H    0.009412  -0.012038   0.005100  -0.000799   0.000002  -0.001713
    23  H    0.020028  -0.001087   0.000213   0.003205  -0.000002  -0.001841
    24  H    0.021863  -0.000313  -0.000067  -0.011531   0.000002   0.002919
    25  H   -0.030576   0.012655   0.002930  -0.012626  -0.000063  -0.000977
    26  H   -0.086974  -0.004354   0.001073   0.001404   0.000063  -0.007911
    27  H    0.497346  -0.006004  -0.012308   0.021156   0.011170  -0.013135
    28  H    0.017180  -0.029486   0.457319  -0.047544  -0.002630   0.001038
    29  H    0.010392  -0.113005   0.465288  -0.085443  -0.001993  -0.000275
    30  H    0.113648  -0.001536  -0.002032  -0.006967  -0.000179   0.405769
    31  H    0.008582  -0.034139   0.003021   0.000865   0.001492   0.415956
    32  H   -0.175172  -0.001769   0.000432   0.004245   0.000293   0.433571
    33  H   -0.003629  -0.007762   0.002419   0.048451   0.000048  -0.000011
    34  H    0.000584  -0.003470  -0.025330  -0.142668   0.000048   0.000137
    35  H    0.001111   0.031665  -0.010539  -0.002642  -0.000124  -0.000276
    36  H   -0.002420  -0.033559   0.031259   0.291437   0.000154   0.000818
    37  H   -0.000328   0.000098  -0.000013  -0.000955   0.000000   0.000177
    38  H    0.002597  -0.000224  -0.000384   0.002362   0.000000  -0.000723
    39  H    0.000369  -0.000378  -0.000005   0.000879   0.000000   0.000113
    40  H    0.000390  -0.000144   0.000016   0.000273   0.000000  -0.000293
    41  H   -0.001132   0.000126  -0.000300   0.009033   0.000000   0.000099
    42  H   -0.000839  -0.000143   0.000756  -0.005247   0.000000  -0.000001
    43  H   -0.000055   0.000013  -0.000010  -0.000771   0.000000  -0.000004
              13         14         15         16         17         18
     1  C   -0.036523   0.025041  -0.174660   0.030720   0.009292   0.072982
     2  C   -0.415546   0.416509   0.418696   0.008678   0.032529   0.013473
     3  C    0.160964  -0.226974  -0.303059  -0.235637   0.061070   0.120410
     4  C   -0.064045   0.036145  -4.593463  -0.268429  -0.150171   0.765607
     5  C   -0.070291   0.003835   0.992024  -0.095217  -0.031067  -0.249192
     6  C    0.076004  -0.008523  -0.425934   0.091861   0.005907  -0.193272
     7  C   -0.119642   0.017925   0.217343  -0.095784  -0.008599   0.066020
     8  C    0.239066   0.037466  -0.152589  -0.002768  -0.000669   0.019586
     9  C   -0.838540  -0.208120   0.117165  -0.010729   0.000634  -0.011697
    10  C    0.350773   0.102917  -0.355697  -0.077869  -0.004936  -0.025245
    11  O   -0.004406  -0.001881  -0.000058  -0.000036   0.000000  -0.000098
    12  C    0.003307  -0.004297  -0.027390  -0.025826   0.000875  -0.002316
    13  C    6.563049  -0.147411  -0.129260   0.022560   0.001902   0.002046
    14  O   -0.147411   7.992788   0.020930  -0.000765   0.000001  -0.003426
    15  C   -0.129260   0.020930  12.049826  -0.710229   0.313745  -1.259982
    16  C    0.022560  -0.000765  -0.710229   7.516226  -0.203581  -0.589169
    17  O    0.001902   0.000001   0.313745  -0.203581   8.086202  -0.051836
    18  C    0.002046  -0.003426  -1.259982  -0.589169  -0.051836   6.864321
    19  O   -0.000165   0.000000   0.118449  -0.097560  -0.022361   0.104826
    20  H   -0.008131   0.001085  -0.004234  -0.001966  -0.000148   0.019491
    21  H    0.007301   0.001639  -0.005282  -0.004920   0.000479  -0.007364
    22  H   -0.004246   0.000104   0.015946   0.017893   0.001561   0.002590
    23  H   -0.000211   0.000010   0.017014   0.001104   0.011941  -0.000627
    24  H    0.000347   0.000005  -0.008573   0.019464  -0.000696   0.003403
    25  H   -0.001011   0.000024  -0.008700  -0.000878  -0.000228   0.005114
    26  H   -0.000455   0.000002   0.003278  -0.000561  -0.000030   0.000101
    27  H    0.001900  -0.000004   0.000580  -0.000131  -0.000004  -0.000040
    28  H   -0.013967  -0.005544   0.000071  -0.000013   0.000000   0.000009
    29  H    0.016855   0.001096   0.000189   0.000038   0.000000  -0.000080
    30  H   -0.000372  -0.000063   0.008534   0.000987   0.000028  -0.000132
    31  H   -0.000172   0.000063   0.000610   0.000050   0.000000  -0.000072
    32  H    0.000167  -0.000010  -0.002218   0.000552   0.000002  -0.000041
    33  H    0.423905  -0.011626  -0.011904   0.000896  -0.000013   0.005427
    34  H    0.446430  -0.005089  -0.000310  -0.000115   0.000001   0.000738
    35  H    0.384541   0.011030   0.004970  -0.000105   0.000001  -0.002417
    36  H   -0.039009   0.236067  -0.001489  -0.000506   0.000002  -0.000484
    37  H    0.000101  -0.000002  -0.153770   0.465325  -0.004703  -0.024519
    38  H    0.000002  -0.000115  -0.014908   0.390112   0.011713   0.002284
    39  H   -0.000006   0.000008   0.027432   0.415830  -0.011460  -0.015182
    40  H   -0.000267   0.000001   0.223359   0.034665   0.239876  -0.088588
    41  H    0.001288  -0.000011   0.052828   0.006100   0.011274   0.322015
    42  H    0.000782  -0.000003  -0.220126  -0.000860  -0.002458   0.538703
    43  H    0.000157   0.000002  -0.104575   0.006128   0.001532   0.048843
              19         20         21         22         23         24
     1  C   -0.000850  -0.022236  -0.010010  -0.017854  -0.010047  -0.013003
     2  C   -0.003619  -0.000079  -0.110383  -0.043226   0.009295  -0.041550
     3  C    0.006487   0.477173   0.387271  -0.015833   0.026482  -0.029241
     4  C   -0.013614   0.008456  -0.034575   0.452002  -0.159242   0.041613
     5  C    0.009979  -0.051411   0.036346  -0.007433   0.502779   0.457760
     6  C    0.004214  -0.024182   0.004066  -0.051827  -0.054540  -0.073875
     7  C    0.000004   0.023729  -0.005593   0.009412   0.020028   0.021863
     8  C    0.000052  -0.014053   0.015792  -0.012038  -0.001087  -0.000313
     9  C   -0.000062   0.011393  -0.014482   0.005100   0.000213  -0.000067
    10  C    0.002477  -0.035158   0.095864  -0.000799   0.003205  -0.011531
    11  O    0.000000  -0.000010   0.000032   0.000002  -0.000002   0.000002
    12  C    0.000128  -0.008752   0.000126  -0.001713  -0.001841   0.002919
    13  C   -0.000165  -0.008131   0.007301  -0.004246  -0.000211   0.000347
    14  O    0.000000   0.001085   0.001639   0.000104   0.000010   0.000005
    15  C    0.118449  -0.004234  -0.005282   0.015946   0.017014  -0.008573
    16  C   -0.097560  -0.001966  -0.004920   0.017893   0.001104   0.019464
    17  O   -0.022361  -0.000148   0.000479   0.001561   0.011941  -0.000696
    18  C    0.104826   0.019491  -0.007364   0.002590  -0.000627   0.003403
    19  O    8.032987  -0.000188   0.000227  -0.000802  -0.000175  -0.000040
    20  H   -0.000188   0.394544  -0.027526   0.002969   0.000342   0.001079
    21  H    0.000227  -0.027526   0.481334  -0.002382  -0.000192   0.000116
    22  H   -0.000802   0.002969  -0.002382   0.435761  -0.002606   0.003838
    23  H   -0.000175   0.000342  -0.000192  -0.002606   0.481018  -0.030044
    24  H   -0.000040   0.001079   0.000116   0.003838  -0.030044   0.458106
    25  H   -0.000004   0.000168  -0.000060   0.003589  -0.005070   0.004738
    26  H   -0.000003   0.000008   0.000003   0.000199  -0.006526  -0.003176
    27  H    0.000000  -0.000104   0.000007  -0.000134  -0.000053  -0.000006
    28  H    0.000000   0.000050  -0.000039  -0.000001   0.000000   0.000000
    29  H    0.000000  -0.000015   0.000039  -0.000003   0.000000   0.000000
    30  H   -0.000001  -0.000510  -0.000069  -0.000031   0.000152  -0.001271
    31  H    0.000000   0.000129  -0.000005   0.000014  -0.000003  -0.000053
    32  H    0.000000  -0.000048   0.000004   0.000013  -0.000085   0.000447
    33  H    0.000051   0.000030   0.002600   0.000424   0.000003   0.000004
    34  H   -0.000002   0.000001  -0.000344  -0.000011   0.000000   0.000000
    35  H   -0.000001   0.000027   0.000200   0.000277  -0.000001   0.000000
    36  H    0.000001  -0.000164  -0.000229   0.000007   0.000000   0.000000
    37  H    0.008370  -0.000050  -0.000260  -0.000245  -0.000065   0.000000
    38  H   -0.000294  -0.000501  -0.000356  -0.000002   0.000028   0.000064
    39  H   -0.001185   0.000294   0.000080  -0.000045   0.000346  -0.001562
    40  H    0.014950   0.000043  -0.000099   0.000287  -0.000044   0.000001
    41  H   -0.022835  -0.000127   0.002123   0.000124  -0.000009   0.000030
    42  H   -0.043549  -0.000026  -0.000449   0.002980   0.000064   0.000015
    43  H    0.298083   0.000009   0.000037   0.000041   0.000015   0.000002
              25         26         27         28         29         30
     1  C    0.001994   0.035792  -0.121124  -0.011595   0.041656  -0.087331
     2  C   -0.030958   0.011980   0.012289  -0.027157   0.006692  -0.005970
     3  C   -0.005392   0.004696   0.005253   0.006045   0.008353   0.006070
     4  C    0.032783   0.013008   0.010124   0.001228  -0.000178   0.025570
     5  C   -0.054880  -0.076827  -0.021359  -0.000078  -0.000381  -0.008847
     6  C    0.444632   0.453996  -0.047618  -0.001337   0.001217  -0.065516
     7  C   -0.030576  -0.086974   0.497346   0.017180   0.010392   0.113648
     8  C    0.012655  -0.004354  -0.006004  -0.029486  -0.113005  -0.001536
     9  C    0.002930   0.001073  -0.012308   0.457319   0.465288  -0.002032
    10  C   -0.012626   0.001404   0.021156  -0.047544  -0.085443  -0.006967
    11  O   -0.000063   0.000063   0.011170  -0.002630  -0.001993  -0.000179
    12  C   -0.000977  -0.007911  -0.013135   0.001038  -0.000275   0.405769
    13  C   -0.001011  -0.000455   0.001900  -0.013967   0.016855  -0.000372
    14  O    0.000024   0.000002  -0.000004  -0.005544   0.001096  -0.000063
    15  C   -0.008700   0.003278   0.000580   0.000071   0.000189   0.008534
    16  C   -0.000878  -0.000561  -0.000131  -0.000013   0.000038   0.000987
    17  O   -0.000228  -0.000030  -0.000004   0.000000   0.000000   0.000028
    18  C    0.005114   0.000101  -0.000040   0.000009  -0.000080  -0.000132
    19  O   -0.000004  -0.000003   0.000000   0.000000   0.000000  -0.000001
    20  H    0.000168   0.000008  -0.000104   0.000050  -0.000015  -0.000510
    21  H   -0.000060   0.000003   0.000007  -0.000039   0.000039  -0.000069
    22  H    0.003589   0.000199  -0.000134  -0.000001  -0.000003  -0.000031
    23  H   -0.005070  -0.006526  -0.000053   0.000000   0.000000   0.000152
    24  H    0.004738  -0.003176  -0.000006   0.000000   0.000000  -0.001271
    25  H    0.474585  -0.026769  -0.006606   0.000003  -0.000008  -0.000088
    26  H   -0.026769   0.489735  -0.005005   0.000000  -0.000002   0.000274
    27  H   -0.006606  -0.005005   0.484259  -0.000019   0.000019   0.005220
    28  H    0.000003   0.000000  -0.000019   0.405071  -0.016501  -0.000002
    29  H   -0.000008  -0.000002   0.000019  -0.016501   0.424005   0.000003
    30  H   -0.000088   0.000274   0.005220  -0.000002   0.000003   0.474262
    31  H   -0.000273  -0.000166  -0.007526   0.000035  -0.000006  -0.028717
    32  H    0.000195   0.003232  -0.002925  -0.000003   0.000001  -0.026954
    33  H   -0.000005   0.000000  -0.000002  -0.000239   0.000351  -0.000001
    34  H    0.000003   0.000000  -0.000002   0.000393   0.001038   0.000000
    35  H   -0.000027   0.000000  -0.000013   0.000123  -0.000358  -0.000001
    36  H   -0.000001   0.000000   0.000001  -0.000349   0.000300  -0.000007
    37  H    0.000002  -0.000002   0.000000   0.000000   0.000000  -0.000003
    38  H    0.000007  -0.000001   0.000000   0.000000   0.000000  -0.000025
    39  H   -0.000037  -0.000006  -0.000001   0.000000   0.000000   0.000044
    40  H   -0.000024  -0.000005   0.000000   0.000000   0.000000   0.000001
    41  H   -0.000008  -0.000001   0.000000   0.000000   0.000000   0.000000
    42  H    0.000023   0.000003   0.000000   0.000000   0.000000   0.000001
    43  H    0.000000   0.000000   0.000000   0.000000   0.000000   0.000000
              31         32         33         34         35         36
     1  C   -0.061185   0.082493  -0.019534   0.008194  -0.007615  -0.003451
     2  C    0.008679   0.016383  -0.097257   0.113289  -0.020060  -0.241409
     3  C    0.010362  -0.002422   0.037279  -0.009753  -0.022376   0.041666
     4  C   -0.009360  -0.004595   0.002384   0.000296   0.002359  -0.010584
     5  C    0.002580   0.003163  -0.002153   0.000025   0.002434   0.001093
     6  C    0.034560   0.015160   0.001397  -0.001192   0.002804   0.002090
     7  C    0.008582  -0.175172  -0.003629   0.000584   0.001111  -0.002420
     8  C   -0.034139  -0.001769  -0.007762  -0.003470   0.031665  -0.033559
     9  C    0.003021   0.000432   0.002419  -0.025330  -0.010539   0.031259
    10  C    0.000865   0.004245   0.048451  -0.142668  -0.002642   0.291437
    11  O    0.001492   0.000293   0.000048   0.000048  -0.000124   0.000154
    12  C    0.415956   0.433571  -0.000011   0.000137  -0.000276   0.000818
    13  C   -0.000172   0.000167   0.423905   0.446430   0.384541  -0.039009
    14  O    0.000063  -0.000010  -0.011626  -0.005089   0.011030   0.236067
    15  C    0.000610  -0.002218  -0.011904  -0.000310   0.004970  -0.001489
    16  C    0.000050   0.000552   0.000896  -0.000115  -0.000105  -0.000506
    17  O    0.000000   0.000002  -0.000013   0.000001   0.000001   0.000002
    18  C   -0.000072  -0.000041   0.005427   0.000738  -0.002417  -0.000484
    19  O    0.000000   0.000000   0.000051  -0.000002  -0.000001   0.000001
    20  H    0.000129  -0.000048   0.000030   0.000001   0.000027  -0.000164
    21  H   -0.000005   0.000004   0.002600  -0.000344   0.000200  -0.000229
    22  H    0.000014   0.000013   0.000424  -0.000011   0.000277   0.000007
    23  H   -0.000003  -0.000085   0.000003   0.000000  -0.000001   0.000000
    24  H   -0.000053   0.000447   0.000004   0.000000   0.000000   0.000000
    25  H   -0.000273   0.000195  -0.000005   0.000003  -0.000027  -0.000001
    26  H   -0.000166   0.003232   0.000000   0.000000   0.000000   0.000000
    27  H   -0.007526  -0.002925  -0.000002  -0.000002  -0.000013   0.000001
    28  H    0.000035  -0.000003  -0.000239   0.000393   0.000123  -0.000349
    29  H   -0.000006   0.000001   0.000351   0.001038  -0.000358   0.000300
    30  H   -0.028717  -0.026954  -0.000001   0.000000  -0.000001  -0.000007
    31  H    0.487408  -0.021467   0.000000   0.000000   0.000000  -0.000001
    32  H   -0.021467   0.489673   0.000000   0.000000   0.000000   0.000000
    33  H    0.000000   0.000000   0.467746  -0.027281  -0.021754   0.001098
    34  H    0.000000   0.000000  -0.027281   0.461030  -0.022789  -0.001311
    35  H    0.000000   0.000000  -0.021754  -0.022789   0.464701   0.000605
    36  H   -0.000001   0.000000   0.001098  -0.001311   0.000605   0.435020
    37  H    0.000000   0.000000  -0.000001   0.000000   0.000000   0.000000
    38  H    0.000000   0.000000   0.000007   0.000000   0.000000   0.000004
    39  H    0.000000  -0.000001   0.000000   0.000000   0.000000   0.000000
    40  H    0.000000   0.000000   0.000004   0.000000   0.000001   0.000000
    41  H    0.000000   0.000000  -0.000294  -0.000007   0.000006   0.000016
    42  H    0.000000   0.000000   0.000581  -0.000006   0.000004  -0.000001
    43  H    0.000000   0.000000   0.000000   0.000000   0.000000   0.000000
              37         38         39         40         41         42
     1  C    0.002133  -0.004542  -0.007201  -0.001807  -0.001228   0.004616
     2  C   -0.001786   0.011773   0.004560  -0.004838   0.004924  -0.001034
     3  C   -0.002606   0.043123  -0.008155  -0.016326   0.018534  -0.006066
     4  C    0.102502  -0.083566  -0.086887  -0.119534  -0.074910   0.094981
     5  C   -0.015204   0.015825   0.029112   0.007269   0.012881  -0.007408
     6  C    0.002236  -0.006933   0.018270   0.004260   0.004216  -0.005684
     7  C   -0.000328   0.002597   0.000369   0.000390  -0.001132  -0.000839
     8  C    0.000098  -0.000224  -0.000378  -0.000144   0.000126  -0.000143
     9  C   -0.000013  -0.000384  -0.000005   0.000016  -0.000300   0.000756
    10  C   -0.000955   0.002362   0.000879   0.000273   0.009033  -0.005247
    11  O    0.000000   0.000000   0.000000   0.000000   0.000000   0.000000
    12  C    0.000177  -0.000723   0.000113  -0.000293   0.000099  -0.000001
    13  C    0.000101   0.000002  -0.000006  -0.000267   0.001288   0.000782
    14  O   -0.000002  -0.000115   0.000008   0.000001  -0.000011  -0.000003
    15  C   -0.153770  -0.014908   0.027432   0.223359   0.052828  -0.220126
    16  C    0.465325   0.390112   0.415830   0.034665   0.006100  -0.000860
    17  O   -0.004703   0.011713  -0.011460   0.239876   0.011274  -0.002458
    18  C   -0.024519   0.002284  -0.015182  -0.088588   0.322015   0.538703
    19  O    0.008370  -0.000294  -0.001185   0.014950  -0.022835  -0.043549
    20  H   -0.000050  -0.000501   0.000294   0.000043  -0.000127  -0.000026
    21  H   -0.000260  -0.000356   0.000080  -0.000099   0.002123  -0.000449
    22  H   -0.000245  -0.000002  -0.000045   0.000287   0.000124   0.002980
    23  H   -0.000065   0.000028   0.000346  -0.000044  -0.000009   0.000064
    24  H    0.000000   0.000064  -0.001562   0.000001   0.000030   0.000015
    25  H    0.000002   0.000007  -0.000037  -0.000024  -0.000008   0.000023
    26  H   -0.000002  -0.000001  -0.000006  -0.000005  -0.000001   0.000003
    27  H    0.000000   0.000000  -0.000001   0.000000   0.000000   0.000000
    28  H    0.000000   0.000000   0.000000   0.000000   0.000000   0.000000
    29  H    0.000000   0.000000   0.000000   0.000000   0.000000   0.000000
    30  H   -0.000003  -0.000025   0.000044   0.000001   0.000000   0.000001
    31  H    0.000000   0.000000   0.000000   0.000000   0.000000   0.000000
    32  H    0.000000   0.000000  -0.000001   0.000000   0.000000   0.000000
    33  H   -0.000001   0.000007   0.000000   0.000004  -0.000294   0.000581
    34  H    0.000000   0.000000   0.000000   0.000000  -0.000007  -0.000006
    35  H    0.000000   0.000000   0.000000   0.000001   0.000006   0.000004
    36  H    0.000000   0.000004   0.000000   0.000000   0.000016  -0.000001
    37  H    0.483443  -0.024059  -0.024455  -0.002858   0.000420   0.000072
    38  H   -0.024059   0.474678  -0.019818  -0.000181   0.000821   0.000025
    39  H   -0.024455  -0.019818   0.464083   0.000901   0.000258  -0.000326
    40  H   -0.002858  -0.000181   0.000901   0.429069   0.000359  -0.003565
    41  H    0.000420   0.000821   0.000258   0.000359   0.483834  -0.030969
    42  H    0.000072   0.000025  -0.000326  -0.003565  -0.030969   0.463158
    43  H    0.001468   0.000014   0.000156  -0.005860  -0.009639   0.004700
              43
     1  C    0.000443
     2  C    0.000124
     3  C   -0.003079
     4  C    0.058399
     5  C   -0.003708
     6  C    0.000073
     7  C   -0.000055
     8  C    0.000013
     9  C   -0.000010
    10  C   -0.000771
    11  O    0.000000
    12  C   -0.000004
    13  C    0.000157
    14  O    0.000002
    15  C   -0.104575
    16  C    0.006128
    17  O    0.001532
    18  C    0.048843
    19  O    0.298083
    20  H    0.000009
    21  H    0.000037
    22  H    0.000041
    23  H    0.000015
    24  H    0.000002
    25  H    0.000000
    26  H    0.000000
    27  H    0.000000
    28  H    0.000000
    29  H    0.000000
    30  H    0.000000
    31  H    0.000000
    32  H    0.000000
    33  H    0.000000
    34  H    0.000000
    35  H    0.000000
    36  H    0.000000
    37  H    0.001468
    38  H    0.000014
    39  H    0.000156
    40  H   -0.005860
    41  H   -0.009639
    42  H    0.004700
    43  H    0.386927
 Mulliken charges:
               1
     1  C    0.601253
     2  C   -0.072403
     3  C   -0.591652
     4  C    0.228186
     5  C   -0.408180
     6  C   -0.982290
     7  C    0.174921
     8  C    0.225139
     9  C   -0.712949
    10  C    0.365415
    11  O   -0.422070
    12  C   -0.914615
    13  C   -0.809771
    14  O   -0.280827
    15  C    0.065420
    16  C   -0.605536
    17  O   -0.297608
    18  C   -0.452212
    19  O   -0.393975
    20  H    0.258604
    21  H    0.188936
    22  H    0.206099
    23  H    0.198431
    24  H    0.199184
    25  H    0.201825
    26  H    0.199924
    27  H    0.194796
    28  H    0.267940
    29  H    0.240716
    30  H    0.196061
    31  H    0.188738
    32  H    0.187688
    33  H    0.208360
    34  H    0.207475
    35  H    0.204240
    36  H    0.293334
    37  H    0.189537
    38  H    0.201192
    39  H    0.213977
    40  H    0.288709
    41  H    0.210159
    42  H    0.217296
    43  H    0.320533
 Sum of Mulliken charges =   0.00000
 Mulliken charges with hydrogens summed into heavy atoms:
               1
     1  C    0.601253
     2  C   -0.072403
     3  C   -0.144112
     4  C    0.434285
     5  C   -0.010566
     6  C   -0.580540
     7  C    0.369716
     8  C    0.225139
     9  C   -0.204292
    10  C    0.365415
    11  O   -0.422070
    12  C   -0.342129
    13  C   -0.189695
    14  O    0.012507
    15  C    0.065420
    16  C   -0.000829
    17  O   -0.008899
    18  C   -0.024758
    19  O   -0.073442
 Electronic spatial extent (au):  <R**2>=           5683.7523
 Charge=              0.0000 electrons
 Dipole moment (field-independent basis, Debye):
    X=              3.9605    Y=             -5.3506    Z=              3.1252  Tot=              7.3540
 Quadrupole moment (field-independent basis, Debye-Ang):
   XX=           -139.7082   YY=           -104.8828   ZZ=           -119.7378
   XY=              9.4969   XZ=              9.0508   YZ=              3.0479
 Traceless Quadrupole moment (field-independent basis, Debye-Ang):
   XX=            -18.2653   YY=             16.5601   ZZ=              1.7051
   XY=              9.4969   XZ=              9.0508   YZ=              3.0479
 Octapole moment (field-independent basis, Debye-Ang**2):
  XXX=            174.7960  YYY=            -56.8970  ZZZ=             -4.6161  XYY=            -36.4469
  XXY=            -72.8302  XXZ=             87.6591  XZZ=              9.5274  YZZ=             -4.7254
  YYZ=              8.2644  XYZ=            -15.9529
 Hexadecapole moment (field-independent basis, Debye-Ang**3):
 XXXX=          -5143.1330 YYYY=          -1856.3491 ZZZZ=           -626.2592 XXXY=            186.9148
 XXXZ=             84.5236 YYYX=            108.6825 YYYZ=            -52.2149 ZZZX=              4.2482
 ZZZY=              0.3662 XXYY=          -1130.3232 XXZZ=           -909.2234 YYZZ=           -455.6816
 XXYZ=            -43.7090 YYXZ=             20.5782 ZZXY=             -0.6662
 N-N= 1.591755532695D+03 E-N=-5.252708209801D+03  KE= 8.827909750330D+02
 1\1\GINC-SNODE43\SP\RmPW1PW91\6-311+G(d,p)\C15H24O4\ROOT\25-Jan-2024\0
 \\# nmr=giao mpw1pw91/6-311+g(d,p) scrf(smd,solvent=methanol,read) gue
 ss=read geom=check\\NMR calculation\\0,1\C,0,1.8727201442,-0.556632985
 8,-0.1201823494\C,0,1.0399515236,0.4619445465,0.2018720646\C,0,-0.3969
 232634,0.3957320823,0.6410505268\C,0,-1.3334180942,-0.4786981127,-0.22
 90656825\C,0,-1.0124462194,-1.9841815396,-0.1155719527\C,0,0.274250979
 9,-2.433118446,-0.8276189082\C,0,1.6213602615,-2.0423584452,-0.1872427
 286\C,0,3.2233601485,-0.0194435044,-0.3686945646\C,0,3.2205509616,1.47
 08923685,-0.0834084709\C,0,1.7298818021,1.8261826208,0.1028850276\O,0,
 4.2033628158,-0.671598879,-0.7299262042\C,0,1.8394229114,-2.6916689286
 ,1.1958721707\C,0,1.1837565006,2.6468442524,-1.0740922223\O,0,1.471045
 6829,2.5140387579,1.3387174232\C,0,-2.8334448943,-0.1864245806,0.07274
 50012\C,0,-3.2530862322,-0.5497219572,1.5044247633\O,0,-3.5917393226,-
 0.9873197777,-0.8572144764\C,0,-3.1915484439,1.2858995415,-0.246698850
 6\O,0,-4.6085495908,1.4414157066,-0.4164600629\H,0,-0.4133228388,0.015
 3037107,1.6727669673\H,0,-0.7767890647,1.4184445818,0.7004649045\H,0,-
 1.1905046763,-0.1875914268,-1.2798407242\H,0,-1.8422386965,-2.54399680
 81,-0.5596377826\H,0,-0.9762201664,-2.27647425,0.9420084169\H,0,0.2553
 640391,-2.0609357578,-1.8616914952\H,0,0.2588398564,-3.5293952693,-0.8
 977545797\H,0,2.40330827,-2.4462315487,-0.8448010398\H,0,3.7638296011,
 1.6505210277,0.8521810714\H,0,3.7270940003,2.0271394354,-0.8788898116\
 H,0,1.1354708504,-2.3126423081,1.9449731863\H,0,2.8537034983,-2.491013
 2266,1.5603545849\H,0,1.7136754538,-3.7796876925,1.1322623214\H,0,0.10
 59059939,2.8132696305,-0.9763772086\H,0,1.6792972391,3.6256381247,-1.1
 021658949\H,0,1.3744691227,2.1433103354,-2.0278445124\H,0,1.7743688636
 ,3.4319590135,1.2306145116\H,0,-4.3201623134,-0.3428609839,1.651898728
 9\H,0,-2.6942439963,0.0240912936,2.2523100934\H,0,-3.0980243111,-1.615
 2566952,1.6996349762\H,0,-4.4515536934,-0.5276373286,-0.9279192022\H,0
 ,-2.8281878513,1.9752733873,0.5221956722\H,0,-2.7498112798,1.566581496
 6,-1.2084157248\H,0,-5.0180755721,1.4736085387,0.4644820369\\Version=E
 S64L-G09RevD.01\State=1-A\HF=-887.0184145\RMSD=2.787e-09\Dipole=-1.538
 7675,2.1264231,1.2172121\Quadrupole=-13.6973934,12.2086712,1.4887222,7
 .0043177,-6.6629543,-2.4842306\PG=C01 [X(C15H24O4)]\\@


 NATURE GIVES TO EVERY TIME AND SEASON SOME BEAUTY OF ITS OWN.

                                                    --DICKENS
 Job cpu time:       0 days  1 hours  7 minutes  7.1 seconds.
 File lengths (MBytes):  RWF=    325 Int=      0 D2E=      0 Chk=    483 Scr=      1
 Normal termination of Gaussian 09 at Thu Jan 25 17:41:58 2024.
