# Supplementary material for: New patchoulol- and guaiane-type sesquiterpenoids from Sanguisorba officinalis with anti-melanogenic activity
Source: Nat Prod Bioprospect. 2026 May 12;16(1):63. doi: 10.1007/s13659-026-00616-0 (PMC13161421; doi:10.1007/s13659-026-00616-0)
Supplement: Supplementary file 2 — Additional file 2. It includes the calculated NMR data of compound 11. [file 13659_2026_616_MOESM2_ESM.zip › New folder/11S-nmr-41.log]

 Entering Gaussian System, Link 0=/gpfs/home/zhengshan/software/Gaussian/g09/g09
 Input=DY-202A-7R_41-2.gjf
 Output=DY-202A-7R_41-2.log
 Initial command:
 /gpfs/home/zhengshan/software/Gaussian/g09/l1.exe "/gpfs/home/zhengshan/software/Gaussian/g09/scratch/zhengshan/%J/Gau-216550.inp" -scrdir="/gpfs/home/zhengshan/software/Gaussian/g09/scratch/zhengshan/%J/"
 Entering Link 1 = /gpfs/home/zhengshan/software/Gaussian/g09/l1.exe PID=    216551.
  
 Copyright (c) 1988,1990,1992,1993,1995,1998,2003,2009,2013,
            Gaussian, Inc.  All Rights Reserved.
  
 This is part of the Gaussian(R) 09 program.  It is based on
 the Gaussian(R) 03 system (copyright 2003, Gaussian, Inc.),
 the Gaussian(R) 98 system (copyright 1998, Gaussian, Inc.),
 the Gaussian(R) 94 system (copyright 1995, Gaussian, Inc.),
 the Gaussian 92(TM) system (copyright 1992, Gaussian, Inc.),
 the Gaussian 90(TM) system (copyright 1990, Gaussian, Inc.),
 the Gaussian 88(TM) system (copyright 1988, Gaussian, Inc.),
 the Gaussian 86(TM) system (copyright 1986, Carnegie Mellon
 University), and the Gaussian 82(TM) system (copyright 1983,
 Carnegie Mellon University). Gaussian is a federally registered
 trademark of Gaussian, Inc.
  
 This software contains proprietary and confidential information,
 including trade secrets, belonging to Gaussian, Inc.
  
 This software is provided under written license and may be
 used, copied, transmitted, or stored only in accord with that
 written license.
  
 The following legend is applicable only to US Government
 contracts under FAR:
  
                    RESTRICTED RIGHTS LEGEND
  
 Use, reproduction and disclosure by the US Government is
 subject to restrictions as set forth in subparagraphs (a)
 and (c) of the Commercial Computer Software - Restricted
 Rights clause in FAR 52.227-19.
  
 Gaussian, Inc.
 340 Quinnipiac St., Bldg. 40, Wallingford CT 06492
  
  
 ---------------------------------------------------------------
 Warning -- This program may not be used in any manner that
 competes with the business of Gaussian, Inc. or will provide
 assistance to any competitor of Gaussian, Inc.  The licensee
 of this program is prohibited from giving any competitor of
 Gaussian, Inc. access to this program.  By using this program,
 the user acknowledges that Gaussian, Inc. is engaged in the
 business of creating and licensing software in the field of
 computational chemistry and represents and warrants to the
 licensee that it is not a competitor of Gaussian, Inc. and that
 it will not use this program in any manner prohibited above.
 ---------------------------------------------------------------
  

 Cite this work as:
 Gaussian 09, Revision D.01,
 M. J. Frisch, G. W. Trucks, H. B. Schlegel, G. E. Scuseria, 
 M. A. Robb, J. R. Cheeseman, G. Scalmani, V. Barone, B. Mennucci, 
 G. A. Petersson, H. Nakatsuji, M. Caricato, X. Li, H. P. Hratchian, 
 A. F. Izmaylov, J. Bloino, G. Zheng, J. L. Sonnenberg, M. Hada, 
 M. Ehara, K. Toyota, R. Fukuda, J. Hasegawa, M. Ishida, T. Nakajima, 
 Y. Honda, O. Kitao, H. Nakai, T. Vreven, J. A. Montgomery, Jr., 
 J. E. Peralta, F. Ogliaro, M. Bearpark, J. J. Heyd, E. Brothers, 
 K. N. Kudin, V. N. Staroverov, T. Keith, R. Kobayashi, J. Normand, 
 K. Raghavachari, A. Rendell, J. C. Burant, S. S. Iyengar, J. Tomasi, 
 M. Cossi, N. Rega, J. M. Millam, M. Klene, J. E. Knox, J. B. Cross, 
 V. Bakken, C. Adamo, J. Jaramillo, R. Gomperts, R. E. Stratmann, 
 O. Yazyev, A. J. Austin, R. Cammi, C. Pomelli, J. W. Ochterski, 
 R. L. Martin, K. Morokuma, V. G. Zakrzewski, G. A. Voth, 
 P. Salvador, J. J. Dannenberg, S. Dapprich, A. D. Daniels, 
 O. Farkas, J. B. Foresman, J. V. Ortiz, J. Cioslowski, 
 and D. J. Fox, Gaussian, Inc., Wallingford CT, 2013.
 
 ******************************************
 Gaussian 09:  ES64L-G09RevD.01 24-Apr-2013
                25-Jan-2024 
 ******************************************
 %chk=DY-202A-7R_41.chk
 %mem=16GB
 %nprocshared=4
 Will use up to    4 processors via shared memory.
 ----------------------------------------------------------------------
 # nmr=giao mpw1pw91/6-311+g(d,p) scrf(smd,solvent=methanol,read) guess
 =read geom=check
 ----------------------------------------------------------------------
 1/29=2,38=1,40=2/1;
 2/12=2,40=1/2;
 3/5=4,6=6,7=111,11=2,14=-4,16=1,25=1,30=1,70=32203,72=3,74=-7,116=-2/1,2,8,3;
 4/5=1/1;
 5/5=2,38=6,53=3/2;
 8/6=1,10=90,11=11/1;
 10/13=100,45=16/2;
 6/7=2,8=2,9=2,10=2,28=1/1;
 99/9=1/99;
 ---------------
 NMR calculation
 ---------------
 Structure from the checkpoint file:  "DY-202A-7R_41.chk"
 Charge =  0 Multiplicity = 1
 Redundant internal coordinates found in file.
 C,0,-1.8484231418,0.6521467282,-0.0064919048
 C,0,-1.0668514247,-0.4265694616,0.2353846526
 C,0,0.3854934212,-0.4166373057,0.6151498277
 C,0,1.2842434648,0.3263138596,-0.4132281032
 C,0,1.1376493806,1.8589645705,-0.2893233815
 C,0,-0.2007187298,2.4379524635,-0.7865554388
 C,0,-1.4811616448,2.1156881389,0.0165455749
 C,0,-3.2181308044,0.2010718948,-0.3001093743
 C,0,-3.2833374054,-1.30816503,-0.1324016174
 C,0,-1.8207254752,-1.7487778944,0.0521273456
 O,0,-4.1677101829,0.9188980047,-0.6168247905
 C,0,-1.4416234015,2.6593337545,1.4593436536
 C,0,-1.2822629803,-2.5392662046,-1.1475385416
 O,0,-1.7413624149,-2.5524395606,1.2451461891
 C,0,2.7636120579,-0.1589181997,-0.338711862
 C,0,3.5879075268,0.3461346072,-1.5297631343
 O,0,2.6987535171,-1.6054526145,-0.4218360117
 C,0,3.4351295237,0.2235710096,0.9957693778
 O,0,4.7410141692,-0.346064349,1.1373758924
 H,0,0.4882663023,0.0649433097,1.5967340991
 H,0,0.7386790914,-1.4428762572,0.7370155452
 H,0,0.9457138929,0.0321851585,-1.4165361065
 H,0,1.9245347415,2.3451404682,-0.8765182141
 H,0,1.3067793956,2.1604464533,0.752937964
 H,0,-0.355317536,2.121623927,-1.8273658133
 H,0,-0.1006587949,3.5317605859,-0.8101427468
 H,0,-2.3002829622,2.6396141074,-0.4937471538
 H,0,-3.8606489057,-1.5387745307,0.770961549
 H,0,-3.7903653192,-1.7789813018,-0.9807510772
 H,0,-0.6897882827,2.1501689861,2.0716824433
 H,0,-2.4133683009,2.527472277,1.9496300689
 H,0,-1.2082939623,3.7314632314,1.4599735304
 H,0,-0.2151558468,-2.7622299144,-1.0276340435
 H,0,-1.8251916328,-3.4871594798,-1.2363846399
 H,0,-1.4088874706,-1.9764123585,-2.078770353
 H,0,-0.8519864156,-2.9447510184,1.2831140994
 H,0,4.5975497151,-0.0789818681,-1.489984232
 H,0,3.6943900342,1.434873565,-1.5303200369
 H,0,3.1223780429,0.0406775621,-2.4733825281
 H,0,3.5858779326,-1.9236804645,-0.6599189699
 H,0,3.5727990038,1.3073617905,1.0503550346
 H,0,2.8020115722,-0.082143797,1.8385888992
 H,0,4.6201702496,-1.2978248429,1.2921043282
 Recover connectivity data from disk.
                          Input orientation:                          
 ---------------------------------------------------------------------
 Center     Atomic      Atomic             Coordinates (Angstroms)
 Number     Number       Type             X           Y           Z
 ---------------------------------------------------------------------
      1          6           0       -1.848423    0.652147   -0.006492
      2          6           0       -1.066851   -0.426569    0.235385
      3          6           0        0.385493   -0.416637    0.615150
      4          6           0        1.284243    0.326314   -0.413228
      5          6           0        1.137649    1.858965   -0.289323
      6          6           0       -0.200719    2.437952   -0.786555
      7          6           0       -1.481162    2.115688    0.016546
      8          6           0       -3.218131    0.201072   -0.300109
      9          6           0       -3.283337   -1.308165   -0.132402
     10          6           0       -1.820725   -1.748778    0.052127
     11          8           0       -4.167710    0.918898   -0.616825
     12          6           0       -1.441623    2.659334    1.459344
     13          6           0       -1.282263   -2.539266   -1.147539
     14          8           0       -1.741362   -2.552440    1.245146
     15          6           0        2.763612   -0.158918   -0.338712
     16          6           0        3.587908    0.346135   -1.529763
     17          8           0        2.698754   -1.605453   -0.421836
     18          6           0        3.435130    0.223571    0.995769
     19          8           0        4.741014   -0.346064    1.137376
     20          1           0        0.488266    0.064943    1.596734
     21          1           0        0.738679   -1.442876    0.737016
     22          1           0        0.945714    0.032185   -1.416536
     23          1           0        1.924535    2.345140   -0.876518
     24          1           0        1.306779    2.160446    0.752938
     25          1           0       -0.355318    2.121624   -1.827366
     26          1           0       -0.100659    3.531761   -0.810143
     27          1           0       -2.300283    2.639614   -0.493747
     28          1           0       -3.860649   -1.538775    0.770962
     29          1           0       -3.790365   -1.778981   -0.980751
     30          1           0       -0.689788    2.150169    2.071682
     31          1           0       -2.413368    2.527472    1.949630
     32          1           0       -1.208294    3.731463    1.459974
     33          1           0       -0.215156   -2.762230   -1.027634
     34          1           0       -1.825192   -3.487159   -1.236385
     35          1           0       -1.408887   -1.976412   -2.078770
     36          1           0       -0.851986   -2.944751    1.283114
     37          1           0        4.597550   -0.078982   -1.489984
     38          1           0        3.694390    1.434874   -1.530320
     39          1           0        3.122378    0.040678   -2.473383
     40          1           0        3.585878   -1.923680   -0.659919
     41          1           0        3.572799    1.307362    1.050355
     42          1           0        2.802012   -0.082144    1.838589
     43          1           0        4.620170   -1.297825    1.292104
 ---------------------------------------------------------------------
                    Distance matrix (angstroms):
                    1          2          3          4          5
     1  C    0.000000
     2  C    1.353879   0.000000
     3  C    2.553257   1.501208   0.000000
     4  C    3.175721   2.552485   1.554763   0.000000
     5  C    3.233115   3.218510   2.561674   1.544623   0.000000
     6  C    2.551966   3.162283   3.233745   2.608353   1.540680
     7  C    1.509094   2.585076   3.202405   3.321751   2.649082
     8  C    1.471659   2.304060   3.769001   4.505536   4.660638
     9  C    2.432623   2.413563   3.848893   4.859339   5.440630
    10  C    2.401800   1.533018   2.637991   3.763428   4.678074
    11  O    2.413039   3.485953   4.902354   5.487842   5.397946
    12  C    2.518523   3.340857   3.675951   4.047204   3.217309
    13  C    3.436225   2.534239   3.223978   3.916340   5.092833
    14  O    3.442010   2.448246   3.079296   4.493519   5.486692
    15  C    4.694578   3.882483   2.575213   1.558696   2.591919
    16  C    5.653998   5.037817   3.929113   2.560061   3.135460
    17  O    5.093730   4.000186   2.799963   2.394292   3.802209
    18  C    5.394825   4.611800   3.139270   2.573352   3.099095
    19  O    6.762066   5.878042   4.387284   3.847821   4.458908
    20  H    2.894004   2.124441   1.098176   2.177577   2.682801
    21  H    3.411015   2.131772   1.092134   2.179618   3.480618
    22  H    3.190577   2.643807   2.154771   1.098973   2.155127
    23  H    4.225918   4.226949   3.495874   2.168011   1.095606
    24  H    3.578688   3.548892   2.740276   2.173590   1.098092
    25  H    2.775664   3.354774   3.599646   2.812665   2.159517
    26  H    3.463049   4.206546   4.225831   3.514311   2.145439
    27  H    2.095620   3.384445   4.217075   4.266928   3.531371
    28  H    3.074674   3.054365   4.394678   5.599176   6.136108
    29  H    3.260476   3.274986   4.673401   5.523224   6.164256
    30  H    2.811639   3.186495   3.141053   3.660332   2.999779
    31  H    2.768108   3.671254   4.275774   4.909229   4.250828
    32  H    3.470227   4.336918   4.523342   4.616998   3.474153
    33  H    3.920237   2.788532   2.925974   3.487807   4.871409
    34  H    4.318221   3.479712   4.212293   4.988863   6.185175
    35  H    3.375922   2.806121   3.593036   3.915295   4.939341
    36  H    3.948879   2.735899   2.892904   4.259216   5.432025
    37  H    6.654763   5.931539   4.720913   3.507373   4.143445
    38  H    5.801508   5.408521   4.356596   2.878473   2.873473
    39  H    5.582858   5.010527   4.151952   2.775709   3.466328
    40  H    6.049255   4.968984   3.760245   3.228134   4.521014
    41  H    5.562003   5.019666   3.649725   2.888255   2.833542
    42  H    5.056684   4.202023   2.729148   2.746113   3.326562
    43  H    6.879785   5.849612   4.378041   4.083429   4.959252
                    6          7          8          9         10
     6  C    0.000000
     7  C    1.545432   0.000000
     8  C    3.787485   2.604436   0.000000
     9  C    4.895289   3.872053   1.519926   0.000000
    10  C    4.566894   3.879519   2.424609   1.538644   0.000000
    11  O    4.251277   3.008489   1.231781   2.444707   3.615568
    12  C    2.575445   1.542329   3.506381   4.654741   4.642782
    13  C    5.106148   4.802422   3.460516   2.559377   1.534279
    14  O    5.604053   4.834106   3.485755   2.413202   1.440647
    15  C    3.966303   4.828887   5.992690   6.158647   4.867911
    16  C    4.391099   5.587294   6.917749   7.204397   6.012017
    17  O    4.988896   5.613444   6.187719   5.996463   4.546523
    18  C    4.615145   5.358069   6.778324   6.982606   5.692507
    19  O    5.989406   6.784686   8.106399   8.180965   6.797190
    20  H    3.433066   3.252875   4.165804   4.370393   3.317655
    21  H    4.273707   4.255602   4.408462   4.117117   2.667058
    22  H    2.738412   3.504915   4.314225   4.618486   3.603053
    23  H    2.129181   3.528311   5.601454   6.404864   5.625791
    24  H    2.172464   2.883902   5.042110   5.821019   5.055142
    25  H    1.098750   2.160456   3.770508   4.817640   4.545319
    26  H    1.098628   2.143470   4.590452   5.832123   5.620162
    27  H    2.129454   1.098115   2.612743   4.084351   4.448139
    28  H    5.624527   4.425630   2.141749   1.096601   2.173042
    29  H    5.541282   4.636321   2.170561   1.094734   2.224237
    30  H    2.914023   2.202510   3.977046   4.852273   4.534248
    31  H    3.520020   2.185267   3.334833   4.450148   4.715725
    32  H    2.781235   2.183729   4.427302   5.677968   5.691234
    33  H    5.205788   5.146568   4.281157   3.511336   2.184221
    34  H    6.160212   5.751530   4.052153   2.844817   2.163852
    35  H    4.755640   4.597919   3.343417   2.783607   2.182236
    36  H    5.803549   5.254341   4.242810   3.254776   1.970821
    37  H    5.463804   6.636033   7.910695   8.090878   6.808861
    38  H    4.090382   5.444505   7.128719   7.626737   6.561728
    39  H    4.431172   5.630097   6.704543   6.952177   5.832206
    40  H    5.777386   6.515289   7.137126   6.916882   5.456094
    41  H    4.346483   5.221558   7.011730   7.432799   6.279057
    42  H    4.717908   5.147415   6.395026   6.513018   5.228653
    43  H    6.443433   7.106713   8.137616   8.030863   6.574651
                   11         12         13         14         15
    11  O    0.000000
    12  C    3.843324   0.000000
    13  C    4.535015   5.817789   0.000000
    14  O    4.626476   5.224778   2.436367   0.000000
    15  C    7.020133   5.372109   4.763335   5.341568   0.000000
    16  C    7.830142   6.291409   5.673640   6.671055   1.533996
    17  O    7.318380   6.234578   4.152968   4.836346   1.450372
    18  C    7.803019   5.470883   5.872038   5.879157   1.542100
    19  O    9.167482   6.881939   6.805207   6.848424   2.474667
    20  H    5.225629   3.236389   4.177046   3.456234   2.995541
    21  H    5.611017   4.701447   2.972847   2.764043   2.627944
    22  H    5.250991   4.568586   3.413005   4.580962   2.122022
    23  H    6.262352   4.109256   5.849310   6.475072   2.695106
    24  H    5.778212   2.881252   5.692297   5.634246   2.948476
    25  H    4.176876   3.503092   4.800551   5.762666   4.140614
    26  H    4.837906   2.776668   6.194142   6.628244   4.695466
    27  H    2.542301   2.133600   5.318328   5.503959   5.787819
    28  H    2.839083   4.893840   3.365962   2.396611   6.856837
    29  H    2.748342   5.582946   2.626105   3.122702   6.781699
    30  H    4.565089   1.095200   5.718847   4.889120   4.802901
    31  H    3.500274   1.096383   6.045138   5.172368   6.265327
    32  H    4.580585   1.097226   6.791659   6.310131   5.843490
    33  H    5.416840   6.089551   1.096726   2.745696   4.015583
    34  H    5.028378   6.722608   1.095978   2.653059   5.739349
    35  H    4.258076   5.831763   1.095459   3.389804   4.872457
    36  H    5.434296   5.637774   2.501525   0.972800   4.843938
    37  H    8.864985   7.257308   6.382982   7.333535   2.166828
    38  H    7.931792   6.067621   6.380234   7.290356   2.196918
    39  H    7.573867   6.569156   5.273977   6.648886   2.173792
    40  H    8.258344   7.125382   4.931076   5.692460   1.973241
    41  H    7.927539   5.209562   6.572588   6.570869   2.175837
    42  H    7.457088   5.066356   5.624563   5.205457   2.178992
    43  H    9.262004   7.241023   6.506286   6.484239   2.720933
                   16         17         18         19         20
    16  C    0.000000
    17  O    2.413874   0.000000
    18  C    2.533116   2.428411   0.000000
    19  O    2.987043   2.861473   1.431737   0.000000
    20  H    4.411556   3.427988   3.011698   4.297185   0.000000
    21  H    4.056716   2.282818   3.180384   4.169169   1.753665
    22  H    2.663188   2.597005   3.471748   4.590190   3.047971
    23  H    2.681336   4.051338   3.207556   4.385306   3.657751
    24  H    3.702161   4.183262   2.887963   4.269000   2.402725
    25  H    4.334738   5.019359   5.093151   6.391539   4.082405
    26  H    4.926620   5.863314   5.167904   6.501704   4.261304
    27  H    6.403449   6.558668   6.399287   7.820147   4.333018
    28  H    8.020425   6.667306   7.508980   8.691687   4.708171
    29  H    7.697821   6.515456   7.754007   8.906411   5.324488
    30  H    5.875681   5.639552   4.678068   6.049605   2.441630
    31  H    7.271845   6.988470   6.357888   7.752558   3.822050
    32  H    6.588059   6.876692   5.837994   7.219735   4.042325
    33  H    4.937343   3.193116   5.131642   5.923575   3.921099
    34  H    6.639417   4.966930   6.813443   7.656127   5.098635
    35  H    5.537472   4.444745   6.144691   7.129020   4.612554
    36  H    6.201199   4.160328   5.338557   6.168960   3.309516
    37  H    1.096213   2.660166   2.760748   2.644794   5.141474
    38  H    1.093934   3.385796   2.813467   3.373983   4.683418
    39  H    1.095646   2.664216   3.488019   3.975818   4.848194
    40  H    2.430780   0.972081   2.715643   2.655839   4.317674
    41  H    2.753397   3.378726   1.093862   2.026356   3.369937
    42  H    3.485233   2.727756   1.097563   2.078722   2.330997
    43  H    3.425070   2.593081   1.951097   0.971798   4.361487
                   21         22         23         24         25
    21  H    0.000000
    22  H    2.618483   0.000000
    23  H    4.284719   2.568944   0.000000
    24  H    3.647866   3.060471   1.752387   0.000000
    25  H    4.525322   2.495439   2.480282   3.069534   0.000000
    26  H    5.276855   3.702653   2.348166   2.510897   1.757293
    27  H    5.236105   4.264589   4.252330   3.846391   2.414486
    28  H    4.600453   5.509463   7.160121   6.355067   5.695364
    29  H    4.855505   5.089271   7.048356   6.671256   5.266026
    30  H    4.090456   4.396407   3.945198   2.392797   3.913472
    31  H    5.212437   5.370379   5.180518   3.925083   4.320415
    32  H    5.575586   5.157394   4.146770   3.048539   3.758424
    33  H    2.400934   3.050839   5.539526   5.451556   4.950883
    34  H    3.827118   4.482874   6.943031   6.757374   5.828228
    35  H    3.581250   3.164991   5.588643   5.701493   4.238763
    36  H    2.254788   4.402498   6.352640   5.568159   5.965729
    37  H    4.659465   3.654266   3.660289   4.568907   5.430229
    38  H    4.707280   3.087993   2.094858   3.382367   4.118251
    39  H    4.264928   2.419682   3.048828   4.266024   4.103906
    40  H    3.207669   3.371698   4.585827   4.885749   5.767187
    41  H    3.961594   3.822722   2.739818   2.439478   4.937044
    42  H    2.705993   3.748967   3.746129   2.905782   5.316441
    43  H    3.923664   4.754712   5.023999   4.819637   6.795528
                   26         27         28         29         30
    26  H    0.000000
    27  H    2.394656   0.000000
    28  H    6.507514   4.636072   0.000000
    29  H    6.468927   4.688444   1.769502   0.000000
    30  H    3.249736   3.068335   5.035329   5.862521   0.000000
    31  H    3.738123   2.448562   4.474175   5.387838   1.768610
    32  H    2.533804   2.490301   5.940129   6.556617   1.773000
    33  H    6.298788   5.814870   4.245163   3.708247   5.827753
    34  H    7.240230   6.189877   3.459585   2.616320   6.634148
    35  H    5.801797   4.961309   3.784658   2.629841   5.896782
    36  H    6.847731   6.036550   3.360226   3.888210   5.158135
    37  H    5.964294   7.480865   8.876035   8.573589   6.753557
    38  H    4.395223   6.201773   8.439022   8.164095   5.719011
    39  H    5.034083   6.330772   7.860223   7.302406   6.296045
    40  H    6.585967   7.449709   7.592518   7.384635   6.506859
    41  H    4.680138   6.217093   7.964590   8.238149   4.463528
    42  H    5.338687   6.235476   6.903090   7.367996   4.150930
    43  H    7.073229   8.159986   8.500232   8.725508   6.379033
                   31         32         33         34         35
    31  H    0.000000
    32  H    1.772445   0.000000
    33  H    6.455787   7.024426   0.000000
    34  H    6.831723   7.730422   1.778009   0.000000
    35  H    6.125518   6.718838   1.774089   1.779123   0.000000
    36  H    5.729519   6.688054   2.403835   2.754852   3.542610
    37  H    8.232710   7.545168   5.529532   7.275410   6.326468
    38  H    7.113968   6.184860   5.757857   7.401256   6.162882
    39  H    7.509439   6.917218   4.591907   6.201149   4.975614
    40  H    7.912867   7.710945   3.909762   5.661842   5.192649
    41  H    6.175076   5.376142   5.935336   7.573303   6.737344
    42  H    5.832891   5.547026   4.949888   6.516180   6.055215
    43  H    8.033424   7.700189   5.559321   7.261483   6.940664
                   36         37         38         39         40
    36  H    0.000000
    37  H    6.752788   0.000000
    38  H    6.911300   1.763259   0.000000
    39  H    6.230540   1.776942   1.777737   0.000000
    40  H    4.951020   2.261725   3.471204   2.713335   0.000000
    41  H    6.141121   3.070079   2.586683   3.771484   3.655796
    42  H    4.674909   3.781979   3.800951   4.325600   3.201288
    43  H    5.714626   3.037451   4.036185   4.267770   2.296051
                   41         42         43
    41  H    0.000000
    42  H    1.773739   0.000000
    43  H    2.818231   2.254379   0.000000
 Stoichiometry    C15H24O4
 Framework group  C1[X(C15H24O4)]
 Deg. of freedom   123
 Full point group                 C1      NOp   1
 Largest Abelian subgroup         C1      NOp   1
 Largest concise Abelian subgroup C1      NOp   1
                         Standard orientation:                         
 ---------------------------------------------------------------------
 Center     Atomic      Atomic             Coordinates (Angstroms)
 Number     Number       Type             X           Y           Z
 ---------------------------------------------------------------------
      1          6           0       -1.890911    0.644876    0.004637
      2          6           0       -1.107965   -0.428958    0.263217
      3          6           0        0.348539   -0.412162    0.626454
      4          6           0        1.236633    0.305000   -0.429130
      5          6           0        1.093244    1.840359   -0.339846
      6          6           0       -0.249904    2.409380   -0.835692
      7          6           0       -1.521684    2.108020   -0.010999
      8          6           0       -3.264343    0.188975   -0.262979
      9          6           0       -3.329459   -1.315785   -0.058945
     10          6           0       -1.865401   -1.754033    0.119652
     11          8           0       -4.216549    0.900496   -0.585977
     12          6           0       -1.465402    2.685523    1.418022
     13          6           0       -1.341297   -2.573405   -1.066922
     14          8           0       -1.773678   -2.529416    1.330368
     15          6           0        2.716166   -0.180477   -0.359640
     16          6           0        3.527714    0.295120   -1.571392
     17          8           0        2.648673   -1.628475   -0.407838
     18          6           0        3.402988    0.232443    0.957875
     19          8           0        4.709697   -0.335578    1.098357
     20          1           0        0.462830    0.092312    1.595181
     21          1           0        0.701848   -1.435747    0.768593
     22          1           0        0.886579   -0.012247   -1.421378
     23          1           0        1.874101    2.311396   -0.947085
     24          1           0        1.274353    2.166121    0.693054
     25          1           0       -0.416484    2.068789   -1.866953
     26          1           0       -0.148820    3.502181   -0.886227
     27          1           0       -2.345830    2.620936   -0.524379
     28          1           0       -3.896925   -1.524166    0.855984
     29          1           0       -3.846481   -1.805767   -0.890238
     30          1           0       -0.707382    2.189872    2.033814
     31          1           0       -2.431770    2.566680    1.922073
     32          1           0       -1.230812    3.757030    1.390725
     33          1           0       -0.273183   -2.795018   -0.953667
     34          1           0       -1.886305   -3.522345   -1.127300
     35          1           0       -1.477642   -2.032513   -2.009725
     36          1           0       -0.884399   -2.922007    1.367693
     37          1           0        4.537233   -0.130398   -1.532820
     38          1           0        3.635471    1.383387   -1.598857
     39          1           0        3.051320   -0.031858   -2.502292
     40          1           0        3.532708   -1.953518   -0.648195
     41          1           0        3.542540    1.317021    0.985304
     42          1           0        2.778955   -0.052370    1.814677
     43          1           0        4.589462   -1.283244    1.276864
 ---------------------------------------------------------------------
 Rotational constants (GHZ):      0.5798314      0.2519602      0.2043763
 Standard basis: 6-311+G(d,p) (5D, 7F)
 There are   581 symmetry adapted cartesian basis functions of A   symmetry.
 There are   562 symmetry adapted basis functions of A   symmetry.
   562 basis functions,   876 primitive gaussians,   581 cartesian basis functions
    73 alpha electrons       73 beta electrons
       nuclear repulsion energy      1596.7002812007 Hartrees.
 NAtoms=   43 NActive=   43 NUniq=   43 SFac= 1.00D+00 NAtFMM=   60 NAOKFM=F Big=F
 Integral buffers will be    131072 words long.
 Raffenetti 2 integral format.
 Two-electron integral symmetry is turned on.
 Using the following non-standard input for PCM:
 --- end of non-standard input.
 ------------------------------------------------------------------------------
 Polarizable Continuum Model (PCM)
 =================================
 Model                : PCM (using non-symmetric T matrix).
 Atomic radii         : SMD-Coulomb.
 Polarization charges : Total charges.
 Charge compensation  : None.
 Solution method      : On-the-fly selection.
 Cavity type          : VdW (van der Waals Surface) (Alpha=1.000).
 Cavity algorithm     : GePol (No added spheres)
                        Default sphere list used, NSphG=   43.
                        Lebedev-Laikov grids with approx.  5.0 points / Ang**2.
                        Smoothing algorithm: Karplus/York (Gamma=1.0000).
                        Polarization charges: spherical gaussians, with
                                              point-specific exponents (IZeta= 3).
                        Self-potential: point-specific (ISelfS= 7).
                        Self-field    : sphere-specific E.n sum rule (ISelfD= 2).
 Solvent              : Methanol, Eps=  32.613000 Eps(inf)=   1.765709
 ------------------------------------------------------------------------------
 ------------------------------------------------------------------------------
 Atomic radii for non-electrostatic terms: SMD-CDS.
 ------------------------------------------------------------------------------
 Nuclear repulsion after PCM non-electrostatic terms =     1596.7019925783 Hartrees.
 One-electron integrals computed using PRISM.
 NBasis=   562 RedAO= T EigKep=  1.42D-06  NBF=   562
 NBsUse=   560 1.00D-06 EigRej=  7.58D-07 NBFU=   560
 Initial guess from the checkpoint file:  "DY-202A-7R_41.chk"
 B after Tr=     0.000000    0.000000    0.000000
         Rot=    1.000000    0.000000    0.000000    0.000000 Ang=   0.00 deg.
 Requested convergence on RMS density matrix=1.00D-08 within 128 cycles.
 Requested convergence on MAX density matrix=1.00D-06.
 Requested convergence on             energy=1.00D-06.
 No special actions if energy rises.
 Inv3:  Mode=1 IEnd=    22016043.
 Iteration    1 A*A^-1 deviation from unit magnitude is 4.88D-15 for   2701.
 Iteration    1 A*A^-1 deviation from orthogonality  is 4.26D-15 for   1497     17.
 Iteration    1 A^-1*A deviation from unit magnitude is 4.77D-15 for   2709.
 Iteration    1 A^-1*A deviation from orthogonality  is 1.81D-07 for   2687   2627.
 Iteration    2 A*A^-1 deviation from unit magnitude is 2.44D-15 for    163.
 Iteration    2 A*A^-1 deviation from orthogonality  is 3.62D-15 for   2279    133.
 Iteration    2 A^-1*A deviation from unit magnitude is 1.22D-15 for   1293.
 Iteration    2 A^-1*A deviation from orthogonality  is 4.67D-16 for   1212    353.
 Error on total polarization charges =  0.07120
 SCF Done:  E(RmPW1PW91) =  -887.018302146     A.U. after   12 cycles
            NFock= 12  Conv=0.93D-08     -V/T= 2.0048
 SMD-CDS (non-electrostatic) energy       (kcal/mol) =       1.07
 (included in total energy above)
 DoSCS=F DFT=T ScalE2(SS,OS)=  1.000000  1.000000
 Range of M.O.s used for correlation:     1   560
 NBasis=   562 NAE=    73 NBE=    73 NFC=     0 NFV=     0
 NROrb=    560 NOA=    73 NOB=    73 NVA=   487 NVB=   487

 **** Warning!!: The largest alpha MO coefficient is  0.11641069D+03

 NEqPCM:  Using equilibrium solvation (IEInf=0, Eps=  32.6130, EpsInf=   1.7657)
          Differentiating once with respect to magnetic field using GIAOs.
          Electric field/nuclear overlap derivatives assumed to be zero.
 FoFJK:  IHMeth= 1 ICntrl=    6127 DoSepK=F KAlg= 0 I1Cent=   0 FoldK=F
 IRaf=         1 NMat=   1 IRICut=       1 DoRegI=T DoRafI=F ISym2E= 0.
          There are     3 degrees of freedom in the 1st order CPHF.  IDoFFX=0 NUNeed=     3.
      3 vectors produced by pass  0 Test12= 1.19D-12 3.33D-08 XBig12= 2.73D+02 2.66D+00.
 AX will form     3 AO Fock derivatives at one time.
      3 vectors produced by pass  1 Test12= 1.19D-12 3.33D-08 XBig12= 7.26D-01 2.22D-01.
      3 vectors produced by pass  2 Test12= 1.19D-12 3.33D-08 XBig12= 4.26D-03 3.71D-02.
      3 vectors produced by pass  3 Test12= 1.19D-12 3.33D-08 XBig12= 2.87D-05 1.95D-03.
      3 vectors produced by pass  4 Test12= 1.19D-12 3.33D-08 XBig12= 1.77D-07 1.93D-04.
      3 vectors produced by pass  5 Test12= 1.19D-12 3.33D-08 XBig12= 8.16D-10 9.67D-06.
      3 vectors produced by pass  6 Test12= 1.19D-12 3.33D-08 XBig12= 3.03D-12 4.07D-07.
 InvSVY:  IOpt=1 It=  1 EMax= 1.07D-14
 Solved reduced A of dimension    21 with     3 vectors.
 Calculating GIAO nuclear magnetic shielding tensors.
 SCF GIAO Magnetic shielding tensor (ppm):
      1  C    Isotropic =    35.0692   Anisotropy =   140.0701
   XX=   -25.0856   YX=   -26.5090   ZX=   -35.5508
   XY=   -26.9116   YY=    10.6698   ZY=     3.0651
   XZ=   -35.8605   YZ=    -0.1166   ZZ=   119.6235
   Eigenvalues:   -45.2707    22.0290   128.4493
      2  C    Isotropic =    -8.6252   Anisotropy =   206.4373
   XX=   -74.6651   YX=   -41.9960   ZX=   -50.1519
   XY=   -35.1547   YY=   -63.5118   ZY=    -6.9323
   XZ=   -64.9676   YZ=     2.9935   ZZ=   112.3013
   Eigenvalues:  -117.4141   -37.4612   128.9997
      3  C    Isotropic =   157.8507   Anisotropy =    23.6121
   XX=   159.5950   YX=     6.6960   ZX=    -8.4505
   XY=     2.1940   YY=   145.0773   ZY=    -1.5788
   XZ=    -5.2354   YZ=    -6.2487   ZZ=   168.8797
   Eigenvalues:   143.6572   156.3028   173.5921
      4  C    Isotropic =   136.8531   Anisotropy =    26.9798
   XX=   149.9188   YX=   -10.7299   ZX=     6.0472
   XY=    -4.9324   YY=   126.9300   ZY=     1.6496
   XZ=     9.8001   YZ=     0.8283   ZZ=   133.7106
   Eigenvalues:   123.1125   132.6072   154.8397
      5  C    Isotropic =   157.6707   Anisotropy =    25.2034
   XX=   152.8750   YX=    -2.9658   ZX=     1.5123
   XY=     0.8638   YY=   174.0574   ZY=    -4.7376
   XZ=    -4.3999   YZ=    -1.8253   ZZ=   146.0798
   Eigenvalues:   145.3764   153.1628   174.4730
      6  C    Isotropic =   152.2098   Anisotropy =    15.5889
   XX=   153.2496   YX=    -3.6056   ZX=    -9.1827
   XY=    -4.3188   YY=   150.0032   ZY=    -1.1420
   XZ=    -6.2734   YZ=     5.7327   ZZ=   153.3767
   Eigenvalues:   145.1854   148.8417   162.6024
      7  C    Isotropic =   156.6519   Anisotropy =    15.0404
   XX=   152.8490   YX=     2.8328   ZX=    -5.7099
   XY=     3.2491   YY=   156.3285   ZY=     0.9265
   XZ=   -12.2873   YZ=     4.3603   ZZ=   160.7781
   Eigenvalues:   145.5064   157.7703   166.6788
      8  C    Isotropic =   -30.0101   Anisotropy =   157.5497
   XX=   -75.4358   YX=   -11.7228   ZX=   -34.7290
   XY=   -17.6756   YY=   -80.1444   ZY=    19.1542
   XZ=   -29.1181   YZ=    15.3543   ZZ=    65.5497
   Eigenvalues:   -93.1675   -71.8860    75.0230
      9  C    Isotropic =   134.2077   Anisotropy =    30.7574
   XX=   139.4261   YX=   -13.9061   ZX=    -5.2005
   XY=   -10.0563   YY=   145.3221   ZY=     0.9967
   XZ=     2.7478   YZ=    -2.8387   ZZ=   117.8750
   Eigenvalues:   117.6846   130.2259   154.7127
     10  C    Isotropic =   105.5907   Anisotropy =    37.7473
   XX=    96.7402   YX=     5.1440   ZX=     0.4950
   XY=     5.3144   YY=   105.0068   ZY=   -17.3145
   XZ=     6.0694   YZ=   -22.9116   ZZ=   115.0252
   Eigenvalues:    85.8291   100.1875   130.7556
     11  O    Isotropic =  -158.9425   Anisotropy =   790.6020
   XX=  -458.3902   YX=   139.8022   ZX=  -215.9213
   XY=    97.8184   YY=  -323.2047   ZY=   124.9094
   XZ=  -182.6239   YZ=   135.6062   ZZ=   304.7675
   Eigenvalues:  -590.6461  -254.3068   368.1255
     12  C    Isotropic =   171.5025   Anisotropy =    27.2977
   XX=   154.8498   YX=     4.0263   ZX=    -3.8788
   XY=     6.7019   YY=   177.5157   ZY=     8.0657
   XZ=    -7.1184   YZ=    11.0640   ZZ=   182.1420
   Eigenvalues:   151.6589   173.1476   189.7010
     13  C    Isotropic =   160.8779   Anisotropy =    39.0522
   XX=   147.0121   YX=    -8.1486   ZX=   -10.2758
   XY=   -10.9410   YY=   158.2002   ZY=    14.3261
   XZ=    -5.3821   YZ=    10.9284   ZZ=   177.4213
   Eigenvalues:   141.5327   154.1883   186.9127
     14  O    Isotropic =   255.7258   Anisotropy =    63.0698
   XX=   259.3919   YX=   -28.9805   ZX=     2.3995
   XY=   -19.8521   YY=   213.8651   ZY=    -6.8169
   XZ=    -8.0159   YZ=   -28.3359   ZZ=   293.9205
   Eigenvalues:   200.0711   269.3340   297.7723
     15  C    Isotropic =   106.5353   Anisotropy =    42.6437
   XX=    94.7871   YX=    -7.6384   ZX=     2.9587
   XY=     4.1788   YY=   134.8875   ZY=     2.1893
   XZ=     0.9032   YZ=    -2.6874   ZZ=    89.9313
   Eigenvalues:    89.2546    95.3869   134.9645
     16  C    Isotropic =   164.0670   Anisotropy =    39.1885
   XX=   155.7491   YX=    11.8543   ZX=   -16.0901
   XY=    11.0669   YY=   159.7738   ZY=    -3.2251
   XZ=   -16.0880   YZ=   -11.3354   ZZ=   176.6782
   Eigenvalues:   143.6135   158.3950   190.1927
     17  O    Isotropic =   259.0046   Anisotropy =    55.0299
   XX=   255.8790   YX=     6.5361   ZX=   -17.5594
   XY=     1.6752   YY=   289.1976   ZY=   -10.8426
   XZ=   -34.5021   YZ=   -17.4746   ZZ=   231.9374
   Eigenvalues:   213.9686   267.3541   295.6912
     18  C    Isotropic =   119.0313   Anisotropy =    46.5323
   XX=   140.1506   YX=   -13.5443   ZX=    11.6289
   XY=   -26.0064   YY=   106.2493   ZY=     4.5033
   XZ=     6.0304   YZ=     7.4625   ZZ=   110.6940
   Eigenvalues:    92.4513   114.5898   150.0529
     19  O    Isotropic =   323.3187   Anisotropy =    52.3573
   XX=   310.0353   YX=     0.9928   ZX=     1.3889
   XY=    -4.8953   YY=   357.9050   ZY=    -7.0047
   XZ=   -27.2901   YZ=    -1.1525   ZZ=   302.0158
   Eigenvalues:   292.1683   319.5642   358.2236
     20  H    Isotropic =    29.3390   Anisotropy =     4.9316
   XX=    28.7760   YX=    -0.0150   ZX=    -0.8157
   XY=    -0.7317   YY=    27.0921   ZY=     0.6709
   XZ=     0.9852   YZ=     2.5807   ZZ=    32.1490
   Eigenvalues:    26.5490    28.8414    32.6268
     21  H    Isotropic =    28.6341   Anisotropy =     7.1065
   XX=    32.0613   YX=     1.0559   ZX=    -1.8264
   XY=     1.4394   YY=    30.7299   ZY=    -1.5761
   XZ=    -1.1680   YZ=    -2.6244   ZZ=    23.1111
   Eigenvalues:    22.4317    30.0989    33.3718
     22  H    Isotropic =    30.2311   Anisotropy =     2.0293
   XX=    31.3942   YX=     0.3157   ZX=     0.8277
   XY=     0.2064   YY=    28.1710   ZY=     1.5408
   XZ=    -0.9705   YZ=     0.9449   ZZ=    31.1281
   Eigenvalues:    27.6984    31.4109    31.5840
     23  H    Isotropic =    29.9443   Anisotropy =     7.8684
   XX=    33.5324   YX=    -0.2673   ZX=    -3.1044
   XY=     0.7187   YY=    31.7350   ZY=    -3.6623
   XZ=    -3.4671   YZ=    -2.9470   ZZ=    24.5657
   Eigenvalues:    22.4599    32.1832    35.1900
     24  H    Isotropic =    30.0118   Anisotropy =     4.1872
   XX=    31.0033   YX=    -1.5255   ZX=     2.3843
   XY=    -1.4257   YY=    30.0877   ZY=     3.4669
   XZ=     1.1714   YZ=     3.0070   ZZ=    28.9443
   Eigenvalues:    25.2940    31.9381    32.8033
     25  H    Isotropic =    30.2578   Anisotropy =     7.2681
   XX=    29.6989   YX=    -0.9917   ZX=     0.5990
   XY=    -1.1916   YY=    26.2299   ZY=    -1.3901
   XZ=    -0.1118   YZ=    -1.4390   ZZ=    34.8446
   Eigenvalues:    25.7301    29.9402    35.1032
     26  H    Isotropic =    29.9339   Anisotropy =     9.8425
   XX=    28.9443   YX=    -0.5651   ZX=    -0.7055
   XY=    -0.9123   YY=    35.3146   ZY=    -3.3741
   XZ=    -1.3273   YZ=    -3.7508   ZZ=    25.5429
   Eigenvalues:    24.0872    29.2190    36.4956
     27  H    Isotropic =    28.8674   Anisotropy =     9.3169
   XX=    33.2798   YX=    -1.2803   ZX=     2.9296
   XY=    -2.6457   YY=    26.4651   ZY=    -1.3684
   XZ=     3.0370   YZ=    -1.3256   ZZ=    26.8573
   Eigenvalues:    25.2384    26.2852    35.0786
     28  H    Isotropic =    29.0940   Anisotropy =     6.8751
   XX=    32.2772   YX=    -0.0416   ZX=    -2.5020
   XY=    -0.1077   YY=    26.9796   ZY=    -0.7732
   XZ=    -2.9681   YZ=    -2.3984   ZZ=    28.0251
   Eigenvalues:    25.3469    28.2576    33.6774
     29  H    Isotropic =    29.0609   Anisotropy =     6.1142
   XX=    31.5256   YX=    -0.4779   ZX=     2.2316
   XY=     0.4265   YY=    28.0364   ZY=     2.2248
   XZ=     3.1081   YZ=     2.5824   ZZ=    27.6209
   Eigenvalues:    24.7770    29.2687    33.1371
     30  H    Isotropic =    30.3163   Anisotropy =     5.0742
   XX=    29.8256   YX=    -3.4117   ZX=     0.9018
   XY=    -2.7862   YY=    28.6248   ZY=     0.6890
   XZ=     3.0345   YZ=     1.0169   ZZ=    32.4984
   Eigenvalues:    25.5340    31.7158    33.6991
     31  H    Isotropic =    30.8154   Anisotropy =     9.7751
   XX=    32.6020   YX=    -0.8598   ZX=    -4.1017
   XY=    -0.1989   YY=    27.9523   ZY=     1.7353
   XZ=    -5.2583   YZ=     2.7123   ZZ=    31.8919
   Eigenvalues:    26.3118    28.8023    37.3321
     32  H    Isotropic =    30.8892   Anisotropy =    11.0949
   XX=    27.1630   YX=     0.0517   ZX=    -1.0176
   XY=     0.3908   YY=    37.1532   ZY=     2.6344
   XZ=    -0.0483   YZ=     4.0738   ZZ=    28.3513
   Eigenvalues:    26.6145    27.7672    38.2858
     33  H    Isotropic =    29.9853   Anisotropy =     6.4498
   XX=    34.1987   YX=     0.1620   ZX=     0.2097
   XY=    -0.8068   YY=    29.2098   ZY=     1.9835
   XZ=    -1.1577   YZ=     3.4057   ZZ=    26.5474
   Eigenvalues:    24.8672    30.8034    34.2852
     34  H    Isotropic =    30.0402   Anisotropy =     9.4184
   XX=    28.6890   YX=     2.1290   ZX=     0.3265
   XY=     2.9826   YY=    33.9536   ZY=     2.7169
   XZ=     0.6726   YZ=     4.2411   ZZ=    27.4779
   Eigenvalues:    25.8194    27.9820    36.3191
     35  H    Isotropic =    30.6089   Anisotropy =     8.1763
   XX=    27.6917   YX=     0.4564   ZX=     0.0748
   XY=     0.3291   YY=    28.0925   ZY=    -0.2808
   XZ=     0.6818   YZ=     0.3275   ZZ=    36.0424
   Eigenvalues:    27.4399    28.3270    36.0598
     36  H    Isotropic =    29.3099   Anisotropy =    14.8571
   XX=    35.6414   YX=    -4.7034   ZX=     1.3078
   XY=    -5.5193   YY=    27.7681   ZY=    -5.0598
   XZ=     2.3681   YZ=    -4.7619   ZZ=    24.5203
   Eigenvalues:    20.7874    27.9277    39.2147
     37  H    Isotropic =    30.0656   Anisotropy =     8.3617
   XX=    34.5400   YX=    -1.7239   ZX=    -1.9601
   XY=    -0.8470   YY=    25.9994   ZY=    -1.0603
   XZ=    -2.9454   YZ=    -0.5818   ZZ=    29.6574
   Eigenvalues:    25.4353    29.1215    35.6401
     38  H    Isotropic =    30.1792   Anisotropy =     8.8722
   XX=    29.3657   YX=     2.1382   ZX=    -2.7233
   XY=     1.3443   YY=    34.1054   ZY=    -2.2798
   XZ=    -2.9254   YZ=    -3.2041   ZZ=    27.0665
   Eigenvalues:    24.9478    29.4958    36.0940
     39  H    Isotropic =    30.8671   Anisotropy =     7.9898
   XX=    29.1430   YX=     0.1204   ZX=    -1.0511
   XY=     0.5167   YY=    27.4437   ZY=     1.0516
   XZ=    -0.0274   YZ=     1.1913   ZZ=    36.0146
   Eigenvalues:    27.2213    29.1864    36.1937
     40  H    Isotropic =    29.4884   Anisotropy =    17.6670
   XX=    35.4278   YX=    -6.5571   ZX=    -3.4438
   XY=    -6.6071   YY=    30.7525   ZY=     2.4117
   XZ=    -3.5219   YZ=     4.1985   ZZ=    22.2850
   Eigenvalues:    21.0073    26.1916    41.2664
     41  H    Isotropic =    28.3091   Anisotropy =     4.7033
   XX=    29.7239   YX=    -2.1140   ZX=     3.0207
   XY=    -0.9151   YY=    29.9001   ZY=     2.4317
   XZ=     3.0032   YZ=     2.0125   ZZ=    25.3034
   Eigenvalues:    22.7774    30.7054    31.4447
     42  H    Isotropic =    27.9716   Anisotropy =     7.9335
   XX=    32.8927   YX=    -1.6672   ZX=    -0.4063
   XY=    -2.3690   YY=    22.0674   ZY=     0.9286
   XZ=     0.7854   YZ=    -0.3008   ZZ=    28.9549
   Eigenvalues:    21.6873    28.9670    33.2606
     43  H    Isotropic =    29.8474   Anisotropy =    17.9638
   XX=    26.8469   YX=    -1.5398   ZX=     2.3831
   XY=    -1.2169   YY=    40.0403   ZY=    -5.3614
   XZ=     4.2396   YZ=    -5.0804   ZZ=    22.6550
   Eigenvalues:    20.0032    27.7157    41.8233
 End of Minotr F.D. properties file   721 does not exist.
 End of Minotr F.D. properties file   722 does not exist.
 End of Minotr F.D. properties file   788 does not exist.

 **********************************************************************

            Population analysis using the SCF density.

 **********************************************************************

 Orbital symmetries:
       Occupied  (A) (A) (A) (A) (A) (A) (A) (A) (A) (A) (A) (A)
                 (A) (A) (A) (A) (A) (A) (A) (A) (A) (A) (A) (A)
                 (A) (A) (A) (A) (A) (A) (A) (A) (A) (A) (A) (A)
                 (A) (A) (A) (A) (A) (A) (A) (A) (A) (A) (A) (A)
                 (A) (A) (A) (A) (A) (A) (A) (A) (A) (A) (A) (A)
                 (A) (A) (A) (A) (A) (A) (A) (A) (A) (A) (A) (A)
                 (A)
       Virtual   (A) (A) (A) (A) (A) (A) (A) (A) (A) (A) (A) (A)
                 (A) (A) (A) (A) (A) (A) (A) (A) (A) (A) (A) (A)
                 (A) (A) (A) (A) (A) (A) (A) (A) (A) (A) (A) (A)
                 (A) (A) (A) (A) (A) (A) (A) (A) (A) (A) (A) (A)
                 (A) (A) (A) (A) (A) (A) (A) (A) (A) (A) (A) (A)
                 (A) (A) (A) (A) (A) (A) (A) (A) (A) (A) (A) (A)
                 (A) (A) (A) (A) (A) (A) (A) (A) (A) (A) (A) (A)
                 (A) (A) (A) (A) (A) (A) (A) (A) (A) (A) (A) (A)
                 (A) (A) (A) (A) (A) (A) (A) (A) (A) (A) (A) (A)
                 (A) (A) (A) (A) (A) (A) (A) (A) (A) (A) (A) (A)
                 (A) (A) (A) (A) (A) (A) (A) (A) (A) (A) (A) (A)
                 (A) (A) (A) (A) (A) (A) (A) (A) (A) (A) (A) (A)
                 (A) (A) (A) (A) (A) (A) (A) (A) (A) (A) (A) (A)
                 (A) (A) (A) (A) (A) (A) (A) (A) (A) (A) (A) (A)
                 (A) (A) (A) (A) (A) (A) (A) (A) (A) (A) (A) (A)
                 (A) (A) (A) (A) (A) (A) (A) (A) (A) (A) (A) (A)
                 (A) (A) (A) (A) (A) (A) (A) (A) (A) (A) (A) (A)
                 (A) (A) (A) (A) (A) (A) (A) (A) (A) (A) (A) (A)
                 (A) (A) (A) (A) (A) (A) (A) (A) (A) (A) (A) (A)
                 (A) (A) (A) (A) (A) (A) (A) (A) (A) (A) (A) (A)
                 (A) (A) (A) (A) (A) (A) (A) (A) (A) (A) (A) (A)
                 (A) (A) (A) (A) (A) (A) (A) (A) (A) (A) (A) (A)
                 (A) (A) (A) (A) (A) (A) (A) (A) (A) (A) (A) (A)
                 (A) (A) (A) (A) (A) (A) (A) (A) (A) (A) (A) (A)
                 (A) (A) (A) (A) (A) (A) (A) (A) (A) (A) (A) (A)
                 (A) (A) (A) (A) (A) (A) (A) (A) (A) (A) (A) (A)
                 (A) (A) (A) (A) (A) (A) (A) (A) (A) (A) (A) (A)
                 (A) (A) (A) (A) (A) (A) (A) (A) (A) (A) (A) (A)
                 (A) (A) (A) (A) (A) (A) (A) (A) (A) (A) (A) (A)
                 (A) (A) (A) (A) (A) (A) (A) (A) (A) (A) (A) (A)
                 (A) (A) (A) (A) (A) (A) (A) (A) (A) (A) (A) (A)
                 (A) (A) (A) (A) (A) (A) (A) (A) (A) (A) (A) (A)
                 (A) (A) (A) (A) (A) (A) (A) (A) (A) (A) (A) (A)
                 (A) (A) (A) (A) (A) (A) (A) (A) (A) (A) (A) (A)
                 (A) (A) (A) (A) (A) (A) (A) (A) (A) (A) (A) (A)
                 (A) (A) (A) (A) (A) (A) (A) (A) (A) (A) (A) (A)
                 (A) (A) (A) (A) (A) (A) (A) (A) (A) (A) (A) (A)
                 (A) (A) (A) (A) (A) (A) (A) (A) (A) (A) (A) (A)
                 (A) (A) (A) (A) (A) (A) (A) (A) (A) (A) (A) (A)
                 (A) (A) (A) (A) (A) (A) (A) (A) (A) (A) (A) (A)
                 (A) (A) (A) (A) (A) (A) (A)
 The electronic state is 1-A.
 Alpha  occ. eigenvalues --  -19.22639 -19.22369 -19.22039 -19.21072 -10.32687
 Alpha  occ. eigenvalues --  -10.30761 -10.29553 -10.27319 -10.26458 -10.24319
 Alpha  occ. eigenvalues --  -10.24250 -10.24042 -10.23510 -10.23432 -10.22491
 Alpha  occ. eigenvalues --  -10.22403 -10.22273 -10.21659 -10.21605  -1.07250
 Alpha  occ. eigenvalues --   -1.06555  -1.06057  -1.04204  -0.89039  -0.84209
 Alpha  occ. eigenvalues --   -0.81776  -0.77809  -0.76610  -0.74479  -0.71466
 Alpha  occ. eigenvalues --   -0.70199  -0.67890  -0.65908  -0.63313  -0.60330
 Alpha  occ. eigenvalues --   -0.57588  -0.56747  -0.54042  -0.52702  -0.51414
 Alpha  occ. eigenvalues --   -0.50236  -0.49489  -0.48856  -0.47652  -0.46254
 Alpha  occ. eigenvalues --   -0.45647  -0.44901  -0.44536  -0.43906  -0.43711
 Alpha  occ. eigenvalues --   -0.42839  -0.41704  -0.40764  -0.40290  -0.39598
 Alpha  occ. eigenvalues --   -0.39074  -0.38878  -0.38426  -0.37758  -0.37428
 Alpha  occ. eigenvalues --   -0.36607  -0.35796  -0.35346  -0.34816  -0.34134
 Alpha  occ. eigenvalues --   -0.33201  -0.33060  -0.31974  -0.31494  -0.29774
 Alpha  occ. eigenvalues --   -0.28153  -0.27191  -0.26640
 Alpha virt. eigenvalues --   -0.05312   0.00470   0.01505   0.02060   0.02164
 Alpha virt. eigenvalues --    0.03233   0.03676   0.03911   0.04328   0.04485
 Alpha virt. eigenvalues --    0.05405   0.05821   0.05922   0.06240   0.06717
 Alpha virt. eigenvalues --    0.06944   0.07207   0.07545   0.08363   0.08707
 Alpha virt. eigenvalues --    0.09116   0.09376   0.09837   0.10132   0.10406
 Alpha virt. eigenvalues --    0.10872   0.11371   0.12154   0.12193   0.12434
 Alpha virt. eigenvalues --    0.12686   0.13146   0.13657   0.14141   0.14940
 Alpha virt. eigenvalues --    0.15374   0.15514   0.16220   0.16348   0.16532
 Alpha virt. eigenvalues --    0.16916   0.17256   0.17479   0.17833   0.18181
 Alpha virt. eigenvalues --    0.18444   0.18582   0.18865   0.19086   0.19550
 Alpha virt. eigenvalues --    0.19857   0.20053   0.20329   0.20481   0.21102
 Alpha virt. eigenvalues --    0.21159   0.21636   0.21946   0.22250   0.22701
 Alpha virt. eigenvalues --    0.22870   0.22911   0.23518   0.23698   0.23827
 Alpha virt. eigenvalues --    0.24084   0.24454   0.24665   0.25058   0.25188
 Alpha virt. eigenvalues --    0.25858   0.26123   0.26447   0.26821   0.27276
 Alpha virt. eigenvalues --    0.27400   0.27602   0.28565   0.28623   0.28921
 Alpha virt. eigenvalues --    0.29125   0.29443   0.29921   0.30075   0.30556
 Alpha virt. eigenvalues --    0.31022   0.31123   0.31343   0.32155   0.32261
 Alpha virt. eigenvalues --    0.32489   0.32855   0.33377   0.33839   0.33958
 Alpha virt. eigenvalues --    0.34497   0.34739   0.35316   0.35531   0.36047
 Alpha virt. eigenvalues --    0.36464   0.37074   0.37527   0.38208   0.38575
 Alpha virt. eigenvalues --    0.39015   0.39139   0.39543   0.40059   0.40714
 Alpha virt. eigenvalues --    0.41388   0.41569   0.42562   0.43892   0.44268
 Alpha virt. eigenvalues --    0.44802   0.45848   0.46272   0.47337   0.48445
 Alpha virt. eigenvalues --    0.48952   0.49376   0.49499   0.50177   0.51104
 Alpha virt. eigenvalues --    0.51977   0.52906   0.54161   0.55089   0.55433
 Alpha virt. eigenvalues --    0.56078   0.56707   0.57715   0.58070   0.59190
 Alpha virt. eigenvalues --    0.59565   0.60176   0.60592   0.61220   0.62190
 Alpha virt. eigenvalues --    0.62358   0.63523   0.64036   0.64689   0.65289
 Alpha virt. eigenvalues --    0.65771   0.66620   0.67346   0.68086   0.68254
 Alpha virt. eigenvalues --    0.68912   0.69464   0.69700   0.69994   0.71082
 Alpha virt. eigenvalues --    0.71597   0.72184   0.72354   0.72779   0.73128
 Alpha virt. eigenvalues --    0.73951   0.74155   0.74617   0.74707   0.75264
 Alpha virt. eigenvalues --    0.75827   0.76355   0.77072   0.77363   0.77784
 Alpha virt. eigenvalues --    0.78094   0.78754   0.79925   0.80081   0.81319
 Alpha virt. eigenvalues --    0.81812   0.82240   0.82499   0.83363   0.83825
 Alpha virt. eigenvalues --    0.84505   0.86425   0.87000   0.88240   0.88916
 Alpha virt. eigenvalues --    0.90995   0.92367   0.93031   0.93780   0.95801
 Alpha virt. eigenvalues --    0.96611   0.97738   0.99648   0.99907   1.01208
 Alpha virt. eigenvalues --    1.04520   1.04592   1.06993   1.07659   1.08917
 Alpha virt. eigenvalues --    1.09408   1.11475   1.12689   1.13478   1.15158
 Alpha virt. eigenvalues --    1.15841   1.17125   1.17377   1.18429   1.19285
 Alpha virt. eigenvalues --    1.20869   1.21743   1.22512   1.24295   1.24489
 Alpha virt. eigenvalues --    1.25049   1.25949   1.27102   1.27570   1.28955
 Alpha virt. eigenvalues --    1.29447   1.30904   1.31902   1.33998   1.34371
 Alpha virt. eigenvalues --    1.35049   1.36645   1.38132   1.39749   1.41480
 Alpha virt. eigenvalues --    1.42066   1.43757   1.44444   1.46189   1.46709
 Alpha virt. eigenvalues --    1.47226   1.48057   1.48620   1.48927   1.50460
 Alpha virt. eigenvalues --    1.51218   1.52043   1.53133   1.54030   1.54739
 Alpha virt. eigenvalues --    1.55674   1.56161   1.56498   1.57114   1.58448
 Alpha virt. eigenvalues --    1.58882   1.59417   1.59712   1.60700   1.61287
 Alpha virt. eigenvalues --    1.62106   1.63079   1.63903   1.64576   1.65039
 Alpha virt. eigenvalues --    1.65496   1.66298   1.66687   1.67238   1.67947
 Alpha virt. eigenvalues --    1.69097   1.69763   1.69992   1.70140   1.72029
 Alpha virt. eigenvalues --    1.72397   1.72780   1.73584   1.74147   1.75156
 Alpha virt. eigenvalues --    1.75579   1.76742   1.77728   1.78601   1.78888
 Alpha virt. eigenvalues --    1.79826   1.80081   1.80896   1.81930   1.82057
 Alpha virt. eigenvalues --    1.84065   1.84291   1.85933   1.86472   1.87552
 Alpha virt. eigenvalues --    1.88251   1.88874   1.90180   1.91711   1.92127
 Alpha virt. eigenvalues --    1.92289   1.93771   1.94613   1.96209   1.96508
 Alpha virt. eigenvalues --    1.97558   1.98933   2.00634   2.02483   2.02744
 Alpha virt. eigenvalues --    2.04519   2.05450   2.06742   2.08363   2.09843
 Alpha virt. eigenvalues --    2.10810   2.12542   2.13104   2.14755   2.15141
 Alpha virt. eigenvalues --    2.16181   2.16589   2.17512   2.18143   2.18847
 Alpha virt. eigenvalues --    2.21259   2.22032   2.22645   2.23224   2.24297
 Alpha virt. eigenvalues --    2.26100   2.27051   2.29811   2.30830   2.31300
 Alpha virt. eigenvalues --    2.32422   2.34340   2.34618   2.37023   2.39187
 Alpha virt. eigenvalues --    2.39527   2.40664   2.43083   2.43824   2.46145
 Alpha virt. eigenvalues --    2.47912   2.49141   2.50262   2.51936   2.52977
 Alpha virt. eigenvalues --    2.53515   2.54358   2.55389   2.56462   2.56733
 Alpha virt. eigenvalues --    2.57964   2.58256   2.59594   2.60485   2.60865
 Alpha virt. eigenvalues --    2.61818   2.63481   2.64795   2.64961   2.66167
 Alpha virt. eigenvalues --    2.66451   2.67706   2.68985   2.69241   2.70877
 Alpha virt. eigenvalues --    2.71430   2.73478   2.73921   2.74859   2.76088
 Alpha virt. eigenvalues --    2.77124   2.79592   2.79835   2.80099   2.81617
 Alpha virt. eigenvalues --    2.82057   2.82924   2.84913   2.86613   2.88164
 Alpha virt. eigenvalues --    2.89149   2.90386   2.91388   2.91916   2.93667
 Alpha virt. eigenvalues --    2.94365   2.95382   2.96070   2.97641   2.98610
 Alpha virt. eigenvalues --    2.99366   3.02304   3.02929   3.04088   3.06831
 Alpha virt. eigenvalues --    3.07998   3.09498   3.10644   3.12037   3.13221
 Alpha virt. eigenvalues --    3.14491   3.15995   3.16267   3.16584   3.17737
 Alpha virt. eigenvalues --    3.19557   3.20469   3.22194   3.23282   3.24402
 Alpha virt. eigenvalues --    3.27238   3.29393   3.30927   3.32300   3.35218
 Alpha virt. eigenvalues --    3.36467   3.38150   3.40600   3.41450   3.42848
 Alpha virt. eigenvalues --    3.50000   3.51102   3.61326   3.62219   3.66456
 Alpha virt. eigenvalues --    3.72155   3.79791   3.80168   3.81594   3.82862
 Alpha virt. eigenvalues --    3.84056   3.84509   3.85154   3.86521   3.87717
 Alpha virt. eigenvalues --    3.88510   3.90948   3.91263   3.92110   3.93761
 Alpha virt. eigenvalues --    3.96144   4.03441   4.04658   4.08742   4.12498
 Alpha virt. eigenvalues --    4.15195   4.16439   4.21709   4.27976   4.29373
 Alpha virt. eigenvalues --    4.33140   4.35294   4.38452   4.43381   4.45762
 Alpha virt. eigenvalues --    4.56241   5.11939   5.14243   5.18664   5.20187
 Alpha virt. eigenvalues --    5.26350   5.41124   5.47204   5.51141   5.67226
 Alpha virt. eigenvalues --    5.69167   5.70441   5.77592  23.73640  23.83551
 Alpha virt. eigenvalues --   23.87251  23.90672  23.95256  23.96673  23.99579
 Alpha virt. eigenvalues --   24.01585  24.02733  24.05767  24.06708  24.07053
 Alpha virt. eigenvalues --   24.08185  24.12177  24.28831  50.04288  50.06115
 Alpha virt. eigenvalues --   50.07535  50.13742
          Condensed to atoms (all electrons):
               1          2          3          4          5          6
     1  C   13.992321   2.476078  -2.005942   0.640037   0.694160  -0.025117
     2  C    2.476078  13.771559  -1.558235  -1.881360   0.023919   0.257463
     3  C   -2.005942  -1.558235   9.298055  -1.044899  -0.250019  -0.075359
     4  C    0.640037  -1.881360  -1.044899  13.880265  -0.734730   0.056131
     5  C    0.694160   0.023919  -0.250019  -0.734730   9.023171  -1.733579
     6  C   -0.025117   0.257463  -0.075359   0.056131  -1.733579  10.149294
     7  C   -4.569160  -1.062273   1.670476   0.293244  -0.529529  -1.862284
     8  C   -1.751327  -1.594612  -2.103612   0.027072  -0.182077   0.090839
     9  C    1.668554   2.889455   0.073744   0.221113   0.161475  -0.119713
    10  C   -4.180374  -7.502650   1.581802  -0.287720  -0.047957   0.235734
    11  O    0.015893   0.074239   0.015371  -0.000609   0.000049   0.001723
    12  C   -0.426593  -0.038000  -0.031210  -0.015233  -0.245106   0.058595
    13  C   -0.115860   0.015657  -0.165149  -0.298322  -0.078242   0.033001
    14  O   -0.003208  -0.152421  -0.028227   0.012029  -0.001831  -0.010870
    15  C   -0.349501   0.926612   0.451114  -5.596874  -0.457213  -0.883302
    16  C   -0.046405  -0.166605  -0.403441   0.270836   0.227988   0.106179
    17  O   -0.026868  -0.088503  -0.032574  -0.023268   0.095786  -0.000921
    18  C   -0.089103  -0.136159   0.102738   0.078921  -0.185240  -0.073360
    19  O    0.001858   0.001074   0.016000   0.079693  -0.002965   0.000239
    20  H   -0.067991  -0.015996   0.477107  -0.027788  -0.039277  -0.007018
    21  H    0.031194   0.015021   0.293834  -0.041149   0.029565  -0.007326
    22  H   -0.016850  -0.019511  -0.003582   0.392894  -0.012233  -0.036360
    23  H   -0.027721   0.003608   0.035941  -0.108658   0.465295  -0.113101
    24  H   -0.021439  -0.015139  -0.017604  -0.032168   0.490558  -0.053853
    25  H   -0.014885  -0.019189  -0.007475  -0.002981  -0.047196   0.470164
    26  H    0.035543   0.017359   0.007105   0.012812  -0.082276   0.454358
    27  H   -0.150754   0.031258   0.008517   0.005769  -0.017750  -0.031800
    28  H   -0.000361  -0.028497   0.012117   0.000106  -0.000328  -0.001397
    29  H    0.036411  -0.001029   0.008383  -0.000627  -0.000274   0.000967
    30  H   -0.110265  -0.005610   0.017992   0.025942  -0.001631  -0.078126
    31  H   -0.060093   0.010298   0.016257  -0.009615   0.003100   0.025079
    32  H    0.080116   0.012694  -0.006228  -0.004057   0.001490   0.026399
    33  H   -0.010027  -0.026959   0.020921  -0.004746  -0.001017   0.002233
    34  H    0.007314   0.088429  -0.006189   0.002567   0.000459  -0.000902
    35  H   -0.015314  -0.060023  -0.009764  -0.004509   0.003215   0.003138
    36  H    0.028578   0.157244  -0.038482   0.039385   0.000076   0.000548
    37  H    0.000989   0.001199   0.000291   0.083392  -0.000828   0.000196
    38  H   -0.000656  -0.000076   0.008136  -0.078343  -0.003620   0.007605
    39  H   -0.002178  -0.006126   0.000854   0.041185   0.017817  -0.006990
    40  H   -0.000767   0.018918   0.021857  -0.158845  -0.021451  -0.000025
    41  H   -0.000422   0.004053   0.000827  -0.043157   0.023944   0.008679
    42  H    0.009589   0.016894   0.048688   0.027884  -0.008182   0.003205
    43  H   -0.000861  -0.002652  -0.010585   0.008112   0.003184   0.001152
               7          8          9         10         11         12
     1  C   -4.569160  -1.751327   1.668554  -4.180374   0.015893  -0.426593
     2  C   -1.062273  -1.594612   2.889455  -7.502650   0.074239  -0.038000
     3  C    1.670476  -2.103612   0.073744   1.581802   0.015371  -0.031210
     4  C    0.293244   0.027072   0.221113  -0.287720  -0.000609  -0.015233
     5  C   -0.529529  -0.182077   0.161475  -0.047957   0.000049  -0.245106
     6  C   -1.862284   0.090839  -0.119713   0.235734   0.001723   0.058595
     7  C   12.296451  -1.346004  -0.298015   0.005474  -0.055679   0.226264
     8  C   -1.346004  12.934267  -3.187668   2.493934   0.307915   0.099847
     9  C   -0.298015  -3.187668  12.411866  -6.637390  -0.060404  -0.156021
    10  C    0.005474   2.493934  -6.637390  19.373247  -0.059173   0.148572
    11  O   -0.055679   0.307915  -0.060404  -0.059173   8.231356  -0.047468
    12  C    0.226264   0.099847  -0.156021   0.148572  -0.047468   6.136877
    13  C   -0.124434   0.452330  -1.060400   0.208735  -0.001453   0.004683
    14  O    0.017955  -0.018194  -0.241110   0.558027  -0.000999  -0.003451
    15  C    0.715321  -0.083453   0.030070  -0.452419  -0.000725  -0.018006
    16  C   -0.027964  -0.020858   0.015060   0.044324   0.000056  -0.001033
    17  O   -0.003968  -0.005732   0.001647   0.059648  -0.000004  -0.000078
    18  C    0.022843  -0.016575  -0.015194   0.016891  -0.000018  -0.004792
    19  O   -0.000413   0.000359  -0.000142  -0.000397   0.000000   0.000034
    20  H    0.015041  -0.015752   0.004121   0.040976   0.000015  -0.004991
    21  H   -0.007470   0.021317  -0.003884  -0.003730   0.000008  -0.001537
    22  H    0.010246  -0.011172   0.002370   0.001800   0.000046  -0.001347
    23  H    0.055534  -0.003167   0.000586  -0.000015  -0.000002  -0.000913
    24  H    0.011571   0.001122  -0.001088  -0.003353   0.000005   0.000269
    25  H   -0.030485   0.010596   0.003469  -0.008566   0.000114  -0.004033
    26  H   -0.087448  -0.008668   0.000870   0.003800   0.000053  -0.006779
    27  H    0.489369  -0.018969  -0.011986   0.027622   0.012547  -0.007872
    28  H    0.016453  -0.059653   0.453735  -0.024933  -0.002759   0.000415
    29  H    0.012017  -0.107480   0.455743  -0.080461  -0.000824  -0.000139
    30  H    0.131042  -0.007914   0.000497  -0.004696  -0.000157   0.408310
    31  H    0.023462  -0.043286   0.004088  -0.002159   0.001074   0.412114
    32  H   -0.188281   0.005514  -0.000159   0.004130   0.000278   0.441279
    33  H   -0.003125  -0.010578   0.015756   0.025489   0.000065  -0.000034
    34  H    0.000174  -0.004264  -0.021198  -0.141436   0.000028   0.000103
    35  H    0.005104   0.028124  -0.008359   0.013125  -0.000019   0.000329
    36  H    0.001426  -0.002122   0.096292  -0.165652   0.000002  -0.000170
    37  H   -0.000265   0.000082  -0.000024  -0.000122   0.000000   0.000034
    38  H    0.001610   0.000131  -0.000069   0.000053   0.000000   0.000313
    39  H   -0.000845  -0.000757   0.000342   0.002014   0.000000  -0.000138
    40  H    0.001129   0.000461  -0.001314  -0.005648   0.000000  -0.000089
    41  H    0.000029   0.000170  -0.000015   0.000259   0.000000   0.000612
    42  H   -0.005983   0.000721  -0.000397  -0.002338   0.000000   0.000003
    43  H    0.000207  -0.000020  -0.000019   0.000519   0.000000   0.000021
              13         14         15         16         17         18
     1  C   -0.115860  -0.003208  -0.349501  -0.046405  -0.026868  -0.089103
     2  C    0.015657  -0.152421   0.926612  -0.166605  -0.088503  -0.136159
     3  C   -0.165149  -0.028227   0.451114  -0.403441  -0.032574   0.102738
     4  C   -0.298322   0.012029  -5.596874   0.270836  -0.023268   0.078921
     5  C   -0.078242  -0.001831  -0.457213   0.227988   0.095786  -0.185240
     6  C    0.033001  -0.010870  -0.883302   0.106179  -0.000921  -0.073360
     7  C   -0.124434   0.017955   0.715321  -0.027964  -0.003968   0.022843
     8  C    0.452330  -0.018194  -0.083453  -0.020858  -0.005732  -0.016575
     9  C   -1.060400  -0.241110   0.030070   0.015060   0.001647  -0.015194
    10  C    0.208735   0.558027  -0.452419   0.044324   0.059648   0.016891
    11  O   -0.001453  -0.000999  -0.000725   0.000056  -0.000004  -0.000018
    12  C    0.004683  -0.003451  -0.018006  -0.001033  -0.000078  -0.004792
    13  C    6.735868  -0.087325   0.043997  -0.030971  -0.013055   0.023925
    14  O   -0.087325   7.964460  -0.001096  -0.000221  -0.000381   0.001563
    15  C    0.043997  -0.001096  12.741379  -0.944963   0.259723  -0.457530
    16  C   -0.030971  -0.000221  -0.944963   7.482927  -0.088068  -0.760119
    17  O   -0.013055  -0.000381   0.259723  -0.088068   8.128901  -0.186368
    18  C    0.023925   0.001563  -0.457530  -0.760119  -0.186368   6.943462
    19  O    0.000078  -0.000008  -0.016156  -0.117358   0.023080   0.155994
    20  H   -0.006157  -0.000840   0.011859  -0.001142   0.000059   0.012733
    21  H   -0.009471   0.000825   0.036340   0.008543   0.007674  -0.008117
    22  H   -0.001301   0.000036   0.029104  -0.015841  -0.001369   0.022039
    23  H    0.000291   0.000007   0.071249  -0.027477   0.000319   0.000143
    24  H    0.000028   0.000018  -0.018392   0.002908  -0.000297   0.022275
    25  H   -0.002009   0.000025   0.004828   0.000449  -0.000029   0.000893
    26  H   -0.000485   0.000005   0.001764   0.000979   0.000052  -0.000295
    27  H    0.001400   0.000034   0.000296  -0.000071  -0.000010  -0.000070
    28  H   -0.014110  -0.005375   0.000114  -0.000003   0.000002   0.000026
    29  H    0.022792   0.003156   0.000091  -0.000005   0.000004   0.000029
    30  H   -0.000331   0.000082   0.007811  -0.000406  -0.000018   0.001581
    31  H   -0.000078   0.000025   0.000585   0.000004   0.000001   0.000005
    32  H    0.000144  -0.000013  -0.003300   0.000219  -0.000001   0.000161
    33  H    0.381647  -0.013249  -0.003168  -0.002605   0.005399   0.001653
    34  H    0.455178  -0.005380   0.000843   0.000207  -0.000041  -0.000049
    35  H    0.407255   0.012991  -0.001990   0.000687   0.000133  -0.000336
    36  H   -0.080602   0.272787   0.001953   0.000400  -0.000940   0.000122
    37  H    0.000122   0.000000  -0.136314   0.461491  -0.009507  -0.035484
    38  H    0.000020   0.000000   0.086437   0.342379   0.012342  -0.008101
    39  H   -0.001138  -0.000003  -0.123952   0.441389  -0.004582   0.015152
    40  H    0.005069   0.000020   0.284323  -0.083469   0.201305  -0.005568
    41  H   -0.000031  -0.000002  -0.041467  -0.011204   0.011422   0.436442
    42  H    0.000425   0.000014  -0.071461  -0.025214  -0.008823   0.390612
    43  H    0.000047   0.000001  -0.020532  -0.016002   0.011773   0.042313
              19         20         21         22         23         24
     1  C    0.001858  -0.067991   0.031194  -0.016850  -0.027721  -0.021439
     2  C    0.001074  -0.015996   0.015021  -0.019511   0.003608  -0.015139
     3  C    0.016000   0.477107   0.293834  -0.003582   0.035941  -0.017604
     4  C    0.079693  -0.027788  -0.041149   0.392894  -0.108658  -0.032168
     5  C   -0.002965  -0.039277   0.029565  -0.012233   0.465295   0.490558
     6  C    0.000239  -0.007018  -0.007326  -0.036360  -0.113101  -0.053853
     7  C   -0.000413   0.015041  -0.007470   0.010246   0.055534   0.011571
     8  C    0.000359  -0.015752   0.021317  -0.011172  -0.003167   0.001122
     9  C   -0.000142   0.004121  -0.003884   0.002370   0.000586  -0.001088
    10  C   -0.000397   0.040976  -0.003730   0.001800  -0.000015  -0.003353
    11  O    0.000000   0.000015   0.000008   0.000046  -0.000002   0.000005
    12  C    0.000034  -0.004991  -0.001537  -0.001347  -0.000913   0.000269
    13  C    0.000078  -0.006157  -0.009471  -0.001301   0.000291   0.000028
    14  O   -0.000008  -0.000840   0.000825   0.000036   0.000007   0.000018
    15  C   -0.016156   0.011859   0.036340   0.029104   0.071249  -0.018392
    16  C   -0.117358  -0.001142   0.008543  -0.015841  -0.027477   0.002908
    17  O    0.023080   0.000059   0.007674  -0.001369   0.000319  -0.000297
    18  C    0.155994   0.012733  -0.008117   0.022039   0.000143   0.022275
    19  O    8.062172  -0.000016  -0.000420  -0.000702  -0.000735   0.000431
    20  H   -0.000016   0.404311  -0.026609   0.002873   0.000155   0.000893
    21  H   -0.000420  -0.026609   0.474616   0.000338  -0.000273   0.000278
    22  H   -0.000702   0.002873   0.000338   0.438747  -0.004425   0.003989
    23  H   -0.000735   0.000155  -0.000273  -0.004425   0.498338  -0.030327
    24  H    0.000431   0.000893   0.000278   0.003989  -0.030327   0.449220
    25  H   -0.000002   0.000176   0.000004   0.003325  -0.005280   0.004693
    26  H   -0.000006  -0.000010   0.000001   0.000228  -0.005259  -0.004509
    27  H    0.000000  -0.000136   0.000012  -0.000181  -0.000108  -0.000026
    28  H    0.000000   0.000025  -0.000017   0.000002   0.000000   0.000001
    29  H    0.000000  -0.000007   0.000020   0.000015   0.000000   0.000000
    30  H   -0.000010  -0.001372   0.000059  -0.000104   0.000037  -0.001979
    31  H    0.000000   0.000082  -0.000014   0.000016   0.000008  -0.000041
    32  H    0.000000  -0.000021   0.000006   0.000018  -0.000148   0.000646
    33  H    0.000001   0.000000   0.000129   0.000121   0.000000   0.000004
    34  H    0.000000   0.000006  -0.000270  -0.000018   0.000000   0.000000
    35  H   -0.000001   0.000025   0.000332   0.000978   0.000000   0.000005
    36  H    0.000005   0.000016   0.004440  -0.000011  -0.000001  -0.000006
    37  H    0.007147  -0.000005  -0.000082  -0.000057  -0.000091  -0.000085
    38  H   -0.000853   0.000037   0.000001   0.000475   0.004945   0.000528
    39  H   -0.000280   0.000002   0.000023   0.001977   0.000452  -0.000033
    40  H   -0.016060   0.000143  -0.001285   0.001110   0.000002   0.000062
    41  H   -0.048553   0.000212  -0.000123  -0.000236  -0.001040  -0.001611
    42  H   -0.030018  -0.002831  -0.001384  -0.000493  -0.000025  -0.000240
    43  H    0.269150   0.000081  -0.000067  -0.000028   0.000015  -0.000019
              25         26         27         28         29         30
     1  C   -0.014885   0.035543  -0.150754  -0.000361   0.036411  -0.110265
     2  C   -0.019189   0.017359   0.031258  -0.028497  -0.001029  -0.005610
     3  C   -0.007475   0.007105   0.008517   0.012117   0.008383   0.017992
     4  C   -0.002981   0.012812   0.005769   0.000106  -0.000627   0.025942
     5  C   -0.047196  -0.082276  -0.017750  -0.000328  -0.000274  -0.001631
     6  C    0.470164   0.454358  -0.031800  -0.001397   0.000967  -0.078126
     7  C   -0.030485  -0.087448   0.489369   0.016453   0.012017   0.131042
     8  C    0.010596  -0.008668  -0.018969  -0.059653  -0.107480  -0.007914
     9  C    0.003469   0.000870  -0.011986   0.453735   0.455743   0.000497
    10  C   -0.008566   0.003800   0.027622  -0.024933  -0.080461  -0.004696
    11  O    0.000114   0.000053   0.012547  -0.002759  -0.000824  -0.000157
    12  C   -0.004033  -0.006779  -0.007872   0.000415  -0.000139   0.408310
    13  C   -0.002009  -0.000485   0.001400  -0.014110   0.022792  -0.000331
    14  O    0.000025   0.000005   0.000034  -0.005375   0.003156   0.000082
    15  C    0.004828   0.001764   0.000296   0.000114   0.000091   0.007811
    16  C    0.000449   0.000979  -0.000071  -0.000003  -0.000005  -0.000406
    17  O   -0.000029   0.000052  -0.000010   0.000002   0.000004  -0.000018
    18  C    0.000893  -0.000295  -0.000070   0.000026   0.000029   0.001581
    19  O   -0.000002  -0.000006   0.000000   0.000000   0.000000  -0.000010
    20  H    0.000176  -0.000010  -0.000136   0.000025  -0.000007  -0.001372
    21  H    0.000004   0.000001   0.000012  -0.000017   0.000020   0.000059
    22  H    0.003325   0.000228  -0.000181   0.000002   0.000015  -0.000104
    23  H   -0.005280  -0.005259  -0.000108   0.000000   0.000000   0.000037
    24  H    0.004693  -0.004509  -0.000026   0.000001   0.000000  -0.001979
    25  H    0.471216  -0.027608  -0.006633   0.000006  -0.000002  -0.000059
    26  H   -0.027608   0.488236  -0.005158   0.000000  -0.000002   0.000160
    27  H   -0.006633  -0.005158   0.487500  -0.000026   0.000015   0.005218
    28  H    0.000006   0.000000  -0.000026   0.403879  -0.015534  -0.000007
    29  H   -0.000002  -0.000002   0.000015  -0.015534   0.423543   0.000001
    30  H   -0.000059   0.000160   0.005218  -0.000007   0.000001   0.472760
    31  H   -0.000229  -0.000166  -0.007024   0.000027   0.000004  -0.028784
    32  H    0.000169   0.003099  -0.002511  -0.000002   0.000001  -0.027770
    33  H   -0.000002  -0.000002   0.000000  -0.000219   0.000383   0.000001
    34  H    0.000004   0.000000  -0.000001   0.000355   0.001133   0.000000
    35  H    0.000010  -0.000001  -0.000001   0.000066   0.000368  -0.000003
    36  H   -0.000002   0.000000  -0.000002  -0.000139   0.000093   0.000016
    37  H   -0.000007  -0.000001   0.000000   0.000000   0.000000   0.000000
    38  H    0.000077   0.000015  -0.000001   0.000000   0.000000  -0.000002
    39  H    0.000028   0.000006   0.000000   0.000000   0.000000   0.000001
    40  H    0.000002   0.000001   0.000000   0.000000   0.000000  -0.000001
    41  H   -0.000030  -0.000001  -0.000001   0.000000   0.000000  -0.000009
    42  H   -0.000004   0.000002   0.000001   0.000000   0.000000  -0.000084
    43  H    0.000000   0.000000   0.000000   0.000000   0.000000   0.000000
              31         32         33         34         35         36
     1  C   -0.060093   0.080116  -0.010027   0.007314  -0.015314   0.028578
     2  C    0.010298   0.012694  -0.026959   0.088429  -0.060023   0.157244
     3  C    0.016257  -0.006228   0.020921  -0.006189  -0.009764  -0.038482
     4  C   -0.009615  -0.004057  -0.004746   0.002567  -0.004509   0.039385
     5  C    0.003100   0.001490  -0.001017   0.000459   0.003215   0.000076
     6  C    0.025079   0.026399   0.002233  -0.000902   0.003138   0.000548
     7  C    0.023462  -0.188281  -0.003125   0.000174   0.005104   0.001426
     8  C   -0.043286   0.005514  -0.010578  -0.004264   0.028124  -0.002122
     9  C    0.004088  -0.000159   0.015756  -0.021198  -0.008359   0.096292
    10  C   -0.002159   0.004130   0.025489  -0.141436   0.013125  -0.165652
    11  O    0.001074   0.000278   0.000065   0.000028  -0.000019   0.000002
    12  C    0.412114   0.441279  -0.000034   0.000103   0.000329  -0.000170
    13  C   -0.000078   0.000144   0.381647   0.455178   0.407255  -0.080602
    14  O    0.000025  -0.000013  -0.013249  -0.005380   0.012991   0.272787
    15  C    0.000585  -0.003300  -0.003168   0.000843  -0.001990   0.001953
    16  C    0.000004   0.000219  -0.002605   0.000207   0.000687   0.000400
    17  O    0.000001  -0.000001   0.005399  -0.000041   0.000133  -0.000940
    18  C    0.000005   0.000161   0.001653  -0.000049  -0.000336   0.000122
    19  O    0.000000   0.000000   0.000001   0.000000  -0.000001   0.000005
    20  H    0.000082  -0.000021   0.000000   0.000006   0.000025   0.000016
    21  H   -0.000014   0.000006   0.000129  -0.000270   0.000332   0.004440
    22  H    0.000016   0.000018   0.000121  -0.000018   0.000978  -0.000011
    23  H    0.000008  -0.000148   0.000000   0.000000   0.000000  -0.000001
    24  H   -0.000041   0.000646   0.000004   0.000000   0.000005  -0.000006
    25  H   -0.000229   0.000169  -0.000002   0.000004   0.000010  -0.000002
    26  H   -0.000166   0.003099  -0.000002   0.000000  -0.000001   0.000000
    27  H   -0.007024  -0.002511   0.000000  -0.000001  -0.000001  -0.000002
    28  H    0.000027  -0.000002  -0.000219   0.000355   0.000066  -0.000139
    29  H    0.000004   0.000001   0.000383   0.001133   0.000368   0.000093
    30  H   -0.028784  -0.027770   0.000001   0.000000  -0.000003   0.000016
    31  H    0.487093  -0.021079   0.000000   0.000000   0.000000   0.000001
    32  H   -0.021079   0.490054   0.000000   0.000000   0.000000   0.000000
    33  H    0.000000   0.000000   0.460206  -0.026079  -0.022577   0.000815
    34  H    0.000000   0.000000  -0.026079   0.459948  -0.021936   0.001503
    35  H    0.000000   0.000000  -0.022577  -0.021936   0.461532  -0.000351
    36  H    0.000001   0.000000   0.000815   0.001503  -0.000351   0.391119
    37  H    0.000000   0.000000   0.000001   0.000000   0.000000   0.000000
    38  H    0.000000  -0.000001  -0.000001   0.000000   0.000000   0.000000
    39  H    0.000000   0.000000   0.000018   0.000001   0.000015  -0.000001
    40  H    0.000000   0.000000  -0.000430  -0.000007  -0.000010   0.000014
    41  H    0.000000  -0.000004   0.000000   0.000000   0.000000   0.000001
    42  H    0.000003   0.000003  -0.000010  -0.000001  -0.000001  -0.000031
    43  H    0.000000   0.000000   0.000001   0.000000   0.000000   0.000000
              37         38         39         40         41         42
     1  C    0.000989  -0.000656  -0.002178  -0.000767  -0.000422   0.009589
     2  C    0.001199  -0.000076  -0.006126   0.018918   0.004053   0.016894
     3  C    0.000291   0.008136   0.000854   0.021857   0.000827   0.048688
     4  C    0.083392  -0.078343   0.041185  -0.158845  -0.043157   0.027884
     5  C   -0.000828  -0.003620   0.017817  -0.021451   0.023944  -0.008182
     6  C    0.000196   0.007605  -0.006990  -0.000025   0.008679   0.003205
     7  C   -0.000265   0.001610  -0.000845   0.001129   0.000029  -0.005983
     8  C    0.000082   0.000131  -0.000757   0.000461   0.000170   0.000721
     9  C   -0.000024  -0.000069   0.000342  -0.001314  -0.000015  -0.000397
    10  C   -0.000122   0.000053   0.002014  -0.005648   0.000259  -0.002338
    11  O    0.000000   0.000000   0.000000   0.000000   0.000000   0.000000
    12  C    0.000034   0.000313  -0.000138  -0.000089   0.000612   0.000003
    13  C    0.000122   0.000020  -0.001138   0.005069  -0.000031   0.000425
    14  O    0.000000   0.000000  -0.000003   0.000020  -0.000002   0.000014
    15  C   -0.136314   0.086437  -0.123952   0.284323  -0.041467  -0.071461
    16  C    0.461491   0.342379   0.441389  -0.083469  -0.011204  -0.025214
    17  O   -0.009507   0.012342  -0.004582   0.201305   0.011422  -0.008823
    18  C   -0.035484  -0.008101   0.015152  -0.005568   0.436442   0.390612
    19  O    0.007147  -0.000853  -0.000280  -0.016060  -0.048553  -0.030018
    20  H   -0.000005   0.000037   0.000002   0.000143   0.000212  -0.002831
    21  H   -0.000082   0.000001   0.000023  -0.001285  -0.000123  -0.001384
    22  H   -0.000057   0.000475   0.001977   0.001110  -0.000236  -0.000493
    23  H   -0.000091   0.004945   0.000452   0.000002  -0.001040  -0.000025
    24  H   -0.000085   0.000528  -0.000033   0.000062  -0.001611  -0.000240
    25  H   -0.000007   0.000077   0.000028   0.000002  -0.000030  -0.000004
    26  H   -0.000001   0.000015   0.000006   0.000001  -0.000001   0.000002
    27  H    0.000000  -0.000001   0.000000   0.000000  -0.000001   0.000001
    28  H    0.000000   0.000000   0.000000   0.000000   0.000000   0.000000
    29  H    0.000000   0.000000   0.000000   0.000000   0.000000   0.000000
    30  H    0.000000  -0.000002   0.000001  -0.000001  -0.000009  -0.000084
    31  H    0.000000   0.000000   0.000000   0.000000   0.000000   0.000003
    32  H    0.000000  -0.000001   0.000000   0.000000  -0.000004   0.000003
    33  H    0.000001  -0.000001   0.000018  -0.000430   0.000000  -0.000010
    34  H    0.000000   0.000000   0.000001  -0.000007   0.000000  -0.000001
    35  H    0.000000   0.000000   0.000015  -0.000010   0.000000  -0.000001
    36  H    0.000000   0.000000  -0.000001   0.000014   0.000001  -0.000031
    37  H    0.474259  -0.022124  -0.024302   0.001069   0.000405  -0.000187
    38  H   -0.022124   0.471830  -0.023942  -0.000047   0.001849   0.000372
    39  H   -0.024302  -0.023942   0.472989  -0.003277  -0.000107  -0.000253
    40  H    0.001069  -0.000047  -0.003277   0.453724   0.000137  -0.000791
    41  H    0.000405   0.001849  -0.000107   0.000137   0.470704  -0.027191
    42  H   -0.000187   0.000372  -0.000253  -0.000791  -0.027191   0.484760
    43  H   -0.000442   0.000163  -0.000022   0.001744   0.004909  -0.007770
              43
     1  C   -0.000861
     2  C   -0.002652
     3  C   -0.010585
     4  C    0.008112
     5  C    0.003184
     6  C    0.001152
     7  C    0.000207
     8  C   -0.000020
     9  C   -0.000019
    10  C    0.000519
    11  O    0.000000
    12  C    0.000021
    13  C    0.000047
    14  O    0.000001
    15  C   -0.020532
    16  C   -0.016002
    17  O    0.011773
    18  C    0.042313
    19  O    0.269150
    20  H    0.000081
    21  H   -0.000067
    22  H   -0.000028
    23  H    0.000015
    24  H   -0.000019
    25  H    0.000000
    26  H    0.000000
    27  H    0.000000
    28  H    0.000000
    29  H    0.000000
    30  H    0.000000
    31  H    0.000000
    32  H    0.000000
    33  H    0.000001
    34  H    0.000000
    35  H    0.000000
    36  H    0.000000
    37  H   -0.000442
    38  H    0.000163
    39  H   -0.000022
    40  H    0.001744
    41  H    0.004909
    42  H   -0.007770
    43  H    0.407062
 Mulliken charges:
               1
     1  C    0.371406
     2  C   -0.431405
     3  C   -0.389552
     4  C    0.200269
     5  C   -0.580698
     6  C   -0.871519
     7  C    0.181184
     8  C    0.129112
     9  C   -0.686282
    10  C    0.765014
    11  O   -0.430547
    12  C   -0.923642
    13  C   -0.701769
    14  O   -0.269855
    15  C   -0.024000
    16  C   -0.615583
    17  O   -0.323864
    18  C   -0.310036
    19  O   -0.382224
    20  H    0.247008
    21  H    0.188651
    22  H    0.213074
    23  H    0.191841
    24  H    0.212705
    25  H    0.206457
    26  H    0.202229
    27  H    0.191535
    28  H    0.266032
    29  H    0.241215
    30  H    0.197828
    31  H    0.189244
    32  H    0.187155
    33  H    0.209984
    34  H    0.209519
    35  H    0.207762
    36  H    0.291677
    37  H    0.199252
    38  H    0.198516
    39  H    0.204666
    40  H    0.307995
    41  H    0.210549
    42  H    0.210534
    43  H    0.308564
 Sum of Mulliken charges =   0.00000
 Mulliken charges with hydrogens summed into heavy atoms:
               1
     1  C    0.371406
     2  C   -0.431405
     3  C    0.046107
     4  C    0.413343
     5  C   -0.176152
     6  C   -0.462833
     7  C    0.372719
     8  C    0.129112
     9  C   -0.179035
    10  C    0.765014
    11  O   -0.430547
    12  C   -0.349415
    13  C   -0.074504
    14  O    0.021822
    15  C   -0.024000
    16  C   -0.013150
    17  O   -0.015868
    18  C    0.111047
    19  O   -0.073660
 Electronic spatial extent (au):  <R**2>=           5608.4293
 Charge=              0.0000 electrons
 Dipole moment (field-independent basis, Debye):
    X=              6.9552    Y=             -2.0682    Z=             -0.6732  Tot=              7.2873
 Quadrupole moment (field-independent basis, Debye-Ang):
   XX=           -151.8126   YY=           -109.1408   ZZ=           -116.5057
   XY=              1.5389   XZ=             -4.3038   YZ=              3.3133
 Traceless Quadrupole moment (field-independent basis, Debye-Ang):
   XX=            -25.9929   YY=             16.6789   ZZ=              9.3140
   XY=              1.5389   XZ=             -4.3038   YZ=              3.3133
 Octapole moment (field-independent basis, Debye-Ang**2):
  XXX=            103.5785  YYY=            -18.5133  ZZZ=             -1.3795  XYY=             42.3476
  XXY=            -82.6760  XXZ=            -10.5695  XZZ=             15.4234  YZZ=             -5.6852
  YYZ=             -1.6206  XYZ=            -27.1154
 Hexadecapole moment (field-independent basis, Debye-Ang**3):
 XXXX=          -5733.6091 YYYY=          -1871.9889 ZZZZ=           -713.3990 XXXY=             -8.8248
 XXXZ=           -248.5490 YYYX=            -65.8745 YYYZ=             -4.7448 ZZZX=             25.5143
 ZZZY=             -6.7875 XXYY=          -1042.0367 XXZZ=           -925.2639 YYZZ=           -447.5315
 XXYZ=             34.0244 YYXZ=             47.4295 ZZXY=            -29.0616
 N-N= 1.596701992578D+03 E-N=-5.262172810253D+03  KE= 8.827838078597D+02
 1\1\GINC-SNODE43\SP\RmPW1PW91\6-311+G(d,p)\C15H24O4\ROOT\25-Jan-2024\0
 \\# nmr=giao mpw1pw91/6-311+g(d,p) scrf(smd,solvent=methanol,read) gue
 ss=read geom=check\\NMR calculation\\0,1\C,0,-1.8484231418,0.652146728
 2,-0.0064919048\C,0,-1.0668514247,-0.4265694616,0.2353846526\C,0,0.385
 4934212,-0.4166373057,0.6151498277\C,0,1.2842434648,0.3263138596,-0.41
 32281032\C,0,1.1376493806,1.8589645705,-0.2893233815\C,0,-0.2007187298
 ,2.4379524635,-0.7865554388\C,0,-1.4811616448,2.1156881389,0.016545574
 9\C,0,-3.2181308044,0.2010718948,-0.3001093743\C,0,-3.2833374054,-1.30
 816503,-0.1324016174\C,0,-1.8207254752,-1.7487778944,0.0521273456\O,0,
 -4.1677101829,0.9188980047,-0.6168247905\C,0,-1.4416234015,2.659333754
 5,1.4593436536\C,0,-1.2822629803,-2.5392662046,-1.1475385416\O,0,-1.74
 13624149,-2.5524395606,1.2451461891\C,0,2.7636120579,-0.1589181997,-0.
 338711862\C,0,3.5879075268,0.3461346072,-1.5297631343\O,0,2.6987535171
 ,-1.6054526145,-0.4218360117\C,0,3.4351295237,0.2235710096,0.995769377
 8\O,0,4.7410141692,-0.346064349,1.1373758924\H,0,0.4882663023,0.064943
 3097,1.5967340991\H,0,0.7386790914,-1.4428762572,0.7370155452\H,0,0.94
 57138929,0.0321851585,-1.4165361065\H,0,1.9245347415,2.3451404682,-0.8
 765182141\H,0,1.3067793956,2.1604464533,0.752937964\H,0,-0.355317536,2
 .121623927,-1.8273658133\H,0,-0.1006587949,3.5317605859,-0.8101427468\
 H,0,-2.3002829622,2.6396141074,-0.4937471538\H,0,-3.8606489057,-1.5387
 745307,0.770961549\H,0,-3.7903653192,-1.7789813018,-0.9807510772\H,0,-
 0.6897882827,2.1501689861,2.0716824433\H,0,-2.4133683009,2.527472277,1
 .9496300689\H,0,-1.2082939623,3.7314632314,1.4599735304\H,0,-0.2151558
 468,-2.7622299144,-1.0276340435\H,0,-1.8251916328,-3.4871594798,-1.236
 3846399\H,0,-1.4088874706,-1.9764123585,-2.078770353\H,0,-0.8519864156
 ,-2.9447510184,1.2831140994\H,0,4.5975497151,-0.0789818681,-1.48998423
 2\H,0,3.6943900342,1.434873565,-1.5303200369\H,0,3.1223780429,0.040677
 5621,-2.4733825281\H,0,3.5858779326,-1.9236804645,-0.6599189699\H,0,3.
 5727990038,1.3073617905,1.0503550346\H,0,2.8020115722,-0.082143797,1.8
 385888992\H,0,4.6201702496,-1.2978248429,1.2921043282\\Version=ES64L-G
 09RevD.01\State=1-A\HF=-887.0183021\RMSD=9.341e-09\Dipole=2.7403324,-0
 .8039783,-0.253456\Quadrupole=-19.253795,12.2838023,6.9699927,1.153068
 ,-3.4684345,2.5992118\PG=C01 [X(C15H24O4)]\\@


 HE WHO LOVES TO READ, AND KNOWS HOW TO REFLECT,
 HAS LAID BY A PERPETUAL FEAST FOR HIS OLD AGE.
 -- UNCLE ESEK, "SCRIBNER'S MONTHLY", SEPT. 1880
 Job cpu time:       0 days  1 hours  4 minutes 17.0 seconds.
 File lengths (MBytes):  RWF=    326 Int=      0 D2E=      0 Chk=    483 Scr=      1
 Normal termination of Gaussian 09 at Thu Jan 25 17:41:16 2024.
