# Supplementary material for: New patchoulol- and guaiane-type sesquiterpenoids from Sanguisorba officinalis with anti-melanogenic activity
Source: Nat Prod Bioprospect. 2026 May 12;16(1):63. doi: 10.1007/s13659-026-00616-0 (PMC13161421; doi:10.1007/s13659-026-00616-0)
Supplement: Supplementary file 2 — Additional file 2. It includes the calculated NMR data of compound 11. [file 13659_2026_616_MOESM2_ESM.zip › New folder/11S-nmr-42.log]

 Entering Gaussian System, Link 0=/gpfs/home/zhengshan/software/Gaussian/g09/g09
 Input=DY-202A-7R_42-2.gjf
 Output=DY-202A-7R_42-2.log
 Initial command:
 /gpfs/home/zhengshan/software/Gaussian/g09/l1.exe "/gpfs/home/zhengshan/software/Gaussian/g09/scratch/zhengshan/%J/Gau-218363.inp" -scrdir="/gpfs/home/zhengshan/software/Gaussian/g09/scratch/zhengshan/%J/"
 Entering Link 1 = /gpfs/home/zhengshan/software/Gaussian/g09/l1.exe PID=    218364.
  
 Copyright (c) 1988,1990,1992,1993,1995,1998,2003,2009,2013,
            Gaussian, Inc.  All Rights Reserved.
  
 This is part of the Gaussian(R) 09 program.  It is based on
 the Gaussian(R) 03 system (copyright 2003, Gaussian, Inc.),
 the Gaussian(R) 98 system (copyright 1998, Gaussian, Inc.),
 the Gaussian(R) 94 system (copyright 1995, Gaussian, Inc.),
 the Gaussian 92(TM) system (copyright 1992, Gaussian, Inc.),
 the Gaussian 90(TM) system (copyright 1990, Gaussian, Inc.),
 the Gaussian 88(TM) system (copyright 1988, Gaussian, Inc.),
 the Gaussian 86(TM) system (copyright 1986, Carnegie Mellon
 University), and the Gaussian 82(TM) system (copyright 1983,
 Carnegie Mellon University). Gaussian is a federally registered
 trademark of Gaussian, Inc.
  
 This software contains proprietary and confidential information,
 including trade secrets, belonging to Gaussian, Inc.
  
 This software is provided under written license and may be
 used, copied, transmitted, or stored only in accord with that
 written license.
  
 The following legend is applicable only to US Government
 contracts under FAR:
  
                    RESTRICTED RIGHTS LEGEND
  
 Use, reproduction and disclosure by the US Government is
 subject to restrictions as set forth in subparagraphs (a)
 and (c) of the Commercial Computer Software - Restricted
 Rights clause in FAR 52.227-19.
  
 Gaussian, Inc.
 340 Quinnipiac St., Bldg. 40, Wallingford CT 06492
  
  
 ---------------------------------------------------------------
 Warning -- This program may not be used in any manner that
 competes with the business of Gaussian, Inc. or will provide
 assistance to any competitor of Gaussian, Inc.  The licensee
 of this program is prohibited from giving any competitor of
 Gaussian, Inc. access to this program.  By using this program,
 the user acknowledges that Gaussian, Inc. is engaged in the
 business of creating and licensing software in the field of
 computational chemistry and represents and warrants to the
 licensee that it is not a competitor of Gaussian, Inc. and that
 it will not use this program in any manner prohibited above.
 ---------------------------------------------------------------
  

 Cite this work as:
 Gaussian 09, Revision D.01,
 M. J. Frisch, G. W. Trucks, H. B. Schlegel, G. E. Scuseria, 
 M. A. Robb, J. R. Cheeseman, G. Scalmani, V. Barone, B. Mennucci, 
 G. A. Petersson, H. Nakatsuji, M. Caricato, X. Li, H. P. Hratchian, 
 A. F. Izmaylov, J. Bloino, G. Zheng, J. L. Sonnenberg, M. Hada, 
 M. Ehara, K. Toyota, R. Fukuda, J. Hasegawa, M. Ishida, T. Nakajima, 
 Y. Honda, O. Kitao, H. Nakai, T. Vreven, J. A. Montgomery, Jr., 
 J. E. Peralta, F. Ogliaro, M. Bearpark, J. J. Heyd, E. Brothers, 
 K. N. Kudin, V. N. Staroverov, T. Keith, R. Kobayashi, J. Normand, 
 K. Raghavachari, A. Rendell, J. C. Burant, S. S. Iyengar, J. Tomasi, 
 M. Cossi, N. Rega, J. M. Millam, M. Klene, J. E. Knox, J. B. Cross, 
 V. Bakken, C. Adamo, J. Jaramillo, R. Gomperts, R. E. Stratmann, 
 O. Yazyev, A. J. Austin, R. Cammi, C. Pomelli, J. W. Ochterski, 
 R. L. Martin, K. Morokuma, V. G. Zakrzewski, G. A. Voth, 
 P. Salvador, J. J. Dannenberg, S. Dapprich, A. D. Daniels, 
 O. Farkas, J. B. Foresman, J. V. Ortiz, J. Cioslowski, 
 and D. J. Fox, Gaussian, Inc., Wallingford CT, 2013.
 
 ******************************************
 Gaussian 09:  ES64L-G09RevD.01 24-Apr-2013
                25-Jan-2024 
 ******************************************
 %chk=DY-202A-7R_42.chk
 %mem=16GB
 %nprocshared=4
 Will use up to    4 processors via shared memory.
 ----------------------------------------------------------------------
 # nmr=giao mpw1pw91/6-311+g(d,p) scrf(smd,solvent=methanol,read) guess
 =read geom=check
 ----------------------------------------------------------------------
 1/29=2,38=1,40=2/1;
 2/12=2,40=1/2;
 3/5=4,6=6,7=111,11=2,14=-4,16=1,25=1,30=1,70=32203,72=3,74=-7,116=-2/1,2,8,3;
 4/5=1/1;
 5/5=2,38=6,53=3/2;
 8/6=1,10=90,11=11/1;
 10/13=100,45=16/2;
 6/7=2,8=2,9=2,10=2,28=1/1;
 99/9=1/99;
 ---------------
 NMR calculation
 ---------------
 Structure from the checkpoint file:  "DY-202A-7R_42.chk"
 Charge =  0 Multiplicity = 1
 Redundant internal coordinates found in file.
 C,0,-1.7600694776,0.6257360569,-0.1326875857
 C,0,-0.9717571848,-0.38058364,0.3155880738
 C,0,0.4324696687,-0.2855923223,0.8421285491
 C,0,1.4297143171,0.4206292748,-0.1126063069
 C,0,1.1817728014,1.9427157166,-0.1782242282
 C,0,-0.0852541302,2.3812007511,-0.932861159
 C,0,-1.4527188037,2.0958932885,-0.274158067
 C,0,-3.0869145521,0.0858545253,-0.4779982663
 C,0,-3.1267470803,-1.389449911,-0.1193761245
 C,0,-1.666320838,-1.7448403223,0.2364148372
 O,0,-4.0220154985,0.7221798985,-0.9654215956
 C,0,-1.6391293344,2.8318797712,1.0687381372
 C,0,-1.0151720871,-2.6440021364,-0.8193039363
 O,0,-1.542106881,-2.4628081004,1.4749693176
 C,0,2.9225939012,0.0921039792,0.2310579905
 C,0,3.3542065224,0.6050646396,1.6041539274
 O,0,3.7716725743,0.7477579558,-0.7356985334
 C,0,3.2425395993,-1.4137662541,0.1238558402
 O,0,3.0638355288,-1.9080139713,-1.2087568461
 H,0,0.4109423709,0.2619128492,1.7952884261
 H,0,0.7704647263,-1.2950330308,1.0872605961
 H,0,1.2687557208,0.0193270457,-1.1241151749
 H,0,2.0382552524,2.4010891908,-0.6835952108
 H,0,1.165817323,2.3568075732,0.8385991287
 H,0,-0.0791124261,1.9280042141,-1.9341893389
 H,0,-0.0244021978,3.4670810876,-1.0892085318
 H,0,-2.2130414875,2.4969332688,-0.9576748335
 H,0,-3.7762641976,-1.5253472027,0.754344153
 H,0,-3.5489803905,-1.9833685048,-0.9365916093
 H,0,-0.9649386876,2.4523212437,1.8441801958
 H,0,-2.6661637553,2.7151814552,1.4344343997
 H,0,-1.4452526452,3.9051253768,0.9484131565
 H,0,0.0461894372,-2.8047578648,-0.6010469831
 H,0,-1.5125938708,-3.620531988,-0.8260646628
 H,0,-1.105611021,-2.1998483666,-1.8155971908
 H,0,-1.9360830617,-1.9181677206,2.178903801
 H,0,4.405317589,0.3548017566,1.7875145306
 H,0,2.7529980849,0.1582469345,2.4028247643
 H,0,3.2530343676,1.6930319544,1.6672086753
 H,0,3.6762340511,0.2289421025,-1.5563935209
 H,0,4.3064026225,-1.5458078295,0.3455279974
 H,0,2.6740836088,-2.0126046721,0.8436797903
 H,0,2.1131495409,-2.0439980727,-1.355716582
 Recover connectivity data from disk.
                          Input orientation:                          
 ---------------------------------------------------------------------
 Center     Atomic      Atomic             Coordinates (Angstroms)
 Number     Number       Type             X           Y           Z
 ---------------------------------------------------------------------
      1          6           0       -1.760069    0.625736   -0.132688
      2          6           0       -0.971757   -0.380584    0.315588
      3          6           0        0.432470   -0.285592    0.842129
      4          6           0        1.429714    0.420629   -0.112606
      5          6           0        1.181773    1.942716   -0.178224
      6          6           0       -0.085254    2.381201   -0.932861
      7          6           0       -1.452719    2.095893   -0.274158
      8          6           0       -3.086915    0.085855   -0.477998
      9          6           0       -3.126747   -1.389450   -0.119376
     10          6           0       -1.666321   -1.744840    0.236415
     11          8           0       -4.022015    0.722180   -0.965422
     12          6           0       -1.639129    2.831880    1.068738
     13          6           0       -1.015172   -2.644002   -0.819304
     14          8           0       -1.542107   -2.462808    1.474969
     15          6           0        2.922594    0.092104    0.231058
     16          6           0        3.354207    0.605065    1.604154
     17          8           0        3.771673    0.747758   -0.735699
     18          6           0        3.242540   -1.413766    0.123856
     19          8           0        3.063836   -1.908014   -1.208757
     20          1           0        0.410942    0.261913    1.795288
     21          1           0        0.770465   -1.295033    1.087261
     22          1           0        1.268756    0.019327   -1.124115
     23          1           0        2.038255    2.401089   -0.683595
     24          1           0        1.165817    2.356808    0.838599
     25          1           0       -0.079112    1.928004   -1.934189
     26          1           0       -0.024402    3.467081   -1.089209
     27          1           0       -2.213041    2.496933   -0.957675
     28          1           0       -3.776264   -1.525347    0.754344
     29          1           0       -3.548980   -1.983369   -0.936592
     30          1           0       -0.964939    2.452321    1.844180
     31          1           0       -2.666164    2.715181    1.434434
     32          1           0       -1.445253    3.905125    0.948413
     33          1           0        0.046189   -2.804758   -0.601047
     34          1           0       -1.512594   -3.620532   -0.826065
     35          1           0       -1.105611   -2.199848   -1.815597
     36          1           0       -1.936083   -1.918168    2.178904
     37          1           0        4.405318    0.354802    1.787515
     38          1           0        2.752998    0.158247    2.402825
     39          1           0        3.253034    1.693032    1.667209
     40          1           0        3.676234    0.228942   -1.556394
     41          1           0        4.306403   -1.545808    0.345528
     42          1           0        2.674084   -2.012605    0.843680
     43          1           0        2.113150   -2.043998   -1.355717
 ---------------------------------------------------------------------
                    Distance matrix (angstroms):
                    1          2          3          4          5
     1  C    0.000000
     2  C    1.354646   0.000000
     3  C    2.566713   1.502705   0.000000
     4  C    3.196434   2.567559   1.550730   0.000000
     5  C    3.223499   3.206129   2.562798   1.543544   0.000000
     6  C    2.554788   3.157842   3.245060   2.609940   1.538539
     7  C    1.508589   2.590765   3.235971   3.337818   2.640684
     8  C    1.473509   2.306780   3.777138   4.543734   4.664707
     9  C    2.434945   2.418881   3.848508   4.902833   5.447030
    10  C    2.400970   1.532933   2.627016   3.794273   4.677781
    11  O    2.412291   3.487284   4.911749   5.526263   5.402666
    12  C    2.514979   3.366384   3.749868   4.077684   3.209831
    13  C    3.423084   2.532376   3.227711   3.983573   5.125966
    14  O    3.488721   2.450535   3.006611   4.434673   5.437022
    15  C    4.726987   3.923844   2.591675   1.566756   2.573467
    16  C    5.401191   4.620159   3.148094   2.585527   3.112178
    17  O    5.565850   4.987834   3.835052   2.445409   2.906249
    18  C    5.408464   4.343331   3.112103   2.589837   3.950188
    19  O    5.554086   4.576317   3.709780   3.048685   4.408206
    20  H    2.926218   2.124658   1.099427   2.168675   2.704446
    21  H    3.403121   2.113536   1.092383   2.194946   3.500520
    22  H    3.244140   2.693060   2.158348   1.100046   2.145157
    23  H    4.228788   4.218560   3.482045   2.149086   1.095020
    24  H    3.535650   3.512275   2.742278   2.173297   1.098024
    25  H    2.786921   3.344830   3.587432   2.804800   2.161819
    26  H    3.464205   4.204219   4.245156   3.514125   2.146728
    27  H    2.094556   3.382616   4.240338   4.277248   3.526962
    28  H    3.078803   3.060760   4.388410   5.625001   6.122032
    29  H    3.264030   3.283132   4.679555   5.589773   6.194294
    30  H    2.806537   3.219005   3.233114   3.700155   2.993023
    31  H    2.764536   3.702242   4.353964   4.943129   4.243111
    32  H    3.467316   4.357977   4.593392   4.640357   3.467222
    33  H    3.905153   2.784431   2.928850   3.543422   4.899677
    34  H    4.309618   3.477519   4.205706   5.049474   6.215226
    35  H    3.353271   2.805279   3.618504   4.024296   5.007390
    36  H    3.441785   2.601160   3.172115   4.695698   5.493951
    37  H    6.463171   5.623192   4.133688   3.531148   4.095954
    38  H    5.197610   4.303568   2.831540   2.854351   3.509258
    39  H    5.432307   4.896491   3.542781   2.848025   2.785335
    40  H    5.633629   5.047738   4.066898   2.677334   3.325464
    41  H    6.461144   5.405332   4.103914   3.514555   4.712475
    42  H    5.251271   4.029209   2.829736   2.895439   4.349234
    43  H    4.860566   3.882893   3.278292   2.843729   4.260028
                    6          7          8          9         10
     6  C    0.000000
     7  C    1.544425   0.000000
     8  C    3.805979   2.598539   0.000000
     9  C    4.912254   3.869618   1.518789   0.000000
    10  C    4.570688   3.880405   2.424854   1.544582   0.000000
    11  O    4.272177   2.994365   1.231627   2.444643   3.616614
    12  C    2.573721   1.542658   3.468304   4.630793   4.651867
    13  C    5.111781   4.791163   3.443940   2.553928   1.532002
    14  O    5.602186   4.883564   3.563172   2.491008   1.436984
    15  C    3.954974   4.838778   6.051198   6.237975   4.942927
    16  C    4.628282   5.371886   6.789181   6.996528   5.709506
    17  O    4.193196   5.415233   6.895270   7.248152   6.060513
    18  C    5.156805   5.875507   6.532464   6.373976   4.921300
    19  O    5.328250   6.107701   6.507015   6.307057   4.948689
    20  H    3.490042   3.334565   4.175384   4.348354   3.282098
    21  H    4.281103   4.277194   4.385916   4.080827   2.619960
    22  H    2.729170   3.527177   4.403834   4.723833   3.684834
    23  H    2.138182   3.528127   5.627606   6.431468   5.635515
    24  H    2.168835   2.857103   4.997638   5.777393   5.020672
    25  H    1.099128   2.161177   3.815872   4.856658   4.551982
    26  H    1.098765   2.141157   4.602744   5.843887   5.622926
    27  H    2.131077   1.098234   2.609031   4.079409   4.440428
    28  H    5.633057   4.423806   2.142392   1.097145   2.183641
    29  H    5.571973   4.633952   2.169216   1.094925   2.230974
    30  H    2.913908   2.202800   3.936427   4.825782   4.548957
    31  H    3.518057   2.185236   3.278382   4.412988   4.725117
    32  H    2.776893   2.183588   4.395058   5.656865   5.698941
    33  H    5.198225   5.135169   4.264636   3.507510   2.181160
    34  H    6.170049   5.743318   4.041898   2.842996   2.161183
    35  H    4.775601   4.577108   3.307442   2.760236   2.175358
    36  H    5.620784   4.729042   3.521313   2.641839   1.968776
    37  H    5.627786   6.449689   7.831885   7.963080   6.609024
    38  H    4.911619   5.348716   6.512216   6.582421   5.276879
    39  H    4.286970   5.106399   6.883305   7.307201   6.169781
    40  H    4.378333   5.606763   6.850080   7.138961   5.971003
    41  H    6.028460   6.842038   7.615882   7.449315   5.977035
    42  H    5.484120   5.929571   6.272118   5.913158   4.390852
    43  H    4.959251   5.569909   5.687471   5.423420   4.112028
                   11         12         13         14         15
    11  O    0.000000
    12  C    3.777140   0.000000
    13  C    4.515932   5.825745   0.000000
    14  O    4.716948   5.311135   2.360970   0.000000
    15  C    7.075038   5.386780   4.908721   5.292300   0.000000
    16  C    7.811855   5.493522   5.959954   5.779482   1.528009
    17  O    7.797115   6.072589   5.867274   6.590223   1.444103
    18  C    7.650003   6.538272   4.531130   5.081224   1.543212
    19  O    7.562170   7.054889   4.163130   5.359560   2.468499
    20  H    5.242564   3.366808   4.161038   3.367656   2.963789
    21  H    5.590216   4.778901   2.939933   2.619543   2.699795
    22  H    5.339611   4.601614   3.521727   4.562585   2.139386
    23  H    6.294843   4.096268   5.898710   6.413727   2.636296
    24  H    5.730629   2.854187   5.702057   5.564757   2.929890
    25  H    4.235447   3.502601   4.798168   5.748213   4.131473
    26  H    4.850847   2.769036   6.196758   6.636416   4.671013
    27  H    2.534205   2.132584   5.280460   5.564795   5.794052
    28  H    2.840663   4.863293   3.369182   2.527764   6.911199
    29  H    2.746741   5.554772   2.621141   3.173804   6.895815
    30  H    4.498107   1.095403   5.750581   4.962654   4.825526
    31  H    3.401426   1.096427   6.043671   5.298747   6.289902
    32  H    4.520355   1.097234   6.797122   6.390401   5.842244
    33  H    5.396513   6.115567   1.095430   2.636183   4.166283
    34  H    5.017546   6.726062   1.095940   2.576034   5.879801
    35  H    4.215028   5.824287   1.094556   3.329790   5.066387
    36  H    4.605359   4.887085   3.219342   0.973331   5.607320
    37  H    8.873194   6.571750   6.720866   6.588510   2.165649
    38  H    7.587089   5.312145   5.695070   5.116520   2.179383
    39  H    7.797413   5.058498   6.573446   6.348334   2.175934
    40  H    7.736639   6.474542   5.550351   6.608007   1.944654
    41  H    8.730688   7.418661   5.557159   6.026740   2.147274
    42  H    7.455846   6.490261   4.095703   4.286895   2.206096
    43  H    6.741240   6.612999   3.230192   4.642099   2.781364
                   16         17         18         19         20
    16  C    0.000000
    17  O    2.381081   0.000000
    18  C    2.505879   2.385582   0.000000
    19  O    3.783166   2.788896   1.432506   0.000000
    20  H    2.969358   4.235144   3.690465   4.557490   0.000000
    21  H    3.248580   4.062441   2.655824   3.302573   1.747753
    22  H    3.483625   2.635540   2.739892   2.635170   3.052476
    23  H    3.192370   2.396029   4.081103   4.460491   3.656376
    24  H    2.905809   3.443535   4.363583   5.097337   2.423566
    25  H    5.104676   4.202131   5.141629   5.011927   4.114003
    26  H    5.182696   4.682934   5.997258   6.200254   4.333930
    27  H    6.413765   6.239046   6.799018   6.878374   4.411283
    28  H    7.490290   8.022380   7.047948   7.126511   4.670178
    29  H    7.798036   7.816097   6.897372   6.618843   5.308997
    30  H    4.703720   5.656571   5.967330   6.675625   2.587147
    31  H    6.381713   7.072904   7.326568   7.822614   3.951876
    32  H    5.861331   6.326256   7.137640   7.666671   4.175602
    33  H    5.237631   5.149536   3.560477   3.206189   3.908956
    34  H    6.888206   6.856646   5.327613   4.901314   5.064076
    35  H    6.281099   5.800212   4.825538   4.223471   4.625873
    36  H    5.889330   6.941220   5.594263   6.039498   3.226211
    37  H    1.095941   2.631069   2.692145   3.987173   3.995463
    38  H    1.094976   3.351947   2.811508   4.172478   2.421791
    39  H    1.094479   2.633722   3.469041   4.612429   3.184650
    40  H    3.199098   0.975612   2.389523   2.249992   4.679422
    41  H    2.667784   2.591415   1.094705   2.022614   4.532579
    42  H    2.809463   3.364333   1.095398   2.091732   3.346759
    43  H    4.161561   3.305907   1.965159   0.971541   4.259527
                   21         22         23         24         25
    21  H    0.000000
    22  H    2.620309   0.000000
    23  H    4.290052   2.541452   0.000000
    24  H    3.681586   3.053958   1.755045   0.000000
    25  H    4.498768   2.473058   2.504205   3.069540   0.000000
    26  H    5.295901   3.682456   2.356993   2.523048   1.756628
    27  H    5.240427   4.276581   4.261200   3.829220   2.414729
    28  H    4.564715   5.600612   7.161928   6.285093   5.729117
    29  H    4.819480   5.220779   7.106664   6.649643   5.322971
    30  H    4.198478   4.440679   3.925742   2.358058   3.916079
    31  H    5.292709   5.412707   5.168778   3.894551   4.319735
    32  H    5.654231   5.173069   4.130424   3.037603   3.752965
    33  H    2.377862   3.121494   5.574584   5.474295   4.918537
    34  H    3.779036   4.590568   6.992049   6.758223   5.836871
    35  H    3.572805   3.322725   5.686295   5.741712   4.255224
    36  H    2.984189   4.993477   6.530333   5.449185   5.929495
    37  H    4.052711   4.292802   3.987062   3.924644   6.036237
    38  H    2.788041   3.829044   3.881647   3.130433   5.473809
    39  H    3.927852   3.811842   2.739217   2.341723   4.912075
    40  H    4.213657   2.454945   2.857092   4.070134   4.139102
    41  H    3.621590   3.719785   4.667074   5.033568   6.041293
    42  H    2.048903   3.158466   4.713549   4.622408   5.552031
    43  H    2.886501   2.241417   4.496238   5.007949   4.573559
                   26         27         28         29         30
    26  H    0.000000
    27  H    2.397630   0.000000
    28  H    6.511489   4.642566   0.000000
    29  H    6.492561   4.675284   1.766552   0.000000
    30  H    3.243319   3.067596   4.991306   5.838262   0.000000
    31  H    3.730018   2.444410   4.435868   5.336432   1.769507
    32  H    2.522420   2.491119   5.912809   6.530947   1.773059
    33  H    6.291204   5.774014   4.252661   3.703042   5.885439
    34  H    7.246945   6.158842   3.465789   2.615223   6.656552
    35  H    5.814701   4.901244   3.767219   2.605680   5.920848
    36  H    6.583007   5.422910   2.360073   3.508846   4.489581
    37  H    6.130598   7.478467   8.458172   8.726892   5.765627
    38  H    5.554875   6.436145   6.941415   7.446687   4.404306
    39  H    4.635372   6.116719   7.784749   8.158621   4.289421
    40  H    4.939485   6.339228   7.997298   7.581701   6.168290
    41  H    6.778156   7.781082   8.093025   7.971344   6.783659
    42  H    6.406625   6.889470   6.469342   6.472770   5.846285
    43  H    5.917106   6.284459   6.277464   5.677945   6.319086
                   31         32         33         34         35
    31  H    0.000000
    32  H    1.772796   0.000000
    33  H    6.478408   7.046117   0.000000
    34  H    6.825089   7.732323   1.773676   0.000000
    35  H    6.095535   6.710128   1.779801   1.778525   0.000000
    36  H    4.749229   5.972082   3.527545   3.479543   4.089629
    37  H    7.463371   6.894785   5.889825   7.593138   7.062506
    38  H    6.069844   5.812032   5.012929   6.549822   6.184219
    39  H    6.011313   5.242511   5.971512   7.560528   6.803105
    40  H    7.439923   6.783657   4.826308   6.501982   5.369567
    41  H    8.243690   7.947181   4.542067   6.287911   5.864139
    42  H    7.156759   7.211063   3.101704   4.785577   4.625247
    43  H    7.299080   7.305019   2.328219   3.988986   3.255180
                   36         37         38         39         40
    36  H    0.000000
    37  H    6.747810   0.000000
    38  H    5.133139   1.774091   0.000000
    39  H    6.342676   1.770054   1.773903   0.000000
    40  H    7.075354   3.424781   4.066051   3.565707   0.000000
    41  H    6.516790   2.387766   3.090200   3.653287   2.676594
    42  H    4.800560   3.081008   2.673903   3.839938   3.433539
    43  H    5.376398   4.570358   4.402945   4.939920   2.765820
                   41         42         43
    41  H    0.000000
    42  H    1.769328   0.000000
    43  H    2.820068   2.270017   0.000000
 Stoichiometry    C15H24O4
 Framework group  C1[X(C15H24O4)]
 Deg. of freedom   123
 Full point group                 C1      NOp   1
 Largest Abelian subgroup         C1      NOp   1
 Largest concise Abelian subgroup C1      NOp   1
                         Standard orientation:                         
 ---------------------------------------------------------------------
 Center     Atomic      Atomic             Coordinates (Angstroms)
 Number     Number       Type             X           Y           Z
 ---------------------------------------------------------------------
      1          6           0       -1.813838    0.604265   -0.114970
      2          6           0       -1.004009   -0.387580    0.327170
      3          6           0        0.409139   -0.269773    0.824416
      4          6           0        1.378058    0.439259   -0.157029
      5          6           0        1.109546    1.957393   -0.232510
      6          6           0       -0.177773    2.372423   -0.965764
      7          6           0       -1.528069    2.076658   -0.276943
      8          6           0       -3.140355    0.044407   -0.428242
      9          6           0       -3.154276   -1.427613   -0.054501
     10          6           0       -1.682636   -1.761138    0.275306
     11          8           0       -4.093015    0.664078   -0.902956
     12          6           0       -1.696938    2.823674    1.062179
     13          6           0       -1.041348   -2.662621   -0.784461
     14          8           0       -1.524590   -2.465052    1.518065
     15          6           0        2.881558    0.132880    0.159739
     16          6           0        3.333974    0.664927    1.518804
     17          8           0        3.702754    0.789378   -0.830252
     18          6           0        3.218395   -1.369871    0.060837
     19          8           0        3.019388   -1.879640   -1.263023
     20          1           0        0.399712    0.286942    1.772424
     21          1           0        0.764757   -1.272403    1.072549
     22          1           0        1.202028    0.025862   -1.161130
     23          1           0        1.949869    2.421351   -0.759453
     24          1           0        1.108656    2.381420    0.780336
     25          1           0       -0.185888    1.909330   -1.962539
     26          1           0       -0.133852    3.457359   -1.133900
     27          1           0       -2.306930    2.461294   -0.948917
     28          1           0       -3.784426   -1.562859    0.833388
     29          1           0       -3.585179   -2.034921   -0.857222
     30          1           0       -1.002621    2.460360    1.827577
     31          1           0       -2.714895    2.697816    1.449574
     32          1           0       -1.519149    3.898000    0.927504
     33          1           0        0.026119   -2.807902   -0.586030
     34          1           0       -1.526365   -3.645311   -0.771681
     35          1           0       -1.157311   -2.229636   -1.783024
     36          1           0       -1.911305   -1.918354    2.224427
     37          1           0        4.391633    0.429672    1.683427
     38          1           0        2.754568    0.218653    2.333728
     39          1           0        3.220275    1.752122    1.573252
     40          1           0        3.597531    0.261214   -1.643756
     41          1           0        4.288066   -1.486376    0.262351
     42          1           0        2.672087   -1.968527    0.797759
     43          1           0        2.067758   -2.028963   -1.389502
 ---------------------------------------------------------------------
 Rotational constants (GHZ):      0.5391984      0.2789037      0.2164088
 Standard basis: 6-311+G(d,p) (5D, 7F)
 There are   581 symmetry adapted cartesian basis functions of A   symmetry.
 There are   562 symmetry adapted basis functions of A   symmetry.
   562 basis functions,   876 primitive gaussians,   581 cartesian basis functions
    73 alpha electrons       73 beta electrons
       nuclear repulsion energy      1608.5221576234 Hartrees.
 NAtoms=   43 NActive=   43 NUniq=   43 SFac= 1.00D+00 NAtFMM=   60 NAOKFM=F Big=F
 Integral buffers will be    131072 words long.
 Raffenetti 2 integral format.
 Two-electron integral symmetry is turned on.
 Using the following non-standard input for PCM:
 --- end of non-standard input.
 ------------------------------------------------------------------------------
 Polarizable Continuum Model (PCM)
 =================================
 Model                : PCM (using non-symmetric T matrix).
 Atomic radii         : SMD-Coulomb.
 Polarization charges : Total charges.
 Charge compensation  : None.
 Solution method      : On-the-fly selection.
 Cavity type          : VdW (van der Waals Surface) (Alpha=1.000).
 Cavity algorithm     : GePol (No added spheres)
                        Default sphere list used, NSphG=   43.
                        Lebedev-Laikov grids with approx.  5.0 points / Ang**2.
                        Smoothing algorithm: Karplus/York (Gamma=1.0000).
                        Polarization charges: spherical gaussians, with
                                              point-specific exponents (IZeta= 3).
                        Self-potential: point-specific (ISelfS= 7).
                        Self-field    : sphere-specific E.n sum rule (ISelfD= 2).
 Solvent              : Methanol, Eps=  32.613000 Eps(inf)=   1.765709
 ------------------------------------------------------------------------------
 ------------------------------------------------------------------------------
 Atomic radii for non-electrostatic terms: SMD-CDS.
 ------------------------------------------------------------------------------
 Nuclear repulsion after PCM non-electrostatic terms =     1608.5240749723 Hartrees.
 One-electron integrals computed using PRISM.
 NBasis=   562 RedAO= T EigKep=  1.63D-06  NBF=   562
 NBsUse=   560 1.00D-06 EigRej=  8.54D-07 NBFU=   560
 Initial guess from the checkpoint file:  "DY-202A-7R_42.chk"
 B after Tr=     0.000000    0.000000    0.000000
         Rot=    1.000000    0.000000    0.000000    0.000000 Ang=   0.00 deg.
 Requested convergence on RMS density matrix=1.00D-08 within 128 cycles.
 Requested convergence on MAX density matrix=1.00D-06.
 Requested convergence on             energy=1.00D-06.
 No special actions if energy rises.
 Inv3:  Mode=1 IEnd=    21627675.
 Iteration    1 A*A^-1 deviation from unit magnitude is 6.44D-15 for   2680.
 Iteration    1 A*A^-1 deviation from orthogonality  is 3.40D-15 for   2553    993.
 Iteration    1 A^-1*A deviation from unit magnitude is 6.44D-15 for   2680.
 Iteration    1 A^-1*A deviation from orthogonality  is 1.10D-08 for   2670   2493.
 Iteration    2 A*A^-1 deviation from unit magnitude is 3.44D-15 for    845.
 Iteration    2 A*A^-1 deviation from orthogonality  is 3.44D-15 for   1797    587.
 Iteration    2 A^-1*A deviation from unit magnitude is 1.11D-15 for    624.
 Iteration    2 A^-1*A deviation from orthogonality  is 3.53D-16 for   1372    696.
 Error on total polarization charges =  0.07167
 SCF Done:  E(RmPW1PW91) =  -887.019915042     A.U. after   13 cycles
            NFock= 13  Conv=0.16D-08     -V/T= 2.0048
 SMD-CDS (non-electrostatic) energy       (kcal/mol) =       1.20
 (included in total energy above)
 DoSCS=F DFT=T ScalE2(SS,OS)=  1.000000  1.000000
 Range of M.O.s used for correlation:     1   560
 NBasis=   562 NAE=    73 NBE=    73 NFC=     0 NFV=     0
 NROrb=    560 NOA=    73 NOB=    73 NVA=   487 NVB=   487

 **** Warning!!: The largest alpha MO coefficient is  0.12081977D+03

 NEqPCM:  Using equilibrium solvation (IEInf=0, Eps=  32.6130, EpsInf=   1.7657)
          Differentiating once with respect to magnetic field using GIAOs.
          Electric field/nuclear overlap derivatives assumed to be zero.
 FoFJK:  IHMeth= 1 ICntrl=    6127 DoSepK=F KAlg= 0 I1Cent=   0 FoldK=F
 IRaf=         1 NMat=   1 IRICut=       1 DoRegI=T DoRafI=F ISym2E= 0.
          There are     3 degrees of freedom in the 1st order CPHF.  IDoFFX=0 NUNeed=     3.
      3 vectors produced by pass  0 Test12= 1.19D-12 3.33D-08 XBig12= 2.92D+02 2.78D+00.
 AX will form     3 AO Fock derivatives at one time.
      3 vectors produced by pass  1 Test12= 1.19D-12 3.33D-08 XBig12= 7.71D-01 1.87D-01.
      3 vectors produced by pass  2 Test12= 1.19D-12 3.33D-08 XBig12= 4.25D-03 3.08D-02.
      3 vectors produced by pass  3 Test12= 1.19D-12 3.33D-08 XBig12= 3.79D-05 1.62D-03.
      3 vectors produced by pass  4 Test12= 1.19D-12 3.33D-08 XBig12= 1.96D-07 8.26D-05.
      3 vectors produced by pass  5 Test12= 1.19D-12 3.33D-08 XBig12= 6.77D-10 5.79D-06.
      3 vectors produced by pass  6 Test12= 1.19D-12 3.33D-08 XBig12= 2.05D-12 4.54D-07.
 InvSVY:  IOpt=1 It=  1 EMax= 3.55D-15
 Solved reduced A of dimension    21 with     3 vectors.
 Calculating GIAO nuclear magnetic shielding tensors.
 SCF GIAO Magnetic shielding tensor (ppm):
      1  C    Isotropic =    34.5155   Anisotropy =   141.6493
   XX=   -17.9630   YX=   -33.4681   ZX=   -43.9101
   XY=   -32.4096   YY=     8.5799   ZY=    11.9958
   XZ=   -43.6911   YZ=     4.9372   ZZ=   112.9297
   Eigenvalues:   -46.9746    21.5728   128.9484
      2  C    Isotropic =    -6.7019   Anisotropy =   201.4652
   XX=   -57.3195   YX=   -47.9749   ZX=   -58.7406
   XY=   -41.5912   YY=   -61.9448   ZY=     6.1073
   XZ=   -75.3571   YZ=    15.8181   ZZ=    99.1587
   Eigenvalues:  -112.6130   -35.1009   127.6083
      3  C    Isotropic =   155.2983   Anisotropy =    26.0304
   XX=   160.1453   YX=     6.5589   ZX=    -9.5182
   XY=     5.9795   YY=   143.5868   ZY=    -0.8409
   XZ=   -10.0752   YZ=    -6.4226   ZZ=   162.1628
   Eigenvalues:   141.4742   151.7688   172.6519
      4  C    Isotropic =   142.9908   Anisotropy =    17.6802
   XX=   153.4892   YX=     3.2512   ZX=     1.1222
   XY=     0.5457   YY=   133.4483   ZY=    -2.9076
   XZ=     6.9815   YZ=    -8.9650   ZZ=   142.0348
   Eigenvalues:   129.8752   144.3195   154.7776
      5  C    Isotropic =   159.9312   Anisotropy =    23.6610
   XX=   154.1873   YX=    -3.2670   ZX=     3.6728
   XY=     0.8108   YY=   174.5231   ZY=    -5.5581
   XZ=     0.2503   YZ=    -4.6449   ZZ=   151.0832
   Eigenvalues:   149.4232   154.6651   175.7052
      6  C    Isotropic =   152.0819   Anisotropy =    14.9602
   XX=   156.0643   YX=    -4.7032   ZX=    -8.3828
   XY=    -4.5929   YY=   150.0322   ZY=    -2.5094
   XZ=    -5.5545   YZ=     3.0084   ZZ=   150.1491
   Eigenvalues:   144.3522   149.8380   162.0554
      7  C    Isotropic =   156.3785   Anisotropy =    13.1815
   XX=   154.3169   YX=     1.5755   ZX=    -5.7129
   XY=     2.1233   YY=   157.2505   ZY=     1.8440
   XZ=   -12.3157   YZ=     3.0450   ZZ=   157.5681
   Eigenvalues:   145.9889   157.9804   165.1662
      8  C    Isotropic =   -29.9004   Anisotropy =   158.3446
   XX=   -68.3074   YX=   -17.9045   ZX=   -44.6667
   XY=   -23.1087   YY=   -76.0208   ZY=    32.1101
   XZ=   -38.3865   YZ=    29.4754   ZZ=    54.6270
   Eigenvalues:   -93.1242   -72.2396    75.6627
      9  C    Isotropic =   132.0858   Anisotropy =    32.6014
   XX=   140.1062   YX=   -16.7431   ZX=    -3.5891
   XY=   -11.5823   YY=   138.0079   ZY=    -4.2895
   XZ=     6.0256   YZ=    -6.1833   ZZ=   118.1432
   Eigenvalues:   116.5176   125.9197   153.8201
     10  C    Isotropic =   105.1098   Anisotropy =    38.1738
   XX=    98.5428   YX=     6.9975   ZX=    -1.8783
   XY=     6.1978   YY=   100.5546   ZY=   -17.8473
   XZ=     4.1625   YZ=   -23.0823   ZZ=   116.2319
   Eigenvalues:    83.9187   100.8516   130.5590
     11  O    Isotropic =  -160.6550   Anisotropy =   794.1053
   XX=  -435.2325   YX=    90.7055   ZX=  -294.0532
   XY=    55.9788   YY=  -278.0198   ZY=   186.9812
   XZ=  -250.7587   YZ=   202.7696   ZZ=   231.2872
   Eigenvalues:  -594.9222  -255.7914   368.7485
     12  C    Isotropic =   170.8987   Anisotropy =    28.4475
   XX=   155.2517   YX=    -0.1389   ZX=    -7.7894
   XY=     3.0643   YY=   180.2838   ZY=     8.7397
   XZ=   -10.9964   YZ=    11.7161   ZZ=   177.1605
   Eigenvalues:   150.8672   171.9652   189.8637
     13  C    Isotropic =   162.0246   Anisotropy =    37.0875
   XX=   151.7028   YX=   -10.9082   ZX=   -10.5277
   XY=   -12.2626   YY=   161.3892   ZY=    13.5959
   XZ=    -6.6057   YZ=    12.4481   ZZ=   172.9818
   Eigenvalues:   143.9886   155.3355   186.7496
     14  O    Isotropic =   252.2938   Anisotropy =    93.2965
   XX=   236.2112   YX=   -16.1374   ZX=   -32.4247
   XY=   -13.2692   YY=   214.9132   ZY=    14.0500
   XZ=   -17.5270   YZ=    -6.2102   ZZ=   305.7568
   Eigenvalues:   206.6671   235.7227   314.4915
     15  C    Isotropic =   107.7552   Anisotropy =    42.2520
   XX=   114.7366   YX=    12.7852   ZX=   -13.1559
   XY=    10.5993   YY=    99.8864   ZY=   -11.3421
   XZ=   -16.5023   YZ=   -17.0121   ZZ=   108.6426
   Eigenvalues:    89.3994    97.9431   135.9232
     16  C    Isotropic =   170.8842   Anisotropy =    31.4665
   XX=   165.6026   YX=     3.8087   ZX=     8.5825
   XY=     2.2684   YY=   160.9239   ZY=     9.6930
   XZ=     4.2489   YZ=    11.4046   ZZ=   186.1261
   Eigenvalues:   157.0287   163.7621   191.8618
     17  O    Isotropic =   267.0874   Anisotropy =    66.2237
   XX=   284.9483   YX=    12.1851   ZX=   -24.8807
   XY=    -4.2390   YY=   222.7548   ZY=     3.2418
   XZ=   -18.2130   YZ=     5.7017   ZZ=   293.5591
   Eigenvalues:   221.9746   268.0510   311.2365
     18  C    Isotropic =   116.2392   Anisotropy =    52.7374
   XX=    94.6621   YX=    -2.9351   ZX=    11.2621
   XY=    -0.4358   YY=   123.2508   ZY=    21.8200
   XZ=    18.2695   YZ=    22.4446   ZZ=   130.8047
   Eigenvalues:    86.5326   110.7875   151.3974
     19  O    Isotropic =   317.0414   Anisotropy =    57.8389
   XX=   351.5614   YX=     9.4329   ZX=    24.2409
   XY=    -5.4698   YY=   296.3373   ZY=    -8.5477
   XZ=     4.7545   YZ=     3.2290   ZZ=   303.2256
   Eigenvalues:   294.3480   301.1756   355.6007
     20  H    Isotropic =    29.3370   Anisotropy =     4.5650
   XX=    28.9925   YX=     0.1255   ZX=    -1.2743
   XY=     0.1426   YY=    27.1596   ZY=     0.4869
   XZ=     0.3688   YZ=     2.6499   ZZ=    31.8589
   Eigenvalues:    26.6551    28.9756    32.3803
     21  H    Isotropic =    28.9766   Anisotropy =     7.7165
   XX=    31.4803   YX=     1.7791   ZX=    -0.6489
   XY=     2.3016   YY=    31.6624   ZY=    -2.1756
   XZ=    -0.2352   YZ=    -3.1573   ZZ=    23.7870
   Eigenvalues:    22.9653    29.8435    34.1209
     22  H    Isotropic =    30.3402   Anisotropy =     3.6703
   XX=    31.1396   YX=    -1.1977   ZX=     0.5849
   XY=    -1.2441   YY=    30.1169   ZY=     2.3517
   XZ=    -1.0514   YZ=     1.8974   ZZ=    29.7639
   Eigenvalues:    27.6748    30.5586    32.7870
     23  H    Isotropic =    29.5317   Anisotropy =     7.4862
   XX=    33.6413   YX=    -0.0545   ZX=    -1.7411
   XY=     0.9313   YY=    30.8286   ZY=    -3.9279
   XZ=    -1.8032   YZ=    -4.0563   ZZ=    24.1252
   Eigenvalues:    22.0877    31.9849    34.5225
     24  H    Isotropic =    29.8397   Anisotropy =     4.2975
   XX=    30.7328   YX=    -2.0527   ZX=     2.5494
   XY=    -1.8119   YY=    29.8998   ZY=     3.3783
   XZ=     1.3984   YZ=     3.0818   ZZ=    28.8866
   Eigenvalues:    24.8349    31.9796    32.7047
     25  H    Isotropic =    30.2894   Anisotropy =     6.9695
   XX=    29.6814   YX=    -0.8767   ZX=     0.0834
   XY=    -1.0045   YY=    26.2763   ZY=    -0.3288
   XZ=    -0.3106   YZ=    -0.5926   ZZ=    34.9104
   Eigenvalues:    26.0084    29.9239    34.9357
     26  H    Isotropic =    29.8821   Anisotropy =    10.0636
   XX=    29.0769   YX=    -0.4736   ZX=    -0.0700
   XY=    -0.8686   YY=    34.3310   ZY=    -4.4949
   XZ=    -0.5028   YZ=    -5.0966   ZZ=    26.2383
   Eigenvalues:    23.9523    29.1027    36.5912
     27  H    Isotropic =    28.8168   Anisotropy =     9.3086
   XX=    32.6377   YX=    -0.4191   ZX=     3.6294
   XY=    -1.6464   YY=    25.8616   ZY=    -1.2122
   XZ=     3.9687   YZ=    -1.4587   ZZ=    27.9511
   Eigenvalues:    25.0504    26.3775    35.0225
     28  H    Isotropic =    29.1622   Anisotropy =     6.7850
   XX=    32.5447   YX=     0.2960   ZX=    -2.2998
   XY=    -0.0068   YY=    26.6549   ZY=    -0.7372
   XZ=    -2.4412   YZ=    -2.3045   ZZ=    28.2871
   Eigenvalues:    25.5387    28.2624    33.6856
     29  H    Isotropic =    28.9495   Anisotropy =     5.8479
   XX=    31.1376   YX=    -0.3494   ZX=     2.2896
   XY=     0.5382   YY=    28.3035   ZY=     1.9577
   XZ=     3.0289   YZ=     2.6192   ZZ=    27.4074
   Eigenvalues:    24.8300    29.1704    32.8481
     30  H    Isotropic =    30.3111   Anisotropy =     5.0670
   XX=    29.8084   YX=    -3.2497   ZX=     0.6956
   XY=    -2.2692   YY=    28.2100   ZY=     0.9879
   XZ=     2.7700   YZ=     1.5618   ZZ=    32.9148
   Eigenvalues:    25.5549    31.6892    33.6891
     31  H    Isotropic =    30.8157   Anisotropy =     9.6951
   XX=    33.8830   YX=    -1.3215   ZX=    -3.7095
   XY=    -0.6433   YY=    28.3678   ZY=     1.9350
   XZ=    -4.9890   YZ=     2.7744   ZZ=    30.1963
   Eigenvalues:    26.1747    28.9932    37.2791
     32  H    Isotropic =    30.8246   Anisotropy =    11.2165
   XX=    27.3945   YX=    -1.2289   ZX=    -1.2140
   XY=    -0.5471   YY=    37.7599   ZY=     1.4364
   XZ=    -0.3842   YZ=     2.9657   ZZ=    27.3193
   Eigenvalues:    26.4452    27.7263    38.3022
     33  H    Isotropic =    30.1055   Anisotropy =     7.4419
   XX=    35.0210   YX=     0.2383   ZX=     0.2129
   XY=    -0.6973   YY=    29.5447   ZY=     1.6055
   XZ=    -1.1215   YZ=     3.0030   ZZ=    25.7508
   Eigenvalues:    24.6537    30.5961    35.0668
     34  H    Isotropic =    30.0758   Anisotropy =     9.6325
   XX=    28.3716   YX=     1.6317   ZX=     0.0211
   XY=     2.7101   YY=    35.0731   ZY=     2.0875
   XZ=     0.1290   YZ=     3.6002   ZZ=    26.7827
   Eigenvalues:    25.7519    27.9781    36.4974
     35  H    Isotropic =    30.8123   Anisotropy =     7.4881
   XX=    28.2588   YX=     0.1521   ZX=    -0.1868
   XY=     0.3256   YY=    28.4626   ZY=     0.3752
   XZ=     0.0757   YZ=     1.2386   ZZ=    35.7156
   Eigenvalues:    28.0661    28.5665    35.8044
     36  H    Isotropic =    29.9790   Anisotropy =    16.3948
   XX=    25.3949   YX=    -2.1742   ZX=    -5.8109
   XY=    -2.2190   YY=    26.7126   ZY=     2.7805
   XZ=    -5.5564   YZ=     3.0519   ZZ=    37.8296
   Eigenvalues:    22.8729    26.1552    40.9089
     37  H    Isotropic =    30.9817   Anisotropy =    10.5316
   XX=    35.8381   YX=    -0.8926   ZX=     3.8312
   XY=    -0.5096   YY=    27.5572   ZY=     0.7112
   XZ=     4.7083   YZ=     0.9268   ZZ=    29.5500
   Eigenvalues:    26.4213    28.5211    38.0028
     38  H    Isotropic =    30.7693   Anisotropy =     7.4642
   XX=    30.2456   YX=     1.2989   ZX=    -0.2803
   XY=     1.1721   YY=    26.5912   ZY=    -1.1758
   XZ=    -0.9250   YZ=    -1.2725   ZZ=    35.4712
   Eigenvalues:    26.1050    30.4575    35.7454
     39  H    Isotropic =    30.3623   Anisotropy =     7.6402
   XX=    29.0101   YX=     0.3042   ZX=     2.8883
   XY=    -0.5137   YY=    33.6867   ZY=     2.3997
   XZ=     2.7267   YZ=     4.1185   ZZ=    28.3901
   Eigenvalues:    25.0876    30.5436    35.4558
     40  H    Isotropic =    28.8089   Anisotropy =    15.5664
   XX=    22.1327   YX=     1.3264   ZX=    -2.9547
   XY=     2.6970   YY=    27.6836   ZY=     4.5886
   XZ=    -3.4596   YZ=     5.5968   ZZ=    36.6105
   Eigenvalues:    20.0355    27.2047    39.1865
     41  H    Isotropic =    28.4521   Anisotropy =     6.7178
   XX=    29.9579   YX=    -3.1657   ZX=     2.7750
   XY=    -2.3443   YY=    27.6470   ZY=     1.7205
   XZ=     4.3900   YZ=     1.8512   ZZ=    27.7516
   Eigenvalues:    23.0076    29.4181    32.9307
     42  H    Isotropic =    27.3771   Anisotropy =     3.1419
   XX=    25.9112   YX=    -0.0443   ZX=    -0.3176
   XY=    -0.3090   YY=    28.5266   ZY=    -0.7027
   XZ=    -0.8856   YZ=    -1.8628   ZZ=    27.6934
   Eigenvalues:    25.5995    27.0600    29.4716
     43  H    Isotropic =    29.8329   Anisotropy =    19.2224
   XX=    40.9606   YX=     4.1558   ZX=     3.4482
   XY=     3.2675   YY=    24.1600   ZY=     5.2915
   XZ=     2.5808   YZ=     4.5103   ZZ=    24.3780
   Eigenvalues:    19.3515    27.4993    42.6478
 End of Minotr F.D. properties file   721 does not exist.
 End of Minotr F.D. properties file   722 does not exist.
 End of Minotr F.D. properties file   788 does not exist.

 **********************************************************************

            Population analysis using the SCF density.

 **********************************************************************

 Orbital symmetries:
       Occupied  (A) (A) (A) (A) (A) (A) (A) (A) (A) (A) (A) (A)
                 (A) (A) (A) (A) (A) (A) (A) (A) (A) (A) (A) (A)
                 (A) (A) (A) (A) (A) (A) (A) (A) (A) (A) (A) (A)
                 (A) (A) (A) (A) (A) (A) (A) (A) (A) (A) (A) (A)
                 (A) (A) (A) (A) (A) (A) (A) (A) (A) (A) (A) (A)
                 (A) (A) (A) (A) (A) (A) (A) (A) (A) (A) (A) (A)
                 (A)
       Virtual   (A) (A) (A) (A) (A) (A) (A) (A) (A) (A) (A) (A)
                 (A) (A) (A) (A) (A) (A) (A) (A) (A) (A) (A) (A)
                 (A) (A) (A) (A) (A) (A) (A) (A) (A) (A) (A) (A)
                 (A) (A) (A) (A) (A) (A) (A) (A) (A) (A) (A) (A)
                 (A) (A) (A) (A) (A) (A) (A) (A) (A) (A) (A) (A)
                 (A) (A) (A) (A) (A) (A) (A) (A) (A) (A) (A) (A)
                 (A) (A) (A) (A) (A) (A) (A) (A) (A) (A) (A) (A)
                 (A) (A) (A) (A) (A) (A) (A) (A) (A) (A) (A) (A)
                 (A) (A) (A) (A) (A) (A) (A) (A) (A) (A) (A) (A)
                 (A) (A) (A) (A) (A) (A) (A) (A) (A) (A) (A) (A)
                 (A) (A) (A) (A) (A) (A) (A) (A) (A) (A) (A) (A)
                 (A) (A) (A) (A) (A) (A) (A) (A) (A) (A) (A) (A)
                 (A) (A) (A) (A) (A) (A) (A) (A) (A) (A) (A) (A)
                 (A) (A) (A) (A) (A) (A) (A) (A) (A) (A) (A) (A)
                 (A) (A) (A) (A) (A) (A) (A) (A) (A) (A) (A) (A)
                 (A) (A) (A) (A) (A) (A) (A) (A) (A) (A) (A) (A)
                 (A) (A) (A) (A) (A) (A) (A) (A) (A) (A) (A) (A)
                 (A) (A) (A) (A) (A) (A) (A) (A) (A) (A) (A) (A)
                 (A) (A) (A) (A) (A) (A) (A) (A) (A) (A) (A) (A)
                 (A) (A) (A) (A) (A) (A) (A) (A) (A) (A) (A) (A)
                 (A) (A) (A) (A) (A) (A) (A) (A) (A) (A) (A) (A)
                 (A) (A) (A) (A) (A) (A) (A) (A) (A) (A) (A) (A)
                 (A) (A) (A) (A) (A) (A) (A) (A) (A) (A) (A) (A)
                 (A) (A) (A) (A) (A) (A) (A) (A) (A) (A) (A) (A)
                 (A) (A) (A) (A) (A) (A) (A) (A) (A) (A) (A) (A)
                 (A) (A) (A) (A) (A) (A) (A) (A) (A) (A) (A) (A)
                 (A) (A) (A) (A) (A) (A) (A) (A) (A) (A) (A) (A)
                 (A) (A) (A) (A) (A) (A) (A) (A) (A) (A) (A) (A)
                 (A) (A) (A) (A) (A) (A) (A) (A) (A) (A) (A) (A)
                 (A) (A) (A) (A) (A) (A) (A) (A) (A) (A) (A) (A)
                 (A) (A) (A) (A) (A) (A) (A) (A) (A) (A) (A) (A)
                 (A) (A) (A) (A) (A) (A) (A) (A) (A) (A) (A) (A)
                 (A) (A) (A) (A) (A) (A) (A) (A) (A) (A) (A) (A)
                 (A) (A) (A) (A) (A) (A) (A) (A) (A) (A) (A) (A)
                 (A) (A) (A) (A) (A) (A) (A) (A) (A) (A) (A) (A)
                 (A) (A) (A) (A) (A) (A) (A) (A) (A) (A) (A) (A)
                 (A) (A) (A) (A) (A) (A) (A) (A) (A) (A) (A) (A)
                 (A) (A) (A) (A) (A) (A) (A) (A) (A) (A) (A) (A)
                 (A) (A) (A) (A) (A) (A) (A) (A) (A) (A) (A) (A)
                 (A) (A) (A) (A) (A) (A) (A) (A) (A) (A) (A) (A)
                 (A) (A) (A) (A) (A) (A) (A)
 The electronic state is 1-A.
 Alpha  occ. eigenvalues --  -19.22774 -19.22707 -19.21670 -19.21160 -10.32776
 Alpha  occ. eigenvalues --  -10.30848 -10.29406 -10.27524 -10.26603 -10.24423
 Alpha  occ. eigenvalues --  -10.24080 -10.24035 -10.23661 -10.23586 -10.22358
 Alpha  occ. eigenvalues --  -10.22351 -10.21937 -10.21708 -10.21649  -1.07344
 Alpha  occ. eigenvalues --   -1.06789  -1.06185  -1.04154  -0.89024  -0.83922
 Alpha  occ. eigenvalues --   -0.81861  -0.77677  -0.77056  -0.74974  -0.71211
 Alpha  occ. eigenvalues --   -0.70032  -0.68200  -0.65691  -0.62606  -0.59562
 Alpha  occ. eigenvalues --   -0.58198  -0.56908  -0.53868  -0.53528  -0.51726
 Alpha  occ. eigenvalues --   -0.50620  -0.49432  -0.48994  -0.48041  -0.46935
 Alpha  occ. eigenvalues --   -0.45814  -0.45509  -0.44242  -0.43294  -0.42663
 Alpha  occ. eigenvalues --   -0.41928  -0.40981  -0.40624  -0.40468  -0.39745
 Alpha  occ. eigenvalues --   -0.39378  -0.39056  -0.38613  -0.38091  -0.37857
 Alpha  occ. eigenvalues --   -0.36107  -0.35809  -0.35328  -0.34561  -0.34383
 Alpha  occ. eigenvalues --   -0.33405  -0.32902  -0.32099  -0.31461  -0.30364
 Alpha  occ. eigenvalues --   -0.28243  -0.27140  -0.26483
 Alpha virt. eigenvalues --   -0.05458   0.00518   0.01596   0.02025   0.02100
 Alpha virt. eigenvalues --    0.03197   0.03701   0.04056   0.04118   0.04563
 Alpha virt. eigenvalues --    0.05247   0.05697   0.06293   0.06455   0.06692
 Alpha virt. eigenvalues --    0.06995   0.07280   0.07549   0.08579   0.08954
 Alpha virt. eigenvalues --    0.09036   0.09465   0.09576   0.10141   0.10518
 Alpha virt. eigenvalues --    0.10799   0.11580   0.11955   0.12146   0.12526
 Alpha virt. eigenvalues --    0.12915   0.13460   0.13854   0.14120   0.14257
 Alpha virt. eigenvalues --    0.15016   0.15385   0.16110   0.16352   0.16562
 Alpha virt. eigenvalues --    0.17240   0.17327   0.17486   0.17786   0.17930
 Alpha virt. eigenvalues --    0.18373   0.18589   0.18754   0.19155   0.19330
 Alpha virt. eigenvalues --    0.19644   0.20041   0.20251   0.20888   0.21058
 Alpha virt. eigenvalues --    0.21132   0.21469   0.21845   0.22176   0.22479
 Alpha virt. eigenvalues --    0.22735   0.23044   0.23266   0.23433   0.23796
 Alpha virt. eigenvalues --    0.24078   0.24592   0.24932   0.25224   0.25347
 Alpha virt. eigenvalues --    0.25643   0.25902   0.26391   0.26710   0.27066
 Alpha virt. eigenvalues --    0.27471   0.27829   0.28092   0.28469   0.28745
 Alpha virt. eigenvalues --    0.29145   0.29309   0.29821   0.30109   0.30285
 Alpha virt. eigenvalues --    0.30835   0.31592   0.31879   0.32224   0.32528
 Alpha virt. eigenvalues --    0.32774   0.32945   0.33433   0.33889   0.34171
 Alpha virt. eigenvalues --    0.34614   0.35093   0.35402   0.35980   0.36789
 Alpha virt. eigenvalues --    0.36821   0.37030   0.37639   0.37815   0.38112
 Alpha virt. eigenvalues --    0.38463   0.38982   0.39624   0.39958   0.41123
 Alpha virt. eigenvalues --    0.41806   0.42589   0.43293   0.43603   0.44565
 Alpha virt. eigenvalues --    0.45311   0.45754   0.46660   0.47248   0.48098
 Alpha virt. eigenvalues --    0.48597   0.49547   0.50199   0.50833   0.51565
 Alpha virt. eigenvalues --    0.52219   0.52320   0.53277   0.54895   0.55449
 Alpha virt. eigenvalues --    0.56170   0.56834   0.57259   0.58143   0.58568
 Alpha virt. eigenvalues --    0.60325   0.60380   0.60692   0.60959   0.62179
 Alpha virt. eigenvalues --    0.62430   0.63216   0.64267   0.64631   0.65583
 Alpha virt. eigenvalues --    0.66053   0.66393   0.67036   0.67672   0.68311
 Alpha virt. eigenvalues --    0.69235   0.69862   0.70172   0.70710   0.71094
 Alpha virt. eigenvalues --    0.71806   0.72011   0.72425   0.72566   0.73110
 Alpha virt. eigenvalues --    0.73575   0.74018   0.74533   0.74866   0.75323
 Alpha virt. eigenvalues --    0.76185   0.76375   0.77169   0.77436   0.78002
 Alpha virt. eigenvalues --    0.78203   0.78872   0.79187   0.80257   0.80602
 Alpha virt. eigenvalues --    0.81882   0.82203   0.82723   0.83469   0.83751
 Alpha virt. eigenvalues --    0.84977   0.85816   0.87666   0.88399   0.89706
 Alpha virt. eigenvalues --    0.91750   0.92734   0.93679   0.94202   0.96383
 Alpha virt. eigenvalues --    0.97060   0.98325   0.98486   1.00322   1.02241
 Alpha virt. eigenvalues --    1.03973   1.04956   1.06125   1.07221   1.07905
 Alpha virt. eigenvalues --    1.09691   1.11964   1.12281   1.13426   1.15094
 Alpha virt. eigenvalues --    1.16098   1.17543   1.19024   1.19899   1.20783
 Alpha virt. eigenvalues --    1.21372   1.22147   1.23031   1.23514   1.24784
 Alpha virt. eigenvalues --    1.25349   1.26516   1.27296   1.27604   1.29189
 Alpha virt. eigenvalues --    1.30351   1.30872   1.31723   1.33009   1.34043
 Alpha virt. eigenvalues --    1.35297   1.35728   1.36980   1.38235   1.41398
 Alpha virt. eigenvalues --    1.41762   1.43706   1.45354   1.46087   1.47447
 Alpha virt. eigenvalues --    1.48269   1.48417   1.48719   1.50288   1.51160
 Alpha virt. eigenvalues --    1.51928   1.52459   1.53187   1.53845   1.55146
 Alpha virt. eigenvalues --    1.55594   1.56271   1.56900   1.57021   1.58584
 Alpha virt. eigenvalues --    1.59452   1.60093   1.60165   1.61248   1.61775
 Alpha virt. eigenvalues --    1.62450   1.63163   1.63901   1.63977   1.64537
 Alpha virt. eigenvalues --    1.65664   1.66139   1.67186   1.67600   1.68030
 Alpha virt. eigenvalues --    1.68623   1.69511   1.70095   1.71361   1.71742
 Alpha virt. eigenvalues --    1.71946   1.72430   1.73032   1.74204   1.74821
 Alpha virt. eigenvalues --    1.76328   1.76511   1.77427   1.79061   1.79246
 Alpha virt. eigenvalues --    1.80425   1.80742   1.81545   1.81721   1.82630
 Alpha virt. eigenvalues --    1.82872   1.84375   1.85132   1.85491   1.87076
 Alpha virt. eigenvalues --    1.87427   1.89223   1.89483   1.90287   1.91302
 Alpha virt. eigenvalues --    1.94688   1.94865   1.96181   1.96354   1.96976
 Alpha virt. eigenvalues --    1.99518   2.00449   2.00948   2.02568   2.03126
 Alpha virt. eigenvalues --    2.04161   2.05702   2.06824   2.09067   2.10306
 Alpha virt. eigenvalues --    2.11246   2.11875   2.12985   2.14191   2.14803
 Alpha virt. eigenvalues --    2.16163   2.16548   2.17144   2.18017   2.20121
 Alpha virt. eigenvalues --    2.20791   2.22301   2.23348   2.24189   2.25489
 Alpha virt. eigenvalues --    2.25974   2.26752   2.29184   2.30944   2.31263
 Alpha virt. eigenvalues --    2.31802   2.33661   2.34787   2.37653   2.38803
 Alpha virt. eigenvalues --    2.39561   2.40797   2.42982   2.44332   2.47345
 Alpha virt. eigenvalues --    2.48018   2.49286   2.51298   2.52752   2.53306
 Alpha virt. eigenvalues --    2.53842   2.55102   2.55596   2.56550   2.57932
 Alpha virt. eigenvalues --    2.58100   2.58818   2.59461   2.60312   2.61281
 Alpha virt. eigenvalues --    2.63462   2.64485   2.65347   2.66482   2.66720
 Alpha virt. eigenvalues --    2.67205   2.68076   2.68659   2.70345   2.70782
 Alpha virt. eigenvalues --    2.72306   2.73005   2.74315   2.74539   2.75644
 Alpha virt. eigenvalues --    2.76971   2.78639   2.79423   2.79818   2.81105
 Alpha virt. eigenvalues --    2.82749   2.83820   2.86852   2.87031   2.88545
 Alpha virt. eigenvalues --    2.89662   2.90193   2.91338   2.91425   2.93791
 Alpha virt. eigenvalues --    2.95110   2.96822   2.97098   2.97487   2.98047
 Alpha virt. eigenvalues --    2.99262   3.01823   3.02301   3.04935   3.06902
 Alpha virt. eigenvalues --    3.07569   3.08547   3.10007   3.12672   3.13051
 Alpha virt. eigenvalues --    3.14950   3.15930   3.16615   3.17891   3.18704
 Alpha virt. eigenvalues --    3.19899   3.21551   3.22987   3.23460   3.25530
 Alpha virt. eigenvalues --    3.28499   3.29617   3.30843   3.33928   3.34387
 Alpha virt. eigenvalues --    3.35911   3.38377   3.39097   3.41064   3.42774
 Alpha virt. eigenvalues --    3.49017   3.51961   3.61560   3.62793   3.65654
 Alpha virt. eigenvalues --    3.71611   3.80514   3.81418   3.81749   3.83139
 Alpha virt. eigenvalues --    3.84087   3.84679   3.85458   3.86021   3.87218
 Alpha virt. eigenvalues --    3.87974   3.90116   3.90920   3.91992   3.93466
 Alpha virt. eigenvalues --    3.94837   4.03400   4.04580   4.08935   4.13238
 Alpha virt. eigenvalues --    4.16349   4.17607   4.21587   4.27218   4.29859
 Alpha virt. eigenvalues --    4.33536   4.34645   4.38945   4.43143   4.45573
 Alpha virt. eigenvalues --    4.55198   5.11859   5.13963   5.18672   5.21868
 Alpha virt. eigenvalues --    5.26243   5.43783   5.48384   5.48888   5.67781
 Alpha virt. eigenvalues --    5.68066   5.69103   5.77744  23.73318  23.84968
 Alpha virt. eigenvalues --   23.86852  23.91193  23.94510  23.96345  23.99152
 Alpha virt. eigenvalues --   24.01298  24.03168  24.05491  24.06785  24.07566
 Alpha virt. eigenvalues --   24.08320  24.12394  24.28291  50.04523  50.05767
 Alpha virt. eigenvalues --   50.08830  50.13646
          Condensed to atoms (all electrons):
               1          2          3          4          5          6
     1  C   13.775967   2.684936  -1.639118   0.548824   0.616807  -0.403821
     2  C    2.684936  14.587141  -2.653159  -1.182475   0.115699   0.575099
     3  C   -1.639118  -2.653159  11.435708  -0.551214  -0.589374  -0.090375
     4  C    0.548824  -1.182475  -0.551214  14.074404  -2.197659  -0.546480
     5  C    0.616807   0.115699  -0.589374  -2.197659   9.636181  -1.451436
     6  C   -0.403821   0.575099  -0.090375  -0.546480  -1.451436   9.581064
     7  C   -3.832676  -1.686808   1.651864   0.559739  -0.540913  -1.544563
     8  C   -2.691478  -1.396613  -2.684441   0.088739  -0.136616  -0.011217
     9  C    1.810231   3.569895   0.000453   0.215575   0.107848  -0.164515
    10  C   -4.363685  -8.483707   1.457269  -0.762720   0.161928   0.417603
    11  O    0.043476   0.083679   0.024810   0.003012   0.001459   0.001165
    12  C   -0.476998  -0.045842   0.077291   0.055291  -0.348567   0.036544
    13  C    0.035388  -0.551907   0.301765  -0.153587  -0.030781   0.061844
    14  O    0.001137   0.279900  -0.245470   0.045665   0.007306  -0.007521
    15  C   -0.323278   0.251307  -0.749395  -5.634279   0.449218  -0.185136
    16  C   -0.012157  -0.069182  -0.189127   0.151236   0.110763   0.138374
    17  O    0.012021   0.033135   0.076137  -0.205911  -0.045446  -0.029109
    18  C    0.110310   0.069510   0.217094   1.151383  -0.251308  -0.159477
    19  O    0.001170  -0.012808   0.014767   0.064672   0.025708   0.002464
    20  H   -0.039303  -0.029008   0.472326  -0.010539  -0.031738  -0.014950
    21  H    0.002213  -0.098780   0.353641  -0.007389   0.038191   0.006868
    22  H   -0.024793  -0.047526   0.032716   0.503116  -0.045106  -0.041199
    23  H    0.004878  -0.007121   0.026142  -0.165396   0.496174  -0.075598
    24  H   -0.029420  -0.025456  -0.009866   0.060573   0.431510  -0.066302
    25  H   -0.016371  -0.023565   0.001590   0.031064  -0.070024   0.462989
    26  H    0.029992   0.019292   0.005354   0.001375  -0.072293   0.473768
    27  H   -0.136729   0.014240   0.009864   0.011325  -0.022216  -0.048443
    28  H   -0.019228  -0.030625   0.004105  -0.000126  -0.000246  -0.001029
    29  H    0.040026  -0.021422   0.012855  -0.002566  -0.000302   0.001486
    30  H   -0.092396  -0.010502   0.011578   0.030249  -0.013279  -0.071354
    31  H   -0.050397   0.007751   0.011638  -0.011218   0.007542   0.030476
    32  H    0.071147   0.013704  -0.002831  -0.002270   0.001096   0.013264
    33  H   -0.014588  -0.042930   0.042896  -0.010484  -0.006054   0.001201
    34  H    0.010868   0.073391   0.005392   0.000844  -0.000067  -0.001120
    35  H   -0.011053  -0.036381  -0.009840  -0.001247   0.001017   0.000798
    36  H   -0.008737  -0.063189   0.041520  -0.001786  -0.001159   0.000485
    37  H    0.001355  -0.000967   0.000969   0.107417  -0.011493   0.002235
    38  H   -0.000774   0.013760   0.030112  -0.096447   0.020301  -0.005112
    39  H   -0.002373   0.002195  -0.018286  -0.071023   0.035419   0.011202
    40  H    0.000934   0.001580  -0.002461  -0.025554  -0.004116   0.007008
    41  H   -0.000312  -0.006028   0.006938   0.108496  -0.001528  -0.000653
    42  H   -0.001569   0.012337  -0.025022  -0.098291   0.010917   0.003636
    43  H    0.005747  -0.002777  -0.003141   0.111622   0.006785  -0.001792
               7          8          9         10         11         12
     1  C   -3.832676  -2.691478   1.810231  -4.363685   0.043476  -0.476998
     2  C   -1.686808  -1.396613   3.569895  -8.483707   0.083679  -0.045842
     3  C    1.651864  -2.684441   0.000453   1.457269   0.024810   0.077291
     4  C    0.559739   0.088739   0.215575  -0.762720   0.003012   0.055291
     5  C   -0.540913  -0.136616   0.107848   0.161928   0.001459  -0.348567
     6  C   -1.544563  -0.011217  -0.164515   0.417603   0.001165   0.036544
     7  C   11.601073  -0.741723  -0.491500  -0.123198  -0.046987   0.266022
     8  C   -0.741723  13.658874  -3.275619   2.617366   0.270932   0.033192
     9  C   -0.491500  -3.275619  12.649224  -7.348846  -0.028984  -0.145759
    10  C   -0.123198   2.617366  -7.348846  21.626953  -0.106210   0.124088
    11  O   -0.046987   0.270932  -0.028984  -0.106210   8.224911  -0.051596
    12  C    0.266022   0.033192  -0.145759   0.124088  -0.051596   6.235200
    13  C   -0.060309   0.142463  -0.992584   0.331178  -0.004230   0.013349
    14  O    0.010272   0.056867  -0.044789   0.183973  -0.001271  -0.008854
    15  C    0.375521  -0.103519   0.168101  -0.097864   0.000121  -0.046549
    16  C   -0.122815  -0.022021   0.003936  -0.030813   0.000097  -0.001286
    17  O   -0.007080  -0.000343   0.000707  -0.009014   0.000001   0.000466
    18  C    0.034981   0.021373  -0.022423  -0.059703  -0.000054  -0.006120
    19  O   -0.001657  -0.004291   0.001008  -0.027946   0.000003  -0.000063
    20  H    0.005470   0.001877  -0.004102   0.054237  -0.000046  -0.009596
    21  H   -0.004837   0.012992   0.002186   0.052940   0.000039  -0.000073
    22  H    0.018913  -0.010150  -0.000092   0.010529  -0.000021  -0.001459
    23  H    0.031151   0.000694   0.000297  -0.001393  -0.000006  -0.004508
    24  H    0.022714   0.000876  -0.001510  -0.002269  -0.000003   0.006254
    25  H   -0.024887   0.010743   0.001970  -0.006069   0.000136  -0.000854
    26  H   -0.102792  -0.004694   0.000338   0.004728   0.000072  -0.003768
    27  H    0.509766  -0.013083  -0.011436   0.021607   0.012020  -0.010441
    28  H    0.016399  -0.014410   0.426604  -0.017448  -0.003089   0.000228
    29  H    0.012372  -0.114247   0.451130  -0.056902  -0.001203   0.000130
    30  H    0.127259  -0.003081  -0.000007  -0.011207  -0.000098   0.403526
    31  H    0.009239  -0.034438   0.003262  -0.002546   0.001284   0.405743
    32  H   -0.165125  -0.001173   0.000961   0.002918   0.000285   0.441082
    33  H   -0.001549  -0.013229   0.005333   0.013813   0.000083   0.000296
    34  H    0.000836  -0.011888  -0.011402  -0.149906   0.000089   0.000191
    35  H    0.007177   0.029581  -0.016755  -0.013604  -0.000169   0.000247
    36  H   -0.003390   0.002230  -0.110822   0.155172   0.000031   0.001189
    37  H   -0.000393   0.000080  -0.000041  -0.000432   0.000000   0.000160
    38  H    0.000571   0.000093  -0.000099   0.000787   0.000000  -0.001012
    39  H    0.000217   0.000187  -0.000072   0.001221   0.000000  -0.000035
    40  H   -0.003502   0.000109  -0.000170  -0.001073   0.000000   0.000121
    41  H    0.000300  -0.000162   0.000015  -0.001313   0.000000   0.000031
    42  H   -0.001844   0.001205  -0.000117   0.015849   0.000000  -0.000161
    43  H    0.002045   0.000801  -0.000466  -0.015130  -0.000002  -0.000010
              13         14         15         16         17         18
     1  C    0.035388   0.001137  -0.323278  -0.012157   0.012021   0.110310
     2  C   -0.551907   0.279900   0.251307  -0.069182   0.033135   0.069510
     3  C    0.301765  -0.245470  -0.749395  -0.189127   0.076137   0.217094
     4  C   -0.153587   0.045665  -5.634279   0.151236  -0.205911   1.151383
     5  C   -0.030781   0.007306   0.449218   0.110763  -0.045446  -0.251308
     6  C    0.061844  -0.007521  -0.185136   0.138374  -0.029109  -0.159477
     7  C   -0.060309   0.010272   0.375521  -0.122815  -0.007080   0.034981
     8  C    0.142463   0.056867  -0.103519  -0.022021  -0.000343   0.021373
     9  C   -0.992584  -0.044789   0.168101   0.003936   0.000707  -0.022423
    10  C    0.331178   0.183973  -0.097864  -0.030813  -0.009014  -0.059703
    11  O   -0.004230  -0.001271   0.000121   0.000097   0.000001  -0.000054
    12  C    0.013349  -0.008854  -0.046549  -0.001286   0.000466  -0.006120
    13  C    6.787242  -0.267547  -0.272030   0.028030   0.001847   0.018251
    14  O   -0.267547   7.996800   0.025267  -0.000874  -0.000008  -0.002381
    15  C   -0.272030   0.025267  14.696912  -0.954297   0.497078  -2.035678
    16  C    0.028030  -0.000874  -0.954297   7.182330  -0.282202  -0.765278
    17  O    0.001847  -0.000008   0.497078  -0.282202   8.019294  -0.034241
    18  C    0.018251  -0.002381  -2.035678  -0.765278  -0.034241   7.314260
    19  O    0.009366   0.000155  -0.177772   0.057802  -0.005971   0.224310
    20  H   -0.005115   0.000675  -0.033710  -0.007049  -0.000298   0.019711
    21  H   -0.012527   0.008958   0.034906   0.001654   0.000097  -0.022015
    22  H   -0.000624  -0.000084  -0.051929   0.006564  -0.005364   0.005102
    23  H   -0.000342  -0.000004   0.037421  -0.000035   0.013625   0.000113
    24  H    0.000686  -0.000021  -0.031813   0.007896  -0.001820   0.002286
    25  H   -0.000309   0.000022  -0.017941  -0.001854  -0.000030   0.004168
    26  H   -0.000411   0.000006  -0.000210  -0.000704   0.000173   0.000216
    27  H    0.002168  -0.000008   0.000566  -0.000014   0.000004  -0.000104
    28  H   -0.012103  -0.003357  -0.000047  -0.000021   0.000000   0.000041
    29  H    0.025323   0.003769  -0.000106   0.000034   0.000000  -0.000095
    30  H   -0.000442   0.000090   0.010978   0.000383   0.000025  -0.000530
    31  H   -0.000140   0.000099   0.000882   0.000013   0.000001  -0.000023
    32  H    0.000126  -0.000013  -0.002701   0.000654  -0.000001  -0.000001
    33  H    0.400675  -0.013191  -0.010472  -0.000125   0.000017   0.010850
    34  H    0.466271  -0.004577  -0.002160  -0.000091   0.000002   0.001193
    35  H    0.410506   0.012648   0.002097  -0.000226   0.000011  -0.001098
    36  H    0.066199   0.246690  -0.005501   0.001040  -0.000003   0.000588
    37  H    0.000150  -0.000001  -0.168293   0.447812  -0.004327  -0.009391
    38  H   -0.000546  -0.000065  -0.012269   0.416883   0.011870  -0.011513
    39  H   -0.000088   0.000002   0.030248   0.401583  -0.010959  -0.009200
    40  H    0.000955  -0.000001   0.076020   0.076707   0.263689  -0.088167
    41  H    0.000754   0.000014  -0.220982  -0.021406  -0.011170   0.527648
    42  H   -0.002548  -0.000376   0.070637   0.009864   0.010709   0.364233
    43  H    0.003452   0.000029  -0.119655  -0.007620  -0.001032   0.030443
              19         20         21         22         23         24
     1  C    0.001170  -0.039303   0.002213  -0.024793   0.004878  -0.029420
     2  C   -0.012808  -0.029008  -0.098780  -0.047526  -0.007121  -0.025456
     3  C    0.014767   0.472326   0.353641   0.032716   0.026142  -0.009866
     4  C    0.064672  -0.010539  -0.007389   0.503116  -0.165396   0.060573
     5  C    0.025708  -0.031738   0.038191  -0.045106   0.496174   0.431510
     6  C    0.002464  -0.014950   0.006868  -0.041199  -0.075598  -0.066302
     7  C   -0.001657   0.005470  -0.004837   0.018913   0.031151   0.022714
     8  C   -0.004291   0.001877   0.012992  -0.010150   0.000694   0.000876
     9  C    0.001008  -0.004102   0.002186  -0.000092   0.000297  -0.001510
    10  C   -0.027946   0.054237   0.052940   0.010529  -0.001393  -0.002269
    11  O    0.000003  -0.000046   0.000039  -0.000021  -0.000006  -0.000003
    12  C   -0.000063  -0.009596  -0.000073  -0.001459  -0.004508   0.006254
    13  C    0.009366  -0.005115  -0.012527  -0.000624  -0.000342   0.000686
    14  O    0.000155   0.000675   0.008958  -0.000084  -0.000004  -0.000021
    15  C   -0.177772  -0.033710   0.034906  -0.051929   0.037421  -0.031813
    16  C    0.057802  -0.007049   0.001654   0.006564  -0.000035   0.007896
    17  O   -0.005971  -0.000298   0.000097  -0.005364   0.013625  -0.001820
    18  C    0.224310   0.019711  -0.022015   0.005102   0.000113   0.002286
    19  O    7.969222  -0.000253  -0.002693   0.005634   0.000372   0.000066
    20  H   -0.000253   0.398482  -0.028295   0.002934   0.000475   0.000747
    21  H   -0.002693  -0.028295   0.472017  -0.002631  -0.000233   0.000149
    22  H    0.005634   0.002934  -0.002631   0.442450  -0.002190   0.004428
    23  H    0.000372   0.000475  -0.000233  -0.002190   0.485862  -0.029050
    24  H    0.000066   0.000747   0.000149   0.004428  -0.029050   0.460500
    25  H    0.000046   0.000173  -0.000057   0.004485  -0.004949   0.005090
    26  H   -0.000005   0.000018  -0.000004   0.000092  -0.006281  -0.003714
    27  H    0.000002  -0.000142   0.000006  -0.000174  -0.000088  -0.000062
    28  H    0.000000   0.000043  -0.000026   0.000002   0.000000   0.000001
    29  H   -0.000001  -0.000010   0.000016   0.000008   0.000000   0.000000
    30  H    0.000004  -0.001224  -0.000036  -0.000043   0.000172  -0.001943
    31  H    0.000000   0.000112  -0.000007   0.000014   0.000002  -0.000061
    32  H    0.000000  -0.000043   0.000004   0.000010  -0.000097   0.000444
    33  H    0.002403  -0.000122   0.001713   0.000149   0.000002   0.000002
    34  H    0.000019  -0.000010  -0.000332  -0.000023   0.000000   0.000000
    35  H   -0.000075  -0.000004   0.000512   0.000482   0.000000   0.000002
    36  H    0.000037  -0.000983   0.000053  -0.000019  -0.000001   0.000001
    37  H    0.000447  -0.000088  -0.000319  -0.000268  -0.000138  -0.000031
    38  H   -0.000279  -0.000241  -0.000992   0.000104   0.000103   0.000219
    39  H   -0.000827   0.000978   0.000124   0.000006   0.000476  -0.001937
    40  H    0.005642   0.000043  -0.000044   0.001228  -0.000753   0.000011
    41  H   -0.048609  -0.000177  -0.000311  -0.000613  -0.000046  -0.000016
    42  H   -0.036762   0.000227   0.006313   0.000606   0.000036   0.000018
    43  H    0.304691   0.000046  -0.000920  -0.002091   0.000006   0.000014
              25         26         27         28         29         30
     1  C   -0.016371   0.029992  -0.136729  -0.019228   0.040026  -0.092396
     2  C   -0.023565   0.019292   0.014240  -0.030625  -0.021422  -0.010502
     3  C    0.001590   0.005354   0.009864   0.004105   0.012855   0.011578
     4  C    0.031064   0.001375   0.011325  -0.000126  -0.002566   0.030249
     5  C   -0.070024  -0.072293  -0.022216  -0.000246  -0.000302  -0.013279
     6  C    0.462989   0.473768  -0.048443  -0.001029   0.001486  -0.071354
     7  C   -0.024887  -0.102792   0.509766   0.016399   0.012372   0.127259
     8  C    0.010743  -0.004694  -0.013083  -0.014410  -0.114247  -0.003081
     9  C    0.001970   0.000338  -0.011436   0.426604   0.451130  -0.000007
    10  C   -0.006069   0.004728   0.021607  -0.017448  -0.056902  -0.011207
    11  O    0.000136   0.000072   0.012020  -0.003089  -0.001203  -0.000098
    12  C   -0.000854  -0.003768  -0.010441   0.000228   0.000130   0.403526
    13  C   -0.000309  -0.000411   0.002168  -0.012103   0.025323  -0.000442
    14  O    0.000022   0.000006  -0.000008  -0.003357   0.003769   0.000090
    15  C   -0.017941  -0.000210   0.000566  -0.000047  -0.000106   0.010978
    16  C   -0.001854  -0.000704  -0.000014  -0.000021   0.000034   0.000383
    17  O   -0.000030   0.000173   0.000004   0.000000   0.000000   0.000025
    18  C    0.004168   0.000216  -0.000104   0.000041  -0.000095  -0.000530
    19  O    0.000046  -0.000005   0.000002   0.000000  -0.000001   0.000004
    20  H    0.000173   0.000018  -0.000142   0.000043  -0.000010  -0.001224
    21  H   -0.000057  -0.000004   0.000006  -0.000026   0.000016  -0.000036
    22  H    0.004485   0.000092  -0.000174   0.000002   0.000008  -0.000043
    23  H   -0.004949  -0.006281  -0.000088   0.000000   0.000000   0.000172
    24  H    0.005090  -0.003714  -0.000062   0.000001   0.000000  -0.001943
    25  H    0.476180  -0.027327  -0.006573   0.000005  -0.000003  -0.000107
    26  H   -0.027327   0.488971  -0.004895   0.000000  -0.000002   0.000123
    27  H   -0.006573  -0.004895   0.484412  -0.000023   0.000015   0.005253
    28  H    0.000005   0.000000  -0.000023   0.406881  -0.015214  -0.000004
    29  H   -0.000003  -0.000002   0.000015  -0.015214   0.419920   0.000000
    30  H   -0.000107   0.000123   0.005253  -0.000004   0.000000   0.475519
    31  H   -0.000243  -0.000163  -0.007192   0.000038  -0.000001  -0.028288
    32  H    0.000197   0.003104  -0.002599  -0.000003   0.000000  -0.027048
    33  H   -0.000008  -0.000001  -0.000001  -0.000251   0.000458  -0.000001
    34  H    0.000004   0.000000  -0.000002   0.000264   0.000776   0.000000
    35  H    0.000012   0.000000  -0.000010   0.000116  -0.000027  -0.000002
    36  H    0.000000  -0.000001   0.000009   0.000220   0.000198  -0.000006
    37  H    0.000002  -0.000001   0.000000   0.000000   0.000000  -0.000005
    38  H    0.000005  -0.000003   0.000000   0.000000   0.000000  -0.000016
    39  H   -0.000032   0.000013  -0.000001   0.000000   0.000000   0.000040
    40  H   -0.000099  -0.000012   0.000000   0.000000   0.000000   0.000001
    41  H    0.000003   0.000000   0.000000   0.000000   0.000000   0.000000
    42  H   -0.000008  -0.000001   0.000000   0.000000   0.000000   0.000003
    43  H    0.000047   0.000000  -0.000001   0.000000  -0.000001   0.000000
              31         32         33         34         35         36
     1  C   -0.050397   0.071147  -0.014588   0.010868  -0.011053  -0.008737
     2  C    0.007751   0.013704  -0.042930   0.073391  -0.036381  -0.063189
     3  C    0.011638  -0.002831   0.042896   0.005392  -0.009840   0.041520
     4  C   -0.011218  -0.002270  -0.010484   0.000844  -0.001247  -0.001786
     5  C    0.007542   0.001096  -0.006054  -0.000067   0.001017  -0.001159
     6  C    0.030476   0.013264   0.001201  -0.001120   0.000798   0.000485
     7  C    0.009239  -0.165125  -0.001549   0.000836   0.007177  -0.003390
     8  C   -0.034438  -0.001173  -0.013229  -0.011888   0.029581   0.002230
     9  C    0.003262   0.000961   0.005333  -0.011402  -0.016755  -0.110822
    10  C   -0.002546   0.002918   0.013813  -0.149906  -0.013604   0.155172
    11  O    0.001284   0.000285   0.000083   0.000089  -0.000169   0.000031
    12  C    0.405743   0.441082   0.000296   0.000191   0.000247   0.001189
    13  C   -0.000140   0.000126   0.400675   0.466271   0.410506   0.066199
    14  O    0.000099  -0.000013  -0.013191  -0.004577   0.012648   0.246690
    15  C    0.000882  -0.002701  -0.010472  -0.002160   0.002097  -0.005501
    16  C    0.000013   0.000654  -0.000125  -0.000091  -0.000226   0.001040
    17  O    0.000001  -0.000001   0.000017   0.000002   0.000011  -0.000003
    18  C   -0.000023  -0.000001   0.010850   0.001193  -0.001098   0.000588
    19  O    0.000000   0.000000   0.002403   0.000019  -0.000075   0.000037
    20  H    0.000112  -0.000043  -0.000122  -0.000010  -0.000004  -0.000983
    21  H   -0.000007   0.000004   0.001713  -0.000332   0.000512   0.000053
    22  H    0.000014   0.000010   0.000149  -0.000023   0.000482  -0.000019
    23  H    0.000002  -0.000097   0.000002   0.000000   0.000000  -0.000001
    24  H   -0.000061   0.000444   0.000002   0.000000   0.000002   0.000001
    25  H   -0.000243   0.000197  -0.000008   0.000004   0.000012   0.000000
    26  H   -0.000163   0.003104  -0.000001   0.000000   0.000000  -0.000001
    27  H   -0.007192  -0.002599  -0.000001  -0.000002  -0.000010   0.000009
    28  H    0.000038  -0.000003  -0.000251   0.000264   0.000116   0.000220
    29  H   -0.000001   0.000000   0.000458   0.000776  -0.000027   0.000198
    30  H   -0.028288  -0.027048  -0.000001   0.000000  -0.000002  -0.000006
    31  H    0.489255  -0.021073   0.000000   0.000000  -0.000001  -0.000011
    32  H   -0.021073   0.487242   0.000000   0.000000   0.000000   0.000004
    33  H    0.000000   0.000000   0.470586  -0.026153  -0.020853   0.000550
    34  H    0.000000   0.000000  -0.026153   0.457513  -0.021342   0.000480
    35  H   -0.000001   0.000000  -0.020853  -0.021342   0.460643  -0.000143
    36  H   -0.000011   0.000004   0.000550   0.000480  -0.000143   0.386549
    37  H    0.000000   0.000000  -0.000002   0.000000   0.000000   0.000000
    38  H    0.000000   0.000001   0.000004   0.000000   0.000000   0.000001
    39  H    0.000000  -0.000005   0.000000   0.000000   0.000000  -0.000002
    40  H    0.000000   0.000000  -0.000012   0.000000  -0.000004   0.000000
    41  H    0.000000   0.000000   0.000085   0.000000  -0.000001   0.000001
    42  H    0.000000   0.000000  -0.001036  -0.000025   0.000002  -0.000023
    43  H    0.000000   0.000000   0.002905  -0.000011  -0.000182  -0.000018
              37         38         39         40         41         42
     1  C    0.001355  -0.000774  -0.002373   0.000934  -0.000312  -0.001569
     2  C   -0.000967   0.013760   0.002195   0.001580  -0.006028   0.012337
     3  C    0.000969   0.030112  -0.018286  -0.002461   0.006938  -0.025022
     4  C    0.107417  -0.096447  -0.071023  -0.025554   0.108496  -0.098291
     5  C   -0.011493   0.020301   0.035419  -0.004116  -0.001528   0.010917
     6  C    0.002235  -0.005112   0.011202   0.007008  -0.000653   0.003636
     7  C   -0.000393   0.000571   0.000217  -0.003502   0.000300  -0.001844
     8  C    0.000080   0.000093   0.000187   0.000109  -0.000162   0.001205
     9  C   -0.000041  -0.000099  -0.000072  -0.000170   0.000015  -0.000117
    10  C   -0.000432   0.000787   0.001221  -0.001073  -0.001313   0.015849
    11  O    0.000000   0.000000   0.000000   0.000000   0.000000   0.000000
    12  C    0.000160  -0.001012  -0.000035   0.000121   0.000031  -0.000161
    13  C    0.000150  -0.000546  -0.000088   0.000955   0.000754  -0.002548
    14  O   -0.000001  -0.000065   0.000002  -0.000001   0.000014  -0.000376
    15  C   -0.168293  -0.012269   0.030248   0.076020  -0.220982   0.070637
    16  C    0.447812   0.416883   0.401583   0.076707  -0.021406   0.009864
    17  O   -0.004327   0.011870  -0.010959   0.263689  -0.011170   0.010709
    18  C   -0.009391  -0.011513  -0.009200  -0.088167   0.527648   0.364233
    19  O    0.000447  -0.000279  -0.000827   0.005642  -0.048609  -0.036762
    20  H   -0.000088  -0.000241   0.000978   0.000043  -0.000177   0.000227
    21  H   -0.000319  -0.000992   0.000124  -0.000044  -0.000311   0.006313
    22  H   -0.000268   0.000104   0.000006   0.001228  -0.000613   0.000606
    23  H   -0.000138   0.000103   0.000476  -0.000753  -0.000046   0.000036
    24  H   -0.000031   0.000219  -0.001937   0.000011  -0.000016   0.000018
    25  H    0.000002   0.000005  -0.000032  -0.000099   0.000003  -0.000008
    26  H   -0.000001  -0.000003   0.000013  -0.000012   0.000000  -0.000001
    27  H    0.000000   0.000000  -0.000001   0.000000   0.000000   0.000000
    28  H    0.000000   0.000000   0.000000   0.000000   0.000000   0.000000
    29  H    0.000000   0.000000   0.000000   0.000000   0.000000   0.000000
    30  H   -0.000005  -0.000016   0.000040   0.000001   0.000000   0.000003
    31  H    0.000000   0.000000   0.000000   0.000000   0.000000   0.000000
    32  H    0.000000   0.000001  -0.000005   0.000000   0.000000   0.000000
    33  H   -0.000002   0.000004   0.000000  -0.000012   0.000085  -0.001036
    34  H    0.000000   0.000000   0.000000   0.000000   0.000000  -0.000025
    35  H    0.000000   0.000000   0.000000  -0.000004  -0.000001   0.000002
    36  H    0.000000   0.000001  -0.000002   0.000000   0.000001  -0.000023
    37  H    0.477707  -0.020739  -0.023691   0.000428   0.005626  -0.000065
    38  H   -0.020739   0.467340  -0.018717  -0.000092   0.000066   0.001770
    39  H   -0.023691  -0.018717   0.456309   0.000523  -0.000307  -0.000259
    40  H    0.000428  -0.000092   0.000523   0.399148  -0.000254  -0.000277
    41  H    0.005626   0.000066  -0.000307  -0.000254   0.479352  -0.031290
    42  H   -0.000065   0.001770  -0.000259  -0.000277  -0.031290   0.488287
    43  H    0.000044   0.000089   0.000027  -0.000790   0.004311  -0.007501
              43
     1  C    0.005747
     2  C   -0.002777
     3  C   -0.003141
     4  C    0.111622
     5  C    0.006785
     6  C   -0.001792
     7  C    0.002045
     8  C    0.000801
     9  C   -0.000466
    10  C   -0.015130
    11  O   -0.000002
    12  C   -0.000010
    13  C    0.003452
    14  O    0.000029
    15  C   -0.119655
    16  C   -0.007620
    17  O   -0.001032
    18  C    0.030443
    19  O    0.304691
    20  H    0.000046
    21  H   -0.000920
    22  H   -0.002091
    23  H    0.000006
    24  H    0.000014
    25  H    0.000047
    26  H    0.000000
    27  H   -0.000001
    28  H    0.000000
    29  H   -0.000001
    30  H    0.000000
    31  H    0.000000
    32  H    0.000000
    33  H    0.002905
    34  H   -0.000011
    35  H   -0.000182
    36  H   -0.000018
    37  H    0.000044
    38  H    0.000089
    39  H    0.000027
    40  H   -0.000790
    41  H    0.004311
    42  H   -0.007501
    43  H    0.357996
 Mulliken charges:
               1
     1  C    0.383823
     2  C    0.120225
     3  C   -0.863671
     4  C   -0.185956
     5  C   -0.410145
     6  C   -0.908371
     7  C    0.244648
     8  C    0.337163
     9  C   -0.746964
    10  C    0.438841
    11  O   -0.423734
    12  C   -0.937091
    13  C   -0.739817
    14  O   -0.279931
    15  C    0.530308
    16  C   -0.554457
    17  O   -0.286579
    18  C   -0.649264
    19  O   -0.369998
    20  H    0.258474
    21  H    0.186929
    22  H    0.196828
    23  H    0.200228
    24  H    0.200808
    25  H    0.202376
    26  H    0.199644
    27  H    0.192982
    28  H    0.262302
    29  H    0.243581
    30  H    0.196417
    31  H    0.188451
    32  H    0.188737
    33  H    0.207046
    34  H    0.210975
    35  H    0.207165
    36  H    0.292545
    37  H    0.196256
    38  H    0.204837
    39  H    0.217044
    40  H    0.293238
    41  H    0.211540
    42  H    0.210525
    43  H    0.332041
 Sum of Mulliken charges =   0.00000
 Mulliken charges with hydrogens summed into heavy atoms:
               1
     1  C    0.383823
     2  C    0.120225
     3  C   -0.418268
     4  C    0.010872
     5  C   -0.009108
     6  C   -0.506350
     7  C    0.437629
     8  C    0.337163
     9  C   -0.241081
    10  C    0.438841
    11  O   -0.423734
    12  C   -0.363486
    13  C   -0.114630
    14  O    0.012613
    15  C    0.530308
    16  C    0.063680
    17  O    0.006659
    18  C   -0.227199
    19  O   -0.037957
 Electronic spatial extent (au):  <R**2>=           5355.2880
 Charge=              0.0000 electrons
 Dipole moment (field-independent basis, Debye):
    X=              1.1938    Y=             -1.8136    Z=              3.3819  Tot=              4.0189
 Quadrupole moment (field-independent basis, Debye-Ang):
   XX=           -154.7328   YY=           -121.7127   ZZ=           -111.8470
   XY=              6.0546   XZ=             -2.2735   YZ=              4.5504
 Traceless Quadrupole moment (field-independent basis, Debye-Ang):
   XX=            -25.3019   YY=              7.7181   ZZ=             17.5838
   XY=              6.0546   XZ=             -2.2735   YZ=              4.5504
 Octapole moment (field-independent basis, Debye-Ang**2):
  XXX=             55.4044  YYY=             18.4870  ZZZ=              6.2148  XYY=            -10.6548
  XXY=            -55.9842  XXZ=             74.5690  XZZ=              3.2378  YZZ=             -4.9335
  YYZ=            -11.0284  XYZ=            -16.7615
 Hexadecapole moment (field-independent basis, Debye-Ang**3):
 XXXX=          -5041.6440 YYYY=          -2171.6014 ZZZZ=           -646.5162 XXXY=            125.7748
 XXXZ=            -98.7034 YYYX=             -1.2746 YYYZ=             39.1439 ZZZX=            -65.2790
 ZZZY=            -23.4130 XXYY=          -1135.3329 XXZZ=           -821.0968 YYZZ=           -492.7356
 XXYZ=             -5.2927 YYXZ=             46.9133 ZZXY=             37.8400
 N-N= 1.608524074972D+03 E-N=-5.284964426600D+03  KE= 8.827857629151D+02
 1\1\GINC-SNODE43\SP\RmPW1PW91\6-311+G(d,p)\C15H24O4\ROOT\25-Jan-2024\0
 \\# nmr=giao mpw1pw91/6-311+g(d,p) scrf(smd,solvent=methanol,read) gue
 ss=read geom=check\\NMR calculation\\0,1\C,0,-1.7600694776,0.625736056
 9,-0.1326875857\C,0,-0.9717571848,-0.38058364,0.3155880738\C,0,0.43246
 96687,-0.2855923223,0.8421285491\C,0,1.4297143171,0.4206292748,-0.1126
 063069\C,0,1.1817728014,1.9427157166,-0.1782242282\C,0,-0.0852541302,2
 .3812007511,-0.932861159\C,0,-1.4527188037,2.0958932885,-0.274158067\C
 ,0,-3.0869145521,0.0858545253,-0.4779982663\C,0,-3.1267470803,-1.38944
 9911,-0.1193761245\C,0,-1.666320838,-1.7448403223,0.2364148372\O,0,-4.
 0220154985,0.7221798985,-0.9654215956\C,0,-1.6391293344,2.8318797712,1
 .0687381372\C,0,-1.0151720871,-2.6440021364,-0.8193039363\O,0,-1.54210
 6881,-2.4628081004,1.4749693176\C,0,2.9225939012,0.0921039792,0.231057
 9905\C,0,3.3542065224,0.6050646396,1.6041539274\O,0,3.7716725743,0.747
 7579558,-0.7356985334\C,0,3.2425395993,-1.4137662541,0.1238558402\O,0,
 3.0638355288,-1.9080139713,-1.2087568461\H,0,0.4109423709,0.2619128492
 ,1.7952884261\H,0,0.7704647263,-1.2950330308,1.0872605961\H,0,1.268755
 7208,0.0193270457,-1.1241151749\H,0,2.0382552524,2.4010891908,-0.68359
 52108\H,0,1.165817323,2.3568075732,0.8385991287\H,0,-0.0791124261,1.92
 80042141,-1.9341893389\H,0,-0.0244021978,3.4670810876,-1.0892085318\H,
 0,-2.2130414875,2.4969332688,-0.9576748335\H,0,-3.7762641976,-1.525347
 2027,0.754344153\H,0,-3.5489803905,-1.9833685048,-0.9365916093\H,0,-0.
 9649386876,2.4523212437,1.8441801958\H,0,-2.6661637553,2.7151814552,1.
 4344343997\H,0,-1.4452526452,3.9051253768,0.9484131565\H,0,0.046189437
 2,-2.8047578648,-0.6010469831\H,0,-1.5125938708,-3.620531988,-0.826064
 6628\H,0,-1.105611021,-2.1998483666,-1.8155971908\H,0,-1.9360830617,-1
 .9181677206,2.178903801\H,0,4.405317589,0.3548017566,1.7875145306\H,0,
 2.7529980849,0.1582469345,2.4028247643\H,0,3.2530343676,1.6930319544,1
 .6672086753\H,0,3.6762340511,0.2289421025,-1.5563935209\H,0,4.30640262
 25,-1.5458078295,0.3455279974\H,0,2.6740836088,-2.0126046721,0.8436797
 903\H,0,2.1131495409,-2.0439980727,-1.355716582\\Version=ES64L-G09RevD
 .01\State=1-A\HF=-887.019915\RMSD=1.579e-09\Dipole=0.4338801,-0.732402
 2,1.3324592\Quadrupole=-18.6158684,5.554156,13.0617124,4.7596355,-2.23
 87597,3.4272595\PG=C01 [X(C15H24O4)]\\@


 THE TRULY SUCCESSFUL PERFORMANCE OF RESEARCHES IN
 INORGANIC CHEMISTRY IS POSSIBLE ONLY TO ONE WHO IS NOT
 ONLY A THEORETICAL CHEMIST, BUT ALSO AN ACCOMPLISHED
 ANALYST AND, MOREOVER, NOT MERELY A PRACTICALLY TRAINED,
 MECHANICAL WORKER, BUT A THINKING CREATIVE ARTIST.
   --  CLEMENS WINKLER, BER. 33, 1697(1900)
 Job cpu time:       0 days  1 hours  8 minutes 19.1 seconds.
 File lengths (MBytes):  RWF=    324 Int=      0 D2E=      0 Chk=    481 Scr=      1
 Normal termination of Gaussian 09 at Thu Jan 25 17:58:26 2024.
