# Supplementary material for: New patchoulol- and guaiane-type sesquiterpenoids from Sanguisorba officinalis with anti-melanogenic activity
Source: Nat Prod Bioprospect. 2026 May 12;16(1):63. doi: 10.1007/s13659-026-00616-0 (PMC13161421; doi:10.1007/s13659-026-00616-0)
Supplement: Supplementary file 2 — Additional file 2. It includes the calculated NMR data of compound 11. [file 13659_2026_616_MOESM2_ESM.zip › New folder/11S-nmr-43.log]

 Entering Gaussian System, Link 0=/gpfs/home/zhengshan/software/Gaussian/g09/g09
 Input=DY-202A-7R_43-2.gjf
 Output=DY-202A-7R_43-2.log
 Initial command:
 /gpfs/home/zhengshan/software/Gaussian/g09/l1.exe "/gpfs/home/zhengshan/software/Gaussian/g09/scratch/zhengshan/%J/Gau-218470.inp" -scrdir="/gpfs/home/zhengshan/software/Gaussian/g09/scratch/zhengshan/%J/"
 Entering Link 1 = /gpfs/home/zhengshan/software/Gaussian/g09/l1.exe PID=    218472.
  
 Copyright (c) 1988,1990,1992,1993,1995,1998,2003,2009,2013,
            Gaussian, Inc.  All Rights Reserved.
  
 This is part of the Gaussian(R) 09 program.  It is based on
 the Gaussian(R) 03 system (copyright 2003, Gaussian, Inc.),
 the Gaussian(R) 98 system (copyright 1998, Gaussian, Inc.),
 the Gaussian(R) 94 system (copyright 1995, Gaussian, Inc.),
 the Gaussian 92(TM) system (copyright 1992, Gaussian, Inc.),
 the Gaussian 90(TM) system (copyright 1990, Gaussian, Inc.),
 the Gaussian 88(TM) system (copyright 1988, Gaussian, Inc.),
 the Gaussian 86(TM) system (copyright 1986, Carnegie Mellon
 University), and the Gaussian 82(TM) system (copyright 1983,
 Carnegie Mellon University). Gaussian is a federally registered
 trademark of Gaussian, Inc.
  
 This software contains proprietary and confidential information,
 including trade secrets, belonging to Gaussian, Inc.
  
 This software is provided under written license and may be
 used, copied, transmitted, or stored only in accord with that
 written license.
  
 The following legend is applicable only to US Government
 contracts under FAR:
  
                    RESTRICTED RIGHTS LEGEND
  
 Use, reproduction and disclosure by the US Government is
 subject to restrictions as set forth in subparagraphs (a)
 and (c) of the Commercial Computer Software - Restricted
 Rights clause in FAR 52.227-19.
  
 Gaussian, Inc.
 340 Quinnipiac St., Bldg. 40, Wallingford CT 06492
  
  
 ---------------------------------------------------------------
 Warning -- This program may not be used in any manner that
 competes with the business of Gaussian, Inc. or will provide
 assistance to any competitor of Gaussian, Inc.  The licensee
 of this program is prohibited from giving any competitor of
 Gaussian, Inc. access to this program.  By using this program,
 the user acknowledges that Gaussian, Inc. is engaged in the
 business of creating and licensing software in the field of
 computational chemistry and represents and warrants to the
 licensee that it is not a competitor of Gaussian, Inc. and that
 it will not use this program in any manner prohibited above.
 ---------------------------------------------------------------
  

 Cite this work as:
 Gaussian 09, Revision D.01,
 M. J. Frisch, G. W. Trucks, H. B. Schlegel, G. E. Scuseria, 
 M. A. Robb, J. R. Cheeseman, G. Scalmani, V. Barone, B. Mennucci, 
 G. A. Petersson, H. Nakatsuji, M. Caricato, X. Li, H. P. Hratchian, 
 A. F. Izmaylov, J. Bloino, G. Zheng, J. L. Sonnenberg, M. Hada, 
 M. Ehara, K. Toyota, R. Fukuda, J. Hasegawa, M. Ishida, T. Nakajima, 
 Y. Honda, O. Kitao, H. Nakai, T. Vreven, J. A. Montgomery, Jr., 
 J. E. Peralta, F. Ogliaro, M. Bearpark, J. J. Heyd, E. Brothers, 
 K. N. Kudin, V. N. Staroverov, T. Keith, R. Kobayashi, J. Normand, 
 K. Raghavachari, A. Rendell, J. C. Burant, S. S. Iyengar, J. Tomasi, 
 M. Cossi, N. Rega, J. M. Millam, M. Klene, J. E. Knox, J. B. Cross, 
 V. Bakken, C. Adamo, J. Jaramillo, R. Gomperts, R. E. Stratmann, 
 O. Yazyev, A. J. Austin, R. Cammi, C. Pomelli, J. W. Ochterski, 
 R. L. Martin, K. Morokuma, V. G. Zakrzewski, G. A. Voth, 
 P. Salvador, J. J. Dannenberg, S. Dapprich, A. D. Daniels, 
 O. Farkas, J. B. Foresman, J. V. Ortiz, J. Cioslowski, 
 and D. J. Fox, Gaussian, Inc., Wallingford CT, 2013.
 
 ******************************************
 Gaussian 09:  ES64L-G09RevD.01 24-Apr-2013
                25-Jan-2024 
 ******************************************
 %chk=DY-202A-7R_43.chk
 %mem=16GB
 %nprocshared=4
 Will use up to    4 processors via shared memory.
 ----------------------------------------------------------------------
 # nmr=giao mpw1pw91/6-311+g(d,p) scrf(smd,solvent=methanol,read) guess
 =read geom=check
 ----------------------------------------------------------------------
 1/29=2,38=1,40=2/1;
 2/12=2,40=1/2;
 3/5=4,6=6,7=111,11=2,14=-4,16=1,25=1,30=1,70=32203,72=3,74=-7,116=-2/1,2,8,3;
 4/5=1/1;
 5/5=2,38=6,53=3/2;
 8/6=1,10=90,11=11/1;
 10/13=100,45=16/2;
 6/7=2,8=2,9=2,10=2,28=1/1;
 99/9=1/99;
 ---------------
 NMR calculation
 ---------------
 Structure from the checkpoint file:  "DY-202A-7R_43.chk"
 Charge =  0 Multiplicity = 1
 Redundant internal coordinates found in file.
 C,0,-1.8540357508,0.5527931083,-0.1315101233
 C,0,-1.0316081296,-0.4712715051,0.2023399107
 C,0,0.4029099583,-0.4116018473,0.6487693833
 C,0,1.3510427281,0.4307867714,-0.2411702819
 C,0,1.0503423608,1.9412472608,-0.1546887468
 C,0,-0.235561399,2.3984968373,-0.8636177858
 C,0,-1.5845444828,2.0348187075,-0.2105936363
 C,0,-3.206207033,0.0245513481,-0.3883412428
 C,0,-3.2200465709,-1.4632371862,-0.0893326631
 C,0,-1.7345975146,-1.832445658,0.1147301852
 O,0,-4.1776824482,0.6813164469,-0.7648834878
 C,0,-1.7844827466,2.7013075969,1.1667288991
 C,0,-1.1860210038,-2.6761617348,-1.0401376861
 O,0,-1.5010373527,-2.6134579121,1.2977254258
 C,0,2.8528968756,0.1226892969,0.0582697919
 C,0,3.2951424023,0.4996466905,1.4742589296
 O,0,3.6655141404,0.8360225988,-0.9117399445
 C,0,3.1949191617,-1.3528973067,-0.2463531413
 O,0,4.6048668171,-1.5662002237,-0.2348576443
 H,0,0.4215046111,-0.0025599473,1.6694908604
 H,0,0.7688912205,-1.4374037952,0.7372478149
 H,0,1.1990266153,0.1217864423,-1.2855371699
 H,0,1.8808342303,2.4812569566,-0.6236651676
 H,0,1.0320492713,2.2566332228,0.8967782158
 H,0,-0.2281868728,2.0123405756,-1.8926496386
 H,0,-0.2047484258,3.4934345645,-0.948115959
 H,0,-2.363785329,2.443875056,-0.8680103202
 H,0,-3.784650633,-1.6326130882,0.8362025527
 H,0,-3.7201549925,-2.023535445,-0.8860419448
 H,0,-1.084385593,2.3170739563,1.916783322
 H,0,-2.8008053681,2.5233556168,1.5373428316
 H,0,-1.6388640967,3.7861845589,1.0920425701
 H,0,-0.1107753129,-2.8510233024,-0.9285968623
 H,0,-1.6912154102,-3.648564939,-1.0535666188
 H,0,-1.3610553148,-2.179566468,-1.9996048457
 H,0,-1.8338206489,-2.1094124997,2.0605544844
 H,0,4.3393332963,0.2088706889,1.6279035543
 H,0,2.6875015018,-0.0082645141,2.2303118369
 H,0,3.2120241599,1.5794353253,1.6434481444
 H,0,3.9436058582,1.6803968463,-0.5213091128
 H,0,2.7735367115,-2.0270406591,0.5026828332
 H,0,2.7749180253,-1.6209229177,-1.2286885902
 H,0,4.9680124839,-0.8138395245,-0.7392989324
 Recover connectivity data from disk.
                          Input orientation:                          
 ---------------------------------------------------------------------
 Center     Atomic      Atomic             Coordinates (Angstroms)
 Number     Number       Type             X           Y           Z
 ---------------------------------------------------------------------
      1          6           0       -1.854036    0.552793   -0.131510
      2          6           0       -1.031608   -0.471272    0.202340
      3          6           0        0.402910   -0.411602    0.648769
      4          6           0        1.351043    0.430787   -0.241170
      5          6           0        1.050342    1.941247   -0.154689
      6          6           0       -0.235561    2.398497   -0.863618
      7          6           0       -1.584544    2.034819   -0.210594
      8          6           0       -3.206207    0.024551   -0.388341
      9          6           0       -3.220047   -1.463237   -0.089333
     10          6           0       -1.734598   -1.832446    0.114730
     11          8           0       -4.177682    0.681316   -0.764883
     12          6           0       -1.784483    2.701308    1.166729
     13          6           0       -1.186021   -2.676162   -1.040138
     14          8           0       -1.501037   -2.613458    1.297725
     15          6           0        2.852897    0.122689    0.058270
     16          6           0        3.295142    0.499647    1.474259
     17          8           0        3.665514    0.836023   -0.911740
     18          6           0        3.194919   -1.352897   -0.246353
     19          8           0        4.604867   -1.566200   -0.234858
     20          1           0        0.421505   -0.002560    1.669491
     21          1           0        0.768891   -1.437404    0.737248
     22          1           0        1.199027    0.121786   -1.285537
     23          1           0        1.880834    2.481257   -0.623665
     24          1           0        1.032049    2.256633    0.896778
     25          1           0       -0.228187    2.012341   -1.892650
     26          1           0       -0.204748    3.493435   -0.948116
     27          1           0       -2.363785    2.443875   -0.868010
     28          1           0       -3.784651   -1.632613    0.836203
     29          1           0       -3.720155   -2.023535   -0.886042
     30          1           0       -1.084386    2.317074    1.916783
     31          1           0       -2.800805    2.523356    1.537343
     32          1           0       -1.638864    3.786185    1.092043
     33          1           0       -0.110775   -2.851023   -0.928597
     34          1           0       -1.691215   -3.648565   -1.053567
     35          1           0       -1.361055   -2.179566   -1.999605
     36          1           0       -1.833821   -2.109412    2.060554
     37          1           0        4.339333    0.208871    1.627904
     38          1           0        2.687502   -0.008265    2.230312
     39          1           0        3.212024    1.579435    1.643448
     40          1           0        3.943606    1.680397   -0.521309
     41          1           0        2.773537   -2.027041    0.502683
     42          1           0        2.774918   -1.620923   -1.228689
     43          1           0        4.968012   -0.813840   -0.739299
 ---------------------------------------------------------------------
                    Distance matrix (angstroms):
                    1          2          3          4          5
     1  C    0.000000
     2  C    1.355194   0.000000
     3  C    2.575402   1.503563   0.000000
     4  C    3.209274   2.586008   1.549376   0.000000
     5  C    3.219279   3.206592   2.569166   1.542527   0.000000
     6  C    2.561652   3.163151   3.254476   2.603197   1.537923
     7  C    1.508403   2.599373   3.267025   3.345374   2.637140
     8  C    1.474235   2.307298   3.780417   4.577686   4.674027
     9  C    2.435599   2.420399   3.844027   4.950277   5.461777
    10  C    2.400888   1.534492   2.621628   3.843184   4.697790
    11  O    2.411849   3.487372   4.916779   5.559122   5.412209
    12  C    2.511250   3.400312   3.839684   4.119340   3.218706
    13  C    3.420233   2.535574   3.241194   4.090009   5.206324
    14  O    3.491771   2.451366   2.982336   4.446345   5.418891
    15  C    4.730351   3.932293   2.576159   1.562099   2.569379
    16  C    5.394011   4.613158   3.142740   2.593639   3.125829
    17  O    5.581613   5.001315   3.825747   2.443493   2.938328
    18  C    5.397851   4.340751   3.079383   2.565431   3.931794
    19  O    6.798400   5.758460   4.446385   3.817770   4.994323
    20  H    2.954675   2.117489   1.099788   2.168515   2.738878
    21  H    3.405197   2.112187   1.092722   2.187770   3.505717
    22  H    3.292223   2.746130   2.158668   1.099678   2.147408
    23  H    4.232073   4.228715   3.488837   2.152071   1.096023
    24  H    3.505700   3.490328   2.752599   2.174948   1.097901
    25  H    2.806292   3.347058   3.568276   2.778968   2.158749
    26  H    3.469058   4.210242   4.262464   3.507146   2.148037
    27  H    2.092479   3.379116   4.255464   4.271463   3.523880
    28  H    3.072416   3.054462   4.365966   5.638590   6.093562
    29  H    3.269432   3.289739   4.685471   5.670679   6.245961
    30  H    2.810792   3.273679   3.356424   3.761137   2.998217
    31  H    2.750374   3.725598   4.434786   4.977931   4.246547
    32  H    3.463842   4.391613   4.689002   4.687824   3.491413
    33  H    3.906440   2.791088   2.950040   3.657833   4.991291
    34  H    4.304429   3.479594   4.214408   5.153293   6.290479
    35  H    3.346430   2.806309   3.640214   4.154698   5.118560
    36  H    3.448608   2.603846   3.143034   4.679092   5.443670
    37  H    6.447607   5.598378   4.103550   3.531652   4.122648
    38  H    5.149616   4.261317   2.807724   2.843785   3.488426
    39  H    5.465294   4.928550   3.583956   2.886942   2.834973
    40  H    5.919128   5.468647   4.275754   2.891606   2.928042
    41  H    5.335932   4.121863   2.872430   2.935596   4.375939
    42  H    5.230302   4.226013   3.257872   2.685540   4.100816
    43  H    6.984084   6.082720   4.788391   3.857421   4.824978
                    6          7          8          9         10
     6  C    0.000000
     7  C    1.542225   0.000000
     8  C    3.832263   2.588930   0.000000
     9  C    4.941625   3.863414   1.517601   0.000000
    10  C    4.594034   3.883824   2.422221   1.544188   0.000000
    11  O    4.301020   2.977175   1.231620   2.443879   3.614054
    12  C    2.571606   1.543114   3.406548   4.580608   4.654472
    13  C    5.165916   4.800031   3.435090   2.551955   1.531833
    14  O    5.602903   4.887584   3.565041   2.490368   1.436666
    15  C    3.945599   4.839361   6.076334   6.278343   4.987068
    16  C    4.640816   5.385798   6.779568   6.981792   5.708350
    17  O    4.202622   5.430638   6.939235   7.305744   6.110284
    18  C    5.120759   5.858427   6.549194   6.417836   4.965932
    19  O    6.288395   7.160778   7.972887   7.826944   6.354676
    20  H    3.551542   3.421968   4.170815   4.299760   3.227156
    21  H    4.276193   4.300394   4.382427   4.073761   2.609797
    22  H    2.723870   3.544498   4.496721   4.844730   3.792878
    23  H    2.131562   3.518350   5.654093   6.470203   5.676672
    24  H    2.173926   2.849919   4.959490   5.734995   4.998650
    25  H    1.099126   2.160908   3.883665   4.927760   4.591430
    26  H    1.098626   2.139004   4.621174   5.864992   5.642258
    27  H    2.128712   1.098517   2.606316   4.074929   4.432671
    28  H    5.633407   4.402988   2.140163   1.097306   2.182470
    29  H    5.630032   4.635440   2.169449   1.094892   2.231703
    30  H    2.908223   2.203533   3.882188   4.782918   4.570414
    31  H    3.515776   2.184775   3.180665   4.326056   4.704639
    32  H    2.778407   2.183368   4.335664   5.608227   5.703798
    33  H    5.251405   5.153540   4.259402   3.506834   2.182391
    34  H    6.222698   5.746550   4.028586   2.835971   2.159882
    35  H    4.849316   4.583836   3.295283   2.760093   2.174957
    36  H    5.605931   4.732326   3.526235   2.638405   1.967940
    37  H    5.650823   6.465794   7.812451   7.930263   6.584019
    38  H    4.889703   5.327531   6.449358   6.511284   5.230515
    39  H    4.340747   5.162549   6.909379   7.323382   6.200563
    40  H    4.254208   5.548207   7.340254   7.834983   6.707205
    41  H    5.523299   6.000028   6.384379   6.049082   4.528979
    42  H    5.035077   5.779782   6.260002   6.104310   4.710122
    43  H    6.116514   7.164523   8.224593   8.239447   6.833148
                   11         12         13         14         15
    11  O    0.000000
    12  C    3.679524   0.000000
    13  C    4.505382   5.843423   0.000000
    14  O    4.719568   5.323930   2.359824   0.000000
    15  C    7.100612   5.420631   5.035169   5.289565   0.000000
    16  C    7.803196   5.544770   6.040594   5.720658   1.530589
    17  O    7.846097   6.123870   5.990769   6.593475   1.452622
    18  C    7.665648   6.574787   4.644756   5.101490   1.545034
    19  O    9.081048   7.810240   5.951040   6.381820   2.451055
    20  H    5.248465   3.525628   4.132115   3.263612   2.919484
    21  H    5.586946   4.881916   2.918099   2.617215   2.690350
    22  H    5.430760   4.644229   3.684723   4.630891   2.130987
    23  H    6.321816   4.085154   6.014817   6.409752   2.640603
    24  H    5.690698   2.864169   5.744906   5.504096   2.927849
    25  H    4.317638   3.500933   4.860687   5.761654   4.107304
    26  H    4.870912   2.756011   6.247822   6.634629   4.660894
    27  H    2.531298   2.131203   5.256570   5.568785   5.784434
    28  H    2.841165   4.784641   3.370834   2.527835   6.909653
    29  H    2.745949   5.503166   2.621355   3.168806   6.978755
    30  H    4.408574   1.095606   5.803974   4.986680   4.875612
    31  H    3.254097   1.096327   6.023779   5.304118   6.317848
    32  H    4.419726   1.097151   6.820057   6.404430   5.887767
    33  H    5.389245   6.166041   1.095067   2.635484   4.312798
    34  H    5.001373   6.727503   1.095888   2.576080   6.008951
    35  H    4.200307   5.833343   1.094450   3.328700   5.224234
    36  H    4.611394   4.893300   3.217940   0.972993   5.563878
    37  H    8.859356   6.627673   6.780221   6.494958   2.163486
    38  H    7.521799   5.335882   5.728673   5.020021   2.182263
    39  H    7.823966   5.143048   6.682405   6.317660   2.182630
    40  H    8.186135   6.058278   6.749952   7.168697   1.987966
    41  H    7.567124   6.601044   4.298808   4.387250   2.196620
    42  H    7.338534   6.723677   4.103428   5.064750   2.168531
    43  H    9.267140   7.847636   6.436682   7.016887   2.446818
                   16         17         18         19         20
    16  C    0.000000
    17  O    2.437891   0.000000
    18  C    2.530310   2.335716   0.000000
    19  O    2.983987   2.666689   1.426037   0.000000
    20  H    2.923717   4.229606   3.631212   4.855104   0.000000
    21  H    3.267613   4.034607   2.619203   3.959329   1.746004
    22  H    3.486109   2.594883   2.690387   3.943726   3.058136
    23  H    3.213772   2.444354   4.070617   4.894225   3.682058
    24  H    2.922683   3.496285   4.360443   5.353474   2.464509
    25  H    5.102761   4.184115   5.074719   6.237999   4.143763
    26  H    5.203835   4.694901   5.961304   7.017196   4.412033
    27  H    6.425707   6.240157   6.760261   8.064967   4.492415
    28  H    7.421396   8.040797   7.068562   8.457871   4.587285
    29  H    7.819966   7.919965   6.976905   8.362965   5.269576
    30  H    4.762262   5.723251   6.038236   7.216437   2.776609
    31  H    6.423391   7.117471   7.359050   8.643445   4.096461
    32  H    5.940694   6.391794   7.181011   8.330238   4.351224
    33  H    5.347988   5.277779   3.692892   4.936530   3.891931
    34  H    6.961417   6.987574   5.458571   6.681854   5.017169
    35  H    6.397350   5.961848   4.951179   6.251622   4.623758
    36  H    5.784219   6.910340   5.584117   6.857164   3.110989
    37  H    1.094757   2.701322   2.694743   2.586748   3.923750
    38  H    1.094905   3.397325   2.863456   3.490059   2.334372
    39  H    1.096119   2.699500   3.488584   3.919575   3.207863
    40  H    2.407689   0.970948   3.136400   3.325615   4.476287
    41  H    2.756843   3.315622   1.092285   2.027341   3.315421
    42  H    3.474676   2.632527   1.101463   2.083124   4.069041
    43  H    3.069785   2.109095   1.917665   0.975901   5.208760
                   21         22         23         24         25
    21  H    0.000000
    22  H    2.589932   0.000000
    23  H    4.294695   2.543627   0.000000
    24  H    3.706833   3.057442   1.755745   0.000000
    25  H    4.450984   2.445346   2.505628   3.070632   0.000000
    26  H    5.301093   3.667758   2.340818   2.542239   1.756796
    27  H    5.239737   4.273178   4.251811   3.831609   2.407673
    28  H    4.558798   5.693570   7.152123   6.191163   5.777608
    29  H    4.809382   5.381482   7.192571   6.639408   5.430966
    30  H    4.349947   4.504233   3.908115   2.350183   3.916340
    31  H    5.391707   5.452966   5.156499   3.895156   4.317910
    32  H    5.762729   5.209062   4.127319   3.084061   3.747655
    33  H    2.355243   3.268116   5.700237   5.543122   4.959384
    34  H    3.761433   4.756349   7.107677   6.789063   5.906807
    35  H    3.546525   3.515699   5.841775   5.813420   4.343606
    36  H    2.996138   5.037136   6.486751   5.350695   5.932515
    37  H    4.031320   4.284536   4.034541   3.958030   6.042271
    38  H    2.820061   3.820166   3.872159   3.106219   5.439016
    39  H    3.986404   3.841335   2.779416   2.401750   4.952418
    40  H    4.624225   3.247465   2.215148   3.289404   4.403932
    41  H    2.102688   3.208469   4.731842   4.640900   5.573559
    42  H    2.814734   2.350256   4.241853   4.752961   4.760261
    43  H    4.494624   3.921610   4.516824   5.253224   6.026442
                   26         27         28         29         30
    26  H    0.000000
    27  H    2.401964   0.000000
    28  H    6.501989   4.641223   0.000000
    29  H    6.542086   4.668814   1.767231   0.000000
    30  H    3.219508   3.067249   4.905009   5.800345   0.000000
    31  H    3.722643   2.446023   4.328005   5.233757   1.769922
    32  H    2.510904   2.483770   5.833800   6.480543   1.773677
    33  H    6.345184   5.754622   4.253986   3.703265   5.979409
    34  H    7.295811   6.132259   3.466664   2.604876   6.691791
    35  H    5.884353   4.864379   3.770249   2.613373   5.969457
    36  H    6.564897   5.439649   2.352044   3.499723   4.491782
    37  H    6.170325   7.493773   8.367614   8.732635   5.826208
    38  H    5.543411   6.413118   6.816950   7.404798   4.442143
    39  H    4.696161   6.176110   7.740953   8.211871   4.367832
    40  H    4.547319   6.362883   8.517325   8.519705   5.624087
    41  H    6.438218   6.946939   6.578498   6.640527   5.979513
    42  H    5.925689   6.561931   6.876907   6.516554   6.347916
    43  H    6.734513   8.023997   8.930941   8.773206   7.313612
                   31         32         33         34         35
    31  H    0.000000
    32  H    1.772889   0.000000
    33  H    6.496235   7.104264   0.000000
    34  H    6.785028   7.738338   1.774678   0.000000
    35  H    6.058082   6.725002   1.777952   1.778187   0.000000
    36  H    4.761444   5.977800   3.529008   3.476647   4.088193
    37  H    7.506439   6.987358   5.975124   7.644450   7.166441
    38  H    6.083652   5.866084   5.088255   6.573341   6.244803
    39  H    6.087394   5.357696   6.106175   7.658174   6.950898
    40  H    7.101810   6.180713   6.094067   7.773824   6.724887
    41  H    7.269795   7.321900   3.323667   4.998526   4.835241
    42  H    7.477611   7.355547   3.151258   4.907988   4.244134
    43  H    8.756398   8.256201   5.475403   7.244291   6.596263
                   36         37         38         39         40
    36  H    0.000000
    37  H    6.608287   0.000000
    38  H    4.988586   1.771607   0.000000
    39  H    6.264354   1.774687   1.772096   0.000000
    40  H    7.376133   2.634598   3.464216   2.287265   0.000000
    41  H    4.864308   2.952480   2.658489   3.807924   4.020288
    42  H    5.683152   3.735727   3.817459   4.322329   3.572804
    43  H    7.468777   2.654208   3.829918   3.806408   2.705207
                   41         42         43
    41  H    0.000000
    42  H    1.778365   0.000000
    43  H    2.798232   2.387582   0.000000
 Stoichiometry    C15H24O4
 Framework group  C1[X(C15H24O4)]
 Deg. of freedom   123
 Full point group                 C1      NOp   1
 Largest Abelian subgroup         C1      NOp   1
 Largest concise Abelian subgroup C1      NOp   1
                         Standard orientation:                         
 ---------------------------------------------------------------------
 Center     Atomic      Atomic             Coordinates (Angstroms)
 Number     Number       Type             X           Y           Z
 ---------------------------------------------------------------------
      1          6           0       -1.912549    0.551786   -0.113665
      2          6           0       -1.079282   -0.466512    0.210813
      3          6           0        0.359981   -0.396890    0.640203
      4          6           0        1.291762    0.451512   -0.261221
      5          6           0        0.981842    1.959934   -0.171760
      6          6           0       -0.315443    2.408108   -0.865587
      7          6           0       -1.654097    2.035572   -0.196498
      8          6           0       -3.264042    0.014250   -0.354266
      9          6           0       -3.264224   -1.473460   -0.054549
     10          6           0       -1.773987   -1.832472    0.132052
     11          8           0       -4.244351    0.664225   -0.719529
     12          6           0       -1.842245    2.701322    1.182842
     13          6           0       -1.233395   -2.672973   -1.028910
     14          8           0       -1.521133   -2.611334    1.312495
     15          6           0        2.799116    0.153765    0.020532
     16          6           0        3.255520    0.534372    1.431042
     17          8           0        3.595324    0.872157   -0.959303
     18          6           0        3.147535   -1.319603   -0.287558
     19          8           0        4.558938   -1.523315   -0.292676
     20          1           0        0.387876    0.012739    1.660477
     21          1           0        0.733952   -1.420140    0.724732
     22          1           0        1.129499    0.141004   -1.303597
     23          1           0        1.803033    2.505358   -0.650742
     24          1           0        0.973853    2.275673    0.879730
     25          1           0       -0.317625    2.021536   -1.894487
     26          1           0       -0.293079    3.503191   -0.950861
     27          1           0       -2.443830    2.439021   -0.844797
     28          1           0       -3.816667   -1.646242    0.877671
     29          1           0       -3.769906   -2.037511   -0.845067
     30          1           0       -1.130721    2.322200    1.924701
     31          1           0       -2.852875    2.516639    1.565532
     32          1           0       -1.704901    3.787129    1.106024
     33          1           0       -0.155740   -2.840473   -0.930042
     34          1           0       -1.732088   -3.648793   -1.035986
     35          1           0       -1.423148   -2.178021   -1.986426
     36          1           0       -1.848283   -2.109210    2.079020
     37          1           0        4.303409    0.250769    1.572423
     38          1           0        2.660339    0.022692    2.194430
     39          1           0        3.167069    1.613648    1.600793
     40          1           0        3.872270    1.718581   -0.572513
     41          1           0        2.739643   -1.996249    0.466672
     42          1           0        2.717767   -1.590930   -1.264749
     43          1           0        4.910962   -0.768737   -0.801668
 ---------------------------------------------------------------------
 Rotational constants (GHZ):      0.5699060      0.2523692      0.1979378
 Standard basis: 6-311+G(d,p) (5D, 7F)
 There are   581 symmetry adapted cartesian basis functions of A   symmetry.
 There are   562 symmetry adapted basis functions of A   symmetry.
   562 basis functions,   876 primitive gaussians,   581 cartesian basis functions
    73 alpha electrons       73 beta electrons
       nuclear repulsion energy      1592.0649794881 Hartrees.
 NAtoms=   43 NActive=   43 NUniq=   43 SFac= 1.00D+00 NAtFMM=   60 NAOKFM=F Big=F
 Integral buffers will be    131072 words long.
 Raffenetti 2 integral format.
 Two-electron integral symmetry is turned on.
 Using the following non-standard input for PCM:
 --- end of non-standard input.
 ------------------------------------------------------------------------------
 Polarizable Continuum Model (PCM)
 =================================
 Model                : PCM (using non-symmetric T matrix).
 Atomic radii         : SMD-Coulomb.
 Polarization charges : Total charges.
 Charge compensation  : None.
 Solution method      : On-the-fly selection.
 Cavity type          : VdW (van der Waals Surface) (Alpha=1.000).
 Cavity algorithm     : GePol (No added spheres)
                        Default sphere list used, NSphG=   43.
                        Lebedev-Laikov grids with approx.  5.0 points / Ang**2.
                        Smoothing algorithm: Karplus/York (Gamma=1.0000).
                        Polarization charges: spherical gaussians, with
                                              point-specific exponents (IZeta= 3).
                        Self-potential: point-specific (ISelfS= 7).
                        Self-field    : sphere-specific E.n sum rule (ISelfD= 2).
 Solvent              : Methanol, Eps=  32.613000 Eps(inf)=   1.765709
 ------------------------------------------------------------------------------
 ------------------------------------------------------------------------------
 Atomic radii for non-electrostatic terms: SMD-CDS.
 ------------------------------------------------------------------------------
 Nuclear repulsion after PCM non-electrostatic terms =     1592.0667102169 Hartrees.
 One-electron integrals computed using PRISM.
 NBasis=   562 RedAO= T EigKep=  1.62D-06  NBF=   562
 NBsUse=   560 1.00D-06 EigRej=  8.78D-07 NBFU=   560
 Initial guess from the checkpoint file:  "DY-202A-7R_43.chk"
 B after Tr=     0.000000    0.000000    0.000000
         Rot=    1.000000    0.000000    0.000000    0.000000 Ang=   0.00 deg.
 Requested convergence on RMS density matrix=1.00D-08 within 128 cycles.
 Requested convergence on MAX density matrix=1.00D-06.
 Requested convergence on             energy=1.00D-06.
 No special actions if energy rises.
 Inv3:  Mode=1 IEnd=    21789075.
 Iteration    1 A*A^-1 deviation from unit magnitude is 7.99D-15 for   2680.
 Iteration    1 A*A^-1 deviation from orthogonality  is 3.35D-15 for   2680   2500.
 Iteration    1 A^-1*A deviation from unit magnitude is 8.10D-15 for   2680.
 Iteration    1 A^-1*A deviation from orthogonality  is 1.23D-10 for   2299   2213.
 Iteration    2 A*A^-1 deviation from unit magnitude is 4.00D-15 for    546.
 Iteration    2 A*A^-1 deviation from orthogonality  is 2.85D-15 for   1666    552.
 Iteration    2 A^-1*A deviation from unit magnitude is 1.11D-15 for     10.
 Iteration    2 A^-1*A deviation from orthogonality  is 4.18D-16 for   1749    637.
 Error on total polarization charges =  0.07136
 SCF Done:  E(RmPW1PW91) =  -887.019356163     A.U. after   13 cycles
            NFock= 13  Conv=0.30D-08     -V/T= 2.0048
 SMD-CDS (non-electrostatic) energy       (kcal/mol) =       1.09
 (included in total energy above)
 DoSCS=F DFT=T ScalE2(SS,OS)=  1.000000  1.000000
 Range of M.O.s used for correlation:     1   560
 NBasis=   562 NAE=    73 NBE=    73 NFC=     0 NFV=     0
 NROrb=    560 NOA=    73 NOB=    73 NVA=   487 NVB=   487

 **** Warning!!: The largest alpha MO coefficient is  0.11266122D+03

 NEqPCM:  Using equilibrium solvation (IEInf=0, Eps=  32.6130, EpsInf=   1.7657)
          Differentiating once with respect to magnetic field using GIAOs.
          Electric field/nuclear overlap derivatives assumed to be zero.
 FoFJK:  IHMeth= 1 ICntrl=    6127 DoSepK=F KAlg= 0 I1Cent=   0 FoldK=F
 IRaf=         1 NMat=   1 IRICut=       1 DoRegI=T DoRafI=F ISym2E= 0.
          There are     3 degrees of freedom in the 1st order CPHF.  IDoFFX=0 NUNeed=     3.
      3 vectors produced by pass  0 Test12= 1.19D-12 3.33D-08 XBig12= 2.93D+02 2.90D+00.
 AX will form     3 AO Fock derivatives at one time.
      3 vectors produced by pass  1 Test12= 1.19D-12 3.33D-08 XBig12= 7.72D-01 2.03D-01.
      3 vectors produced by pass  2 Test12= 1.19D-12 3.33D-08 XBig12= 4.44D-03 3.20D-02.
      3 vectors produced by pass  3 Test12= 1.19D-12 3.33D-08 XBig12= 3.88D-05 1.62D-03.
      3 vectors produced by pass  4 Test12= 1.19D-12 3.33D-08 XBig12= 1.96D-07 7.09D-05.
      3 vectors produced by pass  5 Test12= 1.19D-12 3.33D-08 XBig12= 6.87D-10 5.75D-06.
      3 vectors produced by pass  6 Test12= 1.19D-12 3.33D-08 XBig12= 2.16D-12 5.01D-07.
      1 vectors produced by pass  7 Test12= 1.19D-12 3.33D-08 XBig12= 1.36D-14 3.71D-08.
 InvSVY:  IOpt=1 It=  1 EMax= 3.55D-15
 Solved reduced A of dimension    22 with     3 vectors.
 Calculating GIAO nuclear magnetic shielding tensors.
 SCF GIAO Magnetic shielding tensor (ppm):
      1  C    Isotropic =    35.4012   Anisotropy =   139.7712
   XX=   -23.6931   YX=   -31.0369   ZX=   -35.5866
   XY=   -28.4055   YY=    10.2347   ZY=     7.5741
   XZ=   -34.5542   YZ=    -1.7834   ZZ=   119.6620
   Eigenvalues:   -46.1513    23.7729   128.5820
      2  C    Isotropic =    -5.8731   Anisotropy =   199.5769
   XX=   -65.1217   YX=   -42.9273   ZX=   -50.2633
   XY=   -37.5564   YY=   -60.1208   ZY=    -0.5602
   XZ=   -66.9186   YZ=    10.9468   ZZ=   107.6232
   Eigenvalues:  -110.7342   -34.0632   127.1782
      3  C    Isotropic =   154.8320   Anisotropy =    21.7124
   XX=   158.8351   YX=     6.4607   ZX=    -7.3084
   XY=     6.1711   YY=   144.7050   ZY=    -2.6129
   XZ=    -6.2123   YZ=    -7.4415   ZZ=   160.9558
   Eigenvalues:   141.9585   153.2305   169.3069
      4  C    Isotropic =   137.4868   Anisotropy =    27.0691
   XX=   149.1601   YX=    -7.1101   ZX=     7.5411
   XY=    -5.8581   YY=   126.3099   ZY=     0.3983
   XZ=    11.1553   YZ=    -2.2822   ZZ=   136.9905
   Eigenvalues:   124.3660   132.5616   155.5329
      5  C    Isotropic =   160.3002   Anisotropy =    22.2321
   XX=   155.8837   YX=    -4.4599   ZX=     3.8509
   XY=    -0.8897   YY=   174.3256   ZY=    -3.3540
   XZ=     1.2878   YZ=    -2.3232   ZZ=   150.6911
   Eigenvalues:   149.5228   156.2562   175.1215
      6  C    Isotropic =   152.0687   Anisotropy =    15.5971
   XX=   156.8393   YX=    -4.4673   ZX=    -8.1433
   XY=    -4.4952   YY=   149.2799   ZY=    -2.3763
   XZ=    -5.9626   YZ=     2.8143   ZZ=   150.0868
   Eigenvalues:   144.4169   149.3224   162.4667
      7  C    Isotropic =   156.1165   Anisotropy =    11.9259
   XX=   153.6225   YX=     2.2740   ZX=    -4.1805
   XY=     3.4481   YY=   156.6334   ZY=     1.6056
   XZ=   -11.6170   YZ=     2.7031   ZZ=   158.0936
   Eigenvalues:   146.3961   157.8863   164.0671
      8  C    Isotropic =   -30.1818   Anisotropy =   158.7446
   XX=   -75.3946   YX=   -13.0590   ZX=   -35.3300
   XY=   -18.5893   YY=   -78.4044   ZY=    27.1517
   XZ=   -29.2872   YZ=    23.8931   ZZ=    63.2536
   Eigenvalues:   -92.8741   -73.3192    75.6479
      9  C    Isotropic =   131.9027   Anisotropy =    32.6027
   XX=   139.5338   YX=   -16.9977   ZX=    -6.7065
   XY=   -11.9600   YY=   138.7565   ZY=    -1.4631
   XZ=     2.9015   YZ=    -4.0413   ZZ=   117.4179
   Eigenvalues:   116.1333   125.9370   153.6379
     10  C    Isotropic =   104.5799   Anisotropy =    37.7999
   XX=    98.4240   YX=     5.4906   ZX=    -0.2848
   XY=     4.8357   YY=   103.0301   ZY=   -19.0485
   XZ=     5.5300   YZ=   -24.1194   ZZ=   112.2858
   Eigenvalues:    83.4382   100.5218   129.7799
     11  O    Isotropic =  -162.1605   Anisotropy =   795.2835
   XX=  -472.8265   YX=   121.4706   ZX=  -230.9323
   XY=    83.3831   YY=  -301.3393   ZY=   155.5633
   XZ=  -187.2665   YZ=   168.2928   ZZ=   287.6843
   Eigenvalues:  -596.7586  -257.7514   368.0285
     12  C    Isotropic =   170.4934   Anisotropy =    29.4978
   XX=   154.2261   YX=    -0.2992   ZX=    -7.5010
   XY=     3.3677   YY=   179.1241   ZY=     8.9463
   XZ=   -11.0927   YZ=    12.3959   ZZ=   178.1300
   Eigenvalues:   150.1094   171.2122   190.1586
     13  C    Isotropic =   162.1913   Anisotropy =    37.8017
   XX=   149.5591   YX=    -9.2348   ZX=    -8.9221
   XY=   -10.8986   YY=   160.5353   ZY=    14.0571
   XZ=    -5.1580   YZ=    12.6718   ZZ=   176.4794
   Eigenvalues:   143.5559   155.6254   187.3924
     14  O    Isotropic =   251.8713   Anisotropy =    91.7371
   XX=   233.3875   YX=   -14.6211   ZX=   -27.6292
   XY=   -11.8138   YY=   214.2042   ZY=     9.4123
   XZ=   -11.9226   YZ=    -9.8640   ZZ=   308.0221
   Eigenvalues:   206.5513   236.0332   313.0293
     15  C    Isotropic =   106.1566   Anisotropy =    43.9387
   XX=   112.8149   YX=    11.5434   ZX=   -18.8869
   XY=     6.3244   YY=   100.9886   ZY=   -18.9529
   XZ=   -10.3186   YZ=   -20.9316   ZZ=   104.6665
   Eigenvalues:    82.3539   100.6670   135.4491
     16  C    Isotropic =   170.5737   Anisotropy =    32.2441
   XX=   154.2672   YX=     9.6304   ZX=     7.3652
   XY=     7.9386   YY=   165.8798   ZY=     2.6235
   XZ=    -0.6077   YZ=     0.1319   ZZ=   191.5741
   Eigenvalues:   149.4143   170.2370   192.0698
     17  O    Isotropic =   256.8326   Anisotropy =    87.2458
   XX=   211.5762   YX=    19.7193   ZX=    -0.8026
   XY=    28.0195   YY=   245.1680   ZY=    -3.2598
   XZ=   -16.5078   YZ=    -4.2933   ZZ=   313.7538
   Eigenvalues:   198.8758   256.6256   314.9965
     18  C    Isotropic =   116.5262   Anisotropy =    45.7187
   XX=   143.9171   YX=   -14.2549   ZX=     2.9039
   XY=    -7.5116   YY=   108.5483   ZY=    10.5409
   XZ=     3.7994   YZ=     8.6998   ZZ=    97.1131
   Eigenvalues:    90.2919   112.2812   147.0053
     19  O    Isotropic =   314.9329   Anisotropy =    56.1862
   XX=   312.6731   YX=    15.3932   ZX=    -8.8037
   XY=    32.4240   YY=   334.8142   ZY=   -13.6264
   XZ=     9.9217   YZ=   -13.5300   ZZ=   297.3114
   Eigenvalues:   288.4939   303.9145   352.3904
     20  H    Isotropic =    29.3991   Anisotropy =     4.2143
   XX=    29.4811   YX=     0.7017   ZX=    -1.0663
   XY=     0.7699   YY=    26.5839   ZY=    -0.0986
   XZ=     0.9749   YZ=     1.4045   ZZ=    32.1322
   Eigenvalues:    26.3358    29.6528    32.2086
     21  H    Isotropic =    29.0490   Anisotropy =     8.7369
   XX=    32.5386   YX=     1.9059   ZX=    -1.0271
   XY=     2.3813   YY=    32.5070   ZY=    -1.1095
   XZ=    -0.0725   YZ=    -2.3717   ZZ=    22.1015
   Eigenvalues:    21.8142    30.4593    34.8736
     22  H    Isotropic =    30.3981   Anisotropy =     2.7547
   XX=    30.9117   YX=    -0.7249   ZX=     0.8723
   XY=    -0.2664   YY=    29.1443   ZY=     1.9774
   XZ=    -0.7282   YZ=     1.6390   ZZ=    31.1383
   Eigenvalues:    28.0024    30.9574    32.2346
     23  H    Isotropic =    29.7645   Anisotropy =     7.4219
   XX=    33.9538   YX=     0.1743   ZX=    -1.4560
   XY=     1.1529   YY=    31.5375   ZY=    -3.2976
   XZ=    -1.4223   YZ=    -3.3986   ZZ=    23.8023
   Eigenvalues:    22.4449    32.1362    34.7124
     24  H    Isotropic =    29.9187   Anisotropy =     4.1848
   XX=    30.9442   YX=    -2.2382   ZX=     2.1579
   XY=    -1.8165   YY=    29.1105   ZY=     3.3823
   XZ=     1.0848   YZ=     3.1183   ZZ=    29.7014
   Eigenvalues:    25.0106    32.0369    32.7086
     25  H    Isotropic =    30.2696   Anisotropy =     7.1708
   XX=    29.7175   YX=    -0.8752   ZX=     0.1551
   XY=    -0.7662   YY=    26.1762   ZY=    -0.9875
   XZ=    -0.4138   YZ=    -1.2008   ZZ=    34.9151
   Eigenvalues:    25.8624    29.8962    35.0501
     26  H    Isotropic =    29.8539   Anisotropy =     9.9704
   XX=    29.2003   YX=    -0.6678   ZX=    -0.1239
   XY=    -0.8733   YY=    34.8663   ZY=    -3.9150
   XZ=    -0.5153   YZ=    -4.4162   ZZ=    25.4951
   Eigenvalues:    23.8496    29.2113    36.5009
     27  H    Isotropic =    28.8196   Anisotropy =     9.2601
   XX=    32.7985   YX=    -0.4568   ZX=     3.4925
   XY=    -1.6641   YY=    25.8773   ZY=    -1.3511
   XZ=     3.7281   YZ=    -1.7718   ZZ=    27.7832
   Eigenvalues:    24.8410    26.6249    34.9930
     28  H    Isotropic =    29.1393   Anisotropy =     6.6854
   XX=    32.1068   YX=     0.2287   ZX=    -2.6246
   XY=     0.0576   YY=    26.9429   ZY=    -0.6523
   XZ=    -2.6911   YZ=    -2.4266   ZZ=    28.3684
   Eigenvalues:    25.6191    28.2027    33.5963
     29  H    Isotropic =    28.9702   Anisotropy =     5.8233
   XX=    31.4883   YX=    -0.2771   ZX=     1.9819
   XY=     0.5868   YY=    28.1713   ZY=     2.0133
   XZ=     2.7700   YZ=     2.6719   ZZ=    27.2512
   Eigenvalues:    24.8337    29.2246    32.8525
     30  H    Isotropic =    30.4876   Anisotropy =     5.2525
   XX=    30.1049   YX=    -2.9056   ZX=     0.6770
   XY=    -2.1090   YY=    28.0290   ZY=     0.6493
   XZ=     2.5238   YZ=     1.2881   ZZ=    33.3288
   Eigenvalues:    25.9579    31.5157    33.9892
     31  H    Isotropic =    30.8448   Anisotropy =     9.3946
   XX=    33.8442   YX=    -0.7214   ZX=    -3.6948
   XY=     0.0026   YY=    28.2146   ZY=     1.5336
   XZ=    -5.0645   YZ=     2.6728   ZZ=    30.4757
   Eigenvalues:    26.1837    29.2429    37.1079
     32  H    Isotropic =    30.8422   Anisotropy =    11.3069
   XX=    27.3580   YX=    -1.4152   ZX=    -1.3314
   XY=    -0.8549   YY=    37.5099   ZY=     1.8778
   XZ=    -0.5869   YZ=     3.5866   ZZ=    27.6586
   Eigenvalues:    26.4221    27.7243    38.3801
     33  H    Isotropic =    30.1083   Anisotropy =     6.6666
   XX=    34.3518   YX=     0.0990   ZX=     0.1053
   XY=    -1.1994   YY=    29.3999   ZY=     2.1525
   XZ=    -1.4191   YZ=     3.4734   ZZ=    26.5732
   Eigenvalues:    24.8307    30.9414    34.5527
     34  H    Isotropic =    30.0882   Anisotropy =     9.7247
   XX=    28.3305   YX=     1.9060   ZX=     0.1106
   XY=     2.7585   YY=    34.7439   ZY=     2.4424
   XZ=     0.3771   YZ=     4.0357   ZZ=    27.1902
   Eigenvalues:    25.8227    27.8705    36.5714
     35  H    Isotropic =    30.8392   Anisotropy =     7.8371
   XX=    27.8704   YX=     0.1573   ZX=     0.3979
   XY=     0.0901   YY=    28.6467   ZY=    -0.0977
   XZ=     0.7495   YZ=     0.9108   ZZ=    36.0005
   Eigenvalues:    27.8189    28.6347    36.0640
     36  H    Isotropic =    29.9907   Anisotropy =    16.1469
   XX=    24.5670   YX=    -1.6526   ZX=    -4.8115
   XY=    -1.7578   YY=    26.5442   ZY=     2.2821
   XZ=    -4.3417   YZ=     2.5589   ZZ=    38.8610
   Eigenvalues:    22.9370    26.2799    40.7553
     37  H    Isotropic =    30.1482   Anisotropy =     8.1305
   XX=    33.5284   YX=    -1.8860   ZX=     2.9009
   XY=    -1.7802   YY=    27.1624   ZY=     1.5497
   XZ=     3.7628   YZ=     1.2596   ZZ=    29.7539
   Eigenvalues:    25.2823    29.5938    35.5686
     38  H    Isotropic =    30.5694   Anisotropy =     8.2154
   XX=    30.0170   YX=     1.2252   ZX=    -0.6433
   XY=     1.5566   YY=    26.7394   ZY=    -2.4277
   XZ=    -1.3615   YZ=    -2.8851   ZZ=    34.9517
   Eigenvalues:    25.6890    29.9728    36.0463
     39  H    Isotropic =    30.7284   Anisotropy =     7.3667
   XX=    29.0825   YX=     0.6026   ZX=     2.4153
   XY=    -0.5531   YY=    33.5138   ZY=     2.8662
   XZ=     2.1187   YZ=     3.8086   ZZ=    29.5889
   Eigenvalues:    26.2550    30.2907    35.6395
     40  H    Isotropic =    29.5409   Anisotropy =    16.1942
   XX=    27.7364   YX=     7.0436   ZX=    -1.4972
   XY=     6.3442   YY=    36.4805   ZY=     2.0736
   XZ=    -0.2712   YZ=     3.2329   ZZ=    24.4057
   Eigenvalues:    22.1168    26.1688    40.3370
     41  H    Isotropic =    27.7991   Anisotropy =     6.0196
   XX=    31.3396   YX=     0.6987   ZX=    -2.2410
   XY=    -0.5784   YY=    29.0733   ZY=    -1.1718
   XZ=    -1.4908   YZ=    -2.3486   ZZ=    22.9845
   Eigenvalues:    22.1630    29.4222    31.8122
     42  H    Isotropic =    28.1970   Anisotropy =     6.0577
   XX=    31.8319   YX=    -0.5608   ZX=     2.3376
   XY=    -0.8542   YY=    26.6857   ZY=     3.7350
   XZ=     0.7454   YZ=     3.8434   ZZ=    26.0735
   Eigenvalues:    22.3041    30.0515    32.2355
     43  H    Isotropic =    28.7604   Anisotropy =    15.1171
   XX=    30.0886   YX=     2.2871   ZX=    -5.6735
   XY=     0.4875   YY=    32.7551   ZY=    -7.5865
   XZ=    -6.8708   YZ=    -6.4170   ZZ=    23.4376
   Eigenvalues:    17.6271    29.8157    38.8385
 End of Minotr F.D. properties file   721 does not exist.
 End of Minotr F.D. properties file   722 does not exist.
 End of Minotr F.D. properties file   788 does not exist.

 **********************************************************************

            Population analysis using the SCF density.

 **********************************************************************

 Orbital symmetries:
       Occupied  (A) (A) (A) (A) (A) (A) (A) (A) (A) (A) (A) (A)
                 (A) (A) (A) (A) (A) (A) (A) (A) (A) (A) (A) (A)
                 (A) (A) (A) (A) (A) (A) (A) (A) (A) (A) (A) (A)
                 (A) (A) (A) (A) (A) (A) (A) (A) (A) (A) (A) (A)
                 (A) (A) (A) (A) (A) (A) (A) (A) (A) (A) (A) (A)
                 (A) (A) (A) (A) (A) (A) (A) (A) (A) (A) (A) (A)
                 (A)
       Virtual   (A) (A) (A) (A) (A) (A) (A) (A) (A) (A) (A) (A)
                 (A) (A) (A) (A) (A) (A) (A) (A) (A) (A) (A) (A)
                 (A) (A) (A) (A) (A) (A) (A) (A) (A) (A) (A) (A)
                 (A) (A) (A) (A) (A) (A) (A) (A) (A) (A) (A) (A)
                 (A) (A) (A) (A) (A) (A) (A) (A) (A) (A) (A) (A)
                 (A) (A) (A) (A) (A) (A) (A) (A) (A) (A) (A) (A)
                 (A) (A) (A) (A) (A) (A) (A) (A) (A) (A) (A) (A)
                 (A) (A) (A) (A) (A) (A) (A) (A) (A) (A) (A) (A)
                 (A) (A) (A) (A) (A) (A) (A) (A) (A) (A) (A) (A)
                 (A) (A) (A) (A) (A) (A) (A) (A) (A) (A) (A) (A)
                 (A) (A) (A) (A) (A) (A) (A) (A) (A) (A) (A) (A)
                 (A) (A) (A) (A) (A) (A) (A) (A) (A) (A) (A) (A)
                 (A) (A) (A) (A) (A) (A) (A) (A) (A) (A) (A) (A)
                 (A) (A) (A) (A) (A) (A) (A) (A) (A) (A) (A) (A)
                 (A) (A) (A) (A) (A) (A) (A) (A) (A) (A) (A) (A)
                 (A) (A) (A) (A) (A) (A) (A) (A) (A) (A) (A) (A)
                 (A) (A) (A) (A) (A) (A) (A) (A) (A) (A) (A) (A)
                 (A) (A) (A) (A) (A) (A) (A) (A) (A) (A) (A) (A)
                 (A) (A) (A) (A) (A) (A) (A) (A) (A) (A) (A) (A)
                 (A) (A) (A) (A) (A) (A) (A) (A) (A) (A) (A) (A)
                 (A) (A) (A) (A) (A) (A) (A) (A) (A) (A) (A) (A)
                 (A) (A) (A) (A) (A) (A) (A) (A) (A) (A) (A) (A)
                 (A) (A) (A) (A) (A) (A) (A) (A) (A) (A) (A) (A)
                 (A) (A) (A) (A) (A) (A) (A) (A) (A) (A) (A) (A)
                 (A) (A) (A) (A) (A) (A) (A) (A) (A) (A) (A) (A)
                 (A) (A) (A) (A) (A) (A) (A) (A) (A) (A) (A) (A)
                 (A) (A) (A) (A) (A) (A) (A) (A) (A) (A) (A) (A)
                 (A) (A) (A) (A) (A) (A) (A) (A) (A) (A) (A) (A)
                 (A) (A) (A) (A) (A) (A) (A) (A) (A) (A) (A) (A)
                 (A) (A) (A) (A) (A) (A) (A) (A) (A) (A) (A) (A)
                 (A) (A) (A) (A) (A) (A) (A) (A) (A) (A) (A) (A)
                 (A) (A) (A) (A) (A) (A) (A) (A) (A) (A) (A) (A)
                 (A) (A) (A) (A) (A) (A) (A) (A) (A) (A) (A) (A)
                 (A) (A) (A) (A) (A) (A) (A) (A) (A) (A) (A) (A)
                 (A) (A) (A) (A) (A) (A) (A) (A) (A) (A) (A) (A)
                 (A) (A) (A) (A) (A) (A) (A) (A) (A) (A) (A) (A)
                 (A) (A) (A) (A) (A) (A) (A) (A) (A) (A) (A) (A)
                 (A) (A) (A) (A) (A) (A) (A) (A) (A) (A) (A) (A)
                 (A) (A) (A) (A) (A) (A) (A) (A) (A) (A) (A) (A)
                 (A) (A) (A) (A) (A) (A) (A) (A) (A) (A) (A) (A)
                 (A) (A) (A) (A) (A) (A) (A)
 The electronic state is 1-A.
 Alpha  occ. eigenvalues --  -19.22661 -19.22384 -19.21849 -19.21149 -10.32750
 Alpha  occ. eigenvalues --  -10.30805 -10.29750 -10.27296 -10.26654 -10.24451
 Alpha  occ. eigenvalues --  -10.24112 -10.24061 -10.23737 -10.23558 -10.22400
 Alpha  occ. eigenvalues --  -10.22212 -10.22147 -10.21813 -10.21672  -1.07339
 Alpha  occ. eigenvalues --   -1.06909  -1.06165  -1.03923  -0.88987  -0.84098
 Alpha  occ. eigenvalues --   -0.81992  -0.77376  -0.77010  -0.74920  -0.71336
 Alpha  occ. eigenvalues --   -0.70445  -0.68050  -0.65632  -0.62790  -0.60129
 Alpha  occ. eigenvalues --   -0.58123  -0.57013  -0.53927  -0.52171  -0.51717
 Alpha  occ. eigenvalues --   -0.50439  -0.49097  -0.48813  -0.48055  -0.46981
 Alpha  occ. eigenvalues --   -0.46008  -0.45306  -0.44705  -0.43544  -0.43057
 Alpha  occ. eigenvalues --   -0.42265  -0.41232  -0.40878  -0.40246  -0.39664
 Alpha  occ. eigenvalues --   -0.39491  -0.39036  -0.38635  -0.37931  -0.37432
 Alpha  occ. eigenvalues --   -0.36499  -0.36034  -0.35903  -0.34492  -0.34247
 Alpha  occ. eigenvalues --   -0.33397  -0.32679  -0.32025  -0.30662  -0.29929
 Alpha  occ. eigenvalues --   -0.28951  -0.27146  -0.26555
 Alpha virt. eigenvalues --   -0.05406   0.00523   0.01504   0.02080   0.02125
 Alpha virt. eigenvalues --    0.03395   0.03550   0.03961   0.04366   0.04494
 Alpha virt. eigenvalues --    0.05115   0.05565   0.06126   0.06317   0.06738
 Alpha virt. eigenvalues --    0.07003   0.07254   0.07566   0.08527   0.09023
 Alpha virt. eigenvalues --    0.09180   0.09441   0.09659   0.10267   0.10650
 Alpha virt. eigenvalues --    0.10937   0.11216   0.11945   0.12361   0.12741
 Alpha virt. eigenvalues --    0.12904   0.13374   0.13832   0.14133   0.14755
 Alpha virt. eigenvalues --    0.15257   0.15479   0.15981   0.16071   0.16243
 Alpha virt. eigenvalues --    0.16452   0.17065   0.17641   0.17810   0.18015
 Alpha virt. eigenvalues --    0.18153   0.18721   0.18919   0.19222   0.19399
 Alpha virt. eigenvalues --    0.19710   0.20192   0.20526   0.20848   0.20960
 Alpha virt. eigenvalues --    0.21254   0.21642   0.21736   0.21773   0.22415
 Alpha virt. eigenvalues --    0.22735   0.22985   0.23464   0.23554   0.23947
 Alpha virt. eigenvalues --    0.24381   0.24578   0.24827   0.25394   0.25664
 Alpha virt. eigenvalues --    0.26118   0.26315   0.26779   0.26904   0.27158
 Alpha virt. eigenvalues --    0.27346   0.27999   0.28100   0.28497   0.28600
 Alpha virt. eigenvalues --    0.29200   0.29573   0.29823   0.29913   0.30599
 Alpha virt. eigenvalues --    0.30657   0.30970   0.31843   0.31865   0.32249
 Alpha virt. eigenvalues --    0.32633   0.32915   0.33270   0.33696   0.33924
 Alpha virt. eigenvalues --    0.34614   0.35060   0.35475   0.35711   0.36491
 Alpha virt. eigenvalues --    0.36615   0.36945   0.37105   0.37579   0.37805
 Alpha virt. eigenvalues --    0.38294   0.39018   0.39264   0.39681   0.41055
 Alpha virt. eigenvalues --    0.41166   0.41651   0.42517   0.44010   0.44347
 Alpha virt. eigenvalues --    0.45234   0.45662   0.46440   0.47037   0.47645
 Alpha virt. eigenvalues --    0.47855   0.48856   0.49908   0.50401   0.51632
 Alpha virt. eigenvalues --    0.52042   0.52917   0.53097   0.54514   0.55276
 Alpha virt. eigenvalues --    0.56392   0.56998   0.57224   0.57338   0.58006
 Alpha virt. eigenvalues --    0.59132   0.60187   0.61041   0.61723   0.61763
 Alpha virt. eigenvalues --    0.62345   0.63014   0.63326   0.64285   0.64947
 Alpha virt. eigenvalues --    0.65761   0.66392   0.66794   0.67777   0.68061
 Alpha virt. eigenvalues --    0.68936   0.69420   0.70002   0.70351   0.70521
 Alpha virt. eigenvalues --    0.71503   0.72000   0.72259   0.72581   0.73224
 Alpha virt. eigenvalues --    0.73637   0.73954   0.74532   0.75038   0.75767
 Alpha virt. eigenvalues --    0.76312   0.76503   0.77293   0.77473   0.77752
 Alpha virt. eigenvalues --    0.78486   0.78798   0.79095   0.80138   0.80369
 Alpha virt. eigenvalues --    0.81347   0.81975   0.82905   0.83091   0.83622
 Alpha virt. eigenvalues --    0.84743   0.85535   0.87404   0.87961   0.88572
 Alpha virt. eigenvalues --    0.91008   0.92434   0.93616   0.93965   0.94887
 Alpha virt. eigenvalues --    0.97465   0.97953   0.98825   1.00438   1.02502
 Alpha virt. eigenvalues --    1.04117   1.04904   1.06159   1.07280   1.09475
 Alpha virt. eigenvalues --    1.10677   1.11764   1.12430   1.13283   1.14814
 Alpha virt. eigenvalues --    1.16103   1.17225   1.17892   1.19026   1.19419
 Alpha virt. eigenvalues --    1.20892   1.21395   1.22940   1.23462   1.23617
 Alpha virt. eigenvalues --    1.25346   1.25876   1.26213   1.26975   1.28266
 Alpha virt. eigenvalues --    1.29240   1.30271   1.31307   1.32689   1.33353
 Alpha virt. eigenvalues --    1.34457   1.35335   1.37328   1.38046   1.41096
 Alpha virt. eigenvalues --    1.42399   1.43456   1.44621   1.45880   1.46536
 Alpha virt. eigenvalues --    1.47384   1.48024   1.48919   1.49837   1.51402
 Alpha virt. eigenvalues --    1.51543   1.52080   1.52870   1.54066   1.54940
 Alpha virt. eigenvalues --    1.55399   1.55711   1.56409   1.57836   1.58264
 Alpha virt. eigenvalues --    1.59204   1.59752   1.60127   1.60752   1.61740
 Alpha virt. eigenvalues --    1.61895   1.62555   1.62991   1.63966   1.64810
 Alpha virt. eigenvalues --    1.65309   1.65958   1.66322   1.67709   1.68812
 Alpha virt. eigenvalues --    1.69049   1.69740   1.69882   1.71023   1.71446
 Alpha virt. eigenvalues --    1.72014   1.73534   1.73824   1.74250   1.74694
 Alpha virt. eigenvalues --    1.76101   1.76651   1.77078   1.78148   1.79259
 Alpha virt. eigenvalues --    1.79544   1.79713   1.80179   1.80915   1.82180
 Alpha virt. eigenvalues --    1.82791   1.83356   1.84419   1.85946   1.86807
 Alpha virt. eigenvalues --    1.86941   1.87523   1.88940   1.90998   1.91531
 Alpha virt. eigenvalues --    1.92926   1.93108   1.95372   1.95617   1.96776
 Alpha virt. eigenvalues --    1.97296   1.98849   2.00058   2.02713   2.03709
 Alpha virt. eigenvalues --    2.05832   2.06253   2.07874   2.08678   2.09731
 Alpha virt. eigenvalues --    2.11124   2.11726   2.12956   2.14750   2.14900
 Alpha virt. eigenvalues --    2.15589   2.16500   2.17770   2.18323   2.19750
 Alpha virt. eigenvalues --    2.21036   2.21228   2.23098   2.23488   2.24011
 Alpha virt. eigenvalues --    2.25985   2.26593   2.30157   2.31460   2.31931
 Alpha virt. eigenvalues --    2.33126   2.33463   2.34466   2.37199   2.39315
 Alpha virt. eigenvalues --    2.39585   2.40944   2.43386   2.44661   2.46865
 Alpha virt. eigenvalues --    2.47593   2.48356   2.50981   2.52045   2.52625
 Alpha virt. eigenvalues --    2.52987   2.53710   2.55383   2.55976   2.57343
 Alpha virt. eigenvalues --    2.57879   2.58433   2.59211   2.59821   2.60673
 Alpha virt. eigenvalues --    2.61934   2.63640   2.63857   2.66226   2.67075
 Alpha virt. eigenvalues --    2.67262   2.68108   2.68527   2.70623   2.70926
 Alpha virt. eigenvalues --    2.72108   2.72652   2.73430   2.74935   2.75442
 Alpha virt. eigenvalues --    2.77251   2.78045   2.78977   2.79682   2.79744
 Alpha virt. eigenvalues --    2.81311   2.83678   2.84142   2.87404   2.88048
 Alpha virt. eigenvalues --    2.88696   2.90283   2.90572   2.91507   2.93244
 Alpha virt. eigenvalues --    2.93722   2.94949   2.96428   2.98585   2.99089
 Alpha virt. eigenvalues --    3.00768   3.03504   3.03926   3.05450   3.07317
 Alpha virt. eigenvalues --    3.07865   3.08716   3.10197   3.11237   3.12950
 Alpha virt. eigenvalues --    3.13688   3.14978   3.16076   3.16781   3.18832
 Alpha virt. eigenvalues --    3.19817   3.20885   3.21512   3.22679   3.24374
 Alpha virt. eigenvalues --    3.28006   3.29276   3.30839   3.31850   3.34611
 Alpha virt. eigenvalues --    3.34840   3.38411   3.40425   3.41969   3.43134
 Alpha virt. eigenvalues --    3.48878   3.52459   3.61920   3.62547   3.65999
 Alpha virt. eigenvalues --    3.71533   3.79330   3.80495   3.81023   3.83029
 Alpha virt. eigenvalues --    3.84036   3.84623   3.85380   3.86716   3.86922
 Alpha virt. eigenvalues --    3.87696   3.90388   3.90838   3.93205   3.93451
 Alpha virt. eigenvalues --    3.93874   4.03028   4.05022   4.08550   4.13266
 Alpha virt. eigenvalues --    4.15689   4.17553   4.21396   4.26830   4.30665
 Alpha virt. eigenvalues --    4.32984   4.34336   4.38971   4.42501   4.46100
 Alpha virt. eigenvalues --    4.55347   5.11950   5.12554   5.18547   5.23487
 Alpha virt. eigenvalues --    5.26333   5.45133   5.46661   5.48354   5.65997
 Alpha virt. eigenvalues --    5.68993   5.70542   5.77942  23.72864  23.83754
 Alpha virt. eigenvalues --   23.86391  23.90937  23.94488  23.96220  23.99000
 Alpha virt. eigenvalues --   24.01223  24.02936  24.05102  24.06515  24.07835
 Alpha virt. eigenvalues --   24.08579  24.11851  24.27947  50.04356  50.05679
 Alpha virt. eigenvalues --   50.08141  50.13632
          Condensed to atoms (all electrons):
               1          2          3          4          5          6
     1  C   13.202250   2.593704  -1.437400   0.550374   0.680624  -0.912620
     2  C    2.593704  14.514089  -2.279561  -1.314627   0.241985   0.493887
     3  C   -1.437400  -2.279561  10.430179  -1.172649  -0.608719   0.435746
     4  C    0.550374  -1.314627  -1.172649  13.231584  -1.846588  -0.277414
     5  C    0.680624   0.241985  -0.608719  -1.846588   9.425132  -1.950244
     6  C   -0.912620   0.493887   0.435746  -0.277414  -1.950244  10.118135
     7  C   -3.726782  -1.621333   1.098465   0.491286  -0.453501  -1.175004
     8  C   -2.721593  -1.583838  -2.434570   0.017254   0.009589  -0.261263
     9  C    1.653475   3.556654   0.001909   0.262550   0.084207  -0.165153
    10  C   -3.563129  -8.523288   2.054117  -0.902741   0.150362   0.498545
    11  O    0.065192   0.082875   0.024955   0.007019  -0.000615   0.014888
    12  C   -0.486690  -0.096075   0.045680   0.029066  -0.303077  -0.034739
    13  C   -0.048393  -0.527062   0.181167  -0.183042  -0.067253   0.076740
    14  O    0.000075   0.300286  -0.251600   0.054928   0.004325  -0.007464
    15  C   -0.177082   0.087896  -0.255975  -3.391178   0.733869  -0.542349
    16  C   -0.060226  -0.091975  -0.145842   0.436802  -0.255098   0.147241
    17  O    0.009787   0.020844   0.046285  -0.209560  -0.098556   0.024540
    18  C    0.107095   0.235710   0.158788  -0.171460  -0.187618  -0.154180
    19  O    0.001243   0.003201   0.009541   0.071607   0.001844   0.000138
    20  H   -0.036096  -0.027218   0.486798  -0.009469  -0.037305  -0.028234
    21  H   -0.003971  -0.110141   0.396162  -0.035226   0.042015   0.002140
    22  H   -0.017397  -0.041334   0.007753   0.489908   0.000687  -0.062217
    23  H    0.002316   0.000988   0.039657  -0.160149   0.445567  -0.052218
    24  H   -0.012539  -0.032687  -0.025031   0.030210   0.476235  -0.079248
    25  H    0.004436  -0.025151  -0.009683   0.017198  -0.042772   0.445272
    26  H    0.037615   0.018719   0.003623   0.001372  -0.068696   0.470067
    27  H   -0.118411   0.010007   0.008181   0.011424  -0.021808  -0.046932
    28  H   -0.015222  -0.032081   0.005408   0.000713  -0.000053  -0.001037
    29  H    0.036546  -0.013579   0.008014  -0.002392  -0.000284   0.001499
    30  H   -0.082922  -0.008042   0.004000   0.029262  -0.009026  -0.063315
    31  H   -0.058375   0.006911   0.008968  -0.009046   0.002649   0.035528
    32  H    0.069706   0.016327   0.001065  -0.002480   0.003754   0.008014
    33  H   -0.017289  -0.075628   0.031949   0.004499  -0.001834   0.002372
    34  H    0.006664   0.088218  -0.000395   0.000449  -0.000036  -0.001245
    35  H   -0.008036  -0.051459  -0.000001  -0.000243   0.001139   0.001483
    36  H   -0.015149  -0.084827   0.044881   0.001489  -0.001959   0.001535
    37  H    0.001950   0.000055   0.003466   0.078738  -0.010403   0.001589
    38  H   -0.003629   0.011375   0.035405  -0.101583   0.011854  -0.005536
    39  H   -0.007500   0.003935  -0.005913  -0.068078   0.023822   0.014813
    40  H    0.001111   0.001775   0.009746  -0.011732   0.023079  -0.022360
    41  H    0.000851   0.015083   0.005490  -0.066993   0.002333   0.001366
    42  H    0.005290  -0.003192  -0.014083   0.120420   0.010485  -0.002883
    43  H   -0.000327  -0.000874   0.003654  -0.014229  -0.000112   0.001281
               7          8          9         10         11         12
     1  C   -3.726782  -2.721593   1.653475  -3.563129   0.065192  -0.486690
     2  C   -1.621333  -1.583838   3.556654  -8.523288   0.082875  -0.096075
     3  C    1.098465  -2.434570   0.001909   2.054117   0.024955   0.045680
     4  C    0.491286   0.017254   0.262550  -0.902741   0.007019   0.029066
     5  C   -0.453501   0.009589   0.084207   0.150362  -0.000615  -0.303077
     6  C   -1.175004  -0.261263  -0.165153   0.498545   0.014888  -0.034739
     7  C   11.250157  -0.395747  -0.535679  -0.119840  -0.059990   0.350050
     8  C   -0.395747  13.780797  -3.287377   2.145851   0.263929   0.091296
     9  C   -0.535679  -3.287377  12.528732  -7.024229  -0.035453  -0.144127
    10  C   -0.119840   2.145851  -7.024229  20.693331  -0.094631   0.120035
    11  O   -0.059990   0.263929  -0.035453  -0.094631   8.213264  -0.060594
    12  C    0.350050   0.091296  -0.144127   0.120035  -0.060594   6.232539
    13  C   -0.073053   0.252156  -0.990258   0.525450  -0.005581   0.007679
    14  O    0.012999   0.064359  -0.055255   0.141853  -0.001346  -0.007159
    15  C    0.382144  -0.184975   0.160805  -0.447635   0.000291  -0.040464
    16  C   -0.048013  -0.034392   0.005477  -0.080919   0.000154  -0.001256
    17  O   -0.000057   0.000478   0.000355  -0.008300   0.000000   0.000092
    18  C    0.046809   0.042436  -0.015042  -0.027332  -0.000138  -0.002457
    19  O   -0.000714   0.000215  -0.000152   0.000969   0.000000   0.000105
    20  H    0.014277  -0.004547  -0.000178   0.034260  -0.000043  -0.007610
    21  H   -0.000845   0.009404  -0.001398   0.066244   0.000039   0.000413
    22  H    0.015269  -0.009250   0.001862   0.003444  -0.000022  -0.000736
    23  H    0.032719   0.001249   0.000230  -0.001863  -0.000003  -0.002515
    24  H    0.015050   0.001150  -0.000667  -0.007133  -0.000001   0.009169
    25  H   -0.040116   0.016676   0.002048  -0.009181   0.000006   0.000893
    26  H   -0.108632  -0.003740   0.000456   0.004114   0.000090  -0.005411
    27  H    0.497274  -0.009578  -0.011627   0.020892   0.010980  -0.014871
    28  H    0.016812  -0.022949   0.429920  -0.018170  -0.003200   0.000497
    29  H    0.010931  -0.103388   0.451505  -0.064278  -0.001628  -0.000038
    30  H    0.114411  -0.002394  -0.000542  -0.011236  -0.000102   0.401275
    31  H    0.014077  -0.033332   0.003312  -0.003016   0.001456   0.411100
    32  H   -0.160952  -0.005821   0.001011   0.003999   0.000323   0.437751
    33  H   -0.004476  -0.007668   0.001574   0.041001   0.000079   0.000153
    34  H    0.000530  -0.008513  -0.007972  -0.151671   0.000093   0.000197
    35  H    0.007322   0.021665  -0.016511  -0.003971  -0.000164   0.000227
    36  H   -0.006126   0.007507  -0.108159   0.179637   0.000042   0.000685
    37  H   -0.000481   0.000131  -0.000051  -0.000598   0.000000   0.000139
    38  H    0.001304  -0.000275  -0.000115   0.001850   0.000000  -0.000976
    39  H    0.002672  -0.000179  -0.000086   0.001499   0.000000   0.000411
    40  H    0.002185   0.000161  -0.000022   0.000894   0.000000   0.000250
    41  H   -0.000824  -0.000060   0.000000  -0.004074   0.000000   0.000076
    42  H   -0.001856   0.000356   0.000436  -0.000301   0.000000  -0.000001
    43  H    0.000070  -0.000036   0.000003  -0.000162   0.000000   0.000005
              13         14         15         16         17         18
     1  C   -0.048393   0.000075  -0.177082  -0.060226   0.009787   0.107095
     2  C   -0.527062   0.300286   0.087896  -0.091975   0.020844   0.235710
     3  C    0.181167  -0.251600  -0.255975  -0.145842   0.046285   0.158788
     4  C   -0.183042   0.054928  -3.391178   0.436802  -0.209560  -0.171460
     5  C   -0.067253   0.004325   0.733869  -0.255098  -0.098556  -0.187618
     6  C    0.076740  -0.007464  -0.542349   0.147241   0.024540  -0.154180
     7  C   -0.073053   0.012999   0.382144  -0.048013  -0.000057   0.046809
     8  C    0.252156   0.064359  -0.184975  -0.034392   0.000478   0.042436
     9  C   -0.990258  -0.055255   0.160805   0.005477   0.000355  -0.015042
    10  C    0.525450   0.141853  -0.447635  -0.080919  -0.008300  -0.027332
    11  O   -0.005581  -0.001346   0.000291   0.000154   0.000000  -0.000138
    12  C    0.007679  -0.007159  -0.040464  -0.001256   0.000092  -0.002457
    13  C    6.653098  -0.253005  -0.134687   0.022004   0.001941  -0.007719
    14  O   -0.253005   8.011721   0.028763  -0.000005  -0.000016  -0.003751
    15  C   -0.134687   0.028763  10.725952  -0.500385   0.509184  -0.748370
    16  C    0.022004  -0.000005  -0.500385   7.123434  -0.037948  -0.923390
    17  O    0.001941  -0.000016   0.509184  -0.037948   8.077747  -0.278491
    18  C   -0.007719  -0.003751  -0.748370  -0.923390  -0.278491   7.122230
    19  O    0.000716  -0.000001  -0.164152  -0.035818  -0.028265   0.212363
    20  H   -0.004823   0.000189  -0.024041  -0.012796  -0.000412   0.020293
    21  H   -0.007412   0.005511   0.010453  -0.011362  -0.000176  -0.005752
    22  H   -0.002238  -0.000054  -0.041378   0.005906  -0.003037  -0.000457
    23  H    0.000131  -0.000001   0.028782  -0.002958   0.023005   0.004697
    24  H    0.000680  -0.000044  -0.018498   0.009067  -0.002232   0.002432
    25  H   -0.000479   0.000008  -0.009767  -0.001887  -0.000095   0.004595
    26  H   -0.000338   0.000006   0.000460  -0.000683  -0.000074  -0.000273
    27  H    0.001940  -0.000036   0.000649  -0.000040  -0.000004  -0.000043
    28  H   -0.012358  -0.003178   0.000007  -0.000019   0.000000   0.000024
    29  H    0.024599   0.003620  -0.000068   0.000020   0.000000  -0.000060
    30  H   -0.000442   0.000054   0.009387   0.000808   0.000031  -0.000382
    31  H   -0.000161   0.000099   0.000675  -0.000015   0.000001  -0.000071
    32  H    0.000112  -0.000012  -0.002838   0.000520  -0.000004  -0.000039
    33  H    0.410741  -0.012259  -0.008547   0.000939  -0.000031   0.001437
    34  H    0.456650  -0.005783  -0.000390  -0.000078   0.000000   0.000685
    35  H    0.409707   0.012798   0.001047  -0.000110  -0.000002  -0.001271
    36  H    0.059561   0.245805  -0.004046   0.001690  -0.000005  -0.000326
    37  H    0.000139  -0.000002  -0.183327   0.496339  -0.001561  -0.023788
    38  H   -0.000465  -0.000110  -0.007338   0.398765   0.011707   0.019874
    39  H    0.000050   0.000003   0.064024   0.354298  -0.012710   0.000539
    40  H   -0.000168  -0.000002   0.071033  -0.117584   0.252366   0.083988
    41  H    0.002301  -0.000118  -0.004111  -0.001484   0.012684   0.424552
    42  H   -0.001668   0.000070  -0.154448   0.002755  -0.010496   0.416896
    43  H    0.000023   0.000000   0.044941  -0.020765   0.029697  -0.004684
              19         20         21         22         23         24
     1  C    0.001243  -0.036096  -0.003971  -0.017397   0.002316  -0.012539
     2  C    0.003201  -0.027218  -0.110141  -0.041334   0.000988  -0.032687
     3  C    0.009541   0.486798   0.396162   0.007753   0.039657  -0.025031
     4  C    0.071607  -0.009469  -0.035226   0.489908  -0.160149   0.030210
     5  C    0.001844  -0.037305   0.042015   0.000687   0.445567   0.476235
     6  C    0.000138  -0.028234   0.002140  -0.062217  -0.052218  -0.079248
     7  C   -0.000714   0.014277  -0.000845   0.015269   0.032719   0.015050
     8  C    0.000215  -0.004547   0.009404  -0.009250   0.001249   0.001150
     9  C   -0.000152  -0.000178  -0.001398   0.001862   0.000230  -0.000667
    10  C    0.000969   0.034260   0.066244   0.003444  -0.001863  -0.007133
    11  O    0.000000  -0.000043   0.000039  -0.000022  -0.000003  -0.000001
    12  C    0.000105  -0.007610   0.000413  -0.000736  -0.002515   0.009169
    13  C    0.000716  -0.004823  -0.007412  -0.002238   0.000131   0.000680
    14  O   -0.000001   0.000189   0.005511  -0.000054  -0.000001  -0.000044
    15  C   -0.164152  -0.024041   0.010453  -0.041378   0.028782  -0.018498
    16  C   -0.035818  -0.012796  -0.011362   0.005906  -0.002958   0.009067
    17  O   -0.028265  -0.000412  -0.000176  -0.003037   0.023005  -0.002232
    18  C    0.212363   0.020293  -0.005752  -0.000457   0.004697   0.002432
    19  O    8.095910  -0.000205   0.000284  -0.000965  -0.000148  -0.000007
    20  H   -0.000205   0.400570  -0.027178   0.003225   0.000271   0.001876
    21  H    0.000284  -0.027178   0.478239  -0.002622  -0.000213   0.000166
    22  H   -0.000965   0.003225  -0.002622   0.436584  -0.002944   0.004059
    23  H   -0.000148   0.000271  -0.000213  -0.002944   0.501159  -0.029855
    24  H   -0.000007   0.001876   0.000166   0.004059  -0.029855   0.456866
    25  H    0.000008   0.000224  -0.000042   0.004022  -0.004767   0.004854
    26  H   -0.000001   0.000043   0.000002   0.000271  -0.006781  -0.003128
    27  H    0.000000  -0.000119   0.000007  -0.000141  -0.000099  -0.000013
    28  H    0.000000   0.000049  -0.000039  -0.000001   0.000000   0.000001
    29  H    0.000000  -0.000012   0.000027   0.000002   0.000000   0.000000
    30  H   -0.000001  -0.000930  -0.000059  -0.000056   0.000111  -0.001840
    31  H    0.000000   0.000124  -0.000005   0.000012   0.000001  -0.000105
    32  H    0.000000  -0.000066   0.000003   0.000008  -0.000110   0.000420
    33  H    0.000043   0.000004   0.002598   0.000406   0.000001   0.000004
    34  H   -0.000003  -0.000007  -0.000229  -0.000017   0.000000   0.000000
    35  H   -0.000003   0.000000   0.000446   0.000274  -0.000001   0.000001
    36  H    0.000001  -0.000904   0.000723  -0.000013  -0.000001   0.000007
    37  H    0.015383  -0.000055  -0.000343  -0.000227  -0.000072   0.000038
    38  H   -0.000966   0.000059  -0.000333   0.000085  -0.000001   0.000001
    39  H   -0.001277   0.000458   0.000125   0.000002   0.001094  -0.001855
    40  H    0.000509   0.000094   0.000096   0.000940   0.000781   0.000560
    41  H   -0.049305  -0.000204   0.003434  -0.000245   0.000001   0.000023
    42  H   -0.032247   0.000011  -0.000772   0.003228   0.000039   0.000024
    43  H    0.270886   0.000010  -0.000116   0.000121   0.000059  -0.000005
              25         26         27         28         29         30
     1  C    0.004436   0.037615  -0.118411  -0.015222   0.036546  -0.082922
     2  C   -0.025151   0.018719   0.010007  -0.032081  -0.013579  -0.008042
     3  C   -0.009683   0.003623   0.008181   0.005408   0.008014   0.004000
     4  C    0.017198   0.001372   0.011424   0.000713  -0.002392   0.029262
     5  C   -0.042772  -0.068696  -0.021808  -0.000053  -0.000284  -0.009026
     6  C    0.445272   0.470067  -0.046932  -0.001037   0.001499  -0.063315
     7  C   -0.040116  -0.108632   0.497274   0.016812   0.010931   0.114411
     8  C    0.016676  -0.003740  -0.009578  -0.022949  -0.103388  -0.002394
     9  C    0.002048   0.000456  -0.011627   0.429920   0.451505  -0.000542
    10  C   -0.009181   0.004114   0.020892  -0.018170  -0.064278  -0.011236
    11  O    0.000006   0.000090   0.010980  -0.003200  -0.001628  -0.000102
    12  C    0.000893  -0.005411  -0.014871   0.000497  -0.000038   0.401275
    13  C   -0.000479  -0.000338   0.001940  -0.012358   0.024599  -0.000442
    14  O    0.000008   0.000006  -0.000036  -0.003178   0.003620   0.000054
    15  C   -0.009767   0.000460   0.000649   0.000007  -0.000068   0.009387
    16  C   -0.001887  -0.000683  -0.000040  -0.000019   0.000020   0.000808
    17  O   -0.000095  -0.000074  -0.000004   0.000000   0.000000   0.000031
    18  C    0.004595  -0.000273  -0.000043   0.000024  -0.000060  -0.000382
    19  O    0.000008  -0.000001   0.000000   0.000000   0.000000  -0.000001
    20  H    0.000224   0.000043  -0.000119   0.000049  -0.000012  -0.000930
    21  H   -0.000042   0.000002   0.000007  -0.000039   0.000027  -0.000059
    22  H    0.004022   0.000271  -0.000141  -0.000001   0.000002  -0.000056
    23  H   -0.004767  -0.006781  -0.000099   0.000000   0.000000   0.000111
    24  H    0.004854  -0.003128  -0.000013   0.000001   0.000000  -0.001840
    25  H    0.474287  -0.027096  -0.006717   0.000004  -0.000005  -0.000137
    26  H   -0.027096   0.488911  -0.004954   0.000000  -0.000002   0.000155
    27  H   -0.006717  -0.004954   0.484252  -0.000023   0.000020   0.005314
    28  H    0.000004   0.000000  -0.000023   0.406420  -0.015364  -0.000006
    29  H   -0.000005  -0.000002   0.000020  -0.015364   0.420214   0.000001
    30  H   -0.000137   0.000155   0.005314  -0.000006   0.000001   0.476522
    31  H   -0.000280  -0.000171  -0.007487   0.000042  -0.000005  -0.028252
    32  H    0.000211   0.003368  -0.002747  -0.000003   0.000001  -0.026860
    33  H   -0.000010  -0.000001  -0.000001  -0.000245   0.000400  -0.000001
    34  H    0.000003   0.000000  -0.000002   0.000292   0.000755   0.000000
    35  H   -0.000004   0.000000  -0.000008   0.000108  -0.000094  -0.000002
    36  H   -0.000001  -0.000001   0.000012   0.000306   0.000191   0.000000
    37  H    0.000002  -0.000001   0.000000   0.000000   0.000000  -0.000004
    38  H    0.000004  -0.000002   0.000000   0.000000   0.000000  -0.000024
    39  H   -0.000022   0.000015  -0.000001   0.000000   0.000000   0.000009
    40  H    0.000167   0.000091  -0.000001   0.000000   0.000000  -0.000009
    41  H   -0.000005  -0.000001   0.000000   0.000000   0.000000   0.000000
    42  H    0.000029   0.000001   0.000001   0.000000   0.000000   0.000000
    43  H   -0.000003   0.000000   0.000000   0.000000   0.000000   0.000000
              31         32         33         34         35         36
     1  C   -0.058375   0.069706  -0.017289   0.006664  -0.008036  -0.015149
     2  C    0.006911   0.016327  -0.075628   0.088218  -0.051459  -0.084827
     3  C    0.008968   0.001065   0.031949  -0.000395  -0.000001   0.044881
     4  C   -0.009046  -0.002480   0.004499   0.000449  -0.000243   0.001489
     5  C    0.002649   0.003754  -0.001834  -0.000036   0.001139  -0.001959
     6  C    0.035528   0.008014   0.002372  -0.001245   0.001483   0.001535
     7  C    0.014077  -0.160952  -0.004476   0.000530   0.007322  -0.006126
     8  C   -0.033332  -0.005821  -0.007668  -0.008513   0.021665   0.007507
     9  C    0.003312   0.001011   0.001574  -0.007972  -0.016511  -0.108159
    10  C   -0.003016   0.003999   0.041001  -0.151671  -0.003971   0.179637
    11  O    0.001456   0.000323   0.000079   0.000093  -0.000164   0.000042
    12  C    0.411100   0.437751   0.000153   0.000197   0.000227   0.000685
    13  C   -0.000161   0.000112   0.410741   0.456650   0.409707   0.059561
    14  O    0.000099  -0.000012  -0.012259  -0.005783   0.012798   0.245805
    15  C    0.000675  -0.002838  -0.008547  -0.000390   0.001047  -0.004046
    16  C   -0.000015   0.000520   0.000939  -0.000078  -0.000110   0.001690
    17  O    0.000001  -0.000004  -0.000031   0.000000  -0.000002  -0.000005
    18  C   -0.000071  -0.000039   0.001437   0.000685  -0.001271  -0.000326
    19  O    0.000000   0.000000   0.000043  -0.000003  -0.000003   0.000001
    20  H    0.000124  -0.000066   0.000004  -0.000007   0.000000  -0.000904
    21  H   -0.000005   0.000003   0.002598  -0.000229   0.000446   0.000723
    22  H    0.000012   0.000008   0.000406  -0.000017   0.000274  -0.000013
    23  H    0.000001  -0.000110   0.000001   0.000000  -0.000001  -0.000001
    24  H   -0.000105   0.000420   0.000004   0.000000   0.000001   0.000007
    25  H   -0.000280   0.000211  -0.000010   0.000003  -0.000004  -0.000001
    26  H   -0.000171   0.003368  -0.000001   0.000000   0.000000  -0.000001
    27  H   -0.007487  -0.002747  -0.000001  -0.000002  -0.000008   0.000012
    28  H    0.000042  -0.000003  -0.000245   0.000292   0.000108   0.000306
    29  H   -0.000005   0.000001   0.000400   0.000755  -0.000094   0.000191
    30  H   -0.028252  -0.026860  -0.000001   0.000000  -0.000002   0.000000
    31  H    0.488114  -0.021416   0.000000   0.000000  -0.000001  -0.000013
    32  H   -0.021416   0.488112   0.000000   0.000000   0.000000   0.000004
    33  H    0.000000   0.000000   0.465016  -0.026476  -0.020159   0.000402
    34  H    0.000000   0.000000  -0.026476   0.460369  -0.021676   0.000476
    35  H   -0.000001   0.000000  -0.020159  -0.021676   0.463125  -0.000099
    36  H   -0.000013   0.000004   0.000402   0.000476  -0.000099   0.386184
    37  H    0.000000   0.000000  -0.000002   0.000000   0.000000  -0.000001
    38  H    0.000000   0.000001   0.000005   0.000000   0.000001   0.000015
    39  H    0.000000  -0.000005   0.000000   0.000000   0.000000  -0.000002
    40  H    0.000000   0.000000   0.000000   0.000000   0.000000   0.000000
    41  H    0.000000   0.000000  -0.000327  -0.000012  -0.000001   0.000005
    42  H    0.000000   0.000000   0.000778   0.000002   0.000047   0.000003
    43  H    0.000000   0.000000  -0.000003   0.000000   0.000000   0.000000
              37         38         39         40         41         42
     1  C    0.001950  -0.003629  -0.007500   0.001111   0.000851   0.005290
     2  C    0.000055   0.011375   0.003935   0.001775   0.015083  -0.003192
     3  C    0.003466   0.035405  -0.005913   0.009746   0.005490  -0.014083
     4  C    0.078738  -0.101583  -0.068078  -0.011732  -0.066993   0.120420
     5  C   -0.010403   0.011854   0.023822   0.023079   0.002333   0.010485
     6  C    0.001589  -0.005536   0.014813  -0.022360   0.001366  -0.002883
     7  C   -0.000481   0.001304   0.002672   0.002185  -0.000824  -0.001856
     8  C    0.000131  -0.000275  -0.000179   0.000161  -0.000060   0.000356
     9  C   -0.000051  -0.000115  -0.000086  -0.000022   0.000000   0.000436
    10  C   -0.000598   0.001850   0.001499   0.000894  -0.004074  -0.000301
    11  O    0.000000   0.000000   0.000000   0.000000   0.000000   0.000000
    12  C    0.000139  -0.000976   0.000411   0.000250   0.000076  -0.000001
    13  C    0.000139  -0.000465   0.000050  -0.000168   0.002301  -0.001668
    14  O   -0.000002  -0.000110   0.000003  -0.000002  -0.000118   0.000070
    15  C   -0.183327  -0.007338   0.064024   0.071033  -0.004111  -0.154448
    16  C    0.496339   0.398765   0.354298  -0.117584  -0.001484   0.002755
    17  O   -0.001561   0.011707  -0.012710   0.252366   0.012684  -0.010496
    18  C   -0.023788   0.019874   0.000539   0.083988   0.424552   0.416896
    19  O    0.015383  -0.000966  -0.001277   0.000509  -0.049305  -0.032247
    20  H   -0.000055   0.000059   0.000458   0.000094  -0.000204   0.000011
    21  H   -0.000343  -0.000333   0.000125   0.000096   0.003434  -0.000772
    22  H   -0.000227   0.000085   0.000002   0.000940  -0.000245   0.003228
    23  H   -0.000072  -0.000001   0.001094   0.000781   0.000001   0.000039
    24  H    0.000038   0.000001  -0.001855   0.000560   0.000023   0.000024
    25  H    0.000002   0.000004  -0.000022   0.000167  -0.000005   0.000029
    26  H   -0.000001  -0.000002   0.000015   0.000091  -0.000001   0.000001
    27  H    0.000000   0.000000  -0.000001  -0.000001   0.000000   0.000001
    28  H    0.000000   0.000000   0.000000   0.000000   0.000000   0.000000
    29  H    0.000000   0.000000   0.000000   0.000000   0.000000   0.000000
    30  H   -0.000004  -0.000024   0.000009  -0.000009   0.000000   0.000000
    31  H    0.000000   0.000000   0.000000   0.000000   0.000000   0.000000
    32  H    0.000000   0.000001  -0.000005   0.000000   0.000000   0.000000
    33  H   -0.000002   0.000005   0.000000   0.000000  -0.000327   0.000778
    34  H    0.000000   0.000000   0.000000   0.000000  -0.000012   0.000002
    35  H    0.000000   0.000001   0.000000   0.000000  -0.000001   0.000047
    36  H   -0.000001   0.000015  -0.000002   0.000000   0.000005   0.000003
    37  H    0.465008  -0.020392  -0.024322   0.000206   0.000490   0.000154
    38  H   -0.020392   0.460109  -0.019303   0.000098   0.001789  -0.000109
    39  H   -0.024322  -0.019303   0.463228  -0.000413   0.000041  -0.000301
    40  H    0.000206   0.000098  -0.000413   0.397322  -0.000177  -0.000108
    41  H    0.000490   0.001789   0.000041  -0.000177   0.477585  -0.035779
    42  H    0.000154  -0.000109  -0.000301  -0.000108  -0.035779   0.503439
    43  H   -0.001330   0.000074   0.000280  -0.002762   0.004258  -0.005890
              43
     1  C   -0.000327
     2  C   -0.000874
     3  C    0.003654
     4  C   -0.014229
     5  C   -0.000112
     6  C    0.001281
     7  C    0.000070
     8  C   -0.000036
     9  C    0.000003
    10  C   -0.000162
    11  O    0.000000
    12  C    0.000005
    13  C    0.000023
    14  O    0.000000
    15  C    0.044941
    16  C   -0.020765
    17  O    0.029697
    18  C   -0.004684
    19  O    0.270886
    20  H    0.000010
    21  H   -0.000116
    22  H    0.000121
    23  H    0.000059
    24  H   -0.000005
    25  H   -0.000003
    26  H    0.000000
    27  H    0.000000
    28  H    0.000000
    29  H    0.000000
    30  H    0.000000
    31  H    0.000000
    32  H    0.000000
    33  H   -0.000003
    34  H    0.000000
    35  H    0.000000
    36  H    0.000000
    37  H   -0.001330
    38  H    0.000074
    39  H    0.000280
    40  H   -0.002762
    41  H    0.004258
    42  H   -0.005890
    43  H    0.398878
 Mulliken charges:
               1
     1  C    0.500471
     2  C    0.239449
     3  C   -0.949631
     4  C    0.012726
     5  C   -0.409999
     6  C   -0.951164
     7  C    0.157210
     8  C    0.388824
     9  C   -0.746467
    10  C    0.379351
    11  O   -0.422165
    12  C   -0.930989
    13  C   -0.766979
    14  O   -0.286271
    15  C    0.185687
    16  C   -0.621174
    17  O   -0.328711
    18  C   -0.348348
    19  O   -0.370739
    20  H    0.259619
    21  H    0.189703
    22  H    0.207285
    23  H    0.181841
    24  H    0.201996
    25  H    0.203275
    26  H    0.200604
    27  H    0.194714
    28  H    0.263344
    29  H    0.242852
    30  H    0.195242
    31  H    0.188684
    32  H    0.188644
    33  H    0.210554
    34  H    0.209122
    35  H    0.204427
    36  H    0.290470
    37  H    0.203133
    38  H    0.206782
    39  H    0.210650
    40  H    0.307887
    41  H    0.211355
    42  H    0.199674
    43  H    0.297059
 Sum of Mulliken charges =   0.00000
 Mulliken charges with hydrogens summed into heavy atoms:
               1
     1  C    0.500471
     2  C    0.239449
     3  C   -0.500309
     4  C    0.220012
     5  C   -0.026162
     6  C   -0.547285
     7  C    0.351923
     8  C    0.388824
     9  C   -0.240272
    10  C    0.379351
    11  O   -0.422165
    12  C   -0.358418
    13  C   -0.142876
    14  O    0.004199
    15  C    0.185687
    16  C   -0.000609
    17  O   -0.020824
    18  C    0.062682
    19  O   -0.073680
 Electronic spatial extent (au):  <R**2>=           5689.4949
 Charge=              0.0000 electrons
 Dipole moment (field-independent basis, Debye):
    X=              2.4189    Y=              2.3662    Z=              3.0039  Tot=              4.5247
 Quadrupole moment (field-independent basis, Debye-Ang):
   XX=           -151.9316   YY=           -119.6081   ZZ=           -113.2337
   XY=             24.2341   XZ=             -4.8337   YZ=              5.1669
 Traceless Quadrupole moment (field-independent basis, Debye-Ang):
   XX=            -23.6738   YY=              8.6497   ZZ=             15.0241
   XY=             24.2341   XZ=             -4.8337   YZ=              5.1669
 Octapole moment (field-independent basis, Debye-Ang**2):
  XXX=             88.8169  YYY=             42.4527  ZZZ=             14.9230  XYY=              1.4431
  XXY=             24.8565  XXZ=             43.1547  XZZ=             -4.4352  YZZ=            -12.3616
  YYZ=            -14.0939  XYZ=             -4.6947
 Hexadecapole moment (field-independent basis, Debye-Ang**3):
 XXXX=          -5614.5396 YYYY=          -2142.8546 ZZZZ=           -578.4936 XXXY=            567.1374
 XXXZ=           -200.3395 YYYX=             63.7599 YYYZ=             29.9754 ZZZX=            -32.1222
 ZZZY=            -28.4925 XXYY=          -1193.5592 XXZZ=           -892.0749 YYZZ=           -455.9052
 XXYZ=             25.9342 YYXZ=             14.3031 ZZXY=             16.5784
 N-N= 1.592066710217D+03 E-N=-5.252416452528D+03  KE= 8.827894638958D+02
 1\1\GINC-SNODE43\SP\RmPW1PW91\6-311+G(d,p)\C15H24O4\ROOT\25-Jan-2024\0
 \\# nmr=giao mpw1pw91/6-311+g(d,p) scrf(smd,solvent=methanol,read) gue
 ss=read geom=check\\NMR calculation\\0,1\C,0,-1.8540357508,0.552793108
 3,-0.1315101233\C,0,-1.0316081296,-0.4712715051,0.2023399107\C,0,0.402
 9099583,-0.4116018473,0.6487693833\C,0,1.3510427281,0.4307867714,-0.24
 11702819\C,0,1.0503423608,1.9412472608,-0.1546887468\C,0,-0.235561399,
 2.3984968373,-0.8636177858\C,0,-1.5845444828,2.0348187075,-0.210593636
 3\C,0,-3.206207033,0.0245513481,-0.3883412428\C,0,-3.2200465709,-1.463
 2371862,-0.0893326631\C,0,-1.7345975146,-1.832445658,0.1147301852\O,0,
 -4.1776824482,0.6813164469,-0.7648834878\C,0,-1.7844827466,2.701307596
 9,1.1667288991\C,0,-1.1860210038,-2.6761617348,-1.0401376861\O,0,-1.50
 10373527,-2.6134579121,1.2977254258\C,0,2.8528968756,0.1226892969,0.05
 82697919\C,0,3.2951424023,0.4996466905,1.4742589296\O,0,3.6655141404,0
 .8360225988,-0.9117399445\C,0,3.1949191617,-1.3528973067,-0.2463531413
 \O,0,4.6048668171,-1.5662002237,-0.2348576443\H,0,0.4215046111,-0.0025
 599473,1.6694908604\H,0,0.7688912205,-1.4374037952,0.7372478149\H,0,1.
 1990266153,0.1217864423,-1.2855371699\H,0,1.8808342303,2.4812569566,-0
 .6236651676\H,0,1.0320492713,2.2566332228,0.8967782158\H,0,-0.22818687
 28,2.0123405756,-1.8926496386\H,0,-0.2047484258,3.4934345645,-0.948115
 959\H,0,-2.363785329,2.443875056,-0.8680103202\H,0,-3.784650633,-1.632
 6130882,0.8362025527\H,0,-3.7201549925,-2.023535445,-0.8860419448\H,0,
 -1.084385593,2.3170739563,1.916783322\H,0,-2.8008053681,2.5233556168,1
 .5373428316\H,0,-1.6388640967,3.7861845589,1.0920425701\H,0,-0.1107753
 129,-2.8510233024,-0.9285968623\H,0,-1.6912154102,-3.648564939,-1.0535
 666188\H,0,-1.3610553148,-2.179566468,-1.9996048457\H,0,-1.8338206489,
 -2.1094124997,2.0605544844\H,0,4.3393332963,0.2088706889,1.6279035543\
 H,0,2.6875015018,-0.0082645141,2.2303118369\H,0,3.2120241599,1.5794353
 253,1.6434481444\H,0,3.9436058582,1.6803968463,-0.5213091128\H,0,2.773
 5367115,-2.0270406591,0.5026828332\H,0,2.7749180253,-1.6209229177,-1.2
 286885902\H,0,4.9680124839,-0.8138395245,-0.7392989324\\Version=ES64L-
 G09RevD.01\State=1-A\HF=-887.0193562\RMSD=3.049e-09\Dipole=0.9439306,0
 .9239909,1.1934211\Quadrupole=-17.2664212,6.1817311,11.0846901,18.1335
 306,-3.8973602,4.0789225\PG=C01 [X(C15H24O4)]\\@


 ASKING DUMB QUESTIONS IS EASIER THAN CORECTING DUMB MISTAKES.
 Job cpu time:       0 days  1 hours  8 minutes 41.6 seconds.
 File lengths (MBytes):  RWF=    324 Int=      0 D2E=      0 Chk=    483 Scr=      1
 Normal termination of Gaussian 09 at Thu Jan 25 17:58:49 2024.
