# Supplementary material for: New patchoulol- and guaiane-type sesquiterpenoids from Sanguisorba officinalis with anti-melanogenic activity
Source: Nat Prod Bioprospect. 2026 May 12;16(1):63. doi: 10.1007/s13659-026-00616-0 (PMC13161421; doi:10.1007/s13659-026-00616-0)
Supplement: Supplementary file 2 — Additional file 2. It includes the calculated NMR data of compound 11. [file 13659_2026_616_MOESM2_ESM.zip › New folder/11S-nmr-44.log]

 Entering Gaussian System, Link 0=/gpfs/home/zhengshan/software/Gaussian/g09/g09
 Input=DY-202A-7R_44-2.gjf
 Output=DY-202A-7R_44-2.log
 Initial command:
 /gpfs/home/zhengshan/software/Gaussian/g09/l1.exe "/gpfs/home/zhengshan/software/Gaussian/g09/scratch/zhengshan/%J/Gau-218471.inp" -scrdir="/gpfs/home/zhengshan/software/Gaussian/g09/scratch/zhengshan/%J/"
 Entering Link 1 = /gpfs/home/zhengshan/software/Gaussian/g09/l1.exe PID=    218473.
  
 Copyright (c) 1988,1990,1992,1993,1995,1998,2003,2009,2013,
            Gaussian, Inc.  All Rights Reserved.
  
 This is part of the Gaussian(R) 09 program.  It is based on
 the Gaussian(R) 03 system (copyright 2003, Gaussian, Inc.),
 the Gaussian(R) 98 system (copyright 1998, Gaussian, Inc.),
 the Gaussian(R) 94 system (copyright 1995, Gaussian, Inc.),
 the Gaussian 92(TM) system (copyright 1992, Gaussian, Inc.),
 the Gaussian 90(TM) system (copyright 1990, Gaussian, Inc.),
 the Gaussian 88(TM) system (copyright 1988, Gaussian, Inc.),
 the Gaussian 86(TM) system (copyright 1986, Carnegie Mellon
 University), and the Gaussian 82(TM) system (copyright 1983,
 Carnegie Mellon University). Gaussian is a federally registered
 trademark of Gaussian, Inc.
  
 This software contains proprietary and confidential information,
 including trade secrets, belonging to Gaussian, Inc.
  
 This software is provided under written license and may be
 used, copied, transmitted, or stored only in accord with that
 written license.
  
 The following legend is applicable only to US Government
 contracts under FAR:
  
                    RESTRICTED RIGHTS LEGEND
  
 Use, reproduction and disclosure by the US Government is
 subject to restrictions as set forth in subparagraphs (a)
 and (c) of the Commercial Computer Software - Restricted
 Rights clause in FAR 52.227-19.
  
 Gaussian, Inc.
 340 Quinnipiac St., Bldg. 40, Wallingford CT 06492
  
  
 ---------------------------------------------------------------
 Warning -- This program may not be used in any manner that
 competes with the business of Gaussian, Inc. or will provide
 assistance to any competitor of Gaussian, Inc.  The licensee
 of this program is prohibited from giving any competitor of
 Gaussian, Inc. access to this program.  By using this program,
 the user acknowledges that Gaussian, Inc. is engaged in the
 business of creating and licensing software in the field of
 computational chemistry and represents and warrants to the
 licensee that it is not a competitor of Gaussian, Inc. and that
 it will not use this program in any manner prohibited above.
 ---------------------------------------------------------------
  

 Cite this work as:
 Gaussian 09, Revision D.01,
 M. J. Frisch, G. W. Trucks, H. B. Schlegel, G. E. Scuseria, 
 M. A. Robb, J. R. Cheeseman, G. Scalmani, V. Barone, B. Mennucci, 
 G. A. Petersson, H. Nakatsuji, M. Caricato, X. Li, H. P. Hratchian, 
 A. F. Izmaylov, J. Bloino, G. Zheng, J. L. Sonnenberg, M. Hada, 
 M. Ehara, K. Toyota, R. Fukuda, J. Hasegawa, M. Ishida, T. Nakajima, 
 Y. Honda, O. Kitao, H. Nakai, T. Vreven, J. A. Montgomery, Jr., 
 J. E. Peralta, F. Ogliaro, M. Bearpark, J. J. Heyd, E. Brothers, 
 K. N. Kudin, V. N. Staroverov, T. Keith, R. Kobayashi, J. Normand, 
 K. Raghavachari, A. Rendell, J. C. Burant, S. S. Iyengar, J. Tomasi, 
 M. Cossi, N. Rega, J. M. Millam, M. Klene, J. E. Knox, J. B. Cross, 
 V. Bakken, C. Adamo, J. Jaramillo, R. Gomperts, R. E. Stratmann, 
 O. Yazyev, A. J. Austin, R. Cammi, C. Pomelli, J. W. Ochterski, 
 R. L. Martin, K. Morokuma, V. G. Zakrzewski, G. A. Voth, 
 P. Salvador, J. J. Dannenberg, S. Dapprich, A. D. Daniels, 
 O. Farkas, J. B. Foresman, J. V. Ortiz, J. Cioslowski, 
 and D. J. Fox, Gaussian, Inc., Wallingford CT, 2013.
 
 ******************************************
 Gaussian 09:  ES64L-G09RevD.01 24-Apr-2013
                25-Jan-2024 
 ******************************************
 %chk=DY-202A-7R_44.chk
 %mem=16GB
 %nprocshared=4
 Will use up to    4 processors via shared memory.
 ----------------------------------------------------------------------
 # nmr=giao mpw1pw91/6-311+g(d,p) scrf(smd,solvent=methanol,read) guess
 =read geom=check
 ----------------------------------------------------------------------
 1/29=2,38=1,40=2/1;
 2/12=2,40=1/2;
 3/5=4,6=6,7=111,11=2,14=-4,16=1,25=1,30=1,70=32203,72=3,74=-7,116=-2/1,2,8,3;
 4/5=1/1;
 5/5=2,38=6,53=3/2;
 8/6=1,10=90,11=11/1;
 10/13=100,45=16/2;
 6/7=2,8=2,9=2,10=2,28=1/1;
 99/9=1/99;
 ---------------
 NMR calculation
 ---------------
 Structure from the checkpoint file:  "DY-202A-7R_44.chk"
 Charge =  0 Multiplicity = 1
 Redundant internal coordinates found in file.
 C,0,1.8565362656,-0.558836257,-0.1206043136
 C,0,1.0380391909,0.469331852,0.2073812613
 C,0,-0.4000634679,0.4195981079,0.6446659219
 C,0,-1.3485485989,-0.4310525655,-0.2367563501
 C,0,-1.0506975811,-1.940974551,-0.1372016096
 C,0,0.232300529,-2.4047624061,-0.8465710094
 C,0,1.5826238365,-2.0399902217,-0.1978400684
 C,0,3.2146234503,-0.0394183693,-0.3656496848
 C,0,3.2324811195,1.4494441114,-0.0724436869
 C,0,1.7469476322,1.8242870201,0.1175088672
 O,0,4.1855286745,-0.7034114247,-0.7300033019
 C,0,1.7845875232,-2.7025239015,1.1812925185
 C,0,1.2112241783,2.6610178111,-1.0528840147
 O,0,1.4984098932,2.5060070652,1.358818455
 C,0,-2.8499620174,-0.1178885995,0.0597461419
 C,0,-3.2941100104,-0.4841960654,1.4779078758
 O,0,-3.6628766832,-0.8369244718,-0.9062249214
 C,0,-3.1897935775,1.356056738,-0.2555534188
 O,0,-4.5996442566,1.5701942142,-0.2503919454
 H,0,-0.4231221195,0.0272493784,1.6718225188
 H,0,-0.764406675,1.4469773379,0.7154707712
 H,0,-1.1965016289,-0.1318353518,-1.2840049546
 H,0,-1.8835700007,-2.4837369806,-0.5987277793
 H,0,-1.0293600013,-2.247083374,0.9169287784
 H,0,0.2233345683,-2.0241200165,-1.8776505488
 H,0,0.1998062959,-3.5000783184,-0.925153744
 H,0,2.3603812301,-2.4517843039,-0.8553815198
 H,0,3.7794767177,1.61693772,0.8632152796
 H,0,3.7455408673,2.0027500175,-0.8658381055
 H,0,1.0852438616,-2.3160538787,1.9308813288
 H,0,2.8011732362,-2.5227309891,1.5501884584
 H,0,1.6394374416,-3.7876618013,1.1097101336
 H,0,0.1358318037,2.8414554615,-0.9529203152
 H,0,1.7203293525,3.6329978405,-1.0743962203
 H,0,1.3942340477,2.1618504439,-2.0104401192
 H,0,1.809503138,3.4219399813,1.25638298
 H,0,-4.3378430825,-0.1902239897,1.6287351921
 H,0,-2.6859745748,0.0277888345,2.2307898074
 H,0,-3.2131477847,-1.5629147472,1.6546959352
 H,0,-3.9460722469,-1.6762280809,-0.5085946417
 H,0,-2.7706235049,2.0347941745,0.4905897245
 H,0,-2.7663144359,1.6175927755,-1.2381864624
 H,0,-4.9612626057,0.8131597802,-0.749013214
 Recover connectivity data from disk.
                          Input orientation:                          
 ---------------------------------------------------------------------
 Center     Atomic      Atomic             Coordinates (Angstroms)
 Number     Number       Type             X           Y           Z
 ---------------------------------------------------------------------
      1          6           0        1.856536   -0.558836   -0.120604
      2          6           0        1.038039    0.469332    0.207381
      3          6           0       -0.400063    0.419598    0.644666
      4          6           0       -1.348549   -0.431053   -0.236756
      5          6           0       -1.050698   -1.940975   -0.137202
      6          6           0        0.232301   -2.404762   -0.846571
      7          6           0        1.582624   -2.039990   -0.197840
      8          6           0        3.214623   -0.039418   -0.365650
      9          6           0        3.232481    1.449444   -0.072444
     10          6           0        1.746948    1.824287    0.117509
     11          8           0        4.185529   -0.703411   -0.730003
     12          6           0        1.784588   -2.702524    1.181293
     13          6           0        1.211224    2.661018   -1.052884
     14          8           0        1.498410    2.506007    1.358818
     15          6           0       -2.849962   -0.117889    0.059746
     16          6           0       -3.294110   -0.484196    1.477908
     17          8           0       -3.662877   -0.836924   -0.906225
     18          6           0       -3.189794    1.356057   -0.255553
     19          8           0       -4.599644    1.570194   -0.250392
     20          1           0       -0.423122    0.027249    1.671823
     21          1           0       -0.764407    1.446977    0.715471
     22          1           0       -1.196502   -0.131835   -1.284005
     23          1           0       -1.883570   -2.483737   -0.598728
     24          1           0       -1.029360   -2.247083    0.916929
     25          1           0        0.223335   -2.024120   -1.877651
     26          1           0        0.199806   -3.500078   -0.925154
     27          1           0        2.360381   -2.451784   -0.855382
     28          1           0        3.779477    1.616938    0.863215
     29          1           0        3.745541    2.002750   -0.865838
     30          1           0        1.085244   -2.316054    1.930881
     31          1           0        2.801173   -2.522731    1.550188
     32          1           0        1.639437   -3.787662    1.109710
     33          1           0        0.135832    2.841455   -0.952920
     34          1           0        1.720329    3.632998   -1.074396
     35          1           0        1.394234    2.161850   -2.010440
     36          1           0        1.809503    3.421940    1.256383
     37          1           0       -4.337843   -0.190224    1.628735
     38          1           0       -2.685975    0.027789    2.230790
     39          1           0       -3.213148   -1.562915    1.654696
     40          1           0       -3.946072   -1.676228   -0.508595
     41          1           0       -2.770624    2.034794    0.490590
     42          1           0       -2.766314    1.617593   -1.238186
     43          1           0       -4.961263    0.813160   -0.749013
 ---------------------------------------------------------------------
                    Distance matrix (angstroms):
                    1          2          3          4          5
     1  C    0.000000
     2  C    1.354489   0.000000
     3  C    2.575891   1.503938   0.000000
     4  C    3.209733   2.589160   1.549237   0.000000
     5  C    3.219098   3.207980   2.570398   1.542236   0.000000
     6  C    2.563711   3.165509   3.255869   2.601247   1.537657
     7  C    1.508247   2.599514   3.269624   3.343945   2.635880
     8  C    1.474531   2.307533   3.781190   4.581761   4.675582
     9  C    2.434899   2.419607   3.843203   4.954705   5.463035
    10  C    2.397495   1.531839   2.619294   3.846317   4.697754
    11  O    2.411737   3.487220   4.917166   5.562687   5.413044
    12  C    2.509085   3.400957   3.848157   4.121527   3.218264
    13  C    3.413654   2.534117   3.240661   4.096267   5.208944
    14  O    3.422019   2.384490   2.909866   4.390598   5.339632
    15  C    4.730548   3.934867   2.575466   1.562123   2.569004
    16  C    5.393512   4.614214   3.144303   2.593859   3.124689
    17  O    5.581976   5.004501   3.824926   2.443161   2.938333
    18  C    5.399118   4.344555   3.077327   2.565988   3.931940
    19  O    6.799403   5.762372   4.445388   3.817695   4.993610
    20  H    2.958569   2.115424   1.099782   2.170053   2.745965
    21  H    3.404651   2.112524   1.092368   2.185167   3.505315
    22  H    3.294977   2.752963   2.158278   1.099718   2.146952
    23  H    4.233467   4.231575   3.489438   2.151926   1.096026
    24  H    3.500721   3.486619   2.753422   2.175049   1.097884
    25  H    2.810981   3.350881   3.566856   2.775106   2.158526
    26  H    3.470297   4.212064   4.264744   3.505740   2.148356
    27  H    2.092130   3.378013   4.256176   4.268749   3.523091
    28  H    3.065876   3.043452   4.353153   5.630350   6.081953
    29  H    3.268859   3.291464   4.687646   5.680571   6.252022
    30  H    2.809146   3.275829   3.368127   3.765001   2.996648
    31  H    2.746046   3.723468   4.441305   4.978803   4.245307
    32  H    3.462098   4.392934   4.698603   4.691253   3.493117
    33  H    3.900712   2.790564   2.950400   3.664094   4.994486
    34  H    4.301133   3.480985   4.216299   5.161023   6.294926
    35  H    3.344748   2.812512   3.647538   4.170367   5.130291
    36  H    4.212468   3.226989   3.777623   5.200799   6.235678
    37  H    6.447201   5.599587   4.104435   3.531846   4.121770
    38  H    5.148552   4.261153   2.809750   2.843946   3.486767
    39  H    5.464573   4.929233   3.586636   2.887115   2.833728
    40  H    5.921939   5.473337   4.277461   2.893352   2.931078
    41  H    5.339577   4.127565   2.872656   2.937981   4.377100
    42  H    5.230352   4.228626   3.252609   2.685120   4.101086
    43  H    6.982811   6.084779   4.785579   3.855149   4.822042
                    6          7          8          9         10
     6  C    0.000000
     7  C    1.541844   0.000000
     8  C    3.836716   2.587252   0.000000
     9  C    4.945226   3.861853   1.517564   0.000000
    10  C    4.594395   3.880604   2.420932   1.543826   0.000000
    11  O    4.305368   2.974013   1.231380   2.444478   3.613062
    12  C    2.571087   1.543291   3.395610   4.572427   4.650276
    13  C    5.163621   4.792548   3.431946   2.552382   1.535232
    14  O    5.530139   4.805868   3.521132   2.484319   1.437833
    15  C    3.943545   4.838248   6.079993   6.282525   4.990687
    16  C    4.639757   5.386201   6.779391   6.981328   5.708944
    17  O    4.199295   5.428117   6.944656   7.312225   6.115250
    18  C    5.118964   5.857682   6.555611   6.425563   4.972909
    19  O    6.285173   7.159374   7.979155   7.835077   6.362322
    20  H    3.561821   3.433968   4.170004   4.292847   3.217831
    21  H    4.274260   4.301352   4.383021   4.073810   2.608989
    22  H    2.720114   3.541800   4.506655   4.856358   3.801914
    23  H    2.131800   3.517403   5.658674   6.474633   5.679148
    24  H    2.174070   2.847465   4.952796   5.727693   4.992295
    25  H    1.099133   2.160945   3.895253   4.937548   4.594812
    26  H    1.098612   2.138464   4.623671   5.867027   5.641778
    27  H    2.128618   1.098563   2.605586   4.073467   4.428047
    28  H    5.628490   4.396035   2.138383   1.096684   2.174913
    29  H    5.636435   4.633377   2.168528   1.094921   2.234546
    30  H    2.906824   2.203418   3.871871   4.775240   4.568216
    31  H    3.515321   2.184835   3.163577   4.312440   4.696864
    32  H    2.778395   2.183408   4.325185   5.600228   5.699999
    33  H    5.248182   5.147025   4.257144   3.507445   2.185439
    34  H    6.222595   5.741960   4.027639   2.838735   2.166283
    35  H    4.853724   4.580008   3.296170   2.764508   2.183237
    36  H    6.392217   5.656759   4.072635   2.771531   1.963019
    37  H    5.649560   6.466061   7.812814   7.930468   6.585343
    38  H    4.889150   5.328685   6.446943   6.508003   5.229164
    39  H    4.340064   5.163227   6.907900   7.321438   6.199889
    40  H    4.254855   5.549358   7.346778   7.841663   6.712383
    41  H    5.524058   6.002380   6.392080   6.057797   4.537836
    42  H    5.032335   5.776980   6.267266   6.113328   4.717008
    43  H    6.110453   7.160077   8.229154   8.246214   6.839103
                   11         12         13         14         15
    11  O    0.000000
    12  C    3.662516   0.000000
    13  C    4.502235   5.838482   0.000000
    14  O    4.678050   5.219407   2.433683   0.000000
    15  C    7.103849   5.423768   5.045146   5.242209   0.000000
    16  C    7.801790   5.549966   6.049406   5.650110   1.530566
    17  O    7.851519   6.124790   6.001164   6.553205   1.452908
    18  C    7.672150   6.578835   4.659143   5.089974   1.545126
    19  O    9.087275   7.814362   5.966580   6.375858   2.450958
    20  H    5.248075   3.544893   4.126966   3.151904   2.917089
    21  H    5.587077   4.892108   2.916177   2.579880   2.688554
    22  H    5.440576   4.644677   3.694670   4.604919   2.130679
    23  H    6.326196   4.083102   6.021006   6.337769   2.639079
    24  H    5.682462   2.862798   5.743678   5.401551   2.929646
    25  H    4.331322   3.500696   4.858671   5.711620   4.102728
    26  H    4.872926   2.754041   6.244869   6.555605   4.659434
    27  H    2.530551   2.131302   5.244074   5.497761   5.782059
    28  H    2.843808   4.768491   3.370083   2.497866   6.899612
    29  H    2.745059   5.493240   2.625084   3.201869   6.989597
    30  H    4.392344   1.095593   5.804306   4.873421   4.880463
    31  H    3.228876   1.096292   6.014580   5.198271   6.319811
    32  H    4.402241   1.097140   6.815104   6.300176   5.892739
    33  H    5.386633   6.165141   1.094997   2.704308   4.324139
    34  H    5.000026   6.725407   1.097450   2.690704   6.020215
    35  H    4.200068   5.831095   1.095251   3.388392   5.243671
    36  H    5.158464   6.124975   2.503928   0.972731   5.972683
    37  H    8.858605   6.632949   6.790641   6.434622   2.163504
    38  H    7.517879   5.342469   5.736250   4.940746   2.182096
    39  H    7.820866   5.147832   6.689369   6.232371   2.182629
    40  H    8.192578   6.062134   6.760596   7.114823   1.988188
    41  H    7.574673   6.608268   4.316200   4.381839   2.196808
    42  H    7.346661   6.725176   4.116295   5.071646   2.168760
    43  H    9.271685   7.848096   6.450311   7.002575   2.445104
                   16         17         18         19         20
    16  C    0.000000
    17  O    2.438134   0.000000
    18  C    2.530277   2.335883   0.000000
    19  O    2.985290   2.664934   1.426030   0.000000
    20  H    2.922627   4.229555   3.624221   4.849631   0.000000
    21  H    3.272635   4.030786   2.614126   3.956908   1.745483
    22  H    3.486012   2.592851   2.691607   3.942923   3.059467
    23  H    3.209393   2.443865   4.070381   4.892112   3.686917
    24  H    2.924305   3.499693   4.361744   5.355481   2.471837
    25  H    5.099368   4.178007   5.070132   6.231227   4.150275
    26  H    5.203624   4.691808   5.959849   7.014107   4.424293
    27  H    6.425645   6.236184   6.757506   8.061283   4.503361
    28  H    7.404609   8.033740   7.063316   8.452927   4.565391
    29  H    7.825262   7.934106   6.992104   8.379021   5.264986
    30  H    4.768609   5.725526   6.044902   7.223492   2.798812
    31  H    6.427544   7.117573   7.361887   8.646747   4.112575
    32  H    5.948810   6.394168   7.186324   8.335625   4.373062
    33  H    5.360353   5.287991   3.708438   4.953220   3.888632
    34  H    6.972098   6.999100   5.473963   6.698971   5.013733
    35  H    6.414881   5.982166   4.974157   6.274903   4.627998
    36  H    6.430695   7.263728   5.616653   6.839335   4.084254
    37  H    1.094782   2.701819   2.694354   2.588191   3.920994
    38  H    1.094892   3.397489   2.863570   3.492479   2.330868
    39  H    1.096104   2.699562   3.488552   3.920217   3.211411
    40  H    2.406696   0.970948   3.135401   3.321608   4.479646
    41  H    2.755748   3.315716   1.092299   2.027369   3.307009
    42  H    3.474659   2.634137   1.101501   2.083047   4.060529
    43  H    3.069480   2.105540   1.917379   0.975957   5.203155
                   21         22         23         24         25
    21  H    0.000000
    22  H    2.584039   0.000000
    23  H    4.293036   2.544231   0.000000
    24  H    3.709025   3.057175   1.755817   0.000000
    25  H    4.443920   2.439076   2.507177   3.070607   0.000000
    26  H    5.300445   3.663811   2.340932   2.544428   1.756775
    27  H    5.237578   4.268173   4.251825   3.830579   2.407260
    28  H    4.549461   5.694657   7.143032   6.169153   5.780640
    29  H    4.811346   5.399546   7.203249   6.636190   5.444757
    30  H    4.365642   4.506958   3.903959   2.346147   3.915741
    31  H    5.400805   5.452563   5.154239   3.892298   4.317864
    32  H    5.773676   5.209366   4.126810   3.087560   3.746966
    33  H    2.353408   3.274933   5.706234   5.545019   4.953444
    34  H    3.762476   4.767159   7.115391   6.789810   5.906707
    35  H    3.549840   3.535621   5.858192   5.820824   4.348677
    36  H    3.289084   5.302731   7.208137   6.349189   6.480561
    37  H    4.035335   4.284331   4.030540   3.960227   6.038399
    38  H    2.828906   3.820706   3.867530   3.105744   5.436331
    39  H    3.992233   3.840679   2.773736   2.404437   4.949706
    40  H    4.623391   3.247545   2.216779   3.296241   4.402192
    41  H    2.102619   3.212683   4.731871   4.642008   5.571995
    42  H    2.802413   2.350938   4.243707   4.753657   4.754891
    43  H    4.489993   3.918247   4.512683   5.253600   6.016978
                   26         27         28         29         30
    26  H    0.000000
    27  H    2.402472   0.000000
    28  H    6.495857   4.639171   0.000000
    29  H    6.546516   4.664939   1.771900   0.000000
    30  H    3.216030   3.067191   4.885409   5.792313   0.000000
    31  H    3.721510   2.446650   4.308813   5.216224   1.769762
    32  H    2.509166   2.483126   5.818095   6.470497   1.774002
    33  H    6.341917   5.742519   4.251346   3.706887   5.984781
    34  H    7.294864   6.122271   3.472596   2.608196   6.695240
    35  H    5.887439   4.853167   3.774150   2.619937   5.973367
    36  H    7.434014   6.266072   2.700631   3.204086   5.822720
    37  H    6.169907   7.493444   8.351212   8.739172   5.832694
    38  H    5.543785   6.413926   6.796890   7.406346   4.450352
    39  H    4.696433   6.176957   7.722351   8.215254   4.372604
    40  H    4.548435   6.363419   8.509460   8.533664   5.628016
    41  H    6.439146   6.947534   6.573984   6.655924   5.989326
    42  H    5.923379   6.556629   6.874829   6.533854   6.352249
    43  H    6.728423   8.017334   8.924453   8.788470   7.316697
                   31         32         33         34         35
    31  H    0.000000
    32  H    1.773049   0.000000
    33  H    6.491848   7.103553   0.000000
    34  H    6.778618   7.735829   1.775367   0.000000
    35  H    6.050029   6.722511   1.778704   1.773920   0.000000
    36  H    6.033974   7.213099   2.831812   2.342014   3.525962
    37  H    7.510813   6.995629   5.989140   7.656722   7.185580
    38  H    6.089102   5.875685   5.100522   6.583107   6.260220
    39  H    6.091324   5.366013   6.116682   7.667115   6.966711
    40  H    7.104961   6.186678   6.104820   7.785635   6.745759
    41  H    7.275899   7.330276   3.343936   5.017180   4.859767
    42  H    7.477582   7.357992   3.162542   4.921246   4.266469
    43  H    8.756135   8.257824   5.489620   7.259548   6.618346
                   36         37         38         39         40
    36  H    0.000000
    37  H    7.139765   0.000000
    38  H    5.716559   1.771629   0.000000
    39  H    7.087627   1.774794   1.772042   0.000000
    40  H    7.888797   2.632465   3.463488   2.286885   0.000000
    41  H    4.846460   2.949959   2.657731   3.807162   4.018922
    42  H    5.515129   3.735926   3.816769   4.322506   3.573988
    43  H    7.527989   2.655018   3.830531   3.805188   2.699160
                   41         42         43
    41  H    0.000000
    42  H    1.778410   0.000000
    43  H    2.797839   2.388347   0.000000
 Stoichiometry    C15H24O4
 Framework group  C1[X(C15H24O4)]
 Deg. of freedom   123
 Full point group                 C1      NOp   1
 Largest Abelian subgroup         C1      NOp   1
 Largest concise Abelian subgroup C1      NOp   1
                         Standard orientation:                         
 ---------------------------------------------------------------------
 Center     Atomic      Atomic             Coordinates (Angstroms)
 Number     Number       Type             X           Y           Z
 ---------------------------------------------------------------------
      1          6           0       -1.910821    0.555882   -0.112991
      2          6           0       -1.081197   -0.464515    0.211287
      3          6           0        0.360700   -0.401801    0.634171
      4          6           0        1.293864    0.452314   -0.260161
      5          6           0        0.985307    1.960311   -0.164101
      6          6           0       -0.308150    2.411116   -0.862766
      7          6           0       -1.649171    2.038755   -0.199220
      8          6           0       -3.267180    0.024951   -0.342436
      9          6           0       -3.270615   -1.462721   -0.042738
     10          6           0       -1.780427   -1.825273    0.134166
     11          8           0       -4.246734    0.679854   -0.700030
     12          6           0       -1.842718    2.705677    1.179004
     13          6           0       -1.249748   -2.662907   -1.037877
     14          8           0       -1.514438   -2.499675    1.375856
     15          6           0        2.800498    0.152023    0.022868
     16          6           0        3.255693    0.527880    1.435015
     17          8           0        3.598292    0.873116   -0.954113
     18          6           0        3.148636   -1.320610   -0.289491
     19          8           0        4.560087   -1.523846   -0.297306
     20          1           0        0.390798   -0.004843    1.659372
     21          1           0        0.733675   -1.426024    0.705753
     22          1           0        1.133868    0.147401   -1.304579
     23          1           0        1.809376    2.507476   -0.636113
     24          1           0        0.971946    2.270807    0.888877
     25          1           0       -0.306355    2.026094   -1.892255
     26          1           0       -0.284921    3.506300   -0.946323
     27          1           0       -2.436515    2.441689   -0.850815
     28          1           0       -3.807085   -1.630375    0.898967
     29          1           0       -3.787133   -2.023397   -0.828680
     30          1           0       -1.133074    2.327860    1.923305
     31          1           0       -2.854209    2.519650    1.558656
     32          1           0       -1.706695    3.791582    1.101380
     33          1           0       -0.172059   -2.834613   -0.947744
     34          1           0       -1.751488   -3.638868   -1.050239
     35          1           0       -1.446013   -2.169316   -1.995699
     36          1           0       -1.819412   -3.418415    1.280386
     37          1           0        4.303104    0.242621    1.576804
     38          1           0        2.658965    0.014486    2.196021
     39          1           0        3.168109    1.606698    1.608002
     40          1           0        3.878862    1.716292   -0.562865
     41          1           0        2.742085   -1.999322    0.463625
     42          1           0        2.717571   -1.589656   -1.266784
     43          1           0        4.910913   -0.766211   -0.802680
 ---------------------------------------------------------------------
 Rotational constants (GHZ):      0.5716720      0.2521387      0.1979350
 Standard basis: 6-311+G(d,p) (5D, 7F)
 There are   581 symmetry adapted cartesian basis functions of A   symmetry.
 There are   562 symmetry adapted basis functions of A   symmetry.
   562 basis functions,   876 primitive gaussians,   581 cartesian basis functions
    73 alpha electrons       73 beta electrons
       nuclear repulsion energy      1591.8690881854 Hartrees.
 NAtoms=   43 NActive=   43 NUniq=   43 SFac= 1.00D+00 NAtFMM=   60 NAOKFM=F Big=F
 Integral buffers will be    131072 words long.
 Raffenetti 2 integral format.
 Two-electron integral symmetry is turned on.
 Using the following non-standard input for PCM:
 --- end of non-standard input.
 ------------------------------------------------------------------------------
 Polarizable Continuum Model (PCM)
 =================================
 Model                : PCM (using non-symmetric T matrix).
 Atomic radii         : SMD-Coulomb.
 Polarization charges : Total charges.
 Charge compensation  : None.
 Solution method      : On-the-fly selection.
 Cavity type          : VdW (van der Waals Surface) (Alpha=1.000).
 Cavity algorithm     : GePol (No added spheres)
                        Default sphere list used, NSphG=   43.
                        Lebedev-Laikov grids with approx.  5.0 points / Ang**2.
                        Smoothing algorithm: Karplus/York (Gamma=1.0000).
                        Polarization charges: spherical gaussians, with
                                              point-specific exponents (IZeta= 3).
                        Self-potential: point-specific (ISelfS= 7).
                        Self-field    : sphere-specific E.n sum rule (ISelfD= 2).
 Solvent              : Methanol, Eps=  32.613000 Eps(inf)=   1.765709
 ------------------------------------------------------------------------------
 ------------------------------------------------------------------------------
 Atomic radii for non-electrostatic terms: SMD-CDS.
 ------------------------------------------------------------------------------
 Nuclear repulsion after PCM non-electrostatic terms =     1591.8707683292 Hartrees.
 One-electron integrals computed using PRISM.
 NBasis=   562 RedAO= T EigKep=  1.59D-06  NBF=   562
 NBsUse=   560 1.00D-06 EigRej=  9.03D-07 NBFU=   560
 Initial guess from the checkpoint file:  "DY-202A-7R_44.chk"
 B after Tr=     0.000000    0.000000    0.000000
         Rot=    1.000000    0.000000    0.000000    0.000000 Ang=   0.00 deg.
 Requested convergence on RMS density matrix=1.00D-08 within 128 cycles.
 Requested convergence on MAX density matrix=1.00D-06.
 Requested convergence on             energy=1.00D-06.
 No special actions if energy rises.
 Inv3:  Mode=1 IEnd=    21853803.
 Iteration    1 A*A^-1 deviation from unit magnitude is 4.88D-15 for   2660.
 Iteration    1 A*A^-1 deviation from orthogonality  is 5.30D-15 for   2695   1491.
 Iteration    1 A^-1*A deviation from unit magnitude is 4.88D-15 for   2660.
 Iteration    1 A^-1*A deviation from orthogonality  is 9.40D-12 for   2300   2215.
 Error on total polarization charges =  0.07102
 SCF Done:  E(RmPW1PW91) =  -887.018435074     A.U. after   13 cycles
            NFock= 13  Conv=0.28D-08     -V/T= 2.0048
 SMD-CDS (non-electrostatic) energy       (kcal/mol) =       1.05
 (included in total energy above)
 DoSCS=F DFT=T ScalE2(SS,OS)=  1.000000  1.000000
 Range of M.O.s used for correlation:     1   560
 NBasis=   562 NAE=    73 NBE=    73 NFC=     0 NFV=     0
 NROrb=    560 NOA=    73 NOB=    73 NVA=   487 NVB=   487

 **** Warning!!: The largest alpha MO coefficient is  0.10928999D+03

 NEqPCM:  Using equilibrium solvation (IEInf=0, Eps=  32.6130, EpsInf=   1.7657)
          Differentiating once with respect to magnetic field using GIAOs.
          Electric field/nuclear overlap derivatives assumed to be zero.
 FoFJK:  IHMeth= 1 ICntrl=    6127 DoSepK=F KAlg= 0 I1Cent=   0 FoldK=F
 IRaf=         1 NMat=   1 IRICut=       1 DoRegI=T DoRafI=F ISym2E= 0.
          There are     3 degrees of freedom in the 1st order CPHF.  IDoFFX=0 NUNeed=     3.
      3 vectors produced by pass  0 Test12= 1.19D-12 3.33D-08 XBig12= 2.91D+02 2.91D+00.
 AX will form     3 AO Fock derivatives at one time.
      3 vectors produced by pass  1 Test12= 1.19D-12 3.33D-08 XBig12= 7.86D-01 1.92D-01.
      3 vectors produced by pass  2 Test12= 1.19D-12 3.33D-08 XBig12= 4.46D-03 3.11D-02.
      3 vectors produced by pass  3 Test12= 1.19D-12 3.33D-08 XBig12= 3.36D-05 1.35D-03.
      3 vectors produced by pass  4 Test12= 1.19D-12 3.33D-08 XBig12= 1.70D-07 9.89D-05.
      3 vectors produced by pass  5 Test12= 1.19D-12 3.33D-08 XBig12= 7.19D-10 5.43D-06.
      3 vectors produced by pass  6 Test12= 1.19D-12 3.33D-08 XBig12= 2.52D-12 5.10D-07.
 InvSVY:  IOpt=1 It=  1 EMax= 1.78D-15
 Solved reduced A of dimension    21 with     3 vectors.
 Calculating GIAO nuclear magnetic shielding tensors.
 SCF GIAO Magnetic shielding tensor (ppm):
      1  C    Isotropic =    34.5471   Anisotropy =   140.8567
   XX=   -25.7888   YX=   -31.8983   ZX=   -34.8469
   XY=   -29.0121   YY=     9.5278   ZY=     8.2707
   XZ=   -33.9978   YZ=    -2.0741   ZZ=   119.9022
   Eigenvalues:   -48.2439    23.4336   128.4515
      2  C    Isotropic =    -4.6110   Anisotropy =   198.1591
   XX=   -63.4316   YX=   -44.3739   ZX=   -48.2357
   XY=   -40.6054   YY=   -59.8972   ZY=     1.1724
   XZ=   -62.6832   YZ=    10.8169   ZZ=   109.4958
   Eigenvalues:  -110.6195   -30.7085   127.4951
      3  C    Isotropic =   154.4430   Anisotropy =    21.1824
   XX=   158.6903   YX=     6.7234   ZX=    -7.0250
   XY=     6.2069   YY=   144.3991   ZY=    -3.0063
   XZ=    -5.5102   YZ=    -7.4023   ZZ=   160.2397
   Eigenvalues:   141.4778   153.2867   168.5646
      4  C    Isotropic =   137.3094   Anisotropy =    27.3253
   XX=   148.9519   YX=    -7.3253   ZX=     7.6939
   XY=    -6.1747   YY=   126.2460   ZY=     0.2964
   XZ=    11.2513   YZ=    -2.2974   ZZ=   136.7304
   Eigenvalues:   124.1337   132.2683   155.5263
      5  C    Isotropic =   160.4129   Anisotropy =    22.1411
   XX=   156.1114   YX=    -4.4970   ZX=     3.8285
   XY=    -0.9733   YY=   174.3667   ZY=    -3.3360
   XZ=     1.3575   YZ=    -2.2357   ZZ=   150.7605
   Eigenvalues:   149.6053   156.4597   175.1736
      6  C    Isotropic =   152.0709   Anisotropy =    15.6763
   XX=   156.9464   YX=    -4.6693   ZX=    -7.9974
   XY=    -4.5895   YY=   149.2262   ZY=    -2.3233
   XZ=    -5.8608   YZ=     2.9127   ZZ=   150.0401
   Eigenvalues:   144.4773   149.2136   162.5218
      7  C    Isotropic =   155.8974   Anisotropy =    11.4162
   XX=   153.4916   YX=     2.2085   ZX=    -3.9739
   XY=     3.6127   YY=   156.5600   ZY=     1.6104
   XZ=   -11.3579   YZ=     2.7053   ZZ=   157.6407
   Eigenvalues:   146.3403   157.8438   163.5083
      8  C    Isotropic =   -30.7937   Anisotropy =   156.9523
   XX=   -76.3517   YX=   -13.3602   ZX=   -33.7975
   XY=   -18.8808   YY=   -77.8893   ZY=    26.8343
   XZ=   -28.6290   YZ=    23.8826   ZZ=    61.8598
   Eigenvalues:   -93.3555   -72.8669    73.8412
      9  C    Isotropic =   131.2741   Anisotropy =    32.5141
   XX=   139.7220   YX=   -16.7814   ZX=    -7.1361
   XY=   -11.9768   YY=   137.3199   ZY=    -0.9667
   XZ=     2.7828   YZ=    -3.9836   ZZ=   116.7805
   Eigenvalues:   115.5145   125.3577   152.9502
     10  C    Isotropic =   104.6204   Anisotropy =    37.9940
   XX=    99.0028   YX=     1.8706   ZX=    -2.0580
   XY=     2.0589   YY=   101.2648   ZY=   -19.7835
   XZ=     3.8027   YZ=   -23.5214   ZZ=   113.5936
   Eigenvalues:    84.6116    99.2998   129.9497
     11  O    Isotropic =  -162.3497   Anisotropy =   790.8188
   XX=  -473.4889   YX=   122.4421   ZX=  -222.7203
   XY=    84.0812   YY=  -300.9681   ZY=   154.1796
   XZ=  -182.5868   YZ=   168.4532   ZZ=   287.4078
   Eigenvalues:  -594.6031  -257.3090   364.8628
     12  C    Isotropic =   170.3767   Anisotropy =    29.7164
   XX=   153.9768   YX=    -0.3685   ZX=    -7.5368
   XY=     3.4308   YY=   179.1850   ZY=     9.0508
   XZ=   -11.1754   YZ=    12.4492   ZZ=   177.9681
   Eigenvalues:   149.8328   171.1096   190.1876
     13  C    Isotropic =   159.8867   Anisotropy =    40.9646
   XX=   144.9354   YX=    -9.7386   ZX=    -9.6311
   XY=   -11.3642   YY=   157.9880   ZY=    15.0365
   XZ=    -5.7964   YZ=    12.1303   ZZ=   176.7368
   Eigenvalues:   139.0544   153.4093   187.1964
     14  O    Isotropic =   248.3323   Anisotropy =    58.9659
   XX=   224.5642   YX=    11.6131   ZX=   -17.3792
   XY=     1.9730   YY=   245.1223   ZY=   -21.3775
   XZ=    -2.2734   YZ=   -18.9984   ZZ=   275.3103
   Eigenvalues:   222.1363   235.2177   287.6429
     15  C    Isotropic =   106.1273   Anisotropy =    43.9978
   XX=   112.8371   YX=    11.6235   ZX=   -18.8716
   XY=     6.3807   YY=   101.0802   ZY=   -18.9771
   XZ=   -10.3493   YZ=   -20.9284   ZZ=   104.4646
   Eigenvalues:    82.2975   100.6253   135.4592
     16  C    Isotropic =   170.5598   Anisotropy =    32.2731
   XX=   154.2153   YX=     9.6213   ZX=     7.4217
   XY=     7.9396   YY=   165.8823   ZY=     2.5400
   XZ=    -0.5929   YZ=     0.1092   ZZ=   191.5819
   Eigenvalues:   149.3714   170.2328   192.0752
     17  O    Isotropic =   256.7488   Anisotropy =    87.3853
   XX=   211.7224   YX=    19.9639   ZX=    -0.8449
   XY=    28.2710   YY=   244.8398   ZY=    -3.6150
   XZ=   -16.5480   YZ=    -4.6566   ZZ=   313.6842
   Eigenvalues:   198.7343   256.5065   315.0057
     18  C    Isotropic =   116.5140   Anisotropy =    45.7073
   XX=   143.9129   YX=   -14.2626   ZX=     2.7946
   XY=    -7.4797   YY=   108.4438   ZY=    10.5895
   XZ=     3.7688   YZ=     8.7829   ZZ=    97.1853
   Eigenvalues:    90.2737   112.2827   146.9856
     19  O    Isotropic =   314.9187   Anisotropy =    56.2611
   XX=   312.6546   YX=    15.3705   ZX=    -8.7924
   XY=    32.2278   YY=   335.0614   ZY=   -13.5692
   XZ=    10.1163   YZ=   -13.5255   ZZ=   297.0400
   Eigenvalues:   288.3858   303.9440   352.4261
     20  H    Isotropic =    29.3692   Anisotropy =     4.1965
   XX=    29.4529   YX=     0.7521   ZX=    -0.9213
   XY=     0.7793   YY=    26.5573   ZY=    -0.1301
   XZ=     1.0344   YZ=     1.3121   ZZ=    32.0973
   Eigenvalues:    26.3130    29.6278    32.1668
     21  H    Isotropic =    29.0124   Anisotropy =     8.9562
   XX=    32.6196   YX=     1.9774   ZX=    -0.9909
   XY=     2.3951   YY=    32.5811   ZY=    -1.1040
   XZ=    -0.1319   YZ=    -2.3041   ZZ=    21.8364
   Eigenvalues:    21.5681    30.4858    34.9832
     22  H    Isotropic =    30.3773   Anisotropy =     2.7302
   XX=    30.9041   YX=    -0.7639   ZX=     0.8903
   XY=    -0.3118   YY=    29.1149   ZY=     1.9609
   XZ=    -0.7352   YZ=     1.6176   ZZ=    31.1130
   Eigenvalues:    27.9778    30.9567    32.1975
     23  H    Isotropic =    29.7623   Anisotropy =     7.4133
   XX=    33.9714   YX=     0.1920   ZX=    -1.4096
   XY=     1.1604   YY=    31.5669   ZY=    -3.2406
   XZ=    -1.3720   YZ=    -3.3387   ZZ=    23.7485
   Eigenvalues:    22.4473    32.1351    34.7044
     24  H    Isotropic =    29.9071   Anisotropy =     4.2125
   XX=    30.9179   YX=    -2.2507   ZX=     2.1482
   XY=    -1.8448   YY=    29.0707   ZY=     3.3655
   XZ=     1.0664   YZ=     3.1446   ZZ=    29.7328
   Eigenvalues:    24.9912    32.0147    32.7155
     25  H    Isotropic =    30.2566   Anisotropy =     7.1708
   XX=    29.7131   YX=    -0.8965   ZX=     0.1447
   XY=    -0.7682   YY=    26.1580   ZY=    -0.9903
   XZ=    -0.4722   YZ=    -1.2218   ZZ=    34.8987
   Eigenvalues:    25.8355    29.8971    35.0372
     26  H    Isotropic =    29.8413   Anisotropy =     9.9607
   XX=    29.1932   YX=    -0.6715   ZX=    -0.1300
   XY=    -0.8473   YY=    34.8654   ZY=    -3.9047
   XZ=    -0.5170   YZ=    -4.3878   ZZ=    25.4652
   Eigenvalues:    23.8366    29.2055    36.4817
     27  H    Isotropic =    28.8181   Anisotropy =     9.2283
   XX=    32.7900   YX=    -0.4771   ZX=     3.4562
   XY=    -1.6305   YY=    25.8533   ZY=    -1.3497
   XZ=     3.7011   YZ=    -1.8437   ZZ=    27.8109
   Eigenvalues:    24.8094    26.6745    34.9703
     28  H    Isotropic =    29.0281   Anisotropy =     6.6930
   XX=    31.9087   YX=     0.1882   ZX=    -2.7167
   XY=     0.1378   YY=    26.9412   ZY=    -0.5756
   XZ=    -2.7623   YZ=    -2.5103   ZZ=    28.2344
   Eigenvalues:    25.5237    28.0704    33.4901
     29  H    Isotropic =    29.0124   Anisotropy =     5.7810
   XX=    31.4942   YX=    -0.2676   ZX=     1.9890
   XY=     0.6350   YY=    28.3126   ZY=     1.9364
   XZ=     2.8001   YZ=     2.5609   ZZ=    27.2304
   Eigenvalues:    24.9415    29.2293    32.8664
     30  H    Isotropic =    30.4992   Anisotropy =     5.2404
   XX=    30.0863   YX=    -2.8907   ZX=     0.6701
   XY=    -2.1038   YY=    28.0618   ZY=     0.6454
   XZ=     2.4992   YZ=     1.2840   ZZ=    33.3494
   Eigenvalues:    25.9880    31.5168    33.9928
     31  H    Isotropic =    30.8122   Anisotropy =     9.3992
   XX=    33.8464   YX=    -0.6718   ZX=    -3.6968
   XY=     0.0220   YY=    28.1930   ZY=     1.5289
   XZ=    -5.0614   YZ=     2.7358   ZZ=    30.3972
   Eigenvalues:    26.0979    29.2604    37.0783
     32  H    Isotropic =    30.8386   Anisotropy =    11.3542
   XX=    27.3391   YX=    -1.4292   ZX=    -1.3607
   XY=    -0.8761   YY=    37.5390   ZY=     1.8605
   XZ=    -0.6198   YZ=     3.5905   ZZ=    27.6378
   Eigenvalues:    26.3767    27.7312    38.4081
     33  H    Isotropic =    30.0477   Anisotropy =     6.3437
   XX=    34.0909   YX=     0.2759   ZX=     0.1091
   XY=    -1.1170   YY=    29.5023   ZY=     2.0536
   XZ=    -1.5387   YZ=     3.4364   ZZ=    26.5498
   Eigenvalues:    24.8919    30.9743    34.2768
     34  H    Isotropic =    30.1158   Anisotropy =     9.3184
   XX=    28.3940   YX=     1.7668   ZX=     0.1694
   XY=     2.6727   YY=    34.5103   ZY=     2.3421
   XZ=     0.3344   YZ=     4.0357   ZZ=    27.4431
   Eigenvalues:    26.0477    27.9716    36.3281
     35  H    Isotropic =    30.6824   Anisotropy =     8.1801
   XX=    27.6142   YX=     0.1853   ZX=     0.4248
   XY=     0.0290   YY=    28.3681   ZY=     0.0766
   XZ=     0.8042   YZ=     0.8159   ZZ=    36.0650
   Eigenvalues:    27.5626    28.3489    36.1359
     36  H    Isotropic =    29.4382   Anisotropy =    17.3212
   XX=    23.6817   YX=     4.9169   ZX=     0.5661
   XY=     4.5360   YY=    38.9046   ZY=    -2.9262
   XZ=     0.2357   YZ=    -4.2342   ZZ=    25.7283
   Eigenvalues:    21.7756    25.5534    40.9856
     37  H    Isotropic =    30.1546   Anisotropy =     8.1321
   XX=    33.5123   YX=    -1.8984   ZX=     2.9157
   XY=    -1.8044   YY=    27.1632   ZY=     1.5308
   XZ=     3.7650   YZ=     1.2542   ZZ=    29.7883
   Eigenvalues:    25.2854    29.6024    35.5760
     38  H    Isotropic =    30.5601   Anisotropy =     8.2197
   XX=    30.0010   YX=     1.2434   ZX=    -0.6234
   XY=     1.5619   YY=    26.7510   ZY=    -2.4556
   XZ=    -1.3864   YZ=    -2.8963   ZZ=    34.9283
   Eigenvalues:    25.6828    29.9576    36.0399
     39  H    Isotropic =    30.7305   Anisotropy =     7.3802
   XX=    29.0678   YX=     0.5978   ZX=     2.4361
   XY=    -0.5607   YY=    33.4993   ZY=     2.8744
   XZ=     2.1219   YZ=     3.8259   ZZ=    29.6243
   Eigenvalues:    26.2482    30.2926    35.6506
     40  H    Isotropic =    29.5322   Anisotropy =    16.2036
   XX=    27.7706   YX=     7.0918   ZX=    -1.4273
   XY=     6.3781   YY=    36.3994   ZY=     2.1230
   XZ=    -0.2092   YZ=     3.2941   ZZ=    24.4268
   Eigenvalues:    22.1285    26.1336    40.3346
     41  H    Isotropic =    27.8103   Anisotropy =     5.9822
   XX=    31.3250   YX=     0.7236   ZX=    -2.2252
   XY=    -0.5750   YY=    29.1092   ZY=    -1.1545
   XZ=    -1.4842   YZ=    -2.3205   ZZ=    22.9969
   Eigenvalues:    22.1914    29.4412    31.7985
     42  H    Isotropic =    28.1974   Anisotropy =     6.0583
   XX=    31.8286   YX=    -0.5587   ZX=     2.3453
   XY=    -0.8695   YY=    26.6829   ZY=     3.7382
   XZ=     0.7529   YZ=     3.8401   ZZ=    26.0807
   Eigenvalues:    22.3033    30.0526    32.2363
     43  H    Isotropic =    28.7470   Anisotropy =    15.1094
   XX=    30.0404   YX=     2.2946   ZX=    -5.6402
   XY=     0.4911   YY=    32.8512   ZY=    -7.5543
   XZ=    -6.8522   YZ=    -6.3860   ZZ=    23.3494
   Eigenvalues:    17.6060    29.8151    38.8199
 End of Minotr F.D. properties file   721 does not exist.
 End of Minotr F.D. properties file   722 does not exist.
 End of Minotr F.D. properties file   788 does not exist.

 **********************************************************************

            Population analysis using the SCF density.

 **********************************************************************

 Orbital symmetries:
       Occupied  (A) (A) (A) (A) (A) (A) (A) (A) (A) (A) (A) (A)
                 (A) (A) (A) (A) (A) (A) (A) (A) (A) (A) (A) (A)
                 (A) (A) (A) (A) (A) (A) (A) (A) (A) (A) (A) (A)
                 (A) (A) (A) (A) (A) (A) (A) (A) (A) (A) (A) (A)
                 (A) (A) (A) (A) (A) (A) (A) (A) (A) (A) (A) (A)
                 (A) (A) (A) (A) (A) (A) (A) (A) (A) (A) (A) (A)
                 (A)
       Virtual   (A) (A) (A) (A) (A) (A) (A) (A) (A) (A) (A) (A)
                 (A) (A) (A) (A) (A) (A) (A) (A) (A) (A) (A) (A)
                 (A) (A) (A) (A) (A) (A) (A) (A) (A) (A) (A) (A)
                 (A) (A) (A) (A) (A) (A) (A) (A) (A) (A) (A) (A)
                 (A) (A) (A) (A) (A) (A) (A) (A) (A) (A) (A) (A)
                 (A) (A) (A) (A) (A) (A) (A) (A) (A) (A) (A) (A)
                 (A) (A) (A) (A) (A) (A) (A) (A) (A) (A) (A) (A)
                 (A) (A) (A) (A) (A) (A) (A) (A) (A) (A) (A) (A)
                 (A) (A) (A) (A) (A) (A) (A) (A) (A) (A) (A) (A)
                 (A) (A) (A) (A) (A) (A) (A) (A) (A) (A) (A) (A)
                 (A) (A) (A) (A) (A) (A) (A) (A) (A) (A) (A) (A)
                 (A) (A) (A) (A) (A) (A) (A) (A) (A) (A) (A) (A)
                 (A) (A) (A) (A) (A) (A) (A) (A) (A) (A) (A) (A)
                 (A) (A) (A) (A) (A) (A) (A) (A) (A) (A) (A) (A)
                 (A) (A) (A) (A) (A) (A) (A) (A) (A) (A) (A) (A)
                 (A) (A) (A) (A) (A) (A) (A) (A) (A) (A) (A) (A)
                 (A) (A) (A) (A) (A) (A) (A) (A) (A) (A) (A) (A)
                 (A) (A) (A) (A) (A) (A) (A) (A) (A) (A) (A) (A)
                 (A) (A) (A) (A) (A) (A) (A) (A) (A) (A) (A) (A)
                 (A) (A) (A) (A) (A) (A) (A) (A) (A) (A) (A) (A)
                 (A) (A) (A) (A) (A) (A) (A) (A) (A) (A) (A) (A)
                 (A) (A) (A) (A) (A) (A) (A) (A) (A) (A) (A) (A)
                 (A) (A) (A) (A) (A) (A) (A) (A) (A) (A) (A) (A)
                 (A) (A) (A) (A) (A) (A) (A) (A) (A) (A) (A) (A)
                 (A) (A) (A) (A) (A) (A) (A) (A) (A) (A) (A) (A)
                 (A) (A) (A) (A) (A) (A) (A) (A) (A) (A) (A) (A)
                 (A) (A) (A) (A) (A) (A) (A) (A) (A) (A) (A) (A)
                 (A) (A) (A) (A) (A) (A) (A) (A) (A) (A) (A) (A)
                 (A) (A) (A) (A) (A) (A) (A) (A) (A) (A) (A) (A)
                 (A) (A) (A) (A) (A) (A) (A) (A) (A) (A) (A) (A)
                 (A) (A) (A) (A) (A) (A) (A) (A) (A) (A) (A) (A)
                 (A) (A) (A) (A) (A) (A) (A) (A) (A) (A) (A) (A)
                 (A) (A) (A) (A) (A) (A) (A) (A) (A) (A) (A) (A)
                 (A) (A) (A) (A) (A) (A) (A) (A) (A) (A) (A) (A)
                 (A) (A) (A) (A) (A) (A) (A) (A) (A) (A) (A) (A)
                 (A) (A) (A) (A) (A) (A) (A) (A) (A) (A) (A) (A)
                 (A) (A) (A) (A) (A) (A) (A) (A) (A) (A) (A) (A)
                 (A) (A) (A) (A) (A) (A) (A) (A) (A) (A) (A) (A)
                 (A) (A) (A) (A) (A) (A) (A) (A) (A) (A) (A) (A)
                 (A) (A) (A) (A) (A) (A) (A) (A) (A) (A) (A) (A)
                 (A) (A) (A) (A) (A) (A) (A)
 The electronic state is 1-A.
 Alpha  occ. eigenvalues --  -19.22510 -19.22380 -19.21847 -19.21133 -10.32731
 Alpha  occ. eigenvalues --  -10.30800 -10.29744 -10.27300 -10.26726 -10.24430
 Alpha  occ. eigenvalues --  -10.24084 -10.24041 -10.23701 -10.23431 -10.22381
 Alpha  occ. eigenvalues --  -10.22368 -10.22120 -10.21797 -10.21626  -1.07329
 Alpha  occ. eigenvalues --   -1.06907  -1.06075  -1.03914  -0.89050  -0.84090
 Alpha  occ. eigenvalues --   -0.81982  -0.77344  -0.76851  -0.74677  -0.71303
 Alpha  occ. eigenvalues --   -0.70426  -0.68244  -0.65952  -0.63146  -0.60099
 Alpha  occ. eigenvalues --   -0.58252  -0.56945  -0.52469  -0.52150  -0.51367
 Alpha  occ. eigenvalues --   -0.50727  -0.49388  -0.48739  -0.48013  -0.46215
 Alpha  occ. eigenvalues --   -0.45858  -0.45148  -0.44821  -0.44520  -0.43436
 Alpha  occ. eigenvalues --   -0.42999  -0.41411  -0.41187  -0.40296  -0.39751
 Alpha  occ. eigenvalues --   -0.39481  -0.39256  -0.38677  -0.37462  -0.36651
 Alpha  occ. eigenvalues --   -0.36425  -0.36159  -0.35729  -0.34461  -0.34179
 Alpha  occ. eigenvalues --   -0.33317  -0.32529  -0.31570  -0.31008  -0.29932
 Alpha  occ. eigenvalues --   -0.28942  -0.27116  -0.26633
 Alpha virt. eigenvalues --   -0.05327   0.00576   0.01515   0.01958   0.02286
 Alpha virt. eigenvalues --    0.03314   0.03548   0.04054   0.04354   0.04721
 Alpha virt. eigenvalues --    0.05120   0.05424   0.06062   0.06354   0.06852
 Alpha virt. eigenvalues --    0.06988   0.07086   0.07474   0.08457   0.09024
 Alpha virt. eigenvalues --    0.09117   0.09569   0.09695   0.10282   0.10575
 Alpha virt. eigenvalues --    0.11005   0.11380   0.11809   0.12418   0.12698
 Alpha virt. eigenvalues --    0.12887   0.13487   0.13973   0.14229   0.14769
 Alpha virt. eigenvalues --    0.15303   0.15608   0.15882   0.16182   0.16214
 Alpha virt. eigenvalues --    0.16636   0.17053   0.17611   0.17882   0.18166
 Alpha virt. eigenvalues --    0.18299   0.18711   0.18948   0.19203   0.19494
 Alpha virt. eigenvalues --    0.19703   0.20304   0.20520   0.20794   0.21089
 Alpha virt. eigenvalues --    0.21223   0.21533   0.21684   0.21789   0.22398
 Alpha virt. eigenvalues --    0.22786   0.22822   0.23493   0.23837   0.23985
 Alpha virt. eigenvalues --    0.24406   0.24696   0.25145   0.25303   0.25485
 Alpha virt. eigenvalues --    0.25907   0.26355   0.26552   0.26988   0.27228
 Alpha virt. eigenvalues --    0.27398   0.27613   0.28099   0.28614   0.28814
 Alpha virt. eigenvalues --    0.29008   0.29402   0.29596   0.29863   0.30078
 Alpha virt. eigenvalues --    0.30691   0.30968   0.31848   0.32007   0.32108
 Alpha virt. eigenvalues --    0.32407   0.32856   0.33247   0.33616   0.34360
 Alpha virt. eigenvalues --    0.34630   0.34895   0.35508   0.35759   0.36138
 Alpha virt. eigenvalues --    0.36874   0.37100   0.37610   0.37741   0.38019
 Alpha virt. eigenvalues --    0.38972   0.39270   0.39626   0.39849   0.41079
 Alpha virt. eigenvalues --    0.41285   0.42005   0.42605   0.43386   0.44268
 Alpha virt. eigenvalues --    0.45011   0.45738   0.45996   0.47110   0.47675
 Alpha virt. eigenvalues --    0.48010   0.48817   0.49749   0.50419   0.50912
 Alpha virt. eigenvalues --    0.52086   0.52564   0.53142   0.54352   0.55354
 Alpha virt. eigenvalues --    0.56134   0.56644   0.57314   0.57718   0.58035
 Alpha virt. eigenvalues --    0.59359   0.59920   0.60440   0.61212   0.61886
 Alpha virt. eigenvalues --    0.62407   0.62817   0.63432   0.64352   0.65115
 Alpha virt. eigenvalues --    0.66265   0.67139   0.67444   0.67679   0.68284
 Alpha virt. eigenvalues --    0.68624   0.69127   0.69655   0.69852   0.70687
 Alpha virt. eigenvalues --    0.71002   0.71943   0.72212   0.72688   0.73183
 Alpha virt. eigenvalues --    0.73614   0.74227   0.74540   0.75419   0.76187
 Alpha virt. eigenvalues --    0.76322   0.76896   0.77046   0.77555   0.77780
 Alpha virt. eigenvalues --    0.78146   0.78736   0.79396   0.80022   0.80279
 Alpha virt. eigenvalues --    0.81387   0.81634   0.82908   0.83305   0.83579
 Alpha virt. eigenvalues --    0.84696   0.85597   0.86653   0.87618   0.88623
 Alpha virt. eigenvalues --    0.91156   0.92182   0.93284   0.94210   0.94693
 Alpha virt. eigenvalues --    0.97062   0.97335   0.98615   1.00463   1.02406
 Alpha virt. eigenvalues --    1.02739   1.05464   1.06973   1.07672   1.09428
 Alpha virt. eigenvalues --    1.10566   1.11840   1.12448   1.13377   1.14831
 Alpha virt. eigenvalues --    1.16668   1.17161   1.17371   1.19106   1.19519
 Alpha virt. eigenvalues --    1.20830   1.21721   1.22505   1.23421   1.23634
 Alpha virt. eigenvalues --    1.25984   1.26111   1.26372   1.27966   1.28759
 Alpha virt. eigenvalues --    1.29520   1.30948   1.32104   1.32773   1.33739
 Alpha virt. eigenvalues --    1.35028   1.36876   1.38061   1.39524   1.41356
 Alpha virt. eigenvalues --    1.42263   1.42748   1.44512   1.45416   1.46609
 Alpha virt. eigenvalues --    1.47183   1.47524   1.48397   1.48941   1.50487
 Alpha virt. eigenvalues --    1.51771   1.52372   1.52474   1.53883   1.55170
 Alpha virt. eigenvalues --    1.55620   1.56008   1.56331   1.57670   1.58584
 Alpha virt. eigenvalues --    1.59079   1.59633   1.59841   1.61383   1.61792
 Alpha virt. eigenvalues --    1.62024   1.62068   1.62606   1.64285   1.64834
 Alpha virt. eigenvalues --    1.65061   1.65795   1.66541   1.67842   1.68564
 Alpha virt. eigenvalues --    1.68795   1.69154   1.69963   1.70695   1.71107
 Alpha virt. eigenvalues --    1.72156   1.73002   1.73540   1.74219   1.74445
 Alpha virt. eigenvalues --    1.75109   1.76547   1.76957   1.78193   1.78615
 Alpha virt. eigenvalues --    1.79338   1.79518   1.80348   1.80817   1.81979
 Alpha virt. eigenvalues --    1.82794   1.83392   1.85326   1.85630   1.86764
 Alpha virt. eigenvalues --    1.87303   1.88259   1.89215   1.90166   1.91500
 Alpha virt. eigenvalues --    1.93126   1.93371   1.95463   1.95642   1.96862
 Alpha virt. eigenvalues --    1.97198   1.99484   2.01028   2.01816   2.03730
 Alpha virt. eigenvalues --    2.05151   2.05833   2.07783   2.08925   2.09170
 Alpha virt. eigenvalues --    2.11319   2.11604   2.13464   2.14140   2.14852
 Alpha virt. eigenvalues --    2.14991   2.17078   2.18080   2.18827   2.19853
 Alpha virt. eigenvalues --    2.20693   2.21410   2.22468   2.23523   2.24166
 Alpha virt. eigenvalues --    2.26077   2.26700   2.30140   2.31468   2.31621
 Alpha virt. eigenvalues --    2.32767   2.33569   2.34547   2.37215   2.38388
 Alpha virt. eigenvalues --    2.39295   2.40850   2.43483   2.44478   2.46331
 Alpha virt. eigenvalues --    2.47540   2.48698   2.51182   2.51984   2.52719
 Alpha virt. eigenvalues --    2.52855   2.53586   2.55490   2.55649   2.57354
 Alpha virt. eigenvalues --    2.57682   2.58416   2.58942   2.59403   2.60923
 Alpha virt. eigenvalues --    2.61902   2.63376   2.63702   2.65768   2.66522
 Alpha virt. eigenvalues --    2.67095   2.68287   2.68845   2.70597   2.71131
 Alpha virt. eigenvalues --    2.72160   2.72561   2.73644   2.74725   2.75531
 Alpha virt. eigenvalues --    2.76942   2.77944   2.79061   2.79475   2.80844
 Alpha virt. eigenvalues --    2.82190   2.83593   2.84158   2.87301   2.87880
 Alpha virt. eigenvalues --    2.88519   2.90436   2.90799   2.92097   2.92850
 Alpha virt. eigenvalues --    2.93920   2.94462   2.96067   2.97786   3.00012
 Alpha virt. eigenvalues --    3.00745   3.03210   3.03904   3.04841   3.07397
 Alpha virt. eigenvalues --    3.07680   3.08201   3.09231   3.10655   3.13226
 Alpha virt. eigenvalues --    3.13410   3.14069   3.16124   3.16932   3.17963
 Alpha virt. eigenvalues --    3.19787   3.20477   3.21454   3.24271   3.24442
 Alpha virt. eigenvalues --    3.28125   3.28702   3.30634   3.31929   3.34618
 Alpha virt. eigenvalues --    3.36085   3.37964   3.40324   3.41864   3.43071
 Alpha virt. eigenvalues --    3.49197   3.52475   3.60568   3.62983   3.66231
 Alpha virt. eigenvalues --    3.71473   3.79309   3.80356   3.80962   3.83142
 Alpha virt. eigenvalues --    3.84156   3.84298   3.85347   3.86715   3.86931
 Alpha virt. eigenvalues --    3.88218   3.89818   3.91635   3.93426   3.93903
 Alpha virt. eigenvalues --    3.95618   4.03284   4.05012   4.08424   4.13417
 Alpha virt. eigenvalues --    4.15723   4.17239   4.21570   4.27083   4.30635
 Alpha virt. eigenvalues --    4.32842   4.34316   4.37320   4.42362   4.46499
 Alpha virt. eigenvalues --    4.56921   5.12090   5.12561   5.20335   5.23576
 Alpha virt. eigenvalues --    5.26450   5.45081   5.46693   5.47714   5.65996
 Alpha virt. eigenvalues --    5.69793   5.70559   5.77844  23.72627  23.83759
 Alpha virt. eigenvalues --   23.86072  23.90983  23.94462  23.96156  23.98905
 Alpha virt. eigenvalues --   24.01510  24.02917  24.05161  24.06226  24.07643
 Alpha virt. eigenvalues --   24.08614  24.11858  24.28108  50.04353  50.06046
 Alpha virt. eigenvalues --   50.08132  50.13647
          Condensed to atoms (all electrons):
               1          2          3          4          5          6
     1  C   13.263336   2.361582  -2.089521   0.585292   0.659069  -0.766416
     2  C    2.361582  15.483998  -2.769473  -1.139815   0.169854   0.635988
     3  C   -2.089521  -2.769473  10.425488  -1.173065  -0.645604   0.321587
     4  C    0.585292  -1.139815  -1.173065  12.908091  -1.830054  -0.543657
     5  C    0.659069   0.169854  -0.645604  -1.830054   9.423229  -1.801251
     6  C   -0.766416   0.635988   0.321587  -0.543657  -1.801251  10.423719
     7  C   -4.172629  -1.694722   1.229231   0.662168  -0.476843  -1.659617
     8  C   -1.824154  -1.188965  -2.299214   0.367445  -0.093887  -0.340940
     9  C    1.069714   2.620124  -0.380238  -0.058080   0.168594  -0.090871
    10  C   -2.942437  -8.451774   3.283411  -0.663345   0.067458   0.559115
    11  O    0.048897   0.088603   0.010980   0.000821   0.001038   0.027373
    12  C   -0.477402  -0.038251  -0.009000  -0.052822  -0.248645  -0.006883
    13  C   -0.025908  -0.402504   0.191160  -0.087591  -0.092809   0.071808
    14  O    0.028243   0.417336  -0.229075   0.035822   0.003552  -0.008234
    15  C   -0.176028   0.237102  -0.383255  -3.557120   0.824432  -0.451399
    16  C   -0.007425  -0.005620  -0.192286   0.273897  -0.196512   0.135538
    17  O    0.007767   0.017642   0.044346  -0.219078  -0.092630   0.028509
    18  C    0.072384   0.152746   0.262238  -0.011467  -0.254411  -0.170577
    19  O    0.001349   0.003418   0.008320   0.072275   0.001291   0.000048
    20  H   -0.019427  -0.005032   0.477733   0.020570  -0.044795  -0.028863
    21  H   -0.011433  -0.119941   0.382664  -0.034052   0.042974   0.002036
    22  H   -0.015300  -0.045603  -0.006413   0.502169   0.001524  -0.063515
    23  H   -0.010670   0.008619   0.042985  -0.147632   0.439913  -0.051258
    24  H   -0.012257  -0.040320  -0.024233   0.038986   0.473001  -0.085372
    25  H    0.001567  -0.029181  -0.005361   0.024899  -0.045789   0.435163
    26  H    0.034044   0.012446   0.005459   0.014131  -0.074899   0.456791
    27  H   -0.116779   0.015025   0.005185   0.009607  -0.019806  -0.043829
    28  H   -0.011319  -0.027474   0.006557   0.001240  -0.000084  -0.001359
    29  H    0.041044   0.005020   0.008651  -0.000376  -0.000384   0.001150
    30  H   -0.089557  -0.005691   0.005539   0.027432  -0.008882  -0.063395
    31  H   -0.061687   0.007822   0.010498  -0.009053   0.002169   0.034590
    32  H    0.081845   0.016227  -0.002269  -0.004592   0.004663   0.015196
    33  H   -0.019256  -0.097936   0.035735   0.003640  -0.001580   0.001505
    34  H    0.007765   0.113522  -0.010095   0.000406   0.000113  -0.001214
    35  H   -0.006860  -0.018902  -0.022566   0.002143   0.002235   0.002986
    36  H   -0.003473  -0.241501   0.042247  -0.010590   0.001018   0.002058
    37  H    0.001852  -0.000843   0.001513   0.081641  -0.011919   0.001536
    38  H   -0.004316   0.011875   0.040774  -0.104631   0.010680  -0.005678
    39  H   -0.008131   0.003215  -0.009710  -0.065047   0.023504   0.015291
    40  H    0.000659   0.001753   0.008706  -0.005111   0.021108  -0.022622
    41  H   -0.000081   0.008997   0.010682  -0.065070   0.001951   0.001370
    42  H    0.005672  -0.002713  -0.017672   0.123906   0.011154  -0.003082
    43  H   -0.000365  -0.000982   0.004112  -0.016038   0.000393   0.001366
               7          8          9         10         11         12
     1  C   -4.172629  -1.824154   1.069714  -2.942437   0.048897  -0.477402
     2  C   -1.694722  -1.188965   2.620124  -8.451774   0.088603  -0.038251
     3  C    1.229231  -2.299214  -0.380238   3.283411   0.010980  -0.009000
     4  C    0.662168   0.367445  -0.058080  -0.663345   0.000821  -0.052822
     5  C   -0.476843  -0.093887   0.168594   0.067458   0.001038  -0.248645
     6  C   -1.659617  -0.340940  -0.090871   0.559115   0.027373  -0.006883
     7  C   11.848259  -0.294573  -0.664267   0.138075  -0.081726   0.330709
     8  C   -0.294573  13.279306  -2.431607   0.229608   0.305108   0.128283
     9  C   -0.664267  -2.431607  11.563370  -4.862639  -0.047972  -0.136571
    10  C    0.138075   0.229608  -4.862639  18.257955  -0.084195   0.097495
    11  O   -0.081726   0.305108  -0.047972  -0.084195   8.211110  -0.060471
    12  C    0.330709   0.128283  -0.136571   0.097495  -0.060471   6.188896
    13  C   -0.103423   0.228774  -0.848223   0.291685  -0.004092   0.003792
    14  O    0.017779   0.033703  -0.207953   0.102051  -0.001839  -0.004380
    15  C    0.314441  -0.149282   0.121260  -0.413003   0.000298  -0.019454
    16  C   -0.065829  -0.004689  -0.012035  -0.069290   0.000058  -0.009740
    17  O   -0.001413  -0.000208   0.000691  -0.005955   0.000001   0.000737
    18  C    0.075705   0.027652  -0.015381  -0.024861  -0.000173  -0.001682
    19  O   -0.000696   0.000177  -0.000050   0.000787   0.000000   0.000109
    20  H    0.024640  -0.013125   0.011519  -0.033839  -0.000011  -0.008048
    21  H   -0.004926   0.015653  -0.012099   0.100431   0.000029   0.000162
    22  H    0.015794  -0.010984   0.005211  -0.003218   0.000005  -0.000572
    23  H    0.035384  -0.000279   0.000224   0.001927  -0.000003  -0.000036
    24  H    0.024856   0.000602   0.000107  -0.011409   0.000002   0.006668
    25  H   -0.027112   0.015894   0.002917  -0.012605  -0.000086   0.000262
    26  H   -0.089827  -0.004791   0.001103   0.001545   0.000060  -0.007351
    27  H    0.488619  -0.008702  -0.012344   0.021977   0.011262  -0.014933
    28  H    0.017066  -0.030512   0.458381  -0.047795  -0.002586   0.001016
    29  H    0.011025  -0.112038   0.464942  -0.084863  -0.001977  -0.000211
    30  H    0.112850  -0.002234  -0.002094  -0.006305  -0.000146   0.405544
    31  H    0.009319  -0.033940   0.003053   0.000618   0.001510   0.416809
    32  H   -0.176703  -0.001761   0.000378   0.004426   0.000315   0.434395
    33  H   -0.003538  -0.006438   0.001830   0.050135   0.000049   0.000038
    34  H    0.000566  -0.003421  -0.025747  -0.140987   0.000042   0.000130
    35  H    0.001551   0.031317  -0.009551  -0.004922  -0.000116  -0.000187
    36  H   -0.002459  -0.032484   0.031779   0.289996   0.000146   0.000834
    37  H   -0.000317   0.000092  -0.000019  -0.000951   0.000000   0.000143
    38  H    0.001585  -0.000302  -0.000314   0.002605   0.000000  -0.001164
    39  H    0.002591  -0.000372   0.000029   0.001339   0.000000   0.000593
    40  H    0.002511   0.000142  -0.000018   0.001048   0.000000   0.000290
    41  H   -0.000631  -0.000256   0.000081  -0.001231   0.000000   0.000105
    42  H   -0.002266   0.000853   0.000086   0.001824   0.000000   0.000000
    43  H    0.000066  -0.000043   0.000012  -0.000106   0.000000   0.000006
              13         14         15         16         17         18
     1  C   -0.025908   0.028243  -0.176028  -0.007425   0.007767   0.072384
     2  C   -0.402504   0.417336   0.237102  -0.005620   0.017642   0.152746
     3  C    0.191160  -0.229075  -0.383255  -0.192286   0.044346   0.262238
     4  C   -0.087591   0.035822  -3.557120   0.273897  -0.219078  -0.011467
     5  C   -0.092809   0.003552   0.824432  -0.196512  -0.092630  -0.254411
     6  C    0.071808  -0.008234  -0.451399   0.135538   0.028509  -0.170577
     7  C   -0.103423   0.017779   0.314441  -0.065829  -0.001413   0.075705
     8  C    0.228774   0.033703  -0.149282  -0.004689  -0.000208   0.027652
     9  C   -0.848223  -0.207953   0.121260  -0.012035   0.000691  -0.015381
    10  C    0.291685   0.102051  -0.413003  -0.069290  -0.005955  -0.024861
    11  O   -0.004092  -0.001839   0.000298   0.000058   0.000001  -0.000173
    12  C    0.003792  -0.004380  -0.019454  -0.009740   0.000737  -0.001682
    13  C    6.605049  -0.144299  -0.115832   0.028295   0.001462  -0.003530
    14  O   -0.144299   7.992425   0.021157  -0.000661   0.000001  -0.003670
    15  C   -0.115832   0.021157  10.781190  -0.443307   0.518460  -0.899557
    16  C    0.028295  -0.000661  -0.443307   7.076789  -0.033726  -0.928653
    17  O    0.001462   0.000001   0.518460  -0.033726   8.078839  -0.284968
    18  C   -0.003530  -0.003670  -0.899557  -0.928653  -0.284968   7.192838
    19  O    0.000469   0.000009  -0.162886  -0.036412  -0.028442   0.213417
    20  H   -0.008501   0.000954  -0.014347  -0.005850  -0.000410   0.017494
    21  H    0.005592   0.001655  -0.001485  -0.012053  -0.000163  -0.002099
    22  H   -0.004021   0.000096  -0.027944   0.007896  -0.003196  -0.003481
    23  H    0.000037   0.000011   0.015279  -0.005392   0.022585   0.006609
    24  H    0.000486   0.000011  -0.014179   0.009433  -0.002146   0.002569
    25  H   -0.000862   0.000026  -0.010526  -0.001896  -0.000148   0.005043
    26  H   -0.000422   0.000002   0.000327  -0.000308  -0.000104  -0.000148
    27  H    0.001792  -0.000002   0.000932  -0.000095  -0.000002  -0.000052
    28  H   -0.014039  -0.005573   0.000061  -0.000009   0.000000   0.000017
    29  H    0.017179   0.001113   0.000142   0.000035   0.000000  -0.000077
    30  H   -0.000423  -0.000059   0.008536   0.000776   0.000026  -0.000395
    31  H   -0.000151   0.000061   0.000455   0.000013   0.000000  -0.000071
    32  H    0.000160  -0.000010  -0.002513   0.000457  -0.000003  -0.000060
    33  H    0.424325  -0.011636  -0.012070   0.000432  -0.000019   0.003545
    34  H    0.445338  -0.005039  -0.000260  -0.000123   0.000001   0.000711
    35  H    0.384653   0.010973   0.004300  -0.000205   0.000004  -0.001992
    36  H   -0.039637   0.235937  -0.001661  -0.000471   0.000002  -0.000425
    37  H    0.000100  -0.000001  -0.184833   0.500327  -0.001681  -0.023842
    38  H   -0.000261  -0.000129  -0.009224   0.396244   0.011736   0.021780
    39  H    0.000000   0.000008   0.065333   0.357143  -0.012749  -0.000337
    40  H   -0.000179  -0.000001   0.068130  -0.118765   0.252061   0.085094
    41  H    0.001764  -0.000089  -0.007506  -0.001633   0.012718   0.425701
    42  H   -0.001148   0.000043  -0.159196   0.001562  -0.010472   0.419269
    43  H    0.000002   0.000001   0.046173  -0.020408   0.030015  -0.005598
              19         20         21         22         23         24
     1  C    0.001349  -0.019427  -0.011433  -0.015300  -0.010670  -0.012257
     2  C    0.003418  -0.005032  -0.119941  -0.045603   0.008619  -0.040320
     3  C    0.008320   0.477733   0.382664  -0.006413   0.042985  -0.024233
     4  C    0.072275   0.020570  -0.034052   0.502169  -0.147632   0.038986
     5  C    0.001291  -0.044795   0.042974   0.001524   0.439913   0.473001
     6  C    0.000048  -0.028863   0.002036  -0.063515  -0.051258  -0.085372
     7  C   -0.000696   0.024640  -0.004926   0.015794   0.035384   0.024856
     8  C    0.000177  -0.013125   0.015653  -0.010984  -0.000279   0.000602
     9  C   -0.000050   0.011519  -0.012099   0.005211   0.000224   0.000107
    10  C    0.000787  -0.033839   0.100431  -0.003218   0.001927  -0.011409
    11  O    0.000000  -0.000011   0.000029   0.000005  -0.000003   0.000002
    12  C    0.000109  -0.008048   0.000162  -0.000572  -0.000036   0.006668
    13  C    0.000469  -0.008501   0.005592  -0.004021   0.000037   0.000486
    14  O    0.000009   0.000954   0.001655   0.000096   0.000011   0.000011
    15  C   -0.162886  -0.014347  -0.001485  -0.027944   0.015279  -0.014179
    16  C   -0.036412  -0.005850  -0.012053   0.007896  -0.005392   0.009433
    17  O   -0.028442  -0.000410  -0.000163  -0.003196   0.022585  -0.002146
    18  C    0.213417   0.017494  -0.002099  -0.003481   0.006609   0.002569
    19  O    8.096076  -0.000210   0.000348  -0.001017  -0.000148  -0.000009
    20  H   -0.000210   0.394840  -0.027385   0.003023   0.000248   0.001467
    21  H    0.000348  -0.027385   0.485047  -0.002650  -0.000194   0.000150
    22  H   -0.001017   0.003023  -0.002650   0.435777  -0.003014   0.003886
    23  H   -0.000148   0.000248  -0.000194  -0.003014   0.502266  -0.029271
    24  H   -0.000009   0.001467   0.000150   0.003886  -0.029271   0.455281
    25  H    0.000009   0.000196  -0.000049   0.003834  -0.004574   0.004851
    26  H   -0.000001   0.000014   0.000003   0.000226  -0.006592  -0.003085
    27  H    0.000000  -0.000102   0.000006  -0.000135  -0.000101  -0.000015
    28  H    0.000000   0.000049  -0.000041  -0.000001   0.000000   0.000000
    29  H    0.000000  -0.000015   0.000038  -0.000002   0.000000   0.000000
    30  H   -0.000001  -0.000528  -0.000071  -0.000041   0.000069  -0.001476
    31  H    0.000000   0.000119  -0.000005   0.000011  -0.000003  -0.000087
    32  H    0.000000  -0.000052   0.000004   0.000009  -0.000129   0.000353
    33  H    0.000044   0.000028   0.002575   0.000370   0.000002   0.000004
    34  H   -0.000002   0.000002  -0.000316  -0.000010   0.000000   0.000000
    35  H   -0.000003   0.000025   0.000204   0.000254  -0.000001  -0.000001
    36  H    0.000001  -0.000155  -0.000146   0.000008   0.000000   0.000001
    37  H    0.015445  -0.000106  -0.000340  -0.000244  -0.000072   0.000028
    38  H   -0.001018  -0.000070  -0.000195   0.000087   0.000040   0.000028
    39  H   -0.001304   0.000335   0.000141  -0.000036   0.001036  -0.001993
    40  H    0.000453   0.000085   0.000103   0.000904   0.000796   0.000568
    41  H   -0.049377  -0.000208   0.003346  -0.000232   0.000002   0.000027
    42  H   -0.032212   0.000037  -0.000706   0.003194   0.000035   0.000022
    43  H    0.270943   0.000011  -0.000124   0.000132   0.000062  -0.000005
              25         26         27         28         29         30
     1  C    0.001567   0.034044  -0.116779  -0.011319   0.041044  -0.089557
     2  C   -0.029181   0.012446   0.015025  -0.027474   0.005020  -0.005691
     3  C   -0.005361   0.005459   0.005185   0.006557   0.008651   0.005539
     4  C    0.024899   0.014131   0.009607   0.001240  -0.000376   0.027432
     5  C   -0.045789  -0.074899  -0.019806  -0.000084  -0.000384  -0.008882
     6  C    0.435163   0.456791  -0.043829  -0.001359   0.001150  -0.063395
     7  C   -0.027112  -0.089827   0.488619   0.017066   0.011025   0.112850
     8  C    0.015894  -0.004791  -0.008702  -0.030512  -0.112038  -0.002234
     9  C    0.002917   0.001103  -0.012344   0.458381   0.464942  -0.002094
    10  C   -0.012605   0.001545   0.021977  -0.047795  -0.084863  -0.006305
    11  O   -0.000086   0.000060   0.011262  -0.002586  -0.001977  -0.000146
    12  C    0.000262  -0.007351  -0.014933   0.001016  -0.000211   0.405544
    13  C   -0.000862  -0.000422   0.001792  -0.014039   0.017179  -0.000423
    14  O    0.000026   0.000002  -0.000002  -0.005573   0.001113  -0.000059
    15  C   -0.010526   0.000327   0.000932   0.000061   0.000142   0.008536
    16  C   -0.001896  -0.000308  -0.000095  -0.000009   0.000035   0.000776
    17  O   -0.000148  -0.000104  -0.000002   0.000000   0.000000   0.000026
    18  C    0.005043  -0.000148  -0.000052   0.000017  -0.000077  -0.000395
    19  O    0.000009  -0.000001   0.000000   0.000000   0.000000  -0.000001
    20  H    0.000196   0.000014  -0.000102   0.000049  -0.000015  -0.000528
    21  H   -0.000049   0.000003   0.000006  -0.000041   0.000038  -0.000071
    22  H    0.003834   0.000226  -0.000135  -0.000001  -0.000002  -0.000041
    23  H   -0.004574  -0.006592  -0.000101   0.000000   0.000000   0.000069
    24  H    0.004851  -0.003085  -0.000015   0.000000   0.000000  -0.001476
    25  H    0.475297  -0.026805  -0.006766   0.000004  -0.000007  -0.000122
    26  H   -0.026805   0.489218  -0.005020   0.000000  -0.000002   0.000251
    27  H   -0.006766  -0.005020   0.484361  -0.000020   0.000017   0.005275
    28  H    0.000004   0.000000  -0.000020   0.404942  -0.016487  -0.000002
    29  H   -0.000007  -0.000002   0.000017  -0.016487   0.424029   0.000003
    30  H   -0.000122   0.000251   0.005275  -0.000002   0.000003   0.474614
    31  H   -0.000277  -0.000161  -0.007499   0.000036  -0.000006  -0.028635
    32  H    0.000171   0.003233  -0.002815  -0.000003   0.000001  -0.026951
    33  H   -0.000004   0.000000  -0.000002  -0.000236   0.000360  -0.000001
    34  H    0.000004   0.000000  -0.000002   0.000392   0.001051   0.000000
    35  H   -0.000032   0.000000  -0.000013   0.000124  -0.000373  -0.000001
    36  H   -0.000001   0.000000   0.000001  -0.000342   0.000304  -0.000007
    37  H    0.000002  -0.000001   0.000000   0.000000   0.000000  -0.000004
    38  H    0.000005  -0.000001   0.000000   0.000000   0.000000  -0.000022
    39  H   -0.000025   0.000007  -0.000001   0.000000   0.000000   0.000012
    40  H    0.000172   0.000095  -0.000001   0.000000   0.000000  -0.000009
    41  H   -0.000004  -0.000001   0.000000   0.000000   0.000000   0.000000
    42  H    0.000028   0.000001   0.000001   0.000000   0.000000   0.000000
    43  H   -0.000003   0.000000   0.000000   0.000000   0.000000   0.000000
              31         32         33         34         35         36
     1  C   -0.061687   0.081845  -0.019256   0.007765  -0.006860  -0.003473
     2  C    0.007822   0.016227  -0.097936   0.113522  -0.018902  -0.241501
     3  C    0.010498  -0.002269   0.035735  -0.010095  -0.022566   0.042247
     4  C   -0.009053  -0.004592   0.003640   0.000406   0.002143  -0.010590
     5  C    0.002169   0.004663  -0.001580   0.000113   0.002235   0.001018
     6  C    0.034590   0.015196   0.001505  -0.001214   0.002986   0.002058
     7  C    0.009319  -0.176703  -0.003538   0.000566   0.001551  -0.002459
     8  C   -0.033940  -0.001761  -0.006438  -0.003421   0.031317  -0.032484
     9  C    0.003053   0.000378   0.001830  -0.025747  -0.009551   0.031779
    10  C    0.000618   0.004426   0.050135  -0.140987  -0.004922   0.289996
    11  O    0.001510   0.000315   0.000049   0.000042  -0.000116   0.000146
    12  C    0.416809   0.434395   0.000038   0.000130  -0.000187   0.000834
    13  C   -0.000151   0.000160   0.424325   0.445338   0.384653  -0.039637
    14  O    0.000061  -0.000010  -0.011636  -0.005039   0.010973   0.235937
    15  C    0.000455  -0.002513  -0.012070  -0.000260   0.004300  -0.001661
    16  C    0.000013   0.000457   0.000432  -0.000123  -0.000205  -0.000471
    17  O    0.000000  -0.000003  -0.000019   0.000001   0.000004   0.000002
    18  C   -0.000071  -0.000060   0.003545   0.000711  -0.001992  -0.000425
    19  O    0.000000   0.000000   0.000044  -0.000002  -0.000003   0.000001
    20  H    0.000119  -0.000052   0.000028   0.000002   0.000025  -0.000155
    21  H   -0.000005   0.000004   0.002575  -0.000316   0.000204  -0.000146
    22  H    0.000011   0.000009   0.000370  -0.000010   0.000254   0.000008
    23  H   -0.000003  -0.000129   0.000002   0.000000  -0.000001   0.000000
    24  H   -0.000087   0.000353   0.000004   0.000000  -0.000001   0.000001
    25  H   -0.000277   0.000171  -0.000004   0.000004  -0.000032  -0.000001
    26  H   -0.000161   0.003233   0.000000   0.000000   0.000000   0.000000
    27  H   -0.007499  -0.002815  -0.000002  -0.000002  -0.000013   0.000001
    28  H    0.000036  -0.000003  -0.000236   0.000392   0.000124  -0.000342
    29  H   -0.000006   0.000001   0.000360   0.001051  -0.000373   0.000304
    30  H   -0.028635  -0.026951  -0.000001   0.000000  -0.000001  -0.000007
    31  H    0.486875  -0.021471   0.000000   0.000000   0.000000  -0.000001
    32  H   -0.021471   0.489929   0.000000   0.000000   0.000000   0.000000
    33  H    0.000000   0.000000   0.467229  -0.027143  -0.021854   0.001125
    34  H    0.000000   0.000000  -0.027143   0.460957  -0.022785  -0.001332
    35  H    0.000000   0.000000  -0.021854  -0.022785   0.464808   0.000614
    36  H   -0.000001   0.000000   0.001125  -0.001332   0.000614   0.435326
    37  H    0.000000   0.000000  -0.000001   0.000000   0.000000   0.000000
    38  H    0.000001   0.000001   0.000006   0.000000   0.000000   0.000004
    39  H    0.000000  -0.000004   0.000000   0.000000   0.000000   0.000000
    40  H    0.000000   0.000000   0.000000   0.000000   0.000000   0.000000
    41  H    0.000000   0.000000  -0.000309  -0.000011   0.000000   0.000009
    42  H    0.000000   0.000000   0.000715   0.000000   0.000024   0.000001
    43  H    0.000000   0.000000  -0.000002   0.000000   0.000000   0.000000
              37         38         39         40         41         42
     1  C    0.001852  -0.004316  -0.008131   0.000659  -0.000081   0.005672
     2  C   -0.000843   0.011875   0.003215   0.001753   0.008997  -0.002713
     3  C    0.001513   0.040774  -0.009710   0.008706   0.010682  -0.017672
     4  C    0.081641  -0.104631  -0.065047  -0.005111  -0.065070   0.123906
     5  C   -0.011919   0.010680   0.023504   0.021108   0.001951   0.011154
     6  C    0.001536  -0.005678   0.015291  -0.022622   0.001370  -0.003082
     7  C   -0.000317   0.001585   0.002591   0.002511  -0.000631  -0.002266
     8  C    0.000092  -0.000302  -0.000372   0.000142  -0.000256   0.000853
     9  C   -0.000019  -0.000314   0.000029  -0.000018   0.000081   0.000086
    10  C   -0.000951   0.002605   0.001339   0.001048  -0.001231   0.001824
    11  O    0.000000   0.000000   0.000000   0.000000   0.000000   0.000000
    12  C    0.000143  -0.001164   0.000593   0.000290   0.000105   0.000000
    13  C    0.000100  -0.000261   0.000000  -0.000179   0.001764  -0.001148
    14  O   -0.000001  -0.000129   0.000008  -0.000001  -0.000089   0.000043
    15  C   -0.184833  -0.009224   0.065333   0.068130  -0.007506  -0.159196
    16  C    0.500327   0.396244   0.357143  -0.118765  -0.001633   0.001562
    17  O   -0.001681   0.011736  -0.012749   0.252061   0.012718  -0.010472
    18  C   -0.023842   0.021780  -0.000337   0.085094   0.425701   0.419269
    19  O    0.015445  -0.001018  -0.001304   0.000453  -0.049377  -0.032212
    20  H   -0.000106  -0.000070   0.000335   0.000085  -0.000208   0.000037
    21  H   -0.000340  -0.000195   0.000141   0.000103   0.003346  -0.000706
    22  H   -0.000244   0.000087  -0.000036   0.000904  -0.000232   0.003194
    23  H   -0.000072   0.000040   0.001036   0.000796   0.000002   0.000035
    24  H    0.000028   0.000028  -0.001993   0.000568   0.000027   0.000022
    25  H    0.000002   0.000005  -0.000025   0.000172  -0.000004   0.000028
    26  H   -0.000001  -0.000001   0.000007   0.000095  -0.000001   0.000001
    27  H    0.000000   0.000000  -0.000001  -0.000001   0.000000   0.000001
    28  H    0.000000   0.000000   0.000000   0.000000   0.000000   0.000000
    29  H    0.000000   0.000000   0.000000   0.000000   0.000000   0.000000
    30  H   -0.000004  -0.000022   0.000012  -0.000009   0.000000   0.000000
    31  H    0.000000   0.000001   0.000000   0.000000   0.000000   0.000000
    32  H    0.000000   0.000001  -0.000004   0.000000   0.000000   0.000000
    33  H   -0.000001   0.000006   0.000000   0.000000  -0.000309   0.000715
    34  H    0.000000   0.000000   0.000000   0.000000  -0.000011   0.000000
    35  H    0.000000   0.000000   0.000000   0.000000   0.000000   0.000024
    36  H    0.000000   0.000004   0.000000   0.000000   0.000009   0.000001
    37  H    0.464874  -0.020270  -0.024596   0.000188   0.000509   0.000161
    38  H   -0.020270   0.459237  -0.019119   0.000130   0.001858  -0.000111
    39  H   -0.024596  -0.019119   0.462849  -0.000476   0.000042  -0.000302
    40  H    0.000188   0.000130  -0.000476   0.397121  -0.000176  -0.000121
    41  H    0.000509   0.001858   0.000042  -0.000176   0.477915  -0.035884
    42  H    0.000161  -0.000111  -0.000302  -0.000121  -0.035884   0.503478
    43  H   -0.001362   0.000057   0.000292  -0.002783   0.004282  -0.005848
              43
     1  C   -0.000365
     2  C   -0.000982
     3  C    0.004112
     4  C   -0.016038
     5  C    0.000393
     6  C    0.001366
     7  C    0.000066
     8  C   -0.000043
     9  C    0.000012
    10  C   -0.000106
    11  O    0.000000
    12  C    0.000006
    13  C    0.000002
    14  O    0.000001
    15  C    0.046173
    16  C   -0.020408
    17  O    0.030015
    18  C   -0.005598
    19  O    0.270943
    20  H    0.000011
    21  H   -0.000124
    22  H    0.000132
    23  H    0.000062
    24  H   -0.000005
    25  H   -0.000003
    26  H    0.000000
    27  H    0.000000
    28  H    0.000000
    29  H    0.000000
    30  H    0.000000
    31  H    0.000000
    32  H    0.000000
    33  H   -0.000002
    34  H    0.000000
    35  H    0.000000
    36  H    0.000000
    37  H   -0.001362
    38  H    0.000057
    39  H    0.000292
    40  H   -0.002783
    41  H    0.004282
    42  H   -0.005848
    43  H    0.398825
 Mulliken charges:
               1
     1  C    0.600748
     2  C   -0.065671
     3  C   -0.596753
     4  C    0.041705
     5  C   -0.414130
     6  C   -0.964689
     7  C    0.158729
     8  C    0.224593
     9  C   -0.707332
    10  C    0.360218
    11  O   -0.422315
    12  C   -0.919209
    13  C   -0.806064
    14  O   -0.280319
    15  C    0.188860
    16  C   -0.615499
    17  O   -0.330090
    18  C   -0.347304
    19  O   -0.371200
    20  H    0.257689
    21  H    0.187312
    22  H    0.207217
    23  H    0.181241
    24  H    0.202473
    25  H    0.201894
    26  H    0.200564
    27  H    0.194977
    28  H    0.267999
    29  H    0.240712
    30  H    0.196125
    31  H    0.189089
    32  H    0.187575
    33  H    0.208336
    34  H    0.207489
    35  H    0.204153
    36  H    0.293271
    37  H    0.202994
    38  H    0.208094
    39  H    0.210442
    40  H    0.308145
    41  H    0.211343
    42  H    0.199668
    43  H    0.296918
 Sum of Mulliken charges =   0.00000
 Mulliken charges with hydrogens summed into heavy atoms:
               1
     1  C    0.600748
     2  C   -0.065671
     3  C   -0.151751
     4  C    0.248923
     5  C   -0.030416
     6  C   -0.562231
     7  C    0.353706
     8  C    0.224593
     9  C   -0.198621
    10  C    0.360218
    11  O   -0.422315
    12  C   -0.346419
    13  C   -0.186087
    14  O    0.012952
    15  C    0.188860
    16  C    0.006032
    17  O   -0.021945
    18  C    0.063707
    19  O   -0.074282
 Electronic spatial extent (au):  <R**2>=           5689.1642
 Charge=              0.0000 electrons
 Dipole moment (field-independent basis, Debye):
    X=              2.4642    Y=             -0.6888    Z=              1.1313  Tot=              2.7976
 Quadrupole moment (field-independent basis, Debye-Ang):
   XX=           -152.2099   YY=           -102.3459   ZZ=           -119.9303
   XY=             29.9415   XZ=             -0.9686   YZ=              4.9859
 Traceless Quadrupole moment (field-independent basis, Debye-Ang):
   XX=            -27.3812   YY=             22.4828   ZZ=              4.8983
   XY=             29.9415   XZ=             -0.9686   YZ=              4.9859
 Octapole moment (field-independent basis, Debye-Ang**2):
  XXX=             89.9196  YYY=            -34.5021  ZZZ=             -4.1645  XYY=            -30.5143
  XXY=             14.0363  XXZ=             35.7408  XZZ=              8.0612  YZZ=             -3.9701
  YYZ=              1.0943  XYZ=             -4.5894
 Hexadecapole moment (field-independent basis, Debye-Ang**3):
 XXXX=          -5626.6415 YYYY=          -1844.0854 ZZZZ=           -621.5504 XXXY=            591.5318
 XXXZ=           -179.9681 YYYX=            206.1716 YYYZ=            -54.5130 ZZZX=              4.0434
 ZZZY=              2.7934 XXYY=          -1136.6219 XXZZ=           -915.7110 YYZZ=           -453.9410
 XXYZ=             25.8570 YYXZ=            -12.2317 ZZXY=              0.4412
 N-N= 1.591870768329D+03 E-N=-5.252559308371D+03  KE= 8.827902465814D+02
 1\1\GINC-SNODE43\SP\RmPW1PW91\6-311+G(d,p)\C15H24O4\ROOT\25-Jan-2024\0
 \\# nmr=giao mpw1pw91/6-311+g(d,p) scrf(smd,solvent=methanol,read) gue
 ss=read geom=check\\NMR calculation\\0,1\C,0,1.8565362656,-0.558836257
 ,-0.1206043136\C,0,1.0380391909,0.469331852,0.2073812613\C,0,-0.400063
 4679,0.4195981079,0.6446659219\C,0,-1.3485485989,-0.4310525655,-0.2367
 563501\C,0,-1.0506975811,-1.940974551,-0.1372016096\C,0,0.232300529,-2
 .4047624061,-0.8465710094\C,0,1.5826238365,-2.0399902217,-0.1978400684
 \C,0,3.2146234503,-0.0394183693,-0.3656496848\C,0,3.2324811195,1.44944
 41114,-0.0724436869\C,0,1.7469476322,1.8242870201,0.1175088672\O,0,4.1
 855286745,-0.7034114247,-0.7300033019\C,0,1.7845875232,-2.7025239015,1
 .1812925185\C,0,1.2112241783,2.6610178111,-1.0528840147\O,0,1.49840989
 32,2.5060070652,1.358818455\C,0,-2.8499620174,-0.1178885995,0.05974614
 19\C,0,-3.2941100104,-0.4841960654,1.4779078758\O,0,-3.6628766832,-0.8
 369244718,-0.9062249214\C,0,-3.1897935775,1.356056738,-0.2555534188\O,
 0,-4.5996442566,1.5701942142,-0.2503919454\H,0,-0.4231221195,0.0272493
 784,1.6718225188\H,0,-0.764406675,1.4469773379,0.7154707712\H,0,-1.196
 5016289,-0.1318353518,-1.2840049546\H,0,-1.8835700007,-2.4837369806,-0
 .5987277793\H,0,-1.0293600013,-2.247083374,0.9169287784\H,0,0.22333456
 83,-2.0241200165,-1.8776505488\H,0,0.1998062959,-3.5000783184,-0.92515
 3744\H,0,2.3603812301,-2.4517843039,-0.8553815198\H,0,3.7794767177,1.6
 1693772,0.8632152796\H,0,3.7455408673,2.0027500175,-0.8658381055\H,0,1
 .0852438616,-2.3160538787,1.9308813288\H,0,2.8011732362,-2.5227309891,
 1.5501884584\H,0,1.6394374416,-3.7876618013,1.1097101336\H,0,0.1358318
 037,2.8414554615,-0.9529203152\H,0,1.7203293525,3.6329978405,-1.074396
 2203\H,0,1.3942340477,2.1618504439,-2.0104401192\H,0,1.809503138,3.421
 9399813,1.25638298\H,0,-4.3378430825,-0.1902239897,1.6287351921\H,0,-2
 .6859745748,0.0277888345,2.2307898074\H,0,-3.2131477847,-1.5629147472,
 1.6546959352\H,0,-3.9460722469,-1.6762280809,-0.5085946417\H,0,-2.7706
 235049,2.0347941745,0.4905897245\H,0,-2.7663144359,1.6175927755,-1.238
 1864624\H,0,-4.9612626057,0.8131597802,-0.749013214\\Version=ES64L-G09
 RevD.01\State=1-A\HF=-887.0184351\RMSD=2.800e-09\Dipole=-0.9629537,0.2
 803806,0.4534177\Quadrupole=-19.9958019,16.3362169,3.6595849,22.510072
 1,0.8286143,-3.9882603\PG=C01 [X(C15H24O4)]\\@


 THE TRULY SUCCESSFUL PERFORMANCE OF RESEARCHES IN
 INORGANIC CHEMISTRY IS POSSIBLE ONLY TO ONE WHO IS NOT
 ONLY A THEORETICAL CHEMIST, BUT ALSO AN ACCOMPLISHED
 ANALYST AND, MOREOVER, NOT MERELY A PRACTICALLY TRAINED,
 MECHANICAL WORKER, BUT A THINKING CREATIVE ARTIST.
   --  CLEMENS WINKLER, BER. 33, 1697(1900)
 Job cpu time:       0 days  1 hours  7 minutes  8.1 seconds.
 File lengths (MBytes):  RWF=    325 Int=      0 D2E=      0 Chk=    483 Scr=      1
 Normal termination of Gaussian 09 at Thu Jan 25 17:58:26 2024.
