# Supplementary material for: New patchoulol- and guaiane-type sesquiterpenoids from Sanguisorba officinalis with anti-melanogenic activity
Source: Nat Prod Bioprospect. 2026 May 12;16(1):63. doi: 10.1007/s13659-026-00616-0 (PMC13161421; doi:10.1007/s13659-026-00616-0)
Supplement: Supplementary file 2 — Additional file 2. It includes the calculated NMR data of compound 11. [file 13659_2026_616_MOESM2_ESM.zip › New folder/11S-nmr-45.log]

 Entering Gaussian System, Link 0=/gpfs/home/zhengshan/software/Gaussian/g09/g09
 Input=DY-202A-7R_45-2.gjf
 Output=DY-202A-7R_45-2.log
 Initial command:
 /gpfs/home/zhengshan/software/Gaussian/g09/l1.exe "/gpfs/home/zhengshan/software/Gaussian/g09/scratch/zhengshan/%J/Gau-218558.inp" -scrdir="/gpfs/home/zhengshan/software/Gaussian/g09/scratch/zhengshan/%J/"
 Entering Link 1 = /gpfs/home/zhengshan/software/Gaussian/g09/l1.exe PID=    218559.
  
 Copyright (c) 1988,1990,1992,1993,1995,1998,2003,2009,2013,
            Gaussian, Inc.  All Rights Reserved.
  
 This is part of the Gaussian(R) 09 program.  It is based on
 the Gaussian(R) 03 system (copyright 2003, Gaussian, Inc.),
 the Gaussian(R) 98 system (copyright 1998, Gaussian, Inc.),
 the Gaussian(R) 94 system (copyright 1995, Gaussian, Inc.),
 the Gaussian 92(TM) system (copyright 1992, Gaussian, Inc.),
 the Gaussian 90(TM) system (copyright 1990, Gaussian, Inc.),
 the Gaussian 88(TM) system (copyright 1988, Gaussian, Inc.),
 the Gaussian 86(TM) system (copyright 1986, Carnegie Mellon
 University), and the Gaussian 82(TM) system (copyright 1983,
 Carnegie Mellon University). Gaussian is a federally registered
 trademark of Gaussian, Inc.
  
 This software contains proprietary and confidential information,
 including trade secrets, belonging to Gaussian, Inc.
  
 This software is provided under written license and may be
 used, copied, transmitted, or stored only in accord with that
 written license.
  
 The following legend is applicable only to US Government
 contracts under FAR:
  
                    RESTRICTED RIGHTS LEGEND
  
 Use, reproduction and disclosure by the US Government is
 subject to restrictions as set forth in subparagraphs (a)
 and (c) of the Commercial Computer Software - Restricted
 Rights clause in FAR 52.227-19.
  
 Gaussian, Inc.
 340 Quinnipiac St., Bldg. 40, Wallingford CT 06492
  
  
 ---------------------------------------------------------------
 Warning -- This program may not be used in any manner that
 competes with the business of Gaussian, Inc. or will provide
 assistance to any competitor of Gaussian, Inc.  The licensee
 of this program is prohibited from giving any competitor of
 Gaussian, Inc. access to this program.  By using this program,
 the user acknowledges that Gaussian, Inc. is engaged in the
 business of creating and licensing software in the field of
 computational chemistry and represents and warrants to the
 licensee that it is not a competitor of Gaussian, Inc. and that
 it will not use this program in any manner prohibited above.
 ---------------------------------------------------------------
  

 Cite this work as:
 Gaussian 09, Revision D.01,
 M. J. Frisch, G. W. Trucks, H. B. Schlegel, G. E. Scuseria, 
 M. A. Robb, J. R. Cheeseman, G. Scalmani, V. Barone, B. Mennucci, 
 G. A. Petersson, H. Nakatsuji, M. Caricato, X. Li, H. P. Hratchian, 
 A. F. Izmaylov, J. Bloino, G. Zheng, J. L. Sonnenberg, M. Hada, 
 M. Ehara, K. Toyota, R. Fukuda, J. Hasegawa, M. Ishida, T. Nakajima, 
 Y. Honda, O. Kitao, H. Nakai, T. Vreven, J. A. Montgomery, Jr., 
 J. E. Peralta, F. Ogliaro, M. Bearpark, J. J. Heyd, E. Brothers, 
 K. N. Kudin, V. N. Staroverov, T. Keith, R. Kobayashi, J. Normand, 
 K. Raghavachari, A. Rendell, J. C. Burant, S. S. Iyengar, J. Tomasi, 
 M. Cossi, N. Rega, J. M. Millam, M. Klene, J. E. Knox, J. B. Cross, 
 V. Bakken, C. Adamo, J. Jaramillo, R. Gomperts, R. E. Stratmann, 
 O. Yazyev, A. J. Austin, R. Cammi, C. Pomelli, J. W. Ochterski, 
 R. L. Martin, K. Morokuma, V. G. Zakrzewski, G. A. Voth, 
 P. Salvador, J. J. Dannenberg, S. Dapprich, A. D. Daniels, 
 O. Farkas, J. B. Foresman, J. V. Ortiz, J. Cioslowski, 
 and D. J. Fox, Gaussian, Inc., Wallingford CT, 2013.
 
 ******************************************
 Gaussian 09:  ES64L-G09RevD.01 24-Apr-2013
                25-Jan-2024 
 ******************************************
 %chk=DY-202A-7R_45.chk
 %mem=16GB
 %nprocshared=4
 Will use up to    4 processors via shared memory.
 ----------------------------------------------------------------------
 # nmr=giao mpw1pw91/6-311+g(d,p) scrf(smd,solvent=methanol,read) guess
 =read geom=check
 ----------------------------------------------------------------------
 1/29=2,38=1,40=2/1;
 2/12=2,40=1/2;
 3/5=4,6=6,7=111,11=2,14=-4,16=1,25=1,30=1,70=32203,72=3,74=-7,116=-2/1,2,8,3;
 4/5=1/1;
 5/5=2,38=6,53=3/2;
 8/6=1,10=90,11=11/1;
 10/13=100,45=16/2;
 6/7=2,8=2,9=2,10=2,28=1/1;
 99/9=1/99;
 ---------------
 NMR calculation
 ---------------
 Structure from the checkpoint file:  "DY-202A-7R_45.chk"
 Charge =  0 Multiplicity = 1
 Redundant internal coordinates found in file.
 C,0,-1.7447429779,0.6129051145,-0.1250071162
 C,0,-0.9458006454,-0.3917382265,0.3084181074
 C,0,0.4651075372,-0.2950204752,0.8188304965
 C,0,1.4506697352,0.4421998028,-0.1227729166
 C,0,1.18038738,1.9605695529,-0.1735726839
 C,0,-0.0870557285,2.3834726247,-0.935431531
 C,0,-1.452298271,2.0849216746,-0.2798989833
 C,0,-3.0813161906,0.0707187025,-0.4242399735
 C,0,-3.1127082922,-1.3969467274,-0.0373110613
 C,0,-1.6427527718,-1.7585582309,0.2339269537
 O,0,-4.0322921611,0.7014667471,-0.8878628335
 C,0,-1.6540483243,2.8312390897,1.0550274866
 C,0,-1.0398961579,-2.6274948996,-0.877650023
 O,0,-1.5688194491,-2.4481712709,1.4948717783
 C,0,2.9431836308,0.1290810573,0.2195514552
 C,0,3.3868209994,0.6586023806,1.5842761205
 O,0,3.7930909728,0.7982900758,-0.7444491835
 C,0,3.2649468359,-1.3805462722,0.1551289342
 O,0,2.7939627515,-2.0353972932,-1.0254281569
 H,0,0.4460177624,0.2226789228,1.7885799766
 H,0,0.8252520724,-1.3050357332,1.0277911134
 H,0,1.3010014764,0.0380507208,-1.1341397378
 H,0,2.0337689852,2.4396150533,-0.6653233065
 H,0,1.1492609359,2.3638124306,0.8471349518
 H,0,-0.071624792,1.9264093053,-1.9349241615
 H,0,-0.0380111678,3.4693639886,-1.0955519497
 H,0,-2.2151838121,2.4696963302,-0.9702784853
 H,0,-3.6944054344,-1.5016063293,0.8867822438
 H,0,-3.5949840072,-2.0061493732,-0.8080211281
 H,0,-0.978091399,2.467267706,1.8365054554
 H,0,-2.6810006561,2.704102649,1.4173755802
 H,0,-1.4738915539,3.9058395103,0.9253771543
 H,0,0.0365186719,-2.7748782108,-0.7307909882
 H,0,-1.5273271532,-3.609126562,-0.8801376693
 H,0,-1.1859787479,-2.1635167649,-1.8590377365
 H,0,-0.7009540394,-2.8832827172,1.5522197891
 H,0,4.4351598557,0.3966678832,1.7703199191
 H,0,2.7827519899,0.2320830065,2.3913446807
 H,0,3.3026742483,1.7485904534,1.6276453213
 H,0,3.4401103882,0.6167770778,-1.6325359228
 H,0,4.3544646334,-1.4902297741,0.2431971221
 H,0,2.8106645157,-1.9150538534,0.99340064
 H,0,3.3149683548,-1.7084691463,-1.7780397316
 Recover connectivity data from disk.
                          Input orientation:                          
 ---------------------------------------------------------------------
 Center     Atomic      Atomic             Coordinates (Angstroms)
 Number     Number       Type             X           Y           Z
 ---------------------------------------------------------------------
      1          6           0       -1.744743    0.612905   -0.125007
      2          6           0       -0.945801   -0.391738    0.308418
      3          6           0        0.465108   -0.295020    0.818830
      4          6           0        1.450670    0.442200   -0.122773
      5          6           0        1.180387    1.960570   -0.173573
      6          6           0       -0.087056    2.383473   -0.935432
      7          6           0       -1.452298    2.084922   -0.279899
      8          6           0       -3.081316    0.070719   -0.424240
      9          6           0       -3.112708   -1.396947   -0.037311
     10          6           0       -1.642753   -1.758558    0.233927
     11          8           0       -4.032292    0.701467   -0.887863
     12          6           0       -1.654048    2.831239    1.055027
     13          6           0       -1.039896   -2.627495   -0.877650
     14          8           0       -1.568819   -2.448171    1.494872
     15          6           0        2.943184    0.129081    0.219551
     16          6           0        3.386821    0.658602    1.584276
     17          8           0        3.793091    0.798290   -0.744449
     18          6           0        3.264947   -1.380546    0.155129
     19          8           0        2.793963   -2.035397   -1.025428
     20          1           0        0.446018    0.222679    1.788580
     21          1           0        0.825252   -1.305036    1.027791
     22          1           0        1.301001    0.038051   -1.134140
     23          1           0        2.033769    2.439615   -0.665323
     24          1           0        1.149261    2.363812    0.847135
     25          1           0       -0.071625    1.926409   -1.934924
     26          1           0       -0.038011    3.469364   -1.095552
     27          1           0       -2.215184    2.469696   -0.970278
     28          1           0       -3.694405   -1.501606    0.886782
     29          1           0       -3.594984   -2.006149   -0.808021
     30          1           0       -0.978091    2.467268    1.836505
     31          1           0       -2.681001    2.704103    1.417376
     32          1           0       -1.473892    3.905840    0.925377
     33          1           0        0.036519   -2.774878   -0.730791
     34          1           0       -1.527327   -3.609127   -0.880138
     35          1           0       -1.185979   -2.163517   -1.859038
     36          1           0       -0.700954   -2.883283    1.552220
     37          1           0        4.435160    0.396668    1.770320
     38          1           0        2.782752    0.232083    2.391345
     39          1           0        3.302674    1.748590    1.627645
     40          1           0        3.440110    0.616777   -1.632536
     41          1           0        4.354465   -1.490230    0.243197
     42          1           0        2.810665   -1.915054    0.993401
     43          1           0        3.314968   -1.708469   -1.778040
 ---------------------------------------------------------------------
                    Distance matrix (angstroms):
                    1          2          3          4          5
     1  C    0.000000
     2  C    1.354797   0.000000
     3  C    2.568774   1.503508   0.000000
     4  C    3.199970   2.573800   1.549659   0.000000
     5  C    3.221016   3.207233   2.565965   1.543075   0.000000
     6  C    2.557269   3.160127   3.249099   2.606445   1.538079
     7  C    1.508757   2.595477   3.247734   3.339229   2.637765
     8  C    1.473070   2.304578   3.775726   4.557168   4.668671
     9  C    2.432802   2.413599   3.840311   4.920791   5.451803
    10  C    2.400640   1.536063   2.631944   3.813113   4.687013
    11  O    2.413022   3.486060   4.912473   5.542152   5.409952
    12  C    2.514302   3.383286   3.784192   4.090721   3.209603
    13  C    3.400511   2.532631   3.253232   4.024399   5.145456
    14  O    3.467729   2.454535   3.038083   4.482001   5.456999
    15  C    4.725406   3.924710   2.584542   1.562955   2.572226
    16  C    5.408945   4.637094   3.167288   2.590276   3.107008
    17  O    5.575453   4.998179   3.835967   2.449534   2.915993
    18  C    5.399011   4.328006   3.075381   2.586742   3.951770
    19  O    5.331427   4.297277   3.442930   2.959343   4.392839
    20  H    2.934881   2.122627   1.099450   2.170434   2.722059
    21  H    3.407685   2.118546   1.092474   2.183524   3.497653
    22  H    3.259657   2.704406   2.150290   1.099363   2.152514
    23  H    4.231544   4.224047   3.484486   2.150357   1.095246
    24  H    3.519374   3.503221   2.745589   2.173514   1.097915
    25  H    2.792923   3.342241   3.578547   2.793591   2.161264
    26  H    3.466158   4.207532   4.253067   3.510868   2.147324
    27  H    2.093674   3.381450   4.246002   4.274048   3.524749
    28  H    3.048944   3.020123   4.331514   5.591903   6.072448
    29  H    3.278620   3.297110   4.696696   5.650009   6.240317
    30  H    2.806055   3.241914   3.278524   3.720020   2.992689
    31  H    2.761997   3.718190   4.387595   4.955700   4.241966
    32  H    3.466999   4.373636   4.627990   4.652792   3.469433
    33  H    3.875170   2.779256   2.955454   3.566385   4.903406
    34  H    4.294536   3.478854   4.223694   5.084812   6.233175
    35  H    3.320783   2.809760   3.659008   4.093445   5.044657
    36  H    4.015709   2.795494   2.932006   4.300456   5.475464
    37  H    6.467629   5.631472   4.140662   3.534552   4.100982
    38  H    5.193772   4.316230   2.849932   2.852960   3.483395
    39  H    5.462416   4.936690   3.589194   2.863659   2.791670
    40  H    5.399571   4.901084   3.961214   2.503545   3.006776
    41  H    6.462127   5.413294   4.109377   3.507170   4.707067
    42  H    5.328522   4.111049   2.855980   2.941441   4.363495
    43  H    5.807062   4.923539   4.106492   3.292551   4.537907
                    6          7          8          9         10
     6  C    0.000000
     7  C    1.543614   0.000000
     8  C    3.817819   2.594523   0.000000
     9  C    4.924710   3.865128   1.518137   0.000000
    10  C    4.576463   3.882348   2.418450   1.537889   0.000000
    11  O    4.289090   2.989973   1.231724   2.443852   3.608328
    12  C    2.572526   1.542635   3.441773   4.604177   4.662679
    13  C    5.101082   4.768045   3.413698   2.552835   1.534305
    14  O    5.607743   4.869530   3.509337   2.415833   1.439102
    15  C    3.949509   4.836840   6.059082   6.250485   4.959254
    16  C    4.625140   5.378346   6.798275   7.007047   5.741317
    17  O    4.195809   5.420824   6.920214   7.280740   6.086304
    18  C    5.156848   5.869508   6.535816   6.380579   4.922867
    19  O    5.275868   5.963520   6.270252   6.022687   4.620288
    20  H    3.517589   3.368999   4.166743   4.315275   3.271882
    21  H    4.276873   4.288251   4.388892   4.080493   2.631910
    22  H    2.732616   3.535543   4.439565   4.768971   3.710135
    23  H    2.138693   3.525198   5.642153   6.449793   5.652444
    24  H    2.169426   2.848876   4.977194   5.752385   5.016503
    25  H    1.099150   2.161133   3.844996   4.888130   4.555364
    26  H    1.098728   2.140602   4.611199   5.852744   5.627955
    27  H    2.130159   1.098485   2.608340   4.077610   4.433500
    28  H    5.606003   4.387639   2.137022   1.096938   2.168300
    29  H    5.620549   4.648320   2.173597   1.094400   2.226694
    30  H    2.912834   2.202323   3.908705   4.795824   4.568111
    31  H    3.516682   2.184911   3.238288   4.372767   4.732214
    32  H    2.775522   2.183781   4.371891   5.633119   5.708942
    33  H    5.163887   5.102699   4.232291   3.506742   2.187130
    34  H    6.163496   5.726090   4.020446   2.849128   2.163115
    35  H    4.768206   4.540246   3.262324   2.760182   2.180169
    36  H    5.856961   5.348292   4.277691   3.248440   1.972279
    37  H    5.631955   6.458774   7.837075   7.965858   6.629218
    38  H    4.892005   5.338933   6.506985   6.580924   5.310574
    39  H    4.296825   5.134356   6.912367   7.336458   6.220916
    40  H    4.006004   5.284008   6.654860   7.038413   5.912817
    41  H    6.010145   6.839140   7.627114   7.473022   6.003224
    42  H    5.531230   5.982804   6.377181   6.034662   4.520422
    43  H    5.387740   6.273840   6.775746   6.666499   5.350656
                   11         12         13         14         15
    11  O    0.000000
    12  C    3.737218   0.000000
    13  C    4.476218   5.823247   0.000000
    14  O    4.654712   5.298387   2.437371   0.000000
    15  C    7.085990   5.397612   4.966637   5.350406   0.000000
    16  C    7.820265   5.514600   6.037826   5.849650   1.529601
    17  O    7.827296   6.086241   5.925497   6.656136   1.448958
    18  C    7.659785   6.538002   4.599259   5.128356   1.544881
    19  O    7.355753   6.913555   3.882125   5.055310   2.501441
    20  H    5.239069   3.428259   4.176148   3.358463   2.950669
    21  H    5.593882   4.822493   2.976303   2.693789   2.682457
    22  H    5.380037   4.618081   3.556785   4.618319   2.130148
    23  H    6.314094   4.088150   5.930270   6.444807   2.636021
    24  H    5.711576   2.849605   5.716681   5.564415   2.933606
    25  H    4.275945   3.501798   4.774246   5.756913   4.118401
    26  H    4.864018   2.764737   6.182471   6.638591   4.666316
    27  H    2.536791   2.132475   5.231753   5.538969   5.788172
    28  H    2.849046   4.792172   3.380424   2.404969   6.867454
    29  H    2.743866   5.535206   2.630474   3.099039   6.954333
    30  H    4.457396   1.095491   5.772960   4.962581   4.843352
    31  H    3.339261   1.096399   6.032106   5.271516   6.300553
    32  H    4.483443   1.097284   6.791444   6.380187   5.854285
    33  H    5.353958   6.121741   1.096339   2.763589   4.217207
    34  H    4.985592   6.726012   1.095991   2.643900   5.930344
    35  H    4.153650   5.801590   1.095325   3.387669   5.160089
    36  H    5.468295   5.814753   2.466693   0.972523   4.912238
    37  H    8.880123   6.596760   6.792168   6.649568   2.168520
    38  H    7.577490   5.312867   5.785858   5.188796   2.180145
    39  H    7.824703   5.105793   6.654663   6.431321   2.175953
    40  H    7.509894   6.170680   5.582617   6.653117   1.978639
    41  H    8.741883   7.445562   5.625726   6.129407   2.148125
    42  H    7.563821   6.516499   4.339956   4.440222   2.189724
    43  H    7.783472   7.302489   4.540942   5.925411   2.739559
                   16         17         18         19         20
    16  C    0.000000
    17  O    2.368022   0.000000
    18  C    2.493079   2.415679   0.000000
    19  O    3.797324   3.017779   1.429815   0.000000
    20  H    2.979948   4.236799   3.631095   4.304695   0.000000
    21  H    3.275238   4.046342   2.592171   2.936828   1.748294
    22  H    3.482171   2.634451   2.744397   2.557330   3.050799
    23  H    3.172295   2.407368   4.096654   4.553384   3.668433
    24  H    2.908229   3.460323   4.356056   5.056143   2.442401
    25  H    5.094404   4.198322   5.141691   4.973398   4.127364
    26  H    5.177966   4.683509   5.999614   6.190912   4.369607
    27  H    6.417809   6.240510   6.791373   6.737244   4.443240
    28  H    7.436180   8.000815   6.998754   6.785308   4.574877
    29  H    7.846629   7.902694   6.955407   6.392712   5.295253
    30  H    4.731527   5.675473   5.969596   6.533992   2.658677
    31  H    6.405497   7.086570   7.323381   7.642341   4.009177
    32  H    5.882620   6.339266   7.141131   7.570899   4.242269
    33  H    5.326617   5.184550   3.626536   2.870042   3.937038
    34  H    6.959576   6.910180   5.385558   4.601226   5.069406
    35  H    6.382105   5.899639   4.947792   4.068323   4.654295
    36  H    5.408871   6.247008   4.465249   4.424661   3.319399
    37  H    1.096465   2.626331   2.671466   4.052737   3.992976
    38  H    1.094613   3.342840   2.798883   4.100723   2.413243
    39  H    1.094091   2.602001   3.458500   4.649317   3.242652
    40  H    3.217525   0.972749   2.686211   2.796447   4.563325
    41  H    2.711514   2.554977   1.098561   2.083695   4.538526
    42  H    2.702739   3.368608   1.093055   2.022481   3.285387
    43  H    4.112585   2.753317   1.961422   0.971984   4.967996
                   21         22         23         24         25
    21  H    0.000000
    22  H    2.589240   0.000000
    23  H    4.283639   2.554261   0.000000
    24  H    3.687555   3.059026   1.753748   0.000000
    25  H    4.474853   2.468047   2.511563   3.069485   0.000000
    26  H    5.296103   3.683525   2.353243   2.530986   1.756811
    27  H    5.242627   4.278237   4.259989   3.825401   2.412581
    28  H    4.526127   5.604352   7.124201   6.197107   5.730433
    29  H    4.837381   5.315617   7.174123   6.659127   5.398980
    30  H    4.258678   4.463193   3.915510   2.348443   3.916362
    31  H    5.340297   5.429033   5.161070   3.887400   4.318746
    32  H    5.696470   5.186659   4.121144   3.043830   3.750443
    33  H    2.423871   3.110334   5.584285   5.489461   4.854249
    34  H    3.805740   4.622322   7.022452   6.769313   5.820120
    35  H    3.621577   3.399625   5.742870   5.768312   4.239698
    36  H    2.257254   4.445058   6.381963   5.608248   5.974058
    37  H    4.059382   4.288058   3.984052   3.939424   6.031588
    38  H    2.837925   3.829135   3.844137   3.097926   5.452963
    39  H    3.977698   3.815769   2.710229   2.371684   4.910134
    40  H    4.196211   2.271367   2.497205   3.801170   3.760167
    41  H    3.620114   3.681893   4.653463   5.048932   6.000659
    42  H    2.077298   3.258854   4.724201   4.592423   5.624902
    43  H    3.772815   2.742444   4.481764   5.307100   4.970510
                   26         27         28         29         30
    26  H    0.000000
    27  H    2.398981   0.000000
    28  H    6.481467   4.626880   0.000000
    29  H    6.535746   4.686509   1.771103   0.000000
    30  H    3.238041   3.067318   4.902275   5.818342   0.000000
    31  H    3.726369   2.443936   4.358498   5.289067   1.769650
    32  H    2.517224   2.491090   5.845737   6.515774   1.773545
    33  H    6.255331   5.712537   4.261169   3.712778   5.924571
    34  H    7.236677   6.118281   3.501411   2.617239   6.678651
    35  H    5.799145   4.828646   3.777546   2.633003   5.928273
    36  H    6.914211   6.108214   3.363419   3.836080   5.365260
    37  H    6.137096   7.485679   8.394874   8.769526   5.796124
    38  H    5.531287   6.425479   6.871896   7.478044   4.409971
    39  H    4.640802   6.141332   7.750599   8.222422   4.345696
    40  H    4.530224   5.987842   7.857215   7.553285   5.914311
    41  H    6.758969   7.766197   8.074568   8.035233   6.829097
    42  H    6.439770   6.952785   6.519068   6.654754   5.854079
    43  H    6.206305   6.977974   7.501692   6.984053   6.995147
                   31         32         33         34         35
    31  H    0.000000
    32  H    1.772948   0.000000
    33  H    6.482188   7.046717   0.000000
    34  H    6.816626   7.729001   1.778732   0.000000
    35  H    6.055055   6.683782   1.772344   1.778919   0.000000
    36  H    5.929388   6.861672   2.401615   2.669476   3.519942
    37  H    7.489230   6.924240   5.971792   7.656537   7.164076
    38  H    6.075532   5.810728   5.131408   6.635832   6.289314
    39  H    6.063133   5.287957   6.057373   7.636951   6.899967
    40  H    7.150307   6.442691   4.888855   6.565044   5.402040
    41  H    8.274593   7.971993   4.609081   6.351935   5.963994
    42  H    7.188515   7.228060   3.377576   5.019781   4.916431
    43  H    8.101427   7.858887   3.603081   5.278878   4.524616
                   36         37         38         39         40
    36  H    0.000000
    37  H    6.097976   0.000000
    38  H    4.748246   1.772911   0.000000
    39  H    6.122824   1.769343   1.775768   0.000000
    40  H    6.288203   3.552182   4.095330   3.453791   0.000000
    41  H    5.404757   2.428785   3.170360   3.675992   2.965450
    42  H    3.685269   2.930298   2.562269   3.750551   3.701609
    43  H    5.347752   4.275194   4.629553   4.852845   2.333153
                   41         42         43
    41  H    0.000000
    42  H    1.768219   0.000000
    43  H    2.283326   2.824514   0.000000
 Stoichiometry    C15H24O4
 Framework group  C1[X(C15H24O4)]
 Deg. of freedom   123
 Full point group                 C1      NOp   1
 Largest Abelian subgroup         C1      NOp   1
 Largest concise Abelian subgroup C1      NOp   1
                         Standard orientation:                         
 ---------------------------------------------------------------------
 Center     Atomic      Atomic             Coordinates (Angstroms)
 Number     Number       Type             X           Y           Z
 ---------------------------------------------------------------------
      1          6           0       -1.798734    0.615877   -0.106636
      2          6           0       -0.991104   -0.388347    0.311387
      3          6           0        0.430816   -0.291492    0.790239
      4          6           0        1.395826    0.442773   -0.174673
      5          6           0        1.125550    1.961222   -0.223073
      6          6           0       -0.158139    2.383288   -0.957711
      7          6           0       -1.508756    2.087305   -0.271439
      8          6           0       -3.141978    0.073995   -0.374951
      9          6           0       -3.165832   -1.392734    0.016047
     10          6           0       -1.690490   -1.754813    0.255562
     11          8           0       -4.102535    0.704367   -0.818918
     12          6           0       -1.680407    2.836907    1.065855
     13          6           0       -1.112977   -2.626812   -0.867019
     14          8           0       -1.589167   -2.441518    1.516190
     15          6           0        2.895327    0.129336    0.135297
     16          6           0        3.369413    0.661727    1.488619
     17          8           0        3.724172    0.795639   -0.848846
     18          6           0        3.214529   -1.380680    0.067343
     19          8           0        2.717089   -2.037948   -1.100956
     20          1           0        0.433544    0.228498    1.758946
     21          1           0        0.794787   -1.301285    0.993571
     22          1           0        1.223541    0.036362   -1.181524
     23          1           0        1.968181    2.438469   -0.734709
     24          1           0        1.117290    2.366884    0.797117
     25          1           0       -0.165139    1.923867   -1.956217
     26          1           0       -0.111887    3.468763   -1.121444
     27          1           0       -2.286456    2.471031   -0.945684
     28          1           0       -3.727020   -1.494785    0.953025
     29          1           0       -3.665464   -2.003382   -0.742365
     30          1           0       -0.987585    2.474264    1.833050
     31          1           0       -2.699182    2.711395    1.451127
     32          1           0       -1.502409    3.911064    0.929711
     33          1           0       -0.033680   -2.774660   -0.743656
     34          1           0       -1.601031   -3.608080   -0.856404
     35          1           0       -1.280406   -2.165030   -1.846030
     36          1           0       -0.720550   -2.877147    1.555358
     37          1           0        4.421427    0.399442    1.652050
     38          1           0        2.783045    0.237559    2.309857
     39          1           0        3.287010    1.751877    1.531261
     40          1           0        3.351507    0.612306   -1.728477
     41          1           0        4.305651   -1.490976    0.131552
     42          1           0        2.778526   -1.912876    0.916719
     43          1           0        3.221549   -1.713180   -1.865678
 ---------------------------------------------------------------------
 Rotational constants (GHZ):      0.5382394      0.2822502      0.2164690
 Standard basis: 6-311+G(d,p) (5D, 7F)
 There are   581 symmetry adapted cartesian basis functions of A   symmetry.
 There are   562 symmetry adapted basis functions of A   symmetry.
   562 basis functions,   876 primitive gaussians,   581 cartesian basis functions
    73 alpha electrons       73 beta electrons
       nuclear repulsion energy      1608.6138746688 Hartrees.
 NAtoms=   43 NActive=   43 NUniq=   43 SFac= 1.00D+00 NAtFMM=   60 NAOKFM=F Big=F
 Integral buffers will be    131072 words long.
 Raffenetti 2 integral format.
 Two-electron integral symmetry is turned on.
 Using the following non-standard input for PCM:
 --- end of non-standard input.
 ------------------------------------------------------------------------------
 Polarizable Continuum Model (PCM)
 =================================
 Model                : PCM (using non-symmetric T matrix).
 Atomic radii         : SMD-Coulomb.
 Polarization charges : Total charges.
 Charge compensation  : None.
 Solution method      : On-the-fly selection.
 Cavity type          : VdW (van der Waals Surface) (Alpha=1.000).
 Cavity algorithm     : GePol (No added spheres)
                        Default sphere list used, NSphG=   43.
                        Lebedev-Laikov grids with approx.  5.0 points / Ang**2.
                        Smoothing algorithm: Karplus/York (Gamma=1.0000).
                        Polarization charges: spherical gaussians, with
                                              point-specific exponents (IZeta= 3).
                        Self-potential: point-specific (ISelfS= 7).
                        Self-field    : sphere-specific E.n sum rule (ISelfD= 2).
 Solvent              : Methanol, Eps=  32.613000 Eps(inf)=   1.765709
 ------------------------------------------------------------------------------
 ------------------------------------------------------------------------------
 Atomic radii for non-electrostatic terms: SMD-CDS.
 ------------------------------------------------------------------------------
 Nuclear repulsion after PCM non-electrostatic terms =     1608.6155496008 Hartrees.
 One-electron integrals computed using PRISM.
 NBasis=   562 RedAO= T EigKep=  1.65D-06  NBF=   562
 NBsUse=   560 1.00D-06 EigRej=  8.85D-07 NBFU=   560
 Initial guess from the checkpoint file:  "DY-202A-7R_45.chk"
 B after Tr=     0.000000    0.000000    0.000000
         Rot=    1.000000    0.000000    0.000000    0.000000 Ang=   0.00 deg.
 Requested convergence on RMS density matrix=1.00D-08 within 128 cycles.
 Requested convergence on MAX density matrix=1.00D-06.
 Requested convergence on             energy=1.00D-06.
 No special actions if energy rises.
 Inv3:  Mode=1 IEnd=    21983547.
 Iteration    1 A*A^-1 deviation from unit magnitude is 7.11D-15 for   2674.
 Iteration    1 A*A^-1 deviation from orthogonality  is 7.77D-15 for   2705   1495.
 Iteration    1 A^-1*A deviation from unit magnitude is 6.44D-15 for   2674.
 Iteration    1 A^-1*A deviation from orthogonality  is 3.12D-10 for   1793   1728.
 Iteration    2 A*A^-1 deviation from unit magnitude is 7.33D-15 for    665.
 Iteration    2 A*A^-1 deviation from orthogonality  is 4.31D-15 for   1663    573.
 Iteration    2 A^-1*A deviation from unit magnitude is 1.11D-15 for    519.
 Iteration    2 A^-1*A deviation from orthogonality  is 3.82D-16 for   1669    541.
 Error on total polarization charges =  0.07094
 SCF Done:  E(RmPW1PW91) =  -887.018643681     A.U. after   13 cycles
            NFock= 13  Conv=0.35D-08     -V/T= 2.0048
 SMD-CDS (non-electrostatic) energy       (kcal/mol) =       1.05
 (included in total energy above)
 DoSCS=F DFT=T ScalE2(SS,OS)=  1.000000  1.000000
 Range of M.O.s used for correlation:     1   560
 NBasis=   562 NAE=    73 NBE=    73 NFC=     0 NFV=     0
 NROrb=    560 NOA=    73 NOB=    73 NVA=   487 NVB=   487

 **** Warning!!: The largest alpha MO coefficient is  0.13850197D+03

 NEqPCM:  Using equilibrium solvation (IEInf=0, Eps=  32.6130, EpsInf=   1.7657)
          Differentiating once with respect to magnetic field using GIAOs.
          Electric field/nuclear overlap derivatives assumed to be zero.
 FoFJK:  IHMeth= 1 ICntrl=    6127 DoSepK=F KAlg= 0 I1Cent=   0 FoldK=F
 IRaf=         1 NMat=   1 IRICut=       1 DoRegI=T DoRafI=F ISym2E= 0.
          There are     3 degrees of freedom in the 1st order CPHF.  IDoFFX=0 NUNeed=     3.
      3 vectors produced by pass  0 Test12= 1.19D-12 3.33D-08 XBig12= 2.92D+02 1.98D+00.
 AX will form     3 AO Fock derivatives at one time.
      3 vectors produced by pass  1 Test12= 1.19D-12 3.33D-08 XBig12= 7.28D-01 1.95D-01.
      3 vectors produced by pass  2 Test12= 1.19D-12 3.33D-08 XBig12= 4.34D-03 3.40D-02.
      3 vectors produced by pass  3 Test12= 1.19D-12 3.33D-08 XBig12= 3.27D-05 1.84D-03.
      3 vectors produced by pass  4 Test12= 1.19D-12 3.33D-08 XBig12= 2.07D-07 1.81D-04.
      3 vectors produced by pass  5 Test12= 1.19D-12 3.33D-08 XBig12= 8.82D-10 9.31D-06.
      3 vectors produced by pass  6 Test12= 1.19D-12 3.33D-08 XBig12= 3.35D-12 4.85D-07.
 InvSVY:  IOpt=1 It=  1 EMax= 1.78D-15
 Solved reduced A of dimension    21 with     3 vectors.
 Calculating GIAO nuclear magnetic shielding tensors.
 SCF GIAO Magnetic shielding tensor (ppm):
      1  C    Isotropic =    35.3026   Anisotropy =   139.3582
   XX=   -19.0140   YX=   -31.7503   ZX=   -39.4523
   XY=   -31.7435   YY=    10.0872   ZY=    13.1188
   XZ=   -39.9658   YZ=     4.1848   ZZ=   114.8344
   Eigenvalues:   -44.9388    22.6384   128.2080
      2  C    Isotropic =    -7.1968   Anisotropy =   202.9462
   XX=   -61.7112   YX=   -46.6356   ZX=   -57.4853
   XY=   -41.7472   YY=   -61.1093   ZY=     6.1667
   XZ=   -74.0630   YZ=    17.2331   ZZ=   101.2300
   Eigenvalues:  -113.6312   -36.0600   128.1006
      3  C    Isotropic =   154.8500   Anisotropy =    25.7220
   XX=   159.1681   YX=     6.4184   ZX=    -9.4141
   XY=     5.1418   YY=   143.5712   ZY=    -1.2149
   XZ=    -9.9865   YZ=    -7.2118   ZZ=   161.8106
   Eigenvalues:   141.5993   150.9527   171.9979
      4  C    Isotropic =   142.3243   Anisotropy =    17.4112
   XX=   152.4292   YX=     2.7292   ZX=     1.3295
   XY=    -2.2335   YY=   132.9289   ZY=    -2.7663
   XZ=     6.8299   YZ=    -8.7782   ZZ=   141.6149
   Eigenvalues:   129.8560   143.1852   153.9318
      5  C    Isotropic =   160.4750   Anisotropy =    22.4786
   XX=   155.2487   YX=    -3.1679   ZX=     3.9744
   XY=     0.4787   YY=   174.3961   ZY=    -4.8177
   XZ=     0.8684   YZ=    -4.4119   ZZ=   151.7801
   Eigenvalues:   149.9997   155.9645   175.4607
      6  C    Isotropic =   151.9971   Anisotropy =    15.1542
   XX=   156.0941   YX=    -4.8838   ZX=    -8.2251
   XY=    -4.7788   YY=   149.9557   ZY=    -2.2952
   XZ=    -5.5736   YZ=     3.0190   ZZ=   149.9416
   Eigenvalues:   144.2789   149.6126   162.0999
      7  C    Isotropic =   156.2558   Anisotropy =    12.1320
   XX=   154.2194   YX=     1.7537   ZX=    -4.8108
   XY=     2.3478   YY=   157.1137   ZY=     1.8302
   XZ=   -11.7935   YZ=     3.1980   ZZ=   157.4342
   Eigenvalues:   146.4217   158.0019   164.3438
      8  C    Isotropic =   -30.0479   Anisotropy =   158.8513
   XX=   -71.7936   YX=   -16.7548   ZX=   -39.6579
   XY=   -22.8599   YY=   -74.7754   ZY=    34.6839
   XZ=   -35.4302   YZ=    31.7173   ZZ=    56.4252
   Eigenvalues:   -93.1642   -72.8325    75.8530
      9  C    Isotropic =   133.8911   Anisotropy =    31.2723
   XX=   139.7183   YX=   -15.0862   ZX=    -4.7941
   XY=    -9.2671   YY=   144.6059   ZY=    -0.9010
   XZ=     4.1163   YZ=    -5.9123   ZZ=   117.3490
   Eigenvalues:   116.7433   130.1907   154.7392
     10  C    Isotropic =   105.0428   Anisotropy =    38.8940
   XX=    96.0580   YX=     6.5064   ZX=     0.2785
   XY=     6.9437   YY=   102.0610   ZY=   -17.6677
   XZ=     6.1145   YZ=   -22.4230   ZZ=   117.0093
   Eigenvalues:    83.7463   100.4100   130.9721
     11  O    Isotropic =  -159.3165   Anisotropy =   791.7019
   XX=  -448.4407   YX=    97.3608   ZX=  -265.4003
   XY=    60.3059   YY=  -275.5089   ZY=   190.5541
   XZ=  -228.5241   YZ=   206.0281   ZZ=   246.0001
   Eigenvalues:  -591.3874  -255.0469   368.4848
     12  C    Isotropic =   170.8488   Anisotropy =    28.6594
   XX=   155.0855   YX=    -0.1512   ZX=    -7.6299
   XY=     3.2507   YY=   180.4368   ZY=     8.8547
   XZ=   -10.7110   YZ=    11.9003   ZZ=   177.0242
   Eigenvalues:   150.8229   171.7684   189.9551
     13  C    Isotropic =   160.2441   Anisotropy =    40.2609
   XX=   146.0963   YX=   -10.2730   ZX=   -11.4498
   XY=   -11.8495   YY=   159.2852   ZY=    14.9138
   XZ=    -5.6287   YZ=    11.9115   ZZ=   175.3508
   Eigenvalues:   139.7881   153.8595   187.0847
     14  O    Isotropic =   256.2768   Anisotropy =    64.0592
   XX=   260.4377   YX=   -29.4867   ZX=     1.1520
   XY=   -19.6668   YY=   211.2426   ZY=    -0.8371
   XZ=    -5.7773   YZ=   -24.2108   ZZ=   297.1502
   Eigenvalues:   199.4785   270.3690   298.9830
     15  C    Isotropic =   105.8695   Anisotropy =    41.4970
   XX=   110.6307   YX=    11.3423   ZX=   -16.8311
   XY=     7.8988   YY=   101.7926   ZY=   -10.0638
   XZ=   -18.7182   YZ=   -15.1621   ZZ=   105.1853
   Eigenvalues:    88.3688    95.7056   133.5342
     16  C    Isotropic =   170.9021   Anisotropy =    31.7445
   XX=   160.0371   YX=     6.6553   ZX=     8.8244
   XY=     4.2652   YY=   165.2830   ZY=     7.2071
   XZ=     3.1322   YZ=     9.9494   ZZ=   187.3861
   Eigenvalues:   156.5913   164.0498   192.0651
     17  O    Isotropic =   260.4470   Anisotropy =    67.6414
   XX=   282.2737   YX=    17.2805   ZX=   -14.1551
   XY=    -3.3184   YY=   204.0695   ZY=    -2.6788
   XZ=   -15.2983   YZ=   -10.5299   ZZ=   294.9976
   Eigenvalues:   203.1378   272.6618   305.5412
     18  C    Isotropic =   114.5771   Anisotropy =    52.4005
   XX=    99.3192   YX=    -1.2854   ZX=    14.9475
   XY=     3.7306   YY=   125.9493   ZY=    22.6640
   XZ=    23.4635   YZ=    23.6309   ZZ=   118.4629
   Eigenvalues:    83.7129   110.5078   149.5108
     19  O    Isotropic =   316.1938   Anisotropy =    38.9115
   XX=   317.7726   YX=    14.7649   ZX=    -7.2787
   XY=    -3.7844   YY=   299.1596   ZY=   -26.5597
   XZ=   -10.3493   YZ=    -4.3701   ZZ=   331.6494
   Eigenvalues:   292.8282   313.6185   342.1348
     20  H    Isotropic =    29.2628   Anisotropy =     4.6299
   XX=    28.9202   YX=     0.2433   ZX=    -1.1639
   XY=     0.2131   YY=    26.9017   ZY=     0.4227
   XZ=     0.5076   YZ=     2.3847   ZZ=    31.9666
   Eigenvalues:    26.5006    28.9385    32.3494
     21  H    Isotropic =    29.0506   Anisotropy =     7.7738
   XX=    31.8115   YX=     1.4987   ZX=    -0.8114
   XY=     2.2613   YY=    31.8224   ZY=    -2.1612
   XZ=    -0.5512   YZ=    -3.1092   ZZ=    23.5180
   Eigenvalues:    22.7504    30.1683    34.2332
     22  H    Isotropic =    30.0909   Anisotropy =     3.7271
   XX=    30.5490   YX=    -1.1800   ZX=     0.5109
   XY=    -1.3232   YY=    30.0054   ZY=     2.4057
   XZ=    -1.1475   YZ=     1.6936   ZZ=    29.7183
   Eigenvalues:    27.6584    30.0387    32.5756
     23  H    Isotropic =    29.6096   Anisotropy =     7.4061
   XX=    33.6727   YX=     0.0146   ZX=    -1.7429
   XY=     0.9296   YY=    31.1062   ZY=    -3.7824
   XZ=    -1.6816   YZ=    -3.9101   ZZ=    24.0500
   Eigenvalues:    22.1919    32.0900    34.5471
     24  H    Isotropic =    29.8385   Anisotropy =     4.3808
   XX=    30.7032   YX=    -2.0758   ZX=     2.4511
   XY=    -1.8781   YY=    29.7787   ZY=     3.4434
   XZ=     1.3526   YZ=     3.1276   ZZ=    29.0335
   Eigenvalues:    24.8254    31.9311    32.7590
     25  H    Isotropic =    30.2833   Anisotropy =     6.9211
   XX=    29.6686   YX=    -0.9180   ZX=     0.0815
   XY=    -1.0592   YY=    26.3135   ZY=    -0.3864
   XZ=    -0.3527   YZ=    -0.6001   ZZ=    34.8678
   Eigenvalues:    26.0143    29.9382    34.8973
     26  H    Isotropic =    29.8801   Anisotropy =    10.0466
   XX=    29.0756   YX=    -0.4770   ZX=    -0.1108
   XY=    -0.8639   YY=    34.3703   ZY=    -4.4605
   XZ=    -0.5288   YZ=    -5.0349   ZZ=    26.1945
   Eigenvalues:    23.9536    29.1089    36.5778
     27  H    Isotropic =    28.8175   Anisotropy =     9.2594
   XX=    32.6569   YX=    -0.4105   ZX=     3.5736
   XY=    -1.6663   YY=    25.8311   ZY=    -1.2246
   XZ=     3.8829   YZ=    -1.5567   ZZ=    27.9644
   Eigenvalues:    25.0052    26.4568    34.9904
     28  H    Isotropic =    29.0483   Anisotropy =     6.9710
   XX=    32.2873   YX=    -0.0233   ZX=    -2.5683
   XY=    -0.2470   YY=    26.5956   ZY=    -0.5944
   XZ=    -2.8688   YZ=    -2.2217   ZZ=    28.2618
   Eigenvalues:    25.3995    28.0498    33.6956
     29  H    Isotropic =    29.0425   Anisotropy =     6.0578
   XX=    31.4456   YX=    -0.1420   ZX=     2.1993
   XY=     1.0064   YY=    28.6885   ZY=     2.2703
   XZ=     2.8800   YZ=     2.4443   ZZ=    26.9936
   Eigenvalues:    24.7849    29.2617    33.0810
     30  H    Isotropic =    30.3685   Anisotropy =     5.1831
   XX=    29.8114   YX=    -3.1473   ZX=     0.7661
   XY=    -2.2118   YY=    28.2276   ZY=     0.9943
   XZ=     2.7144   YZ=     1.5321   ZZ=    33.0665
   Eigenvalues:    25.6515    31.6300    33.8239
     31  H    Isotropic =    30.7901   Anisotropy =     9.6018
   XX=    33.8611   YX=    -1.2319   ZX=    -3.6386
   XY=    -0.5910   YY=    28.3750   ZY=     1.9235
   XZ=    -4.9759   YZ=     2.8550   ZZ=    30.1341
   Eigenvalues:    26.1038    29.0752    37.1912
     32  H    Isotropic =    30.8381   Anisotropy =    11.2631
   XX=    27.3661   YX=    -1.1951   ZX=    -1.2113
   XY=    -0.5665   YY=    37.8050   ZY=     1.4247
   XZ=    -0.4044   YZ=     2.9876   ZZ=    27.3432
   Eigenvalues:    26.4413    27.7261    38.3468
     33  H    Isotropic =    29.9234   Anisotropy =     7.7396
   XX=    34.9982   YX=     0.4751   ZX=    -0.1827
   XY=    -0.5709   YY=    29.0011   ZY=     1.7250
   XZ=    -1.4587   YZ=     3.1272   ZZ=    25.7708
   Eigenvalues:    24.4248    30.2623    35.0831
     34  H    Isotropic =    30.0757   Anisotropy =     9.3649
   XX=    28.5187   YX=     1.7127   ZX=     0.0694
   XY=     2.7127   YY=    34.7282   ZY=     2.1489
   XZ=     0.3303   YZ=     3.7343   ZZ=    26.9802
   Eigenvalues:    25.8674    28.0407    36.3190
     35  H    Isotropic =    30.6615   Anisotropy =     7.8690
   XX=    27.9650   YX=     0.0941   ZX=     0.0105
   XY=     0.1358   YY=    28.1751   ZY=     0.2497
   XZ=     0.6792   YZ=     0.9615   ZZ=    35.8443
   Eigenvalues:    27.9136    28.1634    35.9075
     36  H    Isotropic =    29.2644   Anisotropy =    14.7771
   XX=    34.9040   YX=    -5.2025   ZX=     1.3706
   XY=    -5.7612   YY=    27.9057   ZY=    -5.2190
   XZ=     2.3370   YZ=    -4.6888   ZZ=    24.9833
   Eigenvalues:    20.9876    27.6896    39.1158
     37  H    Isotropic =    30.8900   Anisotropy =    10.1067
   XX=    35.4573   YX=    -0.9203   ZX=     3.7795
   XY=    -0.5961   YY=    27.6562   ZY=     0.7156
   XZ=     4.5636   YZ=     0.7542   ZZ=    29.5565
   Eigenvalues:    26.5129    28.5293    37.6278
     38  H    Isotropic =    30.8006   Anisotropy =     7.6044
   XX=    30.1010   YX=     1.2712   ZX=    -0.1366
   XY=     1.2553   YY=    26.7253   ZY=    -1.2694
   XZ=    -1.0765   YZ=    -1.3272   ZZ=    35.5754
   Eigenvalues:    26.1869    30.3448    35.8702
     39  H    Isotropic =    30.5139   Anisotropy =     7.7662
   XX=    29.1130   YX=     0.7864   ZX=     2.8710
   XY=    -0.3179   YY=    34.0508   ZY=     2.3170
   XZ=     2.7441   YZ=     3.8018   ZZ=    28.3781
   Eigenvalues:    25.3349    30.5155    35.6914
     40  H    Isotropic =    29.7690   Anisotropy =    14.7719
   XX=    25.8096   YX=     1.2188   ZX=     1.0456
   XY=     2.1782   YY=    23.9404   ZY=    -0.5085
   XZ=     0.7640   YZ=     0.0816   ZZ=    39.5569
   Eigenvalues:    22.9113    26.7788    39.6169
     41  H    Isotropic =    28.1188   Anisotropy =     6.5518
   XX=    30.4441   YX=    -2.3688   ZX=     2.5636
   XY=    -1.6893   YY=    27.4571   ZY=     2.3576
   XZ=     4.2238   YZ=     2.2074   ZZ=    26.4553
   Eigenvalues:    22.6423    29.2274    32.4867
     42  H    Isotropic =    27.7237   Anisotropy =     3.3714
   XX=    25.9417   YX=    -0.0472   ZX=     0.8565
   XY=    -0.5044   YY=    29.1918   ZY=    -0.6373
   XZ=     0.0703   YZ=    -1.6911   ZZ=    28.0376
   Eigenvalues:    25.8435    27.3563    29.9713
     43  H    Isotropic =    29.7150   Anisotropy =    18.1114
   XX=    26.2838   YX=     1.7655   ZX=    -8.3224
   XY=     3.4368   YY=    25.6887   ZY=     0.2448
   XZ=    -8.3269   YZ=    -0.4910   ZZ=    37.1724
   Eigenvalues:    20.7557    26.6000    41.7892
 End of Minotr F.D. properties file   721 does not exist.
 End of Minotr F.D. properties file   722 does not exist.
 End of Minotr F.D. properties file   788 does not exist.

 **********************************************************************

            Population analysis using the SCF density.

 **********************************************************************

 Orbital symmetries:
       Occupied  (A) (A) (A) (A) (A) (A) (A) (A) (A) (A) (A) (A)
                 (A) (A) (A) (A) (A) (A) (A) (A) (A) (A) (A) (A)
                 (A) (A) (A) (A) (A) (A) (A) (A) (A) (A) (A) (A)
                 (A) (A) (A) (A) (A) (A) (A) (A) (A) (A) (A) (A)
                 (A) (A) (A) (A) (A) (A) (A) (A) (A) (A) (A) (A)
                 (A) (A) (A) (A) (A) (A) (A) (A) (A) (A) (A) (A)
                 (A)
       Virtual   (A) (A) (A) (A) (A) (A) (A) (A) (A) (A) (A) (A)
                 (A) (A) (A) (A) (A) (A) (A) (A) (A) (A) (A) (A)
                 (A) (A) (A) (A) (A) (A) (A) (A) (A) (A) (A) (A)
                 (A) (A) (A) (A) (A) (A) (A) (A) (A) (A) (A) (A)
                 (A) (A) (A) (A) (A) (A) (A) (A) (A) (A) (A) (A)
                 (A) (A) (A) (A) (A) (A) (A) (A) (A) (A) (A) (A)
                 (A) (A) (A) (A) (A) (A) (A) (A) (A) (A) (A) (A)
                 (A) (A) (A) (A) (A) (A) (A) (A) (A) (A) (A) (A)
                 (A) (A) (A) (A) (A) (A) (A) (A) (A) (A) (A) (A)
                 (A) (A) (A) (A) (A) (A) (A) (A) (A) (A) (A) (A)
                 (A) (A) (A) (A) (A) (A) (A) (A) (A) (A) (A) (A)
                 (A) (A) (A) (A) (A) (A) (A) (A) (A) (A) (A) (A)
                 (A) (A) (A) (A) (A) (A) (A) (A) (A) (A) (A) (A)
                 (A) (A) (A) (A) (A) (A) (A) (A) (A) (A) (A) (A)
                 (A) (A) (A) (A) (A) (A) (A) (A) (A) (A) (A) (A)
                 (A) (A) (A) (A) (A) (A) (A) (A) (A) (A) (A) (A)
                 (A) (A) (A) (A) (A) (A) (A) (A) (A) (A) (A) (A)
                 (A) (A) (A) (A) (A) (A) (A) (A) (A) (A) (A) (A)
                 (A) (A) (A) (A) (A) (A) (A) (A) (A) (A) (A) (A)
                 (A) (A) (A) (A) (A) (A) (A) (A) (A) (A) (A) (A)
                 (A) (A) (A) (A) (A) (A) (A) (A) (A) (A) (A) (A)
                 (A) (A) (A) (A) (A) (A) (A) (A) (A) (A) (A) (A)
                 (A) (A) (A) (A) (A) (A) (A) (A) (A) (A) (A) (A)
                 (A) (A) (A) (A) (A) (A) (A) (A) (A) (A) (A) (A)
                 (A) (A) (A) (A) (A) (A) (A) (A) (A) (A) (A) (A)
                 (A) (A) (A) (A) (A) (A) (A) (A) (A) (A) (A) (A)
                 (A) (A) (A) (A) (A) (A) (A) (A) (A) (A) (A) (A)
                 (A) (A) (A) (A) (A) (A) (A) (A) (A) (A) (A) (A)
                 (A) (A) (A) (A) (A) (A) (A) (A) (A) (A) (A) (A)
                 (A) (A) (A) (A) (A) (A) (A) (A) (A) (A) (A) (A)
                 (A) (A) (A) (A) (A) (A) (A) (A) (A) (A) (A) (A)
                 (A) (A) (A) (A) (A) (A) (A) (A) (A) (A) (A) (A)
                 (A) (A) (A) (A) (A) (A) (A) (A) (A) (A) (A) (A)
                 (A) (A) (A) (A) (A) (A) (A) (A) (A) (A) (A) (A)
                 (A) (A) (A) (A) (A) (A) (A) (A) (A) (A) (A) (A)
                 (A) (A) (A) (A) (A) (A) (A) (A) (A) (A) (A) (A)
                 (A) (A) (A) (A) (A) (A) (A) (A) (A) (A) (A) (A)
                 (A) (A) (A) (A) (A) (A) (A) (A) (A) (A) (A) (A)
                 (A) (A) (A) (A) (A) (A) (A) (A) (A) (A) (A) (A)
                 (A) (A) (A) (A) (A) (A) (A) (A) (A) (A) (A) (A)
                 (A) (A) (A) (A) (A) (A) (A)
 The electronic state is 1-A.
 Alpha  occ. eigenvalues --  -19.22661 -19.22384 -19.21955 -19.21080 -10.32680
 Alpha  occ. eigenvalues --  -10.30811 -10.29509 -10.27349 -10.26566 -10.24309
 Alpha  occ. eigenvalues --  -10.24111 -10.23993 -10.23772 -10.23513 -10.22341
 Alpha  occ. eigenvalues --  -10.22300 -10.21978 -10.21726 -10.21594  -1.07264
 Alpha  occ. eigenvalues --   -1.06341  -1.06112  -1.04307  -0.89029  -0.84011
 Alpha  occ. eigenvalues --   -0.81883  -0.77803  -0.76977  -0.74608  -0.71236
 Alpha  occ. eigenvalues --   -0.69781  -0.68338  -0.65689  -0.63080  -0.59940
 Alpha  occ. eigenvalues --   -0.57923  -0.57185  -0.53971  -0.52914  -0.51703
 Alpha  occ. eigenvalues --   -0.50510  -0.49127  -0.48826  -0.46944  -0.46686
 Alpha  occ. eigenvalues --   -0.45924  -0.44969  -0.44228  -0.43896  -0.43441
 Alpha  occ. eigenvalues --   -0.42149  -0.41072  -0.40577  -0.40178  -0.39650
 Alpha  occ. eigenvalues --   -0.39467  -0.39110  -0.38710  -0.38619  -0.37279
 Alpha  occ. eigenvalues --   -0.36720  -0.35706  -0.35151  -0.34958  -0.33906
 Alpha  occ. eigenvalues --   -0.33187  -0.32915  -0.32005  -0.31373  -0.29858
 Alpha  occ. eigenvalues --   -0.28005  -0.27157  -0.26599
 Alpha virt. eigenvalues --   -0.05293   0.00437   0.01617   0.01987   0.02012
 Alpha virt. eigenvalues --    0.03191   0.03736   0.03867   0.04347   0.04599
 Alpha virt. eigenvalues --    0.05265   0.05828   0.06320   0.06483   0.06572
 Alpha virt. eigenvalues --    0.06921   0.07218   0.07608   0.08669   0.08981
 Alpha virt. eigenvalues --    0.09151   0.09495   0.09739   0.10058   0.10271
 Alpha virt. eigenvalues --    0.11176   0.11322   0.11991   0.12376   0.12430
 Alpha virt. eigenvalues --    0.12897   0.13711   0.13961   0.14243   0.14685
 Alpha virt. eigenvalues --    0.15264   0.15552   0.15790   0.16287   0.16890
 Alpha virt. eigenvalues --    0.17087   0.17326   0.17500   0.17661   0.18061
 Alpha virt. eigenvalues --    0.18322   0.18702   0.18809   0.18989   0.19423
 Alpha virt. eigenvalues --    0.19585   0.20089   0.20510   0.20681   0.20976
 Alpha virt. eigenvalues --    0.21424   0.21592   0.22041   0.22102   0.22258
 Alpha virt. eigenvalues --    0.22645   0.23088   0.23391   0.23508   0.23824
 Alpha virt. eigenvalues --    0.24307   0.24645   0.24891   0.25193   0.25415
 Alpha virt. eigenvalues --    0.25903   0.26130   0.26702   0.26789   0.26813
 Alpha virt. eigenvalues --    0.27278   0.27636   0.28041   0.28733   0.28892
 Alpha virt. eigenvalues --    0.29400   0.29541   0.29681   0.29984   0.30527
 Alpha virt. eigenvalues --    0.30692   0.31092   0.31730   0.31863   0.32334
 Alpha virt. eigenvalues --    0.32923   0.33332   0.33521   0.34042   0.34195
 Alpha virt. eigenvalues --    0.34781   0.34932   0.35203   0.35886   0.36175
 Alpha virt. eigenvalues --    0.36904   0.37047   0.37459   0.38022   0.38376
 Alpha virt. eigenvalues --    0.39214   0.39567   0.39771   0.40272   0.40973
 Alpha virt. eigenvalues --    0.41511   0.41768   0.43132   0.44739   0.45216
 Alpha virt. eigenvalues --    0.45323   0.46068   0.46174   0.47759   0.48299
 Alpha virt. eigenvalues --    0.48814   0.49570   0.49968   0.50618   0.51491
 Alpha virt. eigenvalues --    0.52005   0.53178   0.54076   0.54980   0.55607
 Alpha virt. eigenvalues --    0.56001   0.56866   0.57280   0.57963   0.58568
 Alpha virt. eigenvalues --    0.59641   0.60410   0.61050   0.61424   0.61913
 Alpha virt. eigenvalues --    0.63003   0.63405   0.64547   0.64989   0.65028
 Alpha virt. eigenvalues --    0.66464   0.67049   0.67597   0.68433   0.68503
 Alpha virt. eigenvalues --    0.68674   0.68856   0.69873   0.70511   0.70982
 Alpha virt. eigenvalues --    0.71357   0.72167   0.72330   0.72832   0.73780
 Alpha virt. eigenvalues --    0.73890   0.74142   0.74850   0.75119   0.75922
 Alpha virt. eigenvalues --    0.76295   0.76709   0.77293   0.77851   0.78041
 Alpha virt. eigenvalues --    0.78392   0.78522   0.79473   0.80323   0.80686
 Alpha virt. eigenvalues --    0.81046   0.81381   0.82582   0.83361   0.83599
 Alpha virt. eigenvalues --    0.85146   0.86983   0.87619   0.88597   0.89458
 Alpha virt. eigenvalues --    0.91497   0.92861   0.93326   0.94197   0.95692
 Alpha virt. eigenvalues --    0.96645   0.97709   0.98238   0.99649   1.01569
 Alpha virt. eigenvalues --    1.02736   1.05750   1.06710   1.07537   1.08980
 Alpha virt. eigenvalues --    1.10359   1.11008   1.11653   1.14412   1.14893
 Alpha virt. eigenvalues --    1.16256   1.17920   1.18314   1.19443   1.19875
 Alpha virt. eigenvalues --    1.20869   1.21706   1.22669   1.24113   1.25020
 Alpha virt. eigenvalues --    1.26063   1.26650   1.27404   1.28139   1.28879
 Alpha virt. eigenvalues --    1.30059   1.31588   1.31908   1.33396   1.34311
 Alpha virt. eigenvalues --    1.35585   1.36701   1.37488   1.38502   1.40657
 Alpha virt. eigenvalues --    1.41959   1.43155   1.44469   1.45452   1.46713
 Alpha virt. eigenvalues --    1.46926   1.48288   1.48548   1.50000   1.50909
 Alpha virt. eigenvalues --    1.51989   1.52821   1.53553   1.54085   1.55243
 Alpha virt. eigenvalues --    1.55316   1.55938   1.56509   1.57700   1.57946
 Alpha virt. eigenvalues --    1.58717   1.59539   1.60693   1.61116   1.62022
 Alpha virt. eigenvalues --    1.62555   1.62893   1.63411   1.63904   1.64807
 Alpha virt. eigenvalues --    1.65328   1.66423   1.67162   1.68091   1.68396
 Alpha virt. eigenvalues --    1.69097   1.69538   1.69797   1.70942   1.71295
 Alpha virt. eigenvalues --    1.72321   1.72829   1.74209   1.74410   1.75515
 Alpha virt. eigenvalues --    1.75940   1.76448   1.76780   1.78181   1.79050
 Alpha virt. eigenvalues --    1.80158   1.80692   1.81097   1.82240   1.82810
 Alpha virt. eigenvalues --    1.83628   1.84443   1.85168   1.85828   1.86650
 Alpha virt. eigenvalues --    1.87410   1.89162   1.90147   1.90679   1.91516
 Alpha virt. eigenvalues --    1.93771   1.94623   1.96580   1.96823   1.97924
 Alpha virt. eigenvalues --    1.99009   1.99584   2.00345   2.00959   2.03848
 Alpha virt. eigenvalues --    2.04882   2.06054   2.06564   2.08170   2.10334
 Alpha virt. eigenvalues --    2.10941   2.12394   2.13298   2.14438   2.14983
 Alpha virt. eigenvalues --    2.15787   2.16401   2.16836   2.18418   2.19335
 Alpha virt. eigenvalues --    2.21406   2.22040   2.22477   2.22568   2.24337
 Alpha virt. eigenvalues --    2.24997   2.26267   2.28901   2.30908   2.31270
 Alpha virt. eigenvalues --    2.33194   2.34373   2.34617   2.37481   2.38521
 Alpha virt. eigenvalues --    2.39355   2.40658   2.43224   2.45523   2.46890
 Alpha virt. eigenvalues --    2.47525   2.49181   2.51564   2.52622   2.53560
 Alpha virt. eigenvalues --    2.53811   2.55082   2.55351   2.56241   2.57529
 Alpha virt. eigenvalues --    2.58324   2.59344   2.59392   2.60000   2.60481
 Alpha virt. eigenvalues --    2.62848   2.63942   2.65134   2.66240   2.66438
 Alpha virt. eigenvalues --    2.67082   2.68529   2.68889   2.70057   2.71495
 Alpha virt. eigenvalues --    2.72240   2.72675   2.74113   2.74764   2.76095
 Alpha virt. eigenvalues --    2.77462   2.78893   2.79574   2.80617   2.82027
 Alpha virt. eigenvalues --    2.83201   2.84236   2.85635   2.87018   2.87492
 Alpha virt. eigenvalues --    2.88922   2.90129   2.90469   2.91790   2.92123
 Alpha virt. eigenvalues --    2.94181   2.95378   2.96428   2.97298   2.99098
 Alpha virt. eigenvalues --    2.99716   3.00692   3.02719   3.05732   3.06838
 Alpha virt. eigenvalues --    3.07642   3.09021   3.10605   3.11760   3.12286
 Alpha virt. eigenvalues --    3.15182   3.16225   3.17209   3.17795   3.18292
 Alpha virt. eigenvalues --    3.18795   3.19927   3.20676   3.23158   3.24622
 Alpha virt. eigenvalues --    3.28140   3.29322   3.31057   3.32732   3.35037
 Alpha virt. eigenvalues --    3.36922   3.37653   3.41379   3.41979   3.43988
 Alpha virt. eigenvalues --    3.49936   3.52166   3.61029   3.62397   3.66121
 Alpha virt. eigenvalues --    3.71798   3.80005   3.80297   3.81184   3.83288
 Alpha virt. eigenvalues --    3.84364   3.85348   3.85581   3.85982   3.87189
 Alpha virt. eigenvalues --    3.88415   3.90743   3.91851   3.92549   3.93007
 Alpha virt. eigenvalues --    3.94541   4.03822   4.06180   4.08716   4.12892
 Alpha virt. eigenvalues --    4.15944   4.16985   4.21652   4.27365   4.29003
 Alpha virt. eigenvalues --    4.34144   4.35214   4.38034   4.43162   4.46053
 Alpha virt. eigenvalues --    4.55814   5.12198   5.16844   5.18352   5.20992
 Alpha virt. eigenvalues --    5.26387   5.44237   5.47333   5.47622   5.67287
 Alpha virt. eigenvalues --    5.69719   5.70033   5.77720  23.73215  23.84312
 Alpha virt. eigenvalues --   23.86746  23.90829  23.94542  23.96305  23.98997
 Alpha virt. eigenvalues --   24.01535  24.03224  24.05492  24.06697  24.07459
 Alpha virt. eigenvalues --   24.08302  24.12138  24.28288  50.04748  50.06273
 Alpha virt. eigenvalues --   50.08219  50.13736
          Condensed to atoms (all electrons):
               1          2          3          4          5          6
     1  C   13.574882   2.288556  -1.580312   0.398682   0.651525  -0.305016
     2  C    2.288556  13.343661  -1.503440  -1.520524   0.366446   0.809450
     3  C   -1.580312  -1.503440  10.115565  -0.429884  -0.711266  -0.032763
     4  C    0.398682  -1.520524  -0.429884  14.453416  -2.718710  -0.919976
     5  C    0.651525   0.366446  -0.711266  -2.718710   9.907614  -1.259502
     6  C   -0.305016   0.809450  -0.032763  -0.919976  -1.259502  10.253379
     7  C   -4.394733  -1.677418   1.634450   0.917148  -0.697816  -2.022723
     8  C   -1.992262  -1.593939  -2.066108   0.064737  -0.105475  -0.140434
     9  C    1.502123   2.948061  -0.009750   0.146486   0.113143  -0.115829
    10  C   -3.731009  -6.725873   1.105876  -0.705635   0.129817   0.295002
    11  O    0.034456   0.075476   0.015368  -0.001920   0.002645   0.016858
    12  C   -0.560266  -0.087311   0.022124   0.043068  -0.302229  -0.032432
    13  C   -0.004975  -0.328251   0.030002  -0.121589  -0.053217   0.068740
    14  O   -0.004285  -0.171134  -0.021293   0.017410  -0.004432  -0.011119
    15  C   -0.338752   0.169536  -1.074472  -5.091399   0.641679  -0.259821
    16  C    0.076730   0.001590  -0.339943  -0.107169   0.061696   0.132062
    17  O    0.009170   0.024791   0.069459  -0.188539  -0.024052  -0.034202
    18  C    0.052352  -0.024717   0.553803   1.154894  -0.351254  -0.196339
    19  O    0.012555  -0.019203  -0.051426   0.223372   0.007116  -0.003668
    20  H   -0.029000  -0.010757   0.441970  -0.014691  -0.027778  -0.019552
    21  H    0.014737  -0.068644   0.328444   0.018250   0.018654   0.000322
    22  H   -0.006159  -0.022124  -0.014411   0.437266  -0.082397  -0.035965
    23  H   -0.003674  -0.003186   0.031171  -0.121211   0.482457  -0.072614
    24  H   -0.017677  -0.027349  -0.012980   0.036968   0.419871  -0.070317
    25  H   -0.007011  -0.030343  -0.002189   0.037021  -0.070804   0.443452
    26  H    0.024707   0.016933   0.008501   0.018479  -0.090529   0.459221
    27  H   -0.142832   0.026850   0.009922   0.006463  -0.021027  -0.043172
    28  H    0.001247  -0.041800   0.014171  -0.000145  -0.000405  -0.001533
    29  H    0.032865   0.014205   0.005278  -0.000231  -0.000310   0.001453
    30  H   -0.099271  -0.004285   0.012768   0.029918  -0.017154  -0.067592
    31  H   -0.057124   0.011153   0.011400  -0.010868   0.003666   0.036211
    32  H    0.081152   0.015575  -0.004845  -0.005589   0.003829   0.020773
    33  H   -0.010966  -0.014916   0.020461  -0.003259  -0.004186   0.001977
    34  H    0.006644   0.079187  -0.002825   0.003001   0.000298  -0.001223
    35  H   -0.011539  -0.058732  -0.013631  -0.009913   0.003954   0.004802
    36  H    0.021163   0.153106  -0.032699   0.027528   0.000472  -0.000275
    37  H    0.001275  -0.001112  -0.000400   0.093017  -0.010372   0.002627
    38  H    0.000048   0.012467   0.032425  -0.097085   0.015358  -0.006413
    39  H   -0.003911   0.003916  -0.014579  -0.088271   0.054873   0.011550
    40  H    0.000212   0.005730   0.011602  -0.003329  -0.019005   0.011275
    41  H    0.000204  -0.003433   0.000700   0.088583   0.003011  -0.000094
    42  H    0.002223   0.024953  -0.010516  -0.124350  -0.000163   0.002273
    43  H    0.000710   0.000504  -0.013727  -0.026218   0.006318  -0.000184
               7          8          9         10         11         12
     1  C   -4.394733  -1.992262   1.502123  -3.731009   0.034456  -0.560266
     2  C   -1.677418  -1.593939   2.948061  -6.725873   0.075476  -0.087311
     3  C    1.634450  -2.066108  -0.009750   1.105876   0.015368   0.022124
     4  C    0.917148   0.064737   0.146486  -0.705635  -0.001920   0.043068
     5  C   -0.697816  -0.105475   0.113143   0.129817   0.002645  -0.302229
     6  C   -2.022723  -0.140434  -0.115829   0.295002   0.016858  -0.032432
     7  C   12.392696  -0.811799  -0.452907  -0.071111  -0.075538   0.440344
     8  C   -0.811799  12.753548  -2.907409   2.107888   0.314726   0.116726
     9  C   -0.452907  -2.907409  11.867891  -6.092411  -0.059081  -0.157247
    10  C   -0.071111   2.107888  -6.092411  18.624861  -0.064853   0.083206
    11  O   -0.075538   0.314726  -0.059081  -0.064853   8.219268  -0.056488
    12  C    0.440344   0.116726  -0.157247   0.083206  -0.056488   6.215459
    13  C   -0.118959   0.354614  -0.924293   0.251711  -0.002176   0.013442
    14  O    0.011062   0.010187  -0.282929   0.590326  -0.001249  -0.002794
    15  C    0.350484  -0.069342   0.113584  -0.074242  -0.000388  -0.030470
    16  C   -0.144548   0.005190  -0.002740  -0.045561   0.000038  -0.012159
    17  O   -0.003286   0.000172   0.000493  -0.005427   0.000000   0.000765
    18  C    0.093732  -0.010866  -0.012254  -0.070833  -0.000022   0.000821
    19  O   -0.000504   0.008162  -0.003087   0.014674  -0.000001  -0.000291
    20  H    0.007979  -0.001617   0.003857   0.026038  -0.000011  -0.011614
    21  H   -0.002556   0.019772  -0.004590   0.025272   0.000025  -0.000281
    22  H    0.015702  -0.000675   0.000701  -0.001834   0.000012  -0.002488
    23  H    0.030007  -0.000225   0.000300  -0.000028  -0.000004  -0.002504
    24  H    0.029176   0.002707  -0.000962  -0.007991   0.000008   0.003560
    25  H   -0.014433   0.015323   0.002811  -0.010486   0.000047  -0.001200
    26  H   -0.083141  -0.008708   0.000982   0.003536   0.000074  -0.001223
    27  H    0.511593  -0.024308  -0.010599   0.022989   0.012073  -0.011747
    28  H    0.019407  -0.057934   0.451363  -0.020235  -0.002611   0.000937
    29  H    0.010312  -0.100697   0.461037  -0.094666  -0.001262  -0.000110
    30  H    0.121898  -0.005606  -0.000291  -0.006168  -0.000149   0.408403
    31  H    0.005729  -0.035339   0.002586   0.000817   0.001377   0.411123
    32  H   -0.178055   0.001439   0.000320   0.003997   0.000281   0.433309
    33  H   -0.003909  -0.014198   0.018948   0.014793   0.000070  -0.000037
    34  H    0.000475  -0.001261  -0.034209  -0.137613   0.000035   0.000134
    35  H    0.002818   0.029722  -0.013704   0.020868  -0.000101  -0.000015
    36  H    0.002694  -0.006453   0.105255  -0.154392   0.000018   0.000243
    37  H   -0.000319   0.000079  -0.000032  -0.000469   0.000000   0.000166
    38  H    0.000897   0.000135  -0.000074   0.000395   0.000000  -0.000739
    39  H   -0.000337  -0.000078  -0.000004   0.000736   0.000000  -0.000110
    40  H   -0.005291  -0.000255  -0.000045  -0.002412   0.000000   0.000625
    41  H    0.000083   0.000111  -0.000047   0.002313   0.000000   0.000019
    42  H   -0.002210   0.000882   0.000288   0.000377   0.000000  -0.000179
    43  H   -0.000686   0.000572  -0.000180   0.003236   0.000000  -0.000018
              13         14         15         16         17         18
     1  C   -0.004975  -0.004285  -0.338752   0.076730   0.009170   0.052352
     2  C   -0.328251  -0.171134   0.169536   0.001590   0.024791  -0.024717
     3  C    0.030002  -0.021293  -1.074472  -0.339943   0.069459   0.553803
     4  C   -0.121589   0.017410  -5.091399  -0.107169  -0.188539   1.154894
     5  C   -0.053217  -0.004432   0.641679   0.061696  -0.024052  -0.351254
     6  C    0.068740  -0.011119  -0.259821   0.132062  -0.034202  -0.196339
     7  C   -0.118959   0.011062   0.350484  -0.144548  -0.003286   0.093732
     8  C    0.354614   0.010187  -0.069342   0.005190   0.000172  -0.010866
     9  C   -0.924293  -0.282929   0.113584  -0.002740   0.000493  -0.012254
    10  C    0.251711   0.590326  -0.074242  -0.045561  -0.005427  -0.070833
    11  O   -0.002176  -0.001249  -0.000388   0.000038   0.000000  -0.000022
    12  C    0.013442  -0.002794  -0.030470  -0.012159   0.000765   0.000821
    13  C    6.653544  -0.075883  -0.242327   0.018880   0.001299   0.043682
    14  O   -0.075883   7.965255  -0.015958  -0.001480   0.000014   0.009446
    15  C   -0.242327  -0.015958  14.736317  -0.646671   0.501078  -2.428904
    16  C    0.018880  -0.001480  -0.646671   7.307932  -0.267483  -0.895675
    17  O    0.001299   0.000014   0.501078  -0.267483   7.997311  -0.069426
    18  C    0.043682   0.009446  -2.428904  -0.895675  -0.069426   7.764174
    19  O    0.009657  -0.000340  -0.300470   0.031100   0.010964   0.206271
    20  H   -0.007011  -0.001317  -0.003120   0.003373  -0.000335   0.008469
    21  H   -0.002241   0.005326   0.008900   0.004109  -0.000157  -0.006672
    22  H    0.000725  -0.000140   0.046467   0.014530  -0.003772  -0.014899
    23  H   -0.000264   0.000003  -0.000836   0.004271   0.019737   0.000022
    24  H    0.000555  -0.000007   0.000694   0.008523  -0.001791   0.002024
    25  H   -0.001392   0.000028  -0.009619  -0.002465   0.000305   0.004885
    26  H   -0.000458   0.000007   0.001762  -0.000949   0.000129   0.000598
    27  H    0.002114   0.000037   0.000209  -0.000071   0.000001  -0.000109
    28  H   -0.011128  -0.005211  -0.000073  -0.000005   0.000000   0.000046
    29  H    0.019845   0.002703   0.000084   0.000033   0.000000  -0.000090
    30  H   -0.000526   0.000031   0.010167   0.000544   0.000013  -0.000570
    31  H   -0.000103   0.000029   0.000359   0.000017   0.000001  -0.000028
    32  H    0.000170  -0.000009  -0.002795   0.000669  -0.000001  -0.000055
    33  H    0.374879  -0.013746  -0.002280  -0.000344  -0.000024   0.008164
    34  H    0.469212  -0.005069  -0.001817  -0.000075   0.000002   0.000933
    35  H    0.408249   0.013003   0.002104  -0.000381   0.000014  -0.001503
    36  H   -0.085965   0.268203   0.015839   0.001574  -0.000006  -0.006737
    37  H    0.000120   0.000000  -0.164414   0.456899  -0.004442  -0.006632
    38  H   -0.000269   0.000005  -0.015249   0.416180   0.012560  -0.003970
    39  H   -0.000127   0.000000   0.042593   0.390561  -0.011441  -0.011640
    40  H    0.001404  -0.000004   0.018560   0.069535   0.272109  -0.054958
    41  H    0.000077   0.000007  -0.130252  -0.044687  -0.014237   0.461803
    42  H   -0.000338  -0.000345   0.024260   0.035487   0.012360   0.416436
    43  H   -0.001456  -0.000009  -0.003582   0.013105   0.002084   0.033233
              19         20         21         22         23         24
     1  C    0.012555  -0.029000   0.014737  -0.006159  -0.003674  -0.017677
     2  C   -0.019203  -0.010757  -0.068644  -0.022124  -0.003186  -0.027349
     3  C   -0.051426   0.441970   0.328444  -0.014411   0.031171  -0.012980
     4  C    0.223372  -0.014691   0.018250   0.437266  -0.121211   0.036968
     5  C    0.007116  -0.027778   0.018654  -0.082397   0.482457   0.419871
     6  C   -0.003668  -0.019552   0.000322  -0.035965  -0.072614  -0.070317
     7  C   -0.000504   0.007979  -0.002556   0.015702   0.030007   0.029176
     8  C    0.008162  -0.001617   0.019772  -0.000675  -0.000225   0.002707
     9  C   -0.003087   0.003857  -0.004590   0.000701   0.000300  -0.000962
    10  C    0.014674   0.026038   0.025272  -0.001834  -0.000028  -0.007991
    11  O   -0.000001  -0.000011   0.000025   0.000012  -0.000004   0.000008
    12  C   -0.000291  -0.011614  -0.000281  -0.002488  -0.002504   0.003560
    13  C    0.009657  -0.007011  -0.002241   0.000725  -0.000264   0.000555
    14  O   -0.000340  -0.001317   0.005326  -0.000140   0.000003  -0.000007
    15  C   -0.300470  -0.003120   0.008900   0.046467  -0.000836   0.000694
    16  C    0.031100   0.003373   0.004109   0.014530   0.004271   0.008523
    17  O    0.010964  -0.000335  -0.000157  -0.003772   0.019737  -0.001791
    18  C    0.206271   0.008469  -0.006672  -0.014899   0.000022   0.002024
    19  O    7.994193   0.001022   0.000934   0.019686   0.000292   0.000309
    20  H    0.001022   0.404207  -0.029559   0.004064   0.000428   0.001480
    21  H    0.000934  -0.029559   0.495485  -0.001856  -0.000261   0.000160
    22  H    0.019686   0.004064  -0.001856   0.446822  -0.002552   0.004381
    23  H    0.000292   0.000428  -0.000261  -0.002552   0.484801  -0.028455
    24  H    0.000309   0.001480   0.000160   0.004381  -0.028455   0.457411
    25  H    0.000081   0.000181  -0.000052   0.003476  -0.004793   0.004789
    26  H    0.000007  -0.000008   0.000003   0.000069  -0.005903  -0.003567
    27  H   -0.000002  -0.000135   0.000002  -0.000161  -0.000077  -0.000051
    28  H    0.000001   0.000034  -0.000022   0.000001   0.000000   0.000001
    29  H   -0.000004  -0.000009   0.000014   0.000001   0.000000   0.000000
    30  H    0.000004  -0.000712   0.000011  -0.000008   0.000184  -0.001451
    31  H    0.000000   0.000101  -0.000011   0.000013   0.000000  -0.000053
    32  H    0.000000  -0.000017   0.000003   0.000014  -0.000119   0.000418
    33  H    0.002235  -0.000199   0.002443  -0.000308   0.000000  -0.000003
    34  H   -0.000033   0.000004  -0.000390  -0.000020   0.000000   0.000000
    35  H   -0.000622   0.000006   0.000055   0.000314  -0.000001   0.000001
    36  H   -0.000307   0.000225   0.002775  -0.000019  -0.000002  -0.000003
    37  H    0.000186  -0.000081  -0.000284  -0.000255  -0.000115  -0.000014
    38  H    0.000150  -0.000314  -0.000256   0.000107   0.000117   0.000136
    39  H   -0.000830   0.000530  -0.000025  -0.000020   0.000145  -0.002307
    40  H   -0.001979  -0.000051   0.000040   0.001837  -0.001314   0.000062
    41  H   -0.040426  -0.000050   0.000225  -0.000290  -0.000007  -0.000004
    42  H   -0.050826   0.000497   0.003571   0.001018   0.000000   0.000033
    43  H    0.285256   0.000039  -0.000187  -0.000544   0.000019   0.000008
              25         26         27         28         29         30
     1  C   -0.007011   0.024707  -0.142832   0.001247   0.032865  -0.099271
     2  C   -0.030343   0.016933   0.026850  -0.041800   0.014205  -0.004285
     3  C   -0.002189   0.008501   0.009922   0.014171   0.005278   0.012768
     4  C    0.037021   0.018479   0.006463  -0.000145  -0.000231   0.029918
     5  C   -0.070804  -0.090529  -0.021027  -0.000405  -0.000310  -0.017154
     6  C    0.443452   0.459221  -0.043172  -0.001533   0.001453  -0.067592
     7  C   -0.014433  -0.083141   0.511593   0.019407   0.010312   0.121898
     8  C    0.015323  -0.008708  -0.024308  -0.057934  -0.100697  -0.005606
     9  C    0.002811   0.000982  -0.010599   0.451363   0.461037  -0.000291
    10  C   -0.010486   0.003536   0.022989  -0.020235  -0.094666  -0.006168
    11  O    0.000047   0.000074   0.012073  -0.002611  -0.001262  -0.000149
    12  C   -0.001200  -0.001223  -0.011747   0.000937  -0.000110   0.408403
    13  C   -0.001392  -0.000458   0.002114  -0.011128   0.019845  -0.000526
    14  O    0.000028   0.000007   0.000037  -0.005211   0.002703   0.000031
    15  C   -0.009619   0.001762   0.000209  -0.000073   0.000084   0.010167
    16  C   -0.002465  -0.000949  -0.000071  -0.000005   0.000033   0.000544
    17  O    0.000305   0.000129   0.000001   0.000000   0.000000   0.000013
    18  C    0.004885   0.000598  -0.000109   0.000046  -0.000090  -0.000570
    19  O    0.000081   0.000007  -0.000002   0.000001  -0.000004   0.000004
    20  H    0.000181  -0.000008  -0.000135   0.000034  -0.000009  -0.000712
    21  H   -0.000052   0.000003   0.000002  -0.000022   0.000014   0.000011
    22  H    0.003476   0.000069  -0.000161   0.000001   0.000001  -0.000008
    23  H   -0.004793  -0.005903  -0.000077   0.000000   0.000000   0.000184
    24  H    0.004789  -0.003567  -0.000051   0.000001   0.000000  -0.001451
    25  H    0.476004  -0.027306  -0.006652   0.000006  -0.000007  -0.000109
    26  H   -0.027306   0.489520  -0.005194   0.000000  -0.000002   0.000128
    27  H   -0.006652  -0.005194   0.484496  -0.000025   0.000021   0.005216
    28  H    0.000006   0.000000  -0.000025   0.403390  -0.015929  -0.000008
    29  H   -0.000007  -0.000002   0.000021  -0.015929   0.422900   0.000002
    30  H   -0.000109   0.000128   0.005216  -0.000008   0.000002   0.473551
    31  H   -0.000264  -0.000200  -0.007234   0.000027  -0.000001  -0.028462
    32  H    0.000172   0.002933  -0.002646  -0.000003   0.000001  -0.027113
    33  H   -0.000018  -0.000001  -0.000002  -0.000222   0.000361   0.000001
    34  H    0.000005   0.000000  -0.000002   0.000347   0.001178   0.000000
    35  H   -0.000019  -0.000001  -0.000004   0.000077   0.000231  -0.000002
    36  H   -0.000002   0.000000  -0.000002  -0.000168   0.000091   0.000006
    37  H    0.000002  -0.000001   0.000000   0.000000   0.000000  -0.000004
    38  H    0.000003   0.000000   0.000000   0.000000   0.000000  -0.000006
    39  H   -0.000032   0.000004   0.000000   0.000000   0.000000   0.000054
    40  H   -0.000299  -0.000002   0.000001   0.000000   0.000000   0.000001
    41  H    0.000002   0.000000   0.000000   0.000000   0.000000   0.000000
    42  H   -0.000008  -0.000001   0.000000   0.000000   0.000000   0.000004
    43  H    0.000012  -0.000001   0.000000   0.000000   0.000000   0.000000
              31         32         33         34         35         36
     1  C   -0.057124   0.081152  -0.010966   0.006644  -0.011539   0.021163
     2  C    0.011153   0.015575  -0.014916   0.079187  -0.058732   0.153106
     3  C    0.011400  -0.004845   0.020461  -0.002825  -0.013631  -0.032699
     4  C   -0.010868  -0.005589  -0.003259   0.003001  -0.009913   0.027528
     5  C    0.003666   0.003829  -0.004186   0.000298   0.003954   0.000472
     6  C    0.036211   0.020773   0.001977  -0.001223   0.004802  -0.000275
     7  C    0.005729  -0.178055  -0.003909   0.000475   0.002818   0.002694
     8  C   -0.035339   0.001439  -0.014198  -0.001261   0.029722  -0.006453
     9  C    0.002586   0.000320   0.018948  -0.034209  -0.013704   0.105255
    10  C    0.000817   0.003997   0.014793  -0.137613   0.020868  -0.154392
    11  O    0.001377   0.000281   0.000070   0.000035  -0.000101   0.000018
    12  C    0.411123   0.433309  -0.000037   0.000134  -0.000015   0.000243
    13  C   -0.000103   0.000170   0.374879   0.469212   0.408249  -0.085965
    14  O    0.000029  -0.000009  -0.013746  -0.005069   0.013003   0.268203
    15  C    0.000359  -0.002795  -0.002280  -0.001817   0.002104   0.015839
    16  C    0.000017   0.000669  -0.000344  -0.000075  -0.000381   0.001574
    17  O    0.000001  -0.000001  -0.000024   0.000002   0.000014  -0.000006
    18  C   -0.000028  -0.000055   0.008164   0.000933  -0.001503  -0.006737
    19  O    0.000000   0.000000   0.002235  -0.000033  -0.000622  -0.000307
    20  H    0.000101  -0.000017  -0.000199   0.000004   0.000006   0.000225
    21  H   -0.000011   0.000003   0.002443  -0.000390   0.000055   0.002775
    22  H    0.000013   0.000014  -0.000308  -0.000020   0.000314  -0.000019
    23  H    0.000000  -0.000119   0.000000   0.000000  -0.000001  -0.000002
    24  H   -0.000053   0.000418  -0.000003   0.000000   0.000001  -0.000003
    25  H   -0.000264   0.000172  -0.000018   0.000005  -0.000019  -0.000002
    26  H   -0.000200   0.002933  -0.000001   0.000000  -0.000001   0.000000
    27  H   -0.007234  -0.002646  -0.000002  -0.000002  -0.000004  -0.000002
    28  H    0.000027  -0.000003  -0.000222   0.000347   0.000077  -0.000168
    29  H   -0.000001   0.000001   0.000361   0.001178   0.000231   0.000091
    30  H   -0.028462  -0.027113   0.000001   0.000000  -0.000002   0.000006
    31  H    0.488160  -0.021012   0.000000   0.000000   0.000000   0.000000
    32  H   -0.021012   0.489829   0.000000   0.000000   0.000000   0.000000
    33  H    0.000000   0.000000   0.456793  -0.026269  -0.021845   0.000311
    34  H    0.000000   0.000000  -0.026269   0.459785  -0.022044   0.001624
    35  H    0.000000   0.000000  -0.021845  -0.022044   0.459989  -0.000368
    36  H    0.000000   0.000000   0.000311   0.001624  -0.000368   0.391268
    37  H    0.000000   0.000000  -0.000003   0.000000   0.000000  -0.000001
    38  H    0.000000   0.000000  -0.000005   0.000000  -0.000001  -0.000009
    39  H    0.000000  -0.000003   0.000002   0.000000   0.000000   0.000000
    40  H    0.000000  -0.000001  -0.000013  -0.000001  -0.000001   0.000001
    41  H    0.000000   0.000000  -0.000053   0.000000  -0.000001  -0.000009
    42  H    0.000000   0.000000  -0.000362  -0.000005  -0.000003   0.000194
    43  H    0.000000   0.000000  -0.000347   0.000000   0.000008  -0.000002
              37         38         39         40         41         42
     1  C    0.001275   0.000048  -0.003911   0.000212   0.000204   0.002223
     2  C   -0.001112   0.012467   0.003916   0.005730  -0.003433   0.024953
     3  C   -0.000400   0.032425  -0.014579   0.011602   0.000700  -0.010516
     4  C    0.093017  -0.097085  -0.088271  -0.003329   0.088583  -0.124350
     5  C   -0.010372   0.015358   0.054873  -0.019005   0.003011  -0.000163
     6  C    0.002627  -0.006413   0.011550   0.011275  -0.000094   0.002273
     7  C   -0.000319   0.000897  -0.000337  -0.005291   0.000083  -0.002210
     8  C    0.000079   0.000135  -0.000078  -0.000255   0.000111   0.000882
     9  C   -0.000032  -0.000074  -0.000004  -0.000045  -0.000047   0.000288
    10  C   -0.000469   0.000395   0.000736  -0.002412   0.002313   0.000377
    11  O    0.000000   0.000000   0.000000   0.000000   0.000000   0.000000
    12  C    0.000166  -0.000739  -0.000110   0.000625   0.000019  -0.000179
    13  C    0.000120  -0.000269  -0.000127   0.001404   0.000077  -0.000338
    14  O    0.000000   0.000005   0.000000  -0.000004   0.000007  -0.000345
    15  C   -0.164414  -0.015249   0.042593   0.018560  -0.130252   0.024260
    16  C    0.456899   0.416180   0.390561   0.069535  -0.044687   0.035487
    17  O   -0.004442   0.012560  -0.011441   0.272109  -0.014237   0.012360
    18  C   -0.006632  -0.003970  -0.011640  -0.054958   0.461803   0.416436
    19  O    0.000186   0.000150  -0.000830  -0.001979  -0.040426  -0.050826
    20  H   -0.000081  -0.000314   0.000530  -0.000051  -0.000050   0.000497
    21  H   -0.000284  -0.000256  -0.000025   0.000040   0.000225   0.003571
    22  H   -0.000255   0.000107  -0.000020   0.001837  -0.000290   0.001018
    23  H   -0.000115   0.000117   0.000145  -0.001314  -0.000007   0.000000
    24  H   -0.000014   0.000136  -0.002307   0.000062  -0.000004   0.000033
    25  H    0.000002   0.000003  -0.000032  -0.000299   0.000002  -0.000008
    26  H   -0.000001   0.000000   0.000004  -0.000002   0.000000  -0.000001
    27  H    0.000000   0.000000   0.000000   0.000001   0.000000   0.000000
    28  H    0.000000   0.000000   0.000000   0.000000   0.000000   0.000000
    29  H    0.000000   0.000000   0.000000   0.000000   0.000000   0.000000
    30  H   -0.000004  -0.000006   0.000054   0.000001   0.000000   0.000004
    31  H    0.000000   0.000000   0.000000   0.000000   0.000000   0.000000
    32  H    0.000000   0.000000  -0.000003  -0.000001   0.000000   0.000000
    33  H   -0.000003  -0.000005   0.000002  -0.000013  -0.000053  -0.000362
    34  H    0.000000   0.000000   0.000000  -0.000001   0.000000  -0.000005
    35  H    0.000000  -0.000001   0.000000  -0.000001  -0.000001  -0.000003
    36  H   -0.000001  -0.000009   0.000000   0.000001  -0.000009   0.000194
    37  H    0.478030  -0.020814  -0.024528   0.000290   0.004710   0.000041
    38  H   -0.020814   0.467016  -0.018984  -0.000070   0.000001   0.001755
    39  H   -0.024528  -0.018984   0.456090   0.000423  -0.000440  -0.000140
    40  H    0.000290  -0.000070   0.000423   0.400484   0.000478  -0.000555
    41  H    0.004710   0.000001  -0.000440   0.000478   0.498049  -0.032153
    42  H    0.000041   0.001755  -0.000140  -0.000555  -0.032153   0.479961
    43  H    0.000091   0.000011  -0.000016  -0.001626  -0.004012   0.003630
              43
     1  C    0.000710
     2  C    0.000504
     3  C   -0.013727
     4  C   -0.026218
     5  C    0.006318
     6  C   -0.000184
     7  C   -0.000686
     8  C    0.000572
     9  C   -0.000180
    10  C    0.003236
    11  O    0.000000
    12  C   -0.000018
    13  C   -0.001456
    14  O   -0.000009
    15  C   -0.003582
    16  C    0.013105
    17  O    0.002084
    18  C    0.033233
    19  O    0.285256
    20  H    0.000039
    21  H   -0.000187
    22  H   -0.000544
    23  H    0.000019
    24  H    0.000008
    25  H    0.000012
    26  H   -0.000001
    27  H    0.000000
    28  H    0.000000
    29  H    0.000000
    30  H    0.000000
    31  H    0.000000
    32  H    0.000000
    33  H   -0.000347
    34  H    0.000000
    35  H    0.000008
    36  H   -0.000002
    37  H    0.000091
    38  H    0.000011
    39  H   -0.000016
    40  H   -0.001626
    41  H   -0.004012
    42  H    0.003630
    43  H    0.396023
 Mulliken charges:
               1
     1  C    0.512557
     2  C   -0.453655
     3  C   -0.532001
     4  C    0.094796
     5  C   -0.322354
     6  C   -0.918671
     7  C    0.163592
     8  C    0.148296
     9  C   -0.655559
    10  C    0.694519
    11  O   -0.427001
    12  C   -0.920524
    13  C   -0.739973
    14  O   -0.274329
    15  C    0.222577
    16  C   -0.542220
    17  O   -0.306212
    18  C   -0.647634
    19  O   -0.354207
    20  H    0.253431
    21  H    0.168513
    22  H    0.193689
    23  H    0.194191
    24  H    0.201707
    25  H    0.200900
    26  H    0.199603
    27  H    0.194063
    28  H    0.266403
    29  H    0.240704
    30  H    0.196586
    31  H    0.187930
    32  H    0.187379
    33  H    0.216072
    34  H    0.209988
    35  H    0.208214
    36  H    0.294827
    37  H    0.196763
    38  H    0.204492
    39  H    0.216345
    40  H    0.296542
    41  H    0.209820
    42  H    0.211908
    43  H    0.307934
 Sum of Mulliken charges =   0.00000
 Mulliken charges with hydrogens summed into heavy atoms:
               1
     1  C    0.512557
     2  C   -0.453655
     3  C   -0.110057
     4  C    0.288485
     5  C    0.073544
     6  C   -0.518168
     7  C    0.357655
     8  C    0.148296
     9  C   -0.148452
    10  C    0.694519
    11  O   -0.427001
    12  C   -0.348630
    13  C   -0.105700
    14  O    0.020499
    15  C    0.222577
    16  C    0.075380
    17  O   -0.009671
    18  C   -0.225907
    19  O   -0.046272
 Electronic spatial extent (au):  <R**2>=           5338.5148
 Charge=              0.0000 electrons
 Dipole moment (field-independent basis, Debye):
    X=              6.7983    Y=             -1.9719    Z=              0.1262  Tot=              7.0797
 Quadrupole moment (field-independent basis, Debye-Ang):
   XX=           -147.8523   YY=           -116.5692   ZZ=           -111.5303
   XY=              1.2579   XZ=             -3.9167   YZ=              3.3242
 Traceless Quadrupole moment (field-independent basis, Debye-Ang):
   XX=            -22.5350   YY=              8.7481   ZZ=             13.7869
   XY=              1.2579   XZ=             -3.9167   YZ=              3.3242
 Octapole moment (field-independent basis, Debye-Ang**2):
  XXX=            122.9901  YYY=             -3.6954  ZZZ=            -26.6036  XYY=             -3.2650
  XXY=            -63.7158  XXZ=             18.2159  XZZ=             44.1443  YZZ=             -3.8654
  YYZ=              0.8256  XYZ=            -18.8017
 Hexadecapole moment (field-independent basis, Debye-Ang**3):
 XXXX=          -4903.0419 YYYY=          -2116.7666 ZZZZ=           -640.6984 XXXY=             13.8563
 XXXZ=           -178.1374 YYYX=             12.4624 YYYZ=            -26.0012 ZZZX=            -68.9488
 ZZZY=             11.5814 XXYY=          -1125.9538 XXZZ=           -764.9695 YYZZ=           -476.5979
 XXYZ=             76.7857 YYXZ=             42.0871 ZZXY=            -22.8922
 N-N= 1.608615549601D+03 E-N=-5.285906706057D+03  KE= 8.827780327553D+02
 1\1\GINC-SNODE43\SP\RmPW1PW91\6-311+G(d,p)\C15H24O4\ROOT\25-Jan-2024\0
 \\# nmr=giao mpw1pw91/6-311+g(d,p) scrf(smd,solvent=methanol,read) gue
 ss=read geom=check\\NMR calculation\\0,1\C,0,-1.7447429779,0.612905114
 5,-0.1250071162\C,0,-0.9458006454,-0.3917382265,0.3084181074\C,0,0.465
 1075372,-0.2950204752,0.8188304965\C,0,1.4506697352,0.4421998028,-0.12
 27729166\C,0,1.18038738,1.9605695529,-0.1735726839\C,0,-0.0870557285,2
 .3834726247,-0.935431531\C,0,-1.452298271,2.0849216746,-0.2798989833\C
 ,0,-3.0813161906,0.0707187025,-0.4242399735\C,0,-3.1127082922,-1.39694
 67274,-0.0373110613\C,0,-1.6427527718,-1.7585582309,0.2339269537\O,0,-
 4.0322921611,0.7014667471,-0.8878628335\C,0,-1.6540483243,2.8312390897
 ,1.0550274866\C,0,-1.0398961579,-2.6274948996,-0.877650023\O,0,-1.5688
 194491,-2.4481712709,1.4948717783\C,0,2.9431836308,0.1290810573,0.2195
 514552\C,0,3.3868209994,0.6586023806,1.5842761205\O,0,3.7930909728,0.7
 982900758,-0.7444491835\C,0,3.2649468359,-1.3805462722,0.1551289342\O,
 0,2.7939627515,-2.0353972932,-1.0254281569\H,0,0.4460177624,0.22267892
 28,1.7885799766\H,0,0.8252520724,-1.3050357332,1.0277911134\H,0,1.3010
 014764,0.0380507208,-1.1341397378\H,0,2.0337689852,2.4396150533,-0.665
 3233065\H,0,1.1492609359,2.3638124306,0.8471349518\H,0,-0.071624792,1.
 9264093053,-1.9349241615\H,0,-0.0380111678,3.4693639886,-1.0955519497\
 H,0,-2.2151838121,2.4696963302,-0.9702784853\H,0,-3.6944054344,-1.5016
 063293,0.8867822438\H,0,-3.5949840072,-2.0061493732,-0.8080211281\H,0,
 -0.978091399,2.467267706,1.8365054554\H,0,-2.6810006561,2.704102649,1.
 4173755802\H,0,-1.4738915539,3.9058395103,0.9253771543\H,0,0.036518671
 9,-2.7748782108,-0.7307909882\H,0,-1.5273271532,-3.609126562,-0.880137
 6693\H,0,-1.1859787479,-2.1635167649,-1.8590377365\H,0,-0.7009540394,-
 2.8832827172,1.5522197891\H,0,4.4351598557,0.3966678832,1.7703199191\H
 ,0,2.7827519899,0.2320830065,2.3913446807\H,0,3.3026742483,1.748590453
 4,1.6276453213\H,0,3.4401103882,0.6167770778,-1.6325359228\H,0,4.35446
 46334,-1.4902297741,0.2431971221\H,0,2.8106645157,-1.9150538534,0.9934
 0064\H,0,3.3149683548,-1.7084691463,-1.7780397316\\Version=ES64L-G09Re
 vD.01\State=1-A\HF=-887.0186437\RMSD=3.514e-09\Dipole=2.6735078,-0.774
 0507,0.1069606\Quadrupole=-16.6135357,6.4936055,10.1199303,0.871149,-3
 .50605,2.4804104\PG=C01 [X(C15H24O4)]\\@


 A great many people think they are thinking when they
 are merely rearranging their prejudices.
                               -- William James
 Job cpu time:       0 days  1 hours  9 minutes  9.4 seconds.
 File lengths (MBytes):  RWF=    325 Int=      0 D2E=      0 Chk=    482 Scr=      1
 Normal termination of Gaussian 09 at Thu Jan 25 17:59:03 2024.
