# Supplementary material for: New patchoulol- and guaiane-type sesquiterpenoids from Sanguisorba officinalis with anti-melanogenic activity
Source: Nat Prod Bioprospect. 2026 May 12;16(1):63. doi: 10.1007/s13659-026-00616-0 (PMC13161421; doi:10.1007/s13659-026-00616-0)
Supplement: Supplementary file 2 — Additional file 2. It includes the calculated NMR data of compound 11. [file 13659_2026_616_MOESM2_ESM.zip › New folder/11S-nmr-46.log]

 Entering Gaussian System, Link 0=/gpfs/home/zhengshan/software/Gaussian/g09/g09
 Input=DY-202A-7R_46-2.gjf
 Output=DY-202A-7R_46-2.log
 Initial command:
 /gpfs/home/zhengshan/software/Gaussian/g09/l1.exe "/gpfs/home/zhengshan/software/Gaussian/g09/scratch/zhengshan/%J/Gau-218682.inp" -scrdir="/gpfs/home/zhengshan/software/Gaussian/g09/scratch/zhengshan/%J/"
 Entering Link 1 = /gpfs/home/zhengshan/software/Gaussian/g09/l1.exe PID=    218683.
  
 Copyright (c) 1988,1990,1992,1993,1995,1998,2003,2009,2013,
            Gaussian, Inc.  All Rights Reserved.
  
 This is part of the Gaussian(R) 09 program.  It is based on
 the Gaussian(R) 03 system (copyright 2003, Gaussian, Inc.),
 the Gaussian(R) 98 system (copyright 1998, Gaussian, Inc.),
 the Gaussian(R) 94 system (copyright 1995, Gaussian, Inc.),
 the Gaussian 92(TM) system (copyright 1992, Gaussian, Inc.),
 the Gaussian 90(TM) system (copyright 1990, Gaussian, Inc.),
 the Gaussian 88(TM) system (copyright 1988, Gaussian, Inc.),
 the Gaussian 86(TM) system (copyright 1986, Carnegie Mellon
 University), and the Gaussian 82(TM) system (copyright 1983,
 Carnegie Mellon University). Gaussian is a federally registered
 trademark of Gaussian, Inc.
  
 This software contains proprietary and confidential information,
 including trade secrets, belonging to Gaussian, Inc.
  
 This software is provided under written license and may be
 used, copied, transmitted, or stored only in accord with that
 written license.
  
 The following legend is applicable only to US Government
 contracts under FAR:
  
                    RESTRICTED RIGHTS LEGEND
  
 Use, reproduction and disclosure by the US Government is
 subject to restrictions as set forth in subparagraphs (a)
 and (c) of the Commercial Computer Software - Restricted
 Rights clause in FAR 52.227-19.
  
 Gaussian, Inc.
 340 Quinnipiac St., Bldg. 40, Wallingford CT 06492
  
  
 ---------------------------------------------------------------
 Warning -- This program may not be used in any manner that
 competes with the business of Gaussian, Inc. or will provide
 assistance to any competitor of Gaussian, Inc.  The licensee
 of this program is prohibited from giving any competitor of
 Gaussian, Inc. access to this program.  By using this program,
 the user acknowledges that Gaussian, Inc. is engaged in the
 business of creating and licensing software in the field of
 computational chemistry and represents and warrants to the
 licensee that it is not a competitor of Gaussian, Inc. and that
 it will not use this program in any manner prohibited above.
 ---------------------------------------------------------------
  

 Cite this work as:
 Gaussian 09, Revision D.01,
 M. J. Frisch, G. W. Trucks, H. B. Schlegel, G. E. Scuseria, 
 M. A. Robb, J. R. Cheeseman, G. Scalmani, V. Barone, B. Mennucci, 
 G. A. Petersson, H. Nakatsuji, M. Caricato, X. Li, H. P. Hratchian, 
 A. F. Izmaylov, J. Bloino, G. Zheng, J. L. Sonnenberg, M. Hada, 
 M. Ehara, K. Toyota, R. Fukuda, J. Hasegawa, M. Ishida, T. Nakajima, 
 Y. Honda, O. Kitao, H. Nakai, T. Vreven, J. A. Montgomery, Jr., 
 J. E. Peralta, F. Ogliaro, M. Bearpark, J. J. Heyd, E. Brothers, 
 K. N. Kudin, V. N. Staroverov, T. Keith, R. Kobayashi, J. Normand, 
 K. Raghavachari, A. Rendell, J. C. Burant, S. S. Iyengar, J. Tomasi, 
 M. Cossi, N. Rega, J. M. Millam, M. Klene, J. E. Knox, J. B. Cross, 
 V. Bakken, C. Adamo, J. Jaramillo, R. Gomperts, R. E. Stratmann, 
 O. Yazyev, A. J. Austin, R. Cammi, C. Pomelli, J. W. Ochterski, 
 R. L. Martin, K. Morokuma, V. G. Zakrzewski, G. A. Voth, 
 P. Salvador, J. J. Dannenberg, S. Dapprich, A. D. Daniels, 
 O. Farkas, J. B. Foresman, J. V. Ortiz, J. Cioslowski, 
 and D. J. Fox, Gaussian, Inc., Wallingford CT, 2013.
 
 ******************************************
 Gaussian 09:  ES64L-G09RevD.01 24-Apr-2013
                25-Jan-2024 
 ******************************************
 %chk=DY-202A-7R_46.chk
 %mem=16GB
 %nprocshared=4
 Will use up to    4 processors via shared memory.
 ----------------------------------------------------------------------
 # nmr=giao mpw1pw91/6-311+g(d,p) scrf(smd,solvent=methanol,read) guess
 =read geom=check
 ----------------------------------------------------------------------
 1/29=2,38=1,40=2/1;
 2/12=2,40=1/2;
 3/5=4,6=6,7=111,11=2,14=-4,16=1,25=1,30=1,70=32203,72=3,74=-7,116=-2/1,2,8,3;
 4/5=1/1;
 5/5=2,38=6,53=3/2;
 8/6=1,10=90,11=11/1;
 10/13=100,45=16/2;
 6/7=2,8=2,9=2,10=2,28=1/1;
 99/9=1/99;
 ---------------
 NMR calculation
 ---------------
 Structure from the checkpoint file:  "DY-202A-7R_46.chk"
 Charge =  0 Multiplicity = 1
 Redundant internal coordinates found in file.
 C,0,-1.7662716555,0.6379543241,-0.1163881217
 C,0,-0.9835012873,-0.3744192944,0.3258496541
 C,0,0.4253998593,-0.292283667,0.843162956
 C,0,1.4230195937,0.4157033041,-0.1099087623
 C,0,1.1828267849,1.9391206141,-0.1672786745
 C,0,-0.0824760541,2.3855836655,-0.9196282785
 C,0,-1.450020502,2.1059288353,-0.2593252958
 C,0,-3.1021931772,0.1109684724,-0.4472869475
 C,0,-3.1467449814,-1.3672907451,-0.1016981453
 C,0,-1.6853774187,-1.7313606695,0.2402831296
 O,0,-4.0388430603,0.7587263112,-0.9157077894
 C,0,-1.6316482467,2.8423782093,1.0840442453
 C,0,-1.0438187483,-2.621546233,-0.8337725627
 O,0,-1.5533305817,-2.3528036701,1.5300118339
 C,0,2.9153993026,0.0780189667,0.2277923146
 C,0,3.3540802566,0.5838174903,1.60128226
 O,0,3.7645886183,0.7328468691,-0.7395559071
 C,0,3.227728412,-1.4289478887,0.1140209589
 O,0,3.0413176384,-1.9177337477,-1.2195810909
 H,0,0.4109188182,0.2453009413,1.8020529146
 H,0,0.7599568165,-1.3053884922,1.0756268018
 H,0,1.2576325375,0.0208809356,-1.123292087
 H,0,2.0412470043,2.3960394391,-0.6706830896
 H,0,1.1687406537,2.3482263003,0.8515503295
 H,0,-0.0797901464,1.934049093,-1.9217364457
 H,0,-0.0168779239,3.4714170296,-1.074212586
 H,0,-2.2094130089,2.510741484,-0.9417534613
 H,0,-3.7812100795,-1.5072094362,0.781473589
 H,0,-3.5804125787,-1.9492593622,-0.9216057177
 H,0,-0.9583738385,2.459343458,1.8585393057
 H,0,-2.6587852819,2.7298016917,1.4506586173
 H,0,-1.4332535389,3.9147794407,0.9635522548
 H,0,0.0165312377,-2.7949132901,-0.6204504242
 H,0,-1.5489511763,-3.5954721647,-0.8583445456
 H,0,-1.1337333937,-2.1686753701,-1.8270796336
 H,0,-1.8576660708,-3.2725601989,1.4421752506
 H,0,4.4040924209,0.3263822626,1.7809803136
 H,0,2.7521076478,0.1384493051,2.4001806103
 H,0,3.2599310837,1.6721951169,1.6679127067
 H,0,3.6645710997,0.216737114,-1.5614182054
 H,0,4.2918537931,-1.5668731377,0.3306719001
 H,0,2.659586038,-2.0277219425,0.834181293
 H,0,2.0888631338,-2.0421313642,-1.3653954672
 Recover connectivity data from disk.
                          Input orientation:                          
 ---------------------------------------------------------------------
 Center     Atomic      Atomic             Coordinates (Angstroms)
 Number     Number       Type             X           Y           Z
 ---------------------------------------------------------------------
      1          6           0       -1.766272    0.637954   -0.116388
      2          6           0       -0.983501   -0.374419    0.325850
      3          6           0        0.425400   -0.292284    0.843163
      4          6           0        1.423020    0.415703   -0.109909
      5          6           0        1.182827    1.939121   -0.167279
      6          6           0       -0.082476    2.385584   -0.919628
      7          6           0       -1.450021    2.105929   -0.259325
      8          6           0       -3.102193    0.110968   -0.447287
      9          6           0       -3.146745   -1.367291   -0.101698
     10          6           0       -1.685377   -1.731361    0.240283
     11          8           0       -4.038843    0.758726   -0.915708
     12          6           0       -1.631648    2.842378    1.084044
     13          6           0       -1.043819   -2.621546   -0.833773
     14          8           0       -1.553331   -2.352804    1.530012
     15          6           0        2.915399    0.078019    0.227792
     16          6           0        3.354080    0.583817    1.601282
     17          8           0        3.764589    0.732847   -0.739556
     18          6           0        3.227728   -1.428948    0.114021
     19          8           0        3.041318   -1.917734   -1.219581
     20          1           0        0.410919    0.245301    1.802053
     21          1           0        0.759957   -1.305388    1.075627
     22          1           0        1.257633    0.020881   -1.123292
     23          1           0        2.041247    2.396039   -0.670683
     24          1           0        1.168741    2.348226    0.851550
     25          1           0       -0.079790    1.934049   -1.921736
     26          1           0       -0.016878    3.471417   -1.074213
     27          1           0       -2.209413    2.510741   -0.941753
     28          1           0       -3.781210   -1.507209    0.781474
     29          1           0       -3.580413   -1.949259   -0.921606
     30          1           0       -0.958374    2.459343    1.858539
     31          1           0       -2.658785    2.729802    1.450659
     32          1           0       -1.433254    3.914779    0.963552
     33          1           0        0.016531   -2.794913   -0.620450
     34          1           0       -1.548951   -3.595472   -0.858345
     35          1           0       -1.133733   -2.168675   -1.827080
     36          1           0       -1.857666   -3.272560    1.442175
     37          1           0        4.404092    0.326382    1.780980
     38          1           0        2.752108    0.138449    2.400181
     39          1           0        3.259931    1.672195    1.667913
     40          1           0        3.664571    0.216737   -1.561418
     41          1           0        4.291854   -1.566873    0.330672
     42          1           0        2.659586   -2.027722    0.834181
     43          1           0        2.088863   -2.042131   -1.365395
 ---------------------------------------------------------------------
                    Distance matrix (angstroms):
                    1          2          3          4          5
     1  C    0.000000
     2  C    1.353959   0.000000
     3  C    2.567003   1.503117   0.000000
     4  C    3.197032   2.570121   1.550753   0.000000
     5  C    3.223787   3.207588   2.563953   1.543303   0.000000
     6  C    2.556281   3.159221   3.245974   2.608178   1.538295
     7  C    1.508441   2.590791   3.237917   3.336697   2.639732
     8  C    1.473735   2.306989   3.777802   4.547993   4.667113
     9  C    2.434529   2.418308   3.848197   4.905291   5.448105
    10  C    2.397376   1.530112   2.624840   3.794028   4.676017
    11  O    2.412069   3.487205   4.911997   5.531629   5.405489
    12  C    2.513692   3.367898   3.757070   4.079862   3.209821
    13  C    3.414809   2.529415   3.224311   3.979215   5.118774
    14  O    3.420615   2.385103   2.938176   4.383222   5.365442
    15  C    4.727582   3.926289   2.591506   1.566930   2.573245
    16  C    5.401049   4.621640   3.149519   2.585620   3.111108
    17  O    5.566665   4.990540   3.834850   2.445400   2.906560
    18  C    5.409733   4.346419   3.110739   2.590339   3.950271
    19  O    5.555312   4.579230   3.706754   3.048801   4.408702
    20  H    2.928268   2.123120   1.099398   2.170019   2.709822
    21  H    3.402839   2.113886   1.091947   2.192556   3.500067
    22  H    3.246326   2.697954   2.158154   1.100083   2.144575
    23  H    4.230284   4.221092   3.482782   2.149047   1.095023
    24  H    3.532171   3.510172   2.743159   2.173409   1.097988
    25  H    2.789868   3.346246   3.585588   2.801166   2.161562
    26  H    3.465013   4.205353   4.247044   3.512915   2.147033
    27  H    2.094023   3.381395   4.240886   4.275011   3.526167
    28  H    3.076989   3.052537   4.378974   5.619267   6.117106
    29  H    3.260852   3.283324   4.680439   5.593410   6.194914
    30  H    2.805440   3.221798   3.243034   3.704361   2.993211
    31  H    2.761891   3.702426   4.360533   4.944851   4.242745
    32  H    3.466231   4.359606   4.600920   4.642645   3.467835
    33  H    3.900903   2.784662   2.927882   3.542163   4.896600
    34  H    4.303444   3.478107   4.207641   5.047999   6.210628
    35  H    3.347199   2.806605   3.616896   4.020532   4.999538
    36  H    4.210653   3.226386   3.801744   5.174471   6.244722
    37  H    6.463008   5.624473   4.134277   3.531322   4.095509
    38  H    5.195996   4.303563   2.832561   2.853751   3.506695
    39  H    5.432872   4.898620   3.545977   2.848450   2.784518
    40  H    5.635565   5.051319   4.066121   2.677876   3.327053
    41  H    6.462353   5.408451   4.103254   3.514958   4.712324
    42  H    5.253345   4.032852   2.829031   2.896676   4.349664
    43  H    4.858492   3.883426   3.272126   2.839110   4.255203
                    6          7          8          9         10
     6  C    0.000000
     7  C    1.544145   0.000000
     8  C    3.809944   2.597089   0.000000
     9  C    4.913534   3.868717   1.518771   0.000000
    10  C    4.567704   3.876828   2.423695   1.544375   0.000000
    11  O    4.277794   2.991286   1.231390   2.445077   3.616027
    12  C    2.573577   1.542721   3.459491   4.628479   4.651226
    13  C    5.099304   4.779541   3.442806   2.555658   1.535455
    14  O    5.533215   4.805486   3.518360   2.484488   1.437716
    15  C    3.953313   4.838036   6.055430   6.240759   4.943800
    16  C    4.627231   5.371971   6.789970   6.997692   5.710385
    17  O    4.190927   5.413698   6.901076   7.251481   6.060902
    18  C    5.155243   5.875038   6.538678   6.378420   4.924023
    19  O    5.326030   6.106068   6.515735   6.312271   4.950514
    20  H    3.497399   3.342800   4.173671   4.345307   3.277312
    21  H    4.279487   4.278222   4.386518   4.080716   2.618952
    22  H    2.725654   3.524947   4.412843   4.729611   3.686597
    23  H    2.138290   3.527368   5.632622   6.434412   5.634982
    24  H    2.168874   2.854937   4.993313   5.773835   5.016240
    25  H    1.099141   2.161177   3.825251   4.859794   4.548348
    26  H    1.098742   2.140677   4.604869   5.844223   5.619670
    27  H    2.130731   1.098298   2.607770   4.077183   4.434778
    28  H    5.632781   4.424079   2.142292   1.096410   2.176154
    29  H    5.570137   4.628362   2.167536   1.094990   2.233523
    30  H    2.913907   2.202719   3.927806   4.824379   4.550746
    31  H    3.517686   2.185034   3.264521   4.408410   4.723823
    32  H    2.776582   2.183495   4.386890   5.654297   5.697858
    33  H    5.190073   5.128298   4.266213   3.509063   2.183689
    34  H    6.158517   5.733636   4.039707   2.844337   2.168065
    35  H    4.761290   4.564004   3.312920   2.769725   2.183929
    36  H    6.383103   5.655919   4.070280   2.770437   1.962020
    37  H    5.626979   6.449827   7.833001   7.964179   6.609818
    38  H    4.909746   5.348068   6.510120   6.582030   5.277558
    39  H    4.286721   5.107447   6.883903   7.308590   6.170769
    40  H    4.376774   5.605670   6.858686   7.143805   5.971864
    41  H    6.026602   6.841542   7.621831   7.453826   5.980177
    42  H    5.483796   5.930573   6.278078   5.918236   4.395367
    43  H    4.951574   5.563586   5.694368   5.428069   4.113353
                   11         12         13         14         15
    11  O    0.000000
    12  C    3.759681   0.000000
    13  C    4.516982   5.820484   0.000000
    14  O    4.673429   5.214876   2.432961   0.000000
    15  C    7.080427   5.389851   4.908154   5.251116   0.000000
    16  C    7.811603   5.497829   5.961993   5.719397   1.527988
    17  O    7.805463   6.074126   5.863583   6.553811   1.444190
    18  C    7.658284   6.542073   4.535054   5.071200   1.543192
    19  O    7.575253   7.057051   4.163237   5.372182   2.468557
    20  H    5.239295   3.381187   4.157241   3.268399   2.962887
    21  H    5.590569   4.787882   2.937973   2.579698   2.697883
    22  H    5.351650   4.602296   3.516095   4.536068   2.139365
    23  H    6.301454   4.094929   5.892401   6.349453   2.635265
    24  H    5.724390   2.853142   5.695118   5.474456   2.931507
    25  H    4.250597   3.502577   4.781889   5.697631   4.127527
    26  H    4.853866   2.767896   6.183577   6.562333   4.669970
    27  H    2.533190   2.132522   5.264090   5.494919   5.792208
    28  H    2.842756   4.861181   3.368097   2.497756   6.903918
    29  H    2.746521   5.547982   2.625641   3.206608   6.901199
    30  H    4.480830   1.095380   5.750764   4.859904   4.830752
    31  H    3.374817   1.096399   6.038515   5.202038   6.292765
    32  H    4.503486   1.097234   6.790110   6.294275   5.845755
    33  H    5.400147   6.115624   1.095402   2.698966   4.168536
    34  H    5.016164   6.725000   1.097403   2.692302   5.882572
    35  H    4.223735   5.816633   1.095370   3.388219   5.066124
    36  H    5.154456   6.129585   2.503219   0.972773   5.956783
    37  H    8.873681   6.576178   6.723611   6.536965   2.165706
    38  H    7.582669   5.316085   5.699569   5.049785   2.179355
    39  H    7.796257   5.063376   6.573957   6.275916   2.175786
    40  H    7.749405   6.476295   5.545652   6.586803   1.944679
    41  H    8.738557   7.422732   5.562164   6.018495   2.147296
    42  H    7.462932   6.495768   4.104864   4.282350   2.206194
    43  H    6.752467   6.610627   3.229867   4.663204   2.777849
                   16         17         18         19         20
    16  C    0.000000
    17  O    2.381229   0.000000
    18  C    2.505820   2.385407   0.000000
    19  O    3.783233   2.789108   1.432534   0.000000
    20  H    2.969360   4.236104   3.686052   4.552800   0.000000
    21  H    3.251905   4.059200   2.651386   3.293562   1.747616
    22  H    3.483575   2.634194   2.741209   2.636101   3.053675
    23  H    3.188966   2.396009   4.080935   4.462070   3.660337
    24  H    2.907051   3.446665   4.364679   5.098485   2.429001
    25  H    5.101593   4.197581   5.137483   5.007052   4.118164
    26  H    5.182650   4.680946   5.996078   6.198116   4.343241
    27  H    6.413464   6.236224   6.796935   6.874500   4.418918
    28  H    7.480431   8.016886   7.041082   7.121772   4.656911
    29  H    7.801835   7.821501   6.906086   6.628506   5.307084
    30  H    4.709675   5.660147   5.973743   6.680656   2.603870
    31  H    6.386117   7.074221   7.330269   7.824381   3.964758
    32  H    5.866905   6.327941   7.141560   7.668511   4.191554
    33  H    5.243200   5.148516   3.566104   3.205891   3.907297
    34  H    6.896082   6.854353   5.334416   4.900599   5.066591
    35  H    6.282544   5.796128   4.830882   4.226473   4.624266
    36  H    6.485311   7.239681   5.569932   5.737643   4.201349
    37  H    1.095942   2.631973   2.691425   3.987052   3.994052
    38  H    1.094971   3.352070   2.812379   4.173033   2.418747
    39  H    1.094472   2.633051   3.468819   4.612266   3.189184
    40  H    3.199035   0.975618   2.388767   2.249725   4.679744
    41  H    2.668209   2.590774   1.094680   2.022431   4.528862
    42  H    2.809075   3.364286   1.095421   2.091831   3.340646
    43  H    4.159033   3.301550   1.965116   0.971548   4.252126
                   21         22         23         24         25
    21  H    0.000000
    22  H    2.615706   0.000000
    23  H    4.288575   2.541709   0.000000
    24  H    3.683234   3.053595   1.755206   0.000000
    25  H    4.492585   2.467068   2.505468   3.069445   0.000000
    26  H    5.295579   3.678721   2.356937   2.525037   1.756632
    27  H    5.239258   4.272326   4.260839   3.828090   2.414174
    28  H    4.555157   5.599386   7.158570   6.274656   5.731502
    29  H    4.821028   5.227697   7.109686   6.645820   5.323035
    30  H    4.211748   4.443884   3.924118   2.356054   3.916418
    31  H    5.302000   5.413114   5.167378   3.892876   4.319431
    32  H    5.663293   5.172836   4.129098   3.039244   3.752339
    33  H    2.376561   3.117993   5.572072   5.472317   4.905681
    34  H    3.783621   4.585316   6.987342   6.755527   5.819351
    35  H    3.571699   3.317846   5.679294   5.734008   4.236992
    36  H    3.294855   5.208979   7.197132   6.411023   6.448684
    37  H    4.054618   4.292824   3.984617   3.926728   6.033234
    38  H    2.794240   3.829117   3.877143   3.128645   5.470173
    39  H    3.932770   3.811412   2.734625   2.344471   4.909978
    40  H    4.208047   2.454316   2.859711   4.073676   4.135122
    41  H    3.619065   3.720413   4.666114   5.035192   6.036644
    42  H    2.046620   3.161321   4.713451   4.622969   5.549315
    43  H    2.875304   2.237315   4.492466   5.003670   4.563177
                   26         27         28         29         30
    26  H    0.000000
    27  H    2.397426   0.000000
    28  H    6.511566   4.645857   0.000000
    29  H    6.488898   4.666010   1.770934   0.000000
    30  H    3.242182   3.067471   4.986183   5.834387   0.000000
    31  H    3.728893   2.444086   4.433950   5.326410   1.769439
    32  H    2.520947   2.490770   5.911346   6.523118   1.773360
    33  H    6.282827   5.762641   4.248107   3.707267   5.890929
    34  H    7.234277   6.142395   3.468836   2.615503   6.662660
    35  H    5.798691   4.882400   3.775079   2.618065   5.918876
    36  H    7.429801   6.265255   2.693142   3.210365   5.816941
    37  H    6.130934   7.478179   8.447500   8.731256   5.771619
    38  H    5.554040   6.435292   6.929116   7.449403   4.409943
    39  H    4.636154   6.117781   7.776378   8.161546   4.295351
    40  H    4.937953   6.336413   7.993797   7.588853   6.172278
    41  H    6.776669   7.778977   8.085861   7.980413   6.790412
    42  H    6.406712   6.889031   6.462009   6.482787   5.854289
    43  H    5.909158   6.275612   6.273193   5.687377   6.320022
                   31         32         33         34         35
    31  H    0.000000
    32  H    1.772956   0.000000
    33  H    6.478371   7.044921   0.000000
    34  H    6.824391   7.728944   1.774323   0.000000
    35  H    6.088056   6.699684   1.780797   1.773867   0.000000
    36  H    6.055593   7.215751   2.827576   2.343495   3.525715
    37  H    7.467917   6.900680   5.895765   7.601691   7.064766
    38  H    6.074081   5.817372   5.021176   6.561956   6.188078
    39  H    6.016389   5.248932   5.975894   7.566746   6.802319
    40  H    7.441299   6.785190   4.823241   6.496774   5.365118
    41  H    8.247858   7.951472   4.548747   6.296346   5.869843
    42  H    7.162342   7.216744   3.112921   4.799403   4.635887
    43  H    7.296689   7.301650   2.327269   3.987939   3.257959
                   36         37         38         39         40
    36  H    0.000000
    37  H    7.230269   0.000000
    38  H    5.814015   1.774199   0.000000
    39  H    7.119787   1.770057   1.773831   0.000000
    40  H    7.189706   3.424988   4.066077   3.565203   0.000000
    41  H    6.477762   2.387553   3.092218   3.653032   2.674837
    42  H    4.724918   3.079211   2.674549   3.839910   3.433146
    43  H    4.997149   4.568350   4.401635   4.936454   2.761117
                   41         42         43
    41  H    0.000000
    42  H    1.769238   0.000000
    43  H    2.820582   2.272459   0.000000
 Stoichiometry    C15H24O4
 Framework group  C1[X(C15H24O4)]
 Deg. of freedom   123
 Full point group                 C1      NOp   1
 Largest Abelian subgroup         C1      NOp   1
 Largest concise Abelian subgroup C1      NOp   1
                         Standard orientation:                         
 ---------------------------------------------------------------------
 Center     Atomic      Atomic             Coordinates (Angstroms)
 Number     Number       Type             X           Y           Z
 ---------------------------------------------------------------------
      1          6           0       -1.813658    0.607748   -0.111132
      2          6           0       -1.006186   -0.385291    0.330528
      3          6           0        0.409454   -0.272359    0.823044
      4          6           0        1.378684    0.440402   -0.155425
      5          6           0        1.111126    1.958611   -0.227804
      6          6           0       -0.174042    2.373615   -0.964328
      7          6           0       -1.525387    2.078988   -0.277710
      8          6           0       -3.145517    0.053707   -0.412936
      9          6           0       -3.158630   -1.420556   -0.048185
     10          6           0       -1.685687   -1.755070    0.273738
     11          8           0       -4.100920    0.679236   -0.873630
     12          6           0       -1.697503    2.829340    1.059203
     13          6           0       -1.046638   -2.647778   -0.799720
     14          8           0       -1.521502   -2.357599    1.568740
     15          6           0        2.882100    0.132746    0.161368
     16          6           0        3.334623    0.663538    1.520865
     17          8           0        3.703630    0.789629   -0.828217
     18          6           0        3.218651   -1.369967    0.061227
     19          8           0        3.018691   -1.878908   -1.262839
     20          1           0        0.401522    0.277124    1.775243
     21          1           0        0.765379   -1.276511    1.062512
     22          1           0        1.203415    0.029862   -1.160870
     23          1           0        1.953013    2.423725   -0.751227
     24          1           0        1.106816    2.380418    0.785921
     25          1           0       -0.180114    1.909406   -1.960614
     26          1           0       -0.129901    3.458347   -1.133561
     27          1           0       -2.302907    2.461934   -0.952301
     28          1           0       -3.775844   -1.560038    0.847196
     29          1           0       -3.595643   -2.020331   -0.853352
     30          1           0       -1.004929    2.467866    1.827015
     31          1           0       -2.716311    2.703841    1.444392
     32          1           0       -1.519806    3.903360    0.921993
     33          1           0        0.019956   -2.800165   -0.602080
     34          1           0       -1.535100   -3.630469   -0.803623
     35          1           0       -1.160860   -2.209266   -1.796964
     36          1           0       -1.811216   -3.283495    1.497537
     37          1           0        4.391785    0.426493    1.686113
     38          1           0        2.753806    0.218157    2.335266
     39          1           0        3.222684    1.750901    1.575448
     40          1           0        3.598993    0.261403   -1.641764
     41          1           0        4.288458   -1.486814    0.261688
     42          1           0        2.673017   -1.969146    0.798258
     43          1           0        2.066258   -2.021500   -1.391073
 ---------------------------------------------------------------------
 Rotational constants (GHZ):      0.5407911      0.2787759      0.2164158
 Standard basis: 6-311+G(d,p) (5D, 7F)
 There are   581 symmetry adapted cartesian basis functions of A   symmetry.
 There are   562 symmetry adapted basis functions of A   symmetry.
   562 basis functions,   876 primitive gaussians,   581 cartesian basis functions
    73 alpha electrons       73 beta electrons
       nuclear repulsion energy      1608.4437527997 Hartrees.
 NAtoms=   43 NActive=   43 NUniq=   43 SFac= 1.00D+00 NAtFMM=   60 NAOKFM=F Big=F
 Integral buffers will be    131072 words long.
 Raffenetti 2 integral format.
 Two-electron integral symmetry is turned on.
 Using the following non-standard input for PCM:
 --- end of non-standard input.
 ------------------------------------------------------------------------------
 Polarizable Continuum Model (PCM)
 =================================
 Model                : PCM (using non-symmetric T matrix).
 Atomic radii         : SMD-Coulomb.
 Polarization charges : Total charges.
 Charge compensation  : None.
 Solution method      : On-the-fly selection.
 Cavity type          : VdW (van der Waals Surface) (Alpha=1.000).
 Cavity algorithm     : GePol (No added spheres)
                        Default sphere list used, NSphG=   43.
                        Lebedev-Laikov grids with approx.  5.0 points / Ang**2.
                        Smoothing algorithm: Karplus/York (Gamma=1.0000).
                        Polarization charges: spherical gaussians, with
                                              point-specific exponents (IZeta= 3).
                        Self-potential: point-specific (ISelfS= 7).
                        Self-field    : sphere-specific E.n sum rule (ISelfD= 2).
 Solvent              : Methanol, Eps=  32.613000 Eps(inf)=   1.765709
 ------------------------------------------------------------------------------
 ------------------------------------------------------------------------------
 Atomic radii for non-electrostatic terms: SMD-CDS.
 ------------------------------------------------------------------------------
 Nuclear repulsion after PCM non-electrostatic terms =     1608.4455921018 Hartrees.
 One-electron integrals computed using PRISM.
 NBasis=   562 RedAO= T EigKep=  1.55D-06  NBF=   562
 NBsUse=   560 1.00D-06 EigRej=  8.75D-07 NBFU=   560
 Initial guess from the checkpoint file:  "DY-202A-7R_46.chk"
 B after Tr=     0.000000    0.000000    0.000000
         Rot=    1.000000    0.000000    0.000000    0.000000 Ang=   0.00 deg.
 Requested convergence on RMS density matrix=1.00D-08 within 128 cycles.
 Requested convergence on MAX density matrix=1.00D-06.
 Requested convergence on             energy=1.00D-06.
 No special actions if energy rises.
 Inv3:  Mode=1 IEnd=    21708300.
 Iteration    1 A*A^-1 deviation from unit magnitude is 6.22D-15 for   2661.
 Iteration    1 A*A^-1 deviation from orthogonality  is 4.32D-15 for   1818    276.
 Iteration    1 A^-1*A deviation from unit magnitude is 6.66D-15 for   2661.
 Iteration    1 A^-1*A deviation from orthogonality  is 1.13D-07 for   1825   1714.
 Iteration    2 A*A^-1 deviation from unit magnitude is 5.11D-15 for   2009.
 Iteration    2 A*A^-1 deviation from orthogonality  is 3.61D-15 for   2283    104.
 Iteration    2 A^-1*A deviation from unit magnitude is 8.88D-16 for    148.
 Iteration    2 A^-1*A deviation from orthogonality  is 3.37D-16 for    500    487.
 Error on total polarization charges =  0.07136
 SCF Done:  E(RmPW1PW91) =  -887.018990487     A.U. after   13 cycles
            NFock= 13  Conv=0.32D-08     -V/T= 2.0048
 SMD-CDS (non-electrostatic) energy       (kcal/mol) =       1.15
 (included in total energy above)
 DoSCS=F DFT=T ScalE2(SS,OS)=  1.000000  1.000000
 Range of M.O.s used for correlation:     1   560
 NBasis=   562 NAE=    73 NBE=    73 NFC=     0 NFV=     0
 NROrb=    560 NOA=    73 NOB=    73 NVA=   487 NVB=   487

 **** Warning!!: The largest alpha MO coefficient is  0.12570868D+03

 NEqPCM:  Using equilibrium solvation (IEInf=0, Eps=  32.6130, EpsInf=   1.7657)
          Differentiating once with respect to magnetic field using GIAOs.
          Electric field/nuclear overlap derivatives assumed to be zero.
 FoFJK:  IHMeth= 1 ICntrl=    6127 DoSepK=F KAlg= 0 I1Cent=   0 FoldK=F
 IRaf=         1 NMat=   1 IRICut=       1 DoRegI=T DoRafI=F ISym2E= 0.
          There are     3 degrees of freedom in the 1st order CPHF.  IDoFFX=0 NUNeed=     3.
      3 vectors produced by pass  0 Test12= 1.19D-12 3.33D-08 XBig12= 2.86D+02 2.91D+00.
 AX will form     3 AO Fock derivatives at one time.
      3 vectors produced by pass  1 Test12= 1.19D-12 3.33D-08 XBig12= 7.66D-01 1.83D-01.
      3 vectors produced by pass  2 Test12= 1.19D-12 3.33D-08 XBig12= 4.28D-03 3.01D-02.
      3 vectors produced by pass  3 Test12= 1.19D-12 3.33D-08 XBig12= 3.33D-05 1.29D-03.
      3 vectors produced by pass  4 Test12= 1.19D-12 3.33D-08 XBig12= 1.71D-07 9.80D-05.
      3 vectors produced by pass  5 Test12= 1.19D-12 3.33D-08 XBig12= 7.23D-10 5.53D-06.
      3 vectors produced by pass  6 Test12= 1.19D-12 3.33D-08 XBig12= 2.48D-12 3.95D-07.
 InvSVY:  IOpt=1 It=  1 EMax= 7.11D-15
 Solved reduced A of dimension    21 with     3 vectors.
 Calculating GIAO nuclear magnetic shielding tensors.
 SCF GIAO Magnetic shielding tensor (ppm):
      1  C    Isotropic =    33.8384   Anisotropy =   142.3957
   XX=   -20.1259   YX=   -34.3853   ZX=   -43.1521
   XY=   -32.8893   YY=     8.4045   ZY=    12.6526
   XZ=   -43.4875   YZ=     4.1208   ZZ=   113.2364
   Eigenvalues:   -48.9978    21.7441   128.7688
      2  C    Isotropic =    -5.7438   Anisotropy =   200.2118
   XX=   -56.2180   YX=   -49.2174   ZX=   -57.3966
   XY=   -43.7079   YY=   -62.0265   ZY=     7.7913
   XZ=   -70.9276   YZ=    15.3729   ZZ=   101.0130
   Eigenvalues:  -112.5349   -32.4273   127.7307
      3  C    Isotropic =   154.9310   Anisotropy =    25.7359
   XX=   159.9310   YX=     6.7247   ZX=    -9.3405
   XY=     6.0575   YY=   143.0699   ZY=    -1.4281
   XZ=    -9.3982   YZ=    -6.4875   ZZ=   161.7919
   Eigenvalues:   140.8847   151.8199   172.0883
      4  C    Isotropic =   142.8334   Anisotropy =    17.8415
   XX=   153.3767   YX=     3.1892   ZX=     1.2354
   XY=     0.3691   YY=   133.3198   ZY=    -2.9500
   XZ=     7.1185   YZ=    -8.9535   ZZ=   141.8038
   Eigenvalues:   129.7243   144.0482   154.7277
      5  C    Isotropic =   160.0054   Anisotropy =    23.5856
   XX=   154.3342   YX=    -3.2960   ZX=     3.6727
   XY=     0.7643   YY=   174.5568   ZY=    -5.5403
   XZ=     0.3454   YZ=    -4.5749   ZZ=   151.1254
   Eigenvalues:   149.4657   154.8215   175.7292
      6  C    Isotropic =   152.0607   Anisotropy =    15.0161
   XX=   156.1323   YX=    -4.9050   ZX=    -8.2443
   XY=    -4.6684   YY=   150.0123   ZY=    -2.5125
   XZ=    -5.4590   YZ=     3.1078   ZZ=   150.0376
   Eigenvalues:   144.3688   149.7419   162.0715
      7  C    Isotropic =   156.1965   Anisotropy =    12.5297
   XX=   154.1961   YX=     1.5323   ZX=    -5.3730
   XY=     2.3165   YY=   157.2240   ZY=     1.7661
   XZ=   -12.0060   YZ=     3.0240   ZZ=   157.1694
   Eigenvalues:   146.0518   157.9880   164.5496
      8  C    Isotropic =   -30.5668   Anisotropy =   156.6294
   XX=   -69.8252   YX=   -17.6649   ZX=   -42.6878
   XY=   -22.8435   YY=   -75.9703   ZY=    31.0244
   XZ=   -37.4208   YZ=    28.7502   ZZ=    54.0953
   Eigenvalues:   -93.5202   -72.0329    73.8528
      9  C    Isotropic =   131.5690   Anisotropy =    32.5064
   XX=   140.3086   YX=   -16.6234   ZX=    -3.8822
   XY=   -11.7171   YY=   136.6934   ZY=    -3.8964
   XZ=     5.8534   YZ=    -5.9633   ZZ=   117.7051
   Eigenvalues:   116.1211   125.3461   153.2400
     10  C    Isotropic =   105.0484   Anisotropy =    38.1954
   XX=    99.4643   YX=     3.5172   ZX=    -3.4519
   XY=     3.4680   YY=    99.0528   ZY=   -18.7571
   XZ=     2.4378   YZ=   -22.6531   ZZ=   116.6281
   Eigenvalues:    84.8689    99.7643   130.5120
     11  O    Isotropic =  -161.1744   Anisotropy =   790.3570
   XX=  -439.2489   YX=    94.2828   ZX=  -283.4177
   XY=    58.6721   YY=  -280.2294   ZY=   182.7366
   XZ=  -244.2567   YZ=   199.9970   ZZ=   235.9551
   Eigenvalues:  -593.3407  -255.9128   365.7303
     12  C    Isotropic =   170.8214   Anisotropy =    28.5859
   XX=   155.0466   YX=    -0.2335   ZX=    -7.7259
   XY=     3.2353   YY=   180.4105   ZY=     8.7812
   XZ=   -11.0214   YZ=    11.7564   ZZ=   177.0071
   Eigenvalues:   150.6762   171.9094   189.8787
     13  C    Isotropic =   159.6261   Anisotropy =    40.4560
   XX=   147.3937   YX=   -11.4690   ZX=   -11.9507
   XY=   -12.9596   YY=   158.5289   ZY=    14.7269
   XZ=    -7.9382   YZ=    11.9254   ZZ=   172.9556
   Eigenvalues:   139.4806   152.8009   186.5967
     14  O    Isotropic =   248.2243   Anisotropy =    59.7136
   XX=   226.6942   YX=    11.4651   ZX=   -21.8045
   XY=     2.7564   YY=   242.5312   ZY=   -19.6265
   XZ=    -7.3771   YZ=   -17.3512   ZZ=   275.4476
   Eigenvalues:   222.3825   234.2570   288.0334
     15  C    Isotropic =   107.7213   Anisotropy =    42.2262
   XX=   114.7159   YX=    12.7953   ZX=   -13.1213
   XY=    10.6362   YY=    99.8841   ZY=   -11.3597
   XZ=   -16.4557   YZ=   -17.0115   ZZ=   108.5638
   Eigenvalues:    89.3604    97.9314   135.8721
     16  C    Isotropic =   170.8701   Anisotropy =    31.4936
   XX=   165.5707   YX=     3.7945   ZX=     8.6124
   XY=     2.2525   YY=   160.9100   ZY=     9.6639
   XZ=     4.2782   YZ=    11.4123   ZZ=   186.1296
   Eigenvalues:   157.0273   163.7172   191.8658
     17  O    Isotropic =   266.9684   Anisotropy =    66.3633
   XX=   284.8902   YX=    12.1768   ZX=   -24.9023
   XY=    -4.2487   YY=   222.6035   ZY=     3.1341
   XZ=   -18.3700   YZ=     5.5600   ZZ=   293.4117
   Eigenvalues:   221.8464   267.8483   311.2106
     18  C    Isotropic =   116.2072   Anisotropy =    52.7959
   XX=    94.6319   YX=    -2.8596   ZX=    11.2652
   XY=    -0.3474   YY=   123.2134   ZY=    21.8365
   XZ=    18.3415   YZ=    22.4488   ZZ=   130.7763
   Eigenvalues:    86.5135   110.7036   151.4045
     19  O    Isotropic =   317.0064   Anisotropy =    58.2269
   XX=   351.7787   YX=     9.0389   ZX=    24.3153
   XY=    -5.9438   YY=   296.2569   ZY=    -8.6118
   XZ=     4.8891   YZ=     3.1256   ZZ=   302.9837
   Eigenvalues:   294.2565   300.9385   355.8244
     20  H    Isotropic =    29.2881   Anisotropy =     4.5467
   XX=    28.9738   YX=     0.1603   ZX=    -1.2094
   XY=     0.1240   YY=    27.0613   ZY=     0.4994
   XZ=     0.4402   YZ=     2.5933   ZZ=    31.8293
   Eigenvalues:    26.5784    28.9668    32.3193
     21  H    Isotropic =    28.9115   Anisotropy =     7.9011
   XX=    31.5049   YX=     1.8464   ZX=    -0.6023
   XY=     2.2967   YY=    31.7074   ZY=    -2.2035
   XZ=    -0.2287   YZ=    -3.2124   ZZ=    23.5222
   Eigenvalues:    22.7026    29.8530    34.1789
     22  H    Isotropic =    30.3213   Anisotropy =     3.6791
   XX=    31.1236   YX=    -1.2135   ZX=     0.5929
   XY=    -1.2593   YY=    30.1198   ZY=     2.3604
   XZ=    -1.0418   YZ=     1.8743   ZZ=    29.7203
   Eigenvalues:    27.6551    30.5347    32.7740
     23  H    Isotropic =    29.5242   Anisotropy =     7.4713
   XX=    33.6392   YX=    -0.0396   ZX=    -1.7123
   XY=     0.9408   YY=    30.8470   ZY=    -3.8915
   XZ=    -1.7742   YZ=    -4.0210   ZZ=    24.0864
   Eigenvalues:    22.0927    31.9748    34.5051
     24  H    Isotropic =    29.8285   Anisotropy =     4.3402
   XX=    30.7088   YX=    -2.0535   ZX=     2.5378
   XY=    -1.8220   YY=    29.8810   ZY=     3.3904
   XZ=     1.3870   YZ=     3.1202   ZZ=    28.8956
   Eigenvalues:    24.8113    31.9521    32.7220
     25  H    Isotropic =    30.2809   Anisotropy =     6.9309
   XX=    29.6755   YX=    -0.8901   ZX=     0.0848
   XY=    -0.9975   YY=    26.2909   ZY=    -0.3217
   XZ=    -0.3423   YZ=    -0.5874   ZZ=    34.8763
   Eigenvalues:    26.0203    29.9208    34.9015
     26  H    Isotropic =    29.8663   Anisotropy =    10.0720
   XX=    29.0656   YX=    -0.4822   ZX=    -0.0810
   XY=    -0.8520   YY=    34.3174   ZY=    -4.5137
   XZ=    -0.5107   YZ=    -5.0936   ZZ=    26.2160
   Eigenvalues:    23.9242    29.0938    36.5810
     27  H    Isotropic =    28.8144   Anisotropy =     9.2916
   XX=    32.6532   YX=    -0.4036   ZX=     3.6177
   XY=    -1.6339   YY=    25.8255   ZY=    -1.1844
   XZ=     3.9210   YZ=    -1.5064   ZZ=    27.9646
   Eigenvalues:    25.0287    26.4058    35.0089
     28  H    Isotropic =    29.0392   Anisotropy =     6.7934
   XX=    32.3531   YX=     0.2845   ZX=    -2.3957
   XY=     0.0823   YY=    26.6927   ZY=    -0.6904
   XZ=    -2.5082   YZ=    -2.4450   ZZ=    28.0717
   Eigenvalues:    25.4213    28.1281    33.5681
     29  H    Isotropic =    29.0098   Anisotropy =     5.8031
   XX=    31.1235   YX=    -0.3045   ZX=     2.2902
   XY=     0.5870   YY=    28.4102   ZY=     1.8703
   XZ=     3.0634   YZ=     2.5134   ZZ=    27.4958
   Eigenvalues:    24.9961    29.1548    32.8786
     30  H    Isotropic =    30.3320   Anisotropy =     5.1039
   XX=    29.7924   YX=    -3.2513   ZX=     0.7443
   XY=    -2.2278   YY=    28.2475   ZY=     0.9877
   XZ=     2.7568   YZ=     1.5750   ZZ=    32.9561
   Eigenvalues:    25.5829    31.6785    33.7346
     31  H    Isotropic =    30.7922   Anisotropy =     9.6563
   XX=    33.8891   YX=    -1.2946   ZX=    -3.6670
   XY=    -0.6124   YY=    28.3612   ZY=     1.9167
   XZ=    -4.9752   YZ=     2.8321   ZZ=    30.1261
   Eigenvalues:    26.1210    29.0258    37.2297
     32  H    Isotropic =    30.8171   Anisotropy =    11.2668
   XX=    27.3713   YX=    -1.2392   ZX=    -1.2197
   XY=    -0.5578   YY=    37.7952   ZY=     1.3968
   XZ=    -0.4191   YZ=     2.9611   ZZ=    27.2848
   Eigenvalues:    26.4016    27.7214    38.3283
     33  H    Isotropic =    30.0355   Anisotropy =     7.1350
   XX=    34.7513   YX=     0.4359   ZX=     0.2171
   XY=    -0.6452   YY=    29.6283   ZY=     1.5123
   XZ=    -1.2463   YZ=     2.9665   ZZ=    25.7268
   Eigenvalues:    24.6897    30.6246    34.7921
     34  H    Isotropic =    30.0976   Anisotropy =     9.2318
   XX=    28.4386   YX=     1.4900   ZX=     0.0675
   XY=     2.6170   YY=    34.7935   ZY=     2.0846
   XZ=     0.1248   YZ=     3.6771   ZZ=    27.0607
   Eigenvalues:    25.9574    28.0833    36.2521
     35  H    Isotropic =    30.6511   Anisotropy =     7.7236
   XX=    27.9907   YX=     0.2290   ZX=    -0.2945
   XY=     0.2849   YY=    28.2565   ZY=     0.5395
   XZ=    -0.0036   YZ=     1.1297   ZZ=    35.7059
   Eigenvalues:    27.7910    28.3621    35.8001
     36  H    Isotropic =    29.4623   Anisotropy =    17.2902
   XX=    23.5637   YX=     5.0939   ZX=     0.0538
   XY=     4.7072   YY=    38.5005   ZY=    -3.3269
   XZ=    -0.4071   YZ=    -4.6446   ZZ=    26.3228
   Eigenvalues:    21.8411    25.5568    40.9891
     37  H    Isotropic =    30.9838   Anisotropy =    10.5283
   XX=    35.8268   YX=    -0.9023   ZX=     3.8404
   XY=    -0.5332   YY=    27.5658   ZY=     0.7047
   XZ=     4.7148   YZ=     0.9321   ZZ=    29.5588
   Eigenvalues:    26.4168    28.5319    38.0027
     38  H    Isotropic =    30.7566   Anisotropy =     7.4636
   XX=    30.2345   YX=     1.3148   ZX=    -0.2842
   XY=     1.1597   YY=    26.5772   ZY=    -1.1713
   XZ=    -0.9426   YZ=    -1.2566   ZZ=    35.4579
   Eigenvalues:    26.0930    30.4444    35.7323
     39  H    Isotropic =    30.3590   Anisotropy =     7.6559
   XX=    29.0022   YX=     0.3160   ZX=     2.8940
   XY=    -0.5125   YY=    33.6817   ZY=     2.4093
   XZ=     2.7316   YZ=     4.1270   ZZ=    28.3931
   Eigenvalues:    25.0799    30.5343    35.4629
     40  H    Isotropic =    28.8007   Anisotropy =    15.5448
   XX=    22.1273   YX=     1.3273   ZX=    -2.9559
   XY=     2.6973   YY=    27.6896   ZY=     4.5845
   XZ=    -3.4628   YZ=     5.5935   ZZ=    36.5851
   Eigenvalues:    20.0298    27.2083    39.1639
     41  H    Isotropic =    28.4515   Anisotropy =     6.7133
   XX=    29.9534   YX=    -3.1560   ZX=     2.7759
   XY=    -2.3465   YY=    27.6536   ZY=     1.7145
   XZ=     4.3898   YZ=     1.8470   ZZ=    27.7476
   Eigenvalues:    23.0124    29.4150    32.9271
     42  H    Isotropic =    27.3789   Anisotropy =     3.1544
   XX=    25.8996   YX=    -0.0218   ZX=    -0.3057
   XY=    -0.3098   YY=    28.5456   ZY=    -0.6968
   XZ=    -0.8636   YZ=    -1.8664   ZZ=    27.6914
   Eigenvalues:    25.6072    27.0475    29.4818
     43  H    Isotropic =    29.8290   Anisotropy =    19.1749
   XX=    40.9663   YX=     4.0322   ZX=     3.5146
   XY=     3.1273   YY=    24.1330   ZY=     5.2941
   XZ=     2.6239   YZ=     4.4802   ZZ=    24.3877
   Eigenvalues:    19.3624    27.5124    42.6123
 End of Minotr F.D. properties file   721 does not exist.
 End of Minotr F.D. properties file   722 does not exist.
 End of Minotr F.D. properties file   788 does not exist.

 **********************************************************************

            Population analysis using the SCF density.

 **********************************************************************

 Orbital symmetries:
       Occupied  (A) (A) (A) (A) (A) (A) (A) (A) (A) (A) (A) (A)
                 (A) (A) (A) (A) (A) (A) (A) (A) (A) (A) (A) (A)
                 (A) (A) (A) (A) (A) (A) (A) (A) (A) (A) (A) (A)
                 (A) (A) (A) (A) (A) (A) (A) (A) (A) (A) (A) (A)
                 (A) (A) (A) (A) (A) (A) (A) (A) (A) (A) (A) (A)
                 (A) (A) (A) (A) (A) (A) (A) (A) (A) (A) (A) (A)
                 (A)
       Virtual   (A) (A) (A) (A) (A) (A) (A) (A) (A) (A) (A) (A)
                 (A) (A) (A) (A) (A) (A) (A) (A) (A) (A) (A) (A)
                 (A) (A) (A) (A) (A) (A) (A) (A) (A) (A) (A) (A)
                 (A) (A) (A) (A) (A) (A) (A) (A) (A) (A) (A) (A)
                 (A) (A) (A) (A) (A) (A) (A) (A) (A) (A) (A) (A)
                 (A) (A) (A) (A) (A) (A) (A) (A) (A) (A) (A) (A)
                 (A) (A) (A) (A) (A) (A) (A) (A) (A) (A) (A) (A)
                 (A) (A) (A) (A) (A) (A) (A) (A) (A) (A) (A) (A)
                 (A) (A) (A) (A) (A) (A) (A) (A) (A) (A) (A) (A)
                 (A) (A) (A) (A) (A) (A) (A) (A) (A) (A) (A) (A)
                 (A) (A) (A) (A) (A) (A) (A) (A) (A) (A) (A) (A)
                 (A) (A) (A) (A) (A) (A) (A) (A) (A) (A) (A) (A)
                 (A) (A) (A) (A) (A) (A) (A) (A) (A) (A) (A) (A)
                 (A) (A) (A) (A) (A) (A) (A) (A) (A) (A) (A) (A)
                 (A) (A) (A) (A) (A) (A) (A) (A) (A) (A) (A) (A)
                 (A) (A) (A) (A) (A) (A) (A) (A) (A) (A) (A) (A)
                 (A) (A) (A) (A) (A) (A) (A) (A) (A) (A) (A) (A)
                 (A) (A) (A) (A) (A) (A) (A) (A) (A) (A) (A) (A)
                 (A) (A) (A) (A) (A) (A) (A) (A) (A) (A) (A) (A)
                 (A) (A) (A) (A) (A) (A) (A) (A) (A) (A) (A) (A)
                 (A) (A) (A) (A) (A) (A) (A) (A) (A) (A) (A) (A)
                 (A) (A) (A) (A) (A) (A) (A) (A) (A) (A) (A) (A)
                 (A) (A) (A) (A) (A) (A) (A) (A) (A) (A) (A) (A)
                 (A) (A) (A) (A) (A) (A) (A) (A) (A) (A) (A) (A)
                 (A) (A) (A) (A) (A) (A) (A) (A) (A) (A) (A) (A)
                 (A) (A) (A) (A) (A) (A) (A) (A) (A) (A) (A) (A)
                 (A) (A) (A) (A) (A) (A) (A) (A) (A) (A) (A) (A)
                 (A) (A) (A) (A) (A) (A) (A) (A) (A) (A) (A) (A)
                 (A) (A) (A) (A) (A) (A) (A) (A) (A) (A) (A) (A)
                 (A) (A) (A) (A) (A) (A) (A) (A) (A) (A) (A) (A)
                 (A) (A) (A) (A) (A) (A) (A) (A) (A) (A) (A) (A)
                 (A) (A) (A) (A) (A) (A) (A) (A) (A) (A) (A) (A)
                 (A) (A) (A) (A) (A) (A) (A) (A) (A) (A) (A) (A)
                 (A) (A) (A) (A) (A) (A) (A) (A) (A) (A) (A) (A)
                 (A) (A) (A) (A) (A) (A) (A) (A) (A) (A) (A) (A)
                 (A) (A) (A) (A) (A) (A) (A) (A) (A) (A) (A) (A)
                 (A) (A) (A) (A) (A) (A) (A) (A) (A) (A) (A) (A)
                 (A) (A) (A) (A) (A) (A) (A) (A) (A) (A) (A) (A)
                 (A) (A) (A) (A) (A) (A) (A) (A) (A) (A) (A) (A)
                 (A) (A) (A) (A) (A) (A) (A) (A) (A) (A) (A) (A)
                 (A) (A) (A) (A) (A) (A) (A)
 The electronic state is 1-A.
 Alpha  occ. eigenvalues --  -19.22788 -19.22552 -19.21665 -19.21140 -10.32753
 Alpha  occ. eigenvalues --  -10.30834 -10.29401 -10.27529 -10.26672 -10.24398
 Alpha  occ. eigenvalues --  -10.24060 -10.24012 -10.23626 -10.23461 -10.22501
 Alpha  occ. eigenvalues --  -10.22340 -10.21913 -10.21691 -10.21600  -1.07331
 Alpha  occ. eigenvalues --   -1.06795  -1.06113  -1.04155  -0.89086  -0.83909
 Alpha  occ. eigenvalues --   -0.81847  -0.77665  -0.76867  -0.74743  -0.71169
 Alpha  occ. eigenvalues --   -0.70029  -0.68416  -0.65952  -0.63084  -0.59370
 Alpha  occ. eigenvalues --   -0.58324  -0.56892  -0.53553  -0.52232  -0.51590
 Alpha  occ. eigenvalues --   -0.50708  -0.49859  -0.48900  -0.48018  -0.46221
 Alpha  occ. eigenvalues --   -0.45813  -0.45123  -0.44803  -0.44173  -0.43169
 Alpha  occ. eigenvalues --   -0.42345  -0.41428  -0.40664  -0.40453  -0.39814
 Alpha  occ. eigenvalues --   -0.39350  -0.39286  -0.38619  -0.38043  -0.36480
 Alpha  occ. eigenvalues --   -0.36196  -0.35820  -0.35339  -0.34453  -0.34302
 Alpha  occ. eigenvalues --   -0.33423  -0.32786  -0.31876  -0.31098  -0.30793
 Alpha  occ. eigenvalues --   -0.28216  -0.27110  -0.26565
 Alpha virt. eigenvalues --   -0.05382   0.00531   0.01672   0.02046   0.02079
 Alpha virt. eigenvalues --    0.03159   0.03628   0.04069   0.04395   0.04586
 Alpha virt. eigenvalues --    0.05239   0.05653   0.06278   0.06429   0.06723
 Alpha virt. eigenvalues --    0.07049   0.07114   0.07454   0.08509   0.08960
 Alpha virt. eigenvalues --    0.09102   0.09482   0.09557   0.10146   0.10571
 Alpha virt. eigenvalues --    0.10865   0.11597   0.11897   0.12234   0.12470
 Alpha virt. eigenvalues --    0.12903   0.13736   0.13844   0.14079   0.14284
 Alpha virt. eigenvalues --    0.15220   0.15448   0.16075   0.16282   0.17052
 Alpha virt. eigenvalues --    0.17312   0.17346   0.17428   0.17872   0.17939
 Alpha virt. eigenvalues --    0.18330   0.18607   0.19021   0.19148   0.19352
 Alpha virt. eigenvalues --    0.19631   0.19983   0.20442   0.20751   0.20973
 Alpha virt. eigenvalues --    0.21144   0.21558   0.21801   0.22081   0.22359
 Alpha virt. eigenvalues --    0.22868   0.23080   0.23384   0.23427   0.23824
 Alpha virt. eigenvalues --    0.24225   0.24425   0.25046   0.25389   0.25493
 Alpha virt. eigenvalues --    0.25637   0.25724   0.26237   0.26675   0.26809
 Alpha virt. eigenvalues --    0.27193   0.27698   0.28126   0.28596   0.28732
 Alpha virt. eigenvalues --    0.28900   0.29350   0.29899   0.30061   0.30279
 Alpha virt. eigenvalues --    0.30699   0.31103   0.32197   0.32279   0.32383
 Alpha virt. eigenvalues --    0.32773   0.33076   0.33355   0.33995   0.34045
 Alpha virt. eigenvalues --    0.34807   0.35262   0.35458   0.36148   0.36350
 Alpha virt. eigenvalues --    0.36994   0.37268   0.37574   0.38066   0.38373
 Alpha virt. eigenvalues --    0.38502   0.39207   0.39562   0.40647   0.41522
 Alpha virt. eigenvalues --    0.41895   0.42540   0.42787   0.43588   0.44581
 Alpha virt. eigenvalues --    0.45023   0.45712   0.46189   0.47494   0.48237
 Alpha virt. eigenvalues --    0.48624   0.49446   0.49673   0.51169   0.51457
 Alpha virt. eigenvalues --    0.52261   0.52554   0.53454   0.54628   0.55337
 Alpha virt. eigenvalues --    0.55898   0.56868   0.57328   0.58429   0.58690
 Alpha virt. eigenvalues --    0.59538   0.60274   0.60515   0.60873   0.62243
 Alpha virt. eigenvalues --    0.62424   0.62800   0.64320   0.65180   0.65773
 Alpha virt. eigenvalues --    0.66186   0.66833   0.67468   0.67984   0.68099
 Alpha virt. eigenvalues --    0.68935   0.69370   0.69779   0.70593   0.71573
 Alpha virt. eigenvalues --    0.71772   0.71896   0.72241   0.72535   0.72990
 Alpha virt. eigenvalues --    0.73775   0.73949   0.74663   0.75111   0.75334
 Alpha virt. eigenvalues --    0.76399   0.76700   0.77090   0.77584   0.77735
 Alpha virt. eigenvalues --    0.78832   0.79071   0.79185   0.80098   0.80557
 Alpha virt. eigenvalues --    0.81931   0.82069   0.82810   0.83493   0.83741
 Alpha virt. eigenvalues --    0.84896   0.85992   0.86842   0.88739   0.89056
 Alpha virt. eigenvalues --    0.91855   0.92446   0.93552   0.94266   0.96310
 Alpha virt. eigenvalues --    0.96752   0.98064   0.98401   1.00190   1.02025
 Alpha virt. eigenvalues --    1.03590   1.05314   1.06291   1.07616   1.08194
 Alpha virt. eigenvalues --    1.09566   1.11523   1.12649   1.13616   1.15284
 Alpha virt. eigenvalues --    1.16904   1.17485   1.18557   1.19736   1.20798
 Alpha virt. eigenvalues --    1.21157   1.21904   1.22521   1.23527   1.25233
 Alpha virt. eigenvalues --    1.26456   1.26756   1.27886   1.27976   1.29154
 Alpha virt. eigenvalues --    1.30413   1.31586   1.32801   1.33339   1.34629
 Alpha virt. eigenvalues --    1.35505   1.36339   1.37640   1.39776   1.41158
 Alpha virt. eigenvalues --    1.42005   1.43675   1.45572   1.45943   1.46318
 Alpha virt. eigenvalues --    1.47413   1.47846   1.48604   1.49849   1.50702
 Alpha virt. eigenvalues --    1.51731   1.52370   1.53570   1.54094   1.54484
 Alpha virt. eigenvalues --    1.55827   1.55833   1.56835   1.57578   1.58836
 Alpha virt. eigenvalues --    1.59559   1.60121   1.60292   1.61074   1.61908
 Alpha virt. eigenvalues --    1.62609   1.63271   1.63458   1.64125   1.64765
 Alpha virt. eigenvalues --    1.65376   1.66326   1.66992   1.67740   1.67901
 Alpha virt. eigenvalues --    1.68784   1.69546   1.69590   1.70593   1.71816
 Alpha virt. eigenvalues --    1.72092   1.72632   1.72671   1.73742   1.74635
 Alpha virt. eigenvalues --    1.75249   1.76552   1.77054   1.78531   1.79448
 Alpha virt. eigenvalues --    1.80192   1.80882   1.81552   1.81835   1.82490
 Alpha virt. eigenvalues --    1.83105   1.83410   1.85044   1.86533   1.87196
 Alpha virt. eigenvalues --    1.88040   1.88992   1.89518   1.90242   1.91302
 Alpha virt. eigenvalues --    1.94114   1.94696   1.95889   1.96954   1.97443
 Alpha virt. eigenvalues --    1.99549   2.00304   2.01112   2.02457   2.03135
 Alpha virt. eigenvalues --    2.04642   2.05420   2.06406   2.08880   2.10500
 Alpha virt. eigenvalues --    2.11251   2.11842   2.13529   2.13849   2.14497
 Alpha virt. eigenvalues --    2.15185   2.17046   2.17953   2.18438   2.19272
 Alpha virt. eigenvalues --    2.21401   2.22804   2.23169   2.23611   2.25215
 Alpha virt. eigenvalues --    2.26058   2.26307   2.29349   2.30820   2.30996
 Alpha virt. eigenvalues --    2.31990   2.33730   2.34770   2.37521   2.38312
 Alpha virt. eigenvalues --    2.39416   2.40702   2.42822   2.44173   2.46867
 Alpha virt. eigenvalues --    2.48213   2.49597   2.51440   2.52633   2.53278
 Alpha virt. eigenvalues --    2.53738   2.55105   2.55506   2.56257   2.57815
 Alpha virt. eigenvalues --    2.58176   2.58845   2.59072   2.60082   2.61426
 Alpha virt. eigenvalues --    2.63571   2.64153   2.65120   2.66379   2.66685
 Alpha virt. eigenvalues --    2.67252   2.67865   2.68415   2.70417   2.71368
 Alpha virt. eigenvalues --    2.72874   2.72990   2.74354   2.74822   2.75542
 Alpha virt. eigenvalues --    2.77321   2.77994   2.79456   2.79758   2.81180
 Alpha virt. eigenvalues --    2.82570   2.84864   2.86252   2.87382   2.88092
 Alpha virt. eigenvalues --    2.89400   2.90258   2.90589   2.92405   2.93833
 Alpha virt. eigenvalues --    2.94772   2.96168   2.96693   2.97823   2.98700
 Alpha virt. eigenvalues --    2.99792   3.01213   3.02139   3.04591   3.06747
 Alpha virt. eigenvalues --    3.07384   3.07944   3.09239   3.11881   3.13506
 Alpha virt. eigenvalues --    3.13928   3.16348   3.16928   3.17204   3.18028
 Alpha virt. eigenvalues --    3.19803   3.21045   3.23448   3.24705   3.25507
 Alpha virt. eigenvalues --    3.29151   3.29511   3.30230   3.34093   3.34563
 Alpha virt. eigenvalues --    3.36818   3.37905   3.39385   3.40531   3.42737
 Alpha virt. eigenvalues --    3.49389   3.52000   3.60833   3.62472   3.66177
 Alpha virt. eigenvalues --    3.71542   3.80348   3.81468   3.81759   3.83131
 Alpha virt. eigenvalues --    3.84263   3.84410   3.85465   3.86050   3.87408
 Alpha virt. eigenvalues --    3.88100   3.89893   3.91132   3.92560   3.94857
 Alpha virt. eigenvalues --    3.95552   4.03778   4.04565   4.08778   4.13352
 Alpha virt. eigenvalues --    4.16350   4.17250   4.21720   4.27513   4.29872
 Alpha virt. eigenvalues --    4.33682   4.34518   4.37111   4.43054   4.45854
 Alpha virt. eigenvalues --    4.56783   5.11970   5.13783   5.20624   5.21899
 Alpha virt. eigenvalues --    5.26329   5.43729   5.47890   5.48912   5.67778
 Alpha virt. eigenvalues --    5.68113   5.69973   5.77632  23.73252  23.84973
 Alpha virt. eigenvalues --   23.86569  23.91244  23.94485  23.96343  23.99101
 Alpha virt. eigenvalues --   24.01552  24.03187  24.05469  24.06406  24.07445
 Alpha virt. eigenvalues --   24.08364  24.12454  24.28478  50.04510  50.06129
 Alpha virt. eigenvalues --   50.08830  50.13678
          Condensed to atoms (all electrons):
               1          2          3          4          5          6
     1  C   13.371747   2.384834  -2.189672   0.519585   0.576926  -0.297575
     2  C    2.384834  15.122666  -3.000970  -1.118701   0.047861   0.639441
     3  C   -2.189672  -3.000970  11.064162  -0.550117  -0.592567  -0.147497
     4  C    0.519585  -1.118701  -0.550117  13.789942  -2.233300  -0.751570
     5  C    0.576926   0.047861  -0.592567  -2.233300   9.696877  -1.281346
     6  C   -0.297575   0.639441  -0.147497  -0.751570  -1.281346   9.851610
     7  C   -4.167906  -1.729602   1.609455   0.753241  -0.632277  -1.919761
     8  C   -1.577947  -0.926121  -2.468260   0.352253  -0.247717  -0.163501
     9  C    1.021428   2.260215  -0.177423  -0.016939   0.203030  -0.053645
    10  C   -3.259882  -7.740621   2.685296  -0.483991   0.072674   0.385571
    11  O    0.028275   0.086713   0.017133  -0.001956   0.003058   0.013978
    12  C   -0.455023   0.007165   0.010817  -0.022860  -0.287216   0.084240
    13  C    0.073797  -0.225340   0.156483  -0.111083  -0.062485   0.049933
    14  O    0.032118   0.390867  -0.213683   0.031301   0.006249  -0.008805
    15  C   -0.402859   0.237332  -0.673706  -5.695721   0.566148  -0.087169
    16  C    0.000243  -0.039486  -0.216864   0.028035   0.175932   0.143282
    17  O    0.011270   0.032090   0.070941  -0.213346  -0.035329  -0.024086
    18  C    0.105598   0.076461   0.244661   1.285500  -0.341604  -0.186335
    19  O   -0.000156  -0.006049   0.002770   0.081945   0.022721   0.002311
    20  H   -0.018756  -0.009832   0.473217   0.009392  -0.036941  -0.016314
    21  H   -0.004466  -0.106244   0.346329  -0.004213   0.037555   0.005678
    22  H   -0.019723  -0.050409   0.017383   0.512163  -0.041285  -0.043132
    23  H   -0.006185  -0.001611   0.028555  -0.152003   0.488143  -0.074176
    24  H   -0.023930  -0.033237  -0.010461   0.064421   0.431529  -0.070723
    25  H   -0.014052  -0.026337   0.002089   0.037379  -0.073124   0.455689
    26  H    0.028681   0.013506   0.007944   0.014736  -0.078800   0.457287
    27  H   -0.139325   0.021296   0.008072   0.010137  -0.021373  -0.045785
    28  H   -0.014743  -0.027897   0.005538   0.000252  -0.000334  -0.001372
    29  H    0.044017  -0.000586   0.012176  -0.000611  -0.000367   0.000995
    30  H   -0.101111  -0.007987   0.012279   0.029083  -0.014811  -0.070500
    31  H   -0.052122   0.008702   0.012475  -0.011201   0.006841   0.030286
    32  H    0.080402   0.014399  -0.006044  -0.004479   0.002285   0.020043
    33  H   -0.015527  -0.049777   0.035477  -0.012694  -0.005664   0.000845
    34  H    0.011248   0.088118  -0.002127   0.001087   0.000086  -0.001020
    35  H   -0.008629  -0.014753  -0.026265   0.002604   0.003082   0.002470
    36  H   -0.006823  -0.236129   0.043191  -0.007463   0.000997   0.002034
    37  H    0.001412  -0.001274   0.000363   0.108302  -0.012842   0.002142
    38  H   -0.001622   0.013086   0.035813  -0.096625   0.018009  -0.005393
    39  H   -0.002724   0.001081  -0.020724  -0.069528   0.035626   0.011560
    40  H    0.002197   0.000714  -0.002455  -0.038287  -0.002688   0.006699
    41  H   -0.000182  -0.005149   0.005184   0.104233  -0.000242  -0.000614
    42  H   -0.002817   0.004272  -0.018994  -0.092641   0.009735   0.003651
    43  H    0.006488  -0.003690  -0.004152   0.111253   0.007828  -0.002088
               7          8          9         10         11         12
     1  C   -4.167906  -1.577947   1.021428  -3.259882   0.028275  -0.455023
     2  C   -1.729602  -0.926121   2.260215  -7.740621   0.086713   0.007165
     3  C    1.609455  -2.468260  -0.177423   2.685296   0.017133   0.010817
     4  C    0.753241   0.352253  -0.016939  -0.483991  -0.001956  -0.022860
     5  C   -0.632277  -0.247717   0.203030   0.072674   0.003058  -0.287216
     6  C   -1.919761  -0.163501  -0.053645   0.385571   0.013978   0.084240
     7  C   12.018504  -0.475533  -0.621457   0.119503  -0.063473   0.242020
     8  C   -0.475533  12.962703  -2.547187   0.587128   0.290733   0.057557
     9  C   -0.621457  -2.547187  11.741686  -4.836393  -0.037928  -0.128445
    10  C    0.119503   0.587128  -4.836393  17.921166  -0.089179   0.091789
    11  O   -0.063473   0.290733  -0.037928  -0.089179   8.223402  -0.052161
    12  C    0.242020   0.057557  -0.128445   0.091789  -0.052161   6.173145
    13  C   -0.110327   0.218034  -0.906118   0.059065  -0.003464   0.007560
    14  O    0.013646   0.029785  -0.192542   0.126929  -0.001615  -0.005071
    15  C    0.348042  -0.107565   0.139354  -0.052962   0.000263  -0.016047
    16  C   -0.136091  -0.005305  -0.006337   0.006192   0.000046  -0.005032
    17  O   -0.010171  -0.000495   0.000780  -0.005643   0.000002   0.001156
    18  C    0.054761   0.025123  -0.035762  -0.066802  -0.000148  -0.008663
    19  O   -0.002078  -0.002137  -0.001432  -0.021694   0.000001  -0.000127
    20  H    0.016798  -0.008518   0.007692  -0.013351  -0.000013  -0.010037
    21  H   -0.006995   0.017578  -0.008032   0.077905   0.000030  -0.000162
    22  H    0.018178  -0.011000   0.002760   0.003687   0.000003  -0.001443
    23  H    0.034103  -0.000794   0.000363   0.001502  -0.000005  -0.002321
    24  H    0.029229   0.000522  -0.000622  -0.007414   0.000002   0.002680
    25  H   -0.018906   0.013132   0.002346  -0.008663   0.000035  -0.001939
    26  H   -0.084057  -0.005549   0.000879   0.002361   0.000036  -0.006451
    27  H    0.504476  -0.015862  -0.011936   0.023960   0.012298  -0.009420
    28  H    0.016175  -0.021345   0.452301  -0.043777  -0.002536   0.000706
    29  H    0.012891  -0.118607   0.462710  -0.081146  -0.001622  -0.000093
    30  H    0.125072  -0.001334  -0.002274  -0.004733  -0.000144   0.409134
    31  H    0.002355  -0.034112   0.002952   0.000622   0.001316   0.411803
    32  H   -0.178682   0.001719   0.000421   0.003473   0.000282   0.438634
    33  H   -0.001352  -0.010053   0.006815   0.017706   0.000063   0.000114
    34  H    0.000797  -0.007603  -0.027724  -0.129620   0.000043   0.000114
    35  H    0.002425   0.032378  -0.005444  -0.011684  -0.000075  -0.000203
    36  H   -0.002495  -0.029871   0.032773   0.279209   0.000138   0.000790
    37  H   -0.000298   0.000056  -0.000017  -0.000798   0.000000   0.000156
    38  H    0.001063  -0.000013  -0.000213   0.000968   0.000000  -0.001165
    39  H    0.000084  -0.000023   0.000053   0.000825   0.000000   0.000208
    40  H   -0.003567   0.000097  -0.000071  -0.002293   0.000000   0.000068
    41  H    0.000183  -0.000122   0.000027  -0.000838   0.000000   0.000030
    42  H   -0.001665   0.000882   0.000072   0.019028   0.000000  -0.000093
    43  H    0.002344   0.000185   0.000667  -0.016079  -0.000001  -0.000007
              13         14         15         16         17         18
     1  C    0.073797   0.032118  -0.402859   0.000243   0.011270   0.105598
     2  C   -0.225340   0.390867   0.237332  -0.039486   0.032090   0.076461
     3  C    0.156483  -0.213683  -0.673706  -0.216864   0.070941   0.244661
     4  C   -0.111083   0.031301  -5.695721   0.028035  -0.213346   1.285500
     5  C   -0.062485   0.006249   0.566148   0.175932  -0.035329  -0.341604
     6  C    0.049933  -0.008805  -0.087169   0.143282  -0.024086  -0.186335
     7  C   -0.110327   0.013646   0.348042  -0.136091  -0.010171   0.054761
     8  C    0.218034   0.029785  -0.107565  -0.005305  -0.000495   0.025123
     9  C   -0.906118  -0.192542   0.139354  -0.006337   0.000780  -0.035762
    10  C    0.059065   0.126929  -0.052962   0.006192  -0.005643  -0.066802
    11  O   -0.003464  -0.001615   0.000263   0.000046   0.000002  -0.000148
    12  C    0.007560  -0.005071  -0.016047  -0.005032   0.001156  -0.008663
    13  C    6.750729  -0.158988  -0.250001   0.028949   0.001697   0.033490
    14  O   -0.158988   7.975369   0.020670  -0.001117   0.000002  -0.003697
    15  C   -0.250001   0.020670  14.637348  -0.902343   0.498293  -2.186834
    16  C    0.028949  -0.001117  -0.902343   7.149672  -0.281181  -0.786717
    17  O    0.001697   0.000002   0.498293  -0.281181   8.019739  -0.037141
    18  C    0.033490  -0.003697  -2.186834  -0.786717  -0.037141   7.418240
    19  O    0.011594  -0.000074  -0.196000   0.055749  -0.005852   0.229273
    20  H   -0.007623   0.001220  -0.025069  -0.002552  -0.000281   0.017434
    21  H    0.001156   0.005402   0.017662   0.001532   0.000114  -0.014675
    22  H   -0.001566   0.000064  -0.040467   0.007891  -0.005337   0.002016
    23  H   -0.000472   0.000006   0.026201  -0.000727   0.013079   0.001445
    24  H    0.000485   0.000022  -0.026102   0.008776  -0.001692   0.001987
    25  H   -0.000663   0.000039  -0.018262  -0.001887  -0.000100   0.004554
    26  H   -0.000465   0.000003  -0.000470  -0.000470   0.000148   0.000455
    27  H    0.001873   0.000025   0.000875  -0.000043   0.000005  -0.000131
    28  H   -0.013454  -0.005362  -0.000003  -0.000014   0.000000   0.000043
    29  H    0.018226   0.001450   0.000119   0.000045   0.000000  -0.000110
    30  H   -0.000430  -0.000050   0.010079   0.000220   0.000018  -0.000523
    31  H   -0.000133   0.000060   0.000674   0.000024   0.000001  -0.000019
    32  H    0.000170  -0.000012  -0.002391   0.000578   0.000000  -0.000026
    33  H    0.411080  -0.012320  -0.010917  -0.000542   0.000029   0.012134
    34  H    0.453706  -0.004172  -0.001738  -0.000119   0.000003   0.001055
    35  H    0.383545   0.011111   0.007067  -0.000247   0.000015  -0.003041
    36  H   -0.041029   0.238539  -0.001055  -0.000094   0.000002  -0.000847
    37  H    0.000128  -0.000001  -0.168612   0.450209  -0.004438  -0.009308
    38  H   -0.000400  -0.000086  -0.016019   0.416012   0.011901  -0.009344
    39  H   -0.000132   0.000005   0.032369   0.404005  -0.011100  -0.010040
    40  H    0.000826  -0.000001   0.092190   0.078425   0.263484  -0.092779
    41  H    0.000658   0.000011  -0.213043  -0.022356  -0.011188   0.524550
    42  H   -0.003170  -0.000289   0.063455   0.010251   0.010732   0.366767
    43  H    0.002118   0.000136  -0.115506  -0.007274  -0.001007   0.028497
              19         20         21         22         23         24
     1  C   -0.000156  -0.018756  -0.004466  -0.019723  -0.006185  -0.023930
     2  C   -0.006049  -0.009832  -0.106244  -0.050409  -0.001611  -0.033237
     3  C    0.002770   0.473217   0.346329   0.017383   0.028555  -0.010461
     4  C    0.081945   0.009392  -0.004213   0.512163  -0.152003   0.064421
     5  C    0.022721  -0.036941   0.037555  -0.041285   0.488143   0.431529
     6  C    0.002311  -0.016314   0.005678  -0.043132  -0.074176  -0.070723
     7  C   -0.002078   0.016798  -0.006995   0.018178   0.034103   0.029229
     8  C   -0.002137  -0.008518   0.017578  -0.011000  -0.000794   0.000522
     9  C   -0.001432   0.007692  -0.008032   0.002760   0.000363  -0.000622
    10  C   -0.021694  -0.013351   0.077905   0.003687   0.001502  -0.007414
    11  O    0.000001  -0.000013   0.000030   0.000003  -0.000005   0.000002
    12  C   -0.000127  -0.010037  -0.000162  -0.001443  -0.002321   0.002680
    13  C    0.011594  -0.007623   0.001156  -0.001566  -0.000472   0.000485
    14  O   -0.000074   0.001220   0.005402   0.000064   0.000006   0.000022
    15  C   -0.196000  -0.025069   0.017662  -0.040467   0.026201  -0.026102
    16  C    0.055749  -0.002552   0.001532   0.007891  -0.000727   0.008776
    17  O   -0.005852  -0.000281   0.000114  -0.005337   0.013079  -0.001692
    18  C    0.229273   0.017434  -0.014675   0.002016   0.001445   0.001987
    19  O    7.968950  -0.000192  -0.002495   0.005549   0.000374   0.000071
    20  H   -0.000192   0.393108  -0.028613   0.002831   0.000433   0.000328
    21  H   -0.002495  -0.028613   0.478114  -0.002688  -0.000221   0.000139
    22  H    0.005549   0.002831  -0.002688   0.442039  -0.002336   0.004302
    23  H    0.000374   0.000433  -0.000221  -0.002336   0.487078  -0.028604
    24  H    0.000071   0.000328   0.000139   0.004302  -0.028604   0.458383
    25  H    0.000054   0.000157  -0.000054   0.004395  -0.004816   0.005067
    26  H   -0.000001  -0.000023  -0.000002   0.000059  -0.006113  -0.003758
    27  H    0.000001  -0.000121   0.000006  -0.000169  -0.000086  -0.000050
    28  H    0.000000   0.000045  -0.000021   0.000002   0.000000   0.000001
    29  H    0.000001  -0.000012   0.000026   0.000003   0.000000   0.000000
    30  H    0.000004  -0.000670  -0.000046  -0.000024   0.000139  -0.001469
    31  H    0.000000   0.000116  -0.000007   0.000014   0.000000  -0.000036
    32  H    0.000000  -0.000018   0.000005   0.000012  -0.000115   0.000419
    33  H    0.001986  -0.000070   0.001882   0.000165   0.000004   0.000001
    34  H   -0.000030  -0.000001  -0.000371  -0.000012   0.000000   0.000000
    35  H   -0.000084   0.000020   0.000259   0.000403  -0.000001   0.000001
    36  H   -0.000037  -0.000116  -0.000275   0.000010   0.000000   0.000001
    37  H    0.000473  -0.000125  -0.000319  -0.000278  -0.000143  -0.000046
    38  H   -0.000264  -0.000537  -0.000906   0.000100   0.000137   0.000225
    39  H   -0.000828   0.000863   0.000121  -0.000028   0.000379  -0.002060
    40  H    0.005326   0.000036  -0.000066   0.001185  -0.000872  -0.000011
    41  H   -0.048866  -0.000165  -0.000263  -0.000609  -0.000051  -0.000018
    42  H   -0.036922   0.000209   0.006307   0.000609   0.000038   0.000024
    43  H    0.304674   0.000039  -0.001082  -0.002188   0.000009   0.000013
              25         26         27         28         29         30
     1  C   -0.014052   0.028681  -0.139325  -0.014743   0.044017  -0.101111
     2  C   -0.026337   0.013506   0.021296  -0.027897  -0.000586  -0.007987
     3  C    0.002089   0.007944   0.008072   0.005538   0.012176   0.012279
     4  C    0.037379   0.014736   0.010137   0.000252  -0.000611   0.029083
     5  C   -0.073124  -0.078800  -0.021373  -0.000334  -0.000367  -0.014811
     6  C    0.455689   0.457287  -0.045785  -0.001372   0.000995  -0.070500
     7  C   -0.018906  -0.084057   0.504476   0.016175   0.012891   0.125072
     8  C    0.013132  -0.005549  -0.015862  -0.021345  -0.118607  -0.001334
     9  C    0.002346   0.000879  -0.011936   0.452301   0.462710  -0.002274
    10  C   -0.008663   0.002361   0.023960  -0.043777  -0.081146  -0.004733
    11  O    0.000035   0.000036   0.012298  -0.002536  -0.001622  -0.000144
    12  C   -0.001939  -0.006451  -0.009420   0.000706  -0.000093   0.409134
    13  C   -0.000663  -0.000465   0.001873  -0.013454   0.018226  -0.000430
    14  O    0.000039   0.000003   0.000025  -0.005362   0.001450  -0.000050
    15  C   -0.018262  -0.000470   0.000875  -0.000003   0.000119   0.010079
    16  C   -0.001887  -0.000470  -0.000043  -0.000014   0.000045   0.000220
    17  O   -0.000100   0.000148   0.000005   0.000000   0.000000   0.000018
    18  C    0.004554   0.000455  -0.000131   0.000043  -0.000110  -0.000523
    19  O    0.000054  -0.000001   0.000001   0.000000   0.000001   0.000004
    20  H    0.000157  -0.000023  -0.000121   0.000045  -0.000012  -0.000670
    21  H   -0.000054  -0.000002   0.000006  -0.000021   0.000026  -0.000046
    22  H    0.004395   0.000059  -0.000169   0.000002   0.000003  -0.000024
    23  H   -0.004816  -0.006113  -0.000086   0.000000   0.000000   0.000139
    24  H    0.005067  -0.003758  -0.000050   0.000001   0.000000  -0.001469
    25  H    0.476743  -0.027018  -0.006615   0.000005  -0.000005  -0.000097
    26  H   -0.027018   0.489499  -0.004973   0.000000  -0.000002   0.000216
    27  H   -0.006615  -0.004973   0.484470  -0.000021   0.000009   0.005193
    28  H    0.000005   0.000000  -0.000021   0.405472  -0.016333  -0.000001
    29  H   -0.000005  -0.000002   0.000009  -0.016333   0.423724   0.000002
    30  H   -0.000097   0.000216   0.005193  -0.000001   0.000002   0.473435
    31  H   -0.000242  -0.000157  -0.007234   0.000032  -0.000001  -0.028654
    32  H    0.000164   0.002977  -0.002666  -0.000003   0.000001  -0.027133
    33  H   -0.000007  -0.000001  -0.000002  -0.000244   0.000425   0.000000
    34  H    0.000005   0.000000  -0.000002   0.000364   0.001073   0.000000
    35  H   -0.000020  -0.000001  -0.000012   0.000114  -0.000358  -0.000001
    36  H   -0.000001   0.000000   0.000001  -0.000335   0.000232  -0.000008
    37  H    0.000002  -0.000001   0.000000   0.000000   0.000000  -0.000004
    38  H    0.000006  -0.000002   0.000000   0.000000   0.000000  -0.000014
    39  H   -0.000035   0.000003  -0.000001   0.000000   0.000000   0.000043
    40  H   -0.000111  -0.000017   0.000000   0.000000   0.000000   0.000001
    41  H    0.000002   0.000000   0.000000   0.000000   0.000000   0.000000
    42  H   -0.000007  -0.000001   0.000000   0.000000   0.000000   0.000003
    43  H    0.000051   0.000000  -0.000001   0.000001  -0.000003   0.000000
              31         32         33         34         35         36
     1  C   -0.052122   0.080402  -0.015527   0.011248  -0.008629  -0.006823
     2  C    0.008702   0.014399  -0.049777   0.088118  -0.014753  -0.236129
     3  C    0.012475  -0.006044   0.035477  -0.002127  -0.026265   0.043191
     4  C   -0.011201  -0.004479  -0.012694   0.001087   0.002604  -0.007463
     5  C    0.006841   0.002285  -0.005664   0.000086   0.003082   0.000997
     6  C    0.030286   0.020043   0.000845  -0.001020   0.002470   0.002034
     7  C    0.002355  -0.178682  -0.001352   0.000797   0.002425  -0.002495
     8  C   -0.034112   0.001719  -0.010053  -0.007603   0.032378  -0.029871
     9  C    0.002952   0.000421   0.006815  -0.027724  -0.005444   0.032773
    10  C    0.000622   0.003473   0.017706  -0.129620  -0.011684   0.279209
    11  O    0.001316   0.000282   0.000063   0.000043  -0.000075   0.000138
    12  C    0.411803   0.438634   0.000114   0.000114  -0.000203   0.000790
    13  C   -0.000133   0.000170   0.411080   0.453706   0.383545  -0.041029
    14  O    0.000060  -0.000012  -0.012320  -0.004172   0.011111   0.238539
    15  C    0.000674  -0.002391  -0.010917  -0.001738   0.007067  -0.001055
    16  C    0.000024   0.000578  -0.000542  -0.000119  -0.000247  -0.000094
    17  O    0.000001   0.000000   0.000029   0.000003   0.000015   0.000002
    18  C   -0.000019  -0.000026   0.012134   0.001055  -0.003041  -0.000847
    19  O    0.000000   0.000000   0.001986  -0.000030  -0.000084  -0.000037
    20  H    0.000116  -0.000018  -0.000070  -0.000001   0.000020  -0.000116
    21  H   -0.000007   0.000005   0.001882  -0.000371   0.000259  -0.000275
    22  H    0.000014   0.000012   0.000165  -0.000012   0.000403   0.000010
    23  H    0.000000  -0.000115   0.000004   0.000000  -0.000001   0.000000
    24  H   -0.000036   0.000419   0.000001   0.000000   0.000001   0.000001
    25  H   -0.000242   0.000164  -0.000007   0.000005  -0.000020  -0.000001
    26  H   -0.000157   0.002977  -0.000001   0.000000  -0.000001   0.000000
    27  H   -0.007234  -0.002666  -0.000002  -0.000002  -0.000012   0.000001
    28  H    0.000032  -0.000003  -0.000244   0.000364   0.000114  -0.000335
    29  H   -0.000001   0.000001   0.000425   0.001073  -0.000358   0.000232
    30  H   -0.028654  -0.027133   0.000000   0.000000  -0.000001  -0.000008
    31  H    0.487974  -0.021140   0.000000   0.000000   0.000000   0.000000
    32  H   -0.021140   0.488979   0.000000   0.000000   0.000000   0.000000
    33  H    0.000000   0.000000   0.471798  -0.027103  -0.022327   0.000925
    34  H    0.000000   0.000000  -0.027103   0.457986  -0.022334  -0.001076
    35  H    0.000000   0.000000  -0.022327  -0.022334   0.462483   0.000661
    36  H    0.000000   0.000000   0.000925  -0.001076   0.000661   0.433899
    37  H    0.000000   0.000000  -0.000002   0.000000   0.000000   0.000000
    38  H    0.000001   0.000000   0.000004   0.000000   0.000000   0.000002
    39  H   -0.000001  -0.000004   0.000001   0.000000   0.000000   0.000000
    40  H    0.000000   0.000000  -0.000016   0.000000  -0.000002   0.000000
    41  H    0.000000   0.000000   0.000073   0.000000  -0.000001   0.000000
    42  H    0.000000   0.000000  -0.000963  -0.000019   0.000013   0.000016
    43  H    0.000000   0.000000   0.002978   0.000036  -0.000282   0.000011
              37         38         39         40         41         42
     1  C    0.001412  -0.001622  -0.002724   0.002197  -0.000182  -0.002817
     2  C   -0.001274   0.013086   0.001081   0.000714  -0.005149   0.004272
     3  C    0.000363   0.035813  -0.020724  -0.002455   0.005184  -0.018994
     4  C    0.108302  -0.096625  -0.069528  -0.038287   0.104233  -0.092641
     5  C   -0.012842   0.018009   0.035626  -0.002688  -0.000242   0.009735
     6  C    0.002142  -0.005393   0.011560   0.006699  -0.000614   0.003651
     7  C   -0.000298   0.001063   0.000084  -0.003567   0.000183  -0.001665
     8  C    0.000056  -0.000013  -0.000023   0.000097  -0.000122   0.000882
     9  C   -0.000017  -0.000213   0.000053  -0.000071   0.000027   0.000072
    10  C   -0.000798   0.000968   0.000825  -0.002293  -0.000838   0.019028
    11  O    0.000000   0.000000   0.000000   0.000000   0.000000   0.000000
    12  C    0.000156  -0.001165   0.000208   0.000068   0.000030  -0.000093
    13  C    0.000128  -0.000400  -0.000132   0.000826   0.000658  -0.003170
    14  O   -0.000001  -0.000086   0.000005  -0.000001   0.000011  -0.000289
    15  C   -0.168612  -0.016019   0.032369   0.092190  -0.213043   0.063455
    16  C    0.450209   0.416012   0.404005   0.078425  -0.022356   0.010251
    17  O   -0.004438   0.011901  -0.011100   0.263484  -0.011188   0.010732
    18  C   -0.009308  -0.009344  -0.010040  -0.092779   0.524550   0.366767
    19  O    0.000473  -0.000264  -0.000828   0.005326  -0.048866  -0.036922
    20  H   -0.000125  -0.000537   0.000863   0.000036  -0.000165   0.000209
    21  H   -0.000319  -0.000906   0.000121  -0.000066  -0.000263   0.006307
    22  H   -0.000278   0.000100  -0.000028   0.001185  -0.000609   0.000609
    23  H   -0.000143   0.000137   0.000379  -0.000872  -0.000051   0.000038
    24  H   -0.000046   0.000225  -0.002060  -0.000011  -0.000018   0.000024
    25  H    0.000002   0.000006  -0.000035  -0.000111   0.000002  -0.000007
    26  H   -0.000001  -0.000002   0.000003  -0.000017   0.000000  -0.000001
    27  H    0.000000   0.000000  -0.000001   0.000000   0.000000   0.000000
    28  H    0.000000   0.000000   0.000000   0.000000   0.000000   0.000000
    29  H    0.000000   0.000000   0.000000   0.000000   0.000000   0.000000
    30  H   -0.000004  -0.000014   0.000043   0.000001   0.000000   0.000003
    31  H    0.000000   0.000001  -0.000001   0.000000   0.000000   0.000000
    32  H    0.000000   0.000000  -0.000004   0.000000   0.000000   0.000000
    33  H   -0.000002   0.000004   0.000001  -0.000016   0.000073  -0.000963
    34  H    0.000000   0.000000   0.000000   0.000000   0.000000  -0.000019
    35  H    0.000000   0.000000   0.000000  -0.000002  -0.000001   0.000013
    36  H    0.000000   0.000002   0.000000   0.000000   0.000000   0.000016
    37  H    0.477759  -0.020767  -0.023891   0.000410   0.005658  -0.000059
    38  H   -0.020767   0.466785  -0.018651  -0.000105   0.000045   0.001865
    39  H   -0.023891  -0.018651   0.456002   0.000514  -0.000297  -0.000271
    40  H    0.000410  -0.000105   0.000514   0.399685  -0.000227  -0.000284
    41  H    0.005658   0.000045  -0.000297  -0.000227   0.479319  -0.031452
    42  H   -0.000059   0.001865  -0.000271  -0.000284  -0.031452   0.488538
    43  H    0.000041   0.000086   0.000024  -0.000820   0.004318  -0.007393
              43
     1  C    0.006488
     2  C   -0.003690
     3  C   -0.004152
     4  C    0.111253
     5  C    0.007828
     6  C   -0.002088
     7  C    0.002344
     8  C    0.000185
     9  C    0.000667
    10  C   -0.016079
    11  O   -0.000001
    12  C   -0.000007
    13  C    0.002118
    14  O    0.000136
    15  C   -0.115506
    16  C   -0.007274
    17  O   -0.001007
    18  C    0.028497
    19  O    0.304674
    20  H    0.000039
    21  H   -0.001082
    22  H   -0.002188
    23  H    0.000009
    24  H    0.000013
    25  H    0.000051
    26  H    0.000000
    27  H   -0.000001
    28  H    0.000001
    29  H   -0.000003
    30  H    0.000000
    31  H    0.000000
    32  H    0.000000
    33  H    0.002978
    34  H    0.000036
    35  H   -0.000282
    36  H    0.000011
    37  H    0.000041
    38  H    0.000086
    39  H    0.000024
    40  H   -0.000820
    41  H    0.004318
    42  H   -0.007393
    43  H    0.357860
 Mulliken charges:
               1
     1  C    0.483491
     2  C   -0.089016
     3  C   -0.585820
     4  C   -0.157514
     5  C   -0.410879
     6  C   -0.917335
     7  C    0.241345
     8  C    0.196706
     9  C   -0.721379
    10  C    0.391006
    11  O   -0.423527
    12  C   -0.925909
    13  C   -0.767958
    14  O   -0.277146
    15  C    0.512722
    16  C   -0.549271
    17  O   -0.287115
    18  C   -0.639493
    19  O   -0.368511
    20  H    0.256012
    21  H    0.184417
    22  H    0.196874
    23  H    0.199662
    24  H    0.201605
    25  H    0.201050
    26  H    0.199544
    27  H    0.193132
    28  H    0.266746
    29  H    0.241730
    30  H    0.197098
    31  H    0.188813
    32  H    0.187753
    33  H    0.205079
    34  H    0.209354
    35  H    0.207114
    36  H    0.294221
    37  H    0.196110
    38  H    0.206018
    39  H    0.216568
    40  H    0.292815
    41  H    0.211392
    42  H    0.210578
    43  H    0.331916
 Sum of Mulliken charges =   0.00000
 Mulliken charges with hydrogens summed into heavy atoms:
               1
     1  C    0.483491
     2  C   -0.089016
     3  C   -0.145391
     4  C    0.039359
     5  C   -0.009612
     6  C   -0.516741
     7  C    0.434478
     8  C    0.196706
     9  C   -0.212902
    10  C    0.391006
    11  O   -0.423527
    12  C   -0.352244
    13  C   -0.146411
    14  O    0.017075
    15  C    0.512722
    16  C    0.069426
    17  O    0.005700
    18  C   -0.217524
    19  O   -0.036595
 Electronic spatial extent (au):  <R**2>=           5353.6877
 Charge=              0.0000 electrons
 Dipole moment (field-independent basis, Debye):
    X=              1.4197    Y=             -4.9531    Z=              1.6449  Tot=              5.4087
 Quadrupole moment (field-independent basis, Debye-Ang):
   XX=           -155.7626   YY=           -104.9503   ZZ=           -118.4126
   XY=             11.6619   XZ=              1.6385   YZ=              2.7581
 Traceless Quadrupole moment (field-independent basis, Debye-Ang):
   XX=            -29.3875   YY=             21.4249   ZZ=              7.9625
   XY=             11.6619   XZ=              1.6385   YZ=              2.7581
 Octapole moment (field-independent basis, Debye-Ang**2):
  XXX=             59.2517  YYY=            -52.1220  ZZZ=            -14.5675  XYY=            -41.1598
  XXY=            -66.3119  XXZ=             65.5328  XZZ=             16.3620  YZZ=             -0.2505
  YYZ=              9.4589  XYZ=            -14.4227
 Hexadecapole moment (field-independent basis, Debye-Ang**3):
 XXXX=          -5060.2675 YYYY=          -1912.3694 ZZZZ=           -697.0847 XXXY=            145.9789
 XXXZ=            -76.5466 YYYX=            129.1099 YYYZ=            -59.4549 ZZZX=            -23.1760
 ZZZY=              1.8437 XXYY=          -1081.6590 XXZZ=           -846.5037 YYZZ=           -474.6287
 XXYZ=             -8.2528 YYXZ=             11.4859 ZZXY=             26.7299
 N-N= 1.608445592102D+03 E-N=-5.285294629508D+03  KE= 8.827883354193D+02
 1\1\GINC-SNODE43\SP\RmPW1PW91\6-311+G(d,p)\C15H24O4\ROOT\25-Jan-2024\0
 \\# nmr=giao mpw1pw91/6-311+g(d,p) scrf(smd,solvent=methanol,read) gue
 ss=read geom=check\\NMR calculation\\0,1\C,0,-1.7662716555,0.637954324
 1,-0.1163881217\C,0,-0.9835012873,-0.3744192944,0.3258496541\C,0,0.425
 3998593,-0.292283667,0.843162956\C,0,1.4230195937,0.4157033041,-0.1099
 087623\C,0,1.1828267849,1.9391206141,-0.1672786745\C,0,-0.0824760541,2
 .3855836655,-0.9196282785\C,0,-1.450020502,2.1059288353,-0.2593252958\
 C,0,-3.1021931772,0.1109684724,-0.4472869475\C,0,-3.1467449814,-1.3672
 907451,-0.1016981453\C,0,-1.6853774187,-1.7313606695,0.2402831296\O,0,
 -4.0388430603,0.7587263112,-0.9157077894\C,0,-1.6316482467,2.842378209
 3,1.0840442453\C,0,-1.0438187483,-2.621546233,-0.8337725627\O,0,-1.553
 3305817,-2.3528036701,1.5300118339\C,0,2.9153993026,0.0780189667,0.227
 7923146\C,0,3.3540802566,0.5838174903,1.60128226\O,0,3.7645886183,0.73
 28468691,-0.7395559071\C,0,3.227728412,-1.4289478887,0.1140209589\O,0,
 3.0413176384,-1.9177337477,-1.2195810909\H,0,0.4109188182,0.2453009413
 ,1.8020529146\H,0,0.7599568165,-1.3053884922,1.0756268018\H,0,1.257632
 5375,0.0208809356,-1.123292087\H,0,2.0412470043,2.3960394391,-0.670683
 0896\H,0,1.1687406537,2.3482263003,0.8515503295\H,0,-0.0797901464,1.93
 4049093,-1.9217364457\H,0,-0.0168779239,3.4714170296,-1.074212586\H,0,
 -2.2094130089,2.510741484,-0.9417534613\H,0,-3.7812100795,-1.507209436
 2,0.781473589\H,0,-3.5804125787,-1.9492593622,-0.9216057177\H,0,-0.958
 3738385,2.459343458,1.8585393057\H,0,-2.6587852819,2.7298016917,1.4506
 586173\H,0,-1.4332535389,3.9147794407,0.9635522548\H,0,0.0165312377,-2
 .7949132901,-0.6204504242\H,0,-1.5489511763,-3.5954721647,-0.858344545
 6\H,0,-1.1337333937,-2.1686753701,-1.8270796336\H,0,-1.8576660708,-3.2
 725601989,1.4421752506\H,0,4.4040924209,0.3263822626,1.7809803136\H,0,
 2.7521076478,0.1384493051,2.4001806103\H,0,3.2599310837,1.6721951169,1
 .6679127067\H,0,3.6645710997,0.216737114,-1.5614182054\H,0,4.291853793
 1,-1.5668731377,0.3306719001\H,0,2.659586038,-2.0277219425,0.834181293
 \H,0,2.0888631338,-2.0421313642,-1.3653954672\\Version=ES64L-G09RevD.0
 1\State=1-A\HF=-887.0189905\RMSD=3.231e-09\Dipole=0.5140425,-1.9660438
 ,0.631331\Quadrupole=-21.574254,15.5637687,6.0104852,9.2679487,0.90755
 36,2.3057033\PG=C01 [X(C15H24O4)]\\@


 YOU CAN LEAD A BOY TO COLLEGE....
 BUT YOU CANNOT MAKE HIM THINK....
           ELBERT HUBBARD
 Job cpu time:       0 days  1 hours  8 minutes 18.6 seconds.
 File lengths (MBytes):  RWF=    324 Int=      0 D2E=      0 Chk=    483 Scr=      1
 Normal termination of Gaussian 09 at Thu Jan 25 17:59:33 2024.
