# Supplementary material for: New patchoulol- and guaiane-type sesquiterpenoids from Sanguisorba officinalis with anti-melanogenic activity
Source: Nat Prod Bioprospect. 2026 May 12;16(1):63. doi: 10.1007/s13659-026-00616-0 (PMC13161421; doi:10.1007/s13659-026-00616-0)
Supplement: Supplementary file 2 — Additional file 2. It includes the calculated NMR data of compound 11. [file 13659_2026_616_MOESM2_ESM.zip › New folder/11S-nmr-47.log]

 Entering Gaussian System, Link 0=/gpfs/home/zhengshan/software/Gaussian/g09/g09
 Input=DY-202A-7R_47-2.gjf
 Output=DY-202A-7R_47-2.log
 Initial command:
 /gpfs/home/zhengshan/software/Gaussian/g09/l1.exe "/gpfs/home/zhengshan/software/Gaussian/g09/scratch/zhengshan/%J/Gau-218818.inp" -scrdir="/gpfs/home/zhengshan/software/Gaussian/g09/scratch/zhengshan/%J/"
 Entering Link 1 = /gpfs/home/zhengshan/software/Gaussian/g09/l1.exe PID=    218819.
  
 Copyright (c) 1988,1990,1992,1993,1995,1998,2003,2009,2013,
            Gaussian, Inc.  All Rights Reserved.
  
 This is part of the Gaussian(R) 09 program.  It is based on
 the Gaussian(R) 03 system (copyright 2003, Gaussian, Inc.),
 the Gaussian(R) 98 system (copyright 1998, Gaussian, Inc.),
 the Gaussian(R) 94 system (copyright 1995, Gaussian, Inc.),
 the Gaussian 92(TM) system (copyright 1992, Gaussian, Inc.),
 the Gaussian 90(TM) system (copyright 1990, Gaussian, Inc.),
 the Gaussian 88(TM) system (copyright 1988, Gaussian, Inc.),
 the Gaussian 86(TM) system (copyright 1986, Carnegie Mellon
 University), and the Gaussian 82(TM) system (copyright 1983,
 Carnegie Mellon University). Gaussian is a federally registered
 trademark of Gaussian, Inc.
  
 This software contains proprietary and confidential information,
 including trade secrets, belonging to Gaussian, Inc.
  
 This software is provided under written license and may be
 used, copied, transmitted, or stored only in accord with that
 written license.
  
 The following legend is applicable only to US Government
 contracts under FAR:
  
                    RESTRICTED RIGHTS LEGEND
  
 Use, reproduction and disclosure by the US Government is
 subject to restrictions as set forth in subparagraphs (a)
 and (c) of the Commercial Computer Software - Restricted
 Rights clause in FAR 52.227-19.
  
 Gaussian, Inc.
 340 Quinnipiac St., Bldg. 40, Wallingford CT 06492
  
  
 ---------------------------------------------------------------
 Warning -- This program may not be used in any manner that
 competes with the business of Gaussian, Inc. or will provide
 assistance to any competitor of Gaussian, Inc.  The licensee
 of this program is prohibited from giving any competitor of
 Gaussian, Inc. access to this program.  By using this program,
 the user acknowledges that Gaussian, Inc. is engaged in the
 business of creating and licensing software in the field of
 computational chemistry and represents and warrants to the
 licensee that it is not a competitor of Gaussian, Inc. and that
 it will not use this program in any manner prohibited above.
 ---------------------------------------------------------------
  

 Cite this work as:
 Gaussian 09, Revision D.01,
 M. J. Frisch, G. W. Trucks, H. B. Schlegel, G. E. Scuseria, 
 M. A. Robb, J. R. Cheeseman, G. Scalmani, V. Barone, B. Mennucci, 
 G. A. Petersson, H. Nakatsuji, M. Caricato, X. Li, H. P. Hratchian, 
 A. F. Izmaylov, J. Bloino, G. Zheng, J. L. Sonnenberg, M. Hada, 
 M. Ehara, K. Toyota, R. Fukuda, J. Hasegawa, M. Ishida, T. Nakajima, 
 Y. Honda, O. Kitao, H. Nakai, T. Vreven, J. A. Montgomery, Jr., 
 J. E. Peralta, F. Ogliaro, M. Bearpark, J. J. Heyd, E. Brothers, 
 K. N. Kudin, V. N. Staroverov, T. Keith, R. Kobayashi, J. Normand, 
 K. Raghavachari, A. Rendell, J. C. Burant, S. S. Iyengar, J. Tomasi, 
 M. Cossi, N. Rega, J. M. Millam, M. Klene, J. E. Knox, J. B. Cross, 
 V. Bakken, C. Adamo, J. Jaramillo, R. Gomperts, R. E. Stratmann, 
 O. Yazyev, A. J. Austin, R. Cammi, C. Pomelli, J. W. Ochterski, 
 R. L. Martin, K. Morokuma, V. G. Zakrzewski, G. A. Voth, 
 P. Salvador, J. J. Dannenberg, S. Dapprich, A. D. Daniels, 
 O. Farkas, J. B. Foresman, J. V. Ortiz, J. Cioslowski, 
 and D. J. Fox, Gaussian, Inc., Wallingford CT, 2013.
 
 ******************************************
 Gaussian 09:  ES64L-G09RevD.01 24-Apr-2013
                25-Jan-2024 
 ******************************************
 %chk=DY-202A-7R_47.chk
 %mem=16GB
 %nprocshared=4
 Will use up to    4 processors via shared memory.
 ----------------------------------------------------------------------
 # nmr=giao mpw1pw91/6-311+g(d,p) scrf(smd,solvent=methanol,read) guess
 =read geom=check
 ----------------------------------------------------------------------
 1/29=2,38=1,40=2/1;
 2/12=2,40=1/2;
 3/5=4,6=6,7=111,11=2,14=-4,16=1,25=1,30=1,70=32203,72=3,74=-7,116=-2/1,2,8,3;
 4/5=1/1;
 5/5=2,38=6,53=3/2;
 8/6=1,10=90,11=11/1;
 10/13=100,45=16/2;
 6/7=2,8=2,9=2,10=2,28=1/1;
 99/9=1/99;
 ---------------
 NMR calculation
 ---------------
 Structure from the checkpoint file:  "DY-202A-7R_47.chk"
 Charge =  0 Multiplicity = 1
 Redundant internal coordinates found in file.
 C,0,1.5164609332,0.7244872374,0.2561871946
 C,0,0.8894385879,-0.4356070433,0.5799805376
 C,0,-0.2869295195,-0.6171349089,1.497845887
 C,0,-1.5949052001,0.1093783549,1.0815576511
 C,0,-1.3414218625,1.601398708,0.7266618953
 C,0,-0.1524142979,2.2614279902,1.4561258976
 C,0,1.1941230931,2.1415284557,0.6959244306
 C,0,2.6810096741,0.3995633125,-0.5939612318
 C,0,2.5621741904,-1.0471309012,-1.0395441982
 C,0,1.5532121181,-1.6645957261,-0.0466722667
 O,0,3.6154695667,1.1493988654,-0.8827097544
 C,0,1.2204282974,3.1228748883,-0.4974186693
 C,0,2.2615030285,-2.525976206,1.0073719548
 O,0,0.5816212233,-2.5144319461,-0.6686831855
 C,0,-2.4080234265,-0.6630108783,-0.0077039303
 C,0,-2.8002411254,-2.0677145274,0.4602011258
 O,0,-1.6256719358,-0.8620713664,-1.2105865389
 C,0,-3.7104277275,0.0853622917,-0.4063212916
 O,0,-3.500010267,1.1454488686,-1.3437648509
 H,0,-0.4789157317,-1.6828205158,1.6330097635
 H,0,-0.0026987201,-0.2456040377,2.4891237897
 H,0,-2.2328425422,0.0908838825,1.9756146931
 H,0,-2.2566356712,2.1645371736,0.9396944109
 H,0,-1.1792019494,1.7113022043,-0.3498504471
 H,0,-0.0544557333,1.8676062226,2.4741358104
 H,0,-0.358476621,3.3324872606,1.5735277651
 H,0,1.9966560133,2.462094773,1.378146102
 H,0,2.1391507534,-1.0634186628,-2.0519199488
 H,0,3.5365954795,-1.5439601795,-1.0730281398
 H,0,0.4493186602,2.8823437167,-1.2389459908
 H,0,2.1877377156,3.1081621326,-1.0043026877
 H,0,1.0385063012,4.1442233269,-0.142475091
 H,0,1.5650565427,-2.8401249184,1.7918907936
 H,0,2.6660100359,-3.4256507391,0.5292642203
 H,0,3.0880189348,-1.9783738304,1.4725751328
 H,0,-0.13197655,-1.9424615141,-1.0315969365
 H,0,-3.4181107459,-2.5563907164,-0.3009287752
 H,0,-3.3763024389,-2.0193984843,1.3908284261
 H,0,-1.92360088,-2.698303527,0.6268223375
 H,0,-1.4843052451,0.0117135529,-1.6164325572
 H,0,-4.4218952432,-0.6348515572,-0.8276090523
 H,0,-4.1698112656,0.5287676117,0.4830550887
 H,0,-3.5046164496,0.7521413564,-2.2314893641
 Recover connectivity data from disk.
                          Input orientation:                          
 ---------------------------------------------------------------------
 Center     Atomic      Atomic             Coordinates (Angstroms)
 Number     Number       Type             X           Y           Z
 ---------------------------------------------------------------------
      1          6           0        1.516461    0.724487    0.256187
      2          6           0        0.889439   -0.435607    0.579981
      3          6           0       -0.286930   -0.617135    1.497846
      4          6           0       -1.594905    0.109378    1.081558
      5          6           0       -1.341422    1.601399    0.726662
      6          6           0       -0.152414    2.261428    1.456126
      7          6           0        1.194123    2.141528    0.695924
      8          6           0        2.681010    0.399563   -0.593961
      9          6           0        2.562174   -1.047131   -1.039544
     10          6           0        1.553212   -1.664596   -0.046672
     11          8           0        3.615470    1.149399   -0.882710
     12          6           0        1.220428    3.122875   -0.497419
     13          6           0        2.261503   -2.525976    1.007372
     14          8           0        0.581621   -2.514432   -0.668683
     15          6           0       -2.408023   -0.663011   -0.007704
     16          6           0       -2.800241   -2.067715    0.460201
     17          8           0       -1.625672   -0.862071   -1.210587
     18          6           0       -3.710428    0.085362   -0.406321
     19          8           0       -3.500010    1.145449   -1.343765
     20          1           0       -0.478916   -1.682821    1.633010
     21          1           0       -0.002699   -0.245604    2.489124
     22          1           0       -2.232843    0.090884    1.975615
     23          1           0       -2.256636    2.164537    0.939694
     24          1           0       -1.179202    1.711302   -0.349850
     25          1           0       -0.054456    1.867606    2.474136
     26          1           0       -0.358477    3.332487    1.573528
     27          1           0        1.996656    2.462095    1.378146
     28          1           0        2.139151   -1.063419   -2.051920
     29          1           0        3.536595   -1.543960   -1.073028
     30          1           0        0.449319    2.882344   -1.238946
     31          1           0        2.187738    3.108162   -1.004303
     32          1           0        1.038506    4.144223   -0.142475
     33          1           0        1.565057   -2.840125    1.791891
     34          1           0        2.666010   -3.425651    0.529264
     35          1           0        3.088019   -1.978374    1.472575
     36          1           0       -0.131977   -1.942462   -1.031597
     37          1           0       -3.418111   -2.556391   -0.300929
     38          1           0       -3.376302   -2.019398    1.390828
     39          1           0       -1.923601   -2.698304    0.626822
     40          1           0       -1.484305    0.011714   -1.616433
     41          1           0       -4.421895   -0.634852   -0.827609
     42          1           0       -4.169811    0.528768    0.483055
     43          1           0       -3.504616    0.752141   -2.231489
 ---------------------------------------------------------------------
                    Distance matrix (angstroms):
                    1          2          3          4          5
     1  C    0.000000
     2  C    1.357873   0.000000
     3  C    2.567856   1.503087   0.000000
     4  C    3.277224   2.592403   1.553035   0.000000
     5  C    3.026188   3.024508   2.574601   1.554455   0.000000
     6  C    2.566551   3.021107   2.882006   2.617709   1.543209
     7  C    1.518314   2.597673   3.232154   3.472323   2.592619
     8  C    1.478006   2.298995   3.770676   4.601632   4.400955
     9  C    2.431269   2.407253   3.839354   4.808107   5.037088
    10  C    2.408483   1.530915   2.620846   3.785569   4.432118
    11  O    2.425587   3.476054   4.900654   5.664627   5.231171
    12  C    2.531367   3.732712   4.498987   4.415929   3.221233
    13  C    3.418315   2.536704   3.221606   4.671454   5.485899
    14  O    3.495698   2.444468   3.007983   3.832100   4.752383
    15  C    4.170895   3.357133   2.601504   1.563406   2.608540
    16  C    5.145088   4.036317   3.081821   2.564888   3.957467
    17  O    3.813344   3.116694   3.031144   2.489696   3.146810
    18  C    5.307331   4.733178   3.979911   2.586464   3.032195
    19  O    5.282238   5.046563   4.637385   3.253468   3.025568
    20  H    3.416475   2.129978   1.091244   2.182088   3.514467
    21  H    2.869657   2.115854   1.096109   2.154617   2.882685
    22  H    4.173148   3.460293   2.125119   1.098474   2.153176
    23  H    4.095996   4.097307   3.453835   2.163721   1.095502
    24  H    2.933885   3.122992   3.103506   2.188127   1.094200
    25  H    2.948524   3.127867   2.679762   2.720960   2.186507
    26  H    3.471663   4.091817   3.950995   3.487007   2.163338
    27  H    2.123360   3.203073   3.835459   4.303783   3.508275
    28  H    2.985249   2.980407   4.322716   5.013712   5.190005
    29  H    3.315661   3.311846   4.699760   5.805865   6.076777
    30  H    2.833824   3.809330   4.503159   4.153664   2.951472
    31  H    2.778732   4.093145   5.124701   5.258508   4.209696
    32  H    3.475912   4.638859   5.207491   4.971226   3.589626
    33  H    3.881650   2.776129   2.908264   4.380582   5.413821
    34  H    4.315053   3.478382   4.188766   5.563889   6.431928
    35  H    3.354825   2.830302   3.639215   5.142118   5.743788
    36  H    3.389447   2.431272   2.859822   3.288712   4.136808
    37  H    5.951851   4.881466   4.098853   3.513072   4.759810
    38  H    5.723238   4.621949   3.394410   2.792976   4.206189
    39  H    4.866918   3.610427   2.787228   2.863198   4.340085
    40  H    3.608233   3.264810   3.395275   2.702022   2.835067
    41  H    6.187608   5.498297   4.744048   3.491514   4.111677
    42  H    5.694161   5.151254   4.173687   2.676609   3.034744
    43  H    5.603616   5.350031   5.112374   3.877683   3.761822
                    6          7          8          9         10
     6  C    0.000000
     7  C    1.550950   0.000000
     8  C    3.962031   2.628513   0.000000
     9  C    4.954182   3.879557   1.518417   0.000000
    10  C    4.536654   3.894480   2.414996   1.544365   0.000000
    11  O    4.572058   3.056031   1.232414   2.441059   3.587538
    12  C    2.538331   1.545251   3.091770   4.413970   4.820144
    13  C    5.380299   4.798114   3.361404   2.543079   1.534491
    14  O    5.278490   4.890325   3.592267   2.492609   1.432867
    15  C    3.972771   4.619090   5.231732   5.090688   4.086083
    16  C    5.171492   5.807602   6.102690   5.660947   4.401361
    17  O    4.363266   4.539564   4.529841   4.195421   3.479087
    18  C    4.567650   5.431149   6.401906   6.405392   5.558561
    19  O    4.504575   5.214153   6.270850   6.453684   5.925695
    20  H    3.961690   4.278181   4.390997   4.098155   2.636514
    21  H    2.715642   3.216574   4.138109   4.435371   3.296158
    22  H    3.051117   4.193667   5.553733   5.777408   4.637409
    23  H    2.168833   3.459435   5.463293   6.119896   5.490912
    24  H    2.149065   2.628956   4.084297   4.699205   4.353698
    25  H    1.095918   2.189981   4.364761   5.261976   4.627691
    26  H    1.097002   2.144560   4.747476   5.877023   5.590209
    27  H    2.159827   1.101021   2.934550   4.298802   4.388203
    28  H    5.349043   4.326131   2.135315   1.097323   2.173880
    29  H    5.872512   4.711602   2.176882   1.094284   2.236463
    30  H    2.830377   2.201650   3.400095   4.465948   4.828536
    31  H    3.499568   2.193724   2.783560   4.172278   4.909063
    32  H    2.742031   2.176676   4.113895   5.484201   5.832365
    33  H    5.393356   5.114255   4.175311   3.496583   2.182275
    34  H    6.414472   5.760878   3.986743   2.851192   2.161328
    35  H    5.336347   4.600394   3.176604   2.730287   2.182247
    36  H    4.884861   4.628374   3.686393   2.839037   1.971585
    37  H    6.079753   6.658593   6.784011   6.211862   5.057074
    38  H    5.359402   6.219726   6.817756   6.489801   5.147078
    39  H    5.331396   5.757513   5.682388   5.062146   3.689224
    40  H    4.034323   4.130022   4.306475   4.222315   3.807975
    41  H    5.642016   6.447411   7.181634   6.999437   6.113276
    42  H    4.482015   5.605185   6.936166   7.079646   6.151784
    43  H    5.207083   5.707740   6.408415   6.439259   6.016284
                   11         12         13         14         15
    11  O    0.000000
    12  C    3.127184   0.000000
    13  C    4.349025   5.937824   0.000000
    14  O    4.761691   5.675970   2.373035   0.000000
    15  C    6.350821   5.266727   5.128888   3.578076   0.000000
    16  C    7.301683   6.635137   5.111815   3.593178   1.531653
    17  O    5.623440   4.948605   4.774730   2.810000   1.448663
    18  C    7.418079   5.792074   6.669451   5.024883   1.554096
    19  O    7.130403   5.187394   7.225112   5.523602   2.499604
    20  H    5.578020   5.524600   2.934660   2.667228   2.730093
    21  H    5.138719   4.664989   3.538686   3.932017   3.491986
    22  H    6.594940   5.218615   5.290047   4.658453   2.128990
    23  H    6.231636   3.882484   6.512993   5.703975   2.985885
    24  H    4.856804   2.787927   5.624503   4.589007   2.695260
    25  H    5.025195   3.468597   5.178670   5.429932   4.254742
    26  H    5.156668   2.612604   6.442548   6.332279   4.760771
    27  H    3.074930   2.134690   5.008839   5.563960   5.575667
    28  H    2.905707   4.559120   3.393127   2.538638   5.001594
    29  H    2.701227   5.241689   2.630262   3.136428   6.103235
    30  H    3.626915   1.096507   6.130243   5.428434   4.716980
    31  H    2.426923   1.092170   5.982958   5.857117   6.027933
    32  H    4.019659   1.096464   6.878185   6.695023   5.916606
    33  H    5.222450   6.396645   1.095079   2.669765   4.874806
    34  H    4.881211   6.784318   1.096188   2.571006   5.802269
    35  H    3.950764   5.778539   1.095176   3.339817   5.841908
    36  H    4.860568   5.269913   3.197910   0.983910   2.804593
    37  H    7.971361   7.335442   5.828429   4.016822   2.165905
    38  H    8.005943   7.151111   5.673492   4.489076   2.175602
    39  H    6.911208   6.710809   4.205902   2.826355   2.186254
    40  H    5.276398   4.271662   5.230229   3.398190   1.973960
    41  H    8.233214   6.787146   7.184102   5.347266   2.174561
    42  H    7.928499   6.061799   7.139200   5.758791   2.182906
    43  H    7.257592   5.563580   7.381356   5.459872   2.854889
                   16         17         18         19         20
    16  C    0.000000
    17  O    2.371649   0.000000
    18  C    2.492998   2.427072   0.000000
    19  O    3.750785   2.749731   1.430685   0.000000
    20  H    2.629102   3.174070   4.210465   5.097775   0.000000
    21  H    3.906771   4.086800   4.715972   5.371895   1.739340
    22  H    2.697771   3.380630   2.803018   3.706225   2.517869
    23  H    4.293876   3.765924   2.871975   2.792617   4.294547
    24  H    4.191052   2.749992   3.008982   2.587317   3.992769
    25  H    5.204039   4.847374   4.983930   5.193238   3.673308
    26  H    6.030248   5.191474   5.069438   4.812792   5.017106
    27  H    6.661232   5.556337   6.434593   6.273412   4.834639
    28  H    5.631781   3.862936   6.184275   6.097599   4.562525
    29  H    6.540689   5.208925   7.457784   7.537907   4.844198
    30  H    6.160342   4.281009   5.081325   4.315668   5.472703
    31  H    7.335830   5.508847   6.654567   6.026438   6.084404
    32  H    7.327167   5.770762   6.252707   5.570806   6.277687
    33  H    4.628805   4.807111   6.420385   7.167429   2.354234
    34  H    5.632820   5.293161   7.339039   7.900822   3.761153
    35  H    5.975323   5.537542   7.349023   7.816148   3.582752
    36  H    3.059540   1.852136   4.160331   4.579988   2.699613
    37  H    1.095393   2.628884   2.659965   3.846795   3.625205
    38  H    1.095558   3.342375   2.787724   4.184443   2.926907
    39  H    1.092659   2.614686   3.465391   4.598121   2.032421
    40  H    3.219956   0.973753   2.534840   2.328684   3.800149
    41  H    2.518196   2.831460   1.096530   2.070207   4.764449
    42  H    2.935637   3.357901   1.094820   2.041127   4.453788
    43  H    3.961430   2.679246   1.954019   0.970962   5.478892
                   21         22         23         24         25
    21  H    0.000000
    22  H    2.313106   0.000000
    23  H    3.645510   2.318132   0.000000
    24  H    3.643270   3.023856   1.740463   0.000000
    25  H    2.113897   2.854932   2.700421   3.043745   0.000000
    26  H    3.710476   3.766021   2.317080   2.645981   1.746253
    27  H    3.544478   4.885516   4.286172   3.692660   2.400348
    28  H    5.086985   6.055392   6.220321   4.648396   5.821340
    29  H    5.186642   6.727061   7.166975   5.775679   6.092356
    30  H    4.887421   5.031862   3.547381   2.194062   3.882069
    31  H    5.315053   6.125798   4.941863   3.703486   4.320410
    32  H    5.223026   5.622952   3.993521   3.298536   3.636510
    33  H    3.110551   4.800896   6.354385   5.730052   5.025038
    34  H    4.590834   6.201347   7.459966   6.476634   6.261152
    35  H    3.686244   5.731182   6.783289   5.928247   5.066541
    36  H    3.910436   4.194217   5.026689   3.861534   5.178107
    37  H    4.978872   3.687218   5.017502   4.819576   6.211836
    38  H    3.966586   2.470378   4.354594   4.666406   5.226569
    39  H    3.629568   3.113589   4.884263   4.577406   5.268188
    40  H    4.372295   3.670065   3.430004   2.141476   4.713975
    41  H    5.539091   3.629973   3.955792   4.030850   6.019829
    42  H    4.689221   2.484215   2.558223   3.322027   4.763721
    43  H    5.961804   4.444592   3.689000   3.141354   5.940604
                   26         27         28         29         30
    26  H    0.000000
    27  H    2.518414   0.000000
    28  H    6.221415   4.920864   0.000000
    29  H    6.779055   4.942484   1.772569   0.000000
    30  H    2.960603   3.069207   4.368695   5.399164   0.000000
    31  H    3.630253   2.475879   4.301389   4.844211   1.768658
    32  H    2.356935   2.461686   5.654815   6.281864   1.772493
    33  H    6.469065   5.335822   4.273307   3.711438   6.570958
    34  H    7.477328   5.986166   3.538394   2.620309   6.916002
    35  H    6.331964   4.573593   3.762919   2.621075   6.159680
    36  H    5.887534   5.453261   2.640416   3.690385   4.864118
    37  H    6.895929   7.571274   6.014823   7.070296   6.739193
    38  H    6.146815   6.996615   6.571654   7.354236   6.751160
    39  H    6.302087   6.524003   5.133659   5.834016   6.344719
    40  H    4.740345   5.204706   3.804601   5.284397   3.481654
    41  H    6.165761   7.460176   6.688044   8.014005   6.022341
    42  H    4.855538   6.524129   6.983134   8.130578   5.462689
    43  H    5.570865   6.798339   5.931325   7.496184   4.599620
                   31         32         33         34         35
    31  H    0.000000
    32  H    1.771130   0.000000
    33  H    6.602162   7.266371   0.000000
    34  H    6.728394   7.771936   1.774589   0.000000
    35  H    5.728724   6.655455   1.778761   1.778352   0.000000
    36  H    5.557933   6.261653   3.414353   3.530562   4.079282
    37  H    8.000464   8.048899   5.412241   6.201722   6.768245
    38  H    7.936440   7.735101   5.025084   6.263336   6.464968
    39  H    7.299227   7.495737   3.680792   4.647911   5.133218
    40  H    4.842169   5.061103   5.389644   5.800397   5.865881
    41  H    7.597935   7.288686   6.896999   7.737446   7.968357
    42  H    7.020252   6.370980   6.778731   7.897342   7.742158
    43  H    6.281697   6.042364   7.402266   7.946845   8.039816
                   36         37         38         39         40
    36  H    0.000000
    37  H    3.421909   0.000000
    38  H    4.049656   1.775430   0.000000
    39  H    2.555694   1.764772   1.776220   0.000000
    40  H    2.447371   3.473516   4.092516   3.545330   0.000000
    41  H    4.489416   2.230984   2.816327   3.551715   3.109618
    42  H    4.970438   3.270762   2.819017   3.934478   3.447773
    43  H    4.480550   3.831570   4.562793   4.751329   2.237898
                   41         42         43
    41  H    0.000000
    42  H    1.770705   0.000000
    43  H    2.176242   2.803771   0.000000
 Stoichiometry    C15H24O4
 Framework group  C1[X(C15H24O4)]
 Deg. of freedom   123
 Full point group                 C1      NOp   1
 Largest Abelian subgroup         C1      NOp   1
 Largest concise Abelian subgroup C1      NOp   1
                         Standard orientation:                         
 ---------------------------------------------------------------------
 Center     Atomic      Atomic             Coordinates (Angstroms)
 Number     Number       Type             X           Y           Z
 ---------------------------------------------------------------------
      1          6           0        1.602463    0.657012    0.213249
      2          6           0        0.927396   -0.472565    0.548149
      3          6           0       -0.254229   -0.595935    1.468918
      4          6           0       -1.530910    0.181544    1.047576
      5          6           0       -1.215048    1.658270    0.679008
      6          6           0        0.001912    2.273867    1.401189
      7          6           0        1.341034    2.090296    0.640597
      8          6           0        2.750949    0.275509   -0.635242
      9          6           0        2.570337   -1.168779   -1.067677
     10          6           0        1.537633   -1.734095   -0.068176
     11          8           0        3.715870    0.982511   -0.931755
     12          6           0        1.407060    3.058956   -0.561543
     13          6           0        2.210412   -2.615238    0.992775
     14          8           0        0.530024   -2.547564   -0.681445
     15          6           0       -2.377609   -0.565431   -0.033797
     16          6           0       -2.828217   -1.948040    0.447145
     17          8           0       -1.606178   -0.808160   -1.235713
     18          6           0       -3.647772    0.233810   -0.437671
     19          8           0       -3.394084    1.275628   -1.384834
     20          1           0       -0.490936   -1.651290    1.613864
     21          1           0        0.046948   -0.227932    2.456501
     22          1           0       -2.167723    0.198052    1.942473
     23          1           0       -2.105293    2.261522    0.887992
     24          1           0       -1.049929    1.751592   -0.398628
     25          1           0        0.084637    1.885357    2.422586
     26          1           0       -0.158468    3.353694    1.509193
     27          1           0        2.157430    2.382685    1.319017
     28          1           0        2.145493   -1.176186   -2.079394
     29          1           0        3.522811   -1.706687   -1.097781
     30          1           0        0.625357    2.844668   -1.300021
     31          1           0        2.372123    2.998787   -1.069351
     32          1           0        1.269050    4.090218   -0.215587
     33          1           0        1.502468   -2.892609    1.780860
     34          1           0        2.575773   -3.535460    0.522319
     35          1           0        3.060054   -2.098978    1.452120
     36          1           0       -0.159272   -1.949165   -1.048688
     37          1           0       -3.467347   -2.416902   -0.308875
     38          1           0       -3.400328   -1.867077    1.377942
     39          1           0       -1.978798   -2.613657    0.618449
     40          1           0       -1.428569    0.055200   -1.649550
     41          1           0       -4.389707   -0.459376   -0.851679
     42          1           0       -4.086653    0.704186    0.448197
     43          1           0       -3.416654    0.874957   -2.268984
 ---------------------------------------------------------------------
 Rotational constants (GHZ):      0.5194168      0.3275701      0.2487914
 Standard basis: 6-311+G(d,p) (5D, 7F)
 There are   581 symmetry adapted cartesian basis functions of A   symmetry.
 There are   562 symmetry adapted basis functions of A   symmetry.
   562 basis functions,   876 primitive gaussians,   581 cartesian basis functions
    73 alpha electrons       73 beta electrons
       nuclear repulsion energy      1649.1783060143 Hartrees.
 NAtoms=   43 NActive=   43 NUniq=   43 SFac= 1.00D+00 NAtFMM=   60 NAOKFM=F Big=F
 Integral buffers will be    131072 words long.
 Raffenetti 2 integral format.
 Two-electron integral symmetry is turned on.
 Using the following non-standard input for PCM:
 --- end of non-standard input.
 ------------------------------------------------------------------------------
 Polarizable Continuum Model (PCM)
 =================================
 Model                : PCM (using non-symmetric T matrix).
 Atomic radii         : SMD-Coulomb.
 Polarization charges : Total charges.
 Charge compensation  : None.
 Solution method      : On-the-fly selection.
 Cavity type          : VdW (van der Waals Surface) (Alpha=1.000).
 Cavity algorithm     : GePol (No added spheres)
                        Default sphere list used, NSphG=   43.
                        Lebedev-Laikov grids with approx.  5.0 points / Ang**2.
                        Smoothing algorithm: Karplus/York (Gamma=1.0000).
                        Polarization charges: spherical gaussians, with
                                              point-specific exponents (IZeta= 3).
                        Self-potential: point-specific (ISelfS= 7).
                        Self-field    : sphere-specific E.n sum rule (ISelfD= 2).
 Solvent              : Methanol, Eps=  32.613000 Eps(inf)=   1.765709
 ------------------------------------------------------------------------------
 ------------------------------------------------------------------------------
 Atomic radii for non-electrostatic terms: SMD-CDS.
 ------------------------------------------------------------------------------
 Nuclear repulsion after PCM non-electrostatic terms =     1649.1793265908 Hartrees.
 One-electron integrals computed using PRISM.
 NBasis=   562 RedAO= T EigKep=  1.77D-06  NBF=   562
 NBsUse=   560 1.00D-06 EigRej=  9.36D-07 NBFU=   560
 Initial guess from the checkpoint file:  "DY-202A-7R_47.chk"
 B after Tr=     0.000000    0.000000    0.000000
         Rot=    1.000000    0.000000    0.000000    0.000000 Ang=   0.00 deg.
 Requested convergence on RMS density matrix=1.00D-08 within 128 cycles.
 Requested convergence on MAX density matrix=1.00D-06.
 Requested convergence on             energy=1.00D-06.
 No special actions if energy rises.
 Inv3:  Mode=1 IEnd=    20640387.
 Iteration    1 A*A^-1 deviation from unit magnitude is 6.00D-15 for   2591.
 Iteration    1 A*A^-1 deviation from orthogonality  is 4.58D-15 for   2584   2536.
 Iteration    1 A^-1*A deviation from unit magnitude is 6.22D-15 for   2615.
 Iteration    1 A^-1*A deviation from orthogonality  is 4.44D-12 for   2173   2165.
 Error on total polarization charges =  0.06926
 SCF Done:  E(RmPW1PW91) =  -887.012088764     A.U. after   13 cycles
            NFock= 13  Conv=0.46D-08     -V/T= 2.0048
 SMD-CDS (non-electrostatic) energy       (kcal/mol) =       0.64
 (included in total energy above)
 DoSCS=F DFT=T ScalE2(SS,OS)=  1.000000  1.000000
 Range of M.O.s used for correlation:     1   560
 NBasis=   562 NAE=    73 NBE=    73 NFC=     0 NFV=     0
 NROrb=    560 NOA=    73 NOB=    73 NVA=   487 NVB=   487

 **** Warning!!: The largest alpha MO coefficient is  0.10665268D+03

 NEqPCM:  Using equilibrium solvation (IEInf=0, Eps=  32.6130, EpsInf=   1.7657)
          Differentiating once with respect to magnetic field using GIAOs.
          Electric field/nuclear overlap derivatives assumed to be zero.
 FoFJK:  IHMeth= 1 ICntrl=    6127 DoSepK=F KAlg= 0 I1Cent=   0 FoldK=F
 IRaf=         1 NMat=   1 IRICut=       1 DoRegI=T DoRafI=F ISym2E= 0.
          There are     3 degrees of freedom in the 1st order CPHF.  IDoFFX=0 NUNeed=     3.
      3 vectors produced by pass  0 Test12= 1.19D-12 3.33D-08 XBig12= 2.31D+02 1.54D+00.
 AX will form     3 AO Fock derivatives at one time.
      3 vectors produced by pass  1 Test12= 1.19D-12 3.33D-08 XBig12= 5.37D-01 2.56D-01.
      3 vectors produced by pass  2 Test12= 1.19D-12 3.33D-08 XBig12= 5.03D-03 4.57D-02.
      3 vectors produced by pass  3 Test12= 1.19D-12 3.33D-08 XBig12= 3.90D-05 2.00D-03.
      3 vectors produced by pass  4 Test12= 1.19D-12 3.33D-08 XBig12= 2.04D-07 1.30D-04.
      3 vectors produced by pass  5 Test12= 1.19D-12 3.33D-08 XBig12= 9.39D-10 9.12D-06.
      3 vectors produced by pass  6 Test12= 1.19D-12 3.33D-08 XBig12= 3.98D-12 5.68D-07.
 InvSVY:  IOpt=1 It=  1 EMax= 1.78D-15
 Solved reduced A of dimension    21 with     3 vectors.
 Calculating GIAO nuclear magnetic shielding tensors.
 SCF GIAO Magnetic shielding tensor (ppm):
      1  C    Isotropic =    39.5267   Anisotropy =   139.0570
   XX=    27.2374   YX=    14.1834   ZX=    75.3368
   XY=    12.3229   YY=    15.1640   ZY=   -28.4863
   XZ=    73.0864   YZ=   -31.0052   ZZ=    76.1786
   Eigenvalues:   -40.9747    27.3234   132.2314
      2  C    Isotropic =    -5.3409   Anisotropy =   199.6776
   XX=   -18.9642   YX=     5.1620   ZX=   120.0075
   XY=    18.4521   YY=   -48.3416   ZY=   -32.4745
   XZ=    84.6053   YZ=   -44.1633   ZZ=    51.2830
   Eigenvalues:  -109.3757   -34.4246   127.7775
      3  C    Isotropic =   161.0886   Anisotropy =    19.3963
   XX=   172.7001   YX=    -5.0125   ZX=     1.3749
   XY=    -5.3605   YY=   149.9821   ZY=    -5.2574
   XZ=    -1.3191   YZ=    -8.5270   ZZ=   160.5836
   Eigenvalues:   145.7792   163.4671   174.0195
      4  C    Isotropic =   133.4382   Anisotropy =    26.6191
   XX=   141.2459   YX=     3.0222   ZX=    10.4102
   XY=     8.8343   YY=   134.8685   ZY=    11.5596
   XZ=     9.6057   YZ=     5.8983   ZZ=   124.2002
   Eigenvalues:   117.5310   131.5993   151.1843
      5  C    Isotropic =   164.4217   Anisotropy =    17.9937
   XX=   169.8220   YX=     3.7791   ZX=    10.8356
   XY=     2.3187   YY=   170.2582   ZY=     2.5059
   XZ=     7.6202   YZ=     2.9660   ZZ=   153.1848
   Eigenvalues:   149.0025   167.8450   176.4174
      6  C    Isotropic =   157.0236   Anisotropy =    16.3517
   XX=   162.3365   YX=     3.6773   ZX=   -10.2277
   XY=     3.3160   YY=   158.9386   ZY=     0.4527
   XZ=    -7.5786   YZ=     0.3319   ZZ=   149.7957
   Eigenvalues:   144.8956   158.2504   167.9247
      7  C    Isotropic =   151.6119   Anisotropy =     8.7859
   XX=   153.7202   YX=    -1.9893   ZX=     0.9158
   XY=    -3.6814   YY=   154.0111   ZY=     0.7687
   XZ=    -4.3399   YZ=     3.7380   ZZ=   147.1045
   Eigenvalues:   146.3220   151.0446   157.4692
      8  C    Isotropic =   -31.4727   Anisotropy =   158.3584
   XX=   -47.1991   YX=   -14.9316   ZX=    59.1088
   XY=   -15.6533   YY=   -66.7447   ZY=   -47.9527
   XZ=    71.3088   YZ=   -39.7477   ZZ=    19.5257
   Eigenvalues:   -94.0514   -74.4662    74.0996
      9  C    Isotropic =   128.8644   Anisotropy =    33.6439
   XX=   118.8720   YX=    15.7074   ZX=   -14.4471
   XY=     5.5139   YY=   142.1459   ZY=    -8.3057
   XZ=    -5.1089   YZ=    -8.0294   ZZ=   125.5754
   Eigenvalues:   111.2364   124.0632   151.2937
     10  C    Isotropic =   106.2889   Anisotropy =    39.4986
   XX=   110.3324   YX=    18.2826   ZX=     4.0801
   XY=    13.5638   YY=   100.4446   ZY=    14.6530
   XZ=     9.9693   YZ=    18.4021   ZZ=   108.0897
   Eigenvalues:    84.0186   102.2268   132.6213
     11  O    Isotropic =  -172.7256   Anisotropy =   794.0046
   XX=  -346.2984   YX=  -256.9740   ZX=   308.7731
   XY=  -224.4724   YY=  -275.7234   ZY=  -113.0891
   XZ=   373.2518   YZ=   -91.6083   ZZ=   103.8450
   Eigenvalues:  -619.5430  -255.2446   356.6108
     12  C    Isotropic =   169.5971   Anisotropy =    30.2165
   XX=   153.5415   YX=    -3.8110   ZX=    -5.6694
   XY=    -3.9819   YY=   180.2079   ZY=   -11.8724
   XZ=    -9.5595   YZ=   -11.6186   ZZ=   175.0418
   Eigenvalues:   149.1914   169.8585   189.7414
     13  C    Isotropic =   161.3914   Anisotropy =    41.0176
   XX=   162.0815   YX=    -4.5452   ZX=    16.0879
   XY=    -6.2668   YY=   159.7635   ZY=   -18.3601
   XZ=    19.2134   YZ=   -14.9932   ZZ=   162.3290
   Eigenvalues:   139.9685   155.4692   188.7364
     14  O    Isotropic =   242.2358   Anisotropy =    69.1504
   XX=   262.3479   YX=     2.7521   ZX=    25.0460
   XY=   -15.1330   YY=   215.3768   ZY=   -11.2495
   XZ=    36.0350   YZ=    -5.6692   ZZ=   248.9828
   Eigenvalues:   213.3216   225.0498   288.3361
     15  C    Isotropic =   107.6976   Anisotropy =    45.3002
   XX=   109.5490   YX=    -1.1622   ZX=   -21.7285
   XY=    -0.4733   YY=    89.9603   ZY=     8.0098
   XZ=   -15.5496   YZ=    10.7809   ZZ=   123.5836
   Eigenvalues:    86.4722    98.7230   137.8978
     16  C    Isotropic =   163.2493   Anisotropy =    38.4479
   XX=   152.6289   YX=    15.0542   ZX=    -4.3668
   XY=    13.9901   YY=   179.3666   ZY=    -8.8883
   XZ=     1.0590   YZ=   -11.2168   ZZ=   157.7523
   Eigenvalues:   145.6040   155.2627   188.8812
     17  O    Isotropic =   278.0320   Anisotropy =    14.7878
   XX=   276.7384   YX=     4.2881   ZX=    -5.0332
   XY=   -10.3858   YY=   286.3316   ZY=     4.9359
   XZ=    -5.0453   YZ=   -14.1973   ZZ=   271.0261
   Eigenvalues:   266.5408   279.6647   287.8905
     18  C    Isotropic =   113.9933   Anisotropy =    50.1980
   XX=   114.4127   YX=    -2.3442   ZX=     2.6225
   XY=    -4.2161   YY=   126.2475   ZY=   -29.0488
   XZ=    -1.4941   YZ=   -32.9178   ZZ=   101.3196
   Eigenvalues:    80.3320   114.1892   147.4586
     19  O    Isotropic =   308.8271   Anisotropy =    24.5947
   XX=   298.5889   YX=    18.5852   ZX=     3.3067
   XY=    -3.4476   YY=   310.6363   ZY=     3.7192
   XZ=     4.9707   YZ=    13.0167   ZZ=   317.2560
   Eigenvalues:   294.9389   306.3188   325.2235
     20  H    Isotropic =    28.9714   Anisotropy =     5.0910
   XX=    29.1597   YX=    -1.0098   ZX=     0.0194
   XY=    -0.7313   YY=    31.4732   ZY=    -1.0635
   XZ=    -0.0627   YZ=    -2.9434   ZZ=    26.2815
   Eigenvalues:    25.5722    28.9767    32.3654
     21  H    Isotropic =    28.6295   Anisotropy =     7.5603
   XX=    25.7180   YX=    -0.0188   ZX=     3.0353
   XY=    -0.4332   YY=    27.1680   ZY=    -0.3171
   XZ=     1.3811   YZ=     1.6267   ZZ=    33.0026
   Eigenvalues:    25.0271    27.1917    33.6697
     22  H    Isotropic =    29.4091   Anisotropy =     6.0139
   XX=    30.0574   YX=     0.3497   ZX=    -3.5887
   XY=    -0.2796   YY=    27.8156   ZY=     0.5211
   XZ=    -2.7326   YZ=     0.9794   ZZ=    30.3543
   Eigenvalues:    26.7530    28.0560    33.4184
     23  H    Isotropic =    29.9982   Anisotropy =     9.1099
   XX=    33.8219   YX=    -2.9740   ZX=     0.2030
   XY=    -2.8792   YY=    32.1332   ZY=     2.3545
   XZ=     1.1411   YZ=     1.8815   ZZ=    24.0394
   Eigenvalues:    23.3308    30.5923    36.0714
     24  H    Isotropic =    29.8074   Anisotropy =     6.1198
   XX=    30.6831   YX=     3.5798   ZX=     2.3091
   XY=     3.8342   YY=    28.6583   ZY=    -1.0452
   XZ=     2.3408   YZ=    -1.5113   ZZ=    30.0807
   Eigenvalues:    24.7051    30.8299    33.8873
     25  H    Isotropic =    29.2822   Anisotropy =     6.4835
   XX=    26.3491   YX=     1.7692   ZX=     0.0056
   XY=     1.4241   YY=    27.9241   ZY=     0.5761
   XZ=     0.1601   YZ=     0.1907   ZZ=    33.5733
   Eigenvalues:    25.3541    28.8879    33.6045
     26  H    Isotropic =    30.2761   Anisotropy =    10.0866
   XX=    28.5929   YX=    -0.0523   ZX=    -1.3001
   XY=     0.2298   YY=    35.3985   ZY=     3.8403
   XZ=    -1.4165   YZ=     4.1685   ZZ=    26.8369
   Eigenvalues:    24.8102    29.0176    37.0005
     27  H    Isotropic =    28.7870   Anisotropy =     8.5896
   XX=    31.6300   YX=     2.7811   ZX=     3.3152
   XY=     2.1931   YY=    26.2634   ZY=     0.6688
   XZ=     3.0323   YZ=     1.7507   ZZ=    28.4677
   Eigenvalues:    25.2874    26.5603    34.5134
     28  H    Isotropic =    29.0920   Anisotropy =     5.4640
   XX=    28.2460   YX=     0.9369   ZX=    -1.3442
   XY=     0.1593   YY=    26.6588   ZY=    -0.7562
   XZ=    -1.1889   YZ=     0.6862   ZZ=    32.3714
   Eigenvalues:    26.4650    28.0765    32.7347
     29  H    Isotropic =    29.1209   Anisotropy =     5.7645
   XX=    31.7126   YX=    -1.0155   ZX=    -2.7764
   XY=    -1.8186   YY=    28.5135   ZY=    -0.7957
   XZ=    -2.1688   YZ=    -1.5321   ZZ=    27.1365
   Eigenvalues:    25.2215    29.1773    32.9639
     30  H    Isotropic =    30.6893   Anisotropy =     5.0362
   XX=    30.9400   YX=     1.7407   ZX=     1.4851
   XY=     1.6284   YY=    28.8564   ZY=    -2.2823
   XZ=     2.8084   YZ=    -2.2800   ZZ=    32.2716
   Eigenvalues:    26.3350    31.6862    34.0468
     31  H    Isotropic =    29.7930   Anisotropy =     9.6730
   XX=    32.7241   YX=    -0.8027   ZX=    -4.6065
   XY=     0.2455   YY=    29.1352   ZY=    -1.5876
   XZ=    -6.1592   YZ=    -2.9718   ZZ=    27.5198
   Eigenvalues:    23.3818    29.7556    36.2417
     32  H    Isotropic =    31.0718   Anisotropy =    10.8157
   XX=    27.4846   YX=     0.8143   ZX=    -1.3898
   XY=     1.0200   YY=    38.1975   ZY=     0.4635
   XZ=    -0.6339   YZ=    -0.8332   ZZ=    27.5333
   Eigenvalues:    26.4725    28.4606    38.2823
     33  H    Isotropic =    30.1614   Anisotropy =     6.3194
   XX=    29.7155   YX=    -2.6584   ZX=    -1.1642
   XY=    -0.5663   YY=    29.2492   ZY=    -3.6859
   XZ=    -2.3756   YZ=    -3.8534   ZZ=    31.5195
   Eigenvalues:    25.2144    30.8955    34.3743
     34  H    Isotropic =    30.0774   Anisotropy =     9.6228
   XX=    29.0652   YX=    -4.7932   ZX=    -0.3884
   XY=    -4.0415   YY=    33.8651   ZY=     0.7551
   XZ=    -0.0631   YZ=    -0.9120   ZZ=    27.3018
   Eigenvalues:    26.3786    27.3610    36.4925
     35  H    Isotropic =    30.9531   Anisotropy =     9.5690
   XX=    34.1205   YX=    -0.2012   ZX=     4.4900
   XY=     0.3146   YY=    28.4264   ZY=    -0.4606
   XZ=     4.9771   YZ=    -0.9599   ZZ=    30.3125
   Eigenvalues:    26.8660    28.6609    37.3325
     36  H    Isotropic =    26.1831   Anisotropy =    26.2955
   XX=    34.8240   YX=   -10.8952   ZX=     6.9000
   XY=   -10.7222   YY=    24.8774   ZY=    -1.5840
   XZ=     7.8094   YZ=    -1.2121   ZZ=    18.8477
   Eigenvalues:    14.6833    20.1525    43.7134
     37  H    Isotropic =    30.8463   Anisotropy =     9.7416
   XX=    31.4609   YX=     4.0227   ZX=     2.7259
   XY=     4.2487   YY=    32.4492   ZY=     2.5148
   XZ=     2.8821   YZ=     1.1880   ZZ=    28.6289
   Eigenvalues:    26.7663    28.4319    37.3407
     38  H    Isotropic =    30.8442   Anisotropy =     9.9673
   XX=    31.1292   YX=     2.6295   ZX=    -4.5994
   XY=     2.3790   YY=    29.1447   ZY=    -2.6687
   XZ=    -4.1228   YZ=    -2.0163   ZZ=    32.2587
   Eigenvalues:    27.1378    27.9057    37.4891
     39  H    Isotropic =    29.7750   Anisotropy =     6.1340
   XX=    31.8677   YX=    -0.2017   ZX=     0.3466
   XY=    -2.0410   YY=    32.5432   ZY=    -1.8565
   XZ=     1.6930   YZ=    -1.8265   ZZ=    24.9141
   Eigenvalues:    24.4165    31.0441    33.8644
     40  H    Isotropic =    28.6789   Anisotropy =    14.9288
   XX=    24.6988   YX=     1.6026   ZX=    -2.9081
   XY=     2.1768   YY=    33.2283   ZY=    -6.8052
   XZ=    -2.0838   YZ=    -6.9195   ZZ=    28.1094
   Eigenvalues:    22.6857    24.7195    38.6314
     41  H    Isotropic =    28.1495   Anisotropy =     6.8778
   XX=    30.7215   YX=     2.7206   ZX=     2.7398
   XY=     2.5776   YY=    29.1927   ZY=    -2.8328
   XZ=     1.6848   YZ=    -4.1279   ZZ=    24.5342
   Eigenvalues:    21.5391    30.1747    32.7347
     42  H    Isotropic =    28.0567   Anisotropy =     5.6224
   XX=    30.4570   YX=    -2.2846   ZX=    -1.8513
   XY=    -1.4583   YY=    26.4892   ZY=    -1.8028
   XZ=    -2.2710   YZ=     0.0212   ZZ=    27.2238
   Eigenvalues:    24.6130    27.7520    31.8050
     43  H    Isotropic =    29.4981   Anisotropy =    18.4645
   XX=    22.1906   YX=    -1.5116   ZX=     3.7103
   XY=     0.0734   YY=    25.4338   ZY=     2.8088
   XZ=     2.8905   YZ=     2.4343   ZZ=    40.8701
   Eigenvalues:    21.2802    25.4064    41.8078
 End of Minotr F.D. properties file   721 does not exist.
 End of Minotr F.D. properties file   722 does not exist.
 End of Minotr F.D. properties file   788 does not exist.

 **********************************************************************

            Population analysis using the SCF density.

 **********************************************************************

 Orbital symmetries:
       Occupied  (A) (A) (A) (A) (A) (A) (A) (A) (A) (A) (A) (A)
                 (A) (A) (A) (A) (A) (A) (A) (A) (A) (A) (A) (A)
                 (A) (A) (A) (A) (A) (A) (A) (A) (A) (A) (A) (A)
                 (A) (A) (A) (A) (A) (A) (A) (A) (A) (A) (A) (A)
                 (A) (A) (A) (A) (A) (A) (A) (A) (A) (A) (A) (A)
                 (A) (A) (A) (A) (A) (A) (A) (A) (A) (A) (A) (A)
                 (A)
       Virtual   (A) (A) (A) (A) (A) (A) (A) (A) (A) (A) (A) (A)
                 (A) (A) (A) (A) (A) (A) (A) (A) (A) (A) (A) (A)
                 (A) (A) (A) (A) (A) (A) (A) (A) (A) (A) (A) (A)
                 (A) (A) (A) (A) (A) (A) (A) (A) (A) (A) (A) (A)
                 (A) (A) (A) (A) (A) (A) (A) (A) (A) (A) (A) (A)
                 (A) (A) (A) (A) (A) (A) (A) (A) (A) (A) (A) (A)
                 (A) (A) (A) (A) (A) (A) (A) (A) (A) (A) (A) (A)
                 (A) (A) (A) (A) (A) (A) (A) (A) (A) (A) (A) (A)
                 (A) (A) (A) (A) (A) (A) (A) (A) (A) (A) (A) (A)
                 (A) (A) (A) (A) (A) (A) (A) (A) (A) (A) (A) (A)
                 (A) (A) (A) (A) (A) (A) (A) (A) (A) (A) (A) (A)
                 (A) (A) (A) (A) (A) (A) (A) (A) (A) (A) (A) (A)
                 (A) (A) (A) (A) (A) (A) (A) (A) (A) (A) (A) (A)
                 (A) (A) (A) (A) (A) (A) (A) (A) (A) (A) (A) (A)
                 (A) (A) (A) (A) (A) (A) (A) (A) (A) (A) (A) (A)
                 (A) (A) (A) (A) (A) (A) (A) (A) (A) (A) (A) (A)
                 (A) (A) (A) (A) (A) (A) (A) (A) (A) (A) (A) (A)
                 (A) (A) (A) (A) (A) (A) (A) (A) (A) (A) (A) (A)
                 (A) (A) (A) (A) (A) (A) (A) (A) (A) (A) (A) (A)
                 (A) (A) (A) (A) (A) (A) (A) (A) (A) (A) (A) (A)
                 (A) (A) (A) (A) (A) (A) (A) (A) (A) (A) (A) (A)
                 (A) (A) (A) (A) (A) (A) (A) (A) (A) (A) (A) (A)
                 (A) (A) (A) (A) (A) (A) (A) (A) (A) (A) (A) (A)
                 (A) (A) (A) (A) (A) (A) (A) (A) (A) (A) (A) (A)
                 (A) (A) (A) (A) (A) (A) (A) (A) (A) (A) (A) (A)
                 (A) (A) (A) (A) (A) (A) (A) (A) (A) (A) (A) (A)
                 (A) (A) (A) (A) (A) (A) (A) (A) (A) (A) (A) (A)
                 (A) (A) (A) (A) (A) (A) (A) (A) (A) (A) (A) (A)
                 (A) (A) (A) (A) (A) (A) (A) (A) (A) (A) (A) (A)
                 (A) (A) (A) (A) (A) (A) (A) (A) (A) (A) (A) (A)
                 (A) (A) (A) (A) (A) (A) (A) (A) (A) (A) (A) (A)
                 (A) (A) (A) (A) (A) (A) (A) (A) (A) (A) (A) (A)
                 (A) (A) (A) (A) (A) (A) (A) (A) (A) (A) (A) (A)
                 (A) (A) (A) (A) (A) (A) (A) (A) (A) (A) (A) (A)
                 (A) (A) (A) (A) (A) (A) (A) (A) (A) (A) (A) (A)
                 (A) (A) (A) (A) (A) (A) (A) (A) (A) (A) (A) (A)
                 (A) (A) (A) (A) (A) (A) (A) (A) (A) (A) (A) (A)
                 (A) (A) (A) (A) (A) (A) (A) (A) (A) (A) (A) (A)
                 (A) (A) (A) (A) (A) (A) (A) (A) (A) (A) (A) (A)
                 (A) (A) (A) (A) (A) (A) (A) (A) (A) (A) (A) (A)
                 (A) (A) (A) (A) (A) (A) (A)
 The electronic state is 1-A.
 Alpha  occ. eigenvalues --  -19.23013 -19.22532 -19.21333 -19.20912 -10.32661
 Alpha  occ. eigenvalues --  -10.30391 -10.29793 -10.27649 -10.26472 -10.24555
 Alpha  occ. eigenvalues --  -10.24396 -10.24253 -10.23401 -10.23190 -10.22350
 Alpha  occ. eigenvalues --  -10.22186 -10.22066 -10.21752 -10.21226  -1.07256
 Alpha  occ. eigenvalues --   -1.07085  -1.05235  -1.04353  -0.88822  -0.83950
 Alpha  occ. eigenvalues --   -0.81862  -0.78067  -0.76678  -0.74568  -0.70966
 Alpha  occ. eigenvalues --   -0.70016  -0.67924  -0.65333  -0.62249  -0.59702
 Alpha  occ. eigenvalues --   -0.58118  -0.56793  -0.54699  -0.53514  -0.52506
 Alpha  occ. eigenvalues --   -0.50099  -0.49381  -0.47995  -0.47754  -0.47235
 Alpha  occ. eigenvalues --   -0.46213  -0.45422  -0.44531  -0.42687  -0.42071
 Alpha  occ. eigenvalues --   -0.41819  -0.41312  -0.40514  -0.40156  -0.39366
 Alpha  occ. eigenvalues --   -0.39222  -0.38725  -0.38496  -0.37902  -0.37881
 Alpha  occ. eigenvalues --   -0.36805  -0.36221  -0.35492  -0.34984  -0.33558
 Alpha  occ. eigenvalues --   -0.33237  -0.33054  -0.32085  -0.30976  -0.30209
 Alpha  occ. eigenvalues --   -0.28825  -0.26436  -0.25917
 Alpha virt. eigenvalues --   -0.05053   0.00571   0.01558   0.01991   0.02275
 Alpha virt. eigenvalues --    0.03462   0.03737   0.03896   0.03989   0.04527
 Alpha virt. eigenvalues --    0.04851   0.05925   0.06244   0.06587   0.06779
 Alpha virt. eigenvalues --    0.06903   0.07430   0.07726   0.08597   0.08884
 Alpha virt. eigenvalues --    0.09405   0.09885   0.10052   0.10146   0.10482
 Alpha virt. eigenvalues --    0.10736   0.11030   0.11882   0.12660   0.13296
 Alpha virt. eigenvalues --    0.13701   0.14064   0.14379   0.14595   0.14770
 Alpha virt. eigenvalues --    0.15182   0.15369   0.15821   0.16027   0.16708
 Alpha virt. eigenvalues --    0.17096   0.17358   0.17554   0.18226   0.18480
 Alpha virt. eigenvalues --    0.18617   0.18771   0.19025   0.19572   0.19594
 Alpha virt. eigenvalues --    0.19848   0.19914   0.20717   0.20972   0.21112
 Alpha virt. eigenvalues --    0.21388   0.21547   0.21816   0.22041   0.22511
 Alpha virt. eigenvalues --    0.22640   0.23065   0.23292   0.23353   0.23701
 Alpha virt. eigenvalues --    0.24095   0.24555   0.24797   0.24969   0.25353
 Alpha virt. eigenvalues --    0.25427   0.25808   0.26725   0.26880   0.27153
 Alpha virt. eigenvalues --    0.27494   0.27727   0.27924   0.28687   0.28752
 Alpha virt. eigenvalues --    0.29253   0.29574   0.29672   0.30015   0.30644
 Alpha virt. eigenvalues --    0.30844   0.31190   0.31323   0.31932   0.32057
 Alpha virt. eigenvalues --    0.32345   0.33006   0.33265   0.33656   0.34376
 Alpha virt. eigenvalues --    0.34738   0.34984   0.35231   0.35735   0.36376
 Alpha virt. eigenvalues --    0.36916   0.37153   0.38002   0.38654   0.38881
 Alpha virt. eigenvalues --    0.39345   0.39595   0.39899   0.40602   0.41776
 Alpha virt. eigenvalues --    0.42420   0.42898   0.43129   0.44140   0.44947
 Alpha virt. eigenvalues --    0.45921   0.46125   0.47033   0.47812   0.48529
 Alpha virt. eigenvalues --    0.49076   0.49872   0.50616   0.51580   0.52336
 Alpha virt. eigenvalues --    0.52782   0.53339   0.54683   0.55299   0.55883
 Alpha virt. eigenvalues --    0.56750   0.57292   0.57845   0.58941   0.59128
 Alpha virt. eigenvalues --    0.60329   0.60709   0.61720   0.62295   0.62802
 Alpha virt. eigenvalues --    0.63325   0.63842   0.64494   0.65249   0.65674
 Alpha virt. eigenvalues --    0.66560   0.66834   0.67308   0.67817   0.68826
 Alpha virt. eigenvalues --    0.68951   0.69606   0.69731   0.70188   0.71056
 Alpha virt. eigenvalues --    0.71962   0.72109   0.72531   0.72731   0.72979
 Alpha virt. eigenvalues --    0.73031   0.73642   0.74355   0.74736   0.74963
 Alpha virt. eigenvalues --    0.75317   0.75956   0.76151   0.76920   0.77431
 Alpha virt. eigenvalues --    0.77621   0.79310   0.79841   0.79918   0.80299
 Alpha virt. eigenvalues --    0.80776   0.81854   0.82583   0.83771   0.84783
 Alpha virt. eigenvalues --    0.85217   0.86171   0.86914   0.88113   0.89205
 Alpha virt. eigenvalues --    0.90297   0.91334   0.92673   0.93605   0.95291
 Alpha virt. eigenvalues --    0.97837   0.98348   1.00625   1.00987   1.03829
 Alpha virt. eigenvalues --    1.04773   1.05865   1.07381   1.08638   1.09292
 Alpha virt. eigenvalues --    1.10958   1.12718   1.13066   1.13836   1.16251
 Alpha virt. eigenvalues --    1.17077   1.18941   1.20162   1.20358   1.21280
 Alpha virt. eigenvalues --    1.21564   1.23544   1.23821   1.24901   1.25602
 Alpha virt. eigenvalues --    1.26152   1.27340   1.27846   1.29692   1.30083
 Alpha virt. eigenvalues --    1.32385   1.32683   1.33544   1.34804   1.36231
 Alpha virt. eigenvalues --    1.37251   1.37690   1.38527   1.39563   1.42115
 Alpha virt. eigenvalues --    1.42461   1.42736   1.46422   1.47158   1.48829
 Alpha virt. eigenvalues --    1.49172   1.49578   1.50448   1.50820   1.51728
 Alpha virt. eigenvalues --    1.52430   1.53091   1.53518   1.54713   1.55424
 Alpha virt. eigenvalues --    1.55829   1.56639   1.56976   1.57794   1.58286
 Alpha virt. eigenvalues --    1.59361   1.59945   1.60666   1.61018   1.61829
 Alpha virt. eigenvalues --    1.63450   1.63959   1.64829   1.65109   1.66140
 Alpha virt. eigenvalues --    1.66335   1.66895   1.67428   1.67637   1.68216
 Alpha virt. eigenvalues --    1.69109   1.69610   1.70277   1.71854   1.72319
 Alpha virt. eigenvalues --    1.73125   1.73909   1.74054   1.74351   1.75343
 Alpha virt. eigenvalues --    1.75969   1.76350   1.78621   1.78908   1.80158
 Alpha virt. eigenvalues --    1.80676   1.82182   1.83119   1.83229   1.84051
 Alpha virt. eigenvalues --    1.84982   1.85423   1.87133   1.87754   1.88083
 Alpha virt. eigenvalues --    1.88523   1.90288   1.90640   1.92246   1.93622
 Alpha virt. eigenvalues --    1.94477   1.95231   1.96082   1.96648   1.97087
 Alpha virt. eigenvalues --    1.99251   1.99941   2.02254   2.02839   2.03041
 Alpha virt. eigenvalues --    2.03856   2.04790   2.06502   2.07786   2.10177
 Alpha virt. eigenvalues --    2.11812   2.12252   2.12679   2.13428   2.15725
 Alpha virt. eigenvalues --    2.16297   2.16853   2.17616   2.18584   2.19250
 Alpha virt. eigenvalues --    2.20324   2.21951   2.22683   2.23925   2.24972
 Alpha virt. eigenvalues --    2.28200   2.28937   2.30236   2.30444   2.31805
 Alpha virt. eigenvalues --    2.33561   2.35242   2.35943   2.36881   2.38984
 Alpha virt. eigenvalues --    2.39753   2.40445   2.43671   2.44436   2.45351
 Alpha virt. eigenvalues --    2.46459   2.49515   2.51453   2.52655   2.53706
 Alpha virt. eigenvalues --    2.53904   2.54932   2.55021   2.56845   2.57395
 Alpha virt. eigenvalues --    2.58185   2.59124   2.60015   2.61277   2.62757
 Alpha virt. eigenvalues --    2.62800   2.64266   2.64890   2.66195   2.66931
 Alpha virt. eigenvalues --    2.67857   2.68495   2.69318   2.70349   2.71874
 Alpha virt. eigenvalues --    2.72661   2.73626   2.74019   2.75837   2.76277
 Alpha virt. eigenvalues --    2.77460   2.78367   2.78971   2.80636   2.81350
 Alpha virt. eigenvalues --    2.83700   2.84565   2.86076   2.86716   2.88186
 Alpha virt. eigenvalues --    2.88443   2.89879   2.91372   2.93371   2.93576
 Alpha virt. eigenvalues --    2.95489   2.96274   2.97500   2.97890   2.99119
 Alpha virt. eigenvalues --    3.00990   3.01531   3.03361   3.04443   3.06876
 Alpha virt. eigenvalues --    3.08239   3.10096   3.10510   3.11402   3.13164
 Alpha virt. eigenvalues --    3.14145   3.15873   3.17409   3.19104   3.19541
 Alpha virt. eigenvalues --    3.19809   3.20365   3.21912   3.24529   3.25720
 Alpha virt. eigenvalues --    3.28218   3.29661   3.30534   3.33531   3.34740
 Alpha virt. eigenvalues --    3.37611   3.39083   3.41527   3.42677   3.45850
 Alpha virt. eigenvalues --    3.48522   3.50708   3.59990   3.63418   3.64193
 Alpha virt. eigenvalues --    3.73030   3.76321   3.81536   3.81822   3.83696
 Alpha virt. eigenvalues --    3.84340   3.84972   3.85409   3.86195   3.87019
 Alpha virt. eigenvalues --    3.87661   3.89788   3.92416   3.94084   3.95731
 Alpha virt. eigenvalues --    3.98275   4.03771   4.06021   4.08115   4.13697
 Alpha virt. eigenvalues --    4.16671   4.19117   4.20296   4.28594   4.30188
 Alpha virt. eigenvalues --    4.33366   4.35714   4.38878   4.40018   4.49523
 Alpha virt. eigenvalues --    4.55185   5.12898   5.16080   5.23251   5.26195
 Alpha virt. eigenvalues --    5.28510   5.43805   5.49138   5.54204   5.66735
 Alpha virt. eigenvalues --    5.70789   5.76969   5.79679  23.75189  23.83903
 Alpha virt. eigenvalues --   23.87512  23.92391  23.94528  23.96724  23.98129
 Alpha virt. eigenvalues --   24.01286  24.03641  24.06359  24.06813  24.08211
 Alpha virt. eigenvalues --   24.09651  24.12767  24.27745  50.04076  50.07960
 Alpha virt. eigenvalues --   50.10298  50.13924
          Condensed to atoms (all electrons):
               1          2          3          4          5          6
     1  C   13.541560   3.890174  -2.086885   0.452586  -0.835002   0.306707
     2  C    3.890174  14.086409  -3.981215  -1.662316  -0.786741   1.056303
     3  C   -2.086885  -3.981215  14.178611  -6.626353   2.010310  -0.723959
     4  C    0.452586  -1.662316  -6.626353  23.916327  -4.923587   0.283401
     5  C   -0.835002  -0.786741   2.010310  -4.923587  10.048445  -2.766898
     6  C    0.306707   1.056303  -0.723959   0.283401  -2.766898  10.950413
     7  C   -3.065718  -2.051915   1.543326  -0.715247   1.355232  -2.100202
     8  C   -4.617313  -2.540883  -1.103591   1.258808   0.031556  -0.629178
     9  C    2.456594   2.062267  -0.001600  -0.662418   0.087733  -0.003295
    10  C   -4.287648  -4.974141   1.441926   1.190619  -0.018450   0.036549
    11  O   -0.217497   0.055864   0.018543  -0.006666   0.008275  -0.010910
    12  C    0.356227   0.215527  -0.047088  -0.189012  -0.105023   0.063467
    13  C   -0.083685  -0.049230  -0.350707   0.078201  -0.026608   0.011342
    14  O   -0.021367  -0.025950  -0.095435   0.075843  -0.009746  -0.006540
    15  C   -0.216208   0.152943   2.778347  -9.044213   1.923118   0.177747
    16  C    0.027318  -0.003497  -0.911564   3.043336  -0.742490  -0.115131
    17  O    0.009389  -0.002083  -0.166517   0.218204  -0.076455   0.014279
    18  C    0.017624   0.199894   0.213945  -1.150404   0.321705  -0.253221
    19  O   -0.005565  -0.005676   0.021532  -0.228918   0.141744   0.026576
    20  H   -0.007391  -0.098690   0.390575   0.066790  -0.005058   0.007175
    21  H   -0.039447  -0.058663   0.566002  -0.153829   0.002145   0.001450
    22  H   -0.003087  -0.006002  -0.057105   0.443493  -0.032053   0.024575
    23  H    0.006715   0.027464   0.035087  -0.118346   0.500101  -0.099180
    24  H    0.003908   0.001310  -0.073192   0.101392   0.372012   0.062583
    25  H   -0.018740  -0.012152  -0.027857   0.026078  -0.058737   0.472014
    26  H   -0.009841   0.014099   0.029046  -0.023903  -0.102695   0.519278
    27  H    0.022764   0.018904  -0.006854   0.008844  -0.017818  -0.011764
    28  H   -0.046571  -0.027647   0.004364  -0.000050   0.001989  -0.000161
    29  H    0.046501   0.001581  -0.002574  -0.002515  -0.000375   0.001784
    30  H   -0.097005  -0.010278  -0.001110   0.009638   0.010231  -0.049193
    31  H   -0.041611  -0.007209   0.003523  -0.005247   0.001268   0.032437
    32  H    0.093003   0.009677   0.001250  -0.000938  -0.003271  -0.017569
    33  H   -0.035727  -0.123546   0.059969   0.021253  -0.002188   0.001052
    34  H    0.011970   0.094997  -0.025172  -0.000912   0.000100  -0.000434
    35  H    0.009989  -0.035811  -0.000462  -0.005009   0.000310   0.000959
    36  H   -0.011220   0.037230   0.041276  -0.213785   0.036029  -0.003234
    37  H   -0.000593  -0.007456  -0.012457   0.115180  -0.003943   0.000923
    38  H   -0.001193  -0.004912   0.041394  -0.075897   0.006342  -0.002452
    39  H    0.002184   0.016607  -0.021764  -0.030592  -0.000268   0.001572
    40  H    0.006977   0.052890  -0.023486   0.120594  -0.051468  -0.009514
    41  H   -0.000087  -0.002130  -0.006057   0.063761  -0.002189   0.003279
    42  H   -0.000717  -0.000756   0.025231  -0.080948   0.016480  -0.005157
    43  H   -0.000385  -0.000732   0.008044  -0.011311  -0.020104  -0.013403
               7          8          9         10         11         12
     1  C   -3.065718  -4.617313   2.456594  -4.287648  -0.217497   0.356227
     2  C   -2.051915  -2.540883   2.062267  -4.974141   0.055864   0.215527
     3  C    1.543326  -1.103591  -0.001600   1.441926   0.018543  -0.047088
     4  C   -0.715247   1.258808  -0.662418   1.190619  -0.006666  -0.189012
     5  C    1.355232   0.031556   0.087733  -0.018450   0.008275  -0.105023
     6  C   -2.100202  -0.629178  -0.003295   0.036549  -0.010910   0.063467
     7  C    9.830583   1.410838  -0.063224  -0.786784   0.085281  -0.099363
     8  C    1.410838  12.278910  -4.064921   3.659628   0.418259  -0.451971
     9  C   -0.063224  -4.064921  12.726571  -5.705373   0.010903   0.085384
    10  C   -0.786784   3.659628  -5.705373  15.718046  -0.108259  -0.303529
    11  O    0.085281   0.418259   0.010903  -0.108259   8.214932  -0.044998
    12  C   -0.099363  -0.451971   0.085384  -0.303529  -0.044998   6.164904
    13  C   -0.051861   0.502371  -1.260011   0.296489  -0.012335   0.003104
    14  O    0.038330   0.055226  -0.085177   0.332357  -0.000656   0.000604
    15  C    0.178694  -0.310529   0.388263  -0.416076   0.001583   0.003014
    16  C   -0.036219   0.136405  -0.189672   0.188062  -0.000535  -0.017374
    17  O   -0.009263   0.014747   0.002681  -0.009103   0.000097  -0.003460
    18  C    0.155897  -0.045070   0.083383  -0.267255   0.000526   0.016744
    19  O    0.010772   0.001140  -0.002454   0.006217  -0.000002  -0.003895
    20  H   -0.011317   0.010155  -0.009101   0.058641  -0.000026  -0.001195
    21  H    0.009405  -0.013460   0.003565   0.007210   0.000107  -0.002098
    22  H   -0.012396  -0.002432   0.000470   0.008327  -0.000002  -0.000233
    23  H    0.008399  -0.003536   0.001128  -0.003838   0.000012   0.004687
    24  H   -0.050983   0.012336  -0.004695   0.010077  -0.000167  -0.015411
    25  H   -0.038960   0.016259  -0.003347   0.003949  -0.000125   0.000723
    26  H   -0.084386  -0.007438  -0.000572   0.002527   0.000162   0.007497
    27  H    0.401255  -0.034474  -0.006778  -0.002848   0.002344  -0.044927
    28  H    0.014399   0.030728   0.416183  -0.035099  -0.003758  -0.000559
    29  H   -0.001313  -0.075182   0.444352  -0.092647  -0.002816  -0.000555
    30  H    0.093885   0.037044  -0.011734  -0.000484   0.000290   0.396244
    31  H   -0.034861  -0.014753   0.013122  -0.005460   0.004131   0.436935
    32  H   -0.139319  -0.011191   0.000808   0.004310   0.000301   0.435427
    33  H   -0.007586  -0.005954   0.000471   0.087169   0.000017  -0.000291
    34  H    0.001468  -0.004015  -0.025529  -0.126384   0.000135   0.000175
    35  H    0.008472   0.027443   0.004288  -0.044560  -0.000330  -0.000494
    36  H    0.002554   0.024193  -0.114455   0.096275  -0.000254  -0.000282
    37  H   -0.000348  -0.000160   0.000121   0.001211   0.000000   0.000040
    38  H    0.001201  -0.000401   0.000296  -0.000834   0.000000  -0.000072
    39  H   -0.003106   0.000109   0.001045   0.007055   0.000000   0.000133
    40  H   -0.018212  -0.002182  -0.005417   0.012720  -0.000016   0.002407
    41  H    0.000028   0.000003  -0.000085   0.000408   0.000000   0.000011
    42  H    0.000776  -0.000124  -0.000083   0.001333   0.000000  -0.000347
    43  H    0.002185   0.000214  -0.000196   0.000668   0.000000  -0.000325
              13         14         15         16         17         18
     1  C   -0.083685  -0.021367  -0.216208   0.027318   0.009389   0.017624
     2  C   -0.049230  -0.025950   0.152943  -0.003497  -0.002083   0.199894
     3  C   -0.350707  -0.095435   2.778347  -0.911564  -0.166517   0.213945
     4  C    0.078201   0.075843  -9.044213   3.043336   0.218204  -1.150404
     5  C   -0.026608  -0.009746   1.923118  -0.742490  -0.076455   0.321705
     6  C    0.011342  -0.006540   0.177747  -0.115131   0.014279  -0.253221
     7  C   -0.051861   0.038330   0.178694  -0.036219  -0.009263   0.155897
     8  C    0.502371   0.055226  -0.310529   0.136405   0.014747  -0.045070
     9  C   -1.260011  -0.085177   0.388263  -0.189672   0.002681   0.083383
    10  C    0.296489   0.332357  -0.416076   0.188062  -0.009103  -0.267255
    11  O   -0.012335  -0.000656   0.001583  -0.000535   0.000097   0.000526
    12  C    0.003104   0.000604   0.003014  -0.017374  -0.003460   0.016744
    13  C    6.773447  -0.264114  -0.221047   0.126161   0.010481  -0.019475
    14  O   -0.264114   8.080886   0.006220  -0.014583   0.004376   0.012865
    15  C   -0.221047   0.006220  15.320657  -3.863335   0.122499  -1.072575
    16  C    0.126161  -0.014583  -3.863335   8.663985  -0.183348  -0.877850
    17  O    0.010481   0.004376   0.122499  -0.183348   7.964763   0.002896
    18  C   -0.019475   0.012865  -1.072575  -0.877850   0.002896   8.303519
    19  O    0.000265  -0.000693  -0.003998   0.007209   0.015446   0.149480
    20  H   -0.001133   0.002858  -0.056800   0.022375   0.002194  -0.009472
    21  H    0.006535   0.000164   0.034554  -0.001353  -0.000249  -0.001553
    22  H   -0.001671  -0.000025   0.007235  -0.000371   0.009540  -0.023176
    23  H    0.000037  -0.000084  -0.006592   0.002033  -0.002512   0.015982
    24  H   -0.001088   0.000336  -0.016212   0.003089   0.001823  -0.022018
    25  H    0.000133   0.000037  -0.002614   0.000963  -0.000043   0.000881
    26  H   -0.000080  -0.000001   0.005455  -0.000606  -0.000037  -0.000198
    27  H    0.001150  -0.000169   0.000376   0.000011  -0.000231  -0.000444
    28  H   -0.008873  -0.006587   0.003808  -0.001168  -0.000171   0.000745
    29  H    0.039894  -0.000197  -0.000626   0.000203  -0.000260  -0.000117
    30  H    0.000167  -0.000069   0.003462   0.000553  -0.000867  -0.000857
    31  H    0.000065   0.000003  -0.000580   0.000016   0.000003  -0.000133
    32  H   -0.000119  -0.000004   0.000362  -0.000064   0.000051  -0.000189
    33  H    0.395818  -0.009337  -0.010745   0.002197   0.000523  -0.000846
    34  H    0.456963  -0.007523  -0.000112  -0.000056  -0.000082   0.000030
    35  H    0.392722   0.014300   0.002981  -0.000648   0.000001   0.000133
    36  H    0.061082   0.208119   0.159209  -0.040093  -0.019518   0.014477
    37  H    0.000125  -0.000167  -0.163963   0.460087  -0.005889  -0.019915
    38  H    0.000091  -0.000131  -0.044703   0.433072   0.012235   0.007765
    39  H   -0.000900   0.003746  -0.009490   0.444776  -0.010301  -0.032772
    40  H    0.002515  -0.002667  -0.054579   0.117883   0.252944  -0.086039
    41  H    0.000030  -0.000155  -0.087900   0.019044  -0.004634   0.381063
    42  H   -0.000001  -0.000131  -0.129815  -0.025536   0.013941   0.566198
    43  H    0.000010  -0.000066  -0.065162   0.019168   0.002471   0.097964
              19         20         21         22         23         24
     1  C   -0.005565  -0.007391  -0.039447  -0.003087   0.006715   0.003908
     2  C   -0.005676  -0.098690  -0.058663  -0.006002   0.027464   0.001310
     3  C    0.021532   0.390575   0.566002  -0.057105   0.035087  -0.073192
     4  C   -0.228918   0.066790  -0.153829   0.443493  -0.118346   0.101392
     5  C    0.141744  -0.005058   0.002145  -0.032053   0.500101   0.372012
     6  C    0.026576   0.007175   0.001450   0.024575  -0.099180   0.062583
     7  C    0.010772  -0.011317   0.009405  -0.012396   0.008399  -0.050983
     8  C    0.001140   0.010155  -0.013460  -0.002432  -0.003536   0.012336
     9  C   -0.002454  -0.009101   0.003565   0.000470   0.001128  -0.004695
    10  C    0.006217   0.058641   0.007210   0.008327  -0.003838   0.010077
    11  O   -0.000002  -0.000026   0.000107  -0.000002   0.000012  -0.000167
    12  C   -0.003895  -0.001195  -0.002098  -0.000233   0.004687  -0.015411
    13  C    0.000265  -0.001133   0.006535  -0.001671   0.000037  -0.001088
    14  O   -0.000693   0.002858   0.000164  -0.000025  -0.000084   0.000336
    15  C   -0.003998  -0.056800   0.034554   0.007235  -0.006592  -0.016212
    16  C    0.007209   0.022375  -0.001353  -0.000371   0.002033   0.003089
    17  O    0.015446   0.002194  -0.000249   0.009540  -0.002512   0.001823
    18  C    0.149480  -0.009472  -0.001553  -0.023176   0.015982  -0.022018
    19  O    8.045908   0.000152   0.000058   0.001545  -0.003611  -0.009676
    20  H    0.000152   0.463790  -0.022088  -0.000351  -0.000250   0.000034
    21  H    0.000058  -0.022088   0.406866  -0.006053   0.000237  -0.000234
    22  H    0.001545  -0.000351  -0.006053   0.438050  -0.006334   0.003010
    23  H   -0.003611  -0.000250   0.000237  -0.006334   0.478143  -0.032170
    24  H   -0.009676   0.000034  -0.000234   0.003010  -0.032170   0.463926
    25  H   -0.000042   0.000168  -0.001146  -0.000738  -0.000711   0.002719
    26  H    0.000036  -0.000025  -0.000285  -0.000026  -0.005311  -0.001344
    27  H   -0.000002  -0.000017   0.000763   0.000031   0.000000   0.000716
    28  H    0.000009  -0.000011  -0.000009  -0.000001   0.000000  -0.000018
    29  H    0.000000  -0.000033   0.000013   0.000000   0.000000   0.000006
    30  H    0.000003   0.000003   0.000038  -0.000005   0.000027   0.004305
    31  H   -0.000011  -0.000002  -0.000005   0.000000  -0.000017  -0.000257
    32  H   -0.000014   0.000000   0.000008   0.000002  -0.000040   0.000387
    33  H    0.000000   0.003648   0.000080   0.000014   0.000000   0.000002
    34  H    0.000000  -0.000250  -0.000009  -0.000002   0.000000   0.000000
    35  H    0.000000  -0.000044   0.000044  -0.000002   0.000000  -0.000001
    36  H    0.002254  -0.002638   0.000105   0.000299   0.000046  -0.000492
    37  H    0.000433   0.000221  -0.000012  -0.000634  -0.000030  -0.000040
    38  H   -0.000183  -0.000141  -0.000028   0.003442   0.000093  -0.000003
    39  H   -0.000557   0.002664   0.000189   0.000399  -0.000001   0.000112
    40  H    0.008067   0.000382   0.000006  -0.000277   0.000673  -0.000704
    41  H   -0.036847  -0.000026   0.000013  -0.000440  -0.000022  -0.000381
    42  H   -0.044441   0.000076   0.000013   0.003427   0.001645  -0.000915
    43  H    0.279977  -0.000006  -0.000002   0.000085   0.000436  -0.000912
              25         26         27         28         29         30
     1  C   -0.018740  -0.009841   0.022764  -0.046571   0.046501  -0.097005
     2  C   -0.012152   0.014099   0.018904  -0.027647   0.001581  -0.010278
     3  C   -0.027857   0.029046  -0.006854   0.004364  -0.002574  -0.001110
     4  C    0.026078  -0.023903   0.008844  -0.000050  -0.002515   0.009638
     5  C   -0.058737  -0.102695  -0.017818   0.001989  -0.000375   0.010231
     6  C    0.472014   0.519278  -0.011764  -0.000161   0.001784  -0.049193
     7  C   -0.038960  -0.084386   0.401255   0.014399  -0.001313   0.093885
     8  C    0.016259  -0.007438  -0.034474   0.030728  -0.075182   0.037044
     9  C   -0.003347  -0.000572  -0.006778   0.416183   0.444352  -0.011734
    10  C    0.003949   0.002527  -0.002848  -0.035099  -0.092647  -0.000484
    11  O   -0.000125   0.000162   0.002344  -0.003758  -0.002816   0.000290
    12  C    0.000723   0.007497  -0.044927  -0.000559  -0.000555   0.396244
    13  C    0.000133  -0.000080   0.001150  -0.008873   0.039894   0.000167
    14  O    0.000037  -0.000001  -0.000169  -0.006587  -0.000197  -0.000069
    15  C   -0.002614   0.005455   0.000376   0.003808  -0.000626   0.003462
    16  C    0.000963  -0.000606   0.000011  -0.001168   0.000203   0.000553
    17  O   -0.000043  -0.000037  -0.000231  -0.000171  -0.000260  -0.000867
    18  C    0.000881  -0.000198  -0.000444   0.000745  -0.000117  -0.000857
    19  O   -0.000042   0.000036  -0.000002   0.000009   0.000000   0.000003
    20  H    0.000168  -0.000025  -0.000017  -0.000011  -0.000033   0.000003
    21  H   -0.001146  -0.000285   0.000763  -0.000009   0.000013   0.000038
    22  H   -0.000738  -0.000026   0.000031  -0.000001   0.000000  -0.000005
    23  H   -0.000711  -0.005311   0.000000   0.000000   0.000000   0.000027
    24  H    0.002719  -0.001344   0.000716  -0.000018   0.000006   0.004305
    25  H    0.463868  -0.026730  -0.007289   0.000001  -0.000002  -0.000023
    26  H   -0.026730   0.476893  -0.002778  -0.000001   0.000000   0.000348
    27  H   -0.007289  -0.002778   0.472240  -0.000023   0.000095   0.005256
    28  H    0.000001  -0.000001  -0.000023   0.408796  -0.018347  -0.000006
    29  H   -0.000002   0.000000   0.000095  -0.018347   0.425148   0.000022
    30  H   -0.000023   0.000348   0.005256  -0.000006   0.000022   0.478196
    31  H   -0.000328   0.000033  -0.005336  -0.000040  -0.000004  -0.028831
    32  H    0.000416   0.004726  -0.005401  -0.000005   0.000001  -0.028962
    33  H   -0.000013   0.000000   0.000007  -0.000284   0.000240   0.000000
    34  H    0.000001   0.000000  -0.000004   0.000340   0.000910   0.000000
    35  H   -0.000005   0.000000   0.000007   0.000170  -0.000242   0.000000
    36  H    0.000012   0.000002   0.000028   0.001911   0.000709   0.000046
    37  H    0.000000   0.000000   0.000000  -0.000001   0.000000   0.000000
    38  H    0.000007   0.000000   0.000000   0.000000   0.000000   0.000000
    39  H   -0.000012  -0.000001   0.000001  -0.000008   0.000002   0.000001
    40  H   -0.000036   0.000038   0.000058  -0.000346   0.000026   0.000251
    41  H   -0.000002   0.000000   0.000000   0.000000   0.000000   0.000001
    42  H    0.000002   0.000007  -0.000001   0.000000   0.000000   0.000001
    43  H    0.000003   0.000001   0.000000   0.000000   0.000000  -0.000034
              31         32         33         34         35         36
     1  C   -0.041611   0.093003  -0.035727   0.011970   0.009989  -0.011220
     2  C   -0.007209   0.009677  -0.123546   0.094997  -0.035811   0.037230
     3  C    0.003523   0.001250   0.059969  -0.025172  -0.000462   0.041276
     4  C   -0.005247  -0.000938   0.021253  -0.000912  -0.005009  -0.213785
     5  C    0.001268  -0.003271  -0.002188   0.000100   0.000310   0.036029
     6  C    0.032437  -0.017569   0.001052  -0.000434   0.000959  -0.003234
     7  C   -0.034861  -0.139319  -0.007586   0.001468   0.008472   0.002554
     8  C   -0.014753  -0.011191  -0.005954  -0.004015   0.027443   0.024193
     9  C    0.013122   0.000808   0.000471  -0.025529   0.004288  -0.114455
    10  C   -0.005460   0.004310   0.087169  -0.126384  -0.044560   0.096275
    11  O    0.004131   0.000301   0.000017   0.000135  -0.000330  -0.000254
    12  C    0.436935   0.435427  -0.000291   0.000175  -0.000494  -0.000282
    13  C    0.000065  -0.000119   0.395818   0.456963   0.392722   0.061082
    14  O    0.000003  -0.000004  -0.009337  -0.007523   0.014300   0.208119
    15  C   -0.000580   0.000362  -0.010745  -0.000112   0.002981   0.159209
    16  C    0.000016  -0.000064   0.002197  -0.000056  -0.000648  -0.040093
    17  O    0.000003   0.000051   0.000523  -0.000082   0.000001  -0.019518
    18  C   -0.000133  -0.000189  -0.000846   0.000030   0.000133   0.014477
    19  O   -0.000011  -0.000014   0.000000   0.000000   0.000000   0.002254
    20  H   -0.000002   0.000000   0.003648  -0.000250  -0.000044  -0.002638
    21  H   -0.000005   0.000008   0.000080  -0.000009   0.000044   0.000105
    22  H    0.000000   0.000002   0.000014  -0.000002  -0.000002   0.000299
    23  H   -0.000017  -0.000040   0.000000   0.000000   0.000000   0.000046
    24  H   -0.000257   0.000387   0.000002   0.000000  -0.000001  -0.000492
    25  H   -0.000328   0.000416  -0.000013   0.000001  -0.000005   0.000012
    26  H    0.000033   0.004726   0.000000   0.000000   0.000000   0.000002
    27  H   -0.005336  -0.005401   0.000007  -0.000004   0.000007   0.000028
    28  H   -0.000040  -0.000005  -0.000284   0.000340   0.000170   0.001911
    29  H   -0.000004   0.000001   0.000240   0.000910  -0.000242   0.000709
    30  H   -0.028831  -0.028962   0.000000   0.000000   0.000000   0.000046
    31  H    0.483926  -0.020643   0.000000   0.000000   0.000000  -0.000002
    32  H   -0.020643   0.491365   0.000000   0.000000   0.000000  -0.000001
    33  H    0.000000   0.000000   0.470194  -0.025485  -0.023220  -0.001575
    34  H    0.000000   0.000000  -0.025485   0.460989  -0.021625   0.000487
    35  H    0.000000   0.000000  -0.023220  -0.021625   0.473528  -0.000322
    36  H   -0.000002  -0.000001  -0.001575   0.000487  -0.000322   0.409831
    37  H    0.000000   0.000000   0.000004   0.000000   0.000000   0.000221
    38  H    0.000000   0.000000   0.000017   0.000000   0.000000   0.000114
    39  H    0.000000   0.000000   0.000020   0.000009  -0.000020  -0.005491
    40  H    0.000029  -0.000016   0.000008   0.000002   0.000001   0.003261
    41  H    0.000000   0.000000   0.000000   0.000000   0.000000   0.000315
    42  H    0.000000   0.000000   0.000000   0.000000   0.000000   0.000222
    43  H    0.000000  -0.000001   0.000000   0.000000   0.000000   0.000051
              37         38         39         40         41         42
     1  C   -0.000593  -0.001193   0.002184   0.006977  -0.000087  -0.000717
     2  C   -0.007456  -0.004912   0.016607   0.052890  -0.002130  -0.000756
     3  C   -0.012457   0.041394  -0.021764  -0.023486  -0.006057   0.025231
     4  C    0.115180  -0.075897  -0.030592   0.120594   0.063761  -0.080948
     5  C   -0.003943   0.006342  -0.000268  -0.051468  -0.002189   0.016480
     6  C    0.000923  -0.002452   0.001572  -0.009514   0.003279  -0.005157
     7  C   -0.000348   0.001201  -0.003106  -0.018212   0.000028   0.000776
     8  C   -0.000160  -0.000401   0.000109  -0.002182   0.000003  -0.000124
     9  C    0.000121   0.000296   0.001045  -0.005417  -0.000085  -0.000083
    10  C    0.001211  -0.000834   0.007055   0.012720   0.000408   0.001333
    11  O    0.000000   0.000000   0.000000  -0.000016   0.000000   0.000000
    12  C    0.000040  -0.000072   0.000133   0.002407   0.000011  -0.000347
    13  C    0.000125   0.000091  -0.000900   0.002515   0.000030  -0.000001
    14  O   -0.000167  -0.000131   0.003746  -0.002667  -0.000155  -0.000131
    15  C   -0.163963  -0.044703  -0.009490  -0.054579  -0.087900  -0.129815
    16  C    0.460087   0.433072   0.444776   0.117883   0.019044  -0.025536
    17  O   -0.005889   0.012235  -0.010301   0.252944  -0.004634   0.013941
    18  C   -0.019915   0.007765  -0.032772  -0.086039   0.381063   0.566198
    19  O    0.000433  -0.000183  -0.000557   0.008067  -0.036847  -0.044441
    20  H    0.000221  -0.000141   0.002664   0.000382  -0.000026   0.000076
    21  H   -0.000012  -0.000028   0.000189   0.000006   0.000013   0.000013
    22  H   -0.000634   0.003442   0.000399  -0.000277  -0.000440   0.003427
    23  H   -0.000030   0.000093  -0.000001   0.000673  -0.000022   0.001645
    24  H   -0.000040  -0.000003   0.000112  -0.000704  -0.000381  -0.000915
    25  H    0.000000   0.000007  -0.000012  -0.000036  -0.000002   0.000002
    26  H    0.000000   0.000000  -0.000001   0.000038   0.000000   0.000007
    27  H    0.000000   0.000000   0.000001   0.000058   0.000000  -0.000001
    28  H   -0.000001   0.000000  -0.000008  -0.000346   0.000000   0.000000
    29  H    0.000000   0.000000   0.000002   0.000026   0.000000   0.000000
    30  H    0.000000   0.000000   0.000001   0.000251   0.000001   0.000001
    31  H    0.000000   0.000000   0.000000   0.000029   0.000000   0.000000
    32  H    0.000000   0.000000   0.000000  -0.000016   0.000000   0.000000
    33  H    0.000004   0.000017   0.000020   0.000008   0.000000   0.000000
    34  H    0.000000   0.000000   0.000009   0.000002   0.000000   0.000000
    35  H    0.000000   0.000000  -0.000020   0.000001   0.000000   0.000000
    36  H    0.000221   0.000114  -0.005491   0.003261   0.000315   0.000222
    37  H    0.479376  -0.022236  -0.019554   0.000589   0.003861   0.000112
    38  H   -0.022236   0.465263  -0.025012   0.000097  -0.000824   0.001965
    39  H   -0.019554  -0.025012   0.477864   0.001588   0.000776  -0.000614
    40  H    0.000589   0.000097   0.001588   0.435523   0.002755  -0.000859
    41  H    0.003861  -0.000824   0.000776   0.002755   0.507439  -0.025930
    42  H    0.000112   0.001965  -0.000614  -0.000859  -0.025930   0.464657
    43  H    0.000072   0.000102  -0.000046   0.000001  -0.010232   0.003097
              43
     1  C   -0.000385
     2  C   -0.000732
     3  C    0.008044
     4  C   -0.011311
     5  C   -0.020104
     6  C   -0.013403
     7  C    0.002185
     8  C    0.000214
     9  C   -0.000196
    10  C    0.000668
    11  O    0.000000
    12  C   -0.000325
    13  C    0.000010
    14  O   -0.000066
    15  C   -0.065162
    16  C    0.019168
    17  O    0.002471
    18  C    0.097964
    19  O    0.279977
    20  H   -0.000006
    21  H   -0.000002
    22  H    0.000085
    23  H    0.000436
    24  H   -0.000912
    25  H    0.000003
    26  H    0.000001
    27  H    0.000000
    28  H    0.000000
    29  H    0.000000
    30  H   -0.000034
    31  H    0.000000
    32  H   -0.000001
    33  H    0.000000
    34  H    0.000000
    35  H    0.000000
    36  H    0.000051
    37  H    0.000072
    38  H    0.000102
    39  H   -0.000046
    40  H    0.000001
    41  H   -0.010232
    42  H    0.003097
    43  H    0.387798
 Mulliken charges:
               1
     1  C    0.488315
     2  C    0.485496
     3  C   -1.059296
     4  C    0.438073
     5  C   -0.283960
     6  C   -1.234470
     7  C    0.229606
     8  C    0.012387
     9  C   -0.569488
    10  C    0.016999
    11  O   -0.412407
    12  C   -0.860752
    13  C   -0.806259
    14  O   -0.284694
    15  C    0.527348
    16  C   -0.692452
    17  O   -0.180564
    18  C   -0.680136
    19  O   -0.372235
    20  H    0.194166
    21  H    0.260955
    22  H    0.209471
    23  H    0.199641
    24  H    0.186831
    25  H    0.211418
    26  H    0.206111
    27  H    0.212308
    28  H    0.266300
    29  H    0.236319
    30  H    0.189449
    31  H    0.189840
    32  H    0.185652
    33  H    0.204093
    34  H    0.209019
    35  H    0.197453
    36  H    0.313002
    37  H    0.194822
    38  H    0.205526
    39  H    0.199660
    40  H    0.233534
    41  H    0.195156
    42  H    0.217193
    43  H    0.320571
 Sum of Mulliken charges =   0.00000
 Mulliken charges with hydrogens summed into heavy atoms:
               1
     1  C    0.488315
     2  C    0.485496
     3  C   -0.604176
     4  C    0.647543
     5  C    0.102512
     6  C   -0.816941
     7  C    0.441915
     8  C    0.012387
     9  C   -0.066869
    10  C    0.016999
    11  O   -0.412407
    12  C   -0.295811
    13  C   -0.195695
    14  O    0.028308
    15  C    0.527348
    16  C   -0.092444
    17  O    0.052970
    18  C   -0.267787
    19  O   -0.051663
 Electronic spatial extent (au):  <R**2>=           4865.1904
 Charge=              0.0000 electrons
 Dipole moment (field-independent basis, Debye):
    X=             -6.8855    Y=             -0.4942    Z=              2.9750  Tot=              7.5170
 Quadrupole moment (field-independent basis, Debye-Ang):
   XX=           -128.8223   YY=           -128.3526   ZZ=           -107.5901
   XY=             -4.3423   XZ=              7.3451   YZ=             -0.1718
 Traceless Quadrupole moment (field-independent basis, Debye-Ang):
   XX=             -7.2340   YY=             -6.7642   ZZ=             13.9982
   XY=             -4.3423   XZ=              7.3451   YZ=             -0.1718
 Octapole moment (field-independent basis, Debye-Ang**2):
  XXX=           -142.3190  YYY=             23.0376  ZZZ=            -25.3224  XYY=              2.9645
  XXY=            -71.9066  XXZ=             21.1812  XZZ=            -28.6076  YZZ=              0.5424
  YYZ=             20.1467  XYZ=              5.4036
 Hexadecapole moment (field-independent basis, Debye-Ang**3):
 XXXX=          -3787.2386 YYYY=          -2240.8417 ZZZZ=           -713.8616 XXXY=            -86.9771
 XXXZ=            151.9298 YYYX=             10.0670 YYYZ=             -5.0491 ZZZX=             73.3408
 ZZZY=            -12.4522 XXYY=           -992.5324 XXZZ=           -673.2520 YYZZ=           -503.5105
 XXYZ=             64.8946 YYXZ=              1.6238 ZZXY=            -18.6809
 N-N= 1.649179326591D+03 E-N=-5.367390268191D+03  KE= 8.827682284996D+02
 1\1\GINC-SNODE43\SP\RmPW1PW91\6-311+G(d,p)\C15H24O4\ROOT\25-Jan-2024\0
 \\# nmr=giao mpw1pw91/6-311+g(d,p) scrf(smd,solvent=methanol,read) gue
 ss=read geom=check\\NMR calculation\\0,1\C,0,1.5164609332,0.7244872374
 ,0.2561871946\C,0,0.8894385879,-0.4356070433,0.5799805376\C,0,-0.28692
 95195,-0.6171349089,1.497845887\C,0,-1.5949052001,0.1093783549,1.08155
 76511\C,0,-1.3414218625,1.601398708,0.7266618953\C,0,-0.1524142979,2.2
 614279902,1.4561258976\C,0,1.1941230931,2.1415284557,0.6959244306\C,0,
 2.6810096741,0.3995633125,-0.5939612318\C,0,2.5621741904,-1.0471309012
 ,-1.0395441982\C,0,1.5532121181,-1.6645957261,-0.0466722667\O,0,3.6154
 695667,1.1493988654,-0.8827097544\C,0,1.2204282974,3.1228748883,-0.497
 4186693\C,0,2.2615030285,-2.525976206,1.0073719548\O,0,0.5816212233,-2
 .5144319461,-0.6686831855\C,0,-2.4080234265,-0.6630108783,-0.007703930
 3\C,0,-2.8002411254,-2.0677145274,0.4602011258\O,0,-1.6256719358,-0.86
 20713664,-1.2105865389\C,0,-3.7104277275,0.0853622917,-0.4063212916\O,
 0,-3.500010267,1.1454488686,-1.3437648509\H,0,-0.4789157317,-1.6828205
 158,1.6330097635\H,0,-0.0026987201,-0.2456040377,2.4891237897\H,0,-2.2
 328425422,0.0908838825,1.9756146931\H,0,-2.2566356712,2.1645371736,0.9
 396944109\H,0,-1.1792019494,1.7113022043,-0.3498504471\H,0,-0.05445573
 33,1.8676062226,2.4741358104\H,0,-0.358476621,3.3324872606,1.573527765
 1\H,0,1.9966560133,2.462094773,1.378146102\H,0,2.1391507534,-1.0634186
 628,-2.0519199488\H,0,3.5365954795,-1.5439601795,-1.0730281398\H,0,0.4
 493186602,2.8823437167,-1.2389459908\H,0,2.1877377156,3.1081621326,-1.
 0043026877\H,0,1.0385063012,4.1442233269,-0.142475091\H,0,1.5650565427
 ,-2.8401249184,1.7918907936\H,0,2.6660100359,-3.4256507391,0.529264220
 3\H,0,3.0880189348,-1.9783738304,1.4725751328\H,0,-0.13197655,-1.94246
 15141,-1.0315969365\H,0,-3.4181107459,-2.5563907164,-0.3009287752\H,0,
 -3.3763024389,-2.0193984843,1.3908284261\H,0,-1.92360088,-2.698303527,
 0.6268223375\H,0,-1.4843052451,0.0117135529,-1.6164325572\H,0,-4.42189
 52432,-0.6348515572,-0.8276090523\H,0,-4.1698112656,0.5287676117,0.483
 0550887\H,0,-3.5046164496,0.7521413564,-2.2314893641\\Version=ES64L-G0
 9RevD.01\State=1-A\HF=-887.0120888\RMSD=4.574e-09\Dipole=-2.6995966,-0
 .3194088,1.1646318\Quadrupole=-5.1167275,-5.3032597,10.4199871,-3.2804
 747,5.4148701,-0.0413131\PG=C01 [X(C15H24O4)]\\@


 THE MORE POWERFUL THE METHOD, THE MORE CATASTROPHIC THE ERRORS.
     -- M.D. KAMEN
 Job cpu time:       0 days  1 hours 10 minutes 55.3 seconds.
 File lengths (MBytes):  RWF=    318 Int=      0 D2E=      0 Chk=    481 Scr=      1
 Normal termination of Gaussian 09 at Thu Jan 25 18:01:00 2024.
