# Supplementary material for: New patchoulol- and guaiane-type sesquiterpenoids from Sanguisorba officinalis with anti-melanogenic activity
Source: Nat Prod Bioprospect. 2026 May 12;16(1):63. doi: 10.1007/s13659-026-00616-0 (PMC13161421; doi:10.1007/s13659-026-00616-0)
Supplement: Supplementary file 2 — Additional file 2. It includes the calculated NMR data of compound 11. [file 13659_2026_616_MOESM2_ESM.zip › New folder/11S-nmr-48.log]

 Entering Gaussian System, Link 0=/gpfs/home/zhengshan/software/Gaussian/g09/g09
 Input=DY-202A-7R_48-2.gjf
 Output=DY-202A-7R_48-2.log
 Initial command:
 /gpfs/home/zhengshan/software/Gaussian/g09/l1.exe "/gpfs/home/zhengshan/software/Gaussian/g09/scratch/zhengshan/%J/Gau-220587.inp" -scrdir="/gpfs/home/zhengshan/software/Gaussian/g09/scratch/zhengshan/%J/"
 Entering Link 1 = /gpfs/home/zhengshan/software/Gaussian/g09/l1.exe PID=    220593.
  
 Copyright (c) 1988,1990,1992,1993,1995,1998,2003,2009,2013,
            Gaussian, Inc.  All Rights Reserved.
  
 This is part of the Gaussian(R) 09 program.  It is based on
 the Gaussian(R) 03 system (copyright 2003, Gaussian, Inc.),
 the Gaussian(R) 98 system (copyright 1998, Gaussian, Inc.),
 the Gaussian(R) 94 system (copyright 1995, Gaussian, Inc.),
 the Gaussian 92(TM) system (copyright 1992, Gaussian, Inc.),
 the Gaussian 90(TM) system (copyright 1990, Gaussian, Inc.),
 the Gaussian 88(TM) system (copyright 1988, Gaussian, Inc.),
 the Gaussian 86(TM) system (copyright 1986, Carnegie Mellon
 University), and the Gaussian 82(TM) system (copyright 1983,
 Carnegie Mellon University). Gaussian is a federally registered
 trademark of Gaussian, Inc.
  
 This software contains proprietary and confidential information,
 including trade secrets, belonging to Gaussian, Inc.
  
 This software is provided under written license and may be
 used, copied, transmitted, or stored only in accord with that
 written license.
  
 The following legend is applicable only to US Government
 contracts under FAR:
  
                    RESTRICTED RIGHTS LEGEND
  
 Use, reproduction and disclosure by the US Government is
 subject to restrictions as set forth in subparagraphs (a)
 and (c) of the Commercial Computer Software - Restricted
 Rights clause in FAR 52.227-19.
  
 Gaussian, Inc.
 340 Quinnipiac St., Bldg. 40, Wallingford CT 06492
  
  
 ---------------------------------------------------------------
 Warning -- This program may not be used in any manner that
 competes with the business of Gaussian, Inc. or will provide
 assistance to any competitor of Gaussian, Inc.  The licensee
 of this program is prohibited from giving any competitor of
 Gaussian, Inc. access to this program.  By using this program,
 the user acknowledges that Gaussian, Inc. is engaged in the
 business of creating and licensing software in the field of
 computational chemistry and represents and warrants to the
 licensee that it is not a competitor of Gaussian, Inc. and that
 it will not use this program in any manner prohibited above.
 ---------------------------------------------------------------
  

 Cite this work as:
 Gaussian 09, Revision D.01,
 M. J. Frisch, G. W. Trucks, H. B. Schlegel, G. E. Scuseria, 
 M. A. Robb, J. R. Cheeseman, G. Scalmani, V. Barone, B. Mennucci, 
 G. A. Petersson, H. Nakatsuji, M. Caricato, X. Li, H. P. Hratchian, 
 A. F. Izmaylov, J. Bloino, G. Zheng, J. L. Sonnenberg, M. Hada, 
 M. Ehara, K. Toyota, R. Fukuda, J. Hasegawa, M. Ishida, T. Nakajima, 
 Y. Honda, O. Kitao, H. Nakai, T. Vreven, J. A. Montgomery, Jr., 
 J. E. Peralta, F. Ogliaro, M. Bearpark, J. J. Heyd, E. Brothers, 
 K. N. Kudin, V. N. Staroverov, T. Keith, R. Kobayashi, J. Normand, 
 K. Raghavachari, A. Rendell, J. C. Burant, S. S. Iyengar, J. Tomasi, 
 M. Cossi, N. Rega, J. M. Millam, M. Klene, J. E. Knox, J. B. Cross, 
 V. Bakken, C. Adamo, J. Jaramillo, R. Gomperts, R. E. Stratmann, 
 O. Yazyev, A. J. Austin, R. Cammi, C. Pomelli, J. W. Ochterski, 
 R. L. Martin, K. Morokuma, V. G. Zakrzewski, G. A. Voth, 
 P. Salvador, J. J. Dannenberg, S. Dapprich, A. D. Daniels, 
 O. Farkas, J. B. Foresman, J. V. Ortiz, J. Cioslowski, 
 and D. J. Fox, Gaussian, Inc., Wallingford CT, 2013.
 
 ******************************************
 Gaussian 09:  ES64L-G09RevD.01 24-Apr-2013
                25-Jan-2024 
 ******************************************
 %chk=DY-202A-7R_48.chk
 %mem=16GB
 %nprocshared=4
 Will use up to    4 processors via shared memory.
 ----------------------------------------------------------------------
 # nmr=giao mpw1pw91/6-311+g(d,p) scrf(smd,solvent=methanol,read) guess
 =read geom=check
 ----------------------------------------------------------------------
 1/29=2,38=1,40=2/1;
 2/12=2,40=1/2;
 3/5=4,6=6,7=111,11=2,14=-4,16=1,25=1,30=1,70=32203,72=3,74=-7,116=-2/1,2,8,3;
 4/5=1/1;
 5/5=2,38=6,53=3/2;
 8/6=1,10=90,11=11/1;
 10/13=100,45=16/2;
 6/7=2,8=2,9=2,10=2,28=1/1;
 99/9=1/99;
 ---------------
 NMR calculation
 ---------------
 Structure from the checkpoint file:  "DY-202A-7R_48.chk"
 Charge =  0 Multiplicity = 1
 Redundant internal coordinates found in file.
 C,0,-1.7326272425,0.6777827713,-0.0383248098
 C,0,-0.9769925418,-0.432140199,0.1377168032
 C,0,0.4842765683,-0.5067584047,0.4773719611
 C,0,1.4071262176,0.303194688,-0.4710366284
 C,0,1.2746917163,1.8247060363,-0.2418098503
 C,0,-0.0355038717,2.4587169105,-0.7425148447
 C,0,-1.3359612511,2.1319282013,0.0218906244
 C,0,-3.1315580616,0.2831860312,-0.2770148624
 C,0,-3.2432590975,-1.2268241154,-0.1540841118
 C,0,-1.7822622963,-1.7186451032,-0.0575651777
 O,0,-4.0659420622,1.0465424421,-0.5243211994
 C,0,-1.3179307451,2.6362217055,1.4798743117
 C,0,-1.3387901108,-2.4675247637,-1.3225780551
 O,0,-1.5461099301,-2.5379560211,1.1006624995
 C,0,2.8998296431,-0.1790522612,-0.4305571421
 C,0,3.6653564661,0.3220100688,-1.6650971112
 O,0,2.9634606128,-1.6240013913,-0.4226963406
 C,0,3.6747421767,0.2272139212,0.8324111548
 O,0,3.1316695415,-0.3003341359,2.0422698199
 H,0,0.6234692101,-0.1492866245,1.5054462708
 H,0,0.791248175,-1.5536680117,0.4784111145
 H,0,1.0734703201,0.0901967241,-1.4982101192
 H,0,2.0910162764,2.3414394625,-0.7592145927
 H,0,1.4102312001,2.0407960194,0.8263279622
 H,0,-0.1746924797,2.1928877914,-1.799640552
 H,0,0.0879442971,3.5499591437,-0.7146831448
 H,0,-2.1390403541,2.681423527,-0.4876407541
 H,0,-3.7804282493,-1.4677727275,0.7710555782
 H,0,-3.8106437054,-1.6488971777,-0.9901779899
 H,0,-0.5753521861,2.1096367802,2.0890954597
 H,0,-2.2972767403,2.4918885738,1.9512281912
 H,0,-1.0841411542,3.7077643826,1.5122451149
 H,0,-0.2756825604,-2.7263673867,-1.2751487386
 H,0,-1.9131223519,-3.3974868841,-1.4235069789
 H,0,-1.5125760971,-1.8636937234,-2.2197606336
 H,0,-1.9294106225,-3.4138126061,0.9205848097
 H,0,4.682583706,-0.084781515,-1.6626606623
 H,0,3.7388361313,1.413418092,-1.7021747608
 H,0,3.1661892576,-0.0139701909,-2.5820511725
 H,0,2.4733533032,-1.949110059,-1.1978186563
 H,0,4.7176137236,-0.1028380245,0.7128656997
 H,0,3.6795367054,1.3144415801,0.9419708887
 H,0,3.0677584633,-1.2626335262,1.9158606249
 Recover connectivity data from disk.
                          Input orientation:                          
 ---------------------------------------------------------------------
 Center     Atomic      Atomic             Coordinates (Angstroms)
 Number     Number       Type             X           Y           Z
 ---------------------------------------------------------------------
      1          6           0       -1.732627    0.677783   -0.038325
      2          6           0       -0.976993   -0.432140    0.137717
      3          6           0        0.484277   -0.506758    0.477372
      4          6           0        1.407126    0.303195   -0.471037
      5          6           0        1.274692    1.824706   -0.241810
      6          6           0       -0.035504    2.458717   -0.742515
      7          6           0       -1.335961    2.131928    0.021891
      8          6           0       -3.131558    0.283186   -0.277015
      9          6           0       -3.243259   -1.226824   -0.154084
     10          6           0       -1.782262   -1.718645   -0.057565
     11          8           0       -4.065942    1.046542   -0.524321
     12          6           0       -1.317931    2.636222    1.479874
     13          6           0       -1.338790   -2.467525   -1.322578
     14          8           0       -1.546110   -2.537956    1.100662
     15          6           0        2.899830   -0.179052   -0.430557
     16          6           0        3.665356    0.322010   -1.665097
     17          8           0        2.963461   -1.624001   -0.422696
     18          6           0        3.674742    0.227214    0.832411
     19          8           0        3.131670   -0.300334    2.042270
     20          1           0        0.623469   -0.149287    1.505446
     21          1           0        0.791248   -1.553668    0.478411
     22          1           0        1.073470    0.090197   -1.498210
     23          1           0        2.091016    2.341439   -0.759215
     24          1           0        1.410231    2.040796    0.826328
     25          1           0       -0.174692    2.192888   -1.799641
     26          1           0        0.087944    3.549959   -0.714683
     27          1           0       -2.139040    2.681424   -0.487641
     28          1           0       -3.780428   -1.467773    0.771056
     29          1           0       -3.810644   -1.648897   -0.990178
     30          1           0       -0.575352    2.109637    2.089095
     31          1           0       -2.297277    2.491889    1.951228
     32          1           0       -1.084141    3.707764    1.512245
     33          1           0       -0.275683   -2.726367   -1.275149
     34          1           0       -1.913122   -3.397487   -1.423507
     35          1           0       -1.512576   -1.863694   -2.219761
     36          1           0       -1.929411   -3.413813    0.920585
     37          1           0        4.682584   -0.084782   -1.662661
     38          1           0        3.738836    1.413418   -1.702175
     39          1           0        3.166189   -0.013970   -2.582051
     40          1           0        2.473353   -1.949110   -1.197819
     41          1           0        4.717614   -0.102838    0.712866
     42          1           0        3.679537    1.314442    0.941971
     43          1           0        3.067758   -1.262634    1.915861
 ---------------------------------------------------------------------
                    Distance matrix (angstroms):
                    1          2          3          4          5
     1  C    0.000000
     2  C    1.354217   0.000000
     3  C    2.565881   1.502079   0.000000
     4  C    3.191490   2.568136   1.551501   0.000000
     5  C    3.225028   3.210526   2.564704   1.544371   0.000000
     6  C    2.558874   3.165164   3.248436   2.607903   1.539249
     7  C    1.508479   2.591664   3.237807   3.333433   2.641862
     8  C    1.472986   2.307780   3.777217   4.542874   4.668250
     9  C    2.433708   2.419222   3.848604   4.905864   5.452652
    10  C    2.397019   1.530258   2.625267   3.798815   4.683402
    11  O    2.411749   3.488038   4.911275   5.523575   5.404417
    12  C    2.512446   3.366373   3.759160   4.083504   3.216278
    13  C    3.420142   2.531037   3.226143   3.992752   5.140194
    14  O    3.416586   2.384454   2.938830   4.389075   5.365815
    15  C    4.727332   3.926416   2.601273   1.569192   2.586841
    16  C    5.648999   5.036892   3.923812   2.554552   3.162138
    17  O    5.243967   4.154728   2.864386   2.477619   3.844248
    18  C    5.495529   4.749314   3.292998   2.616645   3.076715
    19  O    5.380239   4.530541   3.082240   3.107251   3.630590
    20  H    2.935722   2.124186   1.097314   2.173785   2.715445
    21  H    3.408275   2.121455   1.090987   2.174556   3.487957
    22  H    3.217251   2.674601   2.146259   1.100809   2.151175
    23  H    4.231747   4.232010   3.496139   2.169146   1.095950
    24  H    3.533127   3.505487   2.732983   2.168507   1.098173
    25  H    2.797309   3.359734   3.592647   2.799693   2.159423
    26  H    3.467180   4.209251   4.246767   3.512988   2.146736
    27  H    2.093235   3.381672   4.239994   4.269841   3.528167
    28  H    3.074410   3.054980   4.381496   5.620484   6.117234
    29  H    3.261536   3.283630   4.680227   5.595113   6.203758
    30  H    2.813434   3.229524   3.250537   3.707793   2.989476
    31  H    2.751023   3.685365   4.347548   4.937646   4.244232
    32  H    3.464908   4.363441   4.614445   4.661643   3.490947
    33  H    3.903929   2.784152   2.928401   3.557624   4.917694
    34  H    4.308031   3.479517   4.209177   5.062242   6.231361
    35  H    3.356514   2.809608   3.619837   4.034613   5.028463
    36  H    4.207064   3.226508   3.804377   5.185097   6.249761
    37  H    6.661449   5.949187   4.731130   3.507009   4.156764
    38  H    5.765975   5.387980   4.362300   2.860973   2.893757
    39  H    5.563045   4.973727   4.098239   2.766094   3.526361
    40  H    5.092668   3.998717   2.973730   2.595752   4.073381
    41  H    6.540586   5.733043   4.259079   3.539183   4.059624
    42  H    5.536952   5.037920   3.707062   2.860605   2.728550
    43  H    5.534235   4.495723   3.052044   3.302544   4.171606
                    6          7          8          9         10
     6  C    0.000000
     7  C    1.543469   0.000000
     8  C    3.812503   2.594486   0.000000
     9  C    4.921296   3.866519   1.519118   0.000000
    10  C    4.579375   3.877166   2.424064   1.544576   0.000000
    11  O    4.276246   2.988178   1.231644   2.445829   3.616534
    12  C    2.571991   1.542839   3.451475   4.615174   4.641572
    13  C    5.128634   4.791928   3.445813   2.555723   1.535495
    14  O    5.535881   4.797471   3.517170   2.484707   1.438238
    15  C    3.958703   4.846366   6.051023   6.237933   4.942818
    16  C    4.371846   5.579867   6.937314   7.239545   6.035311
    17  O    5.075890   5.726229   6.388101   6.225213   4.760689
    18  C    4.607160   5.421442   6.896353   7.137657   5.861512
    19  O    5.039680   5.473350   6.704297   6.806032   5.528801
    20  H    3.505604   3.353244   4.179047   4.343583   3.270082
    21  H    4.274741   4.279842   4.396943   4.096843   2.633903
    22  H    2.722276   3.504959   4.383016   4.709073   3.674585
    23  H    2.129817   3.521107   5.634200   6.446176   5.654988
    24  H    2.173954   2.863040   4.993436   5.770054   5.010657
    25  H    1.098887   2.161073   3.835154   4.880408   4.573751
    26  H    1.098555   2.140294   4.607446   5.850542   5.629180
    27  H    2.130593   1.098409   2.604035   4.074918   4.435410
    28  H    5.633176   4.415259   2.141341   1.096581   2.177663
    29  H    5.584399   4.630656   2.168572   1.095045   2.233599
    30  H    2.903672   2.202807   3.933013   4.825096   4.551980
    31  H    3.517523   2.185416   3.246453   4.376762   4.693515
    32  H    2.782751   2.183536   4.372768   5.638139   5.691889
    33  H    5.217900   5.139021   4.267283   3.508835   2.183528
    34  H    6.187433   5.744277   4.043066   2.844728   2.168278
    35  H    4.800753   4.584887   3.317297   2.769095   2.183772
    36  H    6.390570   5.649343   4.067825   2.768398   1.962657
    37  H    5.438419   6.631320   7.944572   8.148561   6.858577
    38  H    4.032275   5.407608   7.107097   7.623458   6.557217
    39  H    4.443975   5.626256   6.712907   6.960393   5.810862
    40  H    5.092210   5.714319   6.102955   5.855829   4.411752
    41  H    5.592122   6.489792   7.920756   8.086436   6.741868
    42  H    4.236553   5.164306   6.995743   7.455499   6.326921
    43  H    5.526812   5.873919   6.754982   6.641905   5.255954
                   11         12         13         14         15
    11  O    0.000000
    12  C    3.754390   0.000000
    13  C    4.519208   5.822577   0.000000
    14  O    4.673195   5.193071   2.433113   0.000000
    15  C    7.073390   5.418950   4.898847   5.260745   0.000000
    16  C    7.848522   6.330843   5.739365   6.556540   1.536614
    17  O    7.520282   6.332424   4.475565   4.846871   1.446371
    18  C    7.901279   5.581157   6.086140   5.914002   1.536434
    19  O    7.759322   5.360839   6.000327   5.270218   2.486631
    20  H    5.247908   3.395400   4.149989   3.252179   2.988446
    21  H    5.599899   4.796534   2.935261   2.611372   2.676174
    22  H    5.317576   4.590210   3.520197   4.530290   2.132596
    23  H    6.296036   4.089173   5.933556   6.363673   2.667409
    24  H    5.727239   2.867843   5.700866   5.457122   2.954046
    25  H    4.252337   3.501251   4.827231   5.716067   4.117423
    26  H    4.853669   2.761790   6.214115   6.559598   4.678991
    27  H    2.527278   2.132459   5.277233   5.487823   5.794462
    28  H    2.842763   4.838294   3.368145   2.499222   6.908728
    29  H    2.747289   5.538684   2.625014   3.207827   6.892320
    30  H    4.488244   1.095383   5.759580   4.849690   4.864528
    31  H    3.368315   1.096415   6.019326   5.156263   6.310051
    32  H    4.485626   1.097228   6.799652   6.276292   5.895239
    33  H    5.400431   6.118316   1.095193   2.700734   4.157647
    34  H    5.019220   6.722315   1.097667   2.691639   5.874417
    35  H    4.226543   5.828758   1.095331   3.388357   5.050603
    36  H    5.152406   6.106523   2.505209   0.972868   5.967480
    37  H    8.894516   7.299696   6.484602   7.242282   2.169142
    38  H    7.901677   6.098490   6.402195   7.169373   2.203839
    39  H    7.593594   6.605308   5.282144   6.491429   2.174196
    40  H    7.224259   6.524503   3.849254   4.667530   1.975772
    41  H    8.944415   6.672222   6.812841   6.731599   2.148852
    42  H    7.887599   5.197223   6.679450   6.494115   2.173085
    43  H    7.885205   5.884337   5.599725   4.855798   2.589985
                   16         17         18         19         20
    16  C    0.000000
    17  O    2.413126   0.000000
    18  C    2.499324   2.346959   0.000000
    19  O    3.796933   2.802936   1.427233   0.000000
    20  H    4.418998   3.371658   3.147220   2.569448   0.000000
    21  H    4.046393   2.352753   3.407550   3.081245   1.747924
    22  H    2.607578   2.768983   3.495309   4.113842   3.046605
    23  H    2.716112   4.074202   3.084057   3.988764   3.672343
    24  H    3.774522   4.171729   2.901229   3.150040   2.424182
    25  H    4.273671   5.129583   5.060604   5.648757   4.128734
    26  H    4.911295   5.926527   5.128280   5.629370   4.347434
    27  H    6.375285   6.676557   6.447150   6.562904   4.429083
    28  H    8.036036   6.850510   7.645673   7.124324   4.655325
    29  H    7.760836   6.797878   7.929226   7.694808   5.304557
    30  H    5.939123   5.724714   4.815192   4.421783   2.623081
    31  H    7.303367   7.088824   6.484251   6.105592   3.962989
    32  H    6.642030   6.968128   5.934928   5.841133   4.218154
    33  H    4.997645   3.526178   5.363889   5.338628   3.896348
    34  H    6.709132   5.284689   7.032201   6.859584   5.056072
    35  H    5.647649   4.829265   6.371493   6.494460   4.623748
    36  H    7.207187   5.380336   6.683665   6.047021   4.185258
    37  H    1.095553   2.619560   2.708961   4.022227   5.149512
    38  H    1.094507   3.385881   2.799163   4.162507   4.736707
    39  H    1.096748   2.701132   3.460542   4.633308   4.815742
    40  H    2.607145   0.972993   3.209603   3.694593   3.737523
    41  H    2.634853   2.584665   1.100367   2.078831   4.170415
    42  H    2.789610   3.318061   1.092744   2.029364   3.435048
    43  H    3.961247   2.368610   1.939571   0.972669   2.717081
                   21         22         23         24         25
    21  H    0.000000
    22  H    2.586305   0.000000
    23  H    4.288703   2.578683   0.000000
    24  H    3.663927   3.053150   1.751514   0.000000
    25  H    4.489904   2.463753   2.497597   3.070965   0.000000
    26  H    5.288206   3.681729   2.339829   2.529967   1.757200
    27  H    5.239833   4.249227   4.252378   3.838521   2.412193
    28  H    4.581839   5.580069   7.164195   6.265465   5.745454
    29  H    4.831483   5.209330   7.127813   6.646132   5.351138
    30  H    4.228676   4.434582   3.908468   2.354116   3.910208
    31  H    5.298557   5.387827   5.160063   3.900577   4.320160
    32  H    5.680543   5.177347   4.136182   3.077525   3.753736
    33  H    2.364009   3.130975   5.616949   5.475797   4.948168
    34  H    3.785575   4.592304   7.029202   6.758798   5.866507
    35  H    3.561440   3.320536   5.727322   5.750348   4.292119
    36  H    3.325303   5.210177   7.218621   6.396471   6.474083
    37  H    4.678067   3.617093   3.663193   4.628330   5.366533
    38  H    4.716654   2.982732   2.113222   3.494185   3.991589
    39  H    4.168626   2.359033   3.166494   4.350000   4.079691
    40  H    2.407405   2.491722   4.329823   4.598559   4.952826
    41  H    4.192401   4.266837   3.878212   3.942946   5.959673
    42  H    4.096724   3.774234   2.544043   2.385521   4.810736
    43  H    2.708036   4.178901   4.593408   3.853197   6.021550
                   26         27         28         29         30
    26  H    0.000000
    27  H    2.401117   0.000000
    28  H    6.507638   4.636195   0.000000
    29  H    6.504075   4.668884   1.770780   0.000000
    30  H    3.221128   3.067838   4.980723   5.837432   0.000000
    31  H    3.730399   2.451335   4.389927   5.299836   1.769222
    32  H    2.521487   2.483089   5.882645   6.510742   1.773594
    33  H    6.311784   5.773775   4.249030   3.706494   5.898718
    34  H    7.264551   6.154676   3.467958   2.616472   6.667564
    35  H    5.842479   4.904160   3.774240   2.615172   5.935654
    36  H    7.432223   6.259309   2.689925   3.210137   5.805806
    37  H    5.934704   7.454335   8.913934   8.662194   6.821806
    38  H    4.343841   6.134522   8.423625   8.177980   5.785384
    39  H    5.065989   6.308499   7.849354   7.340521   6.350468
    40  H    6.013598   6.574220   6.574035   6.294590   6.047465
    41  H    6.067509   7.497135   8.607157   8.832997   5.899537
    42  H    4.543300   6.145589   7.963731   8.283561   4.477981
    43  H    6.241803   6.960112   6.946245   7.477077   4.967341
                   31         32         33         34         35
    31  H    0.000000
    32  H    1.772783   0.000000
    33  H    6.459609   7.058415   0.000000
    34  H    6.798614   7.732428   1.775844   0.000000
    35  H    6.081447   6.719566   1.779439   1.773973   0.000000
    36  H    6.006235   7.195929   2.833486   2.344205   3.526810
    37  H    8.271510   7.597272   5.631389   7.384751   6.469536
    38  H    7.137584   6.233589   5.782433   7.427456   6.211657
    39  H    7.528573   6.977097   4.572917   6.212070   5.044163
    40  H    7.238638   7.211133   2.857850   4.624922   4.115737
    41  H    7.581216   6.987135   5.980645   7.706196   7.107473
    42  H    6.174729   5.361514   6.073509   7.686065   6.859674
    43  H    6.548381   6.488916   4.848057   6.365387   6.200331
                   36         37         38         39         40
    36  H    0.000000
    37  H    7.840540   0.000000
    38  H    7.893671   1.771108   0.000000
    39  H    7.056382   1.774752   1.771876   0.000000
    40  H    5.100717   2.927883   3.628005   2.478081   0.000000
    41  H    7.428905   2.375853   3.014873   3.642979   3.477951
    42  H    7.336016   3.122184   2.646662   3.800912   4.084648
    43  H    5.530809   4.098879   4.549921   4.669053   3.243388
                   41         42         43
    41  H    0.000000
    42  H    1.771659   0.000000
    43  H    2.348264   2.822065   0.000000
 Stoichiometry    C15H24O4
 Framework group  C1[X(C15H24O4)]
 Deg. of freedom   123
 Full point group                 C1      NOp   1
 Largest Abelian subgroup         C1      NOp   1
 Largest concise Abelian subgroup C1      NOp   1
                         Standard orientation:                         
 ---------------------------------------------------------------------
 Center     Atomic      Atomic             Coordinates (Angstroms)
 Number     Number       Type             X           Y           Z
 ---------------------------------------------------------------------
      1          6           0       -1.770408    0.683813   -0.048483
      2          6           0       -1.030527   -0.425405    0.188403
      3          6           0        0.433069   -0.502958    0.517207
      4          6           0        1.358008    0.231445   -0.488922
      5          6           0        1.252240    1.766200   -0.353189
      6          6           0       -0.053248    2.389544   -0.878955
      7          6           0       -1.350123    2.132159   -0.082611
      8          6           0       -3.177982    0.298331   -0.248047
      9          6           0       -3.312201   -1.199134   -0.030558
     10          6           0       -1.858189   -1.708070    0.081473
     11          8           0       -4.102860    1.060233   -0.532747
     12          6           0       -1.307875    2.725311    1.341025
     13          6           0       -1.440745   -2.540981   -1.139079
     14          8           0       -1.622154   -2.457947    1.285841
     15          6           0        2.843247   -0.271926   -0.433735
     16          6           0        3.602815    0.139115   -1.704674
     17          8           0        2.884077   -1.714474   -0.336902
     18          6           0        3.638512    0.198854    0.793681
     19          8           0        3.100662   -0.243813    2.039376
     20          1           0        0.589345   -0.084918    1.519663
     21          1           0        0.723420   -1.552718    0.580075
     22          1           0        1.009603   -0.039154   -1.497471
     23          1           0        2.070831    2.236404   -0.909898
     24          1           0        1.403070    2.045686    0.698059
     25          1           0       -0.208392    2.061162   -1.916090
     26          1           0        0.087763    3.478233   -0.920122
     27          1           0       -2.150026    2.662251   -0.617082
     28          1           0       -3.842781   -1.373501    0.913143
     29          1           0       -3.895472   -1.662705   -0.833067
     30          1           0       -0.566988    2.225246    1.974181
     31          1           0       -2.284074    2.626583    1.830325
     32          1           0       -1.056804    3.792802    1.304493
     33          1           0       -0.381406   -2.813891   -1.086460
     34          1           0       -2.030817   -3.465807   -1.176300
     35          1           0       -1.614929   -1.991023   -2.070183
     36          1           0       -2.021255   -3.336825    1.164335
     37          1           0        4.613438   -0.283467   -1.687317
     38          1           0        3.693148    1.224779   -1.810126
     39          1           0        3.088210   -0.244667   -2.593915
     40          1           0        2.380282   -2.078782   -1.085357
     41          1           0        4.674631   -0.155114    0.684277
     42          1           0        3.661739    1.290550    0.835532
     43          1           0        3.020120   -1.210904    1.973558
 ---------------------------------------------------------------------
 Rotational constants (GHZ):      0.5522970      0.2703703      0.2208775
 Standard basis: 6-311+G(d,p) (5D, 7F)
 There are   581 symmetry adapted cartesian basis functions of A   symmetry.
 There are   562 symmetry adapted basis functions of A   symmetry.
   562 basis functions,   876 primitive gaussians,   581 cartesian basis functions
    73 alpha electrons       73 beta electrons
       nuclear repulsion energy      1608.1625084840 Hartrees.
 NAtoms=   43 NActive=   43 NUniq=   43 SFac= 1.00D+00 NAtFMM=   60 NAOKFM=F Big=F
 Integral buffers will be    131072 words long.
 Raffenetti 2 integral format.
 Two-electron integral symmetry is turned on.
 Using the following non-standard input for PCM:
 --- end of non-standard input.
 ------------------------------------------------------------------------------
 Polarizable Continuum Model (PCM)
 =================================
 Model                : PCM (using non-symmetric T matrix).
 Atomic radii         : SMD-Coulomb.
 Polarization charges : Total charges.
 Charge compensation  : None.
 Solution method      : On-the-fly selection.
 Cavity type          : VdW (van der Waals Surface) (Alpha=1.000).
 Cavity algorithm     : GePol (No added spheres)
                        Default sphere list used, NSphG=   43.
                        Lebedev-Laikov grids with approx.  5.0 points / Ang**2.
                        Smoothing algorithm: Karplus/York (Gamma=1.0000).
                        Polarization charges: spherical gaussians, with
                                              point-specific exponents (IZeta= 3).
                        Self-potential: point-specific (ISelfS= 7).
                        Self-field    : sphere-specific E.n sum rule (ISelfD= 2).
 Solvent              : Methanol, Eps=  32.613000 Eps(inf)=   1.765709
 ------------------------------------------------------------------------------
 ------------------------------------------------------------------------------
 Atomic radii for non-electrostatic terms: SMD-CDS.
 ------------------------------------------------------------------------------
 Nuclear repulsion after PCM non-electrostatic terms =     1608.1640314618 Hartrees.
 One-electron integrals computed using PRISM.
 NBasis=   562 RedAO= T EigKep=  1.40D-06  NBF=   562
 NBsUse=   560 1.00D-06 EigRej=  8.14D-07 NBFU=   560
 Initial guess from the checkpoint file:  "DY-202A-7R_48.chk"
 B after Tr=     0.000000    0.000000    0.000000
         Rot=    1.000000    0.000000    0.000000    0.000000 Ang=   0.00 deg.
 Requested convergence on RMS density matrix=1.00D-08 within 128 cycles.
 Requested convergence on MAX density matrix=1.00D-06.
 Requested convergence on             energy=1.00D-06.
 No special actions if energy rises.
 Inv3:  Mode=1 IEnd=    21756747.
 Iteration    1 A*A^-1 deviation from unit magnitude is 6.00D-15 for   2687.
 Iteration    1 A*A^-1 deviation from orthogonality  is 4.12D-15 for   2678   2495.
 Iteration    1 A^-1*A deviation from unit magnitude is 5.55D-15 for   2687.
 Iteration    1 A^-1*A deviation from orthogonality  is 5.05D-12 for   2404   2398.
 Error on total polarization charges =  0.07083
 SCF Done:  E(RmPW1PW91) =  -887.016793729     A.U. after   13 cycles
            NFock= 13  Conv=0.32D-08     -V/T= 2.0048
 SMD-CDS (non-electrostatic) energy       (kcal/mol) =       0.96
 (included in total energy above)
 DoSCS=F DFT=T ScalE2(SS,OS)=  1.000000  1.000000
 Range of M.O.s used for correlation:     1   560
 NBasis=   562 NAE=    73 NBE=    73 NFC=     0 NFV=     0
 NROrb=    560 NOA=    73 NOB=    73 NVA=   487 NVB=   487

 **** Warning!!: The largest alpha MO coefficient is  0.13581279D+03

 NEqPCM:  Using equilibrium solvation (IEInf=0, Eps=  32.6130, EpsInf=   1.7657)
          Differentiating once with respect to magnetic field using GIAOs.
          Electric field/nuclear overlap derivatives assumed to be zero.
 FoFJK:  IHMeth= 1 ICntrl=    6127 DoSepK=F KAlg= 0 I1Cent=   0 FoldK=F
 IRaf=         1 NMat=   1 IRICut=       1 DoRegI=T DoRafI=F ISym2E= 0.
          There are     3 degrees of freedom in the 1st order CPHF.  IDoFFX=0 NUNeed=     3.
      3 vectors produced by pass  0 Test12= 1.19D-12 3.33D-08 XBig12= 2.81D+02 2.44D+00.
 AX will form     3 AO Fock derivatives at one time.
      3 vectors produced by pass  1 Test12= 1.19D-12 3.33D-08 XBig12= 7.90D-01 1.99D-01.
      3 vectors produced by pass  2 Test12= 1.19D-12 3.33D-08 XBig12= 4.32D-03 3.20D-02.
      3 vectors produced by pass  3 Test12= 1.19D-12 3.33D-08 XBig12= 3.27D-05 1.52D-03.
      3 vectors produced by pass  4 Test12= 1.19D-12 3.33D-08 XBig12= 1.67D-07 8.10D-05.
      3 vectors produced by pass  5 Test12= 1.19D-12 3.33D-08 XBig12= 7.23D-10 4.34D-06.
      3 vectors produced by pass  6 Test12= 1.19D-12 3.33D-08 XBig12= 2.39D-12 4.54D-07.
 InvSVY:  IOpt=1 It=  1 EMax= 3.55D-15
 Solved reduced A of dimension    21 with     3 vectors.
 Calculating GIAO nuclear magnetic shielding tensors.
 SCF GIAO Magnetic shielding tensor (ppm):
      1  C    Isotropic =    33.8860   Anisotropy =   142.3952
   XX=   -33.9050   YX=   -26.4384   ZX=   -29.2701
   XY=   -24.2636   YY=    12.6702   ZY=     7.0453
   XZ=   -29.6504   YZ=     0.0400   ZZ=   122.8930
   Eigenvalues:   -48.9106    21.7526   128.8161
      2  C    Isotropic =    -6.4981   Anisotropy =   202.1249
   XX=   -78.3608   YX=   -42.2785   ZX=   -40.4107
   XY=   -36.4900   YY=   -57.5502   ZY=    -1.1700
   XZ=   -54.5932   YZ=     8.5919   ZZ=   116.4168
   Eigenvalues:  -114.4006   -33.3456   128.2519
      3  C    Isotropic =   154.7834   Anisotropy =    21.7529
   XX=   159.7183   YX=     5.2262   ZX=    -5.2856
   XY=     2.4940   YY=   139.4469   ZY=    -1.9377
   XZ=    -4.3689   YZ=    -7.8898   ZZ=   165.1849
   Eigenvalues:   138.1252   156.9396   169.2853
      4  C    Isotropic =   135.3299   Anisotropy =    29.2003
   XX=   148.0879   YX=   -13.4289   ZX=     4.6637
   XY=    -8.5530   YY=   126.8677   ZY=     3.0710
   XZ=    10.5061   YZ=    -2.7713   ZZ=   131.0340
   Eigenvalues:   121.0634   130.1294   154.7968
      5  C    Isotropic =   156.2885   Anisotropy =    26.2923
   XX=   150.9076   YX=    -2.0543   ZX=     1.6815
   XY=    -0.2783   YY=   173.6512   ZY=    -2.8495
   XZ=    -1.5800   YZ=    -0.6841   ZZ=   144.3066
   Eigenvalues:   144.2005   150.8482   173.8167
      6  C    Isotropic =   151.9352   Anisotropy =    14.9987
   XX=   153.3294   YX=    -4.0186   ZX=    -8.8086
   XY=    -4.9621   YY=   150.3410   ZY=    -0.4508
   XZ=    -5.7271   YZ=     4.5037   ZZ=   152.1351
   Eigenvalues:   144.8459   149.0253   161.9343
      7  C    Isotropic =   156.1475   Anisotropy =    13.5664
   XX=   152.7571   YX=     3.0114   ZX=    -4.6495
   XY=     3.8654   YY=   155.7257   ZY=     1.3742
   XZ=   -11.3951   YZ=     4.4480   ZZ=   159.9599
   Eigenvalues:   145.5915   157.6593   165.1918
      8  C    Isotropic =   -30.7222   Anisotropy =   157.0991
   XX=   -80.6516   YX=   -10.7004   ZX=   -26.8890
   XY=   -16.4107   YY=   -78.3508   ZY=    22.2911
   XZ=   -21.4922   YZ=    18.7523   ZZ=    66.8357
   Eigenvalues:   -93.2301   -72.9470    74.0105
      9  C    Isotropic =   131.1916   Anisotropy =    32.7088
   XX=   137.1489   YX=   -16.2306   ZX=    -7.9171
   XY=   -12.1981   YY=   140.1424   ZY=     0.5651
   XZ=     1.0214   YZ=    -2.8351   ZZ=   116.2836
   Eigenvalues:   115.0420   125.5354   152.9975
     10  C    Isotropic =   105.1136   Anisotropy =    37.9571
   XX=    99.7318   YX=     1.1853   ZX=    -3.5048
   XY=     1.2163   YY=   103.0680   ZY=   -19.9397
   XZ=     2.2542   YZ=   -24.1821   ZZ=   112.5409
   Eigenvalues:    85.2206    99.7019   130.4183
     11  O    Isotropic =  -160.5052   Anisotropy =   788.2484
   XX=  -462.2623   YX=   153.2885   ZX=  -173.5764
   XY=   111.4046   YY=  -336.6544   ZY=   135.3059
   XZ=  -133.0069   YZ=   142.2726   ZZ=   317.4012
   Eigenvalues:  -591.7918  -254.7175   364.9938
     12  C    Isotropic =   170.7943   Anisotropy =    28.5552
   XX=   154.2241   YX=     4.3341   ZX=    -3.8392
   XY=     7.4272   YY=   177.1364   ZY=     8.7712
   XZ=    -6.7543   YZ=    12.3725   ZZ=   181.0223
   Eigenvalues:   150.6786   171.8732   189.8311
     13  C    Isotropic =   159.9618   Anisotropy =    40.3762
   XX=   143.3147   YX=    -7.6916   ZX=    -7.2811
   XY=    -9.5520   YY=   158.4700   ZY=    15.2481
   XZ=    -4.1604   YZ=    11.7692   ZZ=   178.1007
   Eigenvalues:   139.4096   153.5966   186.8792
     14  O    Isotropic =   247.7544   Anisotropy =    59.4377
   XX=   224.3979   YX=    12.6837   ZX=   -16.9493
   XY=     3.5816   YY=   244.8569   ZY=   -20.6704
   XZ=    -3.6387   YZ=   -20.7053   ZZ=   274.0084
   Eigenvalues:   221.3024   234.5813   287.3795
     15  C    Isotropic =   106.6807   Anisotropy =    46.4622
   XX=    95.7596   YX=    -5.3274   ZX=    -4.6010
   XY=    -3.2572   YY=   137.2110   ZY=     3.6857
   XZ=    -3.5031   YZ=    -3.5377   ZZ=    87.0715
   Eigenvalues:    85.4301    96.9565   137.6555
     16  C    Isotropic =   161.5388   Anisotropy =    45.9456
   XX=   159.4411   YX=     5.0825   ZX=   -17.4332
   XY=     5.3107   YY=   144.7931   ZY=    -8.6913
   XZ=   -16.0325   YZ=   -10.5276   ZZ=   180.3820
   Eigenvalues:   142.2728   150.1743   192.1692
     17  O    Isotropic =   254.2097   Anisotropy =    53.4528
   XX=   251.8356   YX=     1.8812   ZX=    24.1510
   XY=     4.1969   YY=   270.5067   ZY=    13.9684
   XZ=    21.4286   YZ=    34.7476   ZZ=   240.2868
   Eigenvalues:   216.3407   256.4435   289.8450
     18  C    Isotropic =   116.6810   Anisotropy =    58.1239
   XX=   111.4974   YX=     8.1439   ZX=    -8.1308
   XY=    12.7744   YY=    88.2919   ZY=   -12.4956
   XZ=   -12.6535   YZ=    -9.0700   ZZ=   150.2536
   Eigenvalues:    83.6136   110.9991   155.4302
     19  O    Isotropic =   307.2759   Anisotropy =    35.7121
   XX=   310.6848   YX=    15.4723   ZX=   -11.7113
   XY=     7.2412   YY=   323.6950   ZY=     1.2303
   XZ=    11.2351   YZ=    12.6774   ZZ=   287.4479
   Eigenvalues:   285.9142   304.8296   331.0840
     20  H    Isotropic =    28.9538   Anisotropy =     4.8413
   XX=    29.7660   YX=     0.1349   ZX=     0.5151
   XY=    -0.0194   YY=    25.6381   ZY=     0.1861
   XZ=     1.8475   YZ=     1.7135   ZZ=    31.4574
   Eigenvalues:    25.4829    29.1972    32.1813
     21  H    Isotropic =    28.2044   Anisotropy =     8.0618
   XX=    32.4823   YX=     1.5608   ZX=    -1.2980
   XY=     1.8702   YY=    30.1135   ZY=    -0.8036
   XZ=    -0.6962   YZ=    -1.8487   ZZ=    22.0175
   Eigenvalues:    21.7564    29.2779    33.5790
     22  H    Isotropic =    30.3239   Anisotropy =     2.5319
   XX=    31.3902   YX=     0.0109   ZX=     0.4116
   XY=    -0.0705   YY=    28.0943   ZY=     1.4052
   XZ=    -1.1637   YZ=     0.7159   ZZ=    31.4872
   Eigenvalues:    27.7885    31.1714    32.0118
     23  H    Isotropic =    29.9521   Anisotropy =     7.5566
   XX=    33.3674   YX=     0.0314   ZX=    -3.2340
   XY=     0.7696   YY=    31.9214   ZY=    -3.0844
   XZ=    -2.8368   YZ=    -2.9232   ZZ=    24.5675
   Eigenvalues:    22.7823    32.0841    34.9898
     24  H    Isotropic =    29.7303   Anisotropy =     4.0924
   XX=    30.4130   YX=    -1.7365   ZX=     2.2858
   XY=    -1.6056   YY=    29.5971   ZY=     3.1735
   XZ=     1.3033   YZ=     2.9516   ZZ=    29.1808
   Eigenvalues:    25.1721    31.5602    32.4586
     25  H    Isotropic =    30.1939   Anisotropy =     7.2681
   XX=    29.4485   YX=    -1.2411   ZX=     0.4646
   XY=    -1.3851   YY=    26.3493   ZY=    -1.3401
   XZ=    -0.2473   YZ=    -1.5230   ZZ=    34.7839
   Eigenvalues:    25.6786    29.8639    35.0393
     26  H    Isotropic =    29.8782   Anisotropy =     9.8671
   XX=    28.8756   YX=    -0.2873   ZX=    -0.8777
   XY=    -0.6074   YY=    35.3518   ZY=    -3.2932
   XZ=    -1.3449   YZ=    -3.6894   ZZ=    25.4071
   Eigenvalues:    24.0105    29.1677    36.4562
     27  H    Isotropic =    28.8377   Anisotropy =     9.2940
   XX=    33.1004   YX=    -1.4428   ZX=     2.8342
   XY=    -2.7929   YY=    26.4699   ZY=    -1.4862
   XZ=     3.0075   YZ=    -1.6995   ZZ=    26.9429
   Eigenvalues:    25.0732    26.4062    35.0337
     28  H    Isotropic =    29.0664   Anisotropy =     6.6992
   XX=    31.7480   YX=    -0.2292   ZX=    -2.8362
   XY=    -0.2311   YY=    27.1107   ZY=    -0.3977
   XZ=    -3.1615   YZ=    -2.3514   ZZ=    28.3405
   Eigenvalues:    25.5116    28.1550    33.5325
     29  H    Isotropic =    28.9964   Anisotropy =     5.8167
   XX=    31.6520   YX=    -0.5979   ZX=     2.0192
   XY=     0.1709   YY=    28.0019   ZY=     1.7594
   XZ=     2.9133   YZ=     2.4009   ZZ=    27.3354
   Eigenvalues:    24.9182    29.1969    32.8742
     30  H    Isotropic =    30.3170   Anisotropy =     5.1299
   XX=    29.7963   YX=    -3.3207   ZX=     0.9402
   XY=    -2.7142   YY=    28.5811   ZY=     0.6760
   XZ=     3.0426   YZ=     1.0367   ZZ=    32.5735
   Eigenvalues:    25.5706    31.6435    33.7369
     31  H    Isotropic =    30.7998   Anisotropy =     9.5501
   XX=    32.6918   YX=    -0.9177   ZX=    -3.9098
   XY=    -0.2747   YY=    28.0631   ZY=     1.8826
   XZ=    -5.0653   YZ=     2.9941   ZZ=    31.6445
   Eigenvalues:    26.2275    29.0054    37.1665
     32  H    Isotropic =    30.8584   Anisotropy =    11.2154
   XX=    27.1708   YX=     0.2059   ZX=    -0.9872
   XY=     0.5055   YY=    37.2408   ZY=     2.5334
   XZ=     0.0204   YZ=     4.1293   ZZ=    28.1637
   Eigenvalues:    26.5479    27.6920    38.3354
     33  H    Isotropic =    30.0016   Anisotropy =     6.0616
   XX=    33.8228   YX=     0.1370   ZX=     0.0775
   XY=    -1.0687   YY=    29.3914   ZY=     2.1357
   XZ=    -1.4439   YZ=     3.6384   ZZ=    26.7904
   Eigenvalues:    24.9128    31.0492    34.0426
     34  H    Isotropic =    30.0775   Anisotropy =     9.3249
   XX=    28.8612   YX=     2.4174   ZX=     0.4533
   XY=     3.3069   YY=    33.7005   ZY=     2.5047
   XZ=     0.7719   YZ=     4.1750   ZZ=    27.6708
   Eigenvalues:    26.0015    27.9368    36.2941
     35  H    Isotropic =    30.6460   Anisotropy =     8.2325
   XX=    27.6945   YX=     0.3866   ZX=     0.6935
   XY=     0.2638   YY=    28.2126   ZY=    -0.2584
   XZ=     1.1594   YZ=     0.4138   ZZ=    36.0310
   Eigenvalues:    27.4608    28.3430    36.1344
     36  H    Isotropic =    29.4439   Anisotropy =    17.2634
   XX=    24.7846   YX=     6.1433   ZX=     0.6003
   XY=     5.9148   YY=    38.0630   ZY=    -2.6384
   XZ=     0.0944   YZ=    -3.9199   ZZ=    25.4840
   Eigenvalues:    21.7606    25.6182    40.9528
     37  H    Isotropic =    30.6957   Anisotropy =     9.9105
   XX=    35.7848   YX=    -2.2488   ZX=    -2.5726
   XY=    -1.1605   YY=    26.7874   ZY=    -0.4644
   XZ=    -3.6597   YZ=     0.3821   ZZ=    29.5149
   Eigenvalues:    26.3140    28.4705    37.3027
     38  H    Isotropic =    30.1638   Anisotropy =     8.3564
   XX=    29.1734   YX=     1.6704   ZX=    -3.5846
   XY=     1.0003   YY=    33.0651   ZY=    -2.3341
   XZ=    -3.3906   YZ=    -3.5934   ZZ=    28.2528
   Eigenvalues:    24.9331    29.8236    35.7347
     39  H    Isotropic =    30.8384   Anisotropy =     8.0369
   XX=    29.2979   YX=     0.0125   ZX=    -1.2281
   XY=     0.2579   YY=    27.3125   ZY=     0.9429
   XZ=     0.1185   YZ=     2.0404   ZZ=    35.9048
   Eigenvalues:    27.0381    29.2808    36.1963
     40  H    Isotropic =    30.0368   Anisotropy =    15.3758
   XX=    28.0364   YX=     2.9179   ZX=     5.1567
   XY=     3.4950   YY=    32.3194   ZY=     6.5776
   XZ=     4.5887   YZ=     6.5267   ZZ=    29.7545
   Eigenvalues:    23.2396    26.5835    40.2873
     41  H    Isotropic =    28.0926   Anisotropy =     7.2655
   XX=    32.6895   YX=    -0.1960   ZX=    -0.1277
   XY=     1.2365   YY=    22.3741   ZY=    -1.3960
   XZ=    -1.5665   YZ=    -0.5886   ZZ=    29.2143
   Eigenvalues:    22.2179    29.1236    32.9363
     42  H    Isotropic =    27.8869   Anisotropy =     3.4366
   XX=    27.8288   YX=     2.1552   ZX=     1.0567
   XY=     1.6527   YY=    28.4565   ZY=     0.7224
   XZ=     1.1649   YZ=    -1.2485   ZZ=    27.3754
   Eigenvalues:    25.6073    27.8754    30.1779
     43  H    Isotropic =    29.4598   Anisotropy =    14.2816
   XX=    21.2981   YX=     1.8015   ZX=     1.6972
   XY=     1.3457   YY=    38.5816   ZY=    -1.1777
   XZ=     0.1166   YZ=    -2.2734   ZZ=    28.4999
   Eigenvalues:    21.0034    28.3952    38.9809
 End of Minotr F.D. properties file   721 does not exist.
 End of Minotr F.D. properties file   722 does not exist.
 End of Minotr F.D. properties file   788 does not exist.

 **********************************************************************

            Population analysis using the SCF density.

 **********************************************************************

 Orbital symmetries:
       Occupied  (A) (A) (A) (A) (A) (A) (A) (A) (A) (A) (A) (A)
                 (A) (A) (A) (A) (A) (A) (A) (A) (A) (A) (A) (A)
                 (A) (A) (A) (A) (A) (A) (A) (A) (A) (A) (A) (A)
                 (A) (A) (A) (A) (A) (A) (A) (A) (A) (A) (A) (A)
                 (A) (A) (A) (A) (A) (A) (A) (A) (A) (A) (A) (A)
                 (A) (A) (A) (A) (A) (A) (A) (A) (A) (A) (A) (A)
                 (A)
       Virtual   (A) (A) (A) (A) (A) (A) (A) (A) (A) (A) (A) (A)
                 (A) (A) (A) (A) (A) (A) (A) (A) (A) (A) (A) (A)
                 (A) (A) (A) (A) (A) (A) (A) (A) (A) (A) (A) (A)
                 (A) (A) (A) (A) (A) (A) (A) (A) (A) (A) (A) (A)
                 (A) (A) (A) (A) (A) (A) (A) (A) (A) (A) (A) (A)
                 (A) (A) (A) (A) (A) (A) (A) (A) (A) (A) (A) (A)
                 (A) (A) (A) (A) (A) (A) (A) (A) (A) (A) (A) (A)
                 (A) (A) (A) (A) (A) (A) (A) (A) (A) (A) (A) (A)
                 (A) (A) (A) (A) (A) (A) (A) (A) (A) (A) (A) (A)
                 (A) (A) (A) (A) (A) (A) (A) (A) (A) (A) (A) (A)
                 (A) (A) (A) (A) (A) (A) (A) (A) (A) (A) (A) (A)
                 (A) (A) (A) (A) (A) (A) (A) (A) (A) (A) (A) (A)
                 (A) (A) (A) (A) (A) (A) (A) (A) (A) (A) (A) (A)
                 (A) (A) (A) (A) (A) (A) (A) (A) (A) (A) (A) (A)
                 (A) (A) (A) (A) (A) (A) (A) (A) (A) (A) (A) (A)
                 (A) (A) (A) (A) (A) (A) (A) (A) (A) (A) (A) (A)
                 (A) (A) (A) (A) (A) (A) (A) (A) (A) (A) (A) (A)
                 (A) (A) (A) (A) (A) (A) (A) (A) (A) (A) (A) (A)
                 (A) (A) (A) (A) (A) (A) (A) (A) (A) (A) (A) (A)
                 (A) (A) (A) (A) (A) (A) (A) (A) (A) (A) (A) (A)
                 (A) (A) (A) (A) (A) (A) (A) (A) (A) (A) (A) (A)
                 (A) (A) (A) (A) (A) (A) (A) (A) (A) (A) (A) (A)
                 (A) (A) (A) (A) (A) (A) (A) (A) (A) (A) (A) (A)
                 (A) (A) (A) (A) (A) (A) (A) (A) (A) (A) (A) (A)
                 (A) (A) (A) (A) (A) (A) (A) (A) (A) (A) (A) (A)
                 (A) (A) (A) (A) (A) (A) (A) (A) (A) (A) (A) (A)
                 (A) (A) (A) (A) (A) (A) (A) (A) (A) (A) (A) (A)
                 (A) (A) (A) (A) (A) (A) (A) (A) (A) (A) (A) (A)
                 (A) (A) (A) (A) (A) (A) (A) (A) (A) (A) (A) (A)
                 (A) (A) (A) (A) (A) (A) (A) (A) (A) (A) (A) (A)
                 (A) (A) (A) (A) (A) (A) (A) (A) (A) (A) (A) (A)
                 (A) (A) (A) (A) (A) (A) (A) (A) (A) (A) (A) (A)
                 (A) (A) (A) (A) (A) (A) (A) (A) (A) (A) (A) (A)
                 (A) (A) (A) (A) (A) (A) (A) (A) (A) (A) (A) (A)
                 (A) (A) (A) (A) (A) (A) (A) (A) (A) (A) (A) (A)
                 (A) (A) (A) (A) (A) (A) (A) (A) (A) (A) (A) (A)
                 (A) (A) (A) (A) (A) (A) (A) (A) (A) (A) (A) (A)
                 (A) (A) (A) (A) (A) (A) (A) (A) (A) (A) (A) (A)
                 (A) (A) (A) (A) (A) (A) (A) (A) (A) (A) (A) (A)
                 (A) (A) (A) (A) (A) (A) (A) (A) (A) (A) (A) (A)
                 (A) (A) (A) (A) (A) (A) (A)
 The electronic state is 1-A.
 Alpha  occ. eigenvalues --  -19.22465 -19.22092 -19.21995 -19.21088 -10.32689
 Alpha  occ. eigenvalues --  -10.30731 -10.29607 -10.27318 -10.26510 -10.24292
 Alpha  occ. eigenvalues --  -10.24129 -10.24007 -10.23405 -10.23036 -10.22426
 Alpha  occ. eigenvalues --  -10.22392 -10.22287 -10.21747 -10.21569  -1.07271
 Alpha  occ. eigenvalues --   -1.06503  -1.06007  -1.04187  -0.88961  -0.83926
 Alpha  occ. eigenvalues --   -0.81636  -0.78115  -0.76615  -0.74549  -0.71218
 Alpha  occ. eigenvalues --   -0.69797  -0.68057  -0.65932  -0.62904  -0.60247
 Alpha  occ. eigenvalues --   -0.58127  -0.57826  -0.52283  -0.52117  -0.51469
 Alpha  occ. eigenvalues --   -0.50671  -0.49100  -0.48755  -0.47097  -0.46122
 Alpha  occ. eigenvalues --   -0.45867  -0.45000  -0.44718  -0.44034  -0.43114
 Alpha  occ. eigenvalues --   -0.42199  -0.41856  -0.41297  -0.40342  -0.39711
 Alpha  occ. eigenvalues --   -0.39678  -0.39387  -0.38840  -0.38163  -0.36709
 Alpha  occ. eigenvalues --   -0.36166  -0.35731  -0.35339  -0.34602  -0.33916
 Alpha  occ. eigenvalues --   -0.33101  -0.32718  -0.31984  -0.31014  -0.29363
 Alpha  occ. eigenvalues --   -0.28531  -0.26987  -0.26613
 Alpha virt. eigenvalues --   -0.05289   0.00559   0.01873   0.01918   0.02042
 Alpha virt. eigenvalues --    0.03361   0.03638   0.03732   0.04495   0.04610
 Alpha virt. eigenvalues --    0.05052   0.05475   0.06076   0.06345   0.06824
 Alpha virt. eigenvalues --    0.06918   0.07359   0.07978   0.08137   0.08607
 Alpha virt. eigenvalues --    0.08865   0.09426   0.09838   0.10098   0.10576
 Alpha virt. eigenvalues --    0.10761   0.11643   0.12022   0.12139   0.12406
 Alpha virt. eigenvalues --    0.12950   0.13394   0.13562   0.13741   0.14678
 Alpha virt. eigenvalues --    0.15293   0.15602   0.15807   0.16313   0.16698
 Alpha virt. eigenvalues --    0.16944   0.17272   0.17492   0.17721   0.17930
 Alpha virt. eigenvalues --    0.18618   0.18741   0.19036   0.19345   0.19637
 Alpha virt. eigenvalues --    0.20037   0.20346   0.20475   0.20833   0.21206
 Alpha virt. eigenvalues --    0.21317   0.21579   0.21759   0.22052   0.22568
 Alpha virt. eigenvalues --    0.22746   0.23041   0.23657   0.23755   0.23958
 Alpha virt. eigenvalues --    0.24273   0.24725   0.25045   0.25343   0.25762
 Alpha virt. eigenvalues --    0.25807   0.26372   0.26496   0.26642   0.27226
 Alpha virt. eigenvalues --    0.27389   0.27578   0.27909   0.28337   0.28547
 Alpha virt. eigenvalues --    0.29002   0.29248   0.29668   0.29955   0.30243
 Alpha virt. eigenvalues --    0.30553   0.31144   0.31655   0.31743   0.32378
 Alpha virt. eigenvalues --    0.32629   0.32860   0.33407   0.33761   0.34250
 Alpha virt. eigenvalues --    0.34644   0.35233   0.35330   0.35579   0.36193
 Alpha virt. eigenvalues --    0.36657   0.37057   0.37664   0.37960   0.38594
 Alpha virt. eigenvalues --    0.39039   0.39653   0.40166   0.40329   0.40563
 Alpha virt. eigenvalues --    0.41250   0.42894   0.43271   0.44485   0.44981
 Alpha virt. eigenvalues --    0.45278   0.46259   0.46777   0.48016   0.48445
 Alpha virt. eigenvalues --    0.49028   0.49728   0.50290   0.50768   0.51637
 Alpha virt. eigenvalues --    0.52636   0.53446   0.53899   0.54728   0.55300
 Alpha virt. eigenvalues --    0.55957   0.56727   0.57250   0.58005   0.58599
 Alpha virt. eigenvalues --    0.59233   0.59594   0.60541   0.60651   0.62124
 Alpha virt. eigenvalues --    0.62776   0.63430   0.64410   0.65106   0.66103
 Alpha virt. eigenvalues --    0.66738   0.67046   0.67454   0.68034   0.68369
 Alpha virt. eigenvalues --    0.68856   0.69213   0.69771   0.70088   0.70623
 Alpha virt. eigenvalues --    0.71396   0.71582   0.72549   0.72565   0.73098
 Alpha virt. eigenvalues --    0.73429   0.74250   0.74538   0.75838   0.75937
 Alpha virt. eigenvalues --    0.76346   0.76469   0.77066   0.77226   0.77812
 Alpha virt. eigenvalues --    0.78405   0.78594   0.79067   0.79808   0.81177
 Alpha virt. eigenvalues --    0.81347   0.82161   0.82615   0.83375   0.83795
 Alpha virt. eigenvalues --    0.84375   0.85100   0.86430   0.87734   0.90015
 Alpha virt. eigenvalues --    0.91223   0.92161   0.93281   0.94429   0.96787
 Alpha virt. eigenvalues --    0.97519   0.98392   0.99082   1.00303   1.01544
 Alpha virt. eigenvalues --    1.03450   1.04371   1.06909   1.08008   1.10067
 Alpha virt. eigenvalues --    1.10456   1.11864   1.12617   1.13702   1.15688
 Alpha virt. eigenvalues --    1.15814   1.17098   1.18878   1.19594   1.20276
 Alpha virt. eigenvalues --    1.21238   1.22022   1.23311   1.24184   1.25124
 Alpha virt. eigenvalues --    1.26575   1.27495   1.27934   1.28218   1.29481
 Alpha virt. eigenvalues --    1.30603   1.32895   1.33219   1.33504   1.34461
 Alpha virt. eigenvalues --    1.35397   1.36798   1.38125   1.39306   1.41352
 Alpha virt. eigenvalues --    1.42015   1.43696   1.44524   1.45469   1.45987
 Alpha virt. eigenvalues --    1.47553   1.48350   1.48704   1.48979   1.50439
 Alpha virt. eigenvalues --    1.51756   1.51844   1.52459   1.53932   1.54861
 Alpha virt. eigenvalues --    1.55419   1.55903   1.56755   1.57778   1.58098
 Alpha virt. eigenvalues --    1.58717   1.59823   1.60706   1.60868   1.61475
 Alpha virt. eigenvalues --    1.62354   1.62897   1.63651   1.64364   1.64991
 Alpha virt. eigenvalues --    1.65258   1.66106   1.66628   1.67245   1.68265
 Alpha virt. eigenvalues --    1.68895   1.69674   1.70223   1.70471   1.71277
 Alpha virt. eigenvalues --    1.72604   1.73266   1.73652   1.74050   1.74545
 Alpha virt. eigenvalues --    1.75477   1.75659   1.76881   1.77831   1.79067
 Alpha virt. eigenvalues --    1.79927   1.80280   1.80556   1.81903   1.82051
 Alpha virt. eigenvalues --    1.83010   1.84817   1.86146   1.86275   1.86614
 Alpha virt. eigenvalues --    1.87431   1.88895   1.89526   1.90466   1.91784
 Alpha virt. eigenvalues --    1.93118   1.95396   1.96230   1.96812   1.97417
 Alpha virt. eigenvalues --    1.98173   1.98822   2.00246   2.01893   2.02732
 Alpha virt. eigenvalues --    2.04903   2.05417   2.06407   2.09060   2.10257
 Alpha virt. eigenvalues --    2.10901   2.11898   2.13183   2.13674   2.15162
 Alpha virt. eigenvalues --    2.15593   2.16958   2.17235   2.18294   2.20187
 Alpha virt. eigenvalues --    2.20905   2.21809   2.22170   2.23951   2.23980
 Alpha virt. eigenvalues --    2.24675   2.28303   2.29517   2.30330   2.32473
 Alpha virt. eigenvalues --    2.32842   2.32902   2.34462   2.36895   2.38806
 Alpha virt. eigenvalues --    2.39525   2.41251   2.43634   2.44566   2.45940
 Alpha virt. eigenvalues --    2.48260   2.49756   2.51509   2.52264   2.53093
 Alpha virt. eigenvalues --    2.53190   2.54791   2.55575   2.56718   2.57506
 Alpha virt. eigenvalues --    2.57875   2.58518   2.58747   2.60339   2.61111
 Alpha virt. eigenvalues --    2.62141   2.62634   2.63968   2.65725   2.66011
 Alpha virt. eigenvalues --    2.67528   2.68060   2.68620   2.69392   2.70655
 Alpha virt. eigenvalues --    2.71756   2.72659   2.72986   2.74191   2.75634
 Alpha virt. eigenvalues --    2.77009   2.78777   2.79264   2.79920   2.81727
 Alpha virt. eigenvalues --    2.82099   2.83798   2.85001   2.86832   2.87181
 Alpha virt. eigenvalues --    2.88360   2.89084   2.90534   2.91877   2.92927
 Alpha virt. eigenvalues --    2.94168   2.95865   2.96471   2.98199   2.99999
 Alpha virt. eigenvalues --    3.00525   3.00734   3.03066   3.05566   3.06627
 Alpha virt. eigenvalues --    3.09024   3.09944   3.10251   3.10631   3.12432
 Alpha virt. eigenvalues --    3.13931   3.15202   3.17029   3.17458   3.19282
 Alpha virt. eigenvalues --    3.19948   3.21805   3.22636   3.24229   3.24805
 Alpha virt. eigenvalues --    3.28021   3.29138   3.30373   3.31081   3.35995
 Alpha virt. eigenvalues --    3.36571   3.38628   3.39486   3.42106   3.43704
 Alpha virt. eigenvalues --    3.49374   3.52009   3.60956   3.62820   3.66165
 Alpha virt. eigenvalues --    3.71799   3.79490   3.80432   3.81351   3.83057
 Alpha virt. eigenvalues --    3.84097   3.84507   3.84586   3.85810   3.87577
 Alpha virt. eigenvalues --    3.88468   3.89748   3.91431   3.92542   3.94333
 Alpha virt. eigenvalues --    3.95602   4.02360   4.06996   4.09265   4.13342
 Alpha virt. eigenvalues --    4.16882   4.17543   4.22106   4.27954   4.29320
 Alpha virt. eigenvalues --    4.33950   4.34683   4.37276   4.43264   4.46205
 Alpha virt. eigenvalues --    4.56946   5.12041   5.18675   5.20469   5.21216
 Alpha virt. eigenvalues --    5.26394   5.45769   5.47511   5.47986   5.66410
 Alpha virt. eigenvalues --    5.69877   5.70018   5.77705  23.73328  23.83631
 Alpha virt. eigenvalues --   23.86437  23.90605  23.95143  23.96862  24.00313
 Alpha virt. eigenvalues --   24.01664  24.03421  24.06154  24.06628  24.06847
 Alpha virt. eigenvalues --   24.08425  24.12919  24.28566  50.05117  50.06133
 Alpha virt. eigenvalues --   50.08075  50.13728
          Condensed to atoms (all electrons):
               1          2          3          4          5          6
     1  C   14.587741   3.133308  -3.375102   1.153244  -0.030602   0.298082
     2  C    3.133308  20.504301  -5.601961  -1.221565  -0.073446   0.432929
     3  C   -3.375102  -5.601961  12.747169  -2.221172  -0.115152  -0.104841
     4  C    1.153244  -1.221565  -2.221172  13.606794  -1.729291  -0.141297
     5  C   -0.030602  -0.073446  -0.115152  -1.729291   9.471391  -1.564976
     6  C    0.298082   0.432929  -0.104841  -0.141297  -1.564976  10.208768
     7  C   -5.017545  -1.960436   2.043004  -0.086321  -0.203778  -2.273146
     8  C   -1.370397   0.257035  -3.170823   0.338444  -0.291168  -0.125957
     9  C    1.095210   3.145230  -0.594093   0.193041   0.163895  -0.013915
    10  C   -3.710765 -12.070519   5.503793  -0.897513   0.202229   0.193572
    11  O    0.040937   0.100982   0.009818   0.003924  -0.000088   0.018592
    12  C   -0.461468  -0.056278   0.035144  -0.031141  -0.245551   0.049508
    13  C   -0.143135  -0.569062   0.282946  -0.210943  -0.073213   0.008623
    14  O    0.028209   0.429876  -0.251478   0.045942   0.004143  -0.009407
    15  C   -0.331108   0.384601   0.751587  -3.933474   0.012625  -0.661431
    16  C   -0.181937  -0.202202  -0.303125   0.026665   0.528132   0.012107
    17  O   -0.052179  -0.132865   0.032043  -0.303411   0.124502   0.001864
    18  C   -0.013541  -0.120630  -0.046543   0.581167  -0.323856  -0.041362
    19  O    0.031842   0.076448   0.150776   0.051160  -0.076178   0.021296
    20  H   -0.030216   0.002258   0.454688  -0.018703  -0.028394  -0.018482
    21  H   -0.013423  -0.139425   0.402429  -0.007412   0.046467   0.006360
    22  H    0.027251   0.001770  -0.032416   0.436390   0.007368  -0.050675
    23  H   -0.021772   0.007080   0.035793  -0.122996   0.428173  -0.083873
    24  H    0.007153  -0.028977  -0.016127   0.020463   0.475192  -0.059017
    25  H   -0.022687  -0.015950  -0.002209  -0.006423  -0.043686   0.465447
    26  H    0.028496   0.014508   0.009256   0.008789  -0.070242   0.466130
    27  H   -0.115324   0.009405   0.002642   0.015113  -0.026017  -0.037928
    28  H   -0.012258  -0.021801   0.004989   0.001553  -0.000290  -0.000974
    29  H    0.042646   0.012047   0.007541  -0.000118  -0.000727   0.001091
    30  H   -0.061194  -0.014404  -0.002072   0.029965  -0.009575  -0.070923
    31  H   -0.059864   0.002339   0.016916  -0.009563   0.004095   0.029127
    32  H    0.073709   0.018143  -0.004171  -0.005675   0.002513   0.023652
    33  H   -0.021036  -0.148176   0.063307   0.004956   0.000487   0.001652
    34  H    0.008117   0.112859  -0.012411  -0.001986   0.000297  -0.000868
    35  H   -0.006098  -0.021813  -0.019178   0.008722   0.003221   0.002927
    36  H    0.001114  -0.290645   0.068744  -0.007675   0.000886   0.001629
    37  H    0.000630  -0.000443  -0.000852   0.107869  -0.003553   0.000802
    38  H    0.000478   0.000660   0.002200  -0.087177  -0.004246   0.004040
    39  H    0.001434   0.000656   0.004658  -0.046437   0.023432  -0.005227
    40  H    0.011055   0.023584   0.027319  -0.000921  -0.017959   0.006740
    41  H    0.002835   0.001115   0.015286   0.089666  -0.009756   0.005221
    42  H   -0.002453   0.009111   0.020296  -0.120964   0.029527   0.001938
    43  H    0.002565   0.017587   0.015367  -0.078636  -0.000686  -0.000348
               7          8          9         10         11         12
     1  C   -5.017545  -1.370397   1.095210  -3.710765   0.040937  -0.461468
     2  C   -1.960436   0.257035   3.145230 -12.070519   0.100982  -0.056278
     3  C    2.043004  -3.170823  -0.594093   5.503793   0.009818   0.035144
     4  C   -0.086321   0.338444   0.193041  -0.897513   0.003924  -0.031141
     5  C   -0.203778  -0.291168   0.163895   0.202229  -0.000088  -0.245551
     6  C   -2.273146  -0.125957  -0.013915   0.193572   0.018592   0.049508
     7  C   12.602163  -0.899737  -0.770448   1.027026  -0.072691   0.282947
     8  C   -0.899737  13.911012  -2.353174  -0.695371   0.285112   0.019200
     9  C   -0.770448  -2.353174  12.036995  -5.813149  -0.028184  -0.144435
    10  C    1.027026  -0.695371  -5.813149  21.135757  -0.108857   0.157136
    11  O   -0.072691   0.285112  -0.028184  -0.108857   8.228092  -0.053545
    12  C    0.282947   0.019200  -0.144435   0.157136  -0.053545   6.153284
    13  C   -0.026624   0.201855  -0.952777   0.564845  -0.005048   0.005521
    14  O    0.023285   0.010476  -0.195193   0.130629  -0.001769  -0.004083
    15  C    0.698090  -0.031510   0.006411  -0.235332  -0.000877  -0.020628
    16  C    0.010769  -0.039520   0.008013   0.111554   0.000060  -0.000213
    17  O    0.005415  -0.008660   0.000949   0.074855  -0.000007   0.001100
    18  C   -0.010256   0.008924  -0.019088   0.005415  -0.000037   0.006262
    19  O   -0.016295   0.002315  -0.002656  -0.012272  -0.000002   0.000215
    20  H    0.020239  -0.012109   0.012725  -0.019642   0.000014  -0.008290
    21  H   -0.004267   0.009137  -0.008499   0.091477   0.000032  -0.000511
    22  H   -0.007448  -0.003772   0.007806  -0.017442   0.000020  -0.002375
    23  H    0.055406  -0.001290   0.000240   0.001460  -0.000003   0.000742
    24  H    0.004357   0.001321  -0.000129  -0.010316   0.000000  -0.001495
    25  H   -0.023719   0.009131   0.002053  -0.005563  -0.000064  -0.002649
    26  H   -0.093955  -0.006764   0.000768   0.003188   0.000010  -0.010223
    27  H    0.477992   0.001706  -0.012057   0.020860   0.012346  -0.012690
    28  H    0.015530  -0.027427   0.459750  -0.052536  -0.002661   0.000540
    29  H    0.010003  -0.112773   0.465925  -0.094732  -0.001560  -0.000075
    30  H    0.102066   0.006926  -0.001293  -0.010760  -0.000127   0.408223
    31  H    0.015874  -0.038900   0.004037  -0.000194   0.001353   0.415349
    32  H   -0.179035   0.000711   0.000156   0.004304   0.000316   0.437352
    33  H   -0.001569  -0.015703   0.007550   0.072770   0.000055   0.000135
    34  H    0.000362  -0.005297  -0.024915  -0.132418   0.000037   0.000113
    35  H    0.000999   0.030252  -0.004643  -0.014481  -0.000072  -0.000206
    36  H   -0.000954  -0.038999   0.025868   0.306754   0.000151   0.000910
    37  H   -0.000216   0.000017   0.000004  -0.000011   0.000000   0.000048
    38  H    0.002202   0.000260  -0.000051  -0.000724   0.000000   0.000259
    39  H   -0.002559  -0.000198   0.000238   0.000963   0.000000  -0.000216
    40  H   -0.004480   0.001618  -0.000173  -0.010599   0.000001   0.000058
    41  H   -0.001717   0.000105  -0.000021  -0.001076   0.000000   0.000059
    42  H    0.005120   0.000226  -0.000109   0.000551   0.000000   0.000142
    43  H    0.001090   0.000124  -0.000250  -0.005007   0.000000  -0.000231
              13         14         15         16         17         18
     1  C   -0.143135   0.028209  -0.331108  -0.181937  -0.052179  -0.013541
     2  C   -0.569062   0.429876   0.384601  -0.202202  -0.132865  -0.120630
     3  C    0.282946  -0.251478   0.751587  -0.303125   0.032043  -0.046543
     4  C   -0.210943   0.045942  -3.933474   0.026665  -0.303411   0.581167
     5  C   -0.073213   0.004143   0.012625   0.528132   0.124502  -0.323856
     6  C    0.008623  -0.009407  -0.661431   0.012107   0.001864  -0.041362
     7  C   -0.026624   0.023285   0.698090   0.010769   0.005415  -0.010256
     8  C    0.201855   0.010476  -0.031510  -0.039520  -0.008660   0.008924
     9  C   -0.952777  -0.195193   0.006411   0.008013   0.000949  -0.019088
    10  C    0.564845   0.130629  -0.235332   0.111554   0.074855   0.005415
    11  O   -0.005048  -0.001769  -0.000877   0.000060  -0.000007  -0.000037
    12  C    0.005521  -0.004083  -0.020628  -0.000213   0.001100   0.006262
    13  C    6.647006  -0.156166  -0.016929  -0.006939  -0.005928   0.021977
    14  O   -0.156166   7.984054   0.010431   0.000196  -0.000145  -0.001961
    15  C   -0.016929   0.010431  11.331706  -1.379139   0.532121  -0.857332
    16  C   -0.006939   0.000196  -1.379139   7.709737  -0.026104  -0.772339
    17  O   -0.005928  -0.000145   0.532121  -0.026104   8.029552  -0.234521
    18  C    0.021977  -0.001961  -0.857332  -0.772339  -0.234521   7.071374
    19  O    0.002429  -0.000464  -0.276773  -0.022615  -0.009682   0.248027
    20  H   -0.009143   0.001570   0.023692  -0.002422  -0.002946   0.013522
    21  H   -0.001947   0.003790  -0.029351   0.009707   0.018311  -0.006317
    22  H   -0.006977   0.000072   0.004161  -0.025374  -0.009679   0.015147
    23  H    0.000322   0.000009   0.092782  -0.031305   0.000342  -0.011597
    24  H    0.000065   0.000014  -0.035943  -0.001451  -0.000872   0.016707
    25  H   -0.001072   0.000036   0.001952   0.000162  -0.000066   0.000076
    26  H   -0.000470   0.000005  -0.003470   0.001334   0.000055   0.000725
    27  H    0.001286  -0.000005   0.000771   0.000037  -0.000008  -0.000120
    28  H   -0.015275  -0.005632   0.000044  -0.000002  -0.000002  -0.000004
    29  H    0.018997   0.001292  -0.000029  -0.000032  -0.000001   0.000027
    30  H   -0.000405  -0.000078   0.006946  -0.000512  -0.000011   0.000295
    31  H   -0.000180   0.000053   0.000480   0.000020   0.000000  -0.000123
    32  H    0.000133  -0.000013  -0.002662   0.000118  -0.000002   0.000184
    33  H    0.421141  -0.011167  -0.008120   0.000064   0.001224   0.001003
    34  H    0.442326  -0.005215   0.001152  -0.000012   0.000017  -0.000010
    35  H    0.383042   0.011129  -0.001314   0.000878   0.000224  -0.000448
    36  H   -0.035331   0.239020  -0.001419   0.000077   0.000065  -0.000109
    37  H    0.000078  -0.000001  -0.174463   0.458454  -0.008677  -0.017244
    38  H   -0.000013   0.000000   0.051267   0.372698   0.013174   0.009779
    39  H   -0.000884  -0.000005  -0.000125   0.407076  -0.015367   0.003475
    40  H   -0.002097  -0.000232   0.060470  -0.098759   0.267986   0.045755
    41  H    0.000014  -0.000005  -0.107681  -0.036581  -0.008164   0.405492
    42  H    0.000040  -0.000002  -0.024815  -0.004570   0.012252   0.462515
    43  H    0.000576  -0.000076   0.020212   0.012553   0.007642   0.020335
              19         20         21         22         23         24
     1  C    0.031842  -0.030216  -0.013423   0.027251  -0.021772   0.007153
     2  C    0.076448   0.002258  -0.139425   0.001770   0.007080  -0.028977
     3  C    0.150776   0.454688   0.402429  -0.032416   0.035793  -0.016127
     4  C    0.051160  -0.018703  -0.007412   0.436390  -0.122996   0.020463
     5  C   -0.076178  -0.028394   0.046467   0.007368   0.428173   0.475192
     6  C    0.021296  -0.018482   0.006360  -0.050675  -0.083873  -0.059017
     7  C   -0.016295   0.020239  -0.004267  -0.007448   0.055406   0.004357
     8  C    0.002315  -0.012109   0.009137  -0.003772  -0.001290   0.001321
     9  C   -0.002656   0.012725  -0.008499   0.007806   0.000240  -0.000129
    10  C   -0.012272  -0.019642   0.091477  -0.017442   0.001460  -0.010316
    11  O   -0.000002   0.000014   0.000032   0.000020  -0.000003   0.000000
    12  C    0.000215  -0.008290  -0.000511  -0.002375   0.000742  -0.001495
    13  C    0.002429  -0.009143  -0.001947  -0.006977   0.000322   0.000065
    14  O   -0.000464   0.001570   0.003790   0.000072   0.000009   0.000014
    15  C   -0.276773   0.023692  -0.029351   0.004161   0.092782  -0.035943
    16  C   -0.022615  -0.002422   0.009707  -0.025374  -0.031305  -0.001451
    17  O   -0.009682  -0.002946   0.018311  -0.009679   0.000342  -0.000872
    18  C    0.248027   0.013522  -0.006317   0.015147  -0.011597   0.016707
    19  O    7.952678  -0.007250  -0.004826  -0.000746   0.000996   0.001462
    20  H   -0.007250   0.398838  -0.025189   0.003174   0.000090   0.001084
    21  H   -0.004826  -0.025189   0.465690  -0.001092  -0.000268   0.000136
    22  H   -0.000746   0.003174  -0.001092   0.446134  -0.004489   0.003703
    23  H    0.000996   0.000090  -0.000268  -0.004489   0.499901  -0.029864
    24  H    0.001462   0.001084   0.000136   0.003703  -0.029864   0.443540
    25  H    0.000007   0.000146  -0.000030   0.002890  -0.005159   0.004440
    26  H    0.000015  -0.000047  -0.000010   0.000188  -0.005826  -0.003844
    27  H    0.000000  -0.000098   0.000008  -0.000162  -0.000105  -0.000003
    28  H    0.000000   0.000048  -0.000030   0.000001   0.000000   0.000000
    29  H    0.000000  -0.000013   0.000026  -0.000002   0.000000   0.000000
    30  H   -0.000455  -0.000543  -0.000063  -0.000080   0.000048  -0.001778
    31  H    0.000012   0.000117  -0.000005   0.000013   0.000001  -0.000049
    32  H    0.000017  -0.000051   0.000007   0.000017  -0.000146   0.000616
    33  H    0.000001  -0.000002   0.002176   0.000121   0.000001   0.000002
    34  H   -0.000004   0.000002  -0.000358  -0.000016   0.000000   0.000000
    35  H   -0.000002   0.000026   0.000399   0.000520  -0.000002   0.000000
    36  H    0.000015  -0.000163  -0.000013   0.000004   0.000000   0.000000
    37  H    0.000182  -0.000006  -0.000041  -0.000070  -0.000098  -0.000069
    38  H    0.000468   0.000028  -0.000046   0.000495   0.004228   0.000501
    39  H   -0.000769   0.000021   0.000133   0.003081   0.000236  -0.000038
    40  H    0.002219  -0.000100  -0.003731  -0.000899  -0.000046   0.000035
    41  H   -0.044880  -0.000339  -0.000222  -0.000338  -0.000194   0.000239
    42  H   -0.041697   0.000084  -0.000010   0.000405  -0.000245  -0.000996
    43  H    0.302110  -0.000799   0.000002   0.000144   0.000066   0.000146
              25         26         27         28         29         30
     1  C   -0.022687   0.028496  -0.115324  -0.012258   0.042646  -0.061194
     2  C   -0.015950   0.014508   0.009405  -0.021801   0.012047  -0.014404
     3  C   -0.002209   0.009256   0.002642   0.004989   0.007541  -0.002072
     4  C   -0.006423   0.008789   0.015113   0.001553  -0.000118   0.029965
     5  C   -0.043686  -0.070242  -0.026017  -0.000290  -0.000727  -0.009575
     6  C    0.465447   0.466130  -0.037928  -0.000974   0.001091  -0.070923
     7  C   -0.023719  -0.093955   0.477992   0.015530   0.010003   0.102066
     8  C    0.009131  -0.006764   0.001706  -0.027427  -0.112773   0.006926
     9  C    0.002053   0.000768  -0.012057   0.459750   0.465925  -0.001293
    10  C   -0.005563   0.003188   0.020860  -0.052536  -0.094732  -0.010760
    11  O   -0.000064   0.000010   0.012346  -0.002661  -0.001560  -0.000127
    12  C   -0.002649  -0.010223  -0.012690   0.000540  -0.000075   0.408223
    13  C   -0.001072  -0.000470   0.001286  -0.015275   0.018997  -0.000405
    14  O    0.000036   0.000005  -0.000005  -0.005632   0.001292  -0.000078
    15  C    0.001952  -0.003470   0.000771   0.000044  -0.000029   0.006946
    16  C    0.000162   0.001334   0.000037  -0.000002  -0.000032  -0.000512
    17  O   -0.000066   0.000055  -0.000008  -0.000002  -0.000001  -0.000011
    18  C    0.000076   0.000725  -0.000120  -0.000004   0.000027   0.000295
    19  O    0.000007   0.000015   0.000000   0.000000   0.000000  -0.000455
    20  H    0.000146  -0.000047  -0.000098   0.000048  -0.000013  -0.000543
    21  H   -0.000030  -0.000010   0.000008  -0.000030   0.000026  -0.000063
    22  H    0.002890   0.000188  -0.000162   0.000001  -0.000002  -0.000080
    23  H   -0.005159  -0.005826  -0.000105   0.000000   0.000000   0.000048
    24  H    0.004440  -0.003844  -0.000003   0.000000   0.000000  -0.001778
    25  H    0.471863  -0.027654  -0.006892   0.000004  -0.000006  -0.000105
    26  H   -0.027654   0.487973  -0.004865   0.000000  -0.000002   0.000267
    27  H   -0.006892  -0.004865   0.486915  -0.000018   0.000012   0.005237
    28  H    0.000004   0.000000  -0.000018   0.405485  -0.016468   0.000002
    29  H   -0.000006  -0.000002   0.000012  -0.016468   0.425854   0.000002
    30  H   -0.000105   0.000267   0.005237   0.000002   0.000002   0.469663
    31  H   -0.000252  -0.000136  -0.007094   0.000035  -0.000001  -0.028624
    32  H    0.000170   0.003212  -0.002651  -0.000002   0.000001  -0.027026
    33  H    0.000000   0.000000  -0.000003  -0.000243   0.000351  -0.000002
    34  H    0.000003   0.000000  -0.000002   0.000389   0.001002   0.000000
    35  H   -0.000021   0.000000  -0.000009   0.000109  -0.000401  -0.000001
    36  H   -0.000001   0.000000   0.000001  -0.000363   0.000232  -0.000008
    37  H   -0.000010  -0.000001   0.000000   0.000000   0.000000   0.000000
    38  H    0.000136   0.000008  -0.000002   0.000000   0.000000  -0.000001
    39  H   -0.000021   0.000006   0.000000   0.000000   0.000000   0.000000
    40  H   -0.000013  -0.000004   0.000001   0.000000   0.000001   0.000003
    41  H    0.000000  -0.000002   0.000000   0.000000   0.000000  -0.000002
    42  H    0.000004   0.000009   0.000000   0.000000   0.000000   0.000038
    43  H    0.000001  -0.000001   0.000000   0.000000   0.000000   0.000019
              31         32         33         34         35         36
     1  C   -0.059864   0.073709  -0.021036   0.008117  -0.006098   0.001114
     2  C    0.002339   0.018143  -0.148176   0.112859  -0.021813  -0.290645
     3  C    0.016916  -0.004171   0.063307  -0.012411  -0.019178   0.068744
     4  C   -0.009563  -0.005675   0.004956  -0.001986   0.008722  -0.007675
     5  C    0.004095   0.002513   0.000487   0.000297   0.003221   0.000886
     6  C    0.029127   0.023652   0.001652  -0.000868   0.002927   0.001629
     7  C    0.015874  -0.179035  -0.001569   0.000362   0.000999  -0.000954
     8  C   -0.038900   0.000711  -0.015703  -0.005297   0.030252  -0.038999
     9  C    0.004037   0.000156   0.007550  -0.024915  -0.004643   0.025868
    10  C   -0.000194   0.004304   0.072770  -0.132418  -0.014481   0.306754
    11  O    0.001353   0.000316   0.000055   0.000037  -0.000072   0.000151
    12  C    0.415349   0.437352   0.000135   0.000113  -0.000206   0.000910
    13  C   -0.000180   0.000133   0.421141   0.442326   0.383042  -0.035331
    14  O    0.000053  -0.000013  -0.011167  -0.005215   0.011129   0.239020
    15  C    0.000480  -0.002662  -0.008120   0.001152  -0.001314  -0.001419
    16  C    0.000020   0.000118   0.000064  -0.000012   0.000878   0.000077
    17  O    0.000000  -0.000002   0.001224   0.000017   0.000224   0.000065
    18  C   -0.000123   0.000184   0.001003  -0.000010  -0.000448  -0.000109
    19  O    0.000012   0.000017   0.000001  -0.000004  -0.000002   0.000015
    20  H    0.000117  -0.000051  -0.000002   0.000002   0.000026  -0.000163
    21  H   -0.000005   0.000007   0.002176  -0.000358   0.000399  -0.000013
    22  H    0.000013   0.000017   0.000121  -0.000016   0.000520   0.000004
    23  H    0.000001  -0.000146   0.000001   0.000000  -0.000002   0.000000
    24  H   -0.000049   0.000616   0.000002   0.000000   0.000000   0.000000
    25  H   -0.000252   0.000170   0.000000   0.000003  -0.000021  -0.000001
    26  H   -0.000136   0.003212   0.000000   0.000000   0.000000   0.000000
    27  H   -0.007094  -0.002651  -0.000003  -0.000002  -0.000009   0.000001
    28  H    0.000035  -0.000002  -0.000243   0.000389   0.000109  -0.000363
    29  H   -0.000001   0.000001   0.000351   0.001002  -0.000401   0.000232
    30  H   -0.028624  -0.027026  -0.000002   0.000000  -0.000001  -0.000008
    31  H    0.487324  -0.021268   0.000000   0.000000   0.000000  -0.000001
    32  H   -0.021268   0.490510   0.000000   0.000000   0.000000   0.000000
    33  H    0.000000   0.000000   0.469917  -0.027099  -0.021886   0.001428
    34  H    0.000000   0.000000  -0.027099   0.459768  -0.022664  -0.001106
    35  H    0.000000   0.000000  -0.021886  -0.022664   0.465211   0.000688
    36  H   -0.000001   0.000000   0.001428  -0.001106   0.000688   0.436191
    37  H    0.000000   0.000000   0.000000   0.000000   0.000000   0.000000
    38  H    0.000000  -0.000001   0.000000   0.000000   0.000000   0.000000
    39  H    0.000000   0.000000   0.000014   0.000001   0.000012   0.000000
    40  H    0.000000   0.000000   0.001344  -0.000019  -0.000015  -0.000011
    41  H    0.000000   0.000000  -0.000002   0.000000   0.000000   0.000000
    42  H   -0.000001  -0.000005  -0.000001   0.000000   0.000000   0.000000
    43  H    0.000000   0.000000   0.000008   0.000000   0.000000  -0.000003
              37         38         39         40         41         42
     1  C    0.000630   0.000478   0.001434   0.011055   0.002835  -0.002453
     2  C   -0.000443   0.000660   0.000656   0.023584   0.001115   0.009111
     3  C   -0.000852   0.002200   0.004658   0.027319   0.015286   0.020296
     4  C    0.107869  -0.087177  -0.046437  -0.000921   0.089666  -0.120964
     5  C   -0.003553  -0.004246   0.023432  -0.017959  -0.009756   0.029527
     6  C    0.000802   0.004040  -0.005227   0.006740   0.005221   0.001938
     7  C   -0.000216   0.002202  -0.002559  -0.004480  -0.001717   0.005120
     8  C    0.000017   0.000260  -0.000198   0.001618   0.000105   0.000226
     9  C    0.000004  -0.000051   0.000238  -0.000173  -0.000021  -0.000109
    10  C   -0.000011  -0.000724   0.000963  -0.010599  -0.001076   0.000551
    11  O    0.000000   0.000000   0.000000   0.000001   0.000000   0.000000
    12  C    0.000048   0.000259  -0.000216   0.000058   0.000059   0.000142
    13  C    0.000078  -0.000013  -0.000884  -0.002097   0.000014   0.000040
    14  O   -0.000001   0.000000  -0.000005  -0.000232  -0.000005  -0.000002
    15  C   -0.174463   0.051267  -0.000125   0.060470  -0.107681  -0.024815
    16  C    0.458454   0.372698   0.407076  -0.098759  -0.036581  -0.004570
    17  O   -0.008677   0.013174  -0.015367   0.267986  -0.008164   0.012252
    18  C   -0.017244   0.009779   0.003475   0.045755   0.405492   0.462515
    19  O    0.000182   0.000468  -0.000769   0.002219  -0.044880  -0.041697
    20  H   -0.000006   0.000028   0.000021  -0.000100  -0.000339   0.000084
    21  H   -0.000041  -0.000046   0.000133  -0.003731  -0.000222  -0.000010
    22  H   -0.000070   0.000495   0.003081  -0.000899  -0.000338   0.000405
    23  H   -0.000098   0.004228   0.000236  -0.000046  -0.000194  -0.000245
    24  H   -0.000069   0.000501  -0.000038   0.000035   0.000239  -0.000996
    25  H   -0.000010   0.000136  -0.000021  -0.000013   0.000000   0.000004
    26  H   -0.000001   0.000008   0.000006  -0.000004  -0.000002   0.000009
    27  H    0.000000  -0.000002   0.000000   0.000001   0.000000   0.000000
    28  H    0.000000   0.000000   0.000000   0.000000   0.000000   0.000000
    29  H    0.000000   0.000000   0.000000   0.000001   0.000000   0.000000
    30  H    0.000000  -0.000001   0.000000   0.000003  -0.000002   0.000038
    31  H    0.000000   0.000000   0.000000   0.000000   0.000000  -0.000001
    32  H    0.000000  -0.000001   0.000000   0.000000   0.000000  -0.000005
    33  H    0.000000   0.000000   0.000014   0.001344  -0.000002  -0.000001
    34  H    0.000000   0.000000   0.000001  -0.000019   0.000000   0.000000
    35  H    0.000000   0.000000   0.000012  -0.000015   0.000000   0.000000
    36  H    0.000000   0.000000   0.000000  -0.000011   0.000000   0.000000
    37  H    0.478741  -0.022786  -0.022341   0.001842   0.004415  -0.000005
    38  H   -0.022786   0.481834  -0.025122  -0.000593  -0.000273   0.002038
    39  H   -0.022341  -0.025122   0.469233   0.000923  -0.000069  -0.000319
    40  H    0.001842  -0.000593   0.000923   0.397630   0.000975  -0.000063
    41  H    0.004415  -0.000273  -0.000069   0.000975   0.528128  -0.029889
    42  H   -0.000005   0.002038  -0.000319  -0.000063  -0.029889   0.464011
    43  H    0.000060   0.000058   0.000017   0.000296  -0.001591   0.003273
              43
     1  C    0.002565
     2  C    0.017587
     3  C    0.015367
     4  C   -0.078636
     5  C   -0.000686
     6  C   -0.000348
     7  C    0.001090
     8  C    0.000124
     9  C   -0.000250
    10  C   -0.005007
    11  O    0.000000
    12  C   -0.000231
    13  C    0.000576
    14  O   -0.000076
    15  C    0.020212
    16  C    0.012553
    17  O    0.007642
    18  C    0.020335
    19  O    0.302110
    20  H   -0.000799
    21  H    0.000002
    22  H    0.000144
    23  H    0.000066
    24  H    0.000146
    25  H    0.000001
    26  H   -0.000001
    27  H    0.000000
    28  H    0.000000
    29  H    0.000000
    30  H    0.000019
    31  H    0.000000
    32  H    0.000000
    33  H    0.000008
    34  H    0.000000
    35  H    0.000000
    36  H   -0.000003
    37  H    0.000060
    38  H    0.000058
    39  H    0.000017
    40  H    0.000296
    41  H   -0.001591
    42  H    0.003273
    43  H    0.383257
 Mulliken charges:
               1
     1  C    0.478047
     2  C   -0.007231
     3  C   -0.833986
     4  C    0.566947
     5  C   -0.586142
     6  C   -0.997449
     7  C    0.253259
     8  C    0.153639
     9  C   -0.697611
    10  C    0.310145
    11  O   -0.426256
    12  C   -0.917943
    13  C   -0.762664
    14  O   -0.281134
    15  C    0.142424
    16  C   -0.535257
    17  O   -0.304396
    18  C   -0.460745
    19  O   -0.327128
    20  H    0.252582
    21  H    0.190801
    22  H    0.203173
    23  H    0.191361
    24  H    0.209791
    25  H    0.205734
    26  H    0.202576
    27  H    0.191720
    28  H    0.267512
    29  H    0.239891
    30  H    0.200343
    31  H    0.189110
    32  H    0.186868
    33  H    0.205300
    34  H    0.207953
    35  H    0.204894
    36  H    0.293024
    37  H    0.197744
    38  H    0.194223
    39  H    0.204087
    40  H    0.290860
    41  H    0.189254
    42  H    0.214563
    43  H    0.300117
 Sum of Mulliken charges =   0.00000
 Mulliken charges with hydrogens summed into heavy atoms:
               1
     1  C    0.478047
     2  C   -0.007231
     3  C   -0.390603
     4  C    0.770121
     5  C   -0.184990
     6  C   -0.589140
     7  C    0.444979
     8  C    0.153639
     9  C   -0.190208
    10  C    0.310145
    11  O   -0.426256
    12  C   -0.341622
    13  C   -0.144516
    14  O    0.011890
    15  C    0.142424
    16  C    0.060796
    17  O   -0.013537
    18  C   -0.056928
    19  O   -0.027011
 Electronic spatial extent (au):  <R**2>=           5356.0554
 Charge=              0.0000 electrons
 Dipole moment (field-independent basis, Debye):
    X=              3.6475    Y=             -3.7231    Z=             -4.3649  Tot=              6.7984
 Quadrupole moment (field-independent basis, Debye-Ang):
   XX=           -138.6980   YY=           -103.3875   ZZ=           -121.3305
   XY=             20.9116   XZ=            -12.1246   YZ=              4.7301
 Traceless Quadrupole moment (field-independent basis, Debye-Ang):
   XX=            -17.5594   YY=             17.7512   ZZ=             -0.1918
   XY=             20.9116   XZ=            -12.1246   YZ=              4.7301
 Octapole moment (field-independent basis, Debye-Ang**2):
  XXX=            120.4823  YYY=            -53.1493  ZZZ=            -20.9110  XYY=            -13.7754
  XXY=            -63.4950  XXZ=             -0.8783  XZZ=             -5.2219  YZZ=            -12.6931
  YYZ=              0.6319  XYZ=            -11.3741
 Hexadecapole moment (field-independent basis, Debye-Ang**3):
 XXXX=          -4814.8170 YYYY=          -1725.2849 ZZZZ=           -854.9084 XXXY=            326.4822
 XXXZ=           -161.8024 YYYX=            126.6330 YYYZ=            -24.9844 ZZZX=            -36.5437
 ZZZY=             -6.3076 XXYY=          -1013.3548 XXZZ=           -900.2345 YYZZ=           -444.5544
 XXYZ=              8.0212 YYXZ=             -7.7870 ZZXY=            -23.5766
 N-N= 1.608164031462D+03 E-N=-5.285602901478D+03  KE= 8.827864982800D+02
 1\1\GINC-SNODE43\SP\RmPW1PW91\6-311+G(d,p)\C15H24O4\ROOT\25-Jan-2024\0
 \\# nmr=giao mpw1pw91/6-311+g(d,p) scrf(smd,solvent=methanol,read) gue
 ss=read geom=check\\NMR calculation\\0,1\C,0,-1.7326272425,0.677782771
 3,-0.0383248098\C,0,-0.9769925418,-0.432140199,0.1377168032\C,0,0.4842
 765683,-0.5067584047,0.4773719611\C,0,1.4071262176,0.303194688,-0.4710
 366284\C,0,1.2746917163,1.8247060363,-0.2418098503\C,0,-0.0355038717,2
 .4587169105,-0.7425148447\C,0,-1.3359612511,2.1319282013,0.0218906244\
 C,0,-3.1315580616,0.2831860312,-0.2770148624\C,0,-3.2432590975,-1.2268
 241154,-0.1540841118\C,0,-1.7822622963,-1.7186451032,-0.0575651777\O,0
 ,-4.0659420622,1.0465424421,-0.5243211994\C,0,-1.3179307451,2.63622170
 55,1.4798743117\C,0,-1.3387901108,-2.4675247637,-1.3225780551\O,0,-1.5
 461099301,-2.5379560211,1.1006624995\C,0,2.8998296431,-0.1790522612,-0
 .4305571421\C,0,3.6653564661,0.3220100688,-1.6650971112\O,0,2.96346061
 28,-1.6240013913,-0.4226963406\C,0,3.6747421767,0.2272139212,0.8324111
 548\O,0,3.1316695415,-0.3003341359,2.0422698199\H,0,0.6234692101,-0.14
 92866245,1.5054462708\H,0,0.791248175,-1.5536680117,0.4784111145\H,0,1
 .0734703201,0.0901967241,-1.4982101192\H,0,2.0910162764,2.3414394625,-
 0.7592145927\H,0,1.4102312001,2.0407960194,0.8263279622\H,0,-0.1746924
 797,2.1928877914,-1.799640552\H,0,0.0879442971,3.5499591437,-0.7146831
 448\H,0,-2.1390403541,2.681423527,-0.4876407541\H,0,-3.7804282493,-1.4
 677727275,0.7710555782\H,0,-3.8106437054,-1.6488971777,-0.9901779899\H
 ,0,-0.5753521861,2.1096367802,2.0890954597\H,0,-2.2972767403,2.4918885
 738,1.9512281912\H,0,-1.0841411542,3.7077643826,1.5122451149\H,0,-0.27
 56825604,-2.7263673867,-1.2751487386\H,0,-1.9131223519,-3.3974868841,-
 1.4235069789\H,0,-1.5125760971,-1.8636937234,-2.2197606336\H,0,-1.9294
 106225,-3.4138126061,0.9205848097\H,0,4.682583706,-0.084781515,-1.6626
 606623\H,0,3.7388361313,1.413418092,-1.7021747608\H,0,3.1661892576,-0.
 0139701909,-2.5820511725\H,0,2.4733533032,-1.949110059,-1.1978186563\H
 ,0,4.7176137236,-0.1028380245,0.7128656997\H,0,3.6795367054,1.31444158
 01,0.9419708887\H,0,3.0677584633,-1.2626335262,1.9158606249\\Version=E
 S64L-G09RevD.01\State=1-A\HF=-887.0167937\RMSD=3.225e-09\Dipole=1.4763
 364,-1.3325354,-1.7885027\Quadrupole=-13.3753456,13.2132326,0.162113,1
 5.6130022,-8.2525406,4.3621521\PG=C01 [X(C15H24O4)]\\@


  THE LARGE PRINT GIVETH,
  AND THE SMALL PRINT TAKETH AWAY.

                     -- TOM WAITS
 Job cpu time:       0 days  1 hours  2 minutes  8.1 seconds.
 File lengths (MBytes):  RWF=    324 Int=      0 D2E=      0 Chk=    481 Scr=      1
 Normal termination of Gaussian 09 at Thu Jan 25 18:14:22 2024.
