# Supplementary material for: New patchoulol- and guaiane-type sesquiterpenoids from Sanguisorba officinalis with anti-melanogenic activity
Source: Nat Prod Bioprospect. 2026 May 12;16(1):63. doi: 10.1007/s13659-026-00616-0 (PMC13161421; doi:10.1007/s13659-026-00616-0)
Supplement: Supplementary file 2 — Additional file 2. It includes the calculated NMR data of compound 11. [file 13659_2026_616_MOESM2_ESM.zip › New folder/11S-nmr-49.log]

 Entering Gaussian System, Link 0=/gpfs/home/zhengshan/software/Gaussian/g09/g09
 Input=DY-202A-7R_49-2.gjf
 Output=DY-202A-7R_49-2.log
 Initial command:
 /gpfs/home/zhengshan/software/Gaussian/g09/l1.exe "/gpfs/home/zhengshan/software/Gaussian/g09/scratch/zhengshan/%J/Gau-220592.inp" -scrdir="/gpfs/home/zhengshan/software/Gaussian/g09/scratch/zhengshan/%J/"
 Entering Link 1 = /gpfs/home/zhengshan/software/Gaussian/g09/l1.exe PID=    220597.
  
 Copyright (c) 1988,1990,1992,1993,1995,1998,2003,2009,2013,
            Gaussian, Inc.  All Rights Reserved.
  
 This is part of the Gaussian(R) 09 program.  It is based on
 the Gaussian(R) 03 system (copyright 2003, Gaussian, Inc.),
 the Gaussian(R) 98 system (copyright 1998, Gaussian, Inc.),
 the Gaussian(R) 94 system (copyright 1995, Gaussian, Inc.),
 the Gaussian 92(TM) system (copyright 1992, Gaussian, Inc.),
 the Gaussian 90(TM) system (copyright 1990, Gaussian, Inc.),
 the Gaussian 88(TM) system (copyright 1988, Gaussian, Inc.),
 the Gaussian 86(TM) system (copyright 1986, Carnegie Mellon
 University), and the Gaussian 82(TM) system (copyright 1983,
 Carnegie Mellon University). Gaussian is a federally registered
 trademark of Gaussian, Inc.
  
 This software contains proprietary and confidential information,
 including trade secrets, belonging to Gaussian, Inc.
  
 This software is provided under written license and may be
 used, copied, transmitted, or stored only in accord with that
 written license.
  
 The following legend is applicable only to US Government
 contracts under FAR:
  
                    RESTRICTED RIGHTS LEGEND
  
 Use, reproduction and disclosure by the US Government is
 subject to restrictions as set forth in subparagraphs (a)
 and (c) of the Commercial Computer Software - Restricted
 Rights clause in FAR 52.227-19.
  
 Gaussian, Inc.
 340 Quinnipiac St., Bldg. 40, Wallingford CT 06492
  
  
 ---------------------------------------------------------------
 Warning -- This program may not be used in any manner that
 competes with the business of Gaussian, Inc. or will provide
 assistance to any competitor of Gaussian, Inc.  The licensee
 of this program is prohibited from giving any competitor of
 Gaussian, Inc. access to this program.  By using this program,
 the user acknowledges that Gaussian, Inc. is engaged in the
 business of creating and licensing software in the field of
 computational chemistry and represents and warrants to the
 licensee that it is not a competitor of Gaussian, Inc. and that
 it will not use this program in any manner prohibited above.
 ---------------------------------------------------------------
  

 Cite this work as:
 Gaussian 09, Revision D.01,
 M. J. Frisch, G. W. Trucks, H. B. Schlegel, G. E. Scuseria, 
 M. A. Robb, J. R. Cheeseman, G. Scalmani, V. Barone, B. Mennucci, 
 G. A. Petersson, H. Nakatsuji, M. Caricato, X. Li, H. P. Hratchian, 
 A. F. Izmaylov, J. Bloino, G. Zheng, J. L. Sonnenberg, M. Hada, 
 M. Ehara, K. Toyota, R. Fukuda, J. Hasegawa, M. Ishida, T. Nakajima, 
 Y. Honda, O. Kitao, H. Nakai, T. Vreven, J. A. Montgomery, Jr., 
 J. E. Peralta, F. Ogliaro, M. Bearpark, J. J. Heyd, E. Brothers, 
 K. N. Kudin, V. N. Staroverov, T. Keith, R. Kobayashi, J. Normand, 
 K. Raghavachari, A. Rendell, J. C. Burant, S. S. Iyengar, J. Tomasi, 
 M. Cossi, N. Rega, J. M. Millam, M. Klene, J. E. Knox, J. B. Cross, 
 V. Bakken, C. Adamo, J. Jaramillo, R. Gomperts, R. E. Stratmann, 
 O. Yazyev, A. J. Austin, R. Cammi, C. Pomelli, J. W. Ochterski, 
 R. L. Martin, K. Morokuma, V. G. Zakrzewski, G. A. Voth, 
 P. Salvador, J. J. Dannenberg, S. Dapprich, A. D. Daniels, 
 O. Farkas, J. B. Foresman, J. V. Ortiz, J. Cioslowski, 
 and D. J. Fox, Gaussian, Inc., Wallingford CT, 2013.
 
 ******************************************
 Gaussian 09:  ES64L-G09RevD.01 24-Apr-2013
                25-Jan-2024 
 ******************************************
 %chk=DY-202A-7R_49.chk
 %mem=16GB
 %nprocshared=4
 Will use up to    4 processors via shared memory.
 ----------------------------------------------------------------------
 # nmr=giao mpw1pw91/6-311+g(d,p) scrf(smd,solvent=methanol,read) guess
 =read geom=check
 ----------------------------------------------------------------------
 1/29=2,38=1,40=2/1;
 2/12=2,40=1/2;
 3/5=4,6=6,7=111,11=2,14=-4,16=1,25=1,30=1,70=32203,72=3,74=-7,116=-2/1,2,8,3;
 4/5=1/1;
 5/5=2,38=6,53=3/2;
 8/6=1,10=90,11=11/1;
 10/13=100,45=16/2;
 6/7=2,8=2,9=2,10=2,28=1/1;
 99/9=1/99;
 ---------------
 NMR calculation
 ---------------
 Structure from the checkpoint file:  "DY-202A-7R_49.chk"
 Charge =  0 Multiplicity = 1
 Redundant internal coordinates found in file.
 C,0,1.8296488765,-0.5631242765,-0.0272109808
 C,0,1.0256210961,0.5004782163,0.2124497378
 C,0,-0.4281696117,0.4708407166,0.5961677769
 C,0,-1.3456075667,-0.1533154552,-0.4895789225
 C,0,-0.8298476979,-1.526828152,-1.012803491
 C,0,0.0040808256,-2.3667689689,-0.0265328006
 C,0,1.5128623655,-2.0399210875,-0.0249257787
 C,0,3.1789343498,-0.0791787995,-0.3715954901
 C,0,3.2266180812,1.4259795519,-0.1733917852
 C,0,1.7531617514,1.8380434262,0.0395267087
 O,0,4.1185723145,-0.7733132285,-0.7621306261
 C,0,2.2307617581,-2.7609353859,1.1329903451
 C,0,1.1967353632,2.640002655,-1.1402991066
 O,0,1.5612916892,2.6780664766,1.1906690114
 C,0,-2.8335466507,-0.2110353143,-0.0384813859
 C,0,-3.1191730042,-1.2207052821,1.0833942495
 O,0,-3.5732953868,-0.6014799984,-1.2160284881
 C,0,-3.3459612137,1.1869729365,0.3573629891
 O,0,-4.778480082,1.1093608534,0.4389278616
 H,0,-0.5301894415,-0.089901475,1.5326068594
 H,0,-0.7507025854,1.4920113704,0.8166004494
 H,0,-1.3480875652,0.5347121855,-1.344722302
 H,0,-0.226081181,-1.3534461344,-1.9128165268
 H,0,-1.6918734611,-2.1097931353,-1.35133235
 H,0,-0.0954650438,-3.4280645393,-0.2873846364
 H,0,-0.3938227744,-2.2745472218,0.9911601584
 H,0,1.9368404257,-2.4358411157,-0.9608671488
 H,0,3.819420382,1.6479316374,0.7229487917
 H,0,3.7143870104,1.9206543335,-1.0196104891
 H,0,1.876268628,-2.3946286938,2.1045226274
 H,0,3.314427986,-2.6103707194,1.0878865711
 H,0,2.0377966823,-3.8399105523,1.0890871778
 H,0,0.1313049537,2.8531596342,-1.0041548744
 H,0,1.7294285307,3.5946427158,-1.2174918592
 H,0,1.3271240544,2.0917977473,-2.0785437605
 H,0,1.9021434072,2.2018549907,1.9678983773
 H,0,-4.1863826092,-1.2081996058,1.3313467645
 H,0,-2.5635655063,-0.985858644,1.9981920245
 H,0,-2.8618146062,-2.2370677007,0.7704098359
 H,0,-4.4872236517,-0.3046854192,-1.0432498076
 H,0,-2.9339653026,1.505252285,1.3227050431
 H,0,-3.0516388493,1.9160830362,-0.4079879036
 H,0,-5.1360367401,1.9941761369,0.2629871532
 Recover connectivity data from disk.
                          Input orientation:                          
 ---------------------------------------------------------------------
 Center     Atomic      Atomic             Coordinates (Angstroms)
 Number     Number       Type             X           Y           Z
 ---------------------------------------------------------------------
      1          6           0        1.829649   -0.563124   -0.027211
      2          6           0        1.025621    0.500478    0.212450
      3          6           0       -0.428170    0.470841    0.596168
      4          6           0       -1.345608   -0.153315   -0.489579
      5          6           0       -0.829848   -1.526828   -1.012803
      6          6           0        0.004081   -2.366769   -0.026533
      7          6           0        1.512862   -2.039921   -0.024926
      8          6           0        3.178934   -0.079179   -0.371595
      9          6           0        3.226618    1.425980   -0.173392
     10          6           0        1.753162    1.838043    0.039527
     11          8           0        4.118572   -0.773313   -0.762131
     12          6           0        2.230762   -2.760935    1.132990
     13          6           0        1.196735    2.640003   -1.140299
     14          8           0        1.561292    2.678066    1.190669
     15          6           0       -2.833547   -0.211035   -0.038481
     16          6           0       -3.119173   -1.220705    1.083394
     17          8           0       -3.573295   -0.601480   -1.216028
     18          6           0       -3.345961    1.186973    0.357363
     19          8           0       -4.778480    1.109361    0.438928
     20          1           0       -0.530189   -0.089901    1.532607
     21          1           0       -0.750703    1.492011    0.816600
     22          1           0       -1.348088    0.534712   -1.344722
     23          1           0       -0.226081   -1.353446   -1.912817
     24          1           0       -1.691873   -2.109793   -1.351332
     25          1           0       -0.095465   -3.428065   -0.287385
     26          1           0       -0.393823   -2.274547    0.991160
     27          1           0        1.936840   -2.435841   -0.960867
     28          1           0        3.819420    1.647932    0.722949
     29          1           0        3.714387    1.920654   -1.019610
     30          1           0        1.876269   -2.394629    2.104523
     31          1           0        3.314428   -2.610371    1.087887
     32          1           0        2.037797   -3.839911    1.089087
     33          1           0        0.131305    2.853160   -1.004155
     34          1           0        1.729429    3.594643   -1.217492
     35          1           0        1.327124    2.091798   -2.078544
     36          1           0        1.902143    2.201855    1.967898
     37          1           0       -4.186383   -1.208200    1.331347
     38          1           0       -2.563566   -0.985859    1.998192
     39          1           0       -2.861815   -2.237068    0.770410
     40          1           0       -4.487224   -0.304685   -1.043250
     41          1           0       -2.933965    1.505252    1.322705
     42          1           0       -3.051639    1.916083   -0.407988
     43          1           0       -5.136037    1.994176    0.262987
 ---------------------------------------------------------------------
                    Distance matrix (angstroms):
                    1          2          3          4          5
     1  C    0.000000
     2  C    1.354676   0.000000
     3  C    2.560357   1.503870   0.000000
     4  C    3.234808   2.557932   1.552453   0.000000
     5  C    2.995503   3.008983   2.596308   1.557661   0.000000
     6  C    2.566288   3.053156   2.937112   2.633524   1.540671
     7  C    1.510393   2.597572   3.233773   3.456303   2.593734
     8  C    1.474237   2.305183   3.774955   4.526687   4.310124
     9  C    2.435041   2.418639   3.855125   4.847617   5.087101
    10  C    2.403312   1.532416   2.633875   3.721268   4.370549
    11  O    2.413184   3.484064   4.905686   5.505992   5.011734
    12  C    2.517406   3.596745   4.219297   4.714110   3.936341
    13  C    3.449575   2.537080   3.218835   3.832698   4.635275
    14  O    3.472832   2.446579   3.030385   4.392041   5.315447
    15  C    4.676482   3.932225   2.579452   1.555887   2.587552
    16  C    5.114362   4.571688   3.215621   2.599827   3.119097
    17  O    5.532320   4.940131   3.784936   2.385618   2.902426
    18  C    5.477014   4.427528   3.013865   2.552469   3.946251
    19  O    6.832412   5.840344   4.399731   3.773737   4.964747
    20  H    2.868067   2.124126   1.096247   2.181321   2.938310
    21  H    3.404969   2.122136   1.093347   2.183373   3.530775
    22  H    3.610968   2.839093   2.148810   1.097569   2.151439
    23  H    2.899335   3.085539   3.108676   2.172385   1.097551
    24  H    4.067751   4.079670   3.471221   2.165716   1.094321
    25  H    3.461450   4.115837   4.011586   3.511085   2.163389
    26  H    2.984941   3.212783   2.773870   2.756466   2.182904
    27  H    2.095298   3.290739   4.057885   4.025730   2.912656
    28  H    3.067686   3.063099   4.409494   5.602877   5.891318
    29  H    3.272041   3.280905   4.676909   5.494163   5.703968
    30  H    2.810849   3.561627   3.974479   4.704608   4.218278
    31  H    2.763916   3.960102   4.872647   5.499223   4.770952
    32  H    3.467964   4.542243   4.990645   5.246960   4.241660
    33  H    3.938247   2.795539   2.923951   3.388945   4.484215
    34  H    4.325949   3.480507   4.207461   4.902336   5.728984
    35  H    3.392508   2.805682   3.586452   3.835210   4.345432
    36  H    3.410400   2.597032   3.210672   4.704669   5.500131
    37  H    6.201164   5.597901   4.181367   3.535329   4.106445
    38  H    4.856057   4.275551   2.940674   2.892327   3.516322
    39  H    5.044612   4.787237   3.644963   2.868533   2.795207
    40  H    6.403281   5.711088   4.445790   3.193621   3.856288
    41  H    5.365862   4.233269   2.806577   2.925423   4.367542
    42  H    5.488026   4.360382   3.159058   2.683209   4.141955
    43  H    7.425953   6.340325   4.959392   4.421021   5.706871
                    6          7          8          9         10
     6  C    0.000000
     7  C    1.543779   0.000000
     8  C    3.928337   2.596245   0.000000
     9  C    4.979082   3.869298   1.518901   0.000000
    10  C    4.554569   3.885937   2.424374   1.544734   0.000000
    11  O    4.473170   2.989564   1.231771   2.445217   3.613448
    12  C    2.541253   1.541431   3.217861   4.497624   4.751249
    13  C    5.265991   4.821377   3.451661   2.555227   1.531254
    14  O    5.418196   4.872312   3.558067   2.490320   1.437909
    15  C    3.563630   4.715536   6.023145   6.278823   5.024212
    16  C    3.507152   4.832726   6.564011   6.989529   5.846815
    17  O    4.162783   5.418195   6.824842   7.171925   5.991564
    18  C    4.898902   5.845268   6.686463   6.598305   5.150337
    19  O    5.930685   7.050825   8.086410   8.034723   6.584288
    20  H    2.810780   3.225298   4.169377   4.395672   3.340652
    21  H    4.021288   4.278603   4.395736   4.099210   2.644413
    22  H    3.461875   4.068861   4.670949   4.805653   3.637659
    23  H    2.153570   2.656935   3.948829   4.761506   4.232570
    24  H    2.167347   3.469088   5.367313   6.170964   5.421086
    25  H    1.097407   2.140688   4.684423   5.883109   5.590723
    26  H    1.096600   2.173230   4.409233   5.306380   4.735879
    27  H    2.147862   1.101134   2.728350   4.146963   4.393246
    28  H    5.588950   4.413591   2.142699   1.097317   2.184636
    29  H    5.756264   4.639210   2.169324   1.094855   2.230471
    30  H    2.836769   2.189162   3.631722   4.648590   4.711144
    31  H    3.501381   2.193035   2.924958   4.229735   4.829596
    32  H    2.747864   2.180950   4.192719   5.544073   5.781155
    33  H    5.312211   5.177821   4.276305   3.508272   2.179484
    34  H    6.319307   5.763456   4.039006   2.834576   2.160162
    35  H    5.083307   4.617678   3.325058   2.771461   2.175344
    36  H    5.334109   4.702718   3.508068   2.634642   1.968038
    37  H    4.554789   5.917147   7.643467   8.009726   6.799013
    38  H    3.549540   4.671329   6.278078   6.637693   5.517692
    39  H    2.977465   4.450755   6.515467   7.167823   6.199897
    40  H    5.045564   6.328433   7.698828   7.953314   6.686262
    41  H    5.044314   5.844539   6.538243   6.340140   4.870981
    42  H    5.275012   6.052386   6.542357   6.301726   4.826227
    43  H    6.747034   7.782332   8.593034   8.393287   6.894590
                   11         12         13         14         15
    11  O    0.000000
    12  C    3.332560   0.000000
    13  C    4.508976   5.950394   0.000000
    14  O    4.718594   5.480352   2.359611   0.000000
    15  C    7.012259   5.789780   5.058220   5.401141   0.000000
    16  C    7.482719   5.567456   6.202979   6.092510   1.536106
    17  O    7.707164   6.623309   5.767680   6.550695   1.444400
    18  C    7.798413   6.876585   4.999038   5.196046   1.540678
    19  O    9.173034   8.036814   6.367105   6.574090   2.398777
    20  H    5.229135   3.862249   4.192740   3.486095   2.790779
    21  H    5.597671   5.203536   2.989959   2.625256   2.823079
    22  H    5.651081   5.459718   3.309103   4.414370   2.113999
    23  H    4.531738   4.158611   4.309156   5.392534   3.408388
    24  H    5.991212   4.688594   5.563197   6.322061   2.575321
    25  H    5.003119   2.806039   6.262482   6.497255   4.231822
    26  H    5.068475   2.673038   5.588004   5.328289   3.357156
    27  H    2.750173   2.139232   5.132654   5.560773   5.343889
    28  H    2.856113   4.704262   3.366656   2.525685   6.949641
    29  H    2.736261   5.362100   2.621182   3.177236   6.955728
    30  H    3.984255   1.097142   6.028113   5.163969   5.616307
    31  H    2.728368   1.095005   6.084066   5.572398   6.695006
    32  H    4.142542   1.096973   6.904116   6.536161   6.178198
    33  H    5.395200   6.363425   1.095040   2.625409   4.371746
    34  H    4.999440   6.794812   1.095928   2.582174   6.057557
    35  H    4.211174   5.888933   1.094456   3.329609   5.174560
    36  H    4.606218   5.043248   3.217214   0.973161   5.681053
    37  H    8.575783   6.605307   7.063686   6.939641   2.168163
    38  H    7.232947   5.185079   6.094002   5.575920   2.195741
    39  H    7.295002   5.132274   6.626345   6.625634   2.181722
    40  H    8.623130   7.476665   6.402187   7.104347   1.937260
    41  H    7.699135   6.701549   4.941329   4.647608   2.192842
    42  H    7.666172   7.221695   4.371387   4.941199   2.169961
    43  H    9.713787   8.811226   6.518459   6.795771   3.202390
                   16         17         18         19         20
    16  C    0.000000
    17  O    2.424255   0.000000
    18  C    2.524969   2.392866   0.000000
    19  O    2.932208   2.668019   1.436937   0.000000
    20  H    2.860655   4.132457   3.307594   4.547784   0.000000
    21  H    3.611047   4.059719   2.653171   4.063502   1.750354
    22  H    3.480515   2.501808   2.704448   3.908865   3.055834
    23  H    4.167119   3.500687   4.619642   5.685108   3.682386
    24  H    2.958979   2.415174   4.065011   4.805739   3.707638
    25  H    3.986763   4.576818   5.681549   6.560975   3.826838
    26  H    2.923461   4.216620   4.593358   5.566059   2.254870
    27  H    5.587381   5.813053   6.539916   7.721620   4.219844
    28  H    7.516853   7.966915   7.189494   8.619433   4.753390
    29  H    7.809501   7.714276   7.230689   8.655306   5.345332
    30  H    5.232135   6.628664   6.569027   7.703105   3.380813
    31  H    6.581976   7.535542   7.701576   8.930437   4.618617
    32  H    5.783996   6.876434   7.402015   8.448646   4.566599
    33  H    5.614254   5.069861   4.089167   5.406414   3.941363
    34  H    7.210450   6.762125   5.834091   7.160533   5.122966
    35  H    6.382796   5.657896   5.346969   6.676919   4.609754
    36  H    6.140837   6.926508   5.582689   6.939886   3.370144
    37  H    1.095707   2.689443   2.718787   2.553053   3.828687
    38  H    1.095768   3.390946   2.832960   3.424485   2.270270
    39  H    1.094160   2.669698   3.482680   3.870668   3.260022
    40  H    2.689474   0.976322   2.342913   2.069108   4.726446
    41  H    2.742702   3.360392   1.096781   2.083273   2.892527
    42  H    3.473935   2.695029   1.097264   2.085677   3.761328
    43  H    3.882817   3.371510   1.965923   0.970412   5.212403
                   21         22         23         24         25
    21  H    0.000000
    22  H    2.438156   0.000000
    23  H    3.977634   2.268650   0.000000
    24  H    4.307985   2.666766   1.742375   0.000000
    25  H    5.084807   4.288429   2.638775   2.327734   0.000000
    26  H    3.787453   3.776097   3.051171   2.683161   1.747655
    27  H    5.080384   4.445479   2.599234   3.664196   2.359735
    28  H    4.573741   5.676060   5.685210   6.985521   6.489441
    29  H    4.846899   5.258819   5.200465   6.751459   6.607565
    30  H    4.864740   5.556510   4.652198   4.975510   3.267559
    31  H    5.781732   6.127657   4.808252   5.591370   3.766612
    32  H    6.023236   6.043589   4.507668   4.781150   2.571983
    33  H    2.438404   2.771243   4.318440   5.298624   6.326054
    34  H    3.835315   4.341713   5.365732   6.653105   7.315310
    35  H    3.613719   3.181158   3.782805   5.224610   5.975022
    36  H    2.977744   4.931209   5.677099   6.521086   6.385353
    37  H    4.400000   4.272588   5.121492   3.772561   4.927849
    38  H    3.289752   3.868410   4.571098   3.639009   4.156892
    39  H    4.285436   3.801042   3.863623   2.426263   3.192192
    40  H    4.544090   3.263380   4.473632   3.341753   5.441909
    41  H    2.241195   3.251480   5.096410   4.664957   5.914988
    42  H    2.640788   2.384899   4.575818   4.352762   6.108471
    43  H    4.448574   4.366157   6.328377   5.595610   7.423676
                   26         27         28         29         30
    26  H    0.000000
    27  H    3.044408   0.000000
    28  H    5.762742   4.801723   0.000000
    29  H    6.206473   4.705547   1.766896   0.000000
    30  H    2.531267   3.066265   4.693280   5.635650   0.000000
    31  H    3.724682   2.474995   4.303642   5.013153   1.774372
    32  H    2.893566   2.486748   5.781406   6.359376   1.773708
    33  H    5.527243   5.588860   4.247076   3.702470   6.344136
    34  H    6.620705   6.039504   3.452978   2.604123   6.850454
    35  H    5.608004   4.703240   3.775834   2.617184   6.158541
    36  H    5.124808   5.485171   2.352165   3.505497   4.598587
    37  H    3.954280   6.652459   8.521767   8.816966   6.225846
    38  H    2.717097   5.577825   7.021795   7.547691   4.659192
    39  H    2.478128   5.105284   7.728802   7.983561   4.924847
    40  H    4.977460   6.768841   8.713926   8.498183   7.400701
    41  H    4.566085   6.668708   6.781466   7.061132   6.241687
    42  H    5.155869   6.643030   6.968671   6.793615   7.012790
    43  H    6.421902   8.434955   8.973944   8.943180   8.474980
                   31         32         33         34         35
    31  H    0.000000
    32  H    1.772444   0.000000
    33  H    6.660261   7.267294   0.000000
    34  H    6.806555   7.790249   1.774629   0.000000
    35  H    6.007166   6.761960   1.778754   1.778146   0.000000
    36  H    5.091806   6.106852   3.520393   3.480862   4.088576
    37  H    7.634626   6.762026   6.371156   8.034967   7.274345
    38  H    6.165915   5.490411   5.569064   7.053468   6.420997
    39  H    6.195653   5.164964   6.165895   7.683756   6.663544
    40  H    8.409738   7.721436   5.595026   7.340428   6.373508
    41  H    7.485714   7.303681   4.077623   5.706610   5.483558
    42  H    7.953190   7.827838   3.371151   5.131419   4.689904
    43  H    9.658813   9.283474   5.485289   7.203327   6.874936
                   36         37         38         39         40
    36  H    0.000000
    37  H    7.007412   0.000000
    38  H    5.486802   1.768517   0.000000
    39  H    6.620673   1.768531   1.778180   0.000000
    40  H    7.494916   2.558428   3.662626   3.108925   0.000000
    41  H    4.928436   2.988552   2.607511   3.783543   3.359498
    42  H    5.501496   3.751542   3.801208   4.321263   2.719609
    43  H    7.244711   3.506914   4.302226   4.830423   2.722495
                   41         42         43
    41  H    0.000000
    42  H    1.782674   0.000000
    43  H    2.492221   2.191123   0.000000
 Stoichiometry    C15H24O4
 Framework group  C1[X(C15H24O4)]
 Deg. of freedom   123
 Full point group                 C1      NOp   1
 Largest Abelian subgroup         C1      NOp   1
 Largest concise Abelian subgroup C1      NOp   1
                         Standard orientation:                         
 ---------------------------------------------------------------------
 Center     Atomic      Atomic             Coordinates (Angstroms)
 Number     Number       Type             X           Y           Z
 ---------------------------------------------------------------------
      1          6           0       -1.869272    0.548273   -0.012079
      2          6           0       -1.057731   -0.507726    0.235746
      3          6           0        0.403146   -0.465961    0.590313
      4          6           0        1.297557    0.135749   -0.526864
      5          6           0        0.767845    1.495875   -1.070714
      6          6           0       -0.049152    2.355842   -0.087536
      7          6           0       -1.556686    2.025500   -0.049190
      8          6           0       -3.223613    0.053454   -0.319143
      9          6           0       -3.263174   -1.446962   -0.086235
     10          6           0       -1.784700   -1.850589    0.107163
     11          8           0       -4.172620    0.736353   -0.706822
     12          6           0       -2.254007    2.770720    1.105973
     13          6           0       -1.249017   -2.677614   -1.064934
     14          8           0       -1.568134   -2.663979    1.272958
     15          6           0        2.793805    0.207190   -0.106244
     16          6           0        3.098299    1.242582    0.986855
     17          8           0        3.509440    0.572753   -1.306462
     18          6           0        3.317768   -1.180305    0.310898
     19          8           0        4.751375   -1.097442    0.362781
     20          1           0        0.521741    0.115997    1.511734
     21          1           0        0.732791   -1.481126    0.827341
     22          1           0        1.285381   -0.571379   -1.366197
     23          1           0        0.147210    1.300796   -1.954668
     24          1           0        1.621479    2.073121   -1.438998
     25          1           0        0.042302    3.411221   -0.374089
     26          1           0        0.368697    2.287545    0.924032
     27          1           0       -1.999878    2.399198   -0.985367
     28          1           0       -3.837829   -1.650065    0.826248
     29          1           0       -3.765879   -1.961760   -0.911449
     30          1           0       -1.879679    2.427264    2.078412
     31          1           0       -3.337913    2.616581    1.085383
     32          1           0       -2.064988    3.848890    1.034056
     33          1           0       -0.180545   -2.885094   -0.944805
     34          1           0       -1.780402   -3.635025   -1.110240
     35          1           0       -1.399153   -2.151019   -2.012558
     36          1           0       -1.895178   -2.171180    2.045768
     37          1           0        4.170153    1.238227    1.214194
     38          1           0        2.561227    1.027094    1.917353
     39          1           0        2.832033    2.251009    0.656155
     40          1           0        4.427388    0.282120   -1.144882
     41          1           0        2.925498   -1.477722    1.290998
     42          1           0        3.010707   -1.927191   -0.431977
     43          1           0        5.107954   -1.985141    0.199861
 ---------------------------------------------------------------------
 Rotational constants (GHZ):      0.5863245      0.2488319      0.1976311
 Standard basis: 6-311+G(d,p) (5D, 7F)
 There are   581 symmetry adapted cartesian basis functions of A   symmetry.
 There are   562 symmetry adapted basis functions of A   symmetry.
   562 basis functions,   876 primitive gaussians,   581 cartesian basis functions
    73 alpha electrons       73 beta electrons
       nuclear repulsion energy      1594.8747642520 Hartrees.
 NAtoms=   43 NActive=   43 NUniq=   43 SFac= 1.00D+00 NAtFMM=   60 NAOKFM=F Big=F
 Integral buffers will be    131072 words long.
 Raffenetti 2 integral format.
 Two-electron integral symmetry is turned on.
 Using the following non-standard input for PCM:
 --- end of non-standard input.
 ------------------------------------------------------------------------------
 Polarizable Continuum Model (PCM)
 =================================
 Model                : PCM (using non-symmetric T matrix).
 Atomic radii         : SMD-Coulomb.
 Polarization charges : Total charges.
 Charge compensation  : None.
 Solution method      : On-the-fly selection.
 Cavity type          : VdW (van der Waals Surface) (Alpha=1.000).
 Cavity algorithm     : GePol (No added spheres)
                        Default sphere list used, NSphG=   43.
                        Lebedev-Laikov grids with approx.  5.0 points / Ang**2.
                        Smoothing algorithm: Karplus/York (Gamma=1.0000).
                        Polarization charges: spherical gaussians, with
                                              point-specific exponents (IZeta= 3).
                        Self-potential: point-specific (ISelfS= 7).
                        Self-field    : sphere-specific E.n sum rule (ISelfD= 2).
 Solvent              : Methanol, Eps=  32.613000 Eps(inf)=   1.765709
 ------------------------------------------------------------------------------
 ------------------------------------------------------------------------------
 Atomic radii for non-electrostatic terms: SMD-CDS.
 ------------------------------------------------------------------------------
 Nuclear repulsion after PCM non-electrostatic terms =     1594.8760488252 Hartrees.
 One-electron integrals computed using PRISM.
 NBasis=   562 RedAO= T EigKep=  1.59D-06  NBF=   562
 NBsUse=   560 1.00D-06 EigRej=  7.30D-07 NBFU=   560
 Initial guess from the checkpoint file:  "DY-202A-7R_49.chk"
 B after Tr=     0.000000    0.000000    0.000000
         Rot=    1.000000    0.000000    0.000000    0.000000 Ang=   0.00 deg.
 Requested convergence on RMS density matrix=1.00D-08 within 128 cycles.
 Requested convergence on MAX density matrix=1.00D-06.
 Requested convergence on             energy=1.00D-06.
 No special actions if energy rises.
 Inv3:  Mode=1 IEnd=    21659907.
 Iteration    1 A*A^-1 deviation from unit magnitude is 4.22D-15 for   2673.
 Iteration    1 A*A^-1 deviation from orthogonality  is 3.44D-15 for   2640   2476.
 Iteration    1 A^-1*A deviation from unit magnitude is 4.00D-15 for   2673.
 Iteration    1 A^-1*A deviation from orthogonality  is 8.80D-09 for   2670   1771.
 Iteration    2 A*A^-1 deviation from unit magnitude is 3.33D-15 for    337.
 Iteration    2 A*A^-1 deviation from orthogonality  is 2.57D-15 for   1502     40.
 Iteration    2 A^-1*A deviation from unit magnitude is 8.88D-16 for     83.
 Iteration    2 A^-1*A deviation from orthogonality  is 5.21D-16 for   2669   2030.
 Error on total polarization charges =  0.07071
 SCF Done:  E(RmPW1PW91) =  -887.015641570     A.U. after   13 cycles
            NFock= 13  Conv=0.23D-08     -V/T= 2.0048
 SMD-CDS (non-electrostatic) energy       (kcal/mol) =       0.81
 (included in total energy above)
 DoSCS=F DFT=T ScalE2(SS,OS)=  1.000000  1.000000
 Range of M.O.s used for correlation:     1   560
 NBasis=   562 NAE=    73 NBE=    73 NFC=     0 NFV=     0
 NROrb=    560 NOA=    73 NOB=    73 NVA=   487 NVB=   487

 **** Warning!!: The largest alpha MO coefficient is  0.10391751D+03

 NEqPCM:  Using equilibrium solvation (IEInf=0, Eps=  32.6130, EpsInf=   1.7657)
          Differentiating once with respect to magnetic field using GIAOs.
          Electric field/nuclear overlap derivatives assumed to be zero.
 FoFJK:  IHMeth= 1 ICntrl=    6127 DoSepK=F KAlg= 0 I1Cent=   0 FoldK=F
 IRaf=         1 NMat=   1 IRICut=       1 DoRegI=T DoRafI=F ISym2E= 0.
          There are     3 degrees of freedom in the 1st order CPHF.  IDoFFX=0 NUNeed=     3.
      3 vectors produced by pass  0 Test12= 1.19D-12 3.33D-08 XBig12= 2.60D+02 2.72D+00.
 AX will form     3 AO Fock derivatives at one time.
      3 vectors produced by pass  1 Test12= 1.19D-12 3.33D-08 XBig12= 7.15D-01 2.09D-01.
      3 vectors produced by pass  2 Test12= 1.19D-12 3.33D-08 XBig12= 4.67D-03 3.32D-02.
      3 vectors produced by pass  3 Test12= 1.19D-12 3.33D-08 XBig12= 3.59D-05 1.59D-03.
      3 vectors produced by pass  4 Test12= 1.19D-12 3.33D-08 XBig12= 1.87D-07 9.93D-05.
      3 vectors produced by pass  5 Test12= 1.19D-12 3.33D-08 XBig12= 7.30D-10 7.00D-06.
      3 vectors produced by pass  6 Test12= 1.19D-12 3.33D-08 XBig12= 2.74D-12 5.55D-07.
      1 vectors produced by pass  7 Test12= 1.19D-12 3.33D-08 XBig12= 1.69D-14 3.34D-08.
 InvSVY:  IOpt=1 It=  1 EMax= 1.78D-15
 Solved reduced A of dimension    22 with     3 vectors.
 Calculating GIAO nuclear magnetic shielding tensors.
 SCF GIAO Magnetic shielding tensor (ppm):
      1  C    Isotropic =    37.3330   Anisotropy =   140.7498
   XX=   -17.5277   YX=   -33.0484   ZX=   -37.5059
   XY=   -30.0043   YY=     6.7406   ZY=     2.2851
   XZ=   -31.5639   YZ=    -3.9226   ZZ=   122.7861
   Eigenvalues:   -44.3349    25.1677   131.1662
      2  C    Isotropic =    -2.7732   Anisotropy =   194.7720
   XX=   -67.1318   YX=   -38.3038   ZX=   -42.5871
   XY=   -35.8748   YY=   -53.1138   ZY=    -7.7879
   XZ=   -64.9034   YZ=     1.0630   ZZ=   111.9260
   Eigenvalues:  -107.0184   -28.3760   127.0748
      3  C    Isotropic =   161.6265   Anisotropy =    19.8038
   XX=   173.0702   YX=    -0.2194   ZX=    -2.1317
   XY=     3.1597   YY=   145.2107   ZY=    -4.4084
   XZ=    -4.5606   YZ=    -4.5495   ZZ=   166.5986
   Eigenvalues:   144.2890   165.7615   174.8291
      4  C    Isotropic =   139.3277   Anisotropy =    28.7853
   XX=   158.1990   YX=    -4.0069   ZX=    -0.2883
   XY=    -1.3964   YY=   129.9238   ZY=    -2.9771
   XZ=    -2.8735   YZ=    -1.9932   ZZ=   129.8604
   Eigenvalues:   127.1116   132.3537   158.5179
      5  C    Isotropic =   161.7142   Anisotropy =    21.2681
   XX=   161.1480   YX=   -12.6252   ZX=    -2.3916
   XY=   -10.9088   YY=   165.0000   ZY=     2.8903
   XZ=    -4.0468   YZ=     1.8369   ZZ=   158.9945
   Eigenvalues:   151.0342   158.2154   175.8930
      6  C    Isotropic =   156.9356   Anisotropy =    28.7614
   XX=   173.7097   YX=    -7.0240   ZX=   -11.3432
   XY=    -0.2617   YY=   149.3856   ZY=     7.1180
   XZ=    -0.7044   YZ=     8.1513   ZZ=   147.7115
   Eigenvalues:   140.7277   153.9692   176.1099
      7  C    Isotropic =   151.0828   Anisotropy =    18.4686
   XX=   155.5507   YX=    -0.6590   ZX=    -8.2259
   XY=     4.5256   YY=   147.4526   ZY=     2.2220
   XZ=   -11.1060   YZ=    11.3002   ZZ=   150.2451
   Eigenvalues:   138.1365   151.7167   163.3952
      8  C    Isotropic =   -31.6050   Anisotropy =   159.4841
   XX=   -75.6442   YX=   -10.2860   ZX=   -44.9273
   XY=   -18.5257   YY=   -79.8248   ZY=    21.7814
   XZ=   -33.6274   YZ=    18.9666   ZZ=    60.6540
   Eigenvalues:   -93.4325   -76.1003    74.7177
      9  C    Isotropic =   131.3404   Anisotropy =    32.3979
   XX=   138.0122   YX=   -16.3146   ZX=    -5.9255
   XY=   -12.0686   YY=   139.4150   ZY=    -1.0739
   XZ=     2.4955   YZ=    -4.3164   ZZ=   116.5939
   Eigenvalues:   115.5095   125.5727   152.9390
     10  C    Isotropic =   105.1567   Anisotropy =    38.0406
   XX=    98.9938   YX=     5.6077   ZX=     0.1522
   XY=     4.5152   YY=   103.9517   ZY=   -18.7641
   XZ=     5.7040   YZ=   -24.9009   ZZ=   112.5246
   Eigenvalues:    83.7961   101.1568   130.5171
     11  O    Isotropic =  -168.3877   Anisotropy =   805.4808
   XX=  -466.2040   YX=   134.7912   ZX=  -269.1683
   XY=    90.1220   YY=  -319.5846   ZY=   141.3296
   XZ=  -209.6246   YZ=   151.2448   ZZ=   280.6254
   Eigenvalues:  -614.8547  -258.9080   368.5995
     12  C    Isotropic =   167.2441   Anisotropy =    35.0187
   XX=   164.8537   YX=    -7.1641   ZX=   -11.2677
   XY=    -9.4457   YY=   165.2887   ZY=    10.6316
   XZ=   -14.6565   YZ=    14.5959   ZZ=   171.5900
   Eigenvalues:   154.3319   156.8106   190.5900
     13  C    Isotropic =   163.0711   Anisotropy =    36.2098
   XX=   151.0426   YX=    -8.4054   ZX=    -9.0547
   XY=   -10.3884   YY=   160.8364   ZY=    13.6057
   XZ=    -6.0060   YZ=    10.6845   ZZ=   177.3345
   Eigenvalues:   145.3423   156.6601   187.2110
     14  O    Isotropic =   248.6392   Anisotropy =    90.7222
   XX=   229.0840   YX=   -15.1728   ZX=   -28.4976
   XY=   -11.8208   YY=   213.2537   ZY=     4.3706
   XZ=   -13.5447   YZ=   -14.1775   ZZ=   303.5799
   Eigenvalues:   203.1966   233.6003   309.1206
     15  C    Isotropic =   108.2146   Anisotropy =    40.3538
   XX=   110.8646   YX=     8.6729   ZX=   -20.7674
   XY=     7.2659   YY=    94.4348   ZY=    -6.8724
   XZ=   -13.3554   YZ=    -5.8736   ZZ=   119.3445
   Eigenvalues:    91.1858    98.3408   135.1171
     16  C    Isotropic =   169.9992   Anisotropy =    30.0642
   XX=   153.4664   YX=     6.8225   ZX=    -1.1084
   XY=     0.7569   YY=   173.4568   ZY=    13.1135
   XZ=    -4.9413   YZ=     8.3722   ZZ=   183.0744
   Eigenvalues:   151.8686   168.0870   190.0420
     17  O    Isotropic =   263.2341   Anisotropy =    82.9414
   XX=   258.0171   YX=    -0.3552   ZX=   -11.0153
   XY=    -7.7576   YY=   230.7757   ZY=    40.1627
   XZ=   -32.4520   YZ=    15.5219   ZZ=   300.9093
   Eigenvalues:   220.7208   250.4531   318.5283
     18  C    Isotropic =   115.0436   Anisotropy =    44.3902
   XX=   142.7426   YX=    -7.9945   ZX=    10.9200
   XY=     0.6187   YY=   106.4057   ZY=    -3.9705
   XZ=     5.3201   YZ=    -5.8917   ZZ=    95.9826
   Eigenvalues:    93.2036   107.2902   144.6371
     19  O    Isotropic =   317.9798   Anisotropy =    76.7252
   XX=   315.1865   YX=   -19.6215   ZX=    -0.3229
   XY=   -30.4317   YY=   357.3188   ZY=     7.2918
   XZ=    14.7798   YZ=     7.7509   ZZ=   281.4342
   Eigenvalues:   277.6274   307.1821   369.1300
     20  H    Isotropic =    29.0428   Anisotropy =     4.0358
   XX=    29.0648   YX=     0.4517   ZX=    -0.0725
   XY=     0.6119   YY=    27.1816   ZY=     0.7144
   XZ=     1.1171   YZ=     2.7275   ZZ=    30.8818
   Eigenvalues:    26.4681    28.9268    31.7333
     21  H    Isotropic =    29.3974   Anisotropy =     7.4738
   XX=    32.3916   YX=     0.9539   ZX=    -0.1066
   XY=     2.4682   YY=    31.9124   ZY=    -2.7046
   XZ=     0.3788   YZ=    -3.9890   ZZ=    23.8881
   Eigenvalues:    22.6225    31.1897    34.3799
     22  H    Isotropic =    29.6854   Anisotropy =     4.6221
   XX=    29.3172   YX=     0.0053   ZX=     0.6466
   XY=     0.6806   YY=    30.8348   ZY=     2.7065
   XZ=    -0.9102   YZ=     2.7313   ZZ=    28.9042
   Eigenvalues:    26.9449    29.3445    32.7668
     23  H    Isotropic =    30.3303   Anisotropy =     7.1350
   XX=    29.2366   YX=    -1.5121   ZX=     2.5508
   XY=    -1.3347   YY=    27.6664   ZY=     0.1710
   XZ=     2.0896   YZ=    -0.5353   ZZ=    34.0880
   Eigenvalues:    26.6559    29.2481    35.0870
     24  H    Isotropic =    29.5754   Anisotropy =     7.0660
   XX=    32.3171   YX=    -0.7152   ZX=    -3.0059
   XY=    -0.2005   YY=    29.5713   ZY=    -3.0518
   XZ=    -3.6595   YZ=    -4.2698   ZZ=    26.8378
   Eigenvalues:    23.2728    31.1674    34.2860
     25  H    Isotropic =    30.0318   Anisotropy =     8.8910
   XX=    29.5857   YX=     0.3238   ZX=    -1.6349
   XY=     0.3304   YY=    35.7982   ZY=    -1.2215
   XZ=    -2.3815   YZ=    -1.0460   ZZ=    24.7115
   Eigenvalues:    23.9132    30.2231    35.9591
     26  H    Isotropic =    29.9428   Anisotropy =     5.0086
   XX=    31.9447   YX=    -2.4945   ZX=     1.9263
   XY=    -2.1142   YY=    28.4789   ZY=     2.6508
   XZ=     1.7891   YZ=     1.6752   ZZ=    29.4048
   Eigenvalues:    25.3927    31.1538    33.2818
     27  H    Isotropic =    29.2079   Anisotropy =     7.1076
   XX=    30.2468   YX=    -0.5729   ZX=     2.8415
   XY=    -2.0397   YY=    27.2238   ZY=    -1.6781
   XZ=     2.5722   YZ=    -3.1478   ZZ=    30.1532
   Eigenvalues:    25.8530    27.8245    33.9463
     28  H    Isotropic =    29.1420   Anisotropy =     6.7442
   XX=    32.1317   YX=     0.3226   ZX=    -2.5875
   XY=     0.0600   YY=    27.0581   ZY=    -0.7015
   XZ=    -2.8291   YZ=    -2.3482   ZZ=    28.2362
   Eigenvalues:    25.6345    28.1534    33.6382
     29  H    Isotropic =    29.0056   Anisotropy =     5.6406
   XX=    31.4319   YX=    -0.5064   ZX=     2.0357
   XY=     0.3426   YY=    27.9797   ZY=     1.9626
   XZ=     2.7306   YZ=     2.4868   ZZ=    27.6050
   Eigenvalues:    25.0086    29.2421    32.7660
     30  H    Isotropic =    31.0296   Anisotropy =     6.9287
   XX=    28.8831   YX=    -1.8218   ZX=    -0.8687
   XY=    -1.3644   YY=    28.6090   ZY=     0.4445
   XZ=     0.6712   YZ=     0.6709   ZZ=    35.5966
   Eigenvalues:    27.1330    30.3071    35.6487
     31  H    Isotropic =    30.4624   Anisotropy =     9.5290
   XX=    36.1678   YX=    -0.9819   ZX=    -0.9662
   XY=    -1.2549   YY=    27.9951   ZY=     1.8884
   XZ=    -2.6000   YZ=     3.3027   ZZ=    27.2244
   Eigenvalues:    24.9489    29.6232    36.8151
     32  H    Isotropic =    30.7471   Anisotropy =    10.2687
   XX=    28.3101   YX=    -2.0797   ZX=    -1.5299
   XY=    -1.2285   YY=    36.7653   ZY=     1.3893
   XZ=    -0.9708   YZ=     2.8409   ZZ=    27.1659
   Eigenvalues:    26.2677    28.3807    37.5929
     33  H    Isotropic =    30.1236   Anisotropy =     6.2732
   XX=    34.0198   YX=    -0.2635   ZX=     0.1172
   XY=    -1.1625   YY=    29.7697   ZY=     2.0686
   XZ=    -1.3254   YZ=     3.3528   ZZ=    26.5811
   Eigenvalues:    25.0274    31.0376    34.3057
     34  H    Isotropic =    30.0776   Anisotropy =     9.7600
   XX=    28.4364   YX=     2.1061   ZX=     0.2478
   XY=     2.9702   YY=    34.4479   ZY=     2.6937
   XZ=     0.4740   YZ=     4.1261   ZZ=    27.3485
   Eigenvalues:    25.7907    27.8578    36.5843
     35  H    Isotropic =    30.7921   Anisotropy =     7.8279
   XX=    27.7506   YX=     0.3682   ZX=     0.2612
   XY=     0.4547   YY=    28.6390   ZY=    -0.2723
   XZ=     0.5526   YZ=     0.5671   ZZ=    35.9869
   Eigenvalues:    27.5767    28.7891    36.0107
     36  H    Isotropic =    29.9410   Anisotropy =    16.2322
   XX=    24.5194   YX=    -1.6098   ZX=    -4.9554
   XY=    -1.6336   YY=    26.3969   ZY=     2.0377
   XZ=    -4.5714   YZ=     2.1162   ZZ=    38.9068
   Eigenvalues:    22.8050    26.2556    40.7625
     37  H    Isotropic =    30.3167   Anisotropy =     8.2163
   XX=    33.9121   YX=     0.3153   ZX=     3.0936
   XY=     0.6874   YY=    29.0873   ZY=     2.5016
   XZ=     3.6486   YZ=     2.5930   ZZ=    27.9507
   Eigenvalues:    25.2073    29.9485    35.7943
     38  H    Isotropic =    30.5696   Anisotropy =     8.0111
   XX=    29.8221   YX=     0.6315   ZX=    -1.0163
   XY=     0.4276   YY=    26.4903   ZY=     1.7625
   XZ=    -1.8467   YZ=     1.0650   ZZ=    35.3965
   Eigenvalues:    26.1147    29.6839    35.9104
     39  H    Isotropic =    30.6077   Anisotropy =     6.5442
   XX=    30.0355   YX=    -0.0969   ZX=     2.0169
   XY=    -0.7375   YY=    34.9154   ZY=     0.0975
   XZ=     1.9115   YZ=     0.9976   ZZ=    26.8723
   Eigenvalues:    25.8817    30.9708    34.9705
     40  H    Isotropic =    27.9895   Anisotropy =    17.6240
   XX=    38.4968   YX=    -4.8123   ZX=    -1.1432
   XY=    -4.5355   YY=    22.0361   ZY=    -5.1204
   XZ=    -1.8661   YZ=    -3.6147   ZZ=    23.4357
   Eigenvalues:    17.3252    26.9045    39.7389
     41  H    Isotropic =    27.8154   Anisotropy =     5.5456
   XX=    31.3996   YX=    -0.3080   ZX=    -1.4941
   XY=    -0.5586   YY=    26.1979   ZY=    -3.3763
   XZ=    -0.0887   YZ=    -4.0027   ZZ=    25.8489
   Eigenvalues:    22.2467    29.6872    31.5125
     42  H    Isotropic =    28.1756   Anisotropy =     6.5234
   XX=    32.0903   YX=     0.5688   ZX=     2.2514
   XY=     0.0170   YY=    29.5583   ZY=     1.9127
   XZ=     0.9365   YZ=     2.4216   ZZ=    22.8782
   Eigenvalues:    22.0278    29.9744    32.5246
     43  H    Isotropic =    29.6496   Anisotropy =    22.4715
   XX=    30.7235   YX=    -9.1770   ZX=    -0.7575
   XY=    -8.4859   YY=    38.5040   ZY=     2.8535
   XZ=    -1.6250   YZ=     2.8056   ZZ=    19.7213
   Eigenvalues:    19.3027    25.0155    44.6306
 End of Minotr F.D. properties file   721 does not exist.
 End of Minotr F.D. properties file   722 does not exist.
 End of Minotr F.D. properties file   788 does not exist.

 **********************************************************************

            Population analysis using the SCF density.

 **********************************************************************

 Orbital symmetries:
       Occupied  (A) (A) (A) (A) (A) (A) (A) (A) (A) (A) (A) (A)
                 (A) (A) (A) (A) (A) (A) (A) (A) (A) (A) (A) (A)
                 (A) (A) (A) (A) (A) (A) (A) (A) (A) (A) (A) (A)
                 (A) (A) (A) (A) (A) (A) (A) (A) (A) (A) (A) (A)
                 (A) (A) (A) (A) (A) (A) (A) (A) (A) (A) (A) (A)
                 (A) (A) (A) (A) (A) (A) (A) (A) (A) (A) (A) (A)
                 (A)
       Virtual   (A) (A) (A) (A) (A) (A) (A) (A) (A) (A) (A) (A)
                 (A) (A) (A) (A) (A) (A) (A) (A) (A) (A) (A) (A)
                 (A) (A) (A) (A) (A) (A) (A) (A) (A) (A) (A) (A)
                 (A) (A) (A) (A) (A) (A) (A) (A) (A) (A) (A) (A)
                 (A) (A) (A) (A) (A) (A) (A) (A) (A) (A) (A) (A)
                 (A) (A) (A) (A) (A) (A) (A) (A) (A) (A) (A) (A)
                 (A) (A) (A) (A) (A) (A) (A) (A) (A) (A) (A) (A)
                 (A) (A) (A) (A) (A) (A) (A) (A) (A) (A) (A) (A)
                 (A) (A) (A) (A) (A) (A) (A) (A) (A) (A) (A) (A)
                 (A) (A) (A) (A) (A) (A) (A) (A) (A) (A) (A) (A)
                 (A) (A) (A) (A) (A) (A) (A) (A) (A) (A) (A) (A)
                 (A) (A) (A) (A) (A) (A) (A) (A) (A) (A) (A) (A)
                 (A) (A) (A) (A) (A) (A) (A) (A) (A) (A) (A) (A)
                 (A) (A) (A) (A) (A) (A) (A) (A) (A) (A) (A) (A)
                 (A) (A) (A) (A) (A) (A) (A) (A) (A) (A) (A) (A)
                 (A) (A) (A) (A) (A) (A) (A) (A) (A) (A) (A) (A)
                 (A) (A) (A) (A) (A) (A) (A) (A) (A) (A) (A) (A)
                 (A) (A) (A) (A) (A) (A) (A) (A) (A) (A) (A) (A)
                 (A) (A) (A) (A) (A) (A) (A) (A) (A) (A) (A) (A)
                 (A) (A) (A) (A) (A) (A) (A) (A) (A) (A) (A) (A)
                 (A) (A) (A) (A) (A) (A) (A) (A) (A) (A) (A) (A)
                 (A) (A) (A) (A) (A) (A) (A) (A) (A) (A) (A) (A)
                 (A) (A) (A) (A) (A) (A) (A) (A) (A) (A) (A) (A)
                 (A) (A) (A) (A) (A) (A) (A) (A) (A) (A) (A) (A)
                 (A) (A) (A) (A) (A) (A) (A) (A) (A) (A) (A) (A)
                 (A) (A) (A) (A) (A) (A) (A) (A) (A) (A) (A) (A)
                 (A) (A) (A) (A) (A) (A) (A) (A) (A) (A) (A) (A)
                 (A) (A) (A) (A) (A) (A) (A) (A) (A) (A) (A) (A)
                 (A) (A) (A) (A) (A) (A) (A) (A) (A) (A) (A) (A)
                 (A) (A) (A) (A) (A) (A) (A) (A) (A) (A) (A) (A)
                 (A) (A) (A) (A) (A) (A) (A) (A) (A) (A) (A) (A)
                 (A) (A) (A) (A) (A) (A) (A) (A) (A) (A) (A) (A)
                 (A) (A) (A) (A) (A) (A) (A) (A) (A) (A) (A) (A)
                 (A) (A) (A) (A) (A) (A) (A) (A) (A) (A) (A) (A)
                 (A) (A) (A) (A) (A) (A) (A) (A) (A) (A) (A) (A)
                 (A) (A) (A) (A) (A) (A) (A) (A) (A) (A) (A) (A)
                 (A) (A) (A) (A) (A) (A) (A) (A) (A) (A) (A) (A)
                 (A) (A) (A) (A) (A) (A) (A) (A) (A) (A) (A) (A)
                 (A) (A) (A) (A) (A) (A) (A) (A) (A) (A) (A) (A)
                 (A) (A) (A) (A) (A) (A) (A) (A) (A) (A) (A) (A)
                 (A) (A) (A) (A) (A) (A) (A)
 The electronic state is 1-A.
 Alpha  occ. eigenvalues --  -19.22747 -19.22659 -19.21449 -19.21149 -10.32782
 Alpha  occ. eigenvalues --  -10.30803 -10.29429 -10.27646 -10.26578 -10.24548
 Alpha  occ. eigenvalues --  -10.24266 -10.24200 -10.23677 -10.23554 -10.22227
 Alpha  occ. eigenvalues --  -10.22211 -10.22155 -10.21582 -10.21393  -1.07334
 Alpha  occ. eigenvalues --   -1.06933  -1.06133  -1.03875  -0.89069  -0.84006
 Alpha  occ. eigenvalues --   -0.81945  -0.77368  -0.76763  -0.74912  -0.71451
 Alpha  occ. eigenvalues --   -0.70107  -0.68576  -0.65087  -0.62200  -0.59943
 Alpha  occ. eigenvalues --   -0.58212  -0.55751  -0.54514  -0.54012  -0.52176
 Alpha  occ. eigenvalues --   -0.50440  -0.48718  -0.48496  -0.47976  -0.46579
 Alpha  occ. eigenvalues --   -0.46131  -0.45607  -0.45166  -0.43319  -0.42462
 Alpha  occ. eigenvalues --   -0.42274  -0.41698  -0.40498  -0.39891  -0.39421
 Alpha  occ. eigenvalues --   -0.39380  -0.38460  -0.38426  -0.37841  -0.37511
 Alpha  occ. eigenvalues --   -0.37281  -0.36051  -0.35796  -0.34506  -0.34154
 Alpha  occ. eigenvalues --   -0.32879  -0.32612  -0.32285  -0.30619  -0.29894
 Alpha  occ. eigenvalues --   -0.28934  -0.27028  -0.26597
 Alpha virt. eigenvalues --   -0.05373   0.00441   0.01403   0.02061   0.02245
 Alpha virt. eigenvalues --    0.03069   0.03510   0.04049   0.04426   0.04639
 Alpha virt. eigenvalues --    0.04892   0.05647   0.05955   0.06166   0.06660
 Alpha virt. eigenvalues --    0.07113   0.07506   0.07688   0.08575   0.08901
 Alpha virt. eigenvalues --    0.09332   0.09571   0.09960   0.10119   0.10597
 Alpha virt. eigenvalues --    0.10875   0.11576   0.12160   0.12566   0.12873
 Alpha virt. eigenvalues --    0.13111   0.13754   0.14156   0.14242   0.14486
 Alpha virt. eigenvalues --    0.14742   0.15398   0.15690   0.15820   0.16159
 Alpha virt. eigenvalues --    0.16448   0.17065   0.17538   0.17704   0.18333
 Alpha virt. eigenvalues --    0.18559   0.18881   0.18989   0.19200   0.19349
 Alpha virt. eigenvalues --    0.19531   0.20104   0.20864   0.20962   0.21122
 Alpha virt. eigenvalues --    0.21289   0.21518   0.21758   0.21781   0.22227
 Alpha virt. eigenvalues --    0.22944   0.22959   0.23581   0.23845   0.24032
 Alpha virt. eigenvalues --    0.24240   0.24437   0.24807   0.24995   0.25371
 Alpha virt. eigenvalues --    0.25658   0.26052   0.26300   0.26647   0.27316
 Alpha virt. eigenvalues --    0.27494   0.27945   0.28060   0.28168   0.28563
 Alpha virt. eigenvalues --    0.29066   0.29403   0.30136   0.30237   0.30654
 Alpha virt. eigenvalues --    0.30860   0.31176   0.31307   0.31653   0.32421
 Alpha virt. eigenvalues --    0.32784   0.33289   0.33590   0.33784   0.33955
 Alpha virt. eigenvalues --    0.34453   0.34567   0.35254   0.35499   0.36175
 Alpha virt. eigenvalues --    0.36578   0.37166   0.37289   0.37707   0.38341
 Alpha virt. eigenvalues --    0.38900   0.39338   0.39950   0.40656   0.41131
 Alpha virt. eigenvalues --    0.41532   0.42256   0.42914   0.43617   0.44083
 Alpha virt. eigenvalues --    0.44656   0.45522   0.46068   0.47291   0.48249
 Alpha virt. eigenvalues --    0.48732   0.49208   0.50093   0.50202   0.50795
 Alpha virt. eigenvalues --    0.52523   0.53178   0.53634   0.54105   0.54737
 Alpha virt. eigenvalues --    0.55607   0.56438   0.57790   0.58413   0.58552
 Alpha virt. eigenvalues --    0.59066   0.59326   0.59957   0.61104   0.61660
 Alpha virt. eigenvalues --    0.62525   0.63424   0.64105   0.64541   0.65959
 Alpha virt. eigenvalues --    0.66189   0.66914   0.67273   0.67869   0.68590
 Alpha virt. eigenvalues --    0.68765   0.69380   0.69934   0.70394   0.70865
 Alpha virt. eigenvalues --    0.71411   0.71569   0.71732   0.72631   0.72739
 Alpha virt. eigenvalues --    0.73244   0.73732   0.74145   0.74954   0.75042
 Alpha virt. eigenvalues --    0.75555   0.75971   0.76572   0.76715   0.77464
 Alpha virt. eigenvalues --    0.77995   0.79085   0.79522   0.80330   0.80385
 Alpha virt. eigenvalues --    0.81651   0.82184   0.82238   0.82918   0.83539
 Alpha virt. eigenvalues --    0.84274   0.85484   0.87189   0.88366   0.89716
 Alpha virt. eigenvalues --    0.91902   0.92617   0.93589   0.94589   0.95351
 Alpha virt. eigenvalues --    0.96300   0.98023   1.00355   1.01484   1.02897
 Alpha virt. eigenvalues --    1.04417   1.06438   1.07423   1.08014   1.09329
 Alpha virt. eigenvalues --    1.10636   1.11090   1.12937   1.13275   1.15264
 Alpha virt. eigenvalues --    1.16283   1.16960   1.17613   1.19736   1.20267
 Alpha virt. eigenvalues --    1.21054   1.21515   1.22735   1.23556   1.24013
 Alpha virt. eigenvalues --    1.24890   1.26274   1.27377   1.28185   1.28723
 Alpha virt. eigenvalues --    1.29671   1.30991   1.32052   1.33112   1.33987
 Alpha virt. eigenvalues --    1.34908   1.36403   1.38756   1.39552   1.40913
 Alpha virt. eigenvalues --    1.41408   1.43190   1.44108   1.44536   1.45687
 Alpha virt. eigenvalues --    1.46960   1.47756   1.48771   1.49831   1.50327
 Alpha virt. eigenvalues --    1.51047   1.51450   1.51827   1.53100   1.53534
 Alpha virt. eigenvalues --    1.54309   1.55483   1.55893   1.57525   1.58320
 Alpha virt. eigenvalues --    1.59320   1.59380   1.59678   1.60125   1.61668
 Alpha virt. eigenvalues --    1.62097   1.63016   1.63562   1.63795   1.64367
 Alpha virt. eigenvalues --    1.65281   1.65885   1.66518   1.67675   1.68344
 Alpha virt. eigenvalues --    1.68932   1.69047   1.70700   1.71121   1.71409
 Alpha virt. eigenvalues --    1.73123   1.73246   1.73905   1.74323   1.75283
 Alpha virt. eigenvalues --    1.75873   1.76340   1.77628   1.78227   1.78971
 Alpha virt. eigenvalues --    1.80115   1.81490   1.81596   1.82422   1.83890
 Alpha virt. eigenvalues --    1.84865   1.84983   1.85507   1.85992   1.87469
 Alpha virt. eigenvalues --    1.88646   1.90009   1.90463   1.91296   1.91741
 Alpha virt. eigenvalues --    1.93235   1.94139   1.95820   1.96633   1.97020
 Alpha virt. eigenvalues --    1.99296   2.00010   2.00113   2.02106   2.02847
 Alpha virt. eigenvalues --    2.04360   2.06319   2.07877   2.08272   2.09829
 Alpha virt. eigenvalues --    2.10723   2.11505   2.12707   2.14244   2.15153
 Alpha virt. eigenvalues --    2.15787   2.16191   2.17277   2.18803   2.19110
 Alpha virt. eigenvalues --    2.20375   2.21740   2.22005   2.22982   2.25362
 Alpha virt. eigenvalues --    2.26572   2.27746   2.28277   2.31145   2.31610
 Alpha virt. eigenvalues --    2.32175   2.34589   2.35997   2.36492   2.37584
 Alpha virt. eigenvalues --    2.38975   2.41783   2.43309   2.46431   2.47082
 Alpha virt. eigenvalues --    2.47869   2.49191   2.50322   2.51855   2.52214
 Alpha virt. eigenvalues --    2.52859   2.54213   2.54720   2.56464   2.56666
 Alpha virt. eigenvalues --    2.58039   2.58719   2.60044   2.60542   2.61463
 Alpha virt. eigenvalues --    2.62156   2.63228   2.64484   2.64980   2.66838
 Alpha virt. eigenvalues --    2.67335   2.67889   2.68384   2.69408   2.69936
 Alpha virt. eigenvalues --    2.71289   2.71435   2.73144   2.74543   2.74860
 Alpha virt. eigenvalues --    2.75481   2.75941   2.77792   2.78610   2.80759
 Alpha virt. eigenvalues --    2.82175   2.83126   2.86240   2.87574   2.88840
 Alpha virt. eigenvalues --    2.89464   2.90148   2.91321   2.93026   2.93428
 Alpha virt. eigenvalues --    2.94099   2.95432   2.95648   2.97065   2.98874
 Alpha virt. eigenvalues --    2.99876   3.03034   3.03274   3.04097   3.06009
 Alpha virt. eigenvalues --    3.07391   3.09483   3.10502   3.12029   3.13792
 Alpha virt. eigenvalues --    3.14941   3.15804   3.16171   3.17028   3.18595
 Alpha virt. eigenvalues --    3.19915   3.20905   3.23221   3.23576   3.24619
 Alpha virt. eigenvalues --    3.27023   3.29115   3.30109   3.30961   3.34057
 Alpha virt. eigenvalues --    3.35843   3.37739   3.38165   3.40873   3.44823
 Alpha virt. eigenvalues --    3.50596   3.53590   3.60090   3.62768   3.63772
 Alpha virt. eigenvalues --    3.72113   3.77400   3.80711   3.81020   3.82869
 Alpha virt. eigenvalues --    3.84064   3.84308   3.84882   3.85360   3.86754
 Alpha virt. eigenvalues --    3.88042   3.90258   3.91565   3.92063   3.94168
 Alpha virt. eigenvalues --    3.96377   4.04146   4.07431   4.09450   4.13931
 Alpha virt. eigenvalues --    4.15897   4.16763   4.18256   4.27838   4.29277
 Alpha virt. eigenvalues --    4.34151   4.36336   4.38003   4.39637   4.50796
 Alpha virt. eigenvalues --    4.56604   5.11344   5.12077   5.18263   5.20591
 Alpha virt. eigenvalues --    5.26961   5.43649   5.48088   5.49687   5.68608
 Alpha virt. eigenvalues --    5.68965   5.69676   5.78046  23.73488  23.84357
 Alpha virt. eigenvalues --   23.86812  23.93208  23.94394  23.96104  23.97733
 Alpha virt. eigenvalues --   23.99744  24.02974  24.06286  24.07189  24.08357
 Alpha virt. eigenvalues --   24.09776  24.11327  24.27650  50.03720  50.05630
 Alpha virt. eigenvalues --   50.08847  50.13514
          Condensed to atoms (all electrons):
               1          2          3          4          5          6
     1  C   14.269763   3.504793  -3.051884   1.129056  -1.012479   0.888814
     2  C    3.504793  14.698579  -4.509068  -0.012545  -0.292888   0.499877
     3  C   -3.051884  -4.509068  12.589044  -2.213299   0.791812  -0.817399
     4  C    1.129056  -0.012545  -2.213299  12.474760  -2.461355  -0.202210
     5  C   -1.012479  -0.292888   0.791812  -2.461355   9.460674  -1.495395
     6  C    0.888814   0.499877  -0.817399  -0.202210  -1.495395  10.260062
     7  C   -5.077901  -1.914270   1.944462   0.375015   0.429224  -3.714317
     8  C   -3.364980  -1.789627  -1.871614   0.253629   0.056258  -0.320063
     9  C    2.173313   3.429727  -1.059164   0.332140  -0.178453  -0.001603
    10  C   -3.248688  -7.521137   4.217966  -1.119017   0.790853   0.180790
    11  O    0.007709   0.067925   0.012868  -0.002607  -0.002287   0.027248
    12  C   -0.158297  -0.046157   0.025346   0.050103  -0.227776   0.103390
    13  C   -0.076056  -0.523769   0.273330  -0.288583   0.011175   0.008181
    14  O    0.041919   0.336049  -0.322771   0.067963  -0.012972   0.002850
    15  C   -0.337964  -0.299981   0.035656  -3.426414   0.687727   0.479252
    16  C   -0.121647  -0.163076  -0.025442  -0.359698   0.020971  -0.080975
    17  O    0.007523   0.031828   0.064684  -0.033288  -0.124501   0.014128
    18  C    0.131994   0.328722  -0.013008   0.805128  -0.474540   0.044875
    19  O    0.000908  -0.003343  -0.001883   0.079697  -0.004847  -0.001288
    20  H   -0.024346  -0.053075   0.432750   0.020869  -0.053887  -0.034184
    21  H    0.014421  -0.092609   0.429327  -0.041480   0.024150   0.017286
    22  H   -0.006378  -0.031922  -0.018263   0.521135  -0.094264  -0.006894
    23  H    0.004505  -0.008767  -0.020855  -0.041814   0.484059  -0.058100
    24  H    0.010955   0.018815   0.015735  -0.133205   0.457750  -0.059607
    25  H    0.007647   0.005652   0.017547   0.006865  -0.083476   0.464520
    26  H   -0.014425  -0.037517  -0.038429  -0.000027  -0.005997   0.484537
    27  H   -0.157037  -0.010313   0.003858  -0.016322   0.024619  -0.004530
    28  H   -0.030240  -0.010294   0.002545   0.000194  -0.000716   0.000460
    29  H    0.024615  -0.050019   0.018524  -0.003390   0.001916   0.000187
    30  H   -0.060591  -0.008239  -0.000965   0.000642  -0.005732  -0.044915
    31  H   -0.115898  -0.002111   0.004174  -0.005583   0.007280   0.012815
    32  H    0.102884   0.014539   0.003585   0.000203   0.006292  -0.002616
    33  H   -0.015454  -0.081353   0.056598  -0.013332   0.004738   0.000340
    34  H    0.005126   0.089475  -0.015966   0.000911  -0.001691   0.000055
    35  H   -0.000669  -0.025297  -0.006151   0.003148   0.002854   0.002329
    36  H   -0.028019  -0.084784   0.034768  -0.007420  -0.000391   0.002524
    37  H    0.001584  -0.000020   0.005467   0.065401  -0.003895  -0.005111
    38  H    0.002169   0.009248   0.023141  -0.007847   0.006012  -0.005242
    39  H   -0.012304   0.004500   0.011753  -0.097261   0.010958  -0.004358
    40  H   -0.002647  -0.005718  -0.002709  -0.100377   0.024884  -0.003437
    41  H    0.006247   0.023744   0.037372  -0.054065   0.002214  -0.002004
    42  H   -0.002155  -0.016291  -0.021944   0.041301   0.007066   0.002979
    43  H    0.000234   0.002229   0.001548  -0.010286  -0.000881   0.000067
               7          8          9         10         11         12
     1  C   -5.077901  -3.364980   2.173313  -3.248688   0.007709  -0.158297
     2  C   -1.914270  -1.789627   3.429727  -7.521137   0.067925  -0.046157
     3  C    1.944462  -1.871614  -1.059164   4.217966   0.012868   0.025346
     4  C    0.375015   0.253629   0.332140  -1.119017  -0.002607   0.050103
     5  C    0.429224   0.056258  -0.178453   0.790853  -0.002287  -0.227776
     6  C   -3.714317  -0.320063  -0.001603   0.180790   0.027248   0.103390
     7  C   13.849936   0.653014  -0.547354  -0.287550  -0.021618  -0.262229
     8  C    0.653014  13.866411  -3.614907   1.414894   0.294832  -0.099515
     9  C   -0.547354  -3.614907  12.776172  -6.084563  -0.037391  -0.066932
    10  C   -0.287550   1.414894  -6.084563  17.075456  -0.088787  -0.025125
    11  O   -0.021618   0.294832  -0.037391  -0.088787   8.204215  -0.041099
    12  C   -0.262229  -0.099515  -0.066932  -0.025125  -0.041099   6.480543
    13  C   -0.000072   0.347064  -1.105968   0.376603  -0.005325   0.004414
    14  O    0.014038   0.011380   0.008251   0.137639  -0.000935  -0.006629
    15  C   -0.351188  -0.149404   0.049356   0.467773  -0.000536  -0.057218
    16  C    0.109973   0.003174  -0.006197   0.005041  -0.000035   0.018220
    17  O   -0.003029  -0.001488   0.000515  -0.006808   0.000001   0.000654
    18  C    0.010687  -0.003528   0.013755  -0.197089   0.000081  -0.001808
    19  O    0.000886   0.000318  -0.000202   0.000105   0.000000   0.000033
    20  H    0.060550   0.010136   0.002563   0.005287  -0.000056  -0.001966
    21  H   -0.018509   0.002518   0.001556   0.036053   0.000076   0.000801
    22  H    0.024525  -0.001516   0.000900  -0.013895   0.000003   0.000524
    23  H    0.015677   0.013121   0.000855  -0.007506  -0.000090  -0.003953
    24  H    0.004293  -0.002986   0.000915  -0.001656  -0.000012  -0.001706
    25  H   -0.048812  -0.007212   0.000899   0.001189   0.000108  -0.004937
    26  H   -0.043938   0.024059  -0.005330  -0.001444  -0.000066   0.004591
    27  H    0.483357   0.051782  -0.022086   0.019841   0.003778  -0.036590
    28  H    0.010089   0.014961   0.409455  -0.037037  -0.003659  -0.001518
    29  H    0.015285  -0.093984   0.422164  -0.013016  -0.002158  -0.000614
    30  H    0.096717   0.021283  -0.004101  -0.001486  -0.000022   0.392234
    31  H    0.038412   0.002394   0.008320  -0.001296   0.003609   0.427606
    32  H   -0.160845  -0.020607   0.001054   0.002972   0.000061   0.423012
    33  H   -0.004271  -0.016994   0.006193   0.035466   0.000069   0.000124
    34  H   -0.000450  -0.007953  -0.010797  -0.124147   0.000093   0.000104
    35  H    0.000360   0.022285  -0.007793  -0.038739  -0.000145  -0.000335
    36  H   -0.009513   0.031862  -0.142099   0.212314  -0.000136   0.000670
    37  H    0.000813   0.000069   0.000000  -0.000536   0.000000  -0.000032
    38  H   -0.001847  -0.000184  -0.000003  -0.000098   0.000000   0.000300
    39  H    0.015447  -0.000721  -0.000034   0.001117   0.000000  -0.000688
    40  H    0.000248  -0.000115   0.000005   0.001550   0.000000  -0.000162
    41  H   -0.000548   0.000793  -0.000449  -0.003062   0.000000   0.000133
    42  H   -0.000667  -0.000539   0.000377   0.003031   0.000000   0.000011
    43  H   -0.000167   0.000009   0.000019  -0.000109   0.000000  -0.000004
              13         14         15         16         17         18
     1  C   -0.076056   0.041919  -0.337964  -0.121647   0.007523   0.131994
     2  C   -0.523769   0.336049  -0.299981  -0.163076   0.031828   0.328722
     3  C    0.273330  -0.322771   0.035656  -0.025442   0.064684  -0.013008
     4  C   -0.288583   0.067963  -3.426414  -0.359698  -0.033288   0.805128
     5  C    0.011175  -0.012972   0.687727   0.020971  -0.124501  -0.474540
     6  C    0.008181   0.002850   0.479252  -0.080975   0.014128   0.044875
     7  C   -0.000072   0.014038  -0.351188   0.109973  -0.003029   0.010687
     8  C    0.347064   0.011380  -0.149404   0.003174  -0.001488  -0.003528
     9  C   -1.105968   0.008251   0.049356  -0.006197   0.000515   0.013755
    10  C    0.376603   0.137639   0.467773   0.005041  -0.006808  -0.197089
    11  O   -0.005325  -0.000935  -0.000536  -0.000035   0.000001   0.000081
    12  C    0.004414  -0.006629  -0.057218   0.018220   0.000654  -0.001808
    13  C    6.747173  -0.275332  -0.139650   0.002366   0.003086   0.022910
    14  O   -0.275332   8.028605   0.002740   0.000548   0.000013   0.000599
    15  C   -0.139650   0.002740  10.851596  -0.452764   0.246055  -1.394195
    16  C    0.002366   0.000548  -0.452764   7.645552  -0.220286  -0.933416
    17  O    0.003086   0.000013   0.246055  -0.220286   8.075422  -0.023022
    18  C    0.022910   0.000599  -1.394195  -0.933416  -0.023022   7.180104
    19  O    0.000331   0.000007  -0.175329  -0.009473   0.010573   0.183884
    20  H   -0.005936   0.000488  -0.001254  -0.015998  -0.000091   0.020719
    21  H   -0.013915   0.012232  -0.018264   0.007952   0.000181   0.001939
    22  H    0.002371  -0.000037  -0.026243   0.003490   0.005161  -0.003144
    23  H   -0.001141   0.000042  -0.006584  -0.008069   0.000466   0.011905
    24  H   -0.000072   0.000016   0.062161  -0.021637   0.010492   0.003416
    25  H   -0.000287   0.000005   0.000879  -0.001728   0.000205   0.001237
    26  H    0.000738  -0.000027  -0.014597   0.009507   0.000536   0.001573
    27  H    0.002560  -0.000085  -0.002054   0.000781   0.000025  -0.000484
    28  H   -0.008923  -0.003311  -0.000294  -0.000031   0.000000   0.000083
    29  H    0.024797   0.003610   0.000082   0.000021   0.000000  -0.000048
    30  H    0.000329  -0.000020  -0.001130   0.000257   0.000003   0.000060
    31  H    0.000020   0.000093   0.000547  -0.000270   0.000000  -0.000019
    32  H   -0.000016  -0.000006   0.000160  -0.000059   0.000000   0.000047
    33  H    0.408690  -0.011060   0.002973   0.000419  -0.000021  -0.001317
    34  H    0.449292  -0.006579  -0.000054  -0.000044   0.000004   0.000466
    35  H    0.407178   0.012990   0.002187   0.000016   0.000016  -0.000815
    36  H    0.065694   0.243917  -0.000945   0.000362  -0.000003   0.000080
    37  H    0.000094   0.000000  -0.195499   0.504574  -0.001537  -0.006221
    38  H   -0.000056  -0.000019  -0.028710   0.365577   0.011959  -0.007401
    39  H    0.000032   0.000001   0.070826   0.370354  -0.012992   0.007315
    40  H   -0.000519   0.000001   0.235433   0.018083   0.245943  -0.119869
    41  H    0.001150   0.000103  -0.063464   0.003919   0.012761   0.400122
    42  H   -0.001213   0.000045  -0.073148   0.003353  -0.006580   0.452242
    43  H   -0.000029  -0.000001   0.003187  -0.011306  -0.000520   0.032430
              19         20         21         22         23         24
     1  C    0.000908  -0.024346   0.014421  -0.006378   0.004505   0.010955
     2  C   -0.003343  -0.053075  -0.092609  -0.031922  -0.008767   0.018815
     3  C   -0.001883   0.432750   0.429327  -0.018263  -0.020855   0.015735
     4  C    0.079697   0.020869  -0.041480   0.521135  -0.041814  -0.133205
     5  C   -0.004847  -0.053887   0.024150  -0.094264   0.484059   0.457750
     6  C   -0.001288  -0.034184   0.017286  -0.006894  -0.058100  -0.059607
     7  C    0.000886   0.060550  -0.018509   0.024525   0.015677   0.004293
     8  C    0.000318   0.010136   0.002518  -0.001516   0.013121  -0.002986
     9  C   -0.000202   0.002563   0.001556   0.000900   0.000855   0.000915
    10  C    0.000105   0.005287   0.036053  -0.013895  -0.007506  -0.001656
    11  O    0.000000  -0.000056   0.000076   0.000003  -0.000090  -0.000012
    12  C    0.000033  -0.001966   0.000801   0.000524  -0.003953  -0.001706
    13  C    0.000331  -0.005936  -0.013915   0.002371  -0.001141  -0.000072
    14  O    0.000007   0.000488   0.012232  -0.000037   0.000042   0.000016
    15  C   -0.175329  -0.001254  -0.018264  -0.026243  -0.006584   0.062161
    16  C   -0.009473  -0.015998   0.007952   0.003490  -0.008069  -0.021637
    17  O    0.010573  -0.000091   0.000181   0.005161   0.000466   0.010492
    18  C    0.183884   0.020719   0.001939  -0.003144   0.011905   0.003416
    19  O    8.146984  -0.000448   0.000395  -0.000474   0.000008  -0.000131
    20  H   -0.000448   0.411184  -0.026911   0.003421   0.000038   0.000618
    21  H    0.000395  -0.026911   0.450539  -0.003037  -0.000019  -0.000237
    22  H   -0.000474   0.003421  -0.003037   0.435437  -0.007617   0.002402
    23  H    0.000008   0.000038  -0.000019  -0.007617   0.456337  -0.026618
    24  H   -0.000131   0.000618  -0.000237   0.002402  -0.026618   0.464250
    25  H   -0.000003   0.000180   0.000002  -0.000089  -0.000177  -0.004116
    26  H    0.000028  -0.003198   0.000140   0.000137   0.002879  -0.002394
    27  H    0.000000  -0.000316   0.000036   0.000032  -0.001001  -0.000518
    28  H    0.000000   0.000047  -0.000018   0.000001   0.000005   0.000000
    29  H    0.000000  -0.000015   0.000008   0.000008  -0.000015  -0.000001
    30  H    0.000000  -0.000487   0.000022   0.000003   0.000008  -0.000004
    31  H    0.000000  -0.000018  -0.000001  -0.000001  -0.000040   0.000011
    32  H    0.000000  -0.000044   0.000004  -0.000001   0.000007  -0.000019
    33  H   -0.000033  -0.000244   0.000201  -0.000333   0.000021  -0.000008
    34  H   -0.000001   0.000018  -0.000117   0.000059   0.000002   0.000001
    35  H   -0.000002  -0.000010   0.000520   0.000298  -0.000045  -0.000004
    36  H   -0.000001  -0.000905   0.000160   0.000006  -0.000006  -0.000002
    37  H    0.010601  -0.000149  -0.000125  -0.000256   0.000009  -0.000080
    38  H   -0.000853   0.000623  -0.000127  -0.000133   0.000008   0.000241
    39  H   -0.001366   0.000105  -0.000010   0.000295   0.000066   0.000548
    40  H   -0.000782  -0.000021  -0.000083  -0.000443  -0.000109  -0.000378
    41  H   -0.035708  -0.000134  -0.001333   0.000665  -0.000011   0.000023
    42  H   -0.046733  -0.000100   0.000568   0.000515  -0.000024   0.000068
    43  H    0.261197  -0.000003   0.000068  -0.000009   0.000001  -0.000002
              25         26         27         28         29         30
     1  C    0.007647  -0.014425  -0.157037  -0.030240   0.024615  -0.060591
     2  C    0.005652  -0.037517  -0.010313  -0.010294  -0.050019  -0.008239
     3  C    0.017547  -0.038429   0.003858   0.002545   0.018524  -0.000965
     4  C    0.006865  -0.000027  -0.016322   0.000194  -0.003390   0.000642
     5  C   -0.083476  -0.005997   0.024619  -0.000716   0.001916  -0.005732
     6  C    0.464520   0.484537  -0.004530   0.000460   0.000187  -0.044915
     7  C   -0.048812  -0.043938   0.483357   0.010089   0.015285   0.096717
     8  C   -0.007212   0.024059   0.051782   0.014961  -0.093984   0.021283
     9  C    0.000899  -0.005330  -0.022086   0.409455   0.422164  -0.004101
    10  C    0.001189  -0.001444   0.019841  -0.037037  -0.013016  -0.001486
    11  O    0.000108  -0.000066   0.003778  -0.003659  -0.002158  -0.000022
    12  C   -0.004937   0.004591  -0.036590  -0.001518  -0.000614   0.392234
    13  C   -0.000287   0.000738   0.002560  -0.008923   0.024797   0.000329
    14  O    0.000005  -0.000027  -0.000085  -0.003311   0.003610  -0.000020
    15  C    0.000879  -0.014597  -0.002054  -0.000294   0.000082  -0.001130
    16  C   -0.001728   0.009507   0.000781  -0.000031   0.000021   0.000257
    17  O    0.000205   0.000536   0.000025   0.000000   0.000000   0.000003
    18  C    0.001237   0.001573  -0.000484   0.000083  -0.000048   0.000060
    19  O   -0.000003   0.000028   0.000000   0.000000   0.000000   0.000000
    20  H    0.000180  -0.003198  -0.000316   0.000047  -0.000015  -0.000487
    21  H    0.000002   0.000140   0.000036  -0.000018   0.000008   0.000022
    22  H   -0.000089   0.000137   0.000032   0.000001   0.000008   0.000003
    23  H   -0.000177   0.002879  -0.001001   0.000005  -0.000015   0.000008
    24  H   -0.004116  -0.002394  -0.000518   0.000000  -0.000001  -0.000004
    25  H    0.480502  -0.031536  -0.009492   0.000000  -0.000001  -0.000218
    26  H   -0.031536   0.458712   0.004754   0.000000   0.000001   0.002803
    27  H   -0.009492   0.004754   0.456488  -0.000013   0.000082   0.004834
    28  H    0.000000   0.000000  -0.000013   0.409264  -0.014872  -0.000001
    29  H   -0.000001   0.000001   0.000082  -0.014872   0.419692   0.000008
    30  H   -0.000218   0.002803   0.004834  -0.000001   0.000008   0.471636
    31  H   -0.000312  -0.000067  -0.006997   0.000010  -0.000007  -0.028376
    32  H    0.004117  -0.000987  -0.004730  -0.000002   0.000001  -0.026317
    33  H    0.000000   0.000002   0.000008  -0.000282   0.000457   0.000001
    34  H    0.000000   0.000000  -0.000003   0.000290   0.000650   0.000000
    35  H    0.000000  -0.000003   0.000021   0.000067   0.000182   0.000000
    36  H   -0.000001   0.000009   0.000024   0.000328   0.000342   0.000046
    37  H   -0.000011   0.000245   0.000000   0.000000   0.000000   0.000000
    38  H    0.000063  -0.000008  -0.000001   0.000000   0.000000   0.000000
    39  H    0.000195  -0.003135  -0.000021   0.000000   0.000000  -0.000005
    40  H   -0.000014  -0.000035   0.000000   0.000000   0.000000   0.000000
    41  H    0.000001   0.000056   0.000000   0.000000   0.000000  -0.000001
    42  H    0.000000  -0.000007   0.000000   0.000000   0.000000   0.000000
    43  H    0.000000   0.000001   0.000000   0.000000   0.000000   0.000000
              31         32         33         34         35         36
     1  C   -0.115898   0.102884  -0.015454   0.005126  -0.000669  -0.028019
     2  C   -0.002111   0.014539  -0.081353   0.089475  -0.025297  -0.084784
     3  C    0.004174   0.003585   0.056598  -0.015966  -0.006151   0.034768
     4  C   -0.005583   0.000203  -0.013332   0.000911   0.003148  -0.007420
     5  C    0.007280   0.006292   0.004738  -0.001691   0.002854  -0.000391
     6  C    0.012815  -0.002616   0.000340   0.000055   0.002329   0.002524
     7  C    0.038412  -0.160845  -0.004271  -0.000450   0.000360  -0.009513
     8  C    0.002394  -0.020607  -0.016994  -0.007953   0.022285   0.031862
     9  C    0.008320   0.001054   0.006193  -0.010797  -0.007793  -0.142099
    10  C   -0.001296   0.002972   0.035466  -0.124147  -0.038739   0.212314
    11  O    0.003609   0.000061   0.000069   0.000093  -0.000145  -0.000136
    12  C    0.427606   0.423012   0.000124   0.000104  -0.000335   0.000670
    13  C    0.000020  -0.000016   0.408690   0.449292   0.407178   0.065694
    14  O    0.000093  -0.000006  -0.011060  -0.006579   0.012990   0.243917
    15  C    0.000547   0.000160   0.002973  -0.000054   0.002187  -0.000945
    16  C   -0.000270  -0.000059   0.000419  -0.000044   0.000016   0.000362
    17  O    0.000000   0.000000  -0.000021   0.000004   0.000016  -0.000003
    18  C   -0.000019   0.000047  -0.001317   0.000466  -0.000815   0.000080
    19  O    0.000000   0.000000  -0.000033  -0.000001  -0.000002  -0.000001
    20  H   -0.000018  -0.000044  -0.000244   0.000018  -0.000010  -0.000905
    21  H   -0.000001   0.000004   0.000201  -0.000117   0.000520   0.000160
    22  H   -0.000001  -0.000001  -0.000333   0.000059   0.000298   0.000006
    23  H   -0.000040   0.000007   0.000021   0.000002  -0.000045  -0.000006
    24  H    0.000011  -0.000019  -0.000008   0.000001  -0.000004  -0.000002
    25  H   -0.000312   0.004117   0.000000   0.000000   0.000000  -0.000001
    26  H   -0.000067  -0.000987   0.000002   0.000000  -0.000003   0.000009
    27  H   -0.006997  -0.004730   0.000008  -0.000003   0.000021   0.000024
    28  H    0.000010  -0.000002  -0.000282   0.000290   0.000067   0.000328
    29  H   -0.000007   0.000001   0.000457   0.000650   0.000182   0.000342
    30  H   -0.028376  -0.026317   0.000001   0.000000   0.000000   0.000046
    31  H    0.489655  -0.021188   0.000000   0.000000   0.000000  -0.000024
    32  H   -0.021188   0.494394   0.000000   0.000000   0.000000   0.000002
    33  H    0.000000   0.000000   0.457755  -0.026838  -0.020731   0.000367
    34  H    0.000000   0.000000  -0.026838   0.458759  -0.021538   0.000313
    35  H    0.000000   0.000000  -0.020731  -0.021538   0.463287  -0.000131
    36  H   -0.000024   0.000002   0.000367   0.000313  -0.000131   0.386532
    37  H    0.000000   0.000000  -0.000001   0.000000   0.000000   0.000000
    38  H    0.000001   0.000003  -0.000002   0.000000   0.000000   0.000003
    39  H    0.000001  -0.000005   0.000000   0.000000   0.000000   0.000000
    40  H    0.000000   0.000000   0.000005   0.000000   0.000001   0.000000
    41  H    0.000000   0.000000  -0.000103   0.000000   0.000002  -0.000017
    42  H    0.000000   0.000000   0.000075   0.000004   0.000029   0.000002
    43  H    0.000000   0.000000   0.000005   0.000000   0.000000   0.000000
              37         38         39         40         41         42
     1  C    0.001584   0.002169  -0.012304  -0.002647   0.006247  -0.002155
     2  C   -0.000020   0.009248   0.004500  -0.005718   0.023744  -0.016291
     3  C    0.005467   0.023141   0.011753  -0.002709   0.037372  -0.021944
     4  C    0.065401  -0.007847  -0.097261  -0.100377  -0.054065   0.041301
     5  C   -0.003895   0.006012   0.010958   0.024884   0.002214   0.007066
     6  C   -0.005111  -0.005242  -0.004358  -0.003437  -0.002004   0.002979
     7  C    0.000813  -0.001847   0.015447   0.000248  -0.000548  -0.000667
     8  C    0.000069  -0.000184  -0.000721  -0.000115   0.000793  -0.000539
     9  C    0.000000  -0.000003  -0.000034   0.000005  -0.000449   0.000377
    10  C   -0.000536  -0.000098   0.001117   0.001550  -0.003062   0.003031
    11  O    0.000000   0.000000   0.000000   0.000000   0.000000   0.000000
    12  C   -0.000032   0.000300  -0.000688  -0.000162   0.000133   0.000011
    13  C    0.000094  -0.000056   0.000032  -0.000519   0.001150  -0.001213
    14  O    0.000000  -0.000019   0.000001   0.000001   0.000103   0.000045
    15  C   -0.195499  -0.028710   0.070826   0.235433  -0.063464  -0.073148
    16  C    0.504574   0.365577   0.370354   0.018083   0.003919   0.003353
    17  O   -0.001537   0.011959  -0.012992   0.245943   0.012761  -0.006580
    18  C   -0.006221  -0.007401   0.007315  -0.119869   0.400122   0.452242
    19  O    0.010601  -0.000853  -0.001366  -0.000782  -0.035708  -0.046733
    20  H   -0.000149   0.000623   0.000105  -0.000021  -0.000134  -0.000100
    21  H   -0.000125  -0.000127  -0.000010  -0.000083  -0.001333   0.000568
    22  H   -0.000256  -0.000133   0.000295  -0.000443   0.000665   0.000515
    23  H    0.000009   0.000008   0.000066  -0.000109  -0.000011  -0.000024
    24  H   -0.000080   0.000241   0.000548  -0.000378   0.000023   0.000068
    25  H   -0.000011   0.000063   0.000195  -0.000014   0.000001   0.000000
    26  H    0.000245  -0.000008  -0.003135  -0.000035   0.000056  -0.000007
    27  H    0.000000  -0.000001  -0.000021   0.000000   0.000000   0.000000
    28  H    0.000000   0.000000   0.000000   0.000000   0.000000   0.000000
    29  H    0.000000   0.000000   0.000000   0.000000   0.000000   0.000000
    30  H    0.000000   0.000000  -0.000005   0.000000  -0.000001   0.000000
    31  H    0.000000   0.000001   0.000001   0.000000   0.000000   0.000000
    32  H    0.000000   0.000003  -0.000005   0.000000   0.000000   0.000000
    33  H   -0.000001  -0.000002   0.000000   0.000005  -0.000103   0.000075
    34  H    0.000000   0.000000   0.000000   0.000000   0.000000   0.000004
    35  H    0.000000   0.000000   0.000000   0.000001   0.000002   0.000029
    36  H    0.000000   0.000003   0.000000   0.000000  -0.000017   0.000002
    37  H    0.470032  -0.022447  -0.023522  -0.001829   0.001104   0.000010
    38  H   -0.022447   0.475503  -0.022303  -0.000509   0.001433   0.000010
    39  H   -0.023522  -0.022303   0.470350   0.000667   0.000244  -0.000299
    40  H   -0.001829  -0.000509   0.000667   0.423978  -0.000964   0.000605
    41  H    0.001104   0.001433   0.000244  -0.000964   0.498084  -0.036487
    42  H    0.000010   0.000010  -0.000299   0.000605  -0.036487   0.477650
    43  H    0.000239  -0.000018  -0.000047  -0.002103  -0.001429  -0.003852
              43
     1  C    0.000234
     2  C    0.002229
     3  C    0.001548
     4  C   -0.010286
     5  C   -0.000881
     6  C    0.000067
     7  C   -0.000167
     8  C    0.000009
     9  C    0.000019
    10  C   -0.000109
    11  O    0.000000
    12  C   -0.000004
    13  C   -0.000029
    14  O   -0.000001
    15  C    0.003187
    16  C   -0.011306
    17  O   -0.000520
    18  C    0.032430
    19  O    0.261197
    20  H   -0.000003
    21  H    0.000068
    22  H   -0.000009
    23  H    0.000001
    24  H   -0.000002
    25  H    0.000000
    26  H    0.000001
    27  H    0.000000
    28  H    0.000000
    29  H    0.000000
    30  H    0.000000
    31  H    0.000000
    32  H    0.000000
    33  H    0.000005
    34  H    0.000000
    35  H    0.000000
    36  H    0.000000
    37  H    0.000239
    38  H   -0.000018
    39  H   -0.000047
    40  H   -0.002103
    41  H   -0.001429
    42  H   -0.003852
    43  H    0.401240
 Mulliken charges:
               1
     1  C    0.583883
     2  C    0.528487
     3  C   -1.043047
     4  C    0.423267
     5  C   -0.775064
     6  C   -0.633318
     7  C    0.316085
     8  C    0.271688
     9  C   -0.743076
    10  C   -0.163153
    11  O   -0.415713
    12  C   -0.887525
    13  C   -0.712716
    14  O   -0.286359
    15  C    0.018294
    16  C   -0.662357
    17  O   -0.308071
    18  C   -0.476447
    19  O   -0.413051
    20  H    0.254199
    21  H    0.215640
    22  H    0.213556
    23  H    0.202544
    24  H    0.202682
    25  H    0.200607
    26  H    0.207860
    27  H    0.215710
    28  H    0.263414
    29  H    0.245506
    30  H    0.191722
    31  H    0.187260
    32  H    0.184106
    33  H    0.217869
    34  H    0.210556
    35  H    0.204637
    36  H    0.294072
    37  H    0.201030
    38  H    0.201513
    39  H    0.214294
    40  H    0.291421
    41  H    0.209609
    42  H    0.220098
    43  H    0.328292
 Sum of Mulliken charges =   0.00000
 Mulliken charges with hydrogens summed into heavy atoms:
               1
     1  C    0.583883
     2  C    0.528487
     3  C   -0.573209
     4  C    0.636823
     5  C   -0.369838
     6  C   -0.224850
     7  C    0.531795
     8  C    0.271688
     9  C   -0.234157
    10  C   -0.163153
    11  O   -0.415713
    12  C   -0.324438
    13  C   -0.079654
    14  O    0.007713
    15  C    0.018294
    16  C   -0.045521
    17  O   -0.016650
    18  C   -0.046740
    19  O   -0.084759
 Electronic spatial extent (au):  <R**2>=           5698.4973
 Charge=              0.0000 electrons
 Dipole moment (field-independent basis, Debye):
    X=              3.8891    Y=             -3.6528    Z=              3.1414  Tot=              6.1916
 Quadrupole moment (field-independent basis, Debye-Ang):
   XX=           -138.2298   YY=           -114.3719   ZZ=           -115.9673
   XY=             -3.2793   XZ=             -4.6829   YZ=              6.2133
 Traceless Quadrupole moment (field-independent basis, Debye-Ang):
   XX=            -15.3735   YY=              8.4844   ZZ=              6.8890
   XY=             -3.2793   XZ=             -4.6829   YZ=              6.2133
 Octapole moment (field-independent basis, Debye-Ang**2):
  XXX=            157.2631  YYY=              5.4973  ZZZ=             19.3325  XYY=             41.3989
  XXY=           -109.7772  XXZ=             34.0162  XZZ=            -13.1188  YZZ=            -14.2068
  YYZ=            -13.7645  XYZ=             -0.1340
 Hexadecapole moment (field-independent basis, Debye-Ang**3):
 XXXX=          -5202.3424 YYYY=          -2071.2250 ZZZZ=           -576.5406 XXXY=            -66.2311
 XXXZ=           -238.1377 YYYX=           -119.8499 YYYZ=             32.5319 ZZZX=            -12.0957
 ZZZY=            -31.0518 XXYY=           -999.7334 XXZZ=           -933.8465 YYZZ=           -445.2070
 XXYZ=             45.0680 YYXZ=             18.4773 ZZXY=             14.5073
 N-N= 1.594876048825D+03 E-N=-5.258813258904D+03  KE= 8.827833105970D+02
 1\1\GINC-SNODE43\SP\RmPW1PW91\6-311+G(d,p)\C15H24O4\ROOT\25-Jan-2024\0
 \\# nmr=giao mpw1pw91/6-311+g(d,p) scrf(smd,solvent=methanol,read) gue
 ss=read geom=check\\NMR calculation\\0,1\C,0,1.8296488765,-0.563124276
 5,-0.0272109808\C,0,1.0256210961,0.5004782163,0.2124497378\C,0,-0.4281
 696117,0.4708407166,0.5961677769\C,0,-1.3456075667,-0.1533154552,-0.48
 95789225\C,0,-0.8298476979,-1.526828152,-1.012803491\C,0,0.0040808256,
 -2.3667689689,-0.0265328006\C,0,1.5128623655,-2.0399210875,-0.02492577
 87\C,0,3.1789343498,-0.0791787995,-0.3715954901\C,0,3.2266180812,1.425
 9795519,-0.1733917852\C,0,1.7531617514,1.8380434262,0.0395267087\O,0,4
 .1185723145,-0.7733132285,-0.7621306261\C,0,2.2307617581,-2.7609353859
 ,1.1329903451\C,0,1.1967353632,2.640002655,-1.1402991066\O,0,1.5612916
 892,2.6780664766,1.1906690114\C,0,-2.8335466507,-0.2110353143,-0.03848
 13859\C,0,-3.1191730042,-1.2207052821,1.0833942495\O,0,-3.5732953868,-
 0.6014799984,-1.2160284881\C,0,-3.3459612137,1.1869729365,0.3573629891
 \O,0,-4.778480082,1.1093608534,0.4389278616\H,0,-0.5301894415,-0.08990
 1475,1.5326068594\H,0,-0.7507025854,1.4920113704,0.8166004494\H,0,-1.3
 480875652,0.5347121855,-1.344722302\H,0,-0.226081181,-1.3534461344,-1.
 9128165268\H,0,-1.6918734611,-2.1097931353,-1.35133235\H,0,-0.09546504
 38,-3.4280645393,-0.2873846364\H,0,-0.3938227744,-2.2745472218,0.99116
 01584\H,0,1.9368404257,-2.4358411157,-0.9608671488\H,0,3.819420382,1.6
 479316374,0.7229487917\H,0,3.7143870104,1.9206543335,-1.0196104891\H,0
 ,1.876268628,-2.3946286938,2.1045226274\H,0,3.314427986,-2.6103707194,
 1.0878865711\H,0,2.0377966823,-3.8399105523,1.0890871778\H,0,0.1313049
 537,2.8531596342,-1.0041548744\H,0,1.7294285307,3.5946427158,-1.217491
 8592\H,0,1.3271240544,2.0917977473,-2.0785437605\H,0,1.9021434072,2.20
 18549907,1.9678983773\H,0,-4.1863826092,-1.2081996058,1.3313467645\H,0
 ,-2.5635655063,-0.985858644,1.9981920245\H,0,-2.8618146062,-2.23706770
 07,0.7704098359\H,0,-4.4872236517,-0.3046854192,-1.0432498076\H,0,-2.9
 339653026,1.505252285,1.3227050431\H,0,-3.0516388493,1.9160830362,-0.4
 079879036\H,0,-5.1360367401,1.9941761369,0.2629871532\\Version=ES64L-G
 09RevD.01\State=1-A\HF=-887.0156416\RMSD=2.272e-09\Dipole=-1.5022858,1
 .4688949,1.232672\Quadrupole=-11.2999341,6.11279,5.1871441,-2.399291,3
 .8454015,-4.6057164\PG=C01 [X(C15H24O4)]\\@


  THE LARGE PRINT GIVETH,
  AND THE SMALL PRINT TAKETH AWAY.

                     -- TOM WAITS
 Job cpu time:       0 days  1 hours  2 minutes  6.9 seconds.
 File lengths (MBytes):  RWF=    324 Int=      0 D2E=      0 Chk=    483 Scr=      1
 Normal termination of Gaussian 09 at Thu Jan 25 18:14:22 2024.
