# Supplementary material for: New patchoulol- and guaiane-type sesquiterpenoids from Sanguisorba officinalis with anti-melanogenic activity
Source: Nat Prod Bioprospect. 2026 May 12;16(1):63. doi: 10.1007/s13659-026-00616-0 (PMC13161421; doi:10.1007/s13659-026-00616-0)
Supplement: Supplementary file 2 — Additional file 2. It includes the calculated NMR data of compound 11. [file 13659_2026_616_MOESM2_ESM.zip › New folder/11S-nmr-5.log]

 Entering Gaussian System, Link 0=/gpfs/home/zhengshan/software/Gaussian/g09/g09
 Input=DY-202A-7R_5-2.gjf
 Output=DY-202A-7R_5-2.log
 Initial command:
 /gpfs/home/zhengshan/software/Gaussian/g09/l1.exe "/gpfs/home/zhengshan/software/Gaussian/g09/scratch/zhengshan/%J/Gau-11248.inp" -scrdir="/gpfs/home/zhengshan/software/Gaussian/g09/scratch/zhengshan/%J/"
 Entering Link 1 = /gpfs/home/zhengshan/software/Gaussian/g09/l1.exe PID=     11249.
  
 Copyright (c) 1988,1990,1992,1993,1995,1998,2003,2009,2013,
            Gaussian, Inc.  All Rights Reserved.
  
 This is part of the Gaussian(R) 09 program.  It is based on
 the Gaussian(R) 03 system (copyright 2003, Gaussian, Inc.),
 the Gaussian(R) 98 system (copyright 1998, Gaussian, Inc.),
 the Gaussian(R) 94 system (copyright 1995, Gaussian, Inc.),
 the Gaussian 92(TM) system (copyright 1992, Gaussian, Inc.),
 the Gaussian 90(TM) system (copyright 1990, Gaussian, Inc.),
 the Gaussian 88(TM) system (copyright 1988, Gaussian, Inc.),
 the Gaussian 86(TM) system (copyright 1986, Carnegie Mellon
 University), and the Gaussian 82(TM) system (copyright 1983,
 Carnegie Mellon University). Gaussian is a federally registered
 trademark of Gaussian, Inc.
  
 This software contains proprietary and confidential information,
 including trade secrets, belonging to Gaussian, Inc.
  
 This software is provided under written license and may be
 used, copied, transmitted, or stored only in accord with that
 written license.
  
 The following legend is applicable only to US Government
 contracts under FAR:
  
                    RESTRICTED RIGHTS LEGEND
  
 Use, reproduction and disclosure by the US Government is
 subject to restrictions as set forth in subparagraphs (a)
 and (c) of the Commercial Computer Software - Restricted
 Rights clause in FAR 52.227-19.
  
 Gaussian, Inc.
 340 Quinnipiac St., Bldg. 40, Wallingford CT 06492
  
  
 ---------------------------------------------------------------
 Warning -- This program may not be used in any manner that
 competes with the business of Gaussian, Inc. or will provide
 assistance to any competitor of Gaussian, Inc.  The licensee
 of this program is prohibited from giving any competitor of
 Gaussian, Inc. access to this program.  By using this program,
 the user acknowledges that Gaussian, Inc. is engaged in the
 business of creating and licensing software in the field of
 computational chemistry and represents and warrants to the
 licensee that it is not a competitor of Gaussian, Inc. and that
 it will not use this program in any manner prohibited above.
 ---------------------------------------------------------------
  

 Cite this work as:
 Gaussian 09, Revision D.01,
 M. J. Frisch, G. W. Trucks, H. B. Schlegel, G. E. Scuseria, 
 M. A. Robb, J. R. Cheeseman, G. Scalmani, V. Barone, B. Mennucci, 
 G. A. Petersson, H. Nakatsuji, M. Caricato, X. Li, H. P. Hratchian, 
 A. F. Izmaylov, J. Bloino, G. Zheng, J. L. Sonnenberg, M. Hada, 
 M. Ehara, K. Toyota, R. Fukuda, J. Hasegawa, M. Ishida, T. Nakajima, 
 Y. Honda, O. Kitao, H. Nakai, T. Vreven, J. A. Montgomery, Jr., 
 J. E. Peralta, F. Ogliaro, M. Bearpark, J. J. Heyd, E. Brothers, 
 K. N. Kudin, V. N. Staroverov, T. Keith, R. Kobayashi, J. Normand, 
 K. Raghavachari, A. Rendell, J. C. Burant, S. S. Iyengar, J. Tomasi, 
 M. Cossi, N. Rega, J. M. Millam, M. Klene, J. E. Knox, J. B. Cross, 
 V. Bakken, C. Adamo, J. Jaramillo, R. Gomperts, R. E. Stratmann, 
 O. Yazyev, A. J. Austin, R. Cammi, C. Pomelli, J. W. Ochterski, 
 R. L. Martin, K. Morokuma, V. G. Zakrzewski, G. A. Voth, 
 P. Salvador, J. J. Dannenberg, S. Dapprich, A. D. Daniels, 
 O. Farkas, J. B. Foresman, J. V. Ortiz, J. Cioslowski, 
 and D. J. Fox, Gaussian, Inc., Wallingford CT, 2013.
 
 ******************************************
 Gaussian 09:  ES64L-G09RevD.01 24-Apr-2013
                25-Jan-2024 
 ******************************************
 %chk=DY-202A-7R_5.chk
 %mem=16GB
 %nprocshared=4
 Will use up to    4 processors via shared memory.
 ----------------------------------------------------------------------
 # nmr=giao mpw1pw91/6-311+g(d,p) scrf(smd,solvent=methanol,read) guess
 =read geom=check
 ----------------------------------------------------------------------
 1/29=2,38=1,40=2/1;
 2/12=2,40=1/2;
 3/5=4,6=6,7=111,11=2,14=-4,16=1,25=1,30=1,70=32203,72=3,74=-7,116=-2/1,2,8,3;
 4/5=1/1;
 5/5=2,38=6,53=3/2;
 8/6=1,10=90,11=11/1;
 10/13=100,45=16/2;
 6/7=2,8=2,9=2,10=2,28=1/1;
 99/9=1/99;
 ---------------
 NMR calculation
 ---------------
 Structure from the checkpoint file:  "DY-202A-7R_5.chk"
 Charge =  0 Multiplicity = 1
 Redundant internal coordinates found in file.
 C,0,-1.8680670493,0.5473536175,-0.1353449228
 C,0,-1.0323773288,-0.4647989865,0.2018395891
 C,0,0.3983987194,-0.386753953,0.6573869438
 C,0,1.3388377884,0.4769126117,-0.2190935593
 C,0,1.0127700889,1.9830370219,-0.1232200855
 C,0,-0.2718691685,2.4222146588,-0.8455591739
 C,0,-1.6222327508,2.0337397598,-0.209811833
 C,0,-3.2110524565,-0.0009443821,-0.3994390315
 C,0,-3.2047494389,-1.4885593808,-0.0997829578
 C,0,-1.7148635099,-1.8361939467,0.1089495226
 O,0,-4.1900268978,0.641250809,-0.781487213
 C,0,-1.8498215016,2.6931943624,1.1668080114
 C,0,-1.1501838498,-2.6691154261,-1.0459894772
 O,0,-1.4737399407,-2.6166494881,1.2908285298
 C,0,2.8395554791,0.1965062152,0.0928890479
 C,0,3.2534816372,0.5763211085,1.5223509512
 O,0,3.5940411145,0.9926976303,-0.8458219724
 C,0,3.2072742971,-1.2714444597,-0.2020702307
 O,0,4.6420959316,-1.356947397,-0.2022794496
 H,0,0.4045304459,0.0138085918,1.6815929488
 H,0,0.7789199335,-1.407760312,0.7402212225
 H,0,1.201219131,0.1736664882,-1.2670160122
 H,0,1.8428414068,2.5407782337,-0.5690405713
 H,0,0.9709671264,2.2857699154,0.9312239149
 H,0,-0.2465411048,2.0414657824,-1.8763794894
 H,0,-0.2582657896,3.5178915595,-0.924850589
 H,0,-2.4009530229,2.4308406679,-0.8752314996
 H,0,-3.7692773509,-1.6650590016,0.824479261
 H,0,-3.6946096118,-2.0564498721,-0.8974337928
 H,0,-1.149730598,2.3214202667,1.9231540839
 H,0,-2.866068637,2.493857528,1.5266153874
 H,0,-1.7254696182,3.7809193798,1.0958041036
 H,0,-0.0727241323,-2.8280267824,-0.9317170069
 H,0,-1.6404214484,-3.6491010794,-1.0627638158
 H,0,-1.3298967742,-2.173294215,-2.0049884662
 H,0,-1.816025354,-2.1192769467,2.0538101725
 H,0,4.3156850127,0.3566343182,1.6762977171
 H,0,2.6841279553,0.0160404159,2.2726124271
 H,0,3.1031119273,1.6452837895,1.7020414563
 H,0,4.4642590473,0.5516269856,-0.8958138414
 H,0,2.7972123803,-1.9545757689,0.550847116
 H,0,2.8134349028,-1.5543612636,-1.186236766
 H,0,4.8968030092,-2.0990190557,-0.7735806496
 Recover connectivity data from disk.
                          Input orientation:                          
 ---------------------------------------------------------------------
 Center     Atomic      Atomic             Coordinates (Angstroms)
 Number     Number       Type             X           Y           Z
 ---------------------------------------------------------------------
      1          6           0       -1.868067    0.547354   -0.135345
      2          6           0       -1.032377   -0.464799    0.201840
      3          6           0        0.398399   -0.386754    0.657387
      4          6           0        1.338838    0.476913   -0.219094
      5          6           0        1.012770    1.983037   -0.123220
      6          6           0       -0.271869    2.422215   -0.845559
      7          6           0       -1.622233    2.033740   -0.209812
      8          6           0       -3.211052   -0.000944   -0.399439
      9          6           0       -3.204749   -1.488559   -0.099783
     10          6           0       -1.714864   -1.836194    0.108950
     11          8           0       -4.190027    0.641251   -0.781487
     12          6           0       -1.849822    2.693194    1.166808
     13          6           0       -1.150184   -2.669115   -1.045989
     14          8           0       -1.473740   -2.616649    1.290829
     15          6           0        2.839555    0.196506    0.092889
     16          6           0        3.253482    0.576321    1.522351
     17          8           0        3.594041    0.992698   -0.845822
     18          6           0        3.207274   -1.271444   -0.202070
     19          8           0        4.642096   -1.356947   -0.202279
     20          1           0        0.404530    0.013809    1.681593
     21          1           0        0.778920   -1.407760    0.740221
     22          1           0        1.201219    0.173666   -1.267016
     23          1           0        1.842841    2.540778   -0.569041
     24          1           0        0.970967    2.285770    0.931224
     25          1           0       -0.246541    2.041466   -1.876379
     26          1           0       -0.258266    3.517892   -0.924851
     27          1           0       -2.400953    2.430841   -0.875231
     28          1           0       -3.769277   -1.665059    0.824479
     29          1           0       -3.694610   -2.056450   -0.897434
     30          1           0       -1.149731    2.321420    1.923154
     31          1           0       -2.866069    2.493858    1.526615
     32          1           0       -1.725470    3.780919    1.095804
     33          1           0       -0.072724   -2.828027   -0.931717
     34          1           0       -1.640421   -3.649101   -1.062764
     35          1           0       -1.329897   -2.173294   -2.004988
     36          1           0       -1.816025   -2.119277    2.053810
     37          1           0        4.315685    0.356634    1.676298
     38          1           0        2.684128    0.016040    2.272612
     39          1           0        3.103112    1.645284    1.702041
     40          1           0        4.464259    0.551627   -0.895814
     41          1           0        2.797212   -1.954576    0.550847
     42          1           0        2.813435   -1.554361   -1.186237
     43          1           0        4.896803   -2.099019   -0.773581
 ---------------------------------------------------------------------
                    Distance matrix (angstroms):
                    1          2          3          4          5
     1  C    0.000000
     2  C    1.355184   0.000000
     3  C    2.576402   1.503574   0.000000
     4  C    3.208771   2.585859   1.548730   0.000000
     5  C    3.218782   3.206274   2.569574   1.543996   0.000000
     6  C    2.562685   3.163900   3.255520   2.602121   1.537839
     7  C    1.508418   2.600016   3.270134   3.345405   2.636913
     8  C    1.474444   2.307233   3.780723   4.578468   4.674736
     9  C    2.435760   2.420385   3.843170   4.951919   5.462600
    10  C    2.400927   1.534647   2.620599   3.844888   4.698980
    11  O    2.412015   3.487267   4.917398   5.559824   5.413206
    12  C    2.510093   3.401808   3.847088   4.123127   3.219150
    13  C    3.419108   2.535738   3.241724   4.095910   5.212715
    14  O    3.492904   2.451766   2.979696   4.445288   5.416584
    15  C    4.726192   3.929511   2.572566   1.558241   2.564282
    16  C    5.383220   4.603941   3.134832   2.590053   3.115693
    17  O    5.526096   4.962423   3.791392   2.396824   2.857601
    18  C    5.391806   4.334566   3.067756   2.558925   3.926031
    19  O    6.783293   5.758375   4.437259   3.778206   4.932925
    20  H    2.958147   2.117413   1.099766   2.167949   2.739556
    21  H    3.405235   2.111831   1.092754   2.187644   3.506811
    22  H    3.292543   2.748477   2.159148   1.099563   2.148861
    23  H    4.234699   4.230205   3.487260   2.153143   1.094920
    24  H    3.495680   3.480089   2.746854   2.174977   1.097837
    25  H    2.809434   3.349313   3.568217   2.776301   2.159363
    26  H    3.469708   4.210760   4.263911   3.506620   2.148004
    27  H    2.092588   3.379025   4.257244   4.270174   3.524139
    28  H    3.070934   3.052692   4.362512   5.636482   6.088901
    29  H    3.270601   3.290780   4.685944   5.675708   6.251103
    30  H    2.810825   3.277150   3.366464   3.766219   2.996424
    31  H    2.747180   3.724393   4.439620   4.979639   4.245973
    32  H    3.462948   4.393822   4.698141   4.694188   3.495191
    33  H    3.905209   2.791188   2.950766   3.663736   4.997830
    34  H    4.303738   3.479759   4.214097   5.158658   6.296280
    35  H    3.344715   2.806700   3.642386   4.163551   5.128765
    36  H    3.450511   2.604073   3.139316   4.675409   5.437879
    37  H    6.446488   5.608079   4.115330   3.531090   4.097889
    38  H    5.177164   4.281556   2.827677   2.868938   3.521722
    39  H    5.412399   4.879070   3.540615   2.858061   2.795565
    40  H    6.377828   5.696576   4.452439   3.198717   3.815575
    41  H    5.338103   4.123954   2.867703   2.937993   4.375317
    42  H    5.238133   4.231332   3.254943   2.689958   4.109207
    43  H    7.292057   6.227142   5.021470   4.427414   5.672025
                    6          7          8          9         10
     6  C    0.000000
     7  C    1.542261   0.000000
     8  C    3.835299   2.588483   0.000000
     9  C    4.944909   3.863037   1.517508   0.000000
    10  C    4.596451   3.884144   2.421814   1.544079   0.000000
    11  O    4.304404   2.976475   1.231571   2.443682   3.613453
    12  C    2.571573   1.543295   3.400656   4.574620   4.653239
    13  C    5.170421   4.799882   3.432833   2.551521   1.531831
    14  O    5.603463   4.888772   3.566114   2.490538   1.436694
    15  C    3.938963   4.834729   6.073815   6.277754   4.987470
    16  C    4.630596   5.375597   6.768804   6.971642   5.701086
    17  O    4.121745   5.357032   6.891726   7.275765   6.090869
    18  C    5.114845   5.852217   6.545842   6.416514   4.964183
    19  O    6.232409   7.123105   7.971798   7.848618   6.382591
    20  H    3.555901   3.430059   4.171732   4.296197   3.222972
    21  H    4.276396   4.302560   4.381534   4.072070   2.607876
    22  H    2.720953   3.542518   4.500147   4.851596   3.799521
    23  H    2.136006   3.520351   5.659590   6.475642   5.681093
    24  H    2.172606   2.844322   4.948638   5.722337   4.988026
    25  H    1.099182   2.161026   3.891159   4.936433   4.597146
    26  H    1.098626   2.138783   4.623550   5.867457   5.644170
    27  H    2.129308   1.098580   2.606956   4.075427   4.432484
    28  H    5.632646   4.400076   2.139829   1.097317   2.182175
    29  H    5.637045   4.636510   2.169546   1.094856   2.231751
    30  H    2.906299   2.203534   3.877740   4.778213   4.571266
    31  H    3.515994   2.184952   3.170605   4.315034   4.699404
    32  H    2.779914   2.183558   4.329573   5.602241   5.703153
    33  H    5.254723   5.153533   4.257325   3.506547   2.182508
    34  H    6.227438   5.746524   4.026901   2.835912   2.159881
    35  H    4.856171   4.583367   3.291753   2.759301   2.174987
    36  H    5.604989   4.733824   3.528720   2.639000   1.967956
    37  H    5.627792   6.452051   7.815902   7.944566   6.605497
    38  H    4.924489   5.364539   6.472503   6.524642   5.240547
    39  H    4.299347   5.112237   6.855287   7.270259   6.153984
    40  H    5.092400   6.301797   7.711169   7.975570   6.700208
    41  H    5.524989   6.001396   6.388972   6.055084   4.535209
    42  H    5.044633   5.788180   6.271093   6.115820   4.718307
    43  H    6.867453   7.739209   8.383270   8.152412   6.675483
                   11         12         13         14         15
    11  O    0.000000
    12  C    3.671905   0.000000
    13  C    4.502125   5.842973   0.000000
    14  O    4.720871   5.324590   2.359695   0.000000
    15  C    7.097701   5.420056   5.042504   5.287100   0.000000
    16  C    7.792157   5.536359   6.043302   5.709228   1.535889
    17  O    7.792263   6.047976   5.996383   6.578379   1.443727
    18  C    7.662519   6.570115   4.653292   5.094136   1.541784
    19  O    9.073845   7.773226   5.998678   6.420255   2.397810
    20  H    5.250753   3.539239   4.129761   3.255750   2.913195
    21  H    5.586097   4.889794   2.915992   2.615159   2.690526
    22  H    5.433223   4.645468   3.695857   4.635066   2.129321
    23  H    6.328415   4.083156   6.027327   6.407643   2.631958
    24  H    5.680993   2.859780   5.741040   5.489957   2.925654
    25  H    4.325560   3.500893   4.867822   5.765003   4.099498
    26  H    4.873845   2.754671   6.252139   6.634697   4.654449
    27  H    2.532233   2.131314   5.253868   5.570341   5.778619
    28  H    2.841694   4.774502   3.371414   2.528339   6.904877
    29  H    2.745263   5.497587   2.621360   3.167740   6.982253
    30  H    4.402437   1.095629   5.807001   4.988923   4.876426
    31  H    3.242276   1.096337   6.018210   5.302024   6.315658
    32  H    4.410871   1.097110   6.820644   6.405489   5.890103
    33  H    5.386152   6.168125   1.095094   2.635761   4.321920
    34  H    4.998672   6.726035   1.095895   2.575488   6.016180
    35  H    4.195112   5.832094   1.094447   3.328613   5.234632
    36  H    4.614684   4.893648   3.217829   0.972975   5.557202
    37  H    8.858264   6.613060   6.814817   6.519697   2.170664
    38  H    7.548008   5.380210   5.738042   5.018249   2.192697
    39  H    7.769548   5.090790   6.652536   6.267435   2.181236
    40  H    8.655505   6.979136   6.474388   7.076667   1.934762
    41  H    7.571984   6.601220   4.317684   4.384854   2.199698
    42  H    7.350715   6.732348   4.119784   5.064008   2.168498
    43  H    9.491028   8.499845   6.079907   6.716662   3.201948
                   16         17         18         19         20
    16  C    0.000000
    17  O    2.428496   0.000000
    18  C    2.527845   2.385444   0.000000
    19  O    2.939409   2.652055   1.437367   0.000000
    20  H    2.908316   4.185574   3.613231   4.835794   0.000000
    21  H    3.266766   4.025250   2.608333   3.976810   1.745625
    22  H    3.486328   2.563945   2.691972   3.913576   3.058523
    23  H    3.197330   2.353691   4.065635   4.812754   3.676910
    24  H    2.912305   3.422053   4.351919   5.294469   2.458803
    25  H    5.093935   4.112424   5.070259   6.184707   4.146620
    26  H    5.193650   4.606856   5.955680   6.949799   4.417176
    27  H    6.415627   6.165150   6.753686   8.025256   4.500015
    28  H    7.404725   8.004501   7.062649   8.479408   4.579728
    29  H    7.814270   7.900911   6.981101   8.394832   5.266906
    30  H    4.753345   5.651204   6.033966   7.182834   2.792696
    31  H    6.412945   7.043789   7.351962   8.613380   4.107491
    32  H    5.936442   6.311995   7.179333   8.284237   4.367055
    33  H    5.354968   5.296270   3.703204   4.992563   3.890140
    34  H    6.963282   6.999497   5.467559   6.742731   5.013006
    35  H    6.403895   5.967607   4.964853   6.291334   4.624126
    36  H    5.766160   6.881938   5.571477   6.883198   3.101527
    37  H    1.095554   2.699340   2.721669   2.563583   3.926154
    38  H    1.095888   3.392114   2.838195   3.441486   2.354968
    39  H    1.094340   2.675535   3.484795   3.874055   3.153486
    40  H    2.704462   0.976894   2.320534   2.038448   4.838767
    41  H    2.749080   3.357386   1.096222   2.080374   3.298189
    42  H    3.474176   2.685654   1.097149   2.085940   4.060348
    43  H    3.889634   3.355759   1.966217   0.970531   5.538270
                   21         22         23         24         25
    21  H    0.000000
    22  H    2.590029   0.000000
    23  H    4.293839   2.549915   0.000000
    24  H    3.703448   3.057165   1.753849   0.000000
    25  H    4.449194   2.440493   2.514750   3.069959   0.000000
    26  H    5.301911   3.664835   2.344355   2.544435   1.756524
    27  H    5.239860   4.268955   4.256246   3.828077   2.407364
    28  H    4.556249   5.697464   7.150304   6.171739   5.782961
    29  H    4.807825   5.392509   7.204562   6.630722   5.444302
    30  H    4.361859   4.507438   3.900595   2.341486   3.915429
    31  H    5.396942   5.452568   5.154397   3.888526   4.318212
    32  H    5.772417   5.211593   4.128256   3.087609   3.747907
    33  H    2.353260   3.278036   5.711829   5.541729   4.963321
    34  H    3.758667   4.767619   7.119796   6.783659   5.915017
    35  H    3.545325   3.529784   5.860946   5.813654   4.353665
    36  H    2.994247   5.038774   6.479411   5.332163   5.934766
    37  H    4.061777   4.289111   3.990863   3.932409   6.022797
    38  H    2.829355   3.840942   3.893206   3.144188   5.468574
    39  H    3.955761   3.820753   2.747363   2.355934   4.917543
    40  H    4.483027   3.305764   3.306862   4.306786   5.037139
    41  H    2.099613   3.221993   4.730030   4.632536   5.578908
    42  H    2.805706   2.364708   4.253604   4.756568   4.771763
    43  H    4.441441   4.366454   5.558438   6.127391   6.694309
                   26         27         28         29         30
    26  H    0.000000
    27  H    2.403175   0.000000
    28  H    6.500026   4.640875   0.000000
    29  H    6.548473   4.670098   1.767412   0.000000
    30  H    3.215180   3.067327   4.895011   5.796367   0.000000
    31  H    3.722763   2.447279   4.313394   5.221857   1.769970
    32  H    2.510959   2.482735   5.823182   6.474982   1.773731
    33  H    6.348634   5.751480   4.254553   3.703318   5.985569
    34  H    7.300353   6.130193   3.468449   2.604527   6.693550
    35  H    5.891068   4.860203   3.770248   2.613847   5.972037
    36  H    6.563285   5.442885   2.352182   3.498981   4.492306
    37  H    6.138448   7.478359   8.377318   8.752822   5.813096
    38  H    5.580718   6.449669   6.824194   7.418403   4.487245
    39  H    4.658979   6.128145   7.678426   8.165116   4.311928
    40  H    5.576900   7.117795   8.698519   8.565583   6.526533
    41  H    6.439063   6.948849   6.578562   6.652191   5.978773
    42  H    5.935606   6.570266   6.883846   6.533769   6.355838
    43  H    7.625438   8.589948   8.822872   8.592411   7.960731
                   31         32         33         34         35
    31  H    0.000000
    32  H    1.772877   0.000000
    33  H    6.493737   7.107783   0.000000
    34  H    6.778129   7.737690   1.774545   0.000000
    35  H    6.050980   6.724883   1.777940   1.778263   0.000000
    36  H    4.760413   5.978151   3.529136   3.476238   4.088164
    37  H    7.494512   6.968375   6.016805   7.682680   7.198958
    38  H    6.123787   5.916396   5.094770   6.577213   6.261266
    39  H    6.031747   5.314477   6.085485   7.627304   6.926411
    40  H    7.960787   7.260001   5.657523   7.412227   6.498285
    41  H    7.267285   7.324448   3.346259   5.016747   4.859338
    42  H    7.483609   7.367129   3.164952   4.923415   4.268563
    43  H    9.308469   9.051120   5.025202   6.724707   6.347730
                   36         37         38         39         40
    36  H    0.000000
    37  H    6.623483   0.000000
    38  H    4.985863   1.770190   0.000000
    39  H    6.204319   1.769637   1.776382   0.000000
    40  H    7.434782   2.583767   3.673506   3.130121   0.000000
    41  H    4.854687   2.985647   2.619273   3.791809   3.339599
    42  H    5.678815   3.755365   3.800858   4.320161   2.691608
    43  H    7.283997   3.517078   4.318414   4.833822   2.688487
                   41         42         43
    41  H    0.000000
    42  H    1.782665   0.000000
    43  H    2.486615   2.192569   0.000000
 Stoichiometry    C15H24O4
 Framework group  C1[X(C15H24O4)]
 Deg. of freedom   123
 Full point group                 C1      NOp   1
 Largest Abelian subgroup         C1      NOp   1
 Largest concise Abelian subgroup C1      NOp   1
                         Standard orientation:                         
 ---------------------------------------------------------------------
 Center     Atomic      Atomic             Coordinates (Angstroms)
 Number     Number       Type             X           Y           Z
 ---------------------------------------------------------------------
      1          6           0       -1.915957    0.540688   -0.120093
      2          6           0       -1.074233   -0.469084    0.209124
      3          6           0        0.364450   -0.387854    0.638459
      4          6           0        1.288947    0.469708   -0.260684
      5          6           0        0.964439    1.976459   -0.169470
      6          6           0       -0.332972    2.410585   -0.871758
      7          6           0       -1.671698    2.026524   -0.209278
      8          6           0       -3.263375   -0.009450   -0.356310
      9          6           0       -3.251511   -1.494945   -0.046477
     10          6           0       -1.758083   -1.841100    0.137992
     11          8           0       -4.249113    0.630059   -0.725247
     12          6           0       -1.874724    2.695534    1.166572
     13          6           0       -1.214031   -2.682027   -1.021041
     14          8           0       -1.495756   -2.613314    1.320768
     15          6           0        2.795042    0.191498    0.026355
     16          6           0        3.234411    0.581251    1.445511
     17          8           0        3.532512    0.981151   -0.931212
     18          6           0        3.157629   -1.278464   -0.264918
     19          8           0        4.592229   -1.363948   -0.290190
     20          1           0        0.388840    0.019823    1.659581
     21          1           0        0.746531   -1.408254    0.721573
     22          1           0        1.132653    0.159179   -1.303843
     23          1           0        1.786329    2.531096   -0.633931
     24          1           0        0.941456    2.286517    0.883422
     25          1           0       -0.326029    2.022676   -1.900194
     26          1           0       -0.320939    3.505684   -0.958897
     27          1           0       -2.462247    2.418977   -0.863412
     28          1           0       -3.799397   -1.665019    0.888937
     29          1           0       -3.755478   -2.068376   -0.831272
     30          1           0       -1.161169    2.329039    1.912845
     31          1           0       -2.884348    2.498692    1.545872
     32          1           0       -1.751811    3.782741    1.085794
     33          1           0       -0.134679   -2.840126   -0.924952
     34          1           0       -1.704356   -3.662112   -1.022231
     35          1           0       -1.410932   -2.192890   -1.980097
     36          1           0       -1.824412   -2.110651    2.086272
     37          1           0        4.299228    0.362654    1.581962
     38          1           0        2.678641    0.026195    2.209712
     39          1           0        3.087132    1.651435    1.620424
     40          1           0        4.401757    0.539754   -0.993689
     41          1           0        2.761190   -1.956348    0.499944
     42          1           0        2.746293   -1.568224   -1.239893
     43          1           0        4.836781   -2.109972   -0.860781
 ---------------------------------------------------------------------
 Rotational constants (GHZ):      0.5708200      0.2524787      0.1981456
 Standard basis: 6-311+G(d,p) (5D, 7F)
 There are   581 symmetry adapted cartesian basis functions of A   symmetry.
 There are   562 symmetry adapted basis functions of A   symmetry.
   562 basis functions,   876 primitive gaussians,   581 cartesian basis functions
    73 alpha electrons       73 beta electrons
       nuclear repulsion energy      1592.1596438398 Hartrees.
 NAtoms=   43 NActive=   43 NUniq=   43 SFac= 1.00D+00 NAtFMM=   60 NAOKFM=F Big=F
 Integral buffers will be    131072 words long.
 Raffenetti 2 integral format.
 Two-electron integral symmetry is turned on.
 Using the following non-standard input for PCM:
 --- end of non-standard input.
 ------------------------------------------------------------------------------
 Polarizable Continuum Model (PCM)
 =================================
 Model                : PCM (using non-symmetric T matrix).
 Atomic radii         : SMD-Coulomb.
 Polarization charges : Total charges.
 Charge compensation  : None.
 Solution method      : On-the-fly selection.
 Cavity type          : VdW (van der Waals Surface) (Alpha=1.000).
 Cavity algorithm     : GePol (No added spheres)
                        Default sphere list used, NSphG=   43.
                        Lebedev-Laikov grids with approx.  5.0 points / Ang**2.
                        Smoothing algorithm: Karplus/York (Gamma=1.0000).
                        Polarization charges: spherical gaussians, with
                                              point-specific exponents (IZeta= 3).
                        Self-potential: point-specific (ISelfS= 7).
                        Self-field    : sphere-specific E.n sum rule (ISelfD= 2).
 Solvent              : Methanol, Eps=  32.613000 Eps(inf)=   1.765709
 ------------------------------------------------------------------------------
 ------------------------------------------------------------------------------
 Atomic radii for non-electrostatic terms: SMD-CDS.
 ------------------------------------------------------------------------------
 Nuclear repulsion after PCM non-electrostatic terms =     1592.1610875296 Hartrees.
 One-electron integrals computed using PRISM.
 NBasis=   562 RedAO= T EigKep=  1.61D-06  NBF=   562
 NBsUse=   560 1.00D-06 EigRej=  8.80D-07 NBFU=   560
 Initial guess from the checkpoint file:  "DY-202A-7R_5.chk"
 B after Tr=     0.000000    0.000000    0.000000
         Rot=    1.000000    0.000000    0.000000    0.000000 Ang=   0.00 deg.
 Requested convergence on RMS density matrix=1.00D-08 within 128 cycles.
 Requested convergence on MAX density matrix=1.00D-06.
 Requested convergence on             energy=1.00D-06.
 No special actions if energy rises.
 Inv3:  Mode=1 IEnd=    21756747.
 Iteration    1 A*A^-1 deviation from unit magnitude is 5.88D-15 for   2677.
 Iteration    1 A*A^-1 deviation from orthogonality  is 4.64D-15 for   1893     85.
 Iteration    1 A^-1*A deviation from unit magnitude is 6.11D-15 for   2677.
 Iteration    1 A^-1*A deviation from orthogonality  is 1.92D-08 for   1869   1866.
 Iteration    2 A*A^-1 deviation from unit magnitude is 3.33D-15 for    199.
 Iteration    2 A*A^-1 deviation from orthogonality  is 3.45D-15 for   1722    606.
 Iteration    2 A^-1*A deviation from unit magnitude is 9.99D-16 for    113.
 Iteration    2 A^-1*A deviation from orthogonality  is 4.71D-16 for   2654   1726.
 Error on total polarization charges =  0.07072
 SCF Done:  E(RmPW1PW91) =  -887.018447875     A.U. after   12 cycles
            NFock= 12  Conv=0.76D-08     -V/T= 2.0048
 SMD-CDS (non-electrostatic) energy       (kcal/mol) =       0.91
 (included in total energy above)
 DoSCS=F DFT=T ScalE2(SS,OS)=  1.000000  1.000000
 Range of M.O.s used for correlation:     1   560
 NBasis=   562 NAE=    73 NBE=    73 NFC=     0 NFV=     0
 NROrb=    560 NOA=    73 NOB=    73 NVA=   487 NVB=   487

 **** Warning!!: The largest alpha MO coefficient is  0.13007583D+03

 NEqPCM:  Using equilibrium solvation (IEInf=0, Eps=  32.6130, EpsInf=   1.7657)
          Differentiating once with respect to magnetic field using GIAOs.
          Electric field/nuclear overlap derivatives assumed to be zero.
 FoFJK:  IHMeth= 1 ICntrl=    6127 DoSepK=F KAlg= 0 I1Cent=   0 FoldK=F
 IRaf=         1 NMat=   1 IRICut=       1 DoRegI=T DoRafI=F ISym2E= 0.
          There are     3 degrees of freedom in the 1st order CPHF.  IDoFFX=0 NUNeed=     3.
      3 vectors produced by pass  0 Test12= 1.19D-12 3.33D-08 XBig12= 2.95D+02 2.69D+00.
 AX will form     3 AO Fock derivatives at one time.
      3 vectors produced by pass  1 Test12= 1.19D-12 3.33D-08 XBig12= 7.74D-01 2.11D-01.
      3 vectors produced by pass  2 Test12= 1.19D-12 3.33D-08 XBig12= 4.48D-03 3.38D-02.
      3 vectors produced by pass  3 Test12= 1.19D-12 3.33D-08 XBig12= 4.03D-05 1.77D-03.
      3 vectors produced by pass  4 Test12= 1.19D-12 3.33D-08 XBig12= 2.01D-07 8.01D-05.
      3 vectors produced by pass  5 Test12= 1.19D-12 3.33D-08 XBig12= 7.18D-10 6.44D-06.
      3 vectors produced by pass  6 Test12= 1.19D-12 3.33D-08 XBig12= 2.29D-12 5.57D-07.
      1 vectors produced by pass  7 Test12= 1.19D-12 3.33D-08 XBig12= 1.45D-14 4.17D-08.
 InvSVY:  IOpt=1 It=  1 EMax= 1.07D-14
 Solved reduced A of dimension    22 with     3 vectors.
 Calculating GIAO nuclear magnetic shielding tensors.
 SCF GIAO Magnetic shielding tensor (ppm):
      1  C    Isotropic =    35.3567   Anisotropy =   139.8770
   XX=   -23.5213   YX=   -31.5762   ZX=   -35.4478
   XY=   -28.8318   YY=     9.8691   ZY=     7.8339
   XZ=   -34.3867   YZ=    -1.8750   ZZ=   119.7223
   Eigenvalues:   -46.4173    23.8794   128.6081
      2  C    Isotropic =    -5.8036   Anisotropy =   199.2697
   XX=   -64.3384   YX=   -43.2631   ZX=   -49.7693
   XY=   -37.9526   YY=   -60.6584   ZY=    -0.0863
   XZ=   -66.6331   YZ=    10.8672   ZZ=   107.5859
   Eigenvalues:  -110.6401   -33.8136   127.0428
      3  C    Isotropic =   154.9206   Anisotropy =    20.8350
   XX=   158.3766   YX=     6.7027   ZX=    -7.1174
   XY=     6.1782   YY=   145.2174   ZY=    -2.2321
   XZ=    -5.7090   YZ=    -6.8924   ZZ=   161.1678
   Eigenvalues:   142.3823   153.5689   168.8106
      4  C    Isotropic =   137.4825   Anisotropy =    27.7450
   XX=   148.2331   YX=    -7.6996   ZX=     9.2449
   XY=    -6.4787   YY=   126.8115   ZY=     1.0919
   XZ=    11.9050   YZ=    -1.1143   ZZ=   137.4029
   Eigenvalues:   123.7380   132.7304   155.9792
      5  C    Isotropic =   160.3090   Anisotropy =    22.8648
   XX=   155.6497   YX=    -4.8286   ZX=     3.7177
   XY=    -0.9174   YY=   174.7020   ZY=    -2.9682
   XZ=     1.7872   YZ=    -2.7831   ZZ=   150.5754
   Eigenvalues:   149.2760   156.0988   175.5522
      6  C    Isotropic =   152.1601   Anisotropy =    15.6556
   XX=   157.1370   YX=    -4.4435   ZX=    -8.0616
   XY=    -4.5017   YY=   149.3625   ZY=    -2.4284
   XZ=    -5.9375   YZ=     2.7714   ZZ=   149.9809
   Eigenvalues:   144.4919   149.3914   162.5972
      7  C    Isotropic =   156.0311   Anisotropy =    11.7985
   XX=   153.5717   YX=     2.2161   ZX=    -4.1101
   XY=     3.3927   YY=   156.6754   ZY=     1.6148
   XZ=   -11.6973   YZ=     2.5629   ZZ=   157.8461
   Eigenvalues:   146.3386   157.8579   163.8968
      8  C    Isotropic =   -30.1921   Anisotropy =   158.7417
   XX=   -75.1901   YX=   -13.2856   ZX=   -35.4220
   XY=   -18.7396   YY=   -78.3340   ZY=    27.8776
   XZ=   -29.2185   YZ=    24.5007   ZZ=    62.9478
   Eigenvalues:   -92.9037   -73.3083    75.6357
      9  C    Isotropic =   131.9183   Anisotropy =    32.5726
   XX=   139.7002   YX=   -17.0758   ZX=    -6.6732
   XY=   -11.8968   YY=   138.5515   ZY=    -1.5142
   XZ=     2.8966   YZ=    -4.1239   ZZ=   117.5032
   Eigenvalues:   116.1735   125.9480   153.6334
     10  C    Isotropic =   104.5218   Anisotropy =    37.7494
   XX=    98.3342   YX=     5.3876   ZX=    -0.0968
   XY=     4.8625   YY=   102.8692   ZY=   -19.0393
   XZ=     5.6682   YZ=   -24.0008   ZZ=   112.3619
   Eigenvalues:    83.3727   100.5046   129.6880
     11  O    Isotropic =  -162.4691   Anisotropy =   795.5318
   XX=  -475.1291   YX=   118.6638   ZX=  -232.6050
   XY=    80.8245   YY=  -297.6975   ZY=   157.4762
   XZ=  -189.2420   YZ=   171.0934   ZZ=   285.4195
   Eigenvalues:  -597.3336  -257.9590   367.8855
     12  C    Isotropic =   170.4571   Anisotropy =    29.6174
   XX=   154.1712   YX=    -0.6590   ZX=    -7.6942
   XY=     3.0350   YY=   179.2573   ZY=     8.9110
   XZ=   -11.4440   YZ=    12.3091   ZZ=   177.9430
   Eigenvalues:   149.9775   171.1919   190.2021
     13  C    Isotropic =   162.1627   Anisotropy =    37.9206
   XX=   149.5877   YX=    -9.3815   ZX=    -8.9532
   XY=   -10.9378   YY=   160.4917   ZY=    14.1115
   XZ=    -5.1500   YZ=    12.7947   ZZ=   176.4086
   Eigenvalues:   143.4778   155.5671   187.4431
     14  O    Isotropic =   251.8857   Anisotropy =    91.5680
   XX=   233.5558   YX=   -14.5803   ZX=   -27.3460
   XY=   -11.6369   YY=   214.0312   ZY=     9.6358
   XZ=   -11.5003   YZ=    -9.5843   ZZ=   308.0702
   Eigenvalues:   206.6317   236.0944   312.9311
     15  C    Isotropic =   109.1559   Anisotropy =    42.5564
   XX=   112.2004   YX=    17.2182   ZX=   -15.6734
   XY=    11.7319   YY=   103.6855   ZY=   -15.1157
   XZ=    -9.2890   YZ=   -15.6106   ZZ=   111.5819
   Eigenvalues:    90.4768    99.4641   137.5268
     16  C    Isotropic =   170.1290   Anisotropy =    31.7228
   XX=   154.5741   YX=     8.8480   ZX=     6.4465
   XY=     6.5962   YY=   164.8355   ZY=     2.7952
   XZ=    -1.1225   YZ=    -0.6544   ZZ=   190.9773
   Eigenvalues:   150.3497   168.7597   191.2775
     17  O    Isotropic =   264.4414   Anisotropy =    82.4820
   XX=   253.3940   YX=    -3.7932   ZX=    -5.6810
   XY=     2.0296   YY=   225.5770   ZY=     4.2087
   XZ=   -28.7914   YZ=   -19.3905   ZZ=   314.3531
   Eigenvalues:   224.7180   249.1768   319.4294
     18  C    Isotropic =   114.6056   Anisotropy =    43.2385
   XX=   140.2442   YX=   -14.9683   ZX=     3.0853
   XY=    -5.2975   YY=   110.2516   ZY=     2.3294
   XZ=     2.1623   YZ=     0.7623   ZZ=    93.3210
   Eigenvalues:    92.8835   107.5020   143.4313
     19  O    Isotropic =   317.5289   Anisotropy =    77.1914
   XX=   309.5350   YX=   -11.8482   ZX=    -4.9634
   XY=   -28.7889   YY=   340.6422   ZY=    38.4724
   XZ=     3.0441   YZ=    36.3633   ZZ=   302.4095
   Eigenvalues:   276.2727   307.3241   368.9898
     20  H    Isotropic =    29.3866   Anisotropy =     4.2310
   XX=    29.4802   YX=     0.7134   ZX=    -0.9961
   XY=     0.8690   YY=    26.5560   ZY=    -0.1274
   XZ=     1.0300   YZ=     1.4643   ZZ=    32.1235
   Eigenvalues:    26.2845    29.6680    32.2072
     21  H    Isotropic =    29.0209   Anisotropy =     8.7648
   XX=    32.4859   YX=     1.8007   ZX=    -0.9715
   XY=     2.4680   YY=    32.5520   ZY=    -1.2004
   XZ=    -0.1076   YZ=    -2.3236   ZZ=    22.0250
   Eigenvalues:    21.7344    30.4643    34.8641
     22  H    Isotropic =    30.3357   Anisotropy =     2.7939
   XX=    30.8842   YX=    -0.7409   ZX=     0.8501
   XY=    -0.2761   YY=    28.9757   ZY=     2.0549
   XZ=    -0.6863   YZ=     1.5667   ZZ=    31.1471
   Eigenvalues:    27.8725    30.9363    32.1983
     23  H    Isotropic =    29.5702   Anisotropy =     7.4127
   XX=    33.7034   YX=     0.0759   ZX=    -1.5504
   XY=     1.1755   YY=    31.7006   ZY=    -3.2711
   XZ=    -1.4123   YZ=    -3.3269   ZZ=    23.3065
   Eigenvalues:    22.0415    32.1571    34.5120
     24  H    Isotropic =    29.8645   Anisotropy =     4.2218
   XX=    30.9361   YX=    -2.3400   ZX=     2.0881
   XY=    -1.8395   YY=    29.0182   ZY=     3.4553
   XZ=     1.1586   YZ=     3.0947   ZZ=    29.6391
   Eigenvalues:    24.8873    32.0271    32.6790
     25  H    Isotropic =    30.2569   Anisotropy =     7.1245
   XX=    29.7230   YX=    -0.8966   ZX=     0.1226
   XY=    -0.7765   YY=    26.1696   ZY=    -0.9752
   XZ=    -0.4748   YZ=    -1.1471   ZZ=    34.8781
   Eigenvalues:    25.8547    29.9094    35.0066
     26  H    Isotropic =    29.8588   Anisotropy =     9.9808
   XX=    29.1870   YX=    -0.7281   ZX=    -0.0796
   XY=    -0.9216   YY=    34.8655   ZY=    -3.9182
   XZ=    -0.4614   YZ=    -4.4045   ZZ=    25.5239
   Eigenvalues:    23.8824    29.1813    36.5127
     27  H    Isotropic =    28.8162   Anisotropy =     9.2460
   XX=    32.7747   YX=    -0.3980   ZX=     3.5180
   XY=    -1.5795   YY=    25.8350   ZY=    -1.3258
   XZ=     3.7488   YZ=    -1.7591   ZZ=    27.8389
   Eigenvalues:    24.8298    26.6386    34.9802
     28  H    Isotropic =    29.1374   Anisotropy =     6.6886
   XX=    32.0864   YX=     0.2297   ZX=    -2.6324
   XY=     0.0945   YY=    26.9190   ZY=    -0.6512
   XZ=    -2.6914   YZ=    -2.4167   ZZ=    28.4069
   Eigenvalues:    25.6317    28.1841    33.5965
     29  H    Isotropic =    28.9762   Anisotropy =     5.8097
   XX=    31.4968   YX=    -0.2598   ZX=     1.9581
   XY=     0.6465   YY=    28.2115   ZY=     2.0332
   XZ=     2.7292   YZ=     2.6741   ZZ=    27.2204
   Eigenvalues:    24.8420    29.2373    32.8493
     30  H    Isotropic =    30.4644   Anisotropy =     5.2574
   XX=    30.1379   YX=    -2.8945   ZX=     0.6671
   XY=    -2.0630   YY=    27.9477   ZY=     0.6875
   XZ=     2.5174   YZ=     1.3631   ZZ=    33.3077
   Eigenvalues:    25.9227    31.5012    33.9694
     31  H    Isotropic =    30.8516   Anisotropy =     9.3546
   XX=    33.8723   YX=    -0.6813   ZX=    -3.6860
   XY=     0.0653   YY=    28.2497   ZY=     1.4951
   XZ=    -5.0658   YZ=     2.6346   ZZ=    30.4327
   Eigenvalues:    26.1930    29.2737    37.0879
     32  H    Isotropic =    30.8329   Anisotropy =    11.3521
   XX=    27.3673   YX=    -1.5799   ZX=    -1.3476
   XY=    -1.0046   YY=    37.5179   ZY=     1.8266
   XZ=    -0.6385   YZ=     3.5366   ZZ=    27.6134
   Eigenvalues:    26.3991    27.6986    38.4009
     33  H    Isotropic =    30.1394   Anisotropy =     6.6456
   XX=    34.3561   YX=     0.0675   ZX=     0.0725
   XY=    -1.1458   YY=    29.4451   ZY=     2.1627
   XZ=    -1.4833   YZ=     3.4794   ZZ=    26.6171
   Eigenvalues:    24.8648    30.9837    34.5698
     34  H    Isotropic =    30.0983   Anisotropy =     9.7121
   XX=    28.2991   YX=     1.8217   ZX=     0.0799
   XY=     2.7178   YY=    34.8161   ZY=     2.4019
   XZ=     0.3312   YZ=     4.0119   ZZ=    27.1796
   Eigenvalues:    25.8396    27.8821    36.5730
     35  H    Isotropic =    30.8410   Anisotropy =     7.8447
   XX=    27.8701   YX=     0.0994   ZX=     0.4185
   XY=     0.0838   YY=    28.6516   ZY=    -0.0553
   XZ=     0.7504   YZ=     0.9524   ZZ=    36.0012
   Eigenvalues:    27.8239    28.6282    36.0708
     36  H    Isotropic =    29.9870   Anisotropy =    16.1538
   XX=    24.5662   YX=    -1.7080   ZX=    -4.7720
   XY=    -1.7675   YY=    26.5267   ZY=     2.3056
   XZ=    -4.3005   YZ=     2.6075   ZZ=    38.8683
   Eigenvalues:    22.9385    26.2664    40.7562
     37  H    Isotropic =    30.3239   Anisotropy =     8.2339
   XX=    33.8810   YX=    -1.4836   ZX=     2.9041
   XY=    -1.3042   YY=    27.0804   ZY=     1.5673
   XZ=     3.7471   YZ=     1.6680   ZZ=    30.0104
   Eigenvalues:    25.4215    29.7370    35.8132
     38  H    Isotropic =    30.6744   Anisotropy =     8.2499
   XX=    29.8926   YX=     1.1797   ZX=    -0.3943
   XY=     1.4608   YY=    27.0431   ZY=    -2.5278
   XZ=    -1.1480   YZ=    -3.0758   ZZ=    35.0875
   Eigenvalues:    25.8904    29.9585    36.1744
     39  H    Isotropic =    30.5610   Anisotropy =     7.1463
   XX=    29.1471   YX=     0.0920   ZX=     2.5409
   XY=    -0.9312   YY=    33.2152   ZY=     2.8744
   XZ=     2.1770   YZ=     3.9647   ZZ=    29.3207
   Eigenvalues:    25.7910    30.5668    35.3252
     40  H    Isotropic =    27.8654   Anisotropy =    17.5801
   XX=    36.5502   YX=    -5.5272   ZX=    -4.7933
   XY=    -5.0571   YY=    27.0749   ZY=    -3.3731
   XZ=    -5.1777   YZ=    -1.7638   ZZ=    19.9709
   Eigenvalues:    16.9430    27.0676    39.5854
     41  H    Isotropic =    27.5154   Anisotropy =     6.1170
   XX=    31.0900   YX=     0.3149   ZX=    -2.4601
   XY=    -0.4983   YY=    28.7457   ZY=    -1.7749
   XZ=    -1.4831   YZ=    -2.5706   ZZ=    22.7105
   Eigenvalues:    21.6251    29.3277    31.5934
     42  H    Isotropic =    28.1720   Anisotropy =     6.3249
   XX=    32.1606   YX=    -0.5118   ZX=     2.1138
   XY=    -0.4918   YY=    26.7080   ZY=     3.2680
   XZ=     0.3365   YZ=     3.8235   ZZ=    25.6473
   Eigenvalues:    22.4300    29.6973    32.3886
     43  H    Isotropic =    29.6137   Anisotropy =    22.3047
   XX=    28.6941   YX=    -6.6834   ZX=    -4.1345
   XY=    -5.7454   YY=    33.6692   ZY=    10.0748
   XZ=    -4.7231   YZ=    10.1271   ZZ=    26.4777
   Eigenvalues:    19.3514    25.0062    44.4835
 End of Minotr F.D. properties file   721 does not exist.
 End of Minotr F.D. properties file   722 does not exist.
 End of Minotr F.D. properties file   788 does not exist.

 **********************************************************************

            Population analysis using the SCF density.

 **********************************************************************

 Orbital symmetries:
       Occupied  (A) (A) (A) (A) (A) (A) (A) (A) (A) (A) (A) (A)
                 (A) (A) (A) (A) (A) (A) (A) (A) (A) (A) (A) (A)
                 (A) (A) (A) (A) (A) (A) (A) (A) (A) (A) (A) (A)
                 (A) (A) (A) (A) (A) (A) (A) (A) (A) (A) (A) (A)
                 (A) (A) (A) (A) (A) (A) (A) (A) (A) (A) (A) (A)
                 (A) (A) (A) (A) (A) (A) (A) (A) (A) (A) (A) (A)
                 (A)
       Virtual   (A) (A) (A) (A) (A) (A) (A) (A) (A) (A) (A) (A)
                 (A) (A) (A) (A) (A) (A) (A) (A) (A) (A) (A) (A)
                 (A) (A) (A) (A) (A) (A) (A) (A) (A) (A) (A) (A)
                 (A) (A) (A) (A) (A) (A) (A) (A) (A) (A) (A) (A)
                 (A) (A) (A) (A) (A) (A) (A) (A) (A) (A) (A) (A)
                 (A) (A) (A) (A) (A) (A) (A) (A) (A) (A) (A) (A)
                 (A) (A) (A) (A) (A) (A) (A) (A) (A) (A) (A) (A)
                 (A) (A) (A) (A) (A) (A) (A) (A) (A) (A) (A) (A)
                 (A) (A) (A) (A) (A) (A) (A) (A) (A) (A) (A) (A)
                 (A) (A) (A) (A) (A) (A) (A) (A) (A) (A) (A) (A)
                 (A) (A) (A) (A) (A) (A) (A) (A) (A) (A) (A) (A)
                 (A) (A) (A) (A) (A) (A) (A) (A) (A) (A) (A) (A)
                 (A) (A) (A) (A) (A) (A) (A) (A) (A) (A) (A) (A)
                 (A) (A) (A) (A) (A) (A) (A) (A) (A) (A) (A) (A)
                 (A) (A) (A) (A) (A) (A) (A) (A) (A) (A) (A) (A)
                 (A) (A) (A) (A) (A) (A) (A) (A) (A) (A) (A) (A)
                 (A) (A) (A) (A) (A) (A) (A) (A) (A) (A) (A) (A)
                 (A) (A) (A) (A) (A) (A) (A) (A) (A) (A) (A) (A)
                 (A) (A) (A) (A) (A) (A) (A) (A) (A) (A) (A) (A)
                 (A) (A) (A) (A) (A) (A) (A) (A) (A) (A) (A) (A)
                 (A) (A) (A) (A) (A) (A) (A) (A) (A) (A) (A) (A)
                 (A) (A) (A) (A) (A) (A) (A) (A) (A) (A) (A) (A)
                 (A) (A) (A) (A) (A) (A) (A) (A) (A) (A) (A) (A)
                 (A) (A) (A) (A) (A) (A) (A) (A) (A) (A) (A) (A)
                 (A) (A) (A) (A) (A) (A) (A) (A) (A) (A) (A) (A)
                 (A) (A) (A) (A) (A) (A) (A) (A) (A) (A) (A) (A)
                 (A) (A) (A) (A) (A) (A) (A) (A) (A) (A) (A) (A)
                 (A) (A) (A) (A) (A) (A) (A) (A) (A) (A) (A) (A)
                 (A) (A) (A) (A) (A) (A) (A) (A) (A) (A) (A) (A)
                 (A) (A) (A) (A) (A) (A) (A) (A) (A) (A) (A) (A)
                 (A) (A) (A) (A) (A) (A) (A) (A) (A) (A) (A) (A)
                 (A) (A) (A) (A) (A) (A) (A) (A) (A) (A) (A) (A)
                 (A) (A) (A) (A) (A) (A) (A) (A) (A) (A) (A) (A)
                 (A) (A) (A) (A) (A) (A) (A) (A) (A) (A) (A) (A)
                 (A) (A) (A) (A) (A) (A) (A) (A) (A) (A) (A) (A)
                 (A) (A) (A) (A) (A) (A) (A) (A) (A) (A) (A) (A)
                 (A) (A) (A) (A) (A) (A) (A) (A) (A) (A) (A) (A)
                 (A) (A) (A) (A) (A) (A) (A) (A) (A) (A) (A) (A)
                 (A) (A) (A) (A) (A) (A) (A) (A) (A) (A) (A) (A)
                 (A) (A) (A) (A) (A) (A) (A) (A) (A) (A) (A) (A)
                 (A) (A) (A) (A) (A) (A) (A)
 The electronic state is 1-A.
 Alpha  occ. eigenvalues --  -19.22787 -19.22675 -19.21414 -19.21149 -10.32749
 Alpha  occ. eigenvalues --  -10.30816 -10.29477 -10.27657 -10.26652 -10.24450
 Alpha  occ. eigenvalues --  -10.24145 -10.24029 -10.23718 -10.23562 -10.22318
 Alpha  occ. eigenvalues --  -10.22239 -10.21951 -10.21644 -10.21385  -1.07341
 Alpha  occ. eigenvalues --   -1.07000  -1.06177  -1.03843  -0.88979  -0.84076
 Alpha  occ. eigenvalues --   -0.81956  -0.77325  -0.76936  -0.74913  -0.71205
 Alpha  occ. eigenvalues --   -0.70303  -0.68287  -0.65608  -0.62592  -0.59313
 Alpha  occ. eigenvalues --   -0.58124  -0.56245  -0.54307  -0.53559  -0.52142
 Alpha  occ. eigenvalues --   -0.50335  -0.49167  -0.48428  -0.47953  -0.47227
 Alpha  occ. eigenvalues --   -0.45733  -0.45096  -0.44909  -0.43966  -0.42664
 Alpha  occ. eigenvalues --   -0.41960  -0.41243  -0.40512  -0.40228  -0.39993
 Alpha  occ. eigenvalues --   -0.39633  -0.38993  -0.38494  -0.37954  -0.37596
 Alpha  occ. eigenvalues --   -0.36244  -0.35934  -0.35223  -0.34744  -0.34322
 Alpha  occ. eigenvalues --   -0.32889  -0.32407  -0.32213  -0.30610  -0.30052
 Alpha  occ. eigenvalues --   -0.28947  -0.27115  -0.26591
 Alpha virt. eigenvalues --   -0.05398   0.00546   0.01364   0.02023   0.02174
 Alpha virt. eigenvalues --    0.03241   0.03584   0.04009   0.04353   0.04582
 Alpha virt. eigenvalues --    0.05002   0.05646   0.06297   0.06386   0.06713
 Alpha virt. eigenvalues --    0.07023   0.07254   0.07535   0.08540   0.09020
 Alpha virt. eigenvalues --    0.09318   0.09380   0.09762   0.10300   0.10723
 Alpha virt. eigenvalues --    0.10873   0.11316   0.12031   0.12414   0.12732
 Alpha virt. eigenvalues --    0.13079   0.13267   0.14188   0.14305   0.14702
 Alpha virt. eigenvalues --    0.15279   0.15336   0.16005   0.16260   0.16423
 Alpha virt. eigenvalues --    0.16487   0.17298   0.17708   0.17878   0.17982
 Alpha virt. eigenvalues --    0.18323   0.18649   0.19006   0.19370   0.19728
 Alpha virt. eigenvalues --    0.19854   0.20065   0.20552   0.20832   0.20890
 Alpha virt. eigenvalues --    0.21124   0.21636   0.21726   0.21918   0.22199
 Alpha virt. eigenvalues --    0.22480   0.22963   0.23432   0.23640   0.23767
 Alpha virt. eigenvalues --    0.24163   0.24652   0.24927   0.25453   0.25532
 Alpha virt. eigenvalues --    0.26088   0.26301   0.26659   0.26954   0.27158
 Alpha virt. eigenvalues --    0.27343   0.27777   0.27921   0.28474   0.28615
 Alpha virt. eigenvalues --    0.29039   0.29331   0.29694   0.30091   0.30312
 Alpha virt. eigenvalues --    0.30700   0.31349   0.31756   0.31938   0.32236
 Alpha virt. eigenvalues --    0.32398   0.33203   0.33447   0.33881   0.34274
 Alpha virt. eigenvalues --    0.34777   0.35088   0.35683   0.36128   0.36351
 Alpha virt. eigenvalues --    0.36702   0.37240   0.37566   0.37787   0.37992
 Alpha virt. eigenvalues --    0.39046   0.39356   0.39576   0.40899   0.40936
 Alpha virt. eigenvalues --    0.41609   0.41822   0.42910   0.44422   0.44959
 Alpha virt. eigenvalues --    0.45466   0.45539   0.46535   0.47124   0.47936
 Alpha virt. eigenvalues --    0.48445   0.48977   0.50076   0.50444   0.51813
 Alpha virt. eigenvalues --    0.52247   0.52593   0.53072   0.54666   0.55221
 Alpha virt. eigenvalues --    0.56460   0.56610   0.57036   0.57715   0.58205
 Alpha virt. eigenvalues --    0.59186   0.59999   0.60916   0.61373   0.61861
 Alpha virt. eigenvalues --    0.62114   0.62824   0.63497   0.64327   0.64717
 Alpha virt. eigenvalues --    0.65991   0.66587   0.66893   0.67755   0.68527
 Alpha virt. eigenvalues --    0.68918   0.69362   0.69535   0.70488   0.70874
 Alpha virt. eigenvalues --    0.71472   0.71725   0.72287   0.72858   0.73196
 Alpha virt. eigenvalues --    0.73267   0.73917   0.74273   0.74933   0.75526
 Alpha virt. eigenvalues --    0.76168   0.76430   0.77349   0.77558   0.77823
 Alpha virt. eigenvalues --    0.78532   0.78785   0.79185   0.79961   0.80227
 Alpha virt. eigenvalues --    0.81101   0.81818   0.83123   0.83528   0.83687
 Alpha virt. eigenvalues --    0.83952   0.84423   0.87309   0.88556   0.88653
 Alpha virt. eigenvalues --    0.90725   0.92280   0.93083   0.94317   0.94726
 Alpha virt. eigenvalues --    0.97478   0.98039   0.98821   1.01229   1.02433
 Alpha virt. eigenvalues --    1.04272   1.05081   1.06688   1.07412   1.09425
 Alpha virt. eigenvalues --    1.09915   1.10924   1.12382   1.12483   1.15160
 Alpha virt. eigenvalues --    1.16179   1.16833   1.18173   1.18477   1.19348
 Alpha virt. eigenvalues --    1.21165   1.22331   1.22983   1.23506   1.24362
 Alpha virt. eigenvalues --    1.25471   1.26631   1.27194   1.27716   1.29071
 Alpha virt. eigenvalues --    1.29986   1.31095   1.31997   1.32941   1.33992
 Alpha virt. eigenvalues --    1.35274   1.35827   1.37466   1.38628   1.40852
 Alpha virt. eigenvalues --    1.42611   1.42979   1.44468   1.45704   1.46598
 Alpha virt. eigenvalues --    1.47023   1.47414   1.48814   1.49988   1.50473
 Alpha virt. eigenvalues --    1.51380   1.51704   1.52712   1.54047   1.54925
 Alpha virt. eigenvalues --    1.55440   1.55771   1.56407   1.56702   1.58114
 Alpha virt. eigenvalues --    1.58628   1.59588   1.60447   1.60704   1.61263
 Alpha virt. eigenvalues --    1.62042   1.62997   1.63237   1.64152   1.64401
 Alpha virt. eigenvalues --    1.64848   1.65752   1.66543   1.67726   1.68035
 Alpha virt. eigenvalues --    1.68381   1.69935   1.70138   1.71009   1.71570
 Alpha virt. eigenvalues --    1.72737   1.73348   1.74013   1.74573   1.75378
 Alpha virt. eigenvalues --    1.76117   1.76633   1.76915   1.77290   1.78230
 Alpha virt. eigenvalues --    1.79938   1.80238   1.80590   1.81720   1.82139
 Alpha virt. eigenvalues --    1.82969   1.83252   1.84443   1.85268   1.85878
 Alpha virt. eigenvalues --    1.87241   1.88573   1.89591   1.90443   1.91475
 Alpha virt. eigenvalues --    1.92668   1.94606   1.95631   1.96338   1.97193
 Alpha virt. eigenvalues --    1.97537   1.99861   2.00005   2.02568   2.04243
 Alpha virt. eigenvalues --    2.05683   2.06726   2.07155   2.08278   2.10813
 Alpha virt. eigenvalues --    2.11531   2.11937   2.13636   2.14708   2.15108
 Alpha virt. eigenvalues --    2.15800   2.16414   2.17327   2.18734   2.19604
 Alpha virt. eigenvalues --    2.20838   2.21190   2.21612   2.23079   2.24551
 Alpha virt. eigenvalues --    2.26019   2.27256   2.29937   2.31295   2.31794
 Alpha virt. eigenvalues --    2.33155   2.33693   2.34465   2.37020   2.38907
 Alpha virt. eigenvalues --    2.39556   2.40884   2.42441   2.44483   2.46926
 Alpha virt. eigenvalues --    2.47984   2.48624   2.50686   2.51861   2.52077
 Alpha virt. eigenvalues --    2.53425   2.53666   2.55391   2.56229   2.57085
 Alpha virt. eigenvalues --    2.57740   2.58512   2.59287   2.59769   2.60509
 Alpha virt. eigenvalues --    2.61581   2.63409   2.63899   2.64877   2.66978
 Alpha virt. eigenvalues --    2.67561   2.67965   2.69132   2.69603   2.70106
 Alpha virt. eigenvalues --    2.70981   2.72242   2.72641   2.73926   2.75492
 Alpha virt. eigenvalues --    2.75772   2.77706   2.78890   2.79403   2.79610
 Alpha virt. eigenvalues --    2.81428   2.82919   2.86173   2.87271   2.87861
 Alpha virt. eigenvalues --    2.88709   2.90131   2.90277   2.91759   2.93313
 Alpha virt. eigenvalues --    2.93380   2.94945   2.96522   2.97638   2.99160
 Alpha virt. eigenvalues --    3.00094   3.02340   3.02579   3.05111   3.06887
 Alpha virt. eigenvalues --    3.07814   3.08947   3.10627   3.11620   3.12755
 Alpha virt. eigenvalues --    3.14051   3.15324   3.16137   3.16919   3.19441
 Alpha virt. eigenvalues --    3.20814   3.21131   3.22165   3.22883   3.23998
 Alpha virt. eigenvalues --    3.28670   3.28945   3.30320   3.31460   3.34355
 Alpha virt. eigenvalues --    3.35829   3.37036   3.38575   3.41359   3.42720
 Alpha virt. eigenvalues --    3.48930   3.51866   3.61760   3.62451   3.65544
 Alpha virt. eigenvalues --    3.71555   3.80419   3.81039   3.82110   3.82814
 Alpha virt. eigenvalues --    3.84118   3.84517   3.84813   3.86931   3.87555
 Alpha virt. eigenvalues --    3.88133   3.90616   3.91011   3.92405   3.93331
 Alpha virt. eigenvalues --    3.94362   4.03408   4.04512   4.08873   4.13661
 Alpha virt. eigenvalues --    4.16330   4.17589   4.21512   4.26934   4.29550
 Alpha virt. eigenvalues --    4.34177   4.34579   4.38947   4.42858   4.46306
 Alpha virt. eigenvalues --    4.55391   5.11409   5.12074   5.18635   5.21166
 Alpha virt. eigenvalues --    5.26340   5.43689   5.48284   5.50111   5.68665
 Alpha virt. eigenvalues --    5.68927   5.69659   5.77956  23.72930  23.84294
 Alpha virt. eigenvalues --   23.86403  23.91143  23.93821  23.96173  23.98949
 Alpha virt. eigenvalues --   24.01223  24.03008  24.05322  24.06511  24.07816
 Alpha virt. eigenvalues --   24.08532  24.11963  24.27954  50.03597  50.05637
 Alpha virt. eigenvalues --   50.08775  50.13633
          Condensed to atoms (all electrons):
               1          2          3          4          5          6
     1  C   13.481871   2.568684  -1.525229   0.700206   0.519119  -0.890691
     2  C    2.568684  14.861432  -2.350457  -1.312154   0.305940   0.562537
     3  C   -1.525229  -2.350457  10.447573  -1.073359  -0.461046   0.481251
     4  C    0.700206  -1.312154  -1.073359  12.838342  -1.953297  -0.511762
     5  C    0.519119   0.305940  -0.461046  -1.953297   9.132197  -1.761319
     6  C   -0.890691   0.562537   0.481251  -0.511762  -1.761319  10.033767
     7  C   -3.896323  -1.695538   1.112238   0.588982  -0.314040  -1.207322
     8  C   -2.714350  -1.564513  -2.462046   0.099582   0.003726  -0.244317
     9  C    1.710787   3.587290   0.028390   0.264860   0.083246  -0.174519
    10  C   -3.774341  -8.871885   2.200033  -1.040815   0.121047   0.568427
    11  O    0.062107   0.079732   0.024465   0.006061   0.000122   0.013905
    12  C   -0.495948  -0.108254   0.051962   0.031123  -0.283505  -0.043381
    13  C   -0.036504  -0.493256   0.150045  -0.174931  -0.052879   0.080491
    14  O   -0.001152   0.297138  -0.252050   0.057391   0.005359  -0.008402
    15  C   -0.067025   0.145283  -0.476956  -3.293853   0.718330  -0.622730
    16  C   -0.048786  -0.073255  -0.187081   0.011488  -0.147124   0.176618
    17  O    0.010164   0.028971   0.081279  -0.098049  -0.081592   0.003997
    18  C    0.132597   0.153866   0.114348   0.433083  -0.297075  -0.173464
    19  O   -0.000827  -0.003556   0.013422   0.064665   0.003313   0.003492
    20  H   -0.039894  -0.019140   0.482116  -0.025423  -0.042963  -0.023578
    21  H   -0.003423  -0.107749   0.402766  -0.032068   0.034309   0.003996
    22  H   -0.022185  -0.036435   0.002173   0.436408  -0.014309  -0.047786
    23  H   -0.000271   0.003618   0.024587  -0.172489   0.499506  -0.052529
    24  H   -0.014848  -0.033455  -0.029107   0.030424   0.461173  -0.065492
    25  H    0.007218  -0.026949  -0.011664   0.023045  -0.049911   0.454310
    26  H    0.036047   0.018383   0.003705   0.002327  -0.076182   0.471416
    27  H   -0.120981   0.007030   0.007849   0.012286  -0.022338  -0.051547
    28  H   -0.015496  -0.031884   0.004881   0.000717  -0.000070  -0.001035
    29  H    0.036884  -0.011131   0.007253  -0.002095  -0.000251   0.001534
    30  H   -0.082205  -0.006477   0.003106   0.026814  -0.007429  -0.066209
    31  H   -0.058505   0.008613   0.008494  -0.009148   0.002976   0.035235
    32  H    0.069216   0.015900   0.001213  -0.002467   0.000951   0.009638
    33  H   -0.018744  -0.077808   0.030756   0.005600  -0.001551   0.002380
    34  H    0.006820   0.089611  -0.000359   0.000295  -0.000105  -0.001268
    35  H   -0.008544  -0.056896   0.002083  -0.000524   0.001283   0.001548
    36  H   -0.014636  -0.085756   0.045214   0.001180  -0.002080   0.001450
    37  H    0.002480  -0.000873  -0.000091   0.088249  -0.013979   0.001969
    38  H   -0.004724   0.011052   0.042270  -0.074256   0.018677  -0.006893
    39  H   -0.008522   0.006470  -0.002653  -0.086746   0.034699   0.018074
    40  H   -0.002023  -0.005635  -0.020263  -0.068591   0.014859   0.004732
    41  H    0.000455   0.006147   0.032415  -0.060241   0.003334   0.004508
    42  H    0.003871  -0.001593  -0.019408   0.073750   0.005593  -0.005226
    43  H    0.000199   0.001550  -0.001336  -0.020152  -0.002029  -0.000621
               7          8          9         10         11         12
     1  C   -3.896323  -2.714350   1.710787  -3.774341   0.062107  -0.495948
     2  C   -1.695538  -1.564513   3.587290  -8.871885   0.079732  -0.108254
     3  C    1.112238  -2.462046   0.028390   2.200033   0.024465   0.051962
     4  C    0.588982   0.099582   0.264860  -1.040815   0.006061   0.031123
     5  C   -0.314040   0.003726   0.083246   0.121047   0.000122  -0.283505
     6  C   -1.207322  -0.244317  -0.174519   0.568427   0.013905  -0.043381
     7  C   11.302413  -0.426026  -0.577075   0.081120  -0.060101   0.352203
     8  C   -0.426026  13.779540  -3.305724   2.067501   0.272401   0.093172
     9  C   -0.577075  -3.305724  12.552654  -7.107733  -0.035047  -0.143424
    10  C    0.081120   2.067501  -7.107733  21.191445  -0.095405   0.124601
    11  O   -0.060101   0.272401  -0.035047  -0.095405   8.212065  -0.059255
    12  C    0.352203   0.093172  -0.143424   0.124601  -0.059255   6.253344
    13  C   -0.095025   0.258734  -0.979104   0.525583  -0.005805   0.007271
    14  O    0.013129   0.065491  -0.055859   0.147248  -0.001386  -0.007349
    15  C    0.295722  -0.154030   0.153304  -0.435216   0.000025  -0.058483
    16  C   -0.066499  -0.029843   0.004217  -0.073307   0.000086  -0.009517
    17  O   -0.004047  -0.000353   0.000271  -0.007911  -0.000001   0.000673
    18  C    0.031607   0.025771  -0.004753  -0.097245  -0.000023  -0.000279
    19  O   -0.000268   0.000059  -0.000252   0.002286   0.000000   0.000115
    20  H    0.013220  -0.005488  -0.000080   0.032641  -0.000041  -0.008662
    21  H   -0.000514   0.008915  -0.003099   0.062830   0.000047   0.000559
    22  H    0.010758  -0.010989   0.001933   0.005575  -0.000021  -0.001753
    23  H    0.019743  -0.000040   0.000270  -0.000470  -0.000002  -0.003840
    24  H    0.012881  -0.000064  -0.000820  -0.006903   0.000001   0.005685
    25  H   -0.046383   0.014218   0.001958  -0.009160   0.000023  -0.000522
    26  H   -0.102503  -0.003885   0.000486   0.003867   0.000101  -0.005487
    27  H    0.504429  -0.006696  -0.011469   0.019705   0.010865  -0.013500
    28  H    0.016985  -0.021708   0.429469  -0.018612  -0.003255   0.000535
    29  H    0.009999  -0.104234   0.451274  -0.063907  -0.001687  -0.000145
    30  H    0.115406  -0.001365  -0.000666  -0.011413  -0.000134   0.401385
    31  H    0.014276  -0.034103   0.003237  -0.002800   0.001445   0.410083
    32  H   -0.159773  -0.005540   0.001018   0.003873   0.000312   0.438335
    33  H   -0.004981  -0.007793   0.000807   0.044933   0.000076   0.000090
    34  H    0.000484  -0.008416  -0.007850  -0.153626   0.000097   0.000198
    35  H    0.007956   0.020472  -0.017023   0.000997  -0.000165   0.000188
    36  H   -0.006173   0.007835  -0.107998   0.180060   0.000042   0.000756
    37  H   -0.000732   0.000135  -0.000037  -0.000740   0.000000   0.000138
    38  H    0.002981  -0.000300  -0.000172   0.001761   0.000000  -0.000376
    39  H    0.001598  -0.000220  -0.000134   0.001820   0.000000   0.000190
    40  H    0.000691  -0.000098  -0.000003   0.000705   0.000000  -0.000264
    41  H    0.000180  -0.000113  -0.000190   0.000553   0.000001   0.000169
    42  H   -0.002331  -0.000204   0.000795  -0.003048   0.000000  -0.000067
    43  H   -0.000019   0.000018   0.000021  -0.000316   0.000000  -0.000006
              13         14         15         16         17         18
     1  C   -0.036504  -0.001152  -0.067025  -0.048786   0.010164   0.132597
     2  C   -0.493256   0.297138   0.145283  -0.073255   0.028971   0.153866
     3  C    0.150045  -0.252050  -0.476956  -0.187081   0.081279   0.114348
     4  C   -0.174931   0.057391  -3.293853   0.011488  -0.098049   0.433083
     5  C   -0.052879   0.005359   0.718330  -0.147124  -0.081592  -0.297075
     6  C    0.080491  -0.008402  -0.622730   0.176618   0.003997  -0.173464
     7  C   -0.095025   0.013129   0.295722  -0.066499  -0.004047   0.031607
     8  C    0.258734   0.065491  -0.154030  -0.029843  -0.000353   0.025771
     9  C   -0.979104  -0.055859   0.153304   0.004217   0.000271  -0.004753
    10  C    0.525583   0.147248  -0.435216  -0.073307  -0.007911  -0.097245
    11  O   -0.005805  -0.001386   0.000025   0.000086  -0.000001  -0.000023
    12  C    0.007271  -0.007349  -0.058483  -0.009517   0.000673  -0.000279
    13  C    6.629387  -0.255485  -0.157949   0.016886   0.003115   0.012535
    14  O   -0.255485   8.011269   0.028396   0.000116  -0.000016  -0.004022
    15  C   -0.157949   0.028396  11.271028  -0.484959   0.282914  -1.087329
    16  C    0.016886   0.000116  -0.484959   7.295249  -0.220154  -0.796720
    17  O    0.003115  -0.000016   0.282914  -0.220154   8.077248  -0.031325
    18  C    0.012535  -0.004022  -1.087329  -0.796720  -0.031325   7.208083
    19  O    0.000525   0.000004  -0.119925  -0.022787   0.012486   0.121411
    20  H   -0.004592   0.000323  -0.009023  -0.008611  -0.000169   0.022732
    21  H   -0.005264   0.005359   0.009512  -0.007079   0.000182  -0.010715
    22  H   -0.001882  -0.000043   0.003328   0.012417   0.002230   0.009356
    23  H   -0.000102  -0.000001   0.036568   0.000792   0.013041  -0.002312
    24  H    0.000569  -0.000045  -0.010953   0.016829  -0.000676   0.003180
    25  H   -0.000729   0.000008  -0.004378  -0.001276  -0.000138   0.004411
    26  H   -0.000356   0.000005   0.002487  -0.001307  -0.000002   0.000062
    27  H    0.002042  -0.000040   0.000408  -0.000089  -0.000008  -0.000012
    28  H   -0.012272  -0.003194   0.000020  -0.000024   0.000000   0.000018
    29  H    0.024058   0.003583   0.000021   0.000024   0.000000  -0.000074
    30  H   -0.000396   0.000055   0.009925   0.000781   0.000029  -0.000227
    31  H   -0.000166   0.000102   0.000866   0.000001   0.000001  -0.000058
    32  H    0.000123  -0.000012  -0.002669   0.000520  -0.000002  -0.000029
    33  H    0.409172  -0.012109  -0.006920   0.001226  -0.000047   0.001521
    34  H    0.457255  -0.005818  -0.000374  -0.000067   0.000000   0.000797
    35  H    0.409763   0.012840   0.001351  -0.000047  -0.000006  -0.001726
    36  H    0.059335   0.245882  -0.004443   0.001626  -0.000003   0.000089
    37  H    0.000142  -0.000002  -0.185497   0.490358  -0.002271  -0.012274
    38  H   -0.000182  -0.000099  -0.002416   0.379147   0.011504  -0.007889
    39  H    0.000056   0.000003   0.025393   0.402807  -0.011518  -0.015521
    40  H   -0.000368   0.000001   0.228966   0.024667   0.235862  -0.130355
    41  H    0.003772  -0.000089  -0.013966   0.002926   0.013093   0.371672
    42  H   -0.001115   0.000058  -0.156465   0.004543  -0.008457   0.491417
    43  H   -0.000048  -0.000002  -0.002717  -0.009574  -0.000961   0.054539
              19         20         21         22         23         24
     1  C   -0.000827  -0.039894  -0.003423  -0.022185  -0.000271  -0.014848
     2  C   -0.003556  -0.019140  -0.107749  -0.036435   0.003618  -0.033455
     3  C    0.013422   0.482116   0.402766   0.002173   0.024587  -0.029107
     4  C    0.064665  -0.025423  -0.032068   0.436408  -0.172489   0.030424
     5  C    0.003313  -0.042963   0.034309  -0.014309   0.499506   0.461173
     6  C    0.003492  -0.023578   0.003996  -0.047786  -0.052529  -0.065492
     7  C   -0.000268   0.013220  -0.000514   0.010758   0.019743   0.012881
     8  C    0.000059  -0.005488   0.008915  -0.010989  -0.000040  -0.000064
     9  C   -0.000252  -0.000080  -0.003099   0.001933   0.000270  -0.000820
    10  C    0.002286   0.032641   0.062830   0.005575  -0.000470  -0.006903
    11  O    0.000000  -0.000041   0.000047  -0.000021  -0.000002   0.000001
    12  C    0.000115  -0.008662   0.000559  -0.001753  -0.003840   0.005685
    13  C    0.000525  -0.004592  -0.005264  -0.001882  -0.000102   0.000569
    14  O    0.000004   0.000323   0.005359  -0.000043  -0.000001  -0.000045
    15  C   -0.119925  -0.009023   0.009512   0.003328   0.036568  -0.010953
    16  C   -0.022787  -0.008611  -0.007079   0.012417   0.000792   0.016829
    17  O    0.012486  -0.000169   0.000182   0.002230   0.013041  -0.000676
    18  C    0.121411   0.022732  -0.010715   0.009356  -0.002312   0.003180
    19  O    8.152351  -0.000171   0.000163  -0.000562  -0.000136  -0.000004
    20  H   -0.000171   0.400120  -0.027311   0.003207   0.000350   0.001455
    21  H    0.000163  -0.027311   0.477079  -0.002403  -0.000210   0.000117
    22  H   -0.000562   0.003207  -0.002403   0.437617  -0.002435   0.003931
    23  H   -0.000136   0.000350  -0.000210  -0.002435   0.479807  -0.030460
    24  H   -0.000004   0.001455   0.000117   0.003931  -0.030460   0.458727
    25  H   -0.000005   0.000193  -0.000054   0.003618  -0.005306   0.004692
    26  H   -0.000002   0.000032   0.000002   0.000246  -0.006742  -0.003255
    27  H    0.000000  -0.000124   0.000007  -0.000151  -0.000054  -0.000009
    28  H    0.000000   0.000049  -0.000035  -0.000001   0.000000   0.000001
    29  H    0.000000  -0.000012   0.000030   0.000000   0.000000   0.000000
    30  H   -0.000001  -0.000880  -0.000063  -0.000047   0.000185  -0.001616
    31  H    0.000000   0.000132  -0.000005   0.000014   0.000001  -0.000076
    32  H    0.000000  -0.000061   0.000003   0.000010  -0.000066   0.000509
    33  H    0.000029   0.000007   0.002667   0.000383   0.000001   0.000003
    34  H   -0.000003  -0.000008  -0.000245  -0.000017   0.000000   0.000000
    35  H    0.000000   0.000002   0.000428   0.000296  -0.000001   0.000001
    36  H    0.000001  -0.000952   0.000818  -0.000014  -0.000001   0.000007
    37  H    0.010372  -0.000002  -0.000251  -0.000225  -0.000061   0.000024
    38  H   -0.000323  -0.000506  -0.000696  -0.000037  -0.000023   0.000020
    39  H   -0.001294   0.000456   0.000053   0.000041   0.000363  -0.001494
    40  H   -0.002815   0.000041  -0.000126   0.000113  -0.000136  -0.000002
    41  H   -0.036669  -0.000216   0.002277   0.000122   0.000012   0.000033
    42  H   -0.044876  -0.000057  -0.000373   0.001807  -0.000009   0.000006
    43  H    0.256669   0.000000   0.000088  -0.000010   0.000004   0.000000
              25         26         27         28         29         30
     1  C    0.007218   0.036047  -0.120981  -0.015496   0.036884  -0.082205
     2  C   -0.026949   0.018383   0.007030  -0.031884  -0.011131  -0.006477
     3  C   -0.011664   0.003705   0.007849   0.004881   0.007253   0.003106
     4  C    0.023045   0.002327   0.012286   0.000717  -0.002095   0.026814
     5  C   -0.049911  -0.076182  -0.022338  -0.000070  -0.000251  -0.007429
     6  C    0.454310   0.471416  -0.051547  -0.001035   0.001534  -0.066209
     7  C   -0.046383  -0.102503   0.504429   0.016985   0.009999   0.115406
     8  C    0.014218  -0.003885  -0.006696  -0.021708  -0.104234  -0.001365
     9  C    0.001958   0.000486  -0.011469   0.429469   0.451274  -0.000666
    10  C   -0.009160   0.003867   0.019705  -0.018612  -0.063907  -0.011413
    11  O    0.000023   0.000101   0.010865  -0.003255  -0.001687  -0.000134
    12  C   -0.000522  -0.005487  -0.013500   0.000535  -0.000145   0.401385
    13  C   -0.000729  -0.000356   0.002042  -0.012272   0.024058  -0.000396
    14  O    0.000008   0.000005  -0.000040  -0.003194   0.003583   0.000055
    15  C   -0.004378   0.002487   0.000408   0.000020   0.000021   0.009925
    16  C   -0.001276  -0.001307  -0.000089  -0.000024   0.000024   0.000781
    17  O   -0.000138  -0.000002  -0.000008   0.000000   0.000000   0.000029
    18  C    0.004411   0.000062  -0.000012   0.000018  -0.000074  -0.000227
    19  O   -0.000005  -0.000002   0.000000   0.000000   0.000000  -0.000001
    20  H    0.000193   0.000032  -0.000124   0.000049  -0.000012  -0.000880
    21  H   -0.000054   0.000002   0.000007  -0.000035   0.000030  -0.000063
    22  H    0.003618   0.000246  -0.000151  -0.000001   0.000000  -0.000047
    23  H   -0.005306  -0.006742  -0.000054   0.000000   0.000000   0.000185
    24  H    0.004692  -0.003255  -0.000009   0.000001   0.000000  -0.001616
    25  H    0.473767  -0.027153  -0.006522   0.000004  -0.000006  -0.000101
    26  H   -0.027153   0.489160  -0.004959   0.000000  -0.000002   0.000185
    27  H   -0.006522  -0.004959   0.484374  -0.000022   0.000022   0.005264
    28  H    0.000004   0.000000  -0.000022   0.406377  -0.015369  -0.000006
    29  H   -0.000006  -0.000002   0.000022  -0.015369   0.420296   0.000001
    30  H   -0.000101   0.000185   0.005264  -0.000006   0.000001   0.475870
    31  H   -0.000278  -0.000176  -0.007522   0.000042  -0.000005  -0.028300
    32  H    0.000237   0.003333  -0.002868  -0.000003   0.000001  -0.026874
    33  H   -0.000011  -0.000001  -0.000001  -0.000247   0.000393  -0.000001
    34  H    0.000003   0.000000  -0.000002   0.000293   0.000733   0.000000
    35  H   -0.000001   0.000000  -0.000008   0.000107  -0.000079  -0.000002
    36  H   -0.000001  -0.000001   0.000012   0.000334   0.000189  -0.000004
    37  H    0.000002  -0.000001   0.000000   0.000000   0.000000  -0.000003
    38  H    0.000007  -0.000002   0.000000   0.000000   0.000000  -0.000033
    39  H   -0.000031   0.000002  -0.000001   0.000000   0.000000   0.000026
    40  H   -0.000013  -0.000007   0.000000   0.000000   0.000000   0.000001
    41  H   -0.000009  -0.000002   0.000000   0.000000   0.000000   0.000000
    42  H    0.000017   0.000002   0.000001   0.000000   0.000000   0.000001
    43  H    0.000000   0.000000   0.000000   0.000000   0.000000   0.000000
              31         32         33         34         35         36
     1  C   -0.058505   0.069216  -0.018744   0.006820  -0.008544  -0.014636
     2  C    0.008613   0.015900  -0.077808   0.089611  -0.056896  -0.085756
     3  C    0.008494   0.001213   0.030756  -0.000359   0.002083   0.045214
     4  C   -0.009148  -0.002467   0.005600   0.000295  -0.000524   0.001180
     5  C    0.002976   0.000951  -0.001551  -0.000105   0.001283  -0.002080
     6  C    0.035235   0.009638   0.002380  -0.001268   0.001548   0.001450
     7  C    0.014276  -0.159773  -0.004981   0.000484   0.007956  -0.006173
     8  C   -0.034103  -0.005540  -0.007793  -0.008416   0.020472   0.007835
     9  C    0.003237   0.001018   0.000807  -0.007850  -0.017023  -0.107998
    10  C   -0.002800   0.003873   0.044933  -0.153626   0.000997   0.180060
    11  O    0.001445   0.000312   0.000076   0.000097  -0.000165   0.000042
    12  C    0.410083   0.438335   0.000090   0.000198   0.000188   0.000756
    13  C   -0.000166   0.000123   0.409172   0.457255   0.409763   0.059335
    14  O    0.000102  -0.000012  -0.012109  -0.005818   0.012840   0.245882
    15  C    0.000866  -0.002669  -0.006920  -0.000374   0.001351  -0.004443
    16  C    0.000001   0.000520   0.001226  -0.000067  -0.000047   0.001626
    17  O    0.000001  -0.000002  -0.000047   0.000000  -0.000006  -0.000003
    18  C   -0.000058  -0.000029   0.001521   0.000797  -0.001726   0.000089
    19  O    0.000000   0.000000   0.000029  -0.000003   0.000000   0.000001
    20  H    0.000132  -0.000061   0.000007  -0.000008   0.000002  -0.000952
    21  H   -0.000005   0.000003   0.002667  -0.000245   0.000428   0.000818
    22  H    0.000014   0.000010   0.000383  -0.000017   0.000296  -0.000014
    23  H    0.000001  -0.000066   0.000001   0.000000  -0.000001  -0.000001
    24  H   -0.000076   0.000509   0.000003   0.000000   0.000001   0.000007
    25  H   -0.000278   0.000237  -0.000011   0.000003  -0.000001  -0.000001
    26  H   -0.000176   0.003333  -0.000001   0.000000   0.000000  -0.000001
    27  H   -0.007522  -0.002868  -0.000001  -0.000002  -0.000008   0.000012
    28  H    0.000042  -0.000003  -0.000247   0.000293   0.000107   0.000334
    29  H   -0.000005   0.000001   0.000393   0.000733  -0.000079   0.000189
    30  H   -0.028300  -0.026874  -0.000001   0.000000  -0.000002  -0.000004
    31  H    0.488745  -0.021457   0.000000   0.000000  -0.000001  -0.000014
    32  H   -0.021457   0.487693   0.000000   0.000000   0.000000   0.000004
    33  H    0.000000   0.000000   0.466341  -0.026678  -0.020063   0.000400
    34  H    0.000000   0.000000  -0.026678   0.460194  -0.021664   0.000464
    35  H   -0.000001   0.000000  -0.020063  -0.021664   0.463094  -0.000091
    36  H   -0.000014   0.000004   0.000400   0.000464  -0.000091   0.385986
    37  H    0.000000   0.000000  -0.000002   0.000000   0.000000  -0.000001
    38  H    0.000000   0.000000   0.000008   0.000000   0.000000   0.000023
    39  H    0.000000  -0.000004   0.000000   0.000000   0.000000  -0.000002
    40  H    0.000000   0.000000   0.000008   0.000000   0.000001   0.000000
    41  H    0.000000   0.000000  -0.000478  -0.000009   0.000003   0.000014
    42  H    0.000000   0.000000   0.000649  -0.000001   0.000038   0.000002
    43  H    0.000000   0.000000   0.000007   0.000000  -0.000001   0.000000
              37         38         39         40         41         42
     1  C    0.002480  -0.004724  -0.008522  -0.002023   0.000455   0.003871
     2  C   -0.000873   0.011052   0.006470  -0.005635   0.006147  -0.001593
     3  C   -0.000091   0.042270  -0.002653  -0.020263   0.032415  -0.019408
     4  C    0.088249  -0.074256  -0.086746  -0.068591  -0.060241   0.073750
     5  C   -0.013979   0.018677   0.034699   0.014859   0.003334   0.005593
     6  C    0.001969  -0.006893   0.018074   0.004732   0.004508  -0.005226
     7  C   -0.000732   0.002981   0.001598   0.000691   0.000180  -0.002331
     8  C    0.000135  -0.000300  -0.000220  -0.000098  -0.000113  -0.000204
     9  C   -0.000037  -0.000172  -0.000134  -0.000003  -0.000190   0.000795
    10  C   -0.000740   0.001761   0.001820   0.000705   0.000553  -0.003048
    11  O    0.000000   0.000000   0.000000   0.000000   0.000001   0.000000
    12  C    0.000138  -0.000376   0.000190  -0.000264   0.000169  -0.000067
    13  C    0.000142  -0.000182   0.000056  -0.000368   0.003772  -0.001115
    14  O   -0.000002  -0.000099   0.000003   0.000001  -0.000089   0.000058
    15  C   -0.185497  -0.002416   0.025393   0.228966  -0.013966  -0.156465
    16  C    0.490358   0.379147   0.402807   0.024667   0.002926   0.004543
    17  O   -0.002271   0.011504  -0.011518   0.235862   0.013093  -0.008457
    18  C   -0.012274  -0.007889  -0.015521  -0.130355   0.371672   0.491417
    19  O    0.010372  -0.000323  -0.001294  -0.002815  -0.036669  -0.044876
    20  H   -0.000002  -0.000506   0.000456   0.000041  -0.000216  -0.000057
    21  H   -0.000251  -0.000696   0.000053  -0.000126   0.002277  -0.000373
    22  H   -0.000225  -0.000037   0.000041   0.000113   0.000122   0.001807
    23  H   -0.000061  -0.000023   0.000363  -0.000136   0.000012  -0.000009
    24  H    0.000024   0.000020  -0.001494  -0.000002   0.000033   0.000006
    25  H    0.000002   0.000007  -0.000031  -0.000013  -0.000009   0.000017
    26  H   -0.000001  -0.000002   0.000002  -0.000007  -0.000002   0.000002
    27  H    0.000000   0.000000  -0.000001   0.000000   0.000000   0.000001
    28  H    0.000000   0.000000   0.000000   0.000000   0.000000   0.000000
    29  H    0.000000   0.000000   0.000000   0.000000   0.000000   0.000000
    30  H   -0.000003  -0.000033   0.000026   0.000001   0.000000   0.000001
    31  H    0.000000   0.000000   0.000000   0.000000   0.000000   0.000000
    32  H    0.000000   0.000000  -0.000004   0.000000   0.000000   0.000000
    33  H   -0.000002   0.000008   0.000000   0.000008  -0.000478   0.000649
    34  H    0.000000   0.000000   0.000000   0.000000  -0.000009  -0.000001
    35  H    0.000000   0.000000   0.000000   0.000001   0.000003   0.000038
    36  H   -0.000001   0.000023  -0.000002   0.000000   0.000014   0.000002
    37  H    0.470163  -0.022163  -0.023209  -0.001756   0.000959   0.000046
    38  H   -0.022163   0.474669  -0.021225  -0.000313   0.000800   0.000083
    39  H   -0.023209  -0.021225   0.468429   0.000475   0.000167  -0.000297
    40  H   -0.001756  -0.000313   0.000475   0.431547  -0.001126   0.000958
    41  H    0.000959   0.000800   0.000167  -0.001126   0.496972  -0.036984
    42  H    0.000046   0.000083  -0.000297   0.000958  -0.036984   0.480411
    43  H    0.000107  -0.000050  -0.000058  -0.002260  -0.001595  -0.003626
              43
     1  C    0.000199
     2  C    0.001550
     3  C   -0.001336
     4  C   -0.020152
     5  C   -0.002029
     6  C   -0.000621
     7  C   -0.000019
     8  C    0.000018
     9  C    0.000021
    10  C   -0.000316
    11  O    0.000000
    12  C   -0.000006
    13  C   -0.000048
    14  O   -0.000002
    15  C   -0.002717
    16  C   -0.009574
    17  O   -0.000961
    18  C    0.054539
    19  O    0.256669
    20  H    0.000000
    21  H    0.000088
    22  H   -0.000010
    23  H    0.000004
    24  H    0.000000
    25  H    0.000000
    26  H    0.000000
    27  H    0.000000
    28  H    0.000000
    29  H    0.000000
    30  H    0.000000
    31  H    0.000000
    32  H    0.000000
    33  H    0.000007
    34  H    0.000000
    35  H   -0.000001
    36  H    0.000000
    37  H    0.000107
    38  H   -0.000050
    39  H   -0.000058
    40  H   -0.002260
    41  H   -0.001595
    42  H   -0.003626
    43  H    0.405056
 Mulliken charges:
               1
     1  C    0.517451
     2  C    0.215400
     3  C   -0.932785
     4  C    0.215541
     5  C   -0.384688
     6  C   -0.975182
     7  C    0.156669
     8  C    0.394887
     9  C   -0.743256
    10  C    0.386241
    11  O   -0.421649
    12  C   -0.928756
    13  C   -0.772450
    14  O   -0.286585
    15  C    0.144428
    16  C   -0.655216
    17  O   -0.309348
    18  C   -0.519666
    19  O   -0.406887
    20  H    0.260888
    21  H    0.189475
    22  H    0.205720
    23  H    0.198846
    24  H    0.199011
    25  H    0.202868
    26  H    0.200177
    27  H    0.194631
    28  H    0.263399
    29  H    0.242699
    30  H    0.195417
    31  H    0.188350
    32  H    0.188936
    33  H    0.209974
    34  H    0.209266
    35  H    0.204391
    36  H    0.290445
    37  H    0.199029
    38  H    0.199678
    39  H    0.211808
    40  H    0.292530
    41  H    0.211104
    42  H    0.220089
    43  H    0.327121
 Sum of Mulliken charges =   0.00000
 Mulliken charges with hydrogens summed into heavy atoms:
               1
     1  C    0.517451
     2  C    0.215400
     3  C   -0.482421
     4  C    0.421260
     5  C    0.013168
     6  C   -0.572137
     7  C    0.351299
     8  C    0.394887
     9  C   -0.237157
    10  C    0.386241
    11  O   -0.421649
    12  C   -0.356053
    13  C   -0.148819
    14  O    0.003861
    15  C    0.144428
    16  C   -0.044702
    17  O   -0.016818
    18  C   -0.088473
    19  O   -0.079766
 Electronic spatial extent (au):  <R**2>=           5684.7005
 Charge=              0.0000 electrons
 Dipole moment (field-independent basis, Debye):
    X=              3.5890    Y=             -3.8792    Z=              1.7671  Tot=              5.5724
 Quadrupole moment (field-independent basis, Debye-Ang):
   XX=           -142.7748   YY=           -116.2322   ZZ=           -111.8060
   XY=             -3.3902   XZ=            -11.0737   YZ=              9.6907
 Traceless Quadrupole moment (field-independent basis, Debye-Ang):
   XX=            -19.1705   YY=              7.3721   ZZ=             11.7984
   XY=             -3.3902   XZ=            -11.0737   YZ=              9.6907
 Octapole moment (field-independent basis, Debye-Ang**2):
  XXX=            146.5244  YYY=              2.8311  ZZZ=             11.4629  XYY=             23.7181
  XXY=            -95.5471  XXZ=             13.6428  XZZ=              3.8229  YZZ=            -16.6258
  YYZ=            -20.4110  XYZ=             15.5778
 Hexadecapole moment (field-independent basis, Debye-Ang**3):
 XXXX=          -5321.9516 YYYY=          -2111.0430 ZZZZ=           -578.9346 XXXY=             14.0424
 XXXZ=           -346.0444 YYYX=           -115.9714 YYYZ=             62.5004 ZZZX=            -48.0286
 ZZZY=            -24.0552 XXYY=          -1048.8134 XXZZ=           -853.9400 YYZZ=           -449.7646
 XXYZ=            113.9312 YYXZ=            -18.3264 ZZXY=             -2.6816
 N-N= 1.592161087530D+03 E-N=-5.253344773581D+03  KE= 8.827935065113D+02
 1\1\GINC-SNODE28\SP\RmPW1PW91\6-311+G(d,p)\C15H24O4\ROOT\25-Jan-2024\0
 \\# nmr=giao mpw1pw91/6-311+g(d,p) scrf(smd,solvent=methanol,read) gue
 ss=read geom=check\\NMR calculation\\0,1\C,0,-1.8680670493,0.547353617
 5,-0.1353449228\C,0,-1.0323773288,-0.4647989865,0.2018395891\C,0,0.398
 3987194,-0.386753953,0.6573869438\C,0,1.3388377884,0.4769126117,-0.219
 0935593\C,0,1.0127700889,1.9830370219,-0.1232200855\C,0,-0.2718691685,
 2.4222146588,-0.8455591739\C,0,-1.6222327508,2.0337397598,-0.209811833
 \C,0,-3.2110524565,-0.0009443821,-0.3994390315\C,0,-3.2047494389,-1.48
 85593808,-0.0997829578\C,0,-1.7148635099,-1.8361939467,0.1089495226\O,
 0,-4.1900268978,0.641250809,-0.781487213\C,0,-1.8498215016,2.693194362
 4,1.1668080114\C,0,-1.1501838498,-2.6691154261,-1.0459894772\O,0,-1.47
 37399407,-2.6166494881,1.2908285298\C,0,2.8395554791,0.1965062152,0.09
 28890479\C,0,3.2534816372,0.5763211085,1.5223509512\O,0,3.5940411145,0
 .9926976303,-0.8458219724\C,0,3.2072742971,-1.2714444597,-0.2020702307
 \O,0,4.6420959316,-1.356947397,-0.2022794496\H,0,0.4045304459,0.013808
 5918,1.6815929488\H,0,0.7789199335,-1.407760312,0.7402212225\H,0,1.201
 219131,0.1736664882,-1.2670160122\H,0,1.8428414068,2.5407782337,-0.569
 0405713\H,0,0.9709671264,2.2857699154,0.9312239149\H,0,-0.2465411048,2
 .0414657824,-1.8763794894\H,0,-0.2582657896,3.5178915595,-0.924850589\
 H,0,-2.4009530229,2.4308406679,-0.8752314996\H,0,-3.7692773509,-1.6650
 590016,0.824479261\H,0,-3.6946096118,-2.0564498721,-0.8974337928\H,0,-
 1.149730598,2.3214202667,1.9231540839\H,0,-2.866068637,2.493857528,1.5
 266153874\H,0,-1.7254696182,3.7809193798,1.0958041036\H,0,-0.072724132
 3,-2.8280267824,-0.9317170069\H,0,-1.6404214484,-3.6491010794,-1.06276
 38158\H,0,-1.3298967742,-2.173294215,-2.0049884662\H,0,-1.816025354,-2
 .1192769467,2.0538101725\H,0,4.3156850127,0.3566343182,1.6762977171\H,
 0,2.6841279553,0.0160404159,2.2726124271\H,0,3.1031119273,1.6452837895
 ,1.7020414563\H,0,4.4642590473,0.5516269856,-0.8958138414\H,0,2.797212
 3803,-1.9545757689,0.550847116\H,0,2.8134349028,-1.5543612636,-1.18623
 6766\H,0,4.8968030092,-2.0990190557,-0.7735806496\\Version=ES64L-G09Re
 vD.01\State=1-A\HF=-887.0184479\RMSD=7.569e-09\Dipole=1.3993505,-1.531
 2038,0.709731\Quadrupole=-13.9510642,5.3816102,8.569454,-2.5885498,-8.
 6575405,7.1371993\PG=C01 [X(C15H24O4)]\\@


 Statistics are no substitute for judgment.
                            -- Henry Clay
 Job cpu time:       0 days  1 hours 14 minutes 29.7 seconds.
 File lengths (MBytes):  RWF=    324 Int=      0 D2E=      0 Chk=    483 Scr=      1
 Normal termination of Gaussian 09 at Thu Jan 25 10:03:10 2024.
