# Supplementary material for: New patchoulol- and guaiane-type sesquiterpenoids from Sanguisorba officinalis with anti-melanogenic activity
Source: Nat Prod Bioprospect. 2026 May 12;16(1):63. doi: 10.1007/s13659-026-00616-0 (PMC13161421; doi:10.1007/s13659-026-00616-0)
Supplement: Supplementary file 2 — Additional file 2. It includes the calculated NMR data of compound 11. [file 13659_2026_616_MOESM2_ESM.zip › New folder/11S-nmr-50.log]

 Entering Gaussian System, Link 0=/gpfs/home/zhengshan/software/Gaussian/g09/g09
 Input=DY-202A-7R_50-2.gjf
 Output=DY-202A-7R_50-2.log
 Initial command:
 /gpfs/home/zhengshan/software/Gaussian/g09/l1.exe "/gpfs/home/zhengshan/software/Gaussian/g09/scratch/zhengshan/%J/Gau-220710.inp" -scrdir="/gpfs/home/zhengshan/software/Gaussian/g09/scratch/zhengshan/%J/"
 Entering Link 1 = /gpfs/home/zhengshan/software/Gaussian/g09/l1.exe PID=    220711.
  
 Copyright (c) 1988,1990,1992,1993,1995,1998,2003,2009,2013,
            Gaussian, Inc.  All Rights Reserved.
  
 This is part of the Gaussian(R) 09 program.  It is based on
 the Gaussian(R) 03 system (copyright 2003, Gaussian, Inc.),
 the Gaussian(R) 98 system (copyright 1998, Gaussian, Inc.),
 the Gaussian(R) 94 system (copyright 1995, Gaussian, Inc.),
 the Gaussian 92(TM) system (copyright 1992, Gaussian, Inc.),
 the Gaussian 90(TM) system (copyright 1990, Gaussian, Inc.),
 the Gaussian 88(TM) system (copyright 1988, Gaussian, Inc.),
 the Gaussian 86(TM) system (copyright 1986, Carnegie Mellon
 University), and the Gaussian 82(TM) system (copyright 1983,
 Carnegie Mellon University). Gaussian is a federally registered
 trademark of Gaussian, Inc.
  
 This software contains proprietary and confidential information,
 including trade secrets, belonging to Gaussian, Inc.
  
 This software is provided under written license and may be
 used, copied, transmitted, or stored only in accord with that
 written license.
  
 The following legend is applicable only to US Government
 contracts under FAR:
  
                    RESTRICTED RIGHTS LEGEND
  
 Use, reproduction and disclosure by the US Government is
 subject to restrictions as set forth in subparagraphs (a)
 and (c) of the Commercial Computer Software - Restricted
 Rights clause in FAR 52.227-19.
  
 Gaussian, Inc.
 340 Quinnipiac St., Bldg. 40, Wallingford CT 06492
  
  
 ---------------------------------------------------------------
 Warning -- This program may not be used in any manner that
 competes with the business of Gaussian, Inc. or will provide
 assistance to any competitor of Gaussian, Inc.  The licensee
 of this program is prohibited from giving any competitor of
 Gaussian, Inc. access to this program.  By using this program,
 the user acknowledges that Gaussian, Inc. is engaged in the
 business of creating and licensing software in the field of
 computational chemistry and represents and warrants to the
 licensee that it is not a competitor of Gaussian, Inc. and that
 it will not use this program in any manner prohibited above.
 ---------------------------------------------------------------
  

 Cite this work as:
 Gaussian 09, Revision D.01,
 M. J. Frisch, G. W. Trucks, H. B. Schlegel, G. E. Scuseria, 
 M. A. Robb, J. R. Cheeseman, G. Scalmani, V. Barone, B. Mennucci, 
 G. A. Petersson, H. Nakatsuji, M. Caricato, X. Li, H. P. Hratchian, 
 A. F. Izmaylov, J. Bloino, G. Zheng, J. L. Sonnenberg, M. Hada, 
 M. Ehara, K. Toyota, R. Fukuda, J. Hasegawa, M. Ishida, T. Nakajima, 
 Y. Honda, O. Kitao, H. Nakai, T. Vreven, J. A. Montgomery, Jr., 
 J. E. Peralta, F. Ogliaro, M. Bearpark, J. J. Heyd, E. Brothers, 
 K. N. Kudin, V. N. Staroverov, T. Keith, R. Kobayashi, J. Normand, 
 K. Raghavachari, A. Rendell, J. C. Burant, S. S. Iyengar, J. Tomasi, 
 M. Cossi, N. Rega, J. M. Millam, M. Klene, J. E. Knox, J. B. Cross, 
 V. Bakken, C. Adamo, J. Jaramillo, R. Gomperts, R. E. Stratmann, 
 O. Yazyev, A. J. Austin, R. Cammi, C. Pomelli, J. W. Ochterski, 
 R. L. Martin, K. Morokuma, V. G. Zakrzewski, G. A. Voth, 
 P. Salvador, J. J. Dannenberg, S. Dapprich, A. D. Daniels, 
 O. Farkas, J. B. Foresman, J. V. Ortiz, J. Cioslowski, 
 and D. J. Fox, Gaussian, Inc., Wallingford CT, 2013.
 
 ******************************************
 Gaussian 09:  ES64L-G09RevD.01 24-Apr-2013
                25-Jan-2024 
 ******************************************
 %chk=DY-202A-7R_50.chk
 %mem=16GB
 %nprocshared=4
 Will use up to    4 processors via shared memory.
 ----------------------------------------------------------------------
 # nmr=giao mpw1pw91/6-311+g(d,p) scrf(smd,solvent=methanol,read) guess
 =read geom=check
 ----------------------------------------------------------------------
 1/29=2,38=1,40=2/1;
 2/12=2,40=1/2;
 3/5=4,6=6,7=111,11=2,14=-4,16=1,25=1,30=1,70=32203,72=3,74=-7,116=-2/1,2,8,3;
 4/5=1/1;
 5/5=2,38=6,53=3/2;
 8/6=1,10=90,11=11/1;
 10/13=100,45=16/2;
 6/7=2,8=2,9=2,10=2,28=1/1;
 99/9=1/99;
 ---------------
 NMR calculation
 ---------------
 Structure from the checkpoint file:  "DY-202A-7R_50.chk"
 Charge =  0 Multiplicity = 1
 Redundant internal coordinates found in file.
 C,0,1.6850601703,0.5901161135,0.1750368895
 C,0,0.912982366,-0.4296067115,0.6289104209
 C,0,-0.249367466,-0.3464350497,1.5805192155
 C,0,-1.4518866781,0.5205654081,1.1167799502
 C,0,-1.0120697193,1.9320494621,0.6365539663
 C,0,0.301463831,2.468531473,1.2426196368
 C,0,1.5739639698,2.0776647553,0.4500915798
 C,0,2.7699668827,0.0210327704,-0.6504864219
 C,0,2.4468439029,-1.4339505524,-0.9361870182
 C,0,1.3669346885,-1.7961648281,0.1070199101
 O,0,3.787243406,0.603693359,-1.0300312287
 C,0,1.6600519774,2.8947828137,-0.8593106469
 C,0,1.9399817643,-2.6793556012,1.2216254722
 O,0,0.2596345013,-2.5205736693,-0.4469929676
 C,0,-2.3623497585,-0.2048937641,0.0836028167
 C,0,-2.9259153927,-1.5283798942,0.6250192324
 O,0,-1.567248247,-0.4781201455,-1.0985379748
 C,0,-3.5268844736,0.7048799832,-0.3685018196
 O,0,-4.2114716036,0.1435421206,-1.4963255967
 H,0,-0.5941244813,-1.3530134055,1.8239701771
 H,0,0.1151692458,0.0732927747,2.5249269546
 H,0,-2.0758274513,0.6472825826,2.011375989
 H,0,-1.8191461795,2.6382783263,0.8615212653
 H,0,-0.9144151038,1.9232087172,-0.4543474622
 H,0,0.3951455702,2.1644925557,2.2916080698
 H,0,0.2598016045,3.5647465448,1.257558306
 H,0,2.4485375987,2.3662884719,1.0537588525
 H,0,2.0230337045,-1.5032163631,-1.9458698953
 H,0,3.3432922303,-2.0610117961,-0.9038532313
 H,0,0.8363987583,2.6560441296,-1.5421465853
 H,0,2.5970584119,2.7051457323,-1.3882817431
 H,0,1.6098167941,3.9666493046,-0.6332524253
 H,0,1.2089984051,-2.8299396164,2.0229754017
 H,0,2.2001407162,-3.6608811347,0.8084814526
 H,0,2.8437408536,-2.2345531493,1.6515211102
 H,0,-0.3510878501,-1.8683209966,-0.8609363018
 H,0,-3.6434237091,-1.9581482258,-0.0836347665
 H,0,-3.4410764032,-1.3790747998,1.5810117276
 H,0,-2.135849249,-2.2697764399,0.7625867033
 H,0,-2.2128513841,-0.6706099639,-1.8062250898
 H,0,-4.2184476829,0.8857035417,0.4639235012
 H,0,-3.1471141311,1.6655425754,-0.7193275058
 H,0,-4.806304389,-0.5549074087,-1.1768499202
 Recover connectivity data from disk.
                          Input orientation:                          
 ---------------------------------------------------------------------
 Center     Atomic      Atomic             Coordinates (Angstroms)
 Number     Number       Type             X           Y           Z
 ---------------------------------------------------------------------
      1          6           0        1.685060    0.590116    0.175037
      2          6           0        0.912982   -0.429607    0.628910
      3          6           0       -0.249367   -0.346435    1.580519
      4          6           0       -1.451887    0.520565    1.116780
      5          6           0       -1.012070    1.932049    0.636554
      6          6           0        0.301464    2.468531    1.242620
      7          6           0        1.573964    2.077665    0.450092
      8          6           0        2.769967    0.021033   -0.650486
      9          6           0        2.446844   -1.433951   -0.936187
     10          6           0        1.366935   -1.796165    0.107020
     11          8           0        3.787243    0.603693   -1.030031
     12          6           0        1.660052    2.894783   -0.859311
     13          6           0        1.939982   -2.679356    1.221625
     14          8           0        0.259635   -2.520574   -0.446993
     15          6           0       -2.362350   -0.204894    0.083603
     16          6           0       -2.925915   -1.528380    0.625019
     17          8           0       -1.567248   -0.478120   -1.098538
     18          6           0       -3.526884    0.704880   -0.368502
     19          8           0       -4.211472    0.143542   -1.496326
     20          1           0       -0.594124   -1.353013    1.823970
     21          1           0        0.115169    0.073293    2.524927
     22          1           0       -2.075827    0.647283    2.011376
     23          1           0       -1.819146    2.638278    0.861521
     24          1           0       -0.914415    1.923209   -0.454347
     25          1           0        0.395146    2.164493    2.291608
     26          1           0        0.259802    3.564747    1.257558
     27          1           0        2.448538    2.366288    1.053759
     28          1           0        2.023034   -1.503216   -1.945870
     29          1           0        3.343292   -2.061012   -0.903853
     30          1           0        0.836399    2.656044   -1.542147
     31          1           0        2.597058    2.705146   -1.388282
     32          1           0        1.609817    3.966649   -0.633252
     33          1           0        1.208998   -2.829940    2.022975
     34          1           0        2.200141   -3.660881    0.808481
     35          1           0        2.843741   -2.234553    1.651521
     36          1           0       -0.351088   -1.868321   -0.860936
     37          1           0       -3.643424   -1.958148   -0.083635
     38          1           0       -3.441076   -1.379075    1.581012
     39          1           0       -2.135849   -2.269776    0.762587
     40          1           0       -2.212851   -0.670610   -1.806225
     41          1           0       -4.218448    0.885704    0.463924
     42          1           0       -3.147114    1.665543   -0.719328
     43          1           0       -4.806304   -0.554907   -1.176850
 ---------------------------------------------------------------------
                    Distance matrix (angstroms):
                    1          2          3          4          5
     1  C    0.000000
     2  C    1.357181   0.000000
     3  C    2.567980   1.504505   0.000000
     4  C    3.275996   2.594889   1.553318   0.000000
     5  C    3.047670   3.046851   2.581526   1.554459   0.000000
     6  C    2.565641   3.024863   2.888188   2.623861   1.542887
     7  C    1.516838   2.599093   3.237076   3.467680   2.596833
     8  C    1.477284   2.299636   3.772108   4.603999   4.428573
     9  C    2.431456   2.410595   3.845264   4.820260   5.076175
    10  C    2.408354   1.531641   2.623995   3.785843   4.454172
    11  O    2.423128   3.475798   4.900198   5.662525   5.251232
    12  C    2.526260   3.718129   4.483765   4.384747   3.210094
    13  C    3.442351   2.543110   3.219406   4.664253   5.506539
    14  O    3.477808   2.440609   3.016085   3.824032   4.755750
    15  C    4.125764   3.328011   2.593354   1.556499   2.587574
    16  C    5.094272   3.993051   3.077967   2.571530   3.954429
    17  O    3.652483   3.022908   2.988561   2.432759   3.021206
    18  C    5.241467   4.689809   3.955511   2.558447   2.973277
    19  O    6.145077   5.577200   5.040369   3.819133   4.240767
    20  H    3.418979   2.133593   1.091479   2.178571   3.517993
    21  H    2.872916   2.117615   1.095885   2.153740   2.879513
    22  H    4.185652   3.464662   2.123457   1.098026   2.161560
    23  H    4.116514   4.114675   3.448141   2.164427   1.095784
    24  H    2.988400   3.169948   3.119977   2.173643   1.095299
    25  H    2.936395   3.124431   2.688085   2.737562   2.184832
    26  H    3.471547   4.095937   3.957385   3.495245   2.160788
    27  H    2.123638   3.217989   3.861999   4.315550   3.512610
    28  H    2.999085   3.002390   4.351709   5.054759   5.261351
    29  H    3.307902   3.304127   4.692450   5.808721   6.106273
    30  H    2.817269   3.773671   4.465961   4.106873   2.947497
    31  H    2.783713   4.090458   5.121334   5.238481   4.209922
    32  H    3.472747   4.626629   5.192307   4.930734   3.553350
    33  H    3.916413   2.791530   2.913828   4.373486   5.434321
    34  H    4.328688   3.482837   4.193052   5.560292   6.452033
    35  H    3.391357   2.833971   3.624548   5.131183   5.766976
    36  H    3.356047   2.426400   2.878748   3.290881   4.137897
    37  H    5.912132   4.858497   4.109336   3.519638   4.751456
    38  H    5.668488   4.556952   3.354601   2.789448   4.213742
    39  H    4.808695   3.563631   2.815505   2.894696   4.351334
    40  H    4.550664   3.969736   3.928154   3.246833   3.766017
    41  H    5.917958   5.299890   4.303318   2.865904   3.377203
    42  H    5.030541   4.763589   4.211209   2.748829   2.543198
    43  H    6.728781   5.998893   5.330311   4.203510   4.885653
                    6          7          8          9         10
     6  C    0.000000
     7  C    1.549237   0.000000
     8  C    3.958233   2.621341   0.000000
     9  C    4.957743   3.874936   1.517567   0.000000
    10  C    4.540094   3.894498   2.417545   1.544566   0.000000
    11  O    4.559959   3.043347   1.232233   2.440793   3.593063
    12  C    2.538811   1.545842   3.087711   4.400328   4.798406
    13  C    5.402400   4.833061   3.389067   2.542459   1.533217
    14  O    5.267610   4.865801   3.578120   2.490772   1.434508
    15  C    3.947965   4.564970   5.189470   5.067435   4.054658
    16  C    5.174235   5.769148   6.039095   5.595786   4.332274
    17  O    4.201888   4.335609   4.388774   4.129516   3.435119
    18  C    4.512475   5.345399   6.340150   6.370423   5.516413
    19  O    5.768360   6.403174   7.033558   6.865523   6.119787
    20  H    3.967903   4.284589   4.396368   4.107616   2.643871
    21  H    2.723268   3.232728   4.139315   4.437094   3.302736
    22  H    3.091836   4.219547   5.564119   5.785691   4.631373
    23  H    2.161258   3.463634   5.495098   6.165507   5.512229
    24  H    2.157646   2.652150   4.151074   4.775013   4.399253
    25  H    1.096172   2.188226   4.346276   5.251373   4.626403
    26  H    1.097108   2.142531   4.743361   5.880701   5.593644
    27  H    2.157788   1.101180   2.916846   4.289721   4.403657
    28  H    5.376342   4.331859   2.135243   1.097211   2.175004
    29  H    5.863176   4.700248   2.174352   1.094473   2.235620
    30  H    2.841872   2.201713   3.387776   4.437204   4.777382
    31  H    3.499626   2.195466   2.789032   4.166422   4.900095
    32  H    2.734052   2.177885   4.112680   5.473469   5.815240
    33  H    5.431977   5.166405   4.208570   3.498241   2.182778
    34  H    6.431419   5.783723   4.001222   2.839710   2.159502
    35  H    5.361845   4.653062   3.223717   2.737650   2.181427
    36  H    4.864058   4.582076   3.654440   2.832448   1.973258
    37  H    6.075902   6.617687   6.735730   6.171952   5.016600
    38  H    5.378214   6.195051   6.746625   6.403664   5.046146
    39  H    5.349999   5.723689   5.595678   4.958378   3.594937
    40  H    5.046924   5.194608   5.161645   4.801293   4.212155
    41  H    4.851939   5.913797   7.129341   7.194944   6.206150
    42  H    4.048051   4.881185   6.141742   6.398926   5.748296
    43  H    6.409705   7.091206   7.616341   7.310184   6.426346
                   11         12         13         14         15
    11  O    0.000000
    12  C    3.131003   0.000000
    13  C    4.388706   5.956482   0.000000
    14  O    4.748158   5.608677   2.373408   0.000000
    15  C    6.301705   5.164959   5.091966   3.538178   0.000000
    16  C    7.235429   6.542072   5.035637   3.504481   1.536995
    17  O    5.463112   4.674310   4.746500   2.816670   1.450619
    18  C    7.344680   5.651626   6.623306   4.974680   1.545389
    19  O    8.025498   6.515359   7.293585   5.309369   2.456997
    20  H    5.583047   5.506821   2.922960   2.692466   2.733803
    21  H    5.138403   4.669104   3.550438   3.947318   3.489348
    22  H    6.605124   5.220047   5.274178   4.640396   2.127113
    23  H    6.256925   3.889971   6.522112   5.713781   2.997308
    24  H    4.917126   2.781336   5.669221   4.596265   2.629587
    25  H    4.997570   3.472982   5.195599   5.428457   4.253594
    26  H    5.142348   2.625012   6.466306   6.319542   4.739624
    27  H    3.039911   2.135615   5.073986   5.561023   5.540471
    28  H    2.896595   4.544751   3.379827   2.528087   5.003598
    29  H    2.704379   5.234041   2.620933   3.151010   6.080674
    30  H    3.630687   1.096205   6.109241   5.322536   4.589120
    31  H    2.441513   1.092590   6.019653   5.801527   5.935529
    32  H    4.025928   1.096596   6.907891   6.628857   5.804633
    33  H    5.268589   6.425221   1.095068   2.664159   4.838033
    34  H    4.907710   6.786012   1.096250   2.577224   5.769369
    35  H    4.017034   5.832279   1.095189   3.341134   5.803556
    36  H    4.823405   5.170285   3.200600   0.984766   2.775665
    37  H    7.916660   7.230454   5.779123   3.960078   2.177848
    38  H    7.937098   7.088197   5.547583   4.371623   2.187370
    39  H    6.823000   6.611512   4.121998   2.695241   2.185420
    40  H    6.182836   5.348650   5.518058   3.373880   1.952099
    41  H    8.148774   6.351701   7.156117   5.699624   2.186126
    42  H    7.022063   4.963816   6.965916   5.404042   2.181533
    43  H    8.672541   7.335868   7.468490   5.482725   2.772033
                   16         17         18         19         20
    16  C    0.000000
    17  O    2.433037   0.000000
    18  C    2.517081   2.402627   0.000000
    19  O    2.991334   2.745290   1.433787   0.000000
    20  H    2.627829   3.202103   4.200350   5.133151   0.000000
    21  H    3.927238   4.032875   4.694187   5.907218   1.740341
    22  H    2.716274   3.346154   2.787957   4.137475   2.496347
    23  H    4.317628   3.690152   2.857859   4.184062   4.284553
    24  H    4.138192   2.570516   2.883867   3.888896   4.003367
    25  H    5.238728   4.725196   4.958727   6.297111   3.683774
    26  H    6.040599   5.023353   5.016164   6.267440   5.023383
    27  H    6.651090   5.371180   6.363079   7.469890   4.866644
    28  H    5.576935   3.828697   6.177813   6.463974   4.591707
    29  H    6.474883   5.163028   7.425368   7.892119   4.842059
    30  H    6.030010   3.974581   4.921659   5.638773   5.426756
    31  H    7.244264   5.249627   6.522552   7.275271   6.080367
    32  H    7.235431   5.483266   6.090561   7.017723   6.260520
    33  H    4.554761   4.794001   6.375163   7.113970   2.339266
    34  H    5.554968   5.287713   7.296847   7.803496   3.763694
    35  H    5.902654   5.486776   7.301070   8.083335   3.553276
    36  H    2.992217   1.862299   4.116982   4.399304   2.744692
    37  H    1.096225   2.744270   2.680755   2.595280   3.647379
    38  H    1.096177   3.391598   2.854966   3.518789   2.857419
    39  H    1.092153   2.645208   3.473172   3.903204   2.084204
    40  H    2.674917   0.977076   2.384471   2.180221   4.032898
    41  H    2.743062   3.366030   1.097219   2.096051   4.471834
    42  H    3.472368   2.689808   1.090952   2.013223   4.700830
    43  H    2.780332   3.240912   1.969113   0.971454   5.233006
                   21         22         23         24         25
    21  H    0.000000
    22  H    2.322427   0.000000
    23  H    3.617685   2.313464   0.000000
    24  H    3.654902   3.009428   1.749678   0.000000
    25  H    2.122720   2.913102   2.678191   3.051793   0.000000
    26  H    3.717175   3.812480   2.310241   2.646517   1.745935
    27  H    3.587028   4.933750   4.280661   3.712163   2.406120
    28  H    5.110123   6.089754   6.308389   4.753276   5.835951
    29  H    5.170355   6.723115   7.200739   5.848431   6.062791
    30  H    4.871536   5.014350   3.581879   2.187625   3.890244
    31  H    5.329130   6.134194   4.956707   3.716733   4.322304
    32  H    5.231280   5.621052   3.969472   3.252599   3.643900
    33  H    3.142797   4.783439   6.357676   5.765278   5.067433
    34  H    4.608400   6.187983   7.472409   6.517458   6.276356
    35  H    3.678871   5.712847   6.790516   5.987103   5.075129
    36  H    3.930818   4.189650   5.042965   3.854653   5.172909
    37  H    5.005833   3.692519   5.034724   4.759186   6.240832
    38  H    3.955658   2.480976   4.391748   4.629447   5.270523
    39  H    3.696336   3.173690   4.919257   4.533647   5.329783
    40  H    4.973123   4.041002   4.268561   3.200220   5.624206
    41  H    4.867030   2.653729   2.997707   3.582774   5.124546
    42  H    4.868566   3.105036   2.282279   2.263084   4.675713
    43  H    6.190209   4.366412   4.824366   4.670104   6.817655
                   26         27         28         29         30
    26  H    0.000000
    27  H    2.503678   0.000000
    28  H    6.249415   4.914458   0.000000
    29  H    6.769695   4.922786   1.772009   0.000000
    30  H    2.999425   3.069475   4.344024   5.379828   0.000000
    31  H    3.633477   2.469908   4.283774   4.848484   1.768052
    32  H    2.357802   2.471966   5.640314   6.277807   1.772555
    33  H    6.509904   5.429238   4.263166   3.703078   6.553239
    34  H    7.495084   6.037271   3.503332   2.607387   6.876684
    35  H    6.361118   4.656313   3.761600   2.609522   6.176316
    36  H    5.863397   5.425484   2.635685   3.699651   4.726950
    37  H    6.894660   7.556878   5.981941   7.035449   6.594455
    38  H    6.184051   6.999521   6.504676   7.257221   6.658310
    39  H    6.326595   6.526445   5.021918   5.730759   6.197561
    40  H    5.782649   6.255462   4.319196   5.798122   4.520430
    41  H    5.278432   6.854833   7.104233   8.230058   5.719257
    42  H    4.372886   5.911531   6.186749   7.486430   4.186466
    43  H    6.968739   8.132757   6.937618   8.292093   6.502596
                   31         32         33         34         35
    31  H    0.000000
    32  H    1.770906   0.000000
    33  H    6.648350   7.308202   0.000000
    34  H    6.746081   7.785005   1.774210   0.000000
    35  H    5.805332   6.722921   1.779001   1.777456   0.000000
    36  H    5.466832   6.159859   3.416947   3.536806   4.080870
    37  H    7.898863   7.937370   5.361327   6.151619   6.720898
    38  H    7.871254   7.680576   4.891169   6.134067   6.343165
    39  H    7.195589   7.407522   3.618061   4.553909   5.058435
    40  H    5.891149   6.123139   5.570865   5.937416   6.322266
    41  H    7.293295   6.683165   6.759720   7.873273   7.811587
    42  H    5.875695   5.284969   6.834128   7.700528   7.531402
    43  H    8.092122   7.868074   7.183211   7.917000   8.327310
                   36         37         38         39         40
    36  H    0.000000
    37  H    3.384042   0.000000
    38  H    3.968690   1.774068   0.000000
    39  H    2.445888   1.756697   1.779547   0.000000
    40  H    2.407124   2.582946   3.672034   3.026889   0.000000
    41  H    4.929135   2.952620   2.642236   3.792555   3.405599
    42  H    4.508437   3.712353   3.827227   4.324981   2.740767
    43  H    4.655514   2.125205   3.185734   3.719344   2.671235
                   41         42         43
    41  H    0.000000
    42  H    1.776510   0.000000
    43  H    2.261210   2.809384   0.000000
 Stoichiometry    C15H24O4
 Framework group  C1[X(C15H24O4)]
 Deg. of freedom   123
 Full point group                 C1      NOp   1
 Largest Abelian subgroup         C1      NOp   1
 Largest concise Abelian subgroup C1      NOp   1
                         Standard orientation:                         
 ---------------------------------------------------------------------
 Center     Atomic      Atomic             Coordinates (Angstroms)
 Number     Number       Type             X           Y           Z
 ---------------------------------------------------------------------
      1          6           0        1.723456    0.556519    0.140989
      2          6           0        0.941738   -0.462538    0.579600
      3          6           0       -0.215278   -0.383714    1.538055
      4          6           0       -1.409809    0.505412    1.096075
      5          6           0       -0.955933    1.920424    0.639915
      6          6           0        0.366409    2.430544    1.249577
      7          6           0        1.630740    2.039894    0.443975
      8          6           0        2.798007   -0.009551   -0.700007
      9          6           0        2.456864   -1.455208   -1.010987
     10          6           0        1.377566   -1.824302    0.030439
     11          8           0        3.820206    0.568368   -1.073527
     12          6           0        1.720333    2.880072   -0.850513
     13          6           0        1.945419   -2.734467    1.125837
     14          8           0        0.259511   -2.525626   -0.531621
     15          6           0       -2.333212   -0.190342    0.053990
     16          6           0       -2.909538   -1.517094    0.573538
     17          8           0       -1.546644   -0.450710   -1.136730
     18          6           0       -3.489217    0.740898   -0.375746
     19          8           0       -4.185298    0.208396   -1.510497
     20          1           0       -0.570504   -1.390619    1.764508
     21          1           0        0.158320    0.014265    2.488319
     22          1           0       -2.028212    0.622673    1.995792
     23          1           0       -1.753801    2.631548    0.881684
     24          1           0       -0.863303    1.930663   -0.451412
     25          1           0        0.461308    2.106089    2.292321
     26          1           0        0.337442    3.526700    1.284943
     27          1           0        2.511290    2.307277    1.048734
     28          1           0        2.027740   -1.500922   -2.019766
     29          1           0        3.346168   -2.092967   -0.994463
     30          1           0        0.890916    2.663446   -1.533747
     31          1           0        2.652700    2.689560   -1.387309
     32          1           0        1.683464    3.948075   -0.604475
     33          1           0        1.216368   -2.891492    1.927710
     34          1           0        2.192393   -3.711086    0.693424
     35          1           0        2.856169   -2.308059    1.559601
     36          1           0       -0.345517   -1.858883   -0.930569
     37          1           0       -3.635134   -1.925441   -0.139535
     38          1           0       -3.418633   -1.379632    1.534543
     39          1           0       -2.127451   -2.269894    0.693669
     40          1           0       -2.197603   -0.622674   -1.844796
     41          1           0       -4.174895    0.914176    0.463128
     42          1           0       -3.099992    1.703486   -0.710568
     43          1           0       -4.786690   -0.489002   -1.201165
 ---------------------------------------------------------------------
 Rotational constants (GHZ):      0.5352003      0.3080319      0.2421532
 Standard basis: 6-311+G(d,p) (5D, 7F)
 There are   581 symmetry adapted cartesian basis functions of A   symmetry.
 There are   562 symmetry adapted basis functions of A   symmetry.
   562 basis functions,   876 primitive gaussians,   581 cartesian basis functions
    73 alpha electrons       73 beta electrons
       nuclear repulsion energy      1643.7019017270 Hartrees.
 NAtoms=   43 NActive=   43 NUniq=   43 SFac= 1.00D+00 NAtFMM=   60 NAOKFM=F Big=F
 Integral buffers will be    131072 words long.
 Raffenetti 2 integral format.
 Two-electron integral symmetry is turned on.
 Using the following non-standard input for PCM:
 --- end of non-standard input.
 ------------------------------------------------------------------------------
 Polarizable Continuum Model (PCM)
 =================================
 Model                : PCM (using non-symmetric T matrix).
 Atomic radii         : SMD-Coulomb.
 Polarization charges : Total charges.
 Charge compensation  : None.
 Solution method      : On-the-fly selection.
 Cavity type          : VdW (van der Waals Surface) (Alpha=1.000).
 Cavity algorithm     : GePol (No added spheres)
                        Default sphere list used, NSphG=   43.
                        Lebedev-Laikov grids with approx.  5.0 points / Ang**2.
                        Smoothing algorithm: Karplus/York (Gamma=1.0000).
                        Polarization charges: spherical gaussians, with
                                              point-specific exponents (IZeta= 3).
                        Self-potential: point-specific (ISelfS= 7).
                        Self-field    : sphere-specific E.n sum rule (ISelfD= 2).
 Solvent              : Methanol, Eps=  32.613000 Eps(inf)=   1.765709
 ------------------------------------------------------------------------------
 ------------------------------------------------------------------------------
 Atomic radii for non-electrostatic terms: SMD-CDS.
 ------------------------------------------------------------------------------
 Nuclear repulsion after PCM non-electrostatic terms =     1643.7028938616 Hartrees.
 One-electron integrals computed using PRISM.
 NBasis=   562 RedAO= T EigKep=  1.83D-06  NBF=   562
 NBsUse=   560 1.00D-06 EigRej=  9.77D-07 NBFU=   560
 Initial guess from the checkpoint file:  "DY-202A-7R_50.chk"
 B after Tr=     0.000000    0.000000    0.000000
         Rot=    1.000000    0.000000    0.000000    0.000000 Ang=   0.00 deg.
 Requested convergence on RMS density matrix=1.00D-08 within 128 cycles.
 Requested convergence on MAX density matrix=1.00D-06.
 Requested convergence on             energy=1.00D-06.
 No special actions if energy rises.
 Inv3:  Mode=1 IEnd=    20546067.
 Iteration    1 A*A^-1 deviation from unit magnitude is 6.22D-15 for   2608.
 Iteration    1 A*A^-1 deviation from orthogonality  is 3.91D-15 for   2609   2437.
 Iteration    1 A^-1*A deviation from unit magnitude is 6.66D-15 for    637.
 Iteration    1 A^-1*A deviation from orthogonality  is 1.50D-11 for   2239   2231.
 Error on total polarization charges =  0.06910
 SCF Done:  E(RmPW1PW91) =  -887.014650052     A.U. after   13 cycles
            NFock= 13  Conv=0.48D-08     -V/T= 2.0048
 SMD-CDS (non-electrostatic) energy       (kcal/mol) =       0.62
 (included in total energy above)
 DoSCS=F DFT=T ScalE2(SS,OS)=  1.000000  1.000000
 Range of M.O.s used for correlation:     1   560
 NBasis=   562 NAE=    73 NBE=    73 NFC=     0 NFV=     0
 NROrb=    560 NOA=    73 NOB=    73 NVA=   487 NVB=   487

 **** Warning!!: The largest alpha MO coefficient is  0.17126871D+03

 NEqPCM:  Using equilibrium solvation (IEInf=0, Eps=  32.6130, EpsInf=   1.7657)
          Differentiating once with respect to magnetic field using GIAOs.
          Electric field/nuclear overlap derivatives assumed to be zero.
 FoFJK:  IHMeth= 1 ICntrl=    6127 DoSepK=F KAlg= 0 I1Cent=   0 FoldK=F
 IRaf=         1 NMat=   1 IRICut=       1 DoRegI=T DoRafI=F ISym2E= 0.
          There are     3 degrees of freedom in the 1st order CPHF.  IDoFFX=0 NUNeed=     3.
      3 vectors produced by pass  0 Test12= 1.19D-12 3.33D-08 XBig12= 2.25D+02 1.96D+00.
 AX will form     3 AO Fock derivatives at one time.
      3 vectors produced by pass  1 Test12= 1.19D-12 3.33D-08 XBig12= 5.38D-01 2.15D-01.
      3 vectors produced by pass  2 Test12= 1.19D-12 3.33D-08 XBig12= 5.18D-03 3.84D-02.
      3 vectors produced by pass  3 Test12= 1.19D-12 3.33D-08 XBig12= 4.12D-05 1.81D-03.
      3 vectors produced by pass  4 Test12= 1.19D-12 3.33D-08 XBig12= 2.22D-07 1.34D-04.
      3 vectors produced by pass  5 Test12= 1.19D-12 3.33D-08 XBig12= 1.00D-09 9.00D-06.
      3 vectors produced by pass  6 Test12= 1.19D-12 3.33D-08 XBig12= 4.14D-12 6.35D-07.
 InvSVY:  IOpt=1 It=  1 EMax= 1.78D-15
 Solved reduced A of dimension    21 with     3 vectors.
 Calculating GIAO nuclear magnetic shielding tensors.
 SCF GIAO Magnetic shielding tensor (ppm):
      1  C    Isotropic =    38.3757   Anisotropy =   140.1085
   XX=    33.8302   YX=    17.3397   ZX=    72.2050
   XY=    14.8269   YY=     5.3887   ZY=   -31.2916
   XZ=    70.9423   YZ=   -34.2733   ZZ=    75.9081
   Eigenvalues:   -42.5532    25.8989   131.7814
      2  C    Isotropic =    -4.2865   Anisotropy =   198.0663
   XX=    -8.6966   YX=     8.8088   ZX=   117.0223
   XY=    20.3899   YY=   -55.3938   ZY=   -39.9056
   XZ=    79.3622   YZ=   -46.3906   ZZ=    51.2309
   Eigenvalues:  -108.9954   -31.6218   127.7577
      3  C    Isotropic =   161.7796   Anisotropy =    18.2163
   XX=   171.5547   YX=    -6.9290   ZX=     0.1420
   XY=    -7.8159   YY=   150.8364   ZY=    -4.6922
   XZ=    -2.9433   YZ=    -6.4498   ZZ=   162.9477
   Eigenvalues:   146.4839   164.9311   173.9238
      4  C    Isotropic =   138.8717   Anisotropy =    26.2997
   XX=   144.8584   YX=     9.3429   ZX=     6.9378
   XY=    10.8021   YY=   145.5749   ZY=     4.2385
   XZ=     6.0111   YZ=    -0.7918   ZZ=   126.1819
   Eigenvalues:   124.0482   136.1622   156.4049
      5  C    Isotropic =   164.7435   Anisotropy =    18.8637
   XX=   169.6509   YX=     7.2934   ZX=     5.7530
   XY=     4.5987   YY=   171.0050   ZY=    -1.7184
   XZ=     8.2084   YZ=     1.7787   ZZ=   153.5745
   Eigenvalues:   150.7424   166.1687   177.3192
      6  C    Isotropic =   157.1150   Anisotropy =    16.1482
   XX=   162.1579   YX=     2.4684   ZX=   -11.3859
   XY=     1.9805   YY=   158.3101   ZY=     0.8293
   XZ=    -7.9472   YZ=     1.8390   ZZ=   150.8768
   Eigenvalues:   144.9399   158.5246   167.8804
      7  C    Isotropic =   151.7647   Anisotropy =     8.5134
   XX=   152.2891   YX=    -1.6763   ZX=     1.2592
   XY=    -4.3937   YY=   155.1487   ZY=    -0.6803
   XZ=    -3.6454   YZ=     3.6034   ZZ=   147.8562
   Eigenvalues:   147.4732   150.3805   157.4403
      8  C    Isotropic =   -31.7608   Anisotropy =   158.1549
   XX=   -46.4303   YX=   -13.2480   ZX=    56.7947
   XY=   -13.4398   YY=   -70.8256   ZY=   -46.1413
   XZ=    71.5649   YZ=   -39.3891   ZZ=    21.9733
   Eigenvalues:   -94.6091   -74.3491    73.6758
      9  C    Isotropic =   129.1845   Anisotropy =    33.6102
   XX=   122.4928   YX=    16.6609   ZX=   -15.9838
   XY=     7.8852   YY=   137.8128   ZY=    -7.8999
   XZ=    -6.6494   YZ=    -8.7489   ZZ=   127.2479
   Eigenvalues:   112.2427   123.7195   151.5913
     10  C    Isotropic =   106.0552   Anisotropy =    38.8057
   XX=   114.3960   YX=    16.6874   ZX=     4.8311
   XY=    12.6509   YY=    98.2619   ZY=    13.9722
   XZ=    11.1274   YZ=    16.8258   ZZ=   105.5077
   Eigenvalues:    84.2137   102.0262   131.9257
     11  O    Isotropic =  -171.8054   Anisotropy =   795.1267
   XX=  -372.5116   YX=  -224.0998   ZX=   328.0049
   XY=  -186.2917   YY=  -245.4864   ZY=  -111.9519
   XZ=   393.5040   YZ=   -97.2214   ZZ=   102.5818
   Eigenvalues:  -618.3564  -255.3389   358.2790
     12  C    Isotropic =   169.5058   Anisotropy =    30.5531
   XX=   151.4261   YX=    -2.1611   ZX=    -5.2627
   XY=    -2.9708   YY=   179.0923   ZY=   -11.3891
   XZ=    -8.3382   YZ=   -10.8022   ZZ=   177.9991
   Eigenvalues:   148.8221   169.8207   189.8746
     13  C    Isotropic =   161.7704   Anisotropy =    40.4717
   XX=   161.8293   YX=    -4.4192   ZX=    13.3718
   XY=    -5.6915   YY=   159.2621   ZY=   -20.1983
   XZ=    16.6487   YZ=   -17.1199   ZZ=   164.2199
   Eigenvalues:   140.5865   155.9732   188.7515
     14  O    Isotropic =   241.0266   Anisotropy =    68.4429
   XX=   260.1121   YX=    -0.1285   ZX=    23.1878
   XY=   -17.2927   YY=   214.6607   ZY=   -11.0620
   XZ=    36.0976   YZ=    -7.5636   ZZ=   248.3071
   Eigenvalues:   212.2101   224.2145   286.6552
     15  C    Isotropic =   105.6621   Anisotropy =    36.3050
   XX=   107.0358   YX=     0.9811   ZX=   -14.7089
   XY=    -1.3049   YY=    94.1315   ZY=     9.8790
   XZ=   -18.6312   YZ=     6.2512   ZZ=   115.8189
   Eigenvalues:    88.8050    98.3158   129.8654
     16  C    Isotropic =   166.2417   Anisotropy =    39.1079
   XX=   160.0718   YX=     9.9130   ZX=   -20.8317
   XY=    11.5119   YY=   174.1669   ZY=   -11.0145
   XZ=   -18.2469   YZ=    -6.5431   ZZ=   164.4865
   Eigenvalues:   142.4459   163.9656   192.3137
     17  O    Isotropic =   267.1937   Anisotropy =    39.8436
   XX=   275.7170   YX=    -5.3959   ZX=   -10.4306
   XY=    13.0788   YY=   255.8239   ZY=   -29.7291
   XZ=   -10.5741   YZ=   -16.9159   ZZ=   270.0403
   Eigenvalues:   238.2653   269.5597   293.7561
     18  C    Isotropic =   117.8712   Anisotropy =    45.4872
   XX=   119.1268   YX=    -6.0764   ZX=    18.2784
   XY=     3.9404   YY=   111.2114   ZY=    16.8357
   XZ=    27.7297   YZ=    16.3591   ZZ=   123.2753
   Eigenvalues:    90.3122   115.1053   148.1960
     19  O    Isotropic =   319.5914   Anisotropy =    54.0559
   XX=   309.2920   YX=    16.1827   ZX=   -11.4744
   XY=    32.7386   YY=   340.8083   ZY=     9.2446
   XZ=   -12.0918   YZ=   -15.1194   ZZ=   308.6738
   Eigenvalues:   291.1087   312.0368   355.6286
     20  H    Isotropic =    28.9187   Anisotropy =     5.4880
   XX=    28.7273   YX=    -0.8279   ZX=    -0.0553
   XY=    -0.6416   YY=    31.4960   ZY=    -1.5156
   XZ=    -0.2898   YZ=    -3.3174   ZZ=    26.5328
   Eigenvalues:    25.4907    28.6880    32.5773
     21  H    Isotropic =    28.6087   Anisotropy =     7.6477
   XX=    25.7637   YX=     0.5001   ZX=     3.0893
   XY=    -0.1614   YY=    27.2397   ZY=    -0.2875
   XZ=     1.8557   YZ=     1.9058   ZZ=    32.8226
   Eigenvalues:    24.9808    27.1381    33.7071
     22  H    Isotropic =    29.6013   Anisotropy =     6.3024
   XX=    30.2995   YX=    -0.4292   ZX=    -3.7369
   XY=    -0.0445   YY=    27.9274   ZY=     1.2209
   XZ=    -2.6243   YZ=     1.1656   ZZ=    30.5769
   Eigenvalues:    26.8102    28.1907    33.8029
     23  H    Isotropic =    30.1992   Anisotropy =     9.5397
   XX=    33.2579   YX=    -2.8381   ZX=    -0.2010
   XY=    -2.8649   YY=    33.9578   ZY=     1.8417
   XZ=     0.9321   YZ=     1.4832   ZZ=    23.3819
   Eigenvalues:    23.0604    30.9781    36.5590
     24  H    Isotropic =    29.8157   Anisotropy =     5.0652
   XX=    30.5293   YX=     3.3771   ZX=     0.8512
   XY=     3.4602   YY=    28.7443   ZY=    -1.4669
   XZ=     1.2300   YZ=    -1.9952   ZZ=    30.1736
   Eigenvalues:    25.2800    30.9747    33.1925
     25  H    Isotropic =    29.2772   Anisotropy =     6.4846
   XX=    26.7317   YX=     1.9000   ZX=     0.2233
   XY=     1.7480   YY=    27.6166   ZY=     0.8795
   XZ=     0.3669   YZ=     0.4781   ZZ=    33.4833
   Eigenvalues:    25.2929    28.9385    33.6003
     26  H    Isotropic =    30.2947   Anisotropy =    10.2478
   XX=    28.5599   YX=     0.8401   ZX=    -1.0737
   XY=     1.1520   YY=    35.9466   ZY=     3.2810
   XZ=    -1.0532   YZ=     3.6888   ZZ=    26.3777
   Eigenvalues:    24.7787    28.9789    37.1266
     27  H    Isotropic =    28.8273   Anisotropy =     8.4924
   XX=    32.4592   YX=     2.4346   ZX=     2.8762
   XY=     1.8996   YY=    25.9807   ZY=     0.4091
   XZ=     2.7573   YZ=     1.5063   ZZ=    28.0421
   Eigenvalues:    25.3166    26.6765    34.4889
     28  H    Isotropic =    29.0411   Anisotropy =     5.5372
   XX=    28.3205   YX=     0.8532   ZX=    -1.5302
   XY=    -0.0344   YY=    26.5248   ZY=    -0.1733
   XZ=    -1.2001   YZ=     1.3185   ZZ=    32.2779
   Eigenvalues:    26.2993    28.0914    32.7326
     29  H    Isotropic =    29.1048   Anisotropy =     5.8236
   XX=    31.3680   YX=    -1.4903   ZX=    -2.8652
   XY=    -2.1791   YY=    28.6902   ZY=    -0.7018
   XZ=    -2.3436   YZ=    -1.5013   ZZ=    27.2563
   Eigenvalues:    25.0629    29.2644    32.9872
     30  H    Isotropic =    30.5691   Anisotropy =     5.0005
   XX=    31.1713   YX=     1.6251   ZX=     1.1238
   XY=     1.5551   YY=    28.0738   ZY=    -2.0780
   XZ=     2.5108   YZ=    -2.1687   ZZ=    32.4623
   Eigenvalues:    26.2394    31.5652    33.9028
     31  H    Isotropic =    29.8700   Anisotropy =     9.5177
   XX=    32.0407   YX=    -1.5653   ZX=    -4.6727
   XY=    -0.6309   YY=    28.9183   ZY=    -1.3238
   XZ=    -6.5475   YZ=    -2.4586   ZZ=    28.6509
   Eigenvalues:    23.5971    29.7977    36.2151
     32  H    Isotropic =    31.1097   Anisotropy =    10.7759
   XX=    27.7030   YX=     1.5042   ZX=    -1.5375
   XY=     1.7495   YY=    37.8526   ZY=    -0.5398
   XZ=    -0.7800   YZ=    -1.9228   ZZ=    27.7735
   Eigenvalues:    26.5689    28.4666    38.2936
     33  H    Isotropic =    30.1801   Anisotropy =     6.2811
   XX=    29.3571   YX=    -2.7152   ZX=    -1.5346
   XY=    -0.7362   YY=    29.3346   ZY=    -3.4498
   XZ=    -2.7764   YZ=    -3.3510   ZZ=    31.8484
   Eigenvalues:    25.2361    30.9366    34.3675
     34  H    Isotropic =    30.0685   Anisotropy =     9.6134
   XX=    28.1160   YX=    -4.1086   ZX=    -0.2071
   XY=    -3.3678   YY=    34.7977   ZY=     0.4470
   XZ=    -0.1403   YZ=    -1.1612   ZZ=    27.2919
   Eigenvalues:    26.3448    27.3833    36.4775
     35  H    Isotropic =    30.9242   Anisotropy =     9.6617
   XX=    34.1696   YX=    -0.7252   ZX=     4.4616
   XY=    -0.2013   YY=    28.2650   ZY=    -0.8828
   XZ=     4.7618   YZ=    -1.4477   ZZ=    30.3382
   Eigenvalues:    26.8683    28.5390    37.3654
     36  H    Isotropic =    26.2196   Anisotropy =    25.7379
   XX=    32.1037   YX=   -11.1600   ZX=     6.9524
   XY=   -11.1529   YY=    27.4357   ZY=    -2.8016
   XZ=     7.4797   YZ=    -2.5436   ZZ=    19.1195
   Eigenvalues:    15.1658    20.1148    43.3783
     37  H    Isotropic =    30.3313   Anisotropy =     7.8233
   XX=    31.6375   YX=     3.2398   ZX=     2.9477
   XY=     3.6665   YY=    31.5223   ZY=     0.3302
   XZ=     2.7122   YZ=    -0.6310   ZZ=    27.8340
   Eigenvalues:    25.6657    29.7812    35.5468
     38  H    Isotropic =    30.9877   Anisotropy =    11.2331
   XX=    31.5752   YX=     1.9399   ZX=    -5.5417
   XY=     2.2108   YY=    27.9731   ZY=    -2.2883
   XZ=    -4.7009   YZ=    -1.6907   ZZ=    33.4148
   Eigenvalues:    26.9352    27.5515    38.4764
     39  H    Isotropic =    29.9915   Anisotropy =     6.4939
   XX=    32.4860   YX=    -0.9080   ZX=    -0.2028
   XY=    -2.4103   YY=    32.5865   ZY=    -1.7714
   XZ=     0.2129   YZ=    -1.1878   ZZ=    24.9019
   Eigenvalues:    24.6151    31.0386    34.3208
     40  H    Isotropic =    28.3182   Anisotropy =    17.9482
   XX=    31.6915   YX=    -0.0106   ZX=     6.8886
   XY=    -1.4866   YY=    19.6062   ZY=     4.3040
   XZ=     7.5473   YZ=     3.7682   ZZ=    33.6570
   Eigenvalues:    17.9241    26.7469    40.2837
     41  H    Isotropic =    28.2572   Anisotropy =     5.9279
   XX=    30.5871   YX=    -1.9221   ZX=     0.2032
   XY=    -2.3883   YY=    25.7386   ZY=     2.7162
   XZ=    -1.1346   YZ=     3.2826   ZZ=    28.4458
   Eigenvalues:    23.4442    29.1182    32.2091
     42  H    Isotropic =    28.1286   Anisotropy =     8.0388
   XX=    29.5205   YX=     1.3325   ZX=     4.9845
   XY=     1.3810   YY=    30.5320   ZY=    -0.0771
   XZ=     5.4954   YZ=     1.2116   ZZ=    24.3333
   Eigenvalues:    21.0743    29.8237    33.4878
     43  H    Isotropic =    29.7036   Anisotropy =    19.2965
   XX=    33.9632   YX=    10.0006   ZX=     1.7446
   XY=     9.8783   YY=    30.8411   ZY=    -3.6850
   XZ=     0.2024   YZ=    -2.7879   ZZ=    24.3066
   Eigenvalues:    20.0498    26.4932    42.5680
 End of Minotr F.D. properties file   721 does not exist.
 End of Minotr F.D. properties file   722 does not exist.
 End of Minotr F.D. properties file   788 does not exist.

 **********************************************************************

            Population analysis using the SCF density.

 **********************************************************************

 Orbital symmetries:
       Occupied  (A) (A) (A) (A) (A) (A) (A) (A) (A) (A) (A) (A)
                 (A) (A) (A) (A) (A) (A) (A) (A) (A) (A) (A) (A)
                 (A) (A) (A) (A) (A) (A) (A) (A) (A) (A) (A) (A)
                 (A) (A) (A) (A) (A) (A) (A) (A) (A) (A) (A) (A)
                 (A) (A) (A) (A) (A) (A) (A) (A) (A) (A) (A) (A)
                 (A) (A) (A) (A) (A) (A) (A) (A) (A) (A) (A) (A)
                 (A)
       Virtual   (A) (A) (A) (A) (A) (A) (A) (A) (A) (A) (A) (A)
                 (A) (A) (A) (A) (A) (A) (A) (A) (A) (A) (A) (A)
                 (A) (A) (A) (A) (A) (A) (A) (A) (A) (A) (A) (A)
                 (A) (A) (A) (A) (A) (A) (A) (A) (A) (A) (A) (A)
                 (A) (A) (A) (A) (A) (A) (A) (A) (A) (A) (A) (A)
                 (A) (A) (A) (A) (A) (A) (A) (A) (A) (A) (A) (A)
                 (A) (A) (A) (A) (A) (A) (A) (A) (A) (A) (A) (A)
                 (A) (A) (A) (A) (A) (A) (A) (A) (A) (A) (A) (A)
                 (A) (A) (A) (A) (A) (A) (A) (A) (A) (A) (A) (A)
                 (A) (A) (A) (A) (A) (A) (A) (A) (A) (A) (A) (A)
                 (A) (A) (A) (A) (A) (A) (A) (A) (A) (A) (A) (A)
                 (A) (A) (A) (A) (A) (A) (A) (A) (A) (A) (A) (A)
                 (A) (A) (A) (A) (A) (A) (A) (A) (A) (A) (A) (A)
                 (A) (A) (A) (A) (A) (A) (A) (A) (A) (A) (A) (A)
                 (A) (A) (A) (A) (A) (A) (A) (A) (A) (A) (A) (A)
                 (A) (A) (A) (A) (A) (A) (A) (A) (A) (A) (A) (A)
                 (A) (A) (A) (A) (A) (A) (A) (A) (A) (A) (A) (A)
                 (A) (A) (A) (A) (A) (A) (A) (A) (A) (A) (A) (A)
                 (A) (A) (A) (A) (A) (A) (A) (A) (A) (A) (A) (A)
                 (A) (A) (A) (A) (A) (A) (A) (A) (A) (A) (A) (A)
                 (A) (A) (A) (A) (A) (A) (A) (A) (A) (A) (A) (A)
                 (A) (A) (A) (A) (A) (A) (A) (A) (A) (A) (A) (A)
                 (A) (A) (A) (A) (A) (A) (A) (A) (A) (A) (A) (A)
                 (A) (A) (A) (A) (A) (A) (A) (A) (A) (A) (A) (A)
                 (A) (A) (A) (A) (A) (A) (A) (A) (A) (A) (A) (A)
                 (A) (A) (A) (A) (A) (A) (A) (A) (A) (A) (A) (A)
                 (A) (A) (A) (A) (A) (A) (A) (A) (A) (A) (A) (A)
                 (A) (A) (A) (A) (A) (A) (A) (A) (A) (A) (A) (A)
                 (A) (A) (A) (A) (A) (A) (A) (A) (A) (A) (A) (A)
                 (A) (A) (A) (A) (A) (A) (A) (A) (A) (A) (A) (A)
                 (A) (A) (A) (A) (A) (A) (A) (A) (A) (A) (A) (A)
                 (A) (A) (A) (A) (A) (A) (A) (A) (A) (A) (A) (A)
                 (A) (A) (A) (A) (A) (A) (A) (A) (A) (A) (A) (A)
                 (A) (A) (A) (A) (A) (A) (A) (A) (A) (A) (A) (A)
                 (A) (A) (A) (A) (A) (A) (A) (A) (A) (A) (A) (A)
                 (A) (A) (A) (A) (A) (A) (A) (A) (A) (A) (A) (A)
                 (A) (A) (A) (A) (A) (A) (A) (A) (A) (A) (A) (A)
                 (A) (A) (A) (A) (A) (A) (A) (A) (A) (A) (A) (A)
                 (A) (A) (A) (A) (A) (A) (A) (A) (A) (A) (A) (A)
                 (A) (A) (A) (A) (A) (A) (A) (A) (A) (A) (A) (A)
                 (A) (A) (A) (A) (A) (A) (A)
 The electronic state is 1-A.
 Alpha  occ. eigenvalues --  -19.22924 -19.22541 -19.21296 -19.20888 -10.32611
 Alpha  occ. eigenvalues --  -10.30367 -10.29714 -10.27664 -10.26452 -10.24512
 Alpha  occ. eigenvalues --  -10.24470 -10.24365 -10.23525 -10.23137 -10.22378
 Alpha  occ. eigenvalues --  -10.22217 -10.22042 -10.21647 -10.21211  -1.07251
 Alpha  occ. eigenvalues --   -1.07074  -1.05205  -1.04263  -0.88780  -0.84060
 Alpha  occ. eigenvalues --   -0.81828  -0.77585  -0.76618  -0.74545  -0.71216
 Alpha  occ. eigenvalues --   -0.70604  -0.67858  -0.65370  -0.62538  -0.59573
 Alpha  occ. eigenvalues --   -0.58132  -0.56412  -0.54580  -0.53971  -0.51372
 Alpha  occ. eigenvalues --   -0.50823  -0.48755  -0.48088  -0.47743  -0.47013
 Alpha  occ. eigenvalues --   -0.46537  -0.45339  -0.44344  -0.43255  -0.42985
 Alpha  occ. eigenvalues --   -0.41844  -0.41621  -0.41013  -0.40120  -0.39617
 Alpha  occ. eigenvalues --   -0.39115  -0.38502  -0.38181  -0.37871  -0.37272
 Alpha  occ. eigenvalues --   -0.36304  -0.36092  -0.35548  -0.35085  -0.34088
 Alpha  occ. eigenvalues --   -0.32986  -0.32628  -0.32043  -0.31451  -0.30122
 Alpha  occ. eigenvalues --   -0.28688  -0.26506  -0.26185
 Alpha virt. eigenvalues --   -0.05021   0.00528   0.01582   0.02115   0.02268
 Alpha virt. eigenvalues --    0.03474   0.03712   0.04104   0.04213   0.04401
 Alpha virt. eigenvalues --    0.04685   0.05896   0.06060   0.06581   0.06840
 Alpha virt. eigenvalues --    0.07229   0.07319   0.07754   0.08622   0.08727
 Alpha virt. eigenvalues --    0.09491   0.09970   0.10309   0.10420   0.10507
 Alpha virt. eigenvalues --    0.10678   0.11094   0.11628   0.12516   0.13500
 Alpha virt. eigenvalues --    0.13799   0.14079   0.14427   0.14543   0.15012
 Alpha virt. eigenvalues --    0.15151   0.15477   0.16017   0.16035   0.17067
 Alpha virt. eigenvalues --    0.17268   0.17364   0.17629   0.18008   0.18293
 Alpha virt. eigenvalues --    0.18592   0.18941   0.19118   0.19216   0.19541
 Alpha virt. eigenvalues --    0.19811   0.20257   0.20599   0.20704   0.20932
 Alpha virt. eigenvalues --    0.21475   0.21643   0.21727   0.22056   0.22285
 Alpha virt. eigenvalues --    0.22575   0.22804   0.23132   0.23348   0.23375
 Alpha virt. eigenvalues --    0.24272   0.24419   0.24985   0.25158   0.25473
 Alpha virt. eigenvalues --    0.25772   0.25973   0.26338   0.26597   0.26987
 Alpha virt. eigenvalues --    0.27413   0.27683   0.27872   0.28130   0.28707
 Alpha virt. eigenvalues --    0.28997   0.29361   0.29610   0.30520   0.30619
 Alpha virt. eigenvalues --    0.30826   0.31022   0.31215   0.31913   0.32129
 Alpha virt. eigenvalues --    0.32590   0.32950   0.33571   0.33752   0.34007
 Alpha virt. eigenvalues --    0.34875   0.35316   0.35405   0.35822   0.36134
 Alpha virt. eigenvalues --    0.36528   0.37381   0.38110   0.38592   0.38734
 Alpha virt. eigenvalues --    0.39669   0.40353   0.40740   0.41023   0.41918
 Alpha virt. eigenvalues --    0.42072   0.42658   0.44140   0.44343   0.45190
 Alpha virt. eigenvalues --    0.45630   0.46243   0.46262   0.48109   0.48507
 Alpha virt. eigenvalues --    0.49404   0.50266   0.50782   0.51170   0.52395
 Alpha virt. eigenvalues --    0.52952   0.53245   0.53454   0.54970   0.55742
 Alpha virt. eigenvalues --    0.56268   0.56766   0.57884   0.58232   0.58858
 Alpha virt. eigenvalues --    0.59851   0.60569   0.61062   0.62349   0.63148
 Alpha virt. eigenvalues --    0.63566   0.64062   0.64375   0.65030   0.65712
 Alpha virt. eigenvalues --    0.66235   0.67087   0.67439   0.67969   0.69004
 Alpha virt. eigenvalues --    0.69253   0.69768   0.70113   0.70608   0.71207
 Alpha virt. eigenvalues --    0.71526   0.72211   0.72526   0.72870   0.73159
 Alpha virt. eigenvalues --    0.73556   0.73860   0.74341   0.74978   0.75194
 Alpha virt. eigenvalues --    0.76132   0.76422   0.76659   0.77053   0.77592
 Alpha virt. eigenvalues --    0.77898   0.78856   0.79411   0.79573   0.80302
 Alpha virt. eigenvalues --    0.80758   0.81520   0.82385   0.83261   0.84059
 Alpha virt. eigenvalues --    0.85581   0.85968   0.86200   0.87337   0.89659
 Alpha virt. eigenvalues --    0.89806   0.92454   0.93666   0.94426   0.94985
 Alpha virt. eigenvalues --    0.97208   0.99394   1.00506   1.02183   1.03292
 Alpha virt. eigenvalues --    1.04667   1.05162   1.07154   1.08688   1.09209
 Alpha virt. eigenvalues --    1.11308   1.12862   1.14246   1.15260   1.15771
 Alpha virt. eigenvalues --    1.17266   1.17320   1.19511   1.20306   1.20805
 Alpha virt. eigenvalues --    1.22378   1.22758   1.23385   1.24236   1.25591
 Alpha virt. eigenvalues --    1.25981   1.28150   1.28509   1.28953   1.30815
 Alpha virt. eigenvalues --    1.31975   1.33013   1.34140   1.34746   1.36222
 Alpha virt. eigenvalues --    1.37065   1.38812   1.39327   1.40002   1.41380
 Alpha virt. eigenvalues --    1.41958   1.43413   1.44785   1.46504   1.47051
 Alpha virt. eigenvalues --    1.49046   1.49445   1.50571   1.50659   1.51060
 Alpha virt. eigenvalues --    1.52091   1.53294   1.54039   1.54602   1.55047
 Alpha virt. eigenvalues --    1.56127   1.56804   1.57058   1.57852   1.58370
 Alpha virt. eigenvalues --    1.58928   1.59846   1.60877   1.61409   1.62081
 Alpha virt. eigenvalues --    1.62459   1.63519   1.64186   1.64760   1.65095
 Alpha virt. eigenvalues --    1.65541   1.66132   1.66442   1.67487   1.68331
 Alpha virt. eigenvalues --    1.69500   1.70264   1.70525   1.71799   1.72132
 Alpha virt. eigenvalues --    1.72552   1.74018   1.74128   1.74725   1.75685
 Alpha virt. eigenvalues --    1.76585   1.77336   1.78151   1.78684   1.80084
 Alpha virt. eigenvalues --    1.81210   1.81933   1.82468   1.82642   1.83522
 Alpha virt. eigenvalues --    1.84707   1.85420   1.86053   1.87347   1.88357
 Alpha virt. eigenvalues --    1.89062   1.89557   1.90453   1.91757   1.93264
 Alpha virt. eigenvalues --    1.93674   1.95216   1.95583   1.96847   1.97100
 Alpha virt. eigenvalues --    1.98316   1.99543   2.01814   2.02748   2.03629
 Alpha virt. eigenvalues --    2.05488   2.05914   2.07066   2.07267   2.09020
 Alpha virt. eigenvalues --    2.11224   2.11909   2.13233   2.14957   2.15871
 Alpha virt. eigenvalues --    2.16819   2.17426   2.18583   2.19142   2.19674
 Alpha virt. eigenvalues --    2.20935   2.22103   2.22973   2.23559   2.25824
 Alpha virt. eigenvalues --    2.28124   2.28983   2.29377   2.30199   2.30941
 Alpha virt. eigenvalues --    2.33431   2.34718   2.34873   2.36682   2.38981
 Alpha virt. eigenvalues --    2.39737   2.41297   2.42950   2.44431   2.44871
 Alpha virt. eigenvalues --    2.45722   2.49445   2.50948   2.53122   2.53591
 Alpha virt. eigenvalues --    2.53696   2.54353   2.54750   2.56819   2.58351
 Alpha virt. eigenvalues --    2.58482   2.59076   2.59865   2.60654   2.62308
 Alpha virt. eigenvalues --    2.62583   2.64276   2.64561   2.66152   2.67167
 Alpha virt. eigenvalues --    2.68326   2.68667   2.69740   2.70971   2.72061
 Alpha virt. eigenvalues --    2.72509   2.74473   2.75184   2.75878   2.76309
 Alpha virt. eigenvalues --    2.77889   2.78111   2.79687   2.80101   2.82306
 Alpha virt. eigenvalues --    2.82682   2.84824   2.85294   2.85716   2.87246
 Alpha virt. eigenvalues --    2.88273   2.89954   2.90808   2.93070   2.93720
 Alpha virt. eigenvalues --    2.95697   2.95954   2.97749   2.98348   2.99698
 Alpha virt. eigenvalues --    3.01649   3.01971   3.04405   3.05082   3.07249
 Alpha virt. eigenvalues --    3.09665   3.10775   3.11374   3.12906   3.14171
 Alpha virt. eigenvalues --    3.14285   3.15120   3.16600   3.18030   3.20339
 Alpha virt. eigenvalues --    3.20914   3.21151   3.23095   3.23623   3.25750
 Alpha virt. eigenvalues --    3.28485   3.29881   3.31171   3.32556   3.35660
 Alpha virt. eigenvalues --    3.36200   3.37654   3.40277   3.40862   3.45744
 Alpha virt. eigenvalues --    3.48482   3.51009   3.61989   3.63265   3.63988
 Alpha virt. eigenvalues --    3.72952   3.76450   3.81424   3.81582   3.82927
 Alpha virt. eigenvalues --    3.84413   3.84922   3.85191   3.86378   3.86645
 Alpha virt. eigenvalues --    3.87585   3.91145   3.92553   3.94126   3.97523
 Alpha virt. eigenvalues --    3.98247   4.03951   4.05637   4.09775   4.13016
 Alpha virt. eigenvalues --    4.16381   4.17740   4.20752   4.28297   4.29333
 Alpha virt. eigenvalues --    4.33537   4.35821   4.38717   4.39270   4.49934
 Alpha virt. eigenvalues --    4.55669   5.12890   5.15337   5.23134   5.26004
 Alpha virt. eigenvalues --    5.27306   5.41899   5.49489   5.55660   5.67857
 Alpha virt. eigenvalues --    5.69243   5.77577   5.80912  23.76226  23.82827
 Alpha virt. eigenvalues --   23.87657  23.92381  23.94229  23.96741  23.97796
 Alpha virt. eigenvalues --   24.01550  24.03462  24.06106  24.06903  24.08848
 Alpha virt. eigenvalues --   24.09639  24.12906  24.28359  50.03606  50.07912
 Alpha virt. eigenvalues --   50.10287  50.13943
          Condensed to atoms (all electrons):
               1          2          3          4          5          6
     1  C   14.152373   4.079645  -2.211430   0.515478  -0.904841   0.215337
     2  C    4.079645  14.483662  -4.197222  -2.099959  -0.841244   1.054329
     3  C   -2.211430  -4.197222  13.238077  -4.436506   1.235727  -0.264895
     4  C    0.515478  -2.099959  -4.436506  22.042521  -3.630857  -0.357225
     5  C   -0.904841  -0.841244   1.235727  -3.630857   9.330874  -1.986511
     6  C    0.215337   1.054329  -0.264895  -0.357225  -1.986511  10.110228
     7  C   -3.181680  -2.109473   1.551866  -0.598364   1.135307  -1.636277
     8  C   -4.927979  -2.642267  -1.136600   1.267970   0.029598  -0.658396
     9  C    2.716921   1.987732   0.104966  -0.748451   0.089572   0.017561
    10  C   -4.708026  -4.979113   1.435646   1.126827   0.045370  -0.050883
    11  O   -0.194658   0.055906   0.020050  -0.008318   0.009146  -0.009353
    12  C    0.344203   0.216358  -0.035157  -0.138050  -0.148911   0.064661
    13  C   -0.104284   0.001157  -0.433950   0.093780  -0.030343  -0.003989
    14  O   -0.052669  -0.087579  -0.003652  -0.079238   0.027069  -0.000952
    15  C   -0.230536   0.212029   2.017862  -7.973779   1.381076   0.109397
    16  C    0.030851   0.273110  -0.804090   1.341580  -0.497677  -0.079634
    17  O    0.011186  -0.055426  -0.015154   0.298317  -0.092700  -0.020764
    18  C    0.011343   0.192693   0.214664  -1.529633   0.421942  -0.242880
    19  O    0.000007  -0.006451  -0.000036   0.089027  -0.009066   0.000177
    20  H   -0.013752  -0.096682   0.434018  -0.014766   0.004250   0.006796
    21  H   -0.037438  -0.042068   0.567864  -0.168582   0.003037  -0.008718
    22  H   -0.008161  -0.004782  -0.060713   0.391451  -0.013118   0.039979
    23  H    0.014739   0.024796   0.016533  -0.060550   0.452612  -0.091709
    24  H   -0.005236   0.008545  -0.039620  -0.007415   0.446349   0.029283
    25  H   -0.013839  -0.010447  -0.030931   0.025571  -0.049969   0.468382
    26  H   -0.012926   0.013222   0.026341  -0.019090  -0.103037   0.513343
    27  H    0.035488   0.020467  -0.007415   0.011671  -0.020655  -0.008767
    28  H   -0.048669  -0.026767   0.004941   0.000524   0.001402   0.000879
    29  H    0.051764   0.007509  -0.002978  -0.001691  -0.000327   0.001678
    30  H   -0.091888  -0.008957  -0.000793   0.010689   0.007503  -0.046242
    31  H   -0.051433  -0.006749   0.004521  -0.007702   0.004215   0.030841
    32  H    0.093041   0.010482   0.001026  -0.001516   0.000031  -0.018511
    33  H   -0.032066  -0.117342   0.060155   0.019100  -0.002002   0.000910
    34  H    0.011051   0.090657  -0.024781  -0.000763   0.000133  -0.000435
    35  H    0.009841  -0.031704  -0.000403  -0.006289   0.000587   0.000510
    36  H    0.021027   0.132011  -0.067848  -0.001100  -0.011424  -0.002618
    37  H   -0.000272  -0.010262  -0.003903   0.099541  -0.006880   0.000528
    38  H   -0.000735  -0.003533   0.026403  -0.046526   0.012044   0.001787
    39  H    0.000893   0.016850  -0.016473  -0.037927   0.003876  -0.000511
    40  H   -0.024262  -0.055609   0.032554  -0.178023   0.036899  -0.005123
    41  H   -0.000531   0.001470   0.001900   0.046702  -0.009059   0.002818
    42  H    0.002373   0.000341  -0.013771  -0.039878   0.036360   0.019435
    43  H    0.000368   0.000258  -0.005286   0.031736   0.007393   0.001614
               7          8          9         10         11         12
     1  C   -3.181680  -4.927979   2.716921  -4.708026  -0.194658   0.344203
     2  C   -2.109473  -2.642267   1.987732  -4.979113   0.055906   0.216358
     3  C    1.551866  -1.136600   0.104966   1.435646   0.020050  -0.035157
     4  C   -0.598364   1.267970  -0.748451   1.126827  -0.008318  -0.138050
     5  C    1.135307   0.029598   0.089572   0.045370   0.009146  -0.148911
     6  C   -1.636277  -0.658396   0.017561  -0.050883  -0.009353   0.064661
     7  C    9.654775   1.239945  -0.022108  -0.690237   0.091881  -0.061710
     8  C    1.239945  12.788807  -4.345232   4.039163   0.400577  -0.483700
     9  C   -0.022108  -4.345232  12.919026  -5.825756   0.005194   0.081134
    10  C   -0.690237   4.039163  -5.825756  15.828720  -0.116364  -0.298364
    11  O    0.091881   0.400577   0.005194  -0.116364   8.213367  -0.049823
    12  C   -0.061710  -0.483700   0.081134  -0.298364  -0.049823   6.132890
    13  C   -0.033072   0.574602  -1.296559   0.267318  -0.014918  -0.002450
    14  O    0.047660   0.054272  -0.125717   0.450922  -0.000796  -0.001402
    15  C    0.190750  -0.287550   0.407882  -0.241559   0.001728  -0.024653
    16  C    0.004248   0.149969  -0.182977   0.037922  -0.000695  -0.016240
    17  O    0.001580   0.002255  -0.002453   0.039795  -0.000230   0.004183
    18  C    0.093948  -0.067155   0.076069  -0.203701   0.000513   0.022894
    19  O   -0.001233  -0.001176   0.001447  -0.001587   0.000001  -0.000066
    20  H   -0.005278   0.011018  -0.013024   0.061567  -0.000029  -0.001034
    21  H    0.016173  -0.013846   0.004503   0.003415   0.000128  -0.001169
    22  H   -0.013447  -0.003383   0.000822   0.006086  -0.000001   0.000069
    23  H    0.008190  -0.001790   0.000957  -0.003089   0.000013   0.004521
    24  H   -0.034406   0.005535  -0.004603   0.007732  -0.000120  -0.013456
    25  H   -0.047626   0.015931  -0.003194   0.002510  -0.000117   0.000805
    26  H   -0.077644  -0.006877  -0.000656   0.003300   0.000165   0.003565
    27  H    0.390035  -0.043157  -0.005502  -0.010437   0.003129  -0.037748
    28  H    0.012391   0.025777   0.415562  -0.024799  -0.003547  -0.000430
    29  H   -0.000135  -0.080925   0.449503  -0.106273  -0.001801   0.000173
    30  H    0.084658   0.034640  -0.011210  -0.002195   0.000541   0.402988
    31  H   -0.020915  -0.016745   0.013615  -0.006135   0.003966   0.434706
    32  H   -0.138264  -0.011279   0.000870   0.004411   0.000255   0.430570
    33  H   -0.006721  -0.007548   0.003129   0.078098   0.000029  -0.000185
    34  H    0.001228  -0.002101  -0.028208  -0.121365   0.000127   0.000173
    35  H    0.008050   0.022422   0.008894  -0.043161  -0.000256  -0.000590
    36  H   -0.007869   0.016285  -0.082888  -0.009189  -0.000189   0.002140
    37  H   -0.000244  -0.000109   0.000289   0.000808   0.000000   0.000026
    38  H    0.001048  -0.000766   0.000816  -0.002993   0.000000  -0.000011
    39  H   -0.002337  -0.000459   0.002245   0.009313   0.000000   0.000203
    40  H    0.010798   0.008792  -0.003969   0.025999  -0.000026  -0.002989
    41  H   -0.000375  -0.000085   0.000078   0.000348   0.000000  -0.000151
    42  H   -0.002655  -0.000326   0.000073  -0.002101   0.000002   0.001582
    43  H   -0.000009   0.000012   0.000064  -0.000786   0.000000   0.000063
              13         14         15         16         17         18
     1  C   -0.104284  -0.052669  -0.230536   0.030851   0.011186   0.011343
     2  C    0.001157  -0.087579   0.212029   0.273110  -0.055426   0.192693
     3  C   -0.433950  -0.003652   2.017862  -0.804090  -0.015154   0.214664
     4  C    0.093780  -0.079238  -7.973779   1.341580   0.298317  -1.529633
     5  C   -0.030343   0.027069   1.381076  -0.497677  -0.092700   0.421942
     6  C   -0.003989  -0.000952   0.109397  -0.079634  -0.020764  -0.242880
     7  C   -0.033072   0.047660   0.190750   0.004248   0.001580   0.093948
     8  C    0.574602   0.054272  -0.287550   0.149969   0.002255  -0.067155
     9  C   -1.296559  -0.125717   0.407882  -0.182977  -0.002453   0.076069
    10  C    0.267318   0.450922  -0.241559   0.037922   0.039795  -0.203701
    11  O   -0.014918  -0.000796   0.001728  -0.000695  -0.000230   0.000513
    12  C   -0.002450  -0.001402  -0.024653  -0.016240   0.004183   0.022894
    13  C    6.802426  -0.268516  -0.205677   0.117945   0.002421  -0.016933
    14  O   -0.268516   8.030646   0.117232  -0.039861  -0.024104   0.007672
    15  C   -0.205677   0.117232  12.597341  -2.117888  -0.019148  -0.139048
    16  C    0.117945  -0.039861  -2.117888   8.241041  -0.240066  -0.774298
    17  O    0.002421  -0.024104  -0.019148  -0.240066   8.231988  -0.028098
    18  C   -0.016933   0.007672  -0.139048  -0.774298  -0.028098   7.679320
    19  O   -0.000307   0.001088   0.020610  -0.112606  -0.006452   0.171724
    20  H   -0.001515  -0.000293  -0.009768   0.014022   0.000084  -0.005394
    21  H    0.004456   0.000142   0.041038  -0.005222  -0.000928   0.001329
    22  H   -0.001522   0.000252   0.042063  -0.005054   0.008859  -0.019763
    23  H    0.000032  -0.000108  -0.032240   0.002719  -0.000162   0.028863
    24  H   -0.000195  -0.000283   0.008587   0.004336   0.006515  -0.032561
    25  H    0.000772   0.000047  -0.003451   0.001444  -0.000031   0.001144
    26  H   -0.000081  -0.000003   0.007762  -0.000480   0.000074   0.000392
    27  H    0.000108  -0.000142  -0.001816  -0.000229  -0.000390  -0.000116
    28  H   -0.007112  -0.008276   0.002747  -0.000634  -0.000592   0.000487
    29  H    0.037108   0.001061  -0.000874   0.000070  -0.000272  -0.000072
    30  H    0.000159  -0.000047   0.002265   0.000603  -0.001003  -0.001140
    31  H   -0.000015   0.000005  -0.000178  -0.000069   0.000064  -0.000120
    32  H   -0.000107  -0.000004   0.000494  -0.000079   0.000017  -0.000136
    33  H    0.396214  -0.008734  -0.010498   0.001141   0.000491  -0.000762
    34  H    0.457944  -0.007467  -0.000394   0.000189  -0.000055   0.000027
    35  H    0.388253   0.014055   0.004282  -0.000967  -0.000050   0.000182
    36  H    0.070871   0.247001  -0.041869   0.028089   0.016818   0.009438
    37  H   -0.000614  -0.000256  -0.111477   0.434360  -0.006553  -0.029333
    38  H   -0.000265   0.000668  -0.037780   0.402992   0.014139   0.004850
    39  H   -0.002134   0.000417   0.023783   0.400355  -0.010434  -0.015166
    40  H   -0.000903   0.000177   0.269638   0.011839   0.136655  -0.045389
    41  H    0.000054   0.000026  -0.035035   0.006981   0.009836   0.353807
    42  H   -0.000048   0.000040  -0.082222  -0.017744   0.000838   0.487921
    43  H   -0.000061   0.000087  -0.033766  -0.006226   0.005123  -0.003647
              19         20         21         22         23         24
     1  C    0.000007  -0.013752  -0.037438  -0.008161   0.014739  -0.005236
     2  C   -0.006451  -0.096682  -0.042068  -0.004782   0.024796   0.008545
     3  C   -0.000036   0.434018   0.567864  -0.060713   0.016533  -0.039620
     4  C    0.089027  -0.014766  -0.168582   0.391451  -0.060550  -0.007415
     5  C   -0.009066   0.004250   0.003037  -0.013118   0.452612   0.446349
     6  C    0.000177   0.006796  -0.008718   0.039979  -0.091709   0.029283
     7  C   -0.001233  -0.005278   0.016173  -0.013447   0.008190  -0.034406
     8  C   -0.001176   0.011018  -0.013846  -0.003383  -0.001790   0.005535
     9  C    0.001447  -0.013024   0.004503   0.000822   0.000957  -0.004603
    10  C   -0.001587   0.061567   0.003415   0.006086  -0.003089   0.007732
    11  O    0.000001  -0.000029   0.000128  -0.000001   0.000013  -0.000120
    12  C   -0.000066  -0.001034  -0.001169   0.000069   0.004521  -0.013456
    13  C   -0.000307  -0.001515   0.004456  -0.001522   0.000032  -0.000195
    14  O    0.001088  -0.000293   0.000142   0.000252  -0.000108  -0.000283
    15  C    0.020610  -0.009768   0.041038   0.042063  -0.032240   0.008587
    16  C   -0.112606   0.014022  -0.005222  -0.005054   0.002719   0.004336
    17  O   -0.006452   0.000084  -0.000928   0.008859  -0.000162   0.006515
    18  C    0.171724  -0.005394   0.001329  -0.019763   0.028863  -0.032561
    19  O    8.013761   0.000049   0.000032  -0.000855   0.000278  -0.000989
    20  H    0.000049   0.455711  -0.023319  -0.000461  -0.000241  -0.000013
    21  H    0.000032  -0.023319   0.408224  -0.006435   0.000504  -0.000167
    22  H   -0.000855  -0.000461  -0.006435   0.438249  -0.006363   0.003459
    23  H    0.000278  -0.000241   0.000504  -0.006363   0.482579  -0.032387
    24  H   -0.000989  -0.000013  -0.000167   0.003459  -0.032387   0.445700
    25  H   -0.000010   0.000219  -0.000521  -0.000660  -0.001002   0.002729
    26  H   -0.000008  -0.000018  -0.000203  -0.000099  -0.005604  -0.001537
    27  H    0.000001  -0.000033   0.000680   0.000021  -0.000012   0.000820
    28  H    0.000000  -0.000002  -0.000003  -0.000002   0.000000  -0.000024
    29  H    0.000000  -0.000030   0.000016   0.000000   0.000000   0.000006
    30  H    0.000016   0.000001   0.000034  -0.000002   0.000019   0.004428
    31  H    0.000000  -0.000001  -0.000002   0.000001  -0.000017  -0.000263
    32  H    0.000000   0.000000   0.000009   0.000003  -0.000098   0.000296
    33  H    0.000001   0.003642   0.000043   0.000021   0.000000   0.000002
    34  H    0.000000  -0.000238  -0.000010  -0.000001   0.000000   0.000000
    35  H    0.000000  -0.000098   0.000102  -0.000001   0.000000  -0.000001
    36  H   -0.000963  -0.000936  -0.000155  -0.000056   0.000058   0.000406
    37  H    0.010318   0.000074  -0.000025  -0.000759  -0.000026  -0.000037
    38  H    0.000282   0.000063   0.000025   0.002955   0.000027  -0.000020
    39  H    0.000379  -0.000186   0.000108   0.000567   0.000014   0.000088
    40  H    0.009524   0.000143  -0.000032   0.000254   0.000025  -0.002504
    41  H   -0.029985   0.000034  -0.000017   0.000559  -0.000199  -0.000169
    42  H   -0.046868   0.000034   0.000013  -0.000176  -0.002278   0.001470
    43  H    0.290419   0.000002   0.000000  -0.000023  -0.000032   0.000020
              25         26         27         28         29         30
     1  C   -0.013839  -0.012926   0.035488  -0.048669   0.051764  -0.091888
     2  C   -0.010447   0.013222   0.020467  -0.026767   0.007509  -0.008957
     3  C   -0.030931   0.026341  -0.007415   0.004941  -0.002978  -0.000793
     4  C    0.025571  -0.019090   0.011671   0.000524  -0.001691   0.010689
     5  C   -0.049969  -0.103037  -0.020655   0.001402  -0.000327   0.007503
     6  C    0.468382   0.513343  -0.008767   0.000879   0.001678  -0.046242
     7  C   -0.047626  -0.077644   0.390035   0.012391  -0.000135   0.084658
     8  C    0.015931  -0.006877  -0.043157   0.025777  -0.080925   0.034640
     9  C   -0.003194  -0.000656  -0.005502   0.415562   0.449503  -0.011210
    10  C    0.002510   0.003300  -0.010437  -0.024799  -0.106273  -0.002195
    11  O   -0.000117   0.000165   0.003129  -0.003547  -0.001801   0.000541
    12  C    0.000805   0.003565  -0.037748  -0.000430   0.000173   0.402988
    13  C    0.000772  -0.000081   0.000108  -0.007112   0.037108   0.000159
    14  O    0.000047  -0.000003  -0.000142  -0.008276   0.001061  -0.000047
    15  C   -0.003451   0.007762  -0.001816   0.002747  -0.000874   0.002265
    16  C    0.001444  -0.000480  -0.000229  -0.000634   0.000070   0.000603
    17  O   -0.000031   0.000074  -0.000390  -0.000592  -0.000272  -0.001003
    18  C    0.001144   0.000392  -0.000116   0.000487  -0.000072  -0.001140
    19  O   -0.000010  -0.000008   0.000001   0.000000   0.000000   0.000016
    20  H    0.000219  -0.000018  -0.000033  -0.000002  -0.000030   0.000001
    21  H   -0.000521  -0.000203   0.000680  -0.000003   0.000016   0.000034
    22  H   -0.000660  -0.000099   0.000021  -0.000002   0.000000  -0.000002
    23  H   -0.001002  -0.005604  -0.000012   0.000000   0.000000   0.000019
    24  H    0.002729  -0.001537   0.000820  -0.000024   0.000006   0.004428
    25  H    0.464009  -0.026594  -0.006897   0.000000  -0.000002  -0.000027
    26  H   -0.026594   0.476839  -0.003022  -0.000001   0.000000   0.000419
    27  H   -0.006897  -0.003022   0.476310  -0.000009   0.000105   0.005223
    28  H    0.000000  -0.000001  -0.000009   0.405468  -0.017635   0.000005
    29  H   -0.000002   0.000000   0.000105  -0.017635   0.426417   0.000020
    30  H   -0.000027   0.000419   0.005223   0.000005   0.000020   0.475665
    31  H   -0.000307  -0.000022  -0.005558  -0.000033  -0.000003  -0.028495
    32  H    0.000405   0.004650  -0.004997  -0.000006   0.000001  -0.028678
    33  H   -0.000012   0.000000   0.000005  -0.000280   0.000266   0.000000
    34  H    0.000001   0.000000  -0.000003   0.000377   0.000820   0.000000
    35  H   -0.000003   0.000000   0.000013   0.000173  -0.000253   0.000000
    36  H   -0.000002   0.000003   0.000024   0.002055   0.000404   0.000022
    37  H    0.000000   0.000000   0.000000   0.000002   0.000000   0.000000
    38  H    0.000001  -0.000001   0.000000   0.000000   0.000000   0.000000
    39  H   -0.000005  -0.000001   0.000001  -0.000009   0.000003   0.000000
    40  H    0.000004   0.000003  -0.000010   0.000149  -0.000012   0.000009
    41  H   -0.000017  -0.000004   0.000000   0.000000   0.000000   0.000005
    42  H   -0.000034   0.000011   0.000002   0.000000   0.000000  -0.000038
    43  H    0.000000   0.000000   0.000000   0.000000   0.000000  -0.000001
              31         32         33         34         35         36
     1  C   -0.051433   0.093041  -0.032066   0.011051   0.009841   0.021027
     2  C   -0.006749   0.010482  -0.117342   0.090657  -0.031704   0.132011
     3  C    0.004521   0.001026   0.060155  -0.024781  -0.000403  -0.067848
     4  C   -0.007702  -0.001516   0.019100  -0.000763  -0.006289  -0.001100
     5  C    0.004215   0.000031  -0.002002   0.000133   0.000587  -0.011424
     6  C    0.030841  -0.018511   0.000910  -0.000435   0.000510  -0.002618
     7  C   -0.020915  -0.138264  -0.006721   0.001228   0.008050  -0.007869
     8  C   -0.016745  -0.011279  -0.007548  -0.002101   0.022422   0.016285
     9  C    0.013615   0.000870   0.003129  -0.028208   0.008894  -0.082888
    10  C   -0.006135   0.004411   0.078098  -0.121365  -0.043161  -0.009189
    11  O    0.003966   0.000255   0.000029   0.000127  -0.000256  -0.000189
    12  C    0.434706   0.430570  -0.000185   0.000173  -0.000590   0.002140
    13  C   -0.000015  -0.000107   0.396214   0.457944   0.388253   0.070871
    14  O    0.000005  -0.000004  -0.008734  -0.007467   0.014055   0.247001
    15  C   -0.000178   0.000494  -0.010498  -0.000394   0.004282  -0.041869
    16  C   -0.000069  -0.000079   0.001141   0.000189  -0.000967   0.028089
    17  O    0.000064   0.000017   0.000491  -0.000055  -0.000050   0.016818
    18  C   -0.000120  -0.000136  -0.000762   0.000027   0.000182   0.009438
    19  O    0.000000   0.000000   0.000001   0.000000   0.000000  -0.000963
    20  H   -0.000001   0.000000   0.003642  -0.000238  -0.000098  -0.000936
    21  H   -0.000002   0.000009   0.000043  -0.000010   0.000102  -0.000155
    22  H    0.000001   0.000003   0.000021  -0.000001  -0.000001  -0.000056
    23  H   -0.000017  -0.000098   0.000000   0.000000   0.000000   0.000058
    24  H   -0.000263   0.000296   0.000002   0.000000  -0.000001   0.000406
    25  H   -0.000307   0.000405  -0.000012   0.000001  -0.000003  -0.000002
    26  H   -0.000022   0.004650   0.000000   0.000000   0.000000   0.000003
    27  H   -0.005558  -0.004997   0.000005  -0.000003   0.000013   0.000024
    28  H   -0.000033  -0.000006  -0.000280   0.000377   0.000173   0.002055
    29  H   -0.000003   0.000001   0.000266   0.000820  -0.000253   0.000404
    30  H   -0.028495  -0.028678   0.000000   0.000000   0.000000   0.000022
    31  H    0.483413  -0.020716   0.000000   0.000000   0.000000   0.000001
    32  H   -0.020716   0.492952   0.000000   0.000000   0.000000  -0.000001
    33  H    0.000000   0.000000   0.470655  -0.025480  -0.023439  -0.001586
    34  H    0.000000   0.000000  -0.025480   0.461314  -0.021791   0.000338
    35  H    0.000000   0.000000  -0.023439  -0.021791   0.473425  -0.000230
    36  H    0.000001  -0.000001  -0.001586   0.000338  -0.000230   0.373321
    37  H    0.000000   0.000000   0.000005   0.000000   0.000000   0.000099
    38  H    0.000000   0.000000   0.000023   0.000000   0.000000  -0.000575
    39  H    0.000000   0.000000   0.000029   0.000000  -0.000031  -0.000968
    40  H    0.000001   0.000000  -0.000014   0.000000  -0.000002  -0.003232
    41  H    0.000000   0.000000   0.000000   0.000000   0.000000   0.000022
    42  H   -0.000001  -0.000002   0.000000   0.000000   0.000000  -0.000009
    43  H    0.000000   0.000000   0.000000   0.000000   0.000000  -0.000069
              37         38         39         40         41         42
     1  C   -0.000272  -0.000735   0.000893  -0.024262  -0.000531   0.002373
     2  C   -0.010262  -0.003533   0.016850  -0.055609   0.001470   0.000341
     3  C   -0.003903   0.026403  -0.016473   0.032554   0.001900  -0.013771
     4  C    0.099541  -0.046526  -0.037927  -0.178023   0.046702  -0.039878
     5  C   -0.006880   0.012044   0.003876   0.036899  -0.009059   0.036360
     6  C    0.000528   0.001787  -0.000511  -0.005123   0.002818   0.019435
     7  C   -0.000244   0.001048  -0.002337   0.010798  -0.000375  -0.002655
     8  C   -0.000109  -0.000766  -0.000459   0.008792  -0.000085  -0.000326
     9  C    0.000289   0.000816   0.002245  -0.003969   0.000078   0.000073
    10  C    0.000808  -0.002993   0.009313   0.025999   0.000348  -0.002101
    11  O    0.000000   0.000000   0.000000  -0.000026   0.000000   0.000002
    12  C    0.000026  -0.000011   0.000203  -0.002989  -0.000151   0.001582
    13  C   -0.000614  -0.000265  -0.002134  -0.000903   0.000054  -0.000048
    14  O   -0.000256   0.000668   0.000417   0.000177   0.000026   0.000040
    15  C   -0.111477  -0.037780   0.023783   0.269638  -0.035035  -0.082222
    16  C    0.434360   0.402992   0.400355   0.011839   0.006981  -0.017744
    17  O   -0.006553   0.014139  -0.010434   0.136655   0.009836   0.000838
    18  C   -0.029333   0.004850  -0.015166  -0.045389   0.353807   0.487921
    19  O    0.010318   0.000282   0.000379   0.009524  -0.029985  -0.046868
    20  H    0.000074   0.000063  -0.000186   0.000143   0.000034   0.000034
    21  H   -0.000025   0.000025   0.000108  -0.000032  -0.000017   0.000013
    22  H   -0.000759   0.002955   0.000567   0.000254   0.000559  -0.000176
    23  H   -0.000026   0.000027   0.000014   0.000025  -0.000199  -0.002278
    24  H   -0.000037  -0.000020   0.000088  -0.002504  -0.000169   0.001470
    25  H    0.000000   0.000001  -0.000005   0.000004  -0.000017  -0.000034
    26  H    0.000000  -0.000001  -0.000001   0.000003  -0.000004   0.000011
    27  H    0.000000   0.000000   0.000001  -0.000010   0.000000   0.000002
    28  H    0.000002   0.000000  -0.000009   0.000149   0.000000   0.000000
    29  H    0.000000   0.000000   0.000003  -0.000012   0.000000   0.000000
    30  H    0.000000   0.000000   0.000000   0.000009   0.000005  -0.000038
    31  H    0.000000   0.000000   0.000000   0.000001   0.000000  -0.000001
    32  H    0.000000   0.000000   0.000000   0.000000   0.000000  -0.000002
    33  H    0.000005   0.000023   0.000029  -0.000014   0.000000   0.000000
    34  H    0.000000   0.000000   0.000000   0.000000   0.000000   0.000000
    35  H    0.000000   0.000000  -0.000031  -0.000002   0.000000   0.000000
    36  H    0.000099  -0.000575  -0.000968  -0.003232   0.000022  -0.000009
    37  H    0.488921  -0.024114  -0.020771  -0.003634  -0.000224   0.000193
    38  H   -0.024114   0.470520  -0.023618  -0.000373   0.001148  -0.000063
    39  H   -0.020771  -0.023618   0.470393  -0.000452   0.000148  -0.000138
    40  H   -0.003634  -0.000373  -0.000452   0.481364   0.000308  -0.005822
    41  H   -0.000224   0.001148   0.000148   0.000308   0.479018  -0.028772
    42  H    0.000193  -0.000063  -0.000138  -0.005822  -0.028772   0.467902
    43  H    0.002890   0.000019   0.000236  -0.005958  -0.008394   0.006039
              43
     1  C    0.000368
     2  C    0.000258
     3  C   -0.005286
     4  C    0.031736
     5  C    0.007393
     6  C    0.001614
     7  C   -0.000009
     8  C    0.000012
     9  C    0.000064
    10  C   -0.000786
    11  O    0.000000
    12  C    0.000063
    13  C   -0.000061
    14  O    0.000087
    15  C   -0.033766
    16  C   -0.006226
    17  O    0.005123
    18  C   -0.003647
    19  O    0.290419
    20  H    0.000002
    21  H    0.000000
    22  H   -0.000023
    23  H   -0.000032
    24  H    0.000020
    25  H    0.000000
    26  H    0.000000
    27  H    0.000000
    28  H    0.000000
    29  H    0.000000
    30  H   -0.000001
    31  H    0.000000
    32  H    0.000000
    33  H    0.000000
    34  H    0.000000
    35  H    0.000000
    36  H   -0.000069
    37  H    0.002890
    38  H    0.000019
    39  H    0.000236
    40  H   -0.005958
    41  H   -0.008394
    42  H    0.006039
    43  H    0.403704
 Mulliken charges:
               1
     1  C    0.539383
     2  C    0.550406
     3  C   -1.181503
     4  C    0.779711
     5  C   -0.363752
     6  C   -1.196082
     7  C    0.147549
     8  C    0.051878
     9  C   -0.606421
    10  C   -0.027160
    11  O   -0.405475
    12  C   -0.829617
    13  C   -0.790050
    14  O   -0.290436
    15  C    0.182640
    16  C   -0.603068
    17  O   -0.266176
    18  C   -0.625877
    19  O   -0.390481
    20  H    0.195384
    21  H    0.256983
    22  H    0.210164
    23  H    0.200428
    24  H    0.199697
    25  H    0.211722
    26  H    0.207820
    27  H    0.212812
    28  H    0.265890
    29  H    0.236360
    30  H    0.190802
    31  H    0.190131
    32  H    0.184880
    33  H    0.202711
    34  H    0.208713
    35  H    0.198482
    36  H    0.313345
    37  H    0.181441
    38  H    0.201564
    39  H    0.201721
    40  H    0.313201
    41  H    0.207755
    42  H    0.218317
    43  H    0.314210
 Sum of Mulliken charges =   0.00000
 Mulliken charges with hydrogens summed into heavy atoms:
               1
     1  C    0.539383
     2  C    0.550406
     3  C   -0.729136
     4  C    0.989875
     5  C    0.036372
     6  C   -0.776540
     7  C    0.360361
     8  C    0.051878
     9  C   -0.104171
    10  C   -0.027160
    11  O   -0.405475
    12  C   -0.263804
    13  C   -0.180145
    14  O    0.022909
    15  C    0.182640
    16  C   -0.018343
    17  O    0.047025
    18  C   -0.199805
    19  O   -0.076271
 Electronic spatial extent (au):  <R**2>=           4979.2738
 Charge=              0.0000 electrons
 Dipole moment (field-independent basis, Debye):
    X=             -8.2071    Y=             -0.1254    Z=              5.2267  Tot=              9.7309
 Quadrupole moment (field-independent basis, Debye-Ang):
   XX=           -123.5054   YY=           -118.9711   ZZ=           -115.4699
   XY=             -2.3814   XZ=              2.5165   YZ=              3.7299
 Traceless Quadrupole moment (field-independent basis, Debye-Ang):
   XX=             -4.1899   YY=              0.3443   ZZ=              3.8456
   XY=             -2.3814   XZ=              2.5165   YZ=              3.7299
 Octapole moment (field-independent basis, Debye-Ang**2):
  XXX=           -197.6294  YYY=             28.9671  ZZZ=             -1.2193  XYY=             -5.9143
  XXY=            -66.5014  XXZ=             53.8957  XZZ=             -6.3528  YZZ=            -12.1339
  YYZ=              6.4203  XYZ=             -5.4092
 Hexadecapole moment (field-independent basis, Debye-Ang**3):
 XXXX=          -3815.9420 YYYY=          -2131.1659 ZZZZ=           -789.2824 XXXY=             27.4754
 XXXZ=             90.9929 YYYX=            -19.1958 YYYZ=             -5.5072 ZZZX=              2.2429
 ZZZY=             25.9285 XXYY=           -910.4314 XXZZ=           -827.7109 YYZZ=           -481.0166
 XXYZ=             92.4643 YYXZ=             21.0505 ZZXY=             13.3694
 N-N= 1.643702893862D+03 E-N=-5.356917846741D+03  KE= 8.827769384366D+02
 1\1\GINC-SNODE43\SP\RmPW1PW91\6-311+G(d,p)\C15H24O4\ROOT\25-Jan-2024\0
 \\# nmr=giao mpw1pw91/6-311+g(d,p) scrf(smd,solvent=methanol,read) gue
 ss=read geom=check\\NMR calculation\\0,1\C,0,1.6850601703,0.5901161135
 ,0.1750368895\C,0,0.912982366,-0.4296067115,0.6289104209\C,0,-0.249367
 466,-0.3464350497,1.5805192155\C,0,-1.4518866781,0.5205654081,1.116779
 9502\C,0,-1.0120697193,1.9320494621,0.6365539663\C,0,0.301463831,2.468
 531473,1.2426196368\C,0,1.5739639698,2.0776647553,0.4500915798\C,0,2.7
 699668827,0.0210327704,-0.6504864219\C,0,2.4468439029,-1.4339505524,-0
 .9361870182\C,0,1.3669346885,-1.7961648281,0.1070199101\O,0,3.78724340
 6,0.603693359,-1.0300312287\C,0,1.6600519774,2.8947828137,-0.859310646
 9\C,0,1.9399817643,-2.6793556012,1.2216254722\O,0,0.2596345013,-2.5205
 736693,-0.4469929676\C,0,-2.3623497585,-0.2048937641,0.0836028167\C,0,
 -2.9259153927,-1.5283798942,0.6250192324\O,0,-1.567248247,-0.478120145
 5,-1.0985379748\C,0,-3.5268844736,0.7048799832,-0.3685018196\O,0,-4.21
 14716036,0.1435421206,-1.4963255967\H,0,-0.5941244813,-1.3530134055,1.
 8239701771\H,0,0.1151692458,0.0732927747,2.5249269546\H,0,-2.075827451
 3,0.6472825826,2.011375989\H,0,-1.8191461795,2.6382783263,0.8615212653
 \H,0,-0.9144151038,1.9232087172,-0.4543474622\H,0,0.3951455702,2.16449
 25557,2.2916080698\H,0,0.2598016045,3.5647465448,1.257558306\H,0,2.448
 5375987,2.3662884719,1.0537588525\H,0,2.0230337045,-1.5032163631,-1.94
 58698953\H,0,3.3432922303,-2.0610117961,-0.9038532313\H,0,0.8363987583
 ,2.6560441296,-1.5421465853\H,0,2.5970584119,2.7051457323,-1.388281743
 1\H,0,1.6098167941,3.9666493046,-0.6332524253\H,0,1.2089984051,-2.8299
 396164,2.0229754017\H,0,2.2001407162,-3.6608811347,0.8084814526\H,0,2.
 8437408536,-2.2345531493,1.6515211102\H,0,-0.3510878501,-1.8683209966,
 -0.8609363018\H,0,-3.6434237091,-1.9581482258,-0.0836347665\H,0,-3.441
 0764032,-1.3790747998,1.5810117276\H,0,-2.135849249,-2.2697764399,0.76
 25867033\H,0,-2.2128513841,-0.6706099639,-1.8062250898\H,0,-4.21844768
 29,0.8857035417,0.4639235012\H,0,-3.1471141311,1.6655425754,-0.7193275
 058\H,0,-4.806304389,-0.5549074087,-1.1768499202\\Version=ES64L-G09Rev
 D.01\State=1-A\HF=-887.0146501\RMSD=4.806e-09\Dipole=-3.2378164,-0.048
 56,2.0423537\Quadrupole=-3.09141,0.3188188,2.7725912,-1.7880386,1.8443
 47,2.8329614\PG=C01 [X(C15H24O4)]\\@


 MY GROUP MEETINGS AREN'T VERY STRUCTURED.
     -- PROF. M. S. GORDON, OCT. 5, 1984
 Job cpu time:       0 days  1 hours  3 minutes 31.2 seconds.
 File lengths (MBytes):  RWF=    317 Int=      0 D2E=      0 Chk=    481 Scr=      1
 Normal termination of Gaussian 09 at Thu Jan 25 18:15:06 2024.
