# Supplementary material for: New patchoulol- and guaiane-type sesquiterpenoids from Sanguisorba officinalis with anti-melanogenic activity
Source: Nat Prod Bioprospect. 2026 May 12;16(1):63. doi: 10.1007/s13659-026-00616-0 (PMC13161421; doi:10.1007/s13659-026-00616-0)
Supplement: Supplementary file 2 — Additional file 2. It includes the calculated NMR data of compound 11. [file 13659_2026_616_MOESM2_ESM.zip › New folder/11S-nmr-51.log]

 Entering Gaussian System, Link 0=/gpfs/home/zhengshan/software/Gaussian/g09/g09
 Input=DY-202A-7R_51-2.gjf
 Output=DY-202A-7R_51-2.log
 Initial command:
 /gpfs/home/zhengshan/software/Gaussian/g09/l1.exe "/gpfs/home/zhengshan/software/Gaussian/g09/scratch/zhengshan/%J/Gau-246099.inp" -scrdir="/gpfs/home/zhengshan/software/Gaussian/g09/scratch/zhengshan/%J/"
 Entering Link 1 = /gpfs/home/zhengshan/software/Gaussian/g09/l1.exe PID=    246100.
  
 Copyright (c) 1988,1990,1992,1993,1995,1998,2003,2009,2013,
            Gaussian, Inc.  All Rights Reserved.
  
 This is part of the Gaussian(R) 09 program.  It is based on
 the Gaussian(R) 03 system (copyright 2003, Gaussian, Inc.),
 the Gaussian(R) 98 system (copyright 1998, Gaussian, Inc.),
 the Gaussian(R) 94 system (copyright 1995, Gaussian, Inc.),
 the Gaussian 92(TM) system (copyright 1992, Gaussian, Inc.),
 the Gaussian 90(TM) system (copyright 1990, Gaussian, Inc.),
 the Gaussian 88(TM) system (copyright 1988, Gaussian, Inc.),
 the Gaussian 86(TM) system (copyright 1986, Carnegie Mellon
 University), and the Gaussian 82(TM) system (copyright 1983,
 Carnegie Mellon University). Gaussian is a federally registered
 trademark of Gaussian, Inc.
  
 This software contains proprietary and confidential information,
 including trade secrets, belonging to Gaussian, Inc.
  
 This software is provided under written license and may be
 used, copied, transmitted, or stored only in accord with that
 written license.
  
 The following legend is applicable only to US Government
 contracts under FAR:
  
                    RESTRICTED RIGHTS LEGEND
  
 Use, reproduction and disclosure by the US Government is
 subject to restrictions as set forth in subparagraphs (a)
 and (c) of the Commercial Computer Software - Restricted
 Rights clause in FAR 52.227-19.
  
 Gaussian, Inc.
 340 Quinnipiac St., Bldg. 40, Wallingford CT 06492
  
  
 ---------------------------------------------------------------
 Warning -- This program may not be used in any manner that
 competes with the business of Gaussian, Inc. or will provide
 assistance to any competitor of Gaussian, Inc.  The licensee
 of this program is prohibited from giving any competitor of
 Gaussian, Inc. access to this program.  By using this program,
 the user acknowledges that Gaussian, Inc. is engaged in the
 business of creating and licensing software in the field of
 computational chemistry and represents and warrants to the
 licensee that it is not a competitor of Gaussian, Inc. and that
 it will not use this program in any manner prohibited above.
 ---------------------------------------------------------------
  

 Cite this work as:
 Gaussian 09, Revision D.01,
 M. J. Frisch, G. W. Trucks, H. B. Schlegel, G. E. Scuseria, 
 M. A. Robb, J. R. Cheeseman, G. Scalmani, V. Barone, B. Mennucci, 
 G. A. Petersson, H. Nakatsuji, M. Caricato, X. Li, H. P. Hratchian, 
 A. F. Izmaylov, J. Bloino, G. Zheng, J. L. Sonnenberg, M. Hada, 
 M. Ehara, K. Toyota, R. Fukuda, J. Hasegawa, M. Ishida, T. Nakajima, 
 Y. Honda, O. Kitao, H. Nakai, T. Vreven, J. A. Montgomery, Jr., 
 J. E. Peralta, F. Ogliaro, M. Bearpark, J. J. Heyd, E. Brothers, 
 K. N. Kudin, V. N. Staroverov, T. Keith, R. Kobayashi, J. Normand, 
 K. Raghavachari, A. Rendell, J. C. Burant, S. S. Iyengar, J. Tomasi, 
 M. Cossi, N. Rega, J. M. Millam, M. Klene, J. E. Knox, J. B. Cross, 
 V. Bakken, C. Adamo, J. Jaramillo, R. Gomperts, R. E. Stratmann, 
 O. Yazyev, A. J. Austin, R. Cammi, C. Pomelli, J. W. Ochterski, 
 R. L. Martin, K. Morokuma, V. G. Zakrzewski, G. A. Voth, 
 P. Salvador, J. J. Dannenberg, S. Dapprich, A. D. Daniels, 
 O. Farkas, J. B. Foresman, J. V. Ortiz, J. Cioslowski, 
 and D. J. Fox, Gaussian, Inc., Wallingford CT, 2013.
 
 ******************************************
 Gaussian 09:  ES64L-G09RevD.01 24-Apr-2013
                25-Jan-2024 
 ******************************************
 %chk=DY-202A-7R_51.chk
 %mem=16GB
 %nprocshared=4
 Will use up to    4 processors via shared memory.
 ----------------------------------------------------------------------
 # nmr=giao mpw1pw91/6-311+g(d,p) scrf(smd,solvent=methanol,read) guess
 =read geom=check
 ----------------------------------------------------------------------
 1/29=2,38=1,40=2/1;
 2/12=2,40=1/2;
 3/5=4,6=6,7=111,11=2,14=-4,16=1,25=1,30=1,70=32203,72=3,74=-7,116=-2/1,2,8,3;
 4/5=1/1;
 5/5=2,38=6,53=3/2;
 8/6=1,10=90,11=11/1;
 10/13=100,45=16/2;
 6/7=2,8=2,9=2,10=2,28=1/1;
 99/9=1/99;
 ---------------
 NMR calculation
 ---------------
 Structure from the checkpoint file:  "DY-202A-7R_51.chk"
 Charge =  0 Multiplicity = 1
 Redundant internal coordinates found in file.
 C,0,-1.8619272813,0.6910228977,-0.0676550938
 C,0,-1.1440184241,-0.4214329667,0.2134207404
 C,0,0.2889974478,-0.4949291479,0.6560634298
 C,0,1.3220394724,0.1640543148,-0.3021402343
 C,0,1.2091976121,1.7066463065,-0.2785492959
 C,0,-0.0826292305,2.3179515086,-0.8549452653
 C,0,-1.4042284048,2.1262017974,-0.0817113508
 C,0,-3.2494690278,0.3128686991,-0.3803043088
 C,0,-3.4068631318,-1.1838541915,-0.1706203408
 C,0,-1.9674526038,-1.7029381479,0.0446401637
 O,0,-4.1449834566,1.0777091415,-0.7414451734
 C,0,-1.3652579865,2.7222502392,1.3398539839
 C,0,-1.4671222363,-2.5384441426,-1.1378010565
 O,0,-1.8413249507,-2.5593115455,1.1918877314
 C,0,2.7584304117,-0.3548684038,0.0315568677
 C,0,2.8986911984,-1.8649264563,-0.2434271052
 O,0,2.9953106686,-0.0958247933,1.4312603704
 C,0,3.8545082471,0.384425022,-0.759986365
 O,0,5.1226175107,-0.1268634696,-0.3173129261
 H,0,0.3757467163,-0.0050734446,1.6348859397
 H,0,0.534003734,-1.5444176998,0.8254670341
 H,0,1.1092976815,-0.176674169,-1.3250700672
 H,0,2.0184642416,2.1324956635,-0.8793581054
 H,0,1.3747572626,2.0630065155,0.7466595394
 H,0,-0.2231603632,1.943819637,-1.8787393369
 H,0,0.0845604989,3.3999652805,-0.9467045684
 H,0,-2.1710929491,2.6838257732,-0.636172162
 H,0,-4.0116043545,-1.3549592076,0.7289672178
 H,0,-3.9320741864,-1.648537293,-1.0116076891
 H,0,-0.6568105051,2.1956349702,1.9882515675
 H,0,-2.3533072472,2.6658490892,1.8115636084
 H,0,-1.069554757,3.7783547077,1.3051101423
 H,0,-0.4167964273,-2.8185393523,-1.005865205
 H,0,-2.0596105014,-3.4574060545,-1.2138908393
 H,0,-1.5655517115,-1.9813902125,-2.0747690972
 H,0,-2.1530245018,-2.0658847419,1.9705839388
 H,0,3.9287229666,-2.1850043027,-0.0583272957
 H,0,2.6551698085,-2.0999742365,-1.2864130003
 H,0,2.2514521877,-2.4594266773,0.4061119805
 H,0,3.9592642342,-0.1897937079,1.5475944607
 H,0,3.7261050329,0.2255253702,-1.8403240393
 H,0,3.8186890589,1.4570520297,-0.5577010982
 H,0,5.776938246,0.5819154014,-0.4230376964
 Recover connectivity data from disk.
                          Input orientation:                          
 ---------------------------------------------------------------------
 Center     Atomic      Atomic             Coordinates (Angstroms)
 Number     Number       Type             X           Y           Z
 ---------------------------------------------------------------------
      1          6           0       -1.861927    0.691023   -0.067655
      2          6           0       -1.144018   -0.421433    0.213421
      3          6           0        0.288997   -0.494929    0.656063
      4          6           0        1.322039    0.164054   -0.302140
      5          6           0        1.209198    1.706646   -0.278549
      6          6           0       -0.082629    2.317952   -0.854945
      7          6           0       -1.404228    2.126202   -0.081711
      8          6           0       -3.249469    0.312869   -0.380304
      9          6           0       -3.406863   -1.183854   -0.170620
     10          6           0       -1.967453   -1.702938    0.044640
     11          8           0       -4.144983    1.077709   -0.741445
     12          6           0       -1.365258    2.722250    1.339854
     13          6           0       -1.467122   -2.538444   -1.137801
     14          8           0       -1.841325   -2.559312    1.191888
     15          6           0        2.758430   -0.354868    0.031557
     16          6           0        2.898691   -1.864926   -0.243427
     17          8           0        2.995311   -0.095825    1.431260
     18          6           0        3.854508    0.384425   -0.759986
     19          8           0        5.122618   -0.126863   -0.317313
     20          1           0        0.375747   -0.005073    1.634886
     21          1           0        0.534004   -1.544418    0.825467
     22          1           0        1.109298   -0.176674   -1.325070
     23          1           0        2.018464    2.132496   -0.879358
     24          1           0        1.374757    2.063007    0.746660
     25          1           0       -0.223160    1.943820   -1.878739
     26          1           0        0.084560    3.399965   -0.946705
     27          1           0       -2.171093    2.683826   -0.636172
     28          1           0       -4.011604   -1.354959    0.728967
     29          1           0       -3.932074   -1.648537   -1.011608
     30          1           0       -0.656811    2.195635    1.988252
     31          1           0       -2.353307    2.665849    1.811564
     32          1           0       -1.069555    3.778355    1.305110
     33          1           0       -0.416796   -2.818539   -1.005865
     34          1           0       -2.059611   -3.457406   -1.213891
     35          1           0       -1.565552   -1.981390   -2.074769
     36          1           0       -2.153025   -2.065885    1.970584
     37          1           0        3.928723   -2.185004   -0.058327
     38          1           0        2.655170   -2.099974   -1.286413
     39          1           0        2.251452   -2.459427    0.406112
     40          1           0        3.959264   -0.189794    1.547594
     41          1           0        3.726105    0.225525   -1.840324
     42          1           0        3.818689    1.457052   -0.557701
     43          1           0        5.776938    0.581915   -0.423038
 ---------------------------------------------------------------------
                    Distance matrix (angstroms):
                    1          2          3          4          5
     1  C    0.000000
     2  C    1.353497   0.000000
     3  C    2.560611   1.501622   0.000000
     4  C    3.235788   2.586511   1.555503   0.000000
     5  C    3.241570   3.210667   2.562656   1.546894   0.000000
     6  C    2.536262   3.126049   3.214584   2.630202   1.541020
     7  C    1.506461   2.577839   3.206502   3.366177   2.654198
     8  C    1.471741   2.307516   3.774565   4.574598   4.672545
     9  C    2.431582   2.418520   3.849339   4.919012   5.447445
    10  C    2.398915   1.532575   2.631481   3.798246   4.671277
    11  O    2.411610   3.487834   4.907791   5.560224   5.410831
    12  C    2.520644   3.346721   3.681627   4.057349   3.206010
    13  C    3.424988   2.532179   3.236952   3.972562   5.091345
    14  O    3.485907   2.452378   3.014474   4.433477   5.446675
    15  C    4.738295   3.907251   2.551024   1.563283   2.597332
    16  C    5.406224   4.316930   3.081635   2.570222   3.951171
    17  O    5.143796   4.327031   2.843298   2.423232   3.059829
    18  C    5.766365   5.155793   3.935902   2.582941   2.996284
    19  O    7.036699   6.295965   4.944372   3.811726   4.321819
    20  H    2.896615   2.122170   1.097988   2.162439   2.699233
    21  H    3.396373   2.109847   1.090941   2.193485   3.499165
    22  H    3.340983   2.739397   2.167734   1.098972   2.156869
    23  H    4.218311   4.209277   3.500277   2.166322   1.094181
    24  H    3.608542   3.577850   2.780309   2.169972   1.097932
    25  H    2.745011   3.289306   3.554578   2.835643   2.160673
    26  H    3.449625   4.178323   4.216736   3.523909   2.139759
    27  H    2.095247   3.379249   4.222132   4.320046   3.536826
    28  H    3.072745   3.059462   4.386359   5.640775   6.135576
    29  H    3.263449   3.283251   4.682882   5.603083   6.182824
    30  H    2.818318   3.199444   3.147763   3.645417   2.976488
    31  H    2.769992   3.680727   4.278723   4.922895   4.240293
    32  H    3.470440   4.339994   4.530770   4.622353   3.463043
    33  H    3.909689   2.785970   2.942672   3.523442   4.863142
    34  H    4.308410   3.477450   4.217696   5.038037   6.182832
    35  H    3.355315   2.801244   3.620271   4.010402   4.952500
    36  H    3.440886   2.609586   3.187371   4.713170   5.531286
    37  H    6.465543   5.377428   4.076066   3.517431   4.752816
    38  H    5.447862   4.415975   3.456610   2.805683   4.194876
    39  H    5.202853   3.964816   2.788002   2.871947   4.348703
    40  H    6.105009   5.279884   3.789300   3.240630   3.807119
    41  H    5.880914   5.324897   4.308679   2.854701   3.311749
    42  H    5.752943   5.362071   4.212146   2.823192   2.636222
    43  H    7.647906   7.022210   5.695748   4.476086   4.706395
                    6          7          8          9         10
     6  C    0.000000
     7  C    1.543141   0.000000
     8  C    3.778163   2.604275   0.000000
     9  C    4.876625   3.869744   1.519513   0.000000
    10  C    4.530934   3.872402   2.426442   1.545215   0.000000
    11  O    4.248977   3.007711   1.231808   2.446494   3.618227
    12  C    2.574051   1.541960   3.509176   4.659113   4.650001
    13  C    5.057807   4.783116   3.446817   2.555963   1.531851
    14  O    5.574068   4.875156   3.564278   2.489823   1.437171
    15  C    4.000184   4.847295   6.058907   6.224061   4.914411
    16  C    5.172881   5.871148   6.523910   6.342647   4.877354
    17  O    4.530647   5.155815   6.515065   6.688622   5.397643
    18  C    4.387322   5.581053   7.114476   7.452138   6.236965
    19  O    5.775878   6.908801   8.383863   8.595975   7.272147
    20  H    3.435959   3.264560   4.159840   4.354023   3.301849
    21  H    4.256985   4.248901   4.383841   4.080763   2.625282
    22  H    2.804437   3.628635   4.486767   4.768949   3.697564
    23  H    2.109404   3.514414   5.595643   6.398020   5.608196
    24  H    2.180392   2.900509   5.071144   5.852128   5.083851
    25  H    1.099035   2.158123   3.750180   4.778700   4.476694
    26  H    1.098693   2.141770   4.578944   5.814099   5.588662
    27  H    2.131527   1.098386   2.617212   4.086908   4.443948
    28  H    5.606772   4.424262   2.143125   1.097382   2.183563
    29  H    5.529539   4.637172   2.170624   1.095005   2.231223
    30  H    2.903173   2.201863   3.984563   4.862557   4.549097
    31  H    3.519557   2.185511   3.338249   4.456372   4.728341
    32  H    2.787945   2.182863   4.427442   5.680168   5.695575
    33  H    5.149561   5.126358   4.268615   3.508608   2.180060
    34  H    6.114904   5.734809   4.040495   2.841222   2.161146
    35  H    4.708648   4.568437   3.312161   2.766274   2.175076
    36  H    5.611432   4.727177   3.519564   2.633409   1.968610
    37  H    6.082940   6.857654   7.607199   7.404440   5.916745
    38  H    5.215340   5.982523   6.442640   6.231574   4.826798
    39  H    5.464572   5.884723   6.210009   5.828914   4.301406
    40  H    5.328967   6.065107   7.478990   7.628909   6.298766
    41  H    4.455971   5.746791   7.127266   7.460127   6.299894
    42  H    4.006218   5.287078   7.162366   7.702780   6.620256
    43  H    6.126573   7.353263   9.030517   9.355419   8.087946
                   11         12         13         14         15
    11  O    0.000000
    12  C    3.842290   0.000000
    13  C    4.517145   5.815845   0.000000
    14  O    4.719379   5.305038   2.359643   0.000000
    15  C    7.092738   5.308965   4.898030   5.231031   0.000000
    16  C    7.649868   6.459894   4.507090   5.001005   1.541287
    17  O    7.555239   5.192732   5.699103   5.433149   1.443047
    18  C    8.029499   6.092677   6.083228   6.702083   1.540935
    19  O    9.355176   7.277100   7.064955   7.529342   2.400641
    20  H    5.220763   3.249067   4.183530   3.411127   2.893130
    21  H    5.587816   4.698536   2.974393   2.608919   2.644503
    22  H    5.433375   4.650700   3.500138   4.551726   2.142855
    23  H    6.254573   4.089290   5.833848   6.418807   2.750327
    24  H    5.801104   2.879959   5.727200   5.648649   2.876116
    25  H    4.174240   3.502811   4.710321   5.685543   4.221739
    26  H    4.829498   2.790989   6.140761   6.617824   4.712255
    27  H    2.546947   2.134368   5.293327   5.562467   5.829213
    28  H    2.845659   4.898976   3.370438   2.524851   6.878949
    29  H    2.747861   5.587638   2.623709   3.171141   6.893811
    30  H    4.568189   1.095281   5.730647   4.964553   4.690159
    31  H    3.500021   1.096327   6.047210   5.286627   6.198630
    32  H    4.576039   1.097271   6.784381   6.385488   5.775720
    33  H    5.399079   6.091168   1.095009   2.631843   4.150661
    34  H    5.013906   6.722491   1.096049   2.577206   5.864333
    35  H    4.217738   5.815841   1.094489   3.328827   5.077303
    36  H    4.604909   4.893325   3.218048   0.973136   5.550657
    37  H    8.734797   7.352706   5.514103   5.915792   2.174181
    38  H    7.525739   6.805510   4.148208   5.154748   2.189315
    39  H    7.398825   6.387663   4.027121   4.168722   2.196926
    40  H    8.516167   6.072371   6.494088   6.275984   1.941036
    41  H    7.992984   6.501473   5.924751   6.924298   2.185678
    42  H    7.974819   5.663457   6.651339   7.157374   2.180465
    43  H    9.939403   7.661579   7.919845   8.397215   3.193056
                   16         17         18         19         20
    16  C    0.000000
    17  O    2.437957   0.000000
    18  C    2.498000   2.402170   0.000000
    19  O    2.823503   2.753889   1.437177   0.000000
    20  H    3.654088   2.629033   4.241333   5.134072   0.000000
    21  H    2.614767   2.919493   4.154497   4.936677   1.746363
    22  H    2.687392   3.340799   2.858379   4.138211   3.054322
    23  H    4.142293   3.355384   2.537924   3.880253   3.686346
    24  H    4.327968   2.784856   3.352131   4.469231   2.462503
    25  H    5.189099   5.047257   4.506740   5.941643   4.062319
    26  H    6.011074   5.133004   4.831237   6.181964   4.282953
    27  H    6.822617   6.220326   6.450616   7.823034   4.344453
    28  H    6.996985   7.153705   8.192568   9.275609   4.678860
    29  H    6.877229   7.507808   8.051529   9.207876   5.316223
    30  H    5.840389   4.347300   5.584379   6.641642   2.456453
    31  H    7.234252   6.031516   7.096107   8.259589   3.822666
    32  H    7.070471   5.616788   6.326909   7.498399   4.063493
    33  H    3.533150   4.999523   5.344481   6.197123   3.939198
    34  H    5.297409   6.621879   7.067000   7.967482   5.095596
    35  H    4.826680   6.053847   6.058282   7.159576   4.629904
    36  H    5.519245   5.538715   7.039210   7.869513   3.279378
    37  H    1.094384   2.730348   2.664545   2.393408   4.499190
    38  H    1.096526   3.393827   2.808519   3.304636   4.256567
    39  H    1.092817   2.681579   3.466564   3.769322   3.324456
    40  H    2.671824   0.975485   2.380258   2.198916   3.589337
    41  H    2.757659   3.367579   1.099484   2.096184   4.832718
    42  H    3.461316   2.654307   1.092122   2.065624   4.335793
    43  H    3.782010   3.411042   1.961702   0.970402   5.809688
                   21         22         23         24         25
    21  H    0.000000
    22  H    2.612756   0.000000
    23  H    4.316219   2.521410   0.000000
    24  H    3.704941   3.062467   1.750177   0.000000
    25  H    4.478150   2.564856   2.461553   3.075754   0.000000
    26  H    5.271576   3.739732   2.313223   2.513871   1.756058
    27  H    5.228000   4.406586   4.232670   3.856254   2.426113
    28  H    4.550578   5.641902   7.149180   6.379318   5.659893
    29  H    4.830273   5.261185   7.051426   6.710404   5.235741
    30  H    4.093666   4.441294   3.922278   2.384619   3.899369
    31  H    5.199548   5.468825   5.161193   3.923762   4.321711
    32  H    5.579728   5.225658   4.125120   3.037918   3.770782
    33  H    2.425115   3.067622   5.518990   5.487303   4.845562
    34  H    3.813835   4.562624   6.927453   6.790699   5.743502
    35  H    3.607000   3.312683   5.585538   5.741343   4.153037
    36  H    2.967043   5.007314   6.568857   5.566954   5.883825
    37  H    3.565889   3.686080   4.792075   5.021587   6.131820
    38  H    3.044343   2.467853   4.299406   4.806584   4.998790
    39  H    1.990661   3.084229   4.774146   4.619196   5.543720
    40  H    3.753516   4.046564   3.879411   3.520835   5.812465
    41  H    4.519807   2.697208   2.734233   3.949387   4.307053
    42  H    4.659521   3.255567   1.949486   2.835726   4.280027
    43  H    5.793826   4.814145   4.091290   4.789678   6.322581
                   26         27         28         29         30
    26  H    0.000000
    27  H    2.386893   0.000000
    28  H    6.495826   4.643584   0.000000
    29  H    6.451740   4.691628   1.766951   0.000000
    30  H    3.257915   3.069036   5.044518   5.874025   0.000000
    31  H    3.753687   2.454574   4.482060   5.392284   1.769300
    32  H    2.558482   2.485952   5.944620   6.558381   1.772581
    33  H    6.238963   5.787076   4.251394   3.704877   5.845022
    34  H    7.189743   6.169353   3.464861   2.611330   6.646686
    35  H    5.740591   4.919398   3.773132   2.615632   5.897583
    36  H    6.587327   5.418049   2.345495   3.497522   4.516583
    37  H    6.838032   7.826057   8.022319   7.936540   6.663753
    38  H    6.080524   6.826446   7.004476   6.608411   6.336000
    39  H    6.392027   6.862821   6.367885   6.395582   5.712334
    40  H    5.841338   7.113916   8.097068   8.423222   5.214652
    41  H    4.912888   6.501551   8.304898   7.927584   6.144044
    42  H    4.227287   6.114623   8.418813   8.362120   5.201680
    43  H    6.373288   8.224029  10.044609   9.979291   7.057728
                   31         32         33         34         35
    31  H    0.000000
    32  H    1.772621   0.000000
    33  H    6.462700   7.020378   0.000000
    34  H    6.836219   7.725400   1.774898   0.000000
    35  H    6.109089   6.696586   1.778486   1.778715   0.000000
    36  H    4.738640   5.980961   3.527071   3.476483   4.088661
    37  H    8.154212   7.899582   4.492520   6.230126   5.856155
    38  H    7.575973   7.425922   3.167336   4.906835   4.295353
    39  H    7.031896   7.123707   3.040097   4.712285   4.577424
    40  H    6.933465   6.410462   5.707921   7.384439   6.845066
    41  H    7.500048   6.746459   5.208290   6.887010   5.738212
    42  H    6.720725   5.723062   6.034971   7.690051   6.566158
    43  H    8.685454   7.751012   7.089791   8.851727   7.950529
                   36         37         38         39         40
    36  H    0.000000
    37  H    6.412357   0.000000
    38  H    5.807575   1.771260   0.000000
    39  H    4.690614   1.761888   1.776748   0.000000
    40  H    6.407707   2.561403   3.658012   3.061182   0.000000
    41  H    7.371414   3.004533   2.619479   3.798690   3.421234
    42  H    7.380018   3.677779   3.812772   4.327121   2.676590
    43  H    8.696239   3.347351   4.205162   4.729303   2.789779
                   41         42         43
    41  H    0.000000
    42  H    1.780548   0.000000
    43  H    2.518260   2.149125   0.000000
 Stoichiometry    C15H24O4
 Framework group  C1[X(C15H24O4)]
 Deg. of freedom   123
 Full point group                 C1      NOp   1
 Largest Abelian subgroup         C1      NOp   1
 Largest concise Abelian subgroup C1      NOp   1
                         Standard orientation:                         
 ---------------------------------------------------------------------
 Center     Atomic      Atomic             Coordinates (Angstroms)
 Number     Number       Type             X           Y           Z
 ---------------------------------------------------------------------
      1          6           0       -1.907941    0.693130   -0.056417
      2          6           0       -1.185572   -0.415142    0.229713
      3          6           0        0.248713   -0.481058    0.669429
      4          6           0        1.277259    0.175617   -0.295176
      5          6           0        1.159186    1.717930   -0.280674
      6          6           0       -0.136066    2.321312   -0.857733
      7          6           0       -1.455198    2.129751   -0.080250
      8          6           0       -3.294902    0.308351   -0.363510
      9          6           0       -3.446678   -1.187600   -0.144385
     10          6           0       -2.005000   -1.700452    0.070640
     11          8           0       -4.193871    1.067923   -0.727179
     12          6           0       -1.414963    2.734549    1.337579
     13          6           0       -1.504561   -2.541409   -1.107884
     14          8           0       -1.873269   -2.549408    1.222760
     15          6           0        2.716192   -0.336364    0.038290
     16          6           0        2.860987   -1.847576   -0.227861
     17          8           0        2.955439   -0.068019    1.435837
     18          6           0        3.807885    0.401847   -0.760293
     19          8           0        5.078766   -0.102414   -0.317505
     20          1           0        0.336060    0.015025    1.645057
     21          1           0        0.497709   -1.528656    0.844618
     22          1           0        1.063307   -0.172040   -1.315518
     23          1           0        1.965588    2.142883   -0.885952
     24          1           0        1.325908    2.081072    0.741963
     25          1           0       -0.277696    1.940493   -1.878906
     26          1           0        0.027200    3.403313   -0.956443
     27          1           0       -2.225257    2.681377   -0.636280
     28          1           0       -4.048734   -1.355303    0.757641
     29          1           0       -3.972248   -1.659171   -0.981304
     30          1           0       -0.703208    2.214302    1.987494
     31          1           0       -2.401713    2.677641    1.811940
     32          1           0       -1.122963    3.791426    1.295738
     33          1           0       -0.452977   -2.817112   -0.976718
     34          1           0       -2.094072   -3.462833   -1.177009
     35          1           0       -1.607079   -1.990394   -2.047979
     36          1           0       -2.184845   -2.052329    1.999180
     37          1           0        3.892538   -2.163007   -0.043242
     38          1           0        2.615847   -2.089782   -1.268828
     39          1           0        2.217303   -2.440327    0.426788
     40          1           0        3.919977   -0.157990    1.550475
     41          1           0        3.677514    0.235953   -1.839343
     42          1           0        3.768861    1.475553   -0.564432
     43          1           0        5.730406    0.607939   -0.429061
 ---------------------------------------------------------------------
 Rotational constants (GHZ):      0.6061024      0.2426218      0.1961169
 Standard basis: 6-311+G(d,p) (5D, 7F)
 There are   581 symmetry adapted cartesian basis functions of A   symmetry.
 There are   562 symmetry adapted basis functions of A   symmetry.
   562 basis functions,   876 primitive gaussians,   581 cartesian basis functions
    73 alpha electrons       73 beta electrons
       nuclear repulsion energy      1592.1385545585 Hartrees.
 NAtoms=   43 NActive=   43 NUniq=   43 SFac= 1.00D+00 NAtFMM=   60 NAOKFM=F Big=F
 Integral buffers will be    131072 words long.
 Raffenetti 2 integral format.
 Two-electron integral symmetry is turned on.
 Using the following non-standard input for PCM:
 --- end of non-standard input.
 ------------------------------------------------------------------------------
 Polarizable Continuum Model (PCM)
 =================================
 Model                : PCM (using non-symmetric T matrix).
 Atomic radii         : SMD-Coulomb.
 Polarization charges : Total charges.
 Charge compensation  : None.
 Solution method      : On-the-fly selection.
 Cavity type          : VdW (van der Waals Surface) (Alpha=1.000).
 Cavity algorithm     : GePol (No added spheres)
                        Default sphere list used, NSphG=   43.
                        Lebedev-Laikov grids with approx.  5.0 points / Ang**2.
                        Smoothing algorithm: Karplus/York (Gamma=1.0000).
                        Polarization charges: spherical gaussians, with
                                              point-specific exponents (IZeta= 3).
                        Self-potential: point-specific (ISelfS= 7).
                        Self-field    : sphere-specific E.n sum rule (ISelfD= 2).
 Solvent              : Methanol, Eps=  32.613000 Eps(inf)=   1.765709
 ------------------------------------------------------------------------------
 ------------------------------------------------------------------------------
 Atomic radii for non-electrostatic terms: SMD-CDS.
 ------------------------------------------------------------------------------
 Nuclear repulsion after PCM non-electrostatic terms =     1592.1399054366 Hartrees.
 One-electron integrals computed using PRISM.
 NBasis=   562 RedAO= T EigKep=  1.52D-06  NBF=   562
 NBsUse=   560 1.00D-06 EigRej=  6.81D-07 NBFU=   560
 Initial guess from the checkpoint file:  "DY-202A-7R_51.chk"
 B after Tr=     0.000000    0.000000    0.000000
         Rot=    1.000000    0.000000    0.000000    0.000000 Ang=   0.00 deg.
 Requested convergence on RMS density matrix=1.00D-08 within 128 cycles.
 Requested convergence on MAX density matrix=1.00D-06.
 Requested convergence on             energy=1.00D-06.
 No special actions if energy rises.
 Inv3:  Mode=1 IEnd=    21772908.
 Iteration    1 A*A^-1 deviation from unit magnitude is 8.22D-15 for   2692.
 Iteration    1 A*A^-1 deviation from orthogonality  is 3.66D-15 for   2692   2514.
 Iteration    1 A^-1*A deviation from unit magnitude is 8.22D-15 for   2692.
 Iteration    1 A^-1*A deviation from orthogonality  is 5.54D-07 for   2512   2250.
 Iteration    2 A*A^-1 deviation from unit magnitude is 2.66D-15 for      8.
 Iteration    2 A*A^-1 deviation from orthogonality  is 2.61D-15 for   1726    249.
 Iteration    2 A^-1*A deviation from unit magnitude is 1.11D-15 for    184.
 Iteration    2 A^-1*A deviation from orthogonality  is 4.90D-16 for   1766    632.
 Error on total polarization charges =  0.07029
 SCF Done:  E(RmPW1PW91) =  -887.016029149     A.U. after   13 cycles
            NFock= 13  Conv=0.21D-08     -V/T= 2.0048
 SMD-CDS (non-electrostatic) energy       (kcal/mol) =       0.85
 (included in total energy above)
 DoSCS=F DFT=T ScalE2(SS,OS)=  1.000000  1.000000
 Range of M.O.s used for correlation:     1   560
 NBasis=   562 NAE=    73 NBE=    73 NFC=     0 NFV=     0
 NROrb=    560 NOA=    73 NOB=    73 NVA=   487 NVB=   487

 **** Warning!!: The largest alpha MO coefficient is  0.11007479D+03

 NEqPCM:  Using equilibrium solvation (IEInf=0, Eps=  32.6130, EpsInf=   1.7657)
          Differentiating once with respect to magnetic field using GIAOs.
          Electric field/nuclear overlap derivatives assumed to be zero.
 FoFJK:  IHMeth= 1 ICntrl=    6127 DoSepK=F KAlg= 0 I1Cent=   0 FoldK=F
 IRaf=         1 NMat=   1 IRICut=       1 DoRegI=T DoRafI=F ISym2E= 0.
          There are     3 degrees of freedom in the 1st order CPHF.  IDoFFX=0 NUNeed=     3.
      3 vectors produced by pass  0 Test12= 1.19D-12 3.33D-08 XBig12= 3.36D+02 3.08D+00.
 AX will form     3 AO Fock derivatives at one time.
      3 vectors produced by pass  1 Test12= 1.19D-12 3.33D-08 XBig12= 9.83D-01 2.23D-01.
      3 vectors produced by pass  2 Test12= 1.19D-12 3.33D-08 XBig12= 4.14D-03 3.40D-02.
      3 vectors produced by pass  3 Test12= 1.19D-12 3.33D-08 XBig12= 3.54D-05 1.81D-03.
      3 vectors produced by pass  4 Test12= 1.19D-12 3.33D-08 XBig12= 1.77D-07 8.87D-05.
      3 vectors produced by pass  5 Test12= 1.19D-12 3.33D-08 XBig12= 6.54D-10 4.81D-06.
      3 vectors produced by pass  6 Test12= 1.19D-12 3.33D-08 XBig12= 2.06D-12 3.70D-07.
 InvSVY:  IOpt=1 It=  1 EMax= 1.42D-14
 Solved reduced A of dimension    21 with     3 vectors.
 Calculating GIAO nuclear magnetic shielding tensors.
 SCF GIAO Magnetic shielding tensor (ppm):
      1  C    Isotropic =    34.1280   Anisotropy =   142.3940
   XX=   -28.1926   YX=   -24.9540   ZX=   -40.2290
   XY=   -24.5298   YY=    12.7931   ZY=     5.3364
   XZ=   -41.3452   YZ=    -0.5021   ZZ=   117.7836
   Eigenvalues:   -47.8554    21.1822   129.0574
      2  C    Isotropic =    -7.6257   Anisotropy =   203.3099
   XX=   -73.5796   YX=   -41.9562   ZX=   -55.2527
   XY=   -33.0492   YY=   -56.6217   ZY=    -3.2508
   XZ=   -70.3115   YZ=     6.9029   ZZ=   107.3242
   Eigenvalues:  -114.8302   -35.9611   127.9142
      3  C    Isotropic =   156.7042   Anisotropy =    22.5716
   XX=   161.0921   YX=     3.7988   ZX=    -8.5611
   XY=     0.5522   YY=   144.9006   ZY=    -3.1284
   XZ=    -6.8903   YZ=    -8.3718   ZZ=   164.1199
   Eigenvalues:   143.3116   155.0491   171.7520
      4  C    Isotropic =   140.9566   Anisotropy =    25.2314
   XX=   146.8107   YX=   -10.8774   ZX=    11.4118
   XY=    -6.7018   YY=   135.9909   ZY=     0.4170
   XZ=    11.7447   YZ=     0.1568   ZZ=   140.0683
   Eigenvalues:   127.1567   137.9356   157.7775
      5  C    Isotropic =   159.5611   Anisotropy =    20.9405
   XX=   158.1866   YX=    -1.6172   ZX=     1.5816
   XY=     3.0009   YY=   173.0288   ZY=    -4.4176
   XZ=    -1.9513   YZ=    -2.5001   ZZ=   147.4679
   Eigenvalues:   147.0073   158.1545   173.5214
      6  C    Isotropic =   152.8795   Anisotropy =    15.7731
   XX=   155.3274   YX=    -2.0877   ZX=   -10.4974
   XY=    -3.8682   YY=   150.8655   ZY=    -1.5143
   XZ=    -6.8000   YZ=     3.8867   ZZ=   152.4454
   Eigenvalues:   144.9265   150.3170   163.3948
      7  C    Isotropic =   156.9053   Anisotropy =    14.6573
   XX=   153.9094   YX=     3.3272   ZX=    -5.4717
   XY=     3.3763   YY=   155.9237   ZY=     1.1022
   XZ=   -11.6780   YZ=     4.5758   ZZ=   160.8827
   Eigenvalues:   146.1808   157.8582   166.6768
      8  C    Isotropic =   -29.4441   Anisotropy =   158.3600
   XX=   -74.6239   YX=   -13.0171   ZX=   -38.3977
   XY=   -18.7347   YY=   -77.4554   ZY=    22.8303
   XZ=   -32.5346   YZ=    19.2378   ZZ=    63.7469
   Eigenvalues:   -92.6452   -71.8164    76.1292
      9  C    Isotropic =   131.6456   Anisotropy =    32.8850
   XX=   137.2273   YX=   -16.1868   ZX=    -6.2578
   XY=   -12.0408   YY=   141.3651   ZY=    -0.5581
   XZ=     2.2830   YZ=    -4.3151   ZZ=   116.3442
   Eigenvalues:   115.3463   126.0215   153.5689
     10  C    Isotropic =   104.8547   Anisotropy =    37.6073
   XX=    99.5625   YX=     6.6746   ZX=    -2.0233
   XY=     5.3284   YY=   103.7357   ZY=   -18.6185
   XZ=     3.4975   YZ=   -24.8535   ZZ=   111.2658
   Eigenvalues:    83.7889   100.8489   129.9262
     11  O    Isotropic =  -159.5910   Anisotropy =   792.0145
   XX=  -433.5497   YX=   140.5781   ZX=  -235.9583
   XY=    98.9725   YY=  -333.9199   ZY=   150.5400
   XZ=  -193.5845   YZ=   160.1760   ZZ=   288.6965
   Eigenvalues:  -593.0542  -254.1374   368.4186
     12  C    Isotropic =   171.9853   Anisotropy =    26.4519
   XX=   157.0749   YX=     4.5493   ZX=    -4.5283
   XY=     6.8560   YY=   177.2894   ZY=     8.4103
   XZ=    -7.4658   YZ=    11.4057   ZZ=   181.5915
   Eigenvalues:   152.9315   173.4044   189.6199
     13  C    Isotropic =   162.3251   Anisotropy =    36.9470
   XX=   148.8627   YX=    -8.0088   ZX=    -8.6820
   XY=    -9.9519   YY=   161.2516   ZY=    13.7569
   XZ=    -5.2555   YZ=    11.8058   ZZ=   176.8610
   Eigenvalues:   144.1453   155.8736   186.9564
     14  O    Isotropic =   252.4898   Anisotropy =    95.2361
   XX=   231.5420   YX=   -16.5256   ZX=   -31.3713
   XY=   -13.9868   YY=   217.0132   ZY=     8.7308
   XZ=   -17.2994   YZ=   -13.0189   ZZ=   308.9143
   Eigenvalues:   205.0341   236.4549   315.9805
     15  C    Isotropic =   107.3260   Anisotropy =    33.4295
   XX=    97.5301   YX=    -1.2545   ZX=     9.6616
   XY=    -3.5576   YY=    97.7430   ZY=     4.1704
   XZ=     6.6168   YZ=     7.3848   ZZ=   126.7048
   Eigenvalues:    92.3654   100.0003   129.6123
     16  C    Isotropic =   165.6762   Anisotropy =    41.7084
   XX=   142.5958   YX=    -3.5248   ZX=     2.6462
   XY=    -2.0091   YY=   185.0716   ZY=    17.3406
   XZ=     4.2062   YZ=    11.1265   ZZ=   169.3613
   Eigenvalues:   141.6069   161.9400   193.4818
     17  O    Isotropic =   277.6438   Anisotropy =    61.0849
   XX=   268.6647   YX=    12.0771   ZX=    10.2383
   XY=    16.1389   YY=   284.9798   ZY=    45.5032
   XZ=     2.6808   YZ=    17.8704   ZZ=   279.2870
   Eigenvalues:   248.9397   265.6247   318.3671
     18  C    Isotropic =   116.7325   Anisotropy =    42.3497
   XX=   140.2608   YX=   -10.2720   ZX=    -3.1653
   XY=   -15.3747   YY=    99.1832   ZY=    -5.6806
   XZ=    10.5309   YZ=   -11.0865   ZZ=   110.7536
   Eigenvalues:    92.6607   112.5712   144.9657
     19  O    Isotropic =   316.8272   Anisotropy =    73.4085
   XX=   339.2834   YX=    26.9571   ZX=    -1.6047
   XY=    29.9282   YY=   326.7645   ZY=   -17.0119
   XZ=   -18.4492   YZ=   -12.6558   ZZ=   284.4336
   Eigenvalues:   279.7290   304.9863   365.7662
     20  H    Isotropic =    29.1135   Anisotropy =     4.3003
   XX=    28.9947   YX=    -0.0514   ZX=    -1.1194
   XY=    -0.6629   YY=    26.8328   ZY=     0.7214
   XZ=     0.5411   YZ=     2.2045   ZZ=    31.5130
   Eigenvalues:    26.3862    28.9739    31.9803
     21  H    Isotropic =    28.5254   Anisotropy =     7.4726
   XX=    32.1840   YX=     1.3834   ZX=    -0.7704
   XY=     1.6384   YY=    31.2305   ZY=    -1.4395
   XZ=     0.0104   YZ=    -2.6709   ZZ=    22.1618
   Eigenvalues:    21.7175    30.3516    33.5072
     22  H    Isotropic =    30.4302   Anisotropy =     3.2886
   XX=    30.4005   YX=    -0.2729   ZX=     0.8968
   XY=    -0.5064   YY=    29.2118   ZY=     1.9586
   XZ=     0.4219   YZ=     1.4363   ZZ=    31.6783
   Eigenvalues:    28.1573    30.5107    32.6226
     23  H    Isotropic =    30.0072   Anisotropy =     9.1996
   XX=    35.1544   YX=    -0.4593   ZX=    -2.8446
   XY=     0.8256   YY=    30.8709   ZY=    -4.3284
   XZ=    -2.6038   YZ=    -4.4915   ZZ=    23.9962
   Eigenvalues:    21.4291    32.4522    36.1403
     24  H    Isotropic =    29.8047   Anisotropy =     4.1976
   XX=    30.4888   YX=    -1.5941   ZX=     2.3151
   XY=    -1.5507   YY=    30.4361   ZY=     3.1305
   XZ=     1.2240   YZ=     2.7428   ZZ=    28.4892
   Eigenvalues:    25.2985    31.5124    32.6030
     25  H    Isotropic =    30.3365   Anisotropy =     7.0272
   XX=    29.6816   YX=    -1.0338   ZX=     0.3720
   XY=    -1.1044   YY=    26.4636   ZY=    -1.0359
   XZ=    -0.1181   YZ=    -1.1806   ZZ=    34.8643
   Eigenvalues:    26.0215    29.9666    35.0213
     26  H    Isotropic =    29.9574   Anisotropy =     9.9636
   XX=    29.1728   YX=     0.0178   ZX=    -0.7763
   XY=    -0.4562   YY=    35.0319   ZY=    -3.8470
   XZ=    -1.3381   YZ=    -4.4216   ZZ=    25.6675
   Eigenvalues:    23.8882    29.3842    36.5998
     27  H    Isotropic =    28.8721   Anisotropy =     9.3366
   XX=    32.7530   YX=    -1.5550   ZX=     3.0496
   XY=    -2.9395   YY=    26.7168   ZY=    -1.6138
   XZ=     3.3387   YZ=    -1.7232   ZZ=    27.1467
   Eigenvalues:    25.1930    26.3269    35.0965
     28  H    Isotropic =    29.1352   Anisotropy =     6.8108
   XX=    32.3152   YX=    -0.1029   ZX=    -2.5840
   XY=    -0.3845   YY=    26.9857   ZY=    -0.5354
   XZ=    -2.8594   YZ=    -2.2733   ZZ=    28.1047
   Eigenvalues:    25.4959    28.2339    33.6758
     29  H    Isotropic =    28.9711   Anisotropy =     5.8284
   XX=    31.3570   YX=    -0.7839   ZX=     2.2277
   XY=     0.0023   YY=    27.8846   ZY=     1.7922
   XZ=     3.1355   YZ=     2.3623   ZZ=    27.6718
   Eigenvalues:    24.8799    29.1767    32.8567
     30  H    Isotropic =    30.2498   Anisotropy =     4.9308
   XX=    29.4174   YX=    -3.4925   ZX=     0.7919
   XY=    -2.8960   YY=    28.8554   ZY=     0.6496
   XZ=     2.9325   YZ=     0.8498   ZZ=    32.4767
   Eigenvalues:    25.4555    31.7570    33.5370
     31  H    Isotropic =    30.8588   Anisotropy =     9.8720
   XX=    32.9218   YX=    -1.2788   ZX=    -4.0192
   XY=    -0.6628   YY=    28.1030   ZY=     2.0633
   XZ=    -5.0441   YZ=     2.9934   ZZ=    31.5516
   Eigenvalues:    26.3229    28.8134    37.4402
     32  H    Isotropic =    30.8721   Anisotropy =    11.0815
   XX=    27.3072   YX=     0.4418   ZX=    -0.9313
   XY=     0.8001   YY=    37.2285   ZY=     2.5629
   XZ=     0.0390   YZ=     3.8504   ZZ=    28.0807
   Eigenvalues:    26.5567    27.7999    38.2598
     33  H    Isotropic =    30.0623   Anisotropy =     6.7267
   XX=    34.3246   YX=    -0.4868   ZX=     0.4268
   XY=    -1.3947   YY=    29.1487   ZY=     2.0153
   XZ=    -0.6499   YZ=     3.6728   ZZ=    26.7135
   Eigenvalues:    24.8182    30.8219    34.5467
     34  H    Isotropic =    30.0841   Anisotropy =     9.6184
   XX=    28.8748   YX=     2.3324   ZX=     0.4562
   XY=     3.2639   YY=    33.8381   ZY=     2.7782
   XZ=     0.9735   YZ=     4.3124   ZZ=    27.5394
   Eigenvalues:    25.8353    27.9207    36.4964
     35  H    Isotropic =    30.8294   Anisotropy =     7.9027
   XX=    27.9219   YX=     0.3160   ZX=     0.0424
   XY=     0.3100   YY=    28.4845   ZY=    -0.4374
   XZ=     0.6824   YZ=     0.4099   ZZ=    36.0818
   Eigenvalues:    27.7687    28.6216    36.0978
     36  H    Isotropic =    29.8809   Anisotropy =    16.4744
   XX=    24.5840   YX=    -1.3385   ZX=    -5.3179
   XY=    -1.5036   YY=    26.3268   ZY=     2.1940
   XZ=    -5.0134   YZ=     2.2351   ZZ=    38.7318
   Eigenvalues:    22.7608    26.0179    40.8638
     37  H    Isotropic =    30.0299   Anisotropy =     7.5121
   XX=    33.1767   YX=    -1.6823   ZX=     0.2477
   XY=    -2.8060   YY=    32.3191   ZY=    -0.2962
   XZ=     0.2669   YZ=     0.1823   ZZ=    24.5938
   Eigenvalues:    24.5861    30.4656    35.0379
     38  H    Isotropic =    30.9833   Anisotropy =     9.7088
   XX=    28.7093   YX=    -0.1625   ZX=     0.3050
   XY=     0.1673   YY=    30.8900   ZY=     5.6402
   XZ=     0.4199   YZ=     4.7241   ZZ=    33.3507
   Eigenvalues:    26.7684    28.7257    37.4559
     39  H    Isotropic =    30.0540   Anisotropy =     6.2636
   XX=    31.0848   YX=     0.0541   ZX=    -1.9133
   XY=     1.6082   YY=    32.7686   ZY=    -2.6731
   XZ=    -2.3716   YZ=    -1.8590   ZZ=    26.3085
   Eigenvalues:    25.0389    30.8933    34.2297
     40  H    Isotropic =    28.5803   Anisotropy =    17.7725
   XX=    39.3777   YX=    -1.2959   ZX=     3.2706
   XY=    -0.4036   YY=    18.4620   ZY=    -0.5782
   XZ=     3.8844   YZ=     0.9076   ZZ=    27.9012
   Eigenvalues:    18.4168    26.8955    40.4286
     41  H    Isotropic =    28.1713   Anisotropy =     5.0941
   XX=    29.5711   YX=    -0.6801   ZX=     0.1989
   XY=    -1.0242   YY=    23.7966   ZY=    -1.3710
   XZ=    -1.5543   YZ=    -1.5868   ZZ=    31.1462
   Eigenvalues:    23.3593    29.5872    31.5673
     42  H    Isotropic =    27.7025   Anisotropy =     8.9422
   XX=    32.2931   YX=    -2.9385   ZX=    -0.4740
   XY=    -1.7589   YY=    29.4332   ZY=    -1.7417
   XZ=    -0.0155   YZ=    -2.2787   ZZ=    21.3813
   Eigenvalues:    20.8519    28.5918    33.6640
     43  H    Isotropic =    29.5938   Anisotropy =    22.2057
   XX=    37.3646   YX=     9.7085   ZX=    -0.9007
   XY=     9.2711   YY=    31.2002   ZY=    -2.3596
   XZ=     0.0785   YZ=    -2.6908   ZZ=    20.2165
   Eigenvalues:    19.4195    24.9642    44.3976
 End of Minotr F.D. properties file   721 does not exist.
 End of Minotr F.D. properties file   722 does not exist.
 End of Minotr F.D. properties file   788 does not exist.

 **********************************************************************

            Population analysis using the SCF density.

 **********************************************************************

 Orbital symmetries:
       Occupied  (A) (A) (A) (A) (A) (A) (A) (A) (A) (A) (A) (A)
                 (A) (A) (A) (A) (A) (A) (A) (A) (A) (A) (A) (A)
                 (A) (A) (A) (A) (A) (A) (A) (A) (A) (A) (A) (A)
                 (A) (A) (A) (A) (A) (A) (A) (A) (A) (A) (A) (A)
                 (A) (A) (A) (A) (A) (A) (A) (A) (A) (A) (A) (A)
                 (A) (A) (A) (A) (A) (A) (A) (A) (A) (A) (A) (A)
                 (A)
       Virtual   (A) (A) (A) (A) (A) (A) (A) (A) (A) (A) (A) (A)
                 (A) (A) (A) (A) (A) (A) (A) (A) (A) (A) (A) (A)
                 (A) (A) (A) (A) (A) (A) (A) (A) (A) (A) (A) (A)
                 (A) (A) (A) (A) (A) (A) (A) (A) (A) (A) (A) (A)
                 (A) (A) (A) (A) (A) (A) (A) (A) (A) (A) (A) (A)
                 (A) (A) (A) (A) (A) (A) (A) (A) (A) (A) (A) (A)
                 (A) (A) (A) (A) (A) (A) (A) (A) (A) (A) (A) (A)
                 (A) (A) (A) (A) (A) (A) (A) (A) (A) (A) (A) (A)
                 (A) (A) (A) (A) (A) (A) (A) (A) (A) (A) (A) (A)
                 (A) (A) (A) (A) (A) (A) (A) (A) (A) (A) (A) (A)
                 (A) (A) (A) (A) (A) (A) (A) (A) (A) (A) (A) (A)
                 (A) (A) (A) (A) (A) (A) (A) (A) (A) (A) (A) (A)
                 (A) (A) (A) (A) (A) (A) (A) (A) (A) (A) (A) (A)
                 (A) (A) (A) (A) (A) (A) (A) (A) (A) (A) (A) (A)
                 (A) (A) (A) (A) (A) (A) (A) (A) (A) (A) (A) (A)
                 (A) (A) (A) (A) (A) (A) (A) (A) (A) (A) (A) (A)
                 (A) (A) (A) (A) (A) (A) (A) (A) (A) (A) (A) (A)
                 (A) (A) (A) (A) (A) (A) (A) (A) (A) (A) (A) (A)
                 (A) (A) (A) (A) (A) (A) (A) (A) (A) (A) (A) (A)
                 (A) (A) (A) (A) (A) (A) (A) (A) (A) (A) (A) (A)
                 (A) (A) (A) (A) (A) (A) (A) (A) (A) (A) (A) (A)
                 (A) (A) (A) (A) (A) (A) (A) (A) (A) (A) (A) (A)
                 (A) (A) (A) (A) (A) (A) (A) (A) (A) (A) (A) (A)
                 (A) (A) (A) (A) (A) (A) (A) (A) (A) (A) (A) (A)
                 (A) (A) (A) (A) (A) (A) (A) (A) (A) (A) (A) (A)
                 (A) (A) (A) (A) (A) (A) (A) (A) (A) (A) (A) (A)
                 (A) (A) (A) (A) (A) (A) (A) (A) (A) (A) (A) (A)
                 (A) (A) (A) (A) (A) (A) (A) (A) (A) (A) (A) (A)
                 (A) (A) (A) (A) (A) (A) (A) (A) (A) (A) (A) (A)
                 (A) (A) (A) (A) (A) (A) (A) (A) (A) (A) (A) (A)
                 (A) (A) (A) (A) (A) (A) (A) (A) (A) (A) (A) (A)
                 (A) (A) (A) (A) (A) (A) (A) (A) (A) (A) (A) (A)
                 (A) (A) (A) (A) (A) (A) (A) (A) (A) (A) (A) (A)
                 (A) (A) (A) (A) (A) (A) (A) (A) (A) (A) (A) (A)
                 (A) (A) (A) (A) (A) (A) (A) (A) (A) (A) (A) (A)
                 (A) (A) (A) (A) (A) (A) (A) (A) (A) (A) (A) (A)
                 (A) (A) (A) (A) (A) (A) (A) (A) (A) (A) (A) (A)
                 (A) (A) (A) (A) (A) (A) (A) (A) (A) (A) (A) (A)
                 (A) (A) (A) (A) (A) (A) (A) (A) (A) (A) (A) (A)
                 (A) (A) (A) (A) (A) (A) (A) (A) (A) (A) (A) (A)
                 (A) (A) (A) (A) (A) (A) (A)
 The electronic state is 1-A.
 Alpha  occ. eigenvalues --  -19.22613 -19.22599 -19.21628 -19.21116 -10.32726
 Alpha  occ. eigenvalues --  -10.30755 -10.29607 -10.27551 -10.26458 -10.24410
 Alpha  occ. eigenvalues --  -10.24255 -10.23980 -10.23546 -10.23379 -10.22450
 Alpha  occ. eigenvalues --  -10.22214 -10.22202 -10.21605 -10.21318  -1.07287
 Alpha  occ. eigenvalues --   -1.06752  -1.06093  -1.04029  -0.88973  -0.83959
 Alpha  occ. eigenvalues --   -0.81820  -0.77566  -0.76889  -0.74897  -0.71357
 Alpha  occ. eigenvalues --   -0.70237  -0.67765  -0.65639  -0.62338  -0.59332
 Alpha  occ. eigenvalues --   -0.58074  -0.57125  -0.54353  -0.53493  -0.52086
 Alpha  occ. eigenvalues --   -0.50205  -0.48464  -0.48319  -0.47758  -0.47320
 Alpha  occ. eigenvalues --   -0.45942  -0.45268  -0.44583  -0.43791  -0.42507
 Alpha  occ. eigenvalues --   -0.42030  -0.41411  -0.40776  -0.40453  -0.39722
 Alpha  occ. eigenvalues --   -0.39418  -0.39107  -0.38340  -0.37775  -0.37448
 Alpha  occ. eigenvalues --   -0.36459  -0.36013  -0.35358  -0.34480  -0.34303
 Alpha  occ. eigenvalues --   -0.33003  -0.32741  -0.31961  -0.30436  -0.30246
 Alpha  occ. eigenvalues --   -0.28785  -0.27034  -0.26512
 Alpha virt. eigenvalues --   -0.05414   0.00528   0.01428   0.02031   0.02287
 Alpha virt. eigenvalues --    0.03264   0.03473   0.03949   0.04133   0.04734
 Alpha virt. eigenvalues --    0.05316   0.05533   0.05917   0.06444   0.06746
 Alpha virt. eigenvalues --    0.07079   0.07329   0.07932   0.08299   0.08970
 Alpha virt. eigenvalues --    0.09222   0.09628   0.09805   0.10092   0.10507
 Alpha virt. eigenvalues --    0.11016   0.11167   0.12089   0.12366   0.12533
 Alpha virt. eigenvalues --    0.13272   0.13419   0.13765   0.14042   0.15051
 Alpha virt. eigenvalues --    0.15500   0.15939   0.16127   0.16493   0.16938
 Alpha virt. eigenvalues --    0.17021   0.17166   0.17527   0.17611   0.18122
 Alpha virt. eigenvalues --    0.18158   0.18666   0.19123   0.19500   0.19726
 Alpha virt. eigenvalues --    0.19884   0.20045   0.20236   0.20585   0.20678
 Alpha virt. eigenvalues --    0.21077   0.21380   0.21552   0.21982   0.22211
 Alpha virt. eigenvalues --    0.22287   0.23013   0.23353   0.23585   0.23943
 Alpha virt. eigenvalues --    0.24198   0.24335   0.24726   0.25160   0.25587
 Alpha virt. eigenvalues --    0.25856   0.26150   0.26383   0.26678   0.27170
 Alpha virt. eigenvalues --    0.27337   0.27546   0.27669   0.27896   0.28649
 Alpha virt. eigenvalues --    0.29273   0.29398   0.29681   0.30213   0.30459
 Alpha virt. eigenvalues --    0.30533   0.30803   0.31130   0.31987   0.32068
 Alpha virt. eigenvalues --    0.32444   0.32959   0.33122   0.33545   0.34187
 Alpha virt. eigenvalues --    0.34803   0.35034   0.35343   0.35876   0.36186
 Alpha virt. eigenvalues --    0.36993   0.37494   0.37657   0.38138   0.38576
 Alpha virt. eigenvalues --    0.38832   0.39038   0.39789   0.40363   0.41142
 Alpha virt. eigenvalues --    0.41838   0.42195   0.42718   0.43325   0.44576
 Alpha virt. eigenvalues --    0.44680   0.45389   0.47187   0.47447   0.48110
 Alpha virt. eigenvalues --    0.48352   0.48853   0.50142   0.50934   0.51915
 Alpha virt. eigenvalues --    0.52133   0.53013   0.53684   0.54226   0.55305
 Alpha virt. eigenvalues --    0.55985   0.56504   0.57253   0.58088   0.58810
 Alpha virt. eigenvalues --    0.59207   0.60019   0.60612   0.61308   0.62128
 Alpha virt. eigenvalues --    0.62335   0.63184   0.63792   0.64765   0.65867
 Alpha virt. eigenvalues --    0.66069   0.66378   0.67237   0.67371   0.68179
 Alpha virt. eigenvalues --    0.68238   0.68563   0.69829   0.70359   0.70527
 Alpha virt. eigenvalues --    0.70920   0.71896   0.72387   0.72786   0.73048
 Alpha virt. eigenvalues --    0.73414   0.74010   0.74202   0.74999   0.75294
 Alpha virt. eigenvalues --    0.75545   0.75806   0.76839   0.77219   0.77301
 Alpha virt. eigenvalues --    0.77558   0.78835   0.79136   0.79905   0.80440
 Alpha virt. eigenvalues --    0.80922   0.81678   0.82528   0.82846   0.83323
 Alpha virt. eigenvalues --    0.83897   0.85459   0.86716   0.87929   0.88733
 Alpha virt. eigenvalues --    0.91205   0.93079   0.93341   0.94686   0.94966
 Alpha virt. eigenvalues --    0.97450   0.98312   0.99315   1.02158   1.03391
 Alpha virt. eigenvalues --    1.04890   1.05264   1.06613   1.07213   1.09074
 Alpha virt. eigenvalues --    1.09420   1.11121   1.12058   1.13668   1.14236
 Alpha virt. eigenvalues --    1.15460   1.17607   1.18068   1.19275   1.19886
 Alpha virt. eigenvalues --    1.21621   1.22039   1.22967   1.23728   1.24421
 Alpha virt. eigenvalues --    1.24837   1.26630   1.27371   1.28623   1.29198
 Alpha virt. eigenvalues --    1.29526   1.30925   1.32002   1.32925   1.34613
 Alpha virt. eigenvalues --    1.34813   1.35429   1.37900   1.39112   1.40514
 Alpha virt. eigenvalues --    1.41710   1.43826   1.44517   1.44802   1.46198
 Alpha virt. eigenvalues --    1.46893   1.47953   1.48972   1.50126   1.50880
 Alpha virt. eigenvalues --    1.51466   1.52131   1.52707   1.53780   1.54656
 Alpha virt. eigenvalues --    1.54852   1.55841   1.57134   1.57405   1.58257
 Alpha virt. eigenvalues --    1.59085   1.59648   1.60382   1.60859   1.61417
 Alpha virt. eigenvalues --    1.61911   1.62864   1.63672   1.64149   1.64412
 Alpha virt. eigenvalues --    1.65173   1.65696   1.66310   1.67535   1.67709
 Alpha virt. eigenvalues --    1.68162   1.70096   1.70554   1.71220   1.71832
 Alpha virt. eigenvalues --    1.72012   1.73000   1.73702   1.74136   1.75120
 Alpha virt. eigenvalues --    1.75783   1.76560   1.76570   1.77863   1.78979
 Alpha virt. eigenvalues --    1.79302   1.79569   1.80804   1.81818   1.82591
 Alpha virt. eigenvalues --    1.83267   1.83805   1.84396   1.85174   1.86415
 Alpha virt. eigenvalues --    1.87452   1.88841   1.89866   1.90542   1.91988
 Alpha virt. eigenvalues --    1.93146   1.94553   1.95060   1.96246   1.97117
 Alpha virt. eigenvalues --    1.98047   1.99691   2.00720   2.04101   2.04701
 Alpha virt. eigenvalues --    2.06303   2.07275   2.07897   2.08840   2.10126
 Alpha virt. eigenvalues --    2.11417   2.11753   2.12217   2.13921   2.14692
 Alpha virt. eigenvalues --    2.15976   2.16665   2.18469   2.19180   2.20018
 Alpha virt. eigenvalues --    2.20632   2.21103   2.21978   2.23313   2.24663
 Alpha virt. eigenvalues --    2.26603   2.27850   2.29669   2.30863   2.31836
 Alpha virt. eigenvalues --    2.32755   2.33195   2.34571   2.37204   2.38520
 Alpha virt. eigenvalues --    2.39297   2.40239   2.41258   2.45197   2.45679
 Alpha virt. eigenvalues --    2.47608   2.48119   2.51041   2.51526   2.52516
 Alpha virt. eigenvalues --    2.53476   2.53871   2.54601   2.55425   2.56238
 Alpha virt. eigenvalues --    2.58024   2.58567   2.58871   2.60078   2.61247
 Alpha virt. eigenvalues --    2.62208   2.63145   2.64658   2.65182   2.65846
 Alpha virt. eigenvalues --    2.66685   2.67915   2.68273   2.69514   2.70677
 Alpha virt. eigenvalues --    2.71838   2.72100   2.73044   2.74823   2.75221
 Alpha virt. eigenvalues --    2.76341   2.77726   2.79295   2.79423   2.79740
 Alpha virt. eigenvalues --    2.81708   2.83087   2.86064   2.86762   2.87990
 Alpha virt. eigenvalues --    2.88624   2.90056   2.90553   2.91910   2.92240
 Alpha virt. eigenvalues --    2.93465   2.95784   2.96916   2.97894   2.99463
 Alpha virt. eigenvalues --    3.00538   3.02536   3.03843   3.05088   3.06712
 Alpha virt. eigenvalues --    3.08187   3.09293   3.09989   3.11121   3.13569
 Alpha virt. eigenvalues --    3.14178   3.14992   3.15864   3.17122   3.19226
 Alpha virt. eigenvalues --    3.20263   3.21856   3.22274   3.23179   3.25800
 Alpha virt. eigenvalues --    3.28120   3.29221   3.29891   3.31146   3.34271
 Alpha virt. eigenvalues --    3.34775   3.37489   3.38506   3.40922   3.42205
 Alpha virt. eigenvalues --    3.49283   3.49475   3.62694   3.63247   3.66507
 Alpha virt. eigenvalues --    3.71632   3.80635   3.81585   3.82357   3.83462
 Alpha virt. eigenvalues --    3.84261   3.84806   3.84972   3.86662   3.87797
 Alpha virt. eigenvalues --    3.88424   3.90345   3.90766   3.91755   3.93926
 Alpha virt. eigenvalues --    3.95561   4.03357   4.04311   4.08554   4.12943
 Alpha virt. eigenvalues --    4.16602   4.18220   4.21104   4.27103   4.28375
 Alpha virt. eigenvalues --    4.32518   4.34344   4.39181   4.44356   4.45528
 Alpha virt. eigenvalues --    4.54958   5.11017   5.11861   5.18627   5.21124
 Alpha virt. eigenvalues --    5.26220   5.43588   5.48135   5.50917   5.67525
 Alpha virt. eigenvalues --    5.69004   5.70470   5.77658  23.73407  23.83346
 Alpha virt. eigenvalues --   23.86669  23.91232  23.93608  23.96383  23.98718
 Alpha virt. eigenvalues --   24.01534  24.02964  24.05556  24.07039  24.07708
 Alpha virt. eigenvalues --   24.08267  24.12124  24.28878  50.03956  50.05830
 Alpha virt. eigenvalues --   50.08328  50.13769
          Condensed to atoms (all electrons):
               1          2          3          4          5          6
     1  C   18.274716   1.607212  -3.531788   3.162112  -0.503571  -0.407387
     2  C    1.607212  15.590398  -2.111222  -2.356371   0.938545   0.270126
     3  C   -3.531788  -2.111222  10.645621  -1.440848  -0.125250   0.215214
     4  C    3.162112  -2.356371  -1.440848  16.068809  -4.093349  -0.096879
     5  C   -0.503571   0.938545  -0.125250  -4.093349  10.517957  -2.574524
     6  C   -0.407387   0.270126   0.215214  -0.096879  -2.574524  10.669367
     7  C   -5.787682  -0.414669   1.659561  -0.416048   0.268006  -1.291279
     8  C   -1.052118  -2.190118  -2.243472   0.439900  -0.299885   0.071439
     9  C    2.054289   3.274076  -0.253985   0.356255   0.071281  -0.149342
    10  C   -6.658104  -8.759214   3.247946  -1.968327   0.484046   0.153439
    11  O    0.030696   0.088830   0.013859   0.007759  -0.004813  -0.003344
    12  C   -0.590786   0.074077   0.042682  -0.106402  -0.320332   0.187925
    13  C   -0.021892  -0.156344   0.007713  -0.223914  -0.051745   0.075663
    14  O    0.042104   0.152638  -0.176221   0.073231   0.000837  -0.008160
    15  C   -1.214606   0.617835   0.172091  -5.856827   2.270392  -0.755340
    16  C    0.175621   0.039213  -0.039886   0.159416  -0.281760  -0.299535
    17  O    0.059332  -0.009219   0.000111   0.147516  -0.094204  -0.034821
    18  C    0.127265  -0.254509  -0.366795   1.281937  -0.398510   0.203731
    19  O    0.001400   0.000463   0.029352   0.022661   0.011687  -0.001325
    20  H   -0.044216  -0.003661   0.461910  -0.021490  -0.037144  -0.020386
    21  H   -0.020002  -0.086759   0.379774  -0.076629   0.058485   0.000324
    22  H   -0.003851  -0.020559  -0.032015   0.458370  -0.004377  -0.039582
    23  H   -0.017593   0.007760   0.033429  -0.166350   0.504077  -0.101316
    24  H    0.010137  -0.037425  -0.032585   0.066128   0.443858  -0.061075
    25  H    0.014484  -0.035200  -0.009856   0.025129  -0.044973   0.460182
    26  H    0.028281   0.023030   0.004630   0.002186  -0.068213   0.467223
    27  H   -0.131707   0.015206   0.005236   0.011254  -0.017938  -0.039289
    28  H   -0.009422  -0.030269   0.015568   0.000902  -0.000059  -0.001485
    29  H    0.035908  -0.011025   0.007542  -0.002951  -0.000600   0.001410
    30  H   -0.084649  -0.014359   0.005153   0.039983  -0.014854  -0.068418
    31  H   -0.057655   0.021100   0.013400  -0.010611   0.007985   0.020589
    32  H    0.074327   0.009025  -0.001797  -0.001362  -0.002307   0.012377
    33  H   -0.018092  -0.040242   0.009523  -0.005684   0.000946   0.002951
    34  H    0.011620   0.096158  -0.006701  -0.000822  -0.000286  -0.001128
    35  H   -0.018592  -0.063238   0.013047  -0.001674   0.003135  -0.001242
    36  H   -0.019061  -0.012587  -0.006634  -0.006095  -0.000400   0.000871
    37  H    0.000113  -0.008761   0.005209   0.089892  -0.002897   0.000978
    38  H    0.001644   0.006622  -0.007415   0.003567   0.007974   0.002648
    39  H   -0.003093   0.027872   0.014332  -0.146630   0.008592  -0.001611
    40  H   -0.012152   0.003921  -0.019276  -0.158550   0.044604  -0.005686
    41  H    0.003162  -0.000242   0.010401   0.068030  -0.014160  -0.015435
    42  H    0.000053   0.002054  -0.000032  -0.128556   0.059674   0.028300
    43  H   -0.000252  -0.000300  -0.004901   0.009223  -0.006928  -0.000829
               7          8          9         10         11         12
     1  C   -5.787682  -1.052118   2.054289  -6.658104   0.030696  -0.590786
     2  C   -0.414669  -2.190118   3.274076  -8.759214   0.088830   0.074077
     3  C    1.659561  -2.243472  -0.253985   3.247946   0.013859   0.042682
     4  C   -0.416048   0.439900   0.356255  -1.968327   0.007759  -0.106402
     5  C    0.268006  -0.299885   0.071281   0.484046  -0.004813  -0.320332
     6  C   -1.291279   0.071439  -0.149342   0.153439  -0.003344   0.187925
     7  C   11.813886  -1.253459  -0.481522   0.783633  -0.057923   0.219433
     8  C   -1.253459  13.283737  -2.991899   1.613968   0.318624   0.025326
     9  C   -0.481522  -2.991899  12.550627  -7.314218  -0.017737  -0.148977
    10  C    0.783633   1.613968  -7.314218  23.066225  -0.136453   0.191135
    11  O   -0.057923   0.318624  -0.017737  -0.136453   8.235982  -0.049008
    12  C    0.219433   0.025326  -0.148977   0.191135  -0.049008   6.211445
    13  C   -0.081594   0.288851  -0.976608   0.309414  -0.005122   0.007467
    14  O    0.025478   0.000007  -0.038733   0.200649  -0.000955  -0.007640
    15  C    0.552344  -0.235715   0.080603   0.339488  -0.001018   0.012421
    16  C   -0.037728   0.036794  -0.011733  -0.038085  -0.000066  -0.008726
    17  O   -0.023353   0.001852   0.000440  -0.015128  -0.000004  -0.000439
    18  C   -0.051108  -0.006015   0.011726  -0.054077   0.000152  -0.015652
    19  O   -0.000240   0.000077  -0.000058   0.000071   0.000000   0.000010
    20  H    0.007501  -0.000846  -0.001665   0.044765  -0.000005  -0.008525
    21  H    0.002465   0.002780   0.005977   0.058984   0.000029  -0.000326
    22  H    0.001679  -0.002443   0.000491   0.004812  -0.000007  -0.000850
    23  H    0.057061  -0.000518   0.000364  -0.001422  -0.000005  -0.004710
    24  H   -0.001002   0.003698  -0.000954  -0.005450   0.000002   0.004841
    25  H   -0.054770   0.017007   0.002112  -0.008124   0.000136  -0.004691
    26  H   -0.103297  -0.007672   0.000489   0.005121   0.000068  -0.004594
    27  H    0.478473   0.001997  -0.010751   0.019544   0.011504  -0.008315
    28  H    0.017624  -0.051538   0.439460  -0.018197  -0.003055  -0.000170
    29  H    0.012174  -0.110868   0.450097  -0.062387  -0.001038   0.000361
    30  H    0.117094   0.000659   0.000847  -0.012147  -0.000076   0.405899
    31  H    0.021871  -0.048803   0.004633  -0.004244   0.001131   0.408130
    32  H   -0.161169   0.000714   0.000619   0.002312   0.000307   0.440703
    33  H   -0.004669  -0.000173  -0.002595   0.039390   0.000050   0.000247
    34  H    0.000065  -0.008296  -0.009251  -0.155470   0.000085   0.000175
    35  H    0.012807   0.011179  -0.010318   0.004967  -0.000266   0.000298
    36  H   -0.009745   0.030902  -0.118714   0.158145  -0.000088   0.000466
    37  H   -0.000269   0.000030  -0.000104   0.000996   0.000000   0.000031
    38  H    0.000245   0.000222   0.000151  -0.002175   0.000000  -0.000017
    39  H   -0.000086   0.000057  -0.000062   0.006128   0.000000   0.000035
    40  H    0.003808  -0.000381  -0.000004   0.004282   0.000000   0.000112
    41  H   -0.001609   0.000152  -0.000064  -0.000258   0.000000  -0.000144
    42  H    0.000516   0.000357  -0.000020  -0.000004   0.000000   0.000842
    43  H    0.000187  -0.000012   0.000003   0.000025   0.000000  -0.000013
              13         14         15         16         17         18
     1  C   -0.021892   0.042104  -1.214606   0.175621   0.059332   0.127265
     2  C   -0.156344   0.152638   0.617835   0.039213  -0.009219  -0.254509
     3  C    0.007713  -0.176221   0.172091  -0.039886   0.000111  -0.366795
     4  C   -0.223914   0.073231  -5.856827   0.159416   0.147516   1.281937
     5  C   -0.051745   0.000837   2.270392  -0.281760  -0.094204  -0.398510
     6  C    0.075663  -0.008160  -0.755340  -0.299535  -0.034821   0.203731
     7  C   -0.081594   0.025478   0.552344  -0.037728  -0.023353  -0.051108
     8  C    0.288851   0.000007  -0.235715   0.036794   0.001852  -0.006015
     9  C   -0.976608  -0.038733   0.080603  -0.011733   0.000440   0.011726
    10  C    0.309414   0.200649   0.339488  -0.038085  -0.015128  -0.054077
    11  O   -0.005122  -0.000955  -0.001018  -0.000066  -0.000004   0.000152
    12  C    0.007467  -0.007640   0.012421  -0.008726  -0.000439  -0.015652
    13  C    6.642196  -0.268283  -0.089372  -0.022126   0.001052  -0.008603
    14  O   -0.268283   8.015761   0.010884   0.000760  -0.000111   0.001238
    15  C   -0.089372   0.010884  12.970434  -1.536667   0.181392  -1.476360
    16  C   -0.022126   0.000760  -1.536667   8.444577  -0.153891  -0.925492
    17  O    0.001052  -0.000111   0.181392  -0.153891   8.066867  -0.062935
    18  C   -0.008603   0.001238  -1.476360  -0.925492  -0.062935   7.563637
    19  O   -0.000056   0.000000   0.039593  -0.057800   0.013164   0.020843
    20  H   -0.005303   0.000567  -0.012160   0.012038   0.003305  -0.003101
    21  H   -0.016389   0.009757   0.052688  -0.008455  -0.004972  -0.003431
    22  H   -0.000207  -0.000137  -0.029074   0.009908   0.008034   0.007497
    23  H   -0.000020   0.000000   0.041458   0.003526   0.000184  -0.011751
    24  H    0.000429  -0.000012  -0.034229   0.002148   0.003802   0.010490
    25  H   -0.001515   0.000022  -0.007294   0.002906   0.000078  -0.000549
    26  H   -0.000418   0.000009   0.002276  -0.000104   0.000181   0.001946
    27  H    0.001599  -0.000006   0.000639   0.000117  -0.000009  -0.000343
    28  H   -0.012350  -0.002886   0.000130  -0.000014   0.000000   0.000013
    29  H    0.027732   0.003594  -0.000064  -0.000070   0.000000  -0.000014
    30  H   -0.000348   0.000131   0.006619   0.000314  -0.000505  -0.000254
    31  H   -0.000014   0.000072   0.000794  -0.000069   0.000012   0.000025
    32  H    0.000100  -0.000017  -0.002189  -0.000006   0.000025   0.000295
    33  H    0.404481  -0.012439  -0.010933   0.005569   0.000037  -0.001163
    34  H    0.455641  -0.005257  -0.000427   0.001045   0.000002  -0.000131
    35  H    0.404669   0.013343   0.003509  -0.001263   0.000011   0.000390
    36  H    0.058320   0.248651  -0.002580   0.000243   0.000013  -0.000141
    37  H    0.000168   0.000015  -0.168728   0.479369  -0.002623  -0.021699
    38  H   -0.000623   0.000013  -0.014423   0.358086   0.011259   0.000808
    39  H    0.000707  -0.000511   0.068644   0.410981  -0.009493  -0.014584
    40  H   -0.000405   0.000011   0.311758  -0.012241   0.219763  -0.102117
    41  H    0.000154   0.000000  -0.128788   0.029633   0.010692   0.420209
    42  H   -0.000126   0.000000   0.027486  -0.024385  -0.008105   0.413170
    43  H   -0.000008   0.000000  -0.053273  -0.008369  -0.001973   0.090129
              19         20         21         22         23         24
     1  C    0.001400  -0.044216  -0.020002  -0.003851  -0.017593   0.010137
     2  C    0.000463  -0.003661  -0.086759  -0.020559   0.007760  -0.037425
     3  C    0.029352   0.461910   0.379774  -0.032015   0.033429  -0.032585
     4  C    0.022661  -0.021490  -0.076629   0.458370  -0.166350   0.066128
     5  C    0.011687  -0.037144   0.058485  -0.004377   0.504077   0.443858
     6  C   -0.001325  -0.020386   0.000324  -0.039582  -0.101316  -0.061075
     7  C   -0.000240   0.007501   0.002465   0.001679   0.057061  -0.001002
     8  C    0.000077  -0.000846   0.002780  -0.002443  -0.000518   0.003698
     9  C   -0.000058  -0.001665   0.005977   0.000491   0.000364  -0.000954
    10  C    0.000071   0.044765   0.058984   0.004812  -0.001422  -0.005450
    11  O    0.000000  -0.000005   0.000029  -0.000007  -0.000005   0.000002
    12  C    0.000010  -0.008525  -0.000326  -0.000850  -0.004710   0.004841
    13  C   -0.000056  -0.005303  -0.016389  -0.000207  -0.000020   0.000429
    14  O    0.000000   0.000567   0.009757  -0.000137   0.000000  -0.000012
    15  C    0.039593  -0.012160   0.052688  -0.029074   0.041458  -0.034229
    16  C   -0.057800   0.012038  -0.008455   0.009908   0.003526   0.002148
    17  O    0.013164   0.003305  -0.004972   0.008034   0.000184   0.003802
    18  C    0.020843  -0.003101  -0.003431   0.007497  -0.011751   0.010490
    19  O    8.153272  -0.000061  -0.000123  -0.000384   0.000844  -0.000225
    20  H   -0.000061   0.398096  -0.025531   0.002664   0.000192   0.001540
    21  H   -0.000123  -0.025531   0.478747  -0.001741  -0.000213  -0.000059
    22  H   -0.000384   0.002664  -0.001741   0.434365  -0.003195   0.003405
    23  H    0.000844   0.000192  -0.000213  -0.003195   0.512433  -0.030035
    24  H   -0.000225   0.001540  -0.000059   0.003405  -0.030035   0.445363
    25  H   -0.000004   0.000210  -0.000051   0.003329  -0.005497   0.004713
    26  H   -0.000007   0.000004  -0.000002   0.000047  -0.006569  -0.004440
    27  H    0.000000  -0.000138   0.000005  -0.000141  -0.000152   0.000035
    28  H    0.000000   0.000040  -0.000028   0.000001   0.000000   0.000000
    29  H    0.000000  -0.000012   0.000000   0.000005   0.000000   0.000000
    30  H   -0.000002  -0.001106  -0.000008  -0.000124   0.000076  -0.001803
    31  H    0.000000   0.000078  -0.000011   0.000011   0.000009  -0.000120
    32  H    0.000000  -0.000085   0.000003   0.000014  -0.000134   0.000448
    33  H    0.000004   0.000006   0.001721   0.000419   0.000003   0.000003
    34  H    0.000000  -0.000001  -0.000248  -0.000011   0.000000   0.000000
    35  H    0.000000  -0.000019   0.000535   0.000327   0.000002   0.000001
    36  H    0.000000  -0.000662   0.000234  -0.000007   0.000000  -0.000002
    37  H    0.008384  -0.000134  -0.000307  -0.000489  -0.000068  -0.000002
    38  H   -0.000497   0.000001   0.000131   0.001719   0.000026  -0.000012
    39  H   -0.000478   0.000250   0.007849   0.000483   0.000008   0.000025
    40  H   -0.000011  -0.000075   0.000724  -0.000052   0.000075  -0.000354
    41  H   -0.041498  -0.000018   0.000004   0.001196  -0.000379   0.000006
    42  H   -0.040579   0.000135   0.000031  -0.000105   0.003805  -0.000288
    43  H    0.250591   0.000000  -0.000003  -0.000066  -0.000128  -0.000004
              25         26         27         28         29         30
     1  C    0.014484   0.028281  -0.131707  -0.009422   0.035908  -0.084649
     2  C   -0.035200   0.023030   0.015206  -0.030269  -0.011025  -0.014359
     3  C   -0.009856   0.004630   0.005236   0.015568   0.007542   0.005153
     4  C    0.025129   0.002186   0.011254   0.000902  -0.002951   0.039983
     5  C   -0.044973  -0.068213  -0.017938  -0.000059  -0.000600  -0.014854
     6  C    0.460182   0.467223  -0.039289  -0.001485   0.001410  -0.068418
     7  C   -0.054770  -0.103297   0.478473   0.017624   0.012174   0.117094
     8  C    0.017007  -0.007672   0.001997  -0.051538  -0.110868   0.000659
     9  C    0.002112   0.000489  -0.010751   0.439460   0.450097   0.000847
    10  C   -0.008124   0.005121   0.019544  -0.018197  -0.062387  -0.012147
    11  O    0.000136   0.000068   0.011504  -0.003055  -0.001038  -0.000076
    12  C   -0.004691  -0.004594  -0.008315  -0.000170   0.000361   0.405899
    13  C   -0.001515  -0.000418   0.001599  -0.012350   0.027732  -0.000348
    14  O    0.000022   0.000009  -0.000006  -0.002886   0.003594   0.000131
    15  C   -0.007294   0.002276   0.000639   0.000130  -0.000064   0.006619
    16  C    0.002906  -0.000104   0.000117  -0.000014  -0.000070   0.000314
    17  O    0.000078   0.000181  -0.000009   0.000000   0.000000  -0.000505
    18  C   -0.000549   0.001946  -0.000343   0.000013  -0.000014  -0.000254
    19  O   -0.000004  -0.000007   0.000000   0.000000   0.000000  -0.000002
    20  H    0.000210   0.000004  -0.000138   0.000040  -0.000012  -0.001106
    21  H   -0.000051  -0.000002   0.000005  -0.000028   0.000000  -0.000008
    22  H    0.003329   0.000047  -0.000141   0.000001   0.000005  -0.000124
    23  H   -0.005497  -0.006569  -0.000152   0.000000   0.000000   0.000076
    24  H    0.004713  -0.004440   0.000035   0.000000   0.000000  -0.001803
    25  H    0.473077  -0.028337  -0.006045   0.000007  -0.000001  -0.000066
    26  H   -0.028337   0.490007  -0.005074   0.000000  -0.000002   0.000117
    27  H   -0.006045  -0.005074   0.487015  -0.000026   0.000006   0.005314
    28  H    0.000007   0.000000  -0.000026   0.406690  -0.015292  -0.000002
    29  H   -0.000001  -0.000002   0.000006  -0.015292   0.420924  -0.000001
    30  H   -0.000066   0.000117   0.005314  -0.000002  -0.000001   0.472584
    31  H   -0.000222  -0.000146  -0.006838   0.000037   0.000000  -0.027902
    32  H    0.000155   0.002987  -0.003067  -0.000002   0.000000  -0.027542
    33  H   -0.000007  -0.000001  -0.000002  -0.000239   0.000417  -0.000002
    34  H    0.000005   0.000000  -0.000002   0.000308   0.000820   0.000000
    35  H    0.000031   0.000000  -0.000012   0.000074  -0.000197  -0.000002
    36  H   -0.000002  -0.000001   0.000005   0.000473   0.000215  -0.000002
    37  H    0.000000   0.000000   0.000000   0.000000   0.000000   0.000000
    38  H   -0.000003  -0.000001   0.000000   0.000000   0.000000   0.000000
    39  H    0.000001   0.000000   0.000000   0.000001   0.000000   0.000000
    40  H    0.000001   0.000001   0.000000   0.000000   0.000000  -0.000007
    41  H    0.000073   0.000031   0.000001   0.000000   0.000000   0.000000
    42  H   -0.000022  -0.000063  -0.000001   0.000000   0.000000  -0.000004
    43  H    0.000000   0.000000   0.000000   0.000000   0.000000   0.000000
              31         32         33         34         35         36
     1  C   -0.057655   0.074327  -0.018092   0.011620  -0.018592  -0.019061
     2  C    0.021100   0.009025  -0.040242   0.096158  -0.063238  -0.012587
     3  C    0.013400  -0.001797   0.009523  -0.006701   0.013047  -0.006634
     4  C   -0.010611  -0.001362  -0.005684  -0.000822  -0.001674  -0.006095
     5  C    0.007985  -0.002307   0.000946  -0.000286   0.003135  -0.000400
     6  C    0.020589   0.012377   0.002951  -0.001128  -0.001242   0.000871
     7  C    0.021871  -0.161169  -0.004669   0.000065   0.012807  -0.009745
     8  C   -0.048803   0.000714  -0.000173  -0.008296   0.011179   0.030902
     9  C    0.004633   0.000619  -0.002595  -0.009251  -0.010318  -0.118714
    10  C   -0.004244   0.002312   0.039390  -0.155470   0.004967   0.158145
    11  O    0.001131   0.000307   0.000050   0.000085  -0.000266  -0.000088
    12  C    0.408130   0.440703   0.000247   0.000175   0.000298   0.000466
    13  C   -0.000014   0.000100   0.404481   0.455641   0.404669   0.058320
    14  O    0.000072  -0.000017  -0.012439  -0.005257   0.013343   0.248651
    15  C    0.000794  -0.002189  -0.010933  -0.000427   0.003509  -0.002580
    16  C   -0.000069  -0.000006   0.005569   0.001045  -0.001263   0.000243
    17  O    0.000012   0.000025   0.000037   0.000002   0.000011   0.000013
    18  C    0.000025   0.000295  -0.001163  -0.000131   0.000390  -0.000141
    19  O    0.000000   0.000000   0.000004   0.000000   0.000000   0.000000
    20  H    0.000078  -0.000085   0.000006  -0.000001  -0.000019  -0.000662
    21  H   -0.000011   0.000003   0.001721  -0.000248   0.000535   0.000234
    22  H    0.000011   0.000014   0.000419  -0.000011   0.000327  -0.000007
    23  H    0.000009  -0.000134   0.000003   0.000000   0.000002   0.000000
    24  H   -0.000120   0.000448   0.000003   0.000000   0.000001  -0.000002
    25  H   -0.000222   0.000155  -0.000007   0.000005   0.000031  -0.000002
    26  H   -0.000146   0.002987  -0.000001   0.000000   0.000000  -0.000001
    27  H   -0.006838  -0.003067  -0.000002  -0.000002  -0.000012   0.000005
    28  H    0.000037  -0.000002  -0.000239   0.000308   0.000074   0.000473
    29  H    0.000000   0.000000   0.000417   0.000820  -0.000197   0.000215
    30  H   -0.027902  -0.027542  -0.000002   0.000000  -0.000002  -0.000002
    31  H    0.489775  -0.021108   0.000000   0.000000  -0.000001   0.000004
    32  H   -0.021108   0.488077   0.000000   0.000000   0.000000   0.000004
    33  H    0.000000   0.000000   0.460952  -0.027160  -0.020001   0.000196
    34  H    0.000000   0.000000  -0.027160   0.460082  -0.021281   0.000388
    35  H   -0.000001   0.000000  -0.020001  -0.021281   0.464368  -0.000113
    36  H    0.000004   0.000004   0.000196   0.000388  -0.000113   0.381601
    37  H    0.000000   0.000000   0.000037  -0.000002   0.000002   0.000000
    38  H    0.000000   0.000000   0.000258  -0.000011   0.000007  -0.000003
    39  H    0.000000   0.000000  -0.000162  -0.000004   0.000008  -0.000002
    40  H    0.000000   0.000000   0.000008   0.000000   0.000001   0.000001
    41  H    0.000000   0.000000   0.000002   0.000000   0.000001   0.000000
    42  H    0.000000  -0.000005   0.000001   0.000000   0.000000   0.000000
    43  H    0.000000   0.000000   0.000000   0.000000   0.000000   0.000000
              37         38         39         40         41         42
     1  C    0.000113   0.001644  -0.003093  -0.012152   0.003162   0.000053
     2  C   -0.008761   0.006622   0.027872   0.003921  -0.000242   0.002054
     3  C    0.005209  -0.007415   0.014332  -0.019276   0.010401  -0.000032
     4  C    0.089892   0.003567  -0.146630  -0.158550   0.068030  -0.128556
     5  C   -0.002897   0.007974   0.008592   0.044604  -0.014160   0.059674
     6  C    0.000978   0.002648  -0.001611  -0.005686  -0.015435   0.028300
     7  C   -0.000269   0.000245  -0.000086   0.003808  -0.001609   0.000516
     8  C    0.000030   0.000222   0.000057  -0.000381   0.000152   0.000357
     9  C   -0.000104   0.000151  -0.000062  -0.000004  -0.000064  -0.000020
    10  C    0.000996  -0.002175   0.006128   0.004282  -0.000258  -0.000004
    11  O    0.000000   0.000000   0.000000   0.000000   0.000000   0.000000
    12  C    0.000031  -0.000017   0.000035   0.000112  -0.000144   0.000842
    13  C    0.000168  -0.000623   0.000707  -0.000405   0.000154  -0.000126
    14  O    0.000015   0.000013  -0.000511   0.000011   0.000000   0.000000
    15  C   -0.168728  -0.014423   0.068644   0.311758  -0.128788   0.027486
    16  C    0.479369   0.358086   0.410981  -0.012241   0.029633  -0.024385
    17  O   -0.002623   0.011259  -0.009493   0.219763   0.010692  -0.008105
    18  C   -0.021699   0.000808  -0.014584  -0.102117   0.420209   0.413170
    19  O    0.008384  -0.000497  -0.000478  -0.000011  -0.041498  -0.040579
    20  H   -0.000134   0.000001   0.000250  -0.000075  -0.000018   0.000135
    21  H   -0.000307   0.000131   0.007849   0.000724   0.000004   0.000031
    22  H   -0.000489   0.001719   0.000483  -0.000052   0.001196  -0.000105
    23  H   -0.000068   0.000026   0.000008   0.000075  -0.000379   0.003805
    24  H   -0.000002  -0.000012   0.000025  -0.000354   0.000006  -0.000288
    25  H    0.000000  -0.000003   0.000001   0.000001   0.000073  -0.000022
    26  H    0.000000  -0.000001   0.000000   0.000001   0.000031  -0.000063
    27  H    0.000000   0.000000   0.000000   0.000000   0.000001  -0.000001
    28  H    0.000000   0.000000   0.000001   0.000000   0.000000   0.000000
    29  H    0.000000   0.000000   0.000000   0.000000   0.000000   0.000000
    30  H    0.000000   0.000000   0.000000  -0.000007   0.000000  -0.000004
    31  H    0.000000   0.000000   0.000000   0.000000   0.000000   0.000000
    32  H    0.000000   0.000000   0.000000   0.000000   0.000000  -0.000005
    33  H    0.000037   0.000258  -0.000162   0.000008   0.000002   0.000001
    34  H   -0.000002  -0.000011  -0.000004   0.000000   0.000000   0.000000
    35  H    0.000002   0.000007   0.000008   0.000001   0.000001   0.000000
    36  H    0.000000  -0.000003  -0.000002   0.000001   0.000000   0.000000
    37  H    0.467237  -0.022324  -0.023174  -0.001874   0.000427   0.000032
    38  H   -0.022324   0.473832  -0.023511  -0.000549   0.001056   0.000124
    39  H   -0.023174  -0.023511   0.478381   0.000782  -0.000073  -0.000182
    40  H   -0.001874  -0.000549   0.000782   0.439283  -0.000417   0.000276
    41  H    0.000427   0.001056  -0.000073  -0.000417   0.490335  -0.036123
    42  H    0.000032   0.000124  -0.000182   0.000276  -0.036123   0.498128
    43  H    0.000379  -0.000046  -0.000068  -0.001319  -0.001096  -0.007021
              43
     1  C   -0.000252
     2  C   -0.000300
     3  C   -0.004901
     4  C    0.009223
     5  C   -0.006928
     6  C   -0.000829
     7  C    0.000187
     8  C   -0.000012
     9  C    0.000003
    10  C    0.000025
    11  O    0.000000
    12  C   -0.000013
    13  C   -0.000008
    14  O    0.000000
    15  C   -0.053273
    16  C   -0.008369
    17  O   -0.001973
    18  C    0.090129
    19  O    0.250591
    20  H    0.000000
    21  H   -0.000003
    22  H   -0.000066
    23  H   -0.000128
    24  H   -0.000004
    25  H    0.000000
    26  H    0.000000
    27  H    0.000000
    28  H    0.000000
    29  H    0.000000
    30  H    0.000000
    31  H    0.000000
    32  H    0.000000
    33  H    0.000000
    34  H    0.000000
    35  H    0.000000
    36  H    0.000000
    37  H    0.000379
    38  H   -0.000046
    39  H   -0.000068
    40  H   -0.001319
    41  H   -0.001096
    42  H   -0.007021
    43  H    0.411491
 Mulliken charges:
               1
     1  C    0.493798
     2  C   -0.249866
     3  C   -0.602628
     4  C    0.792109
     5  C   -0.739003
     6  C   -0.865338
     7  C    0.177309
     8  C    0.353903
     9  C   -0.765228
    10  C    0.473998
    11  O   -0.428232
    12  C   -0.953746
    13  C   -0.742967
    14  O   -0.278404
    15  C   -0.133413
    16  C   -0.703794
    17  O   -0.307339
    18  C   -0.376168
    19  O   -0.409066
    20  H    0.253043
    21  H    0.184042
    22  H    0.200638
    23  H    0.184721
    24  H    0.209005
    25  H    0.203576
    26  H    0.200306
    27  H    0.191904
    28  H    0.263710
    29  H    0.243319
    30  H    0.199396
    31  H    0.188088
    32  H    0.188297
    33  H    0.216343
    34  H    0.210093
    35  H    0.205510
    36  H    0.296107
    37  H    0.200157
    38  H    0.201213
    39  H    0.198587
    40  H    0.286060
    41  H    0.204740
    42  H    0.210640
    43  H    0.324579
 Sum of Mulliken charges =   0.00000
 Mulliken charges with hydrogens summed into heavy atoms:
               1
     1  C    0.493798
     2  C   -0.249866
     3  C   -0.165543
     4  C    0.992748
     5  C   -0.345277
     6  C   -0.461456
     7  C    0.369213
     8  C    0.353903
     9  C   -0.258199
    10  C    0.473998
    11  O   -0.428232
    12  C   -0.377965
    13  C   -0.111022
    14  O    0.017703
    15  C   -0.133413
    16  C   -0.103837
    17  O   -0.021279
    18  C    0.039212
    19  O   -0.084487
 Electronic spatial extent (au):  <R**2>=           5736.6276
 Charge=              0.0000 electrons
 Dipole moment (field-independent basis, Debye):
    X=              5.6485    Y=              0.7514    Z=             -1.0935  Tot=              5.8023
 Quadrupole moment (field-independent basis, Debye-Ang):
   XX=           -126.1145   YY=           -120.4943   ZZ=           -113.8923
   XY=             21.3377   XZ=            -14.2603   YZ=              3.4592
 Traceless Quadrupole moment (field-independent basis, Debye-Ang):
   XX=             -5.9475   YY=             -0.3273   ZZ=              6.2748
   XY=             21.3377   XZ=            -14.2603   YZ=              3.4592
 Octapole moment (field-independent basis, Debye-Ang**2):
  XXX=            221.5810  YYY=             27.7191  ZZZ=              8.1377  XYY=             31.1284
  XXY=             -3.6614  XXZ=             26.0797  XZZ=             -1.3223  YZZ=             -9.3097
  YYZ=            -11.1719  XYZ=            -19.2924
 Hexadecapole moment (field-independent basis, Debye-Ang**3):
 XXXX=          -4887.3446 YYYY=          -2036.9430 ZZZZ=           -573.6686 XXXY=            605.0490
 XXXZ=           -188.0433 YYYX=             -6.3931 YYYZ=             32.2845 ZZZX=            -36.7837
 ZZZY=            -28.5413 XXYY=          -1162.7451 XXZZ=           -882.1099 YYZZ=           -434.5365
 XXYZ=              0.4355 YYXZ=              7.6014 ZZXY=             33.5486
 N-N= 1.592139905437D+03 E-N=-5.253693921970D+03  KE= 8.827898649381D+02
 1\1\GINC-SNODE43\SP\RmPW1PW91\6-311+G(d,p)\C15H24O4\ROOT\25-Jan-2024\0
 \\# nmr=giao mpw1pw91/6-311+g(d,p) scrf(smd,solvent=methanol,read) gue
 ss=read geom=check\\NMR calculation\\0,1\C,0,-1.8619272813,0.691022897
 7,-0.0676550938\C,0,-1.1440184241,-0.4214329667,0.2134207404\C,0,0.288
 9974478,-0.4949291479,0.6560634298\C,0,1.3220394724,0.1640543148,-0.30
 21402343\C,0,1.2091976121,1.7066463065,-0.2785492959\C,0,-0.0826292305
 ,2.3179515086,-0.8549452653\C,0,-1.4042284048,2.1262017974,-0.08171135
 08\C,0,-3.2494690278,0.3128686991,-0.3803043088\C,0,-3.4068631318,-1.1
 838541915,-0.1706203408\C,0,-1.9674526038,-1.7029381479,0.0446401637\O
 ,0,-4.1449834566,1.0777091415,-0.7414451734\C,0,-1.3652579865,2.722250
 2392,1.3398539839\C,0,-1.4671222363,-2.5384441426,-1.1378010565\O,0,-1
 .8413249507,-2.5593115455,1.1918877314\C,0,2.7584304117,-0.3548684038,
 0.0315568677\C,0,2.8986911984,-1.8649264563,-0.2434271052\O,0,2.995310
 6686,-0.0958247933,1.4312603704\C,0,3.8545082471,0.384425022,-0.759986
 365\O,0,5.1226175107,-0.1268634696,-0.3173129261\H,0,0.3757467163,-0.0
 050734446,1.6348859397\H,0,0.534003734,-1.5444176998,0.8254670341\H,0,
 1.1092976815,-0.176674169,-1.3250700672\H,0,2.0184642416,2.1324956635,
 -0.8793581054\H,0,1.3747572626,2.0630065155,0.7466595394\H,0,-0.223160
 3632,1.943819637,-1.8787393369\H,0,0.0845604989,3.3999652805,-0.946704
 5684\H,0,-2.1710929491,2.6838257732,-0.636172162\H,0,-4.0116043545,-1.
 3549592076,0.7289672178\H,0,-3.9320741864,-1.648537293,-1.0116076891\H
 ,0,-0.6568105051,2.1956349702,1.9882515675\H,0,-2.3533072472,2.6658490
 892,1.8115636084\H,0,-1.069554757,3.7783547077,1.3051101423\H,0,-0.416
 7964273,-2.8185393523,-1.005865205\H,0,-2.0596105014,-3.4574060545,-1.
 2138908393\H,0,-1.5655517115,-1.9813902125,-2.0747690972\H,0,-2.153024
 5018,-2.0658847419,1.9705839388\H,0,3.9287229666,-2.1850043027,-0.0583
 272957\H,0,2.6551698085,-2.0999742365,-1.2864130003\H,0,2.2514521877,-
 2.4594266773,0.4061119805\H,0,3.9592642342,-0.1897937079,1.5475944607\
 H,0,3.7261050329,0.2255253702,-1.8403240393\H,0,3.8186890589,1.4570520
 297,-0.5577010982\H,0,5.776938246,0.5819154014,-0.4230376964\\Version=
 ES64L-G09RevD.01\State=1-A\HF=-887.0160291\RMSD=2.073e-09\Dipole=2.224
 2999,0.2906141,-0.4232373\Quadrupole=-4.2637101,-0.383552,4.6472621,15
 .9358922,-10.5178284,2.6149509\PG=C01 [X(C15H24O4)]\\@


 ... I FELL INTO A REVERIE ... THE ATOMS WERE GAMBOLING BEFORE MY EYES
 ... I SAW HOW TWO SMALL ONES UNITED TO FORM A PAIR;
 HOW THE LARGER ONES SEIZED TWO OF THE SMALLER ONES;
 HOW STILL LARGER ONES KEPT HOLD OF THREE OR FOUR
 SMALLER ONES ... I SAW HOW THE LARGER ONES FORMED A CHAIN ...
 THIS WAS THE ORIGIN OF THE STRUCTURE THEORY.

                                   -- C.F.KEKULE VON STRADONITZ
 Job cpu time:       0 days  1 hours  0 minutes 26.8 seconds.
 File lengths (MBytes):  RWF=    324 Int=      0 D2E=      0 Chk=    483 Scr=      1
 Normal termination of Gaussian 09 at Thu Jan 25 22:10:58 2024.
