# Supplementary material for: New patchoulol- and guaiane-type sesquiterpenoids from Sanguisorba officinalis with anti-melanogenic activity
Source: Nat Prod Bioprospect. 2026 May 12;16(1):63. doi: 10.1007/s13659-026-00616-0 (PMC13161421; doi:10.1007/s13659-026-00616-0)
Supplement: Supplementary file 2 — Additional file 2. It includes the calculated NMR data of compound 11. [file 13659_2026_616_MOESM2_ESM.zip › New folder/11S-nmr-52.log]

 Entering Gaussian System, Link 0=/gpfs/home/zhengshan/software/Gaussian/g09/g09
 Input=DY-202A-7R_52-2.gjf
 Output=DY-202A-7R_52-2.log
 Initial command:
 /gpfs/home/zhengshan/software/Gaussian/g09/l1.exe "/gpfs/home/zhengshan/software/Gaussian/g09/scratch/zhengshan/%J/Gau-28380.inp" -scrdir="/gpfs/home/zhengshan/software/Gaussian/g09/scratch/zhengshan/%J/"
 Entering Link 1 = /gpfs/home/zhengshan/software/Gaussian/g09/l1.exe PID=     28383.
  
 Copyright (c) 1988,1990,1992,1993,1995,1998,2003,2009,2013,
            Gaussian, Inc.  All Rights Reserved.
  
 This is part of the Gaussian(R) 09 program.  It is based on
 the Gaussian(R) 03 system (copyright 2003, Gaussian, Inc.),
 the Gaussian(R) 98 system (copyright 1998, Gaussian, Inc.),
 the Gaussian(R) 94 system (copyright 1995, Gaussian, Inc.),
 the Gaussian 92(TM) system (copyright 1992, Gaussian, Inc.),
 the Gaussian 90(TM) system (copyright 1990, Gaussian, Inc.),
 the Gaussian 88(TM) system (copyright 1988, Gaussian, Inc.),
 the Gaussian 86(TM) system (copyright 1986, Carnegie Mellon
 University), and the Gaussian 82(TM) system (copyright 1983,
 Carnegie Mellon University). Gaussian is a federally registered
 trademark of Gaussian, Inc.
  
 This software contains proprietary and confidential information,
 including trade secrets, belonging to Gaussian, Inc.
  
 This software is provided under written license and may be
 used, copied, transmitted, or stored only in accord with that
 written license.
  
 The following legend is applicable only to US Government
 contracts under FAR:
  
                    RESTRICTED RIGHTS LEGEND
  
 Use, reproduction and disclosure by the US Government is
 subject to restrictions as set forth in subparagraphs (a)
 and (c) of the Commercial Computer Software - Restricted
 Rights clause in FAR 52.227-19.
  
 Gaussian, Inc.
 340 Quinnipiac St., Bldg. 40, Wallingford CT 06492
  
  
 ---------------------------------------------------------------
 Warning -- This program may not be used in any manner that
 competes with the business of Gaussian, Inc. or will provide
 assistance to any competitor of Gaussian, Inc.  The licensee
 of this program is prohibited from giving any competitor of
 Gaussian, Inc. access to this program.  By using this program,
 the user acknowledges that Gaussian, Inc. is engaged in the
 business of creating and licensing software in the field of
 computational chemistry and represents and warrants to the
 licensee that it is not a competitor of Gaussian, Inc. and that
 it will not use this program in any manner prohibited above.
 ---------------------------------------------------------------
  

 Cite this work as:
 Gaussian 09, Revision D.01,
 M. J. Frisch, G. W. Trucks, H. B. Schlegel, G. E. Scuseria, 
 M. A. Robb, J. R. Cheeseman, G. Scalmani, V. Barone, B. Mennucci, 
 G. A. Petersson, H. Nakatsuji, M. Caricato, X. Li, H. P. Hratchian, 
 A. F. Izmaylov, J. Bloino, G. Zheng, J. L. Sonnenberg, M. Hada, 
 M. Ehara, K. Toyota, R. Fukuda, J. Hasegawa, M. Ishida, T. Nakajima, 
 Y. Honda, O. Kitao, H. Nakai, T. Vreven, J. A. Montgomery, Jr., 
 J. E. Peralta, F. Ogliaro, M. Bearpark, J. J. Heyd, E. Brothers, 
 K. N. Kudin, V. N. Staroverov, T. Keith, R. Kobayashi, J. Normand, 
 K. Raghavachari, A. Rendell, J. C. Burant, S. S. Iyengar, J. Tomasi, 
 M. Cossi, N. Rega, J. M. Millam, M. Klene, J. E. Knox, J. B. Cross, 
 V. Bakken, C. Adamo, J. Jaramillo, R. Gomperts, R. E. Stratmann, 
 O. Yazyev, A. J. Austin, R. Cammi, C. Pomelli, J. W. Ochterski, 
 R. L. Martin, K. Morokuma, V. G. Zakrzewski, G. A. Voth, 
 P. Salvador, J. J. Dannenberg, S. Dapprich, A. D. Daniels, 
 O. Farkas, J. B. Foresman, J. V. Ortiz, J. Cioslowski, 
 and D. J. Fox, Gaussian, Inc., Wallingford CT, 2013.
 
 ******************************************
 Gaussian 09:  ES64L-G09RevD.01 24-Apr-2013
                25-Jan-2024 
 ******************************************
 %chk=DY-202A-7R_52.chk
 %mem=16GB
 %nprocshared=4
 Will use up to    4 processors via shared memory.
 ----------------------------------------------------------------------
 # nmr=giao mpw1pw91/6-311+g(d,p) scrf(smd,solvent=methanol,read) guess
 =read geom=check
 ----------------------------------------------------------------------
 1/29=2,38=1,40=2/1;
 2/12=2,40=1/2;
 3/5=4,6=6,7=111,11=2,14=-4,16=1,25=1,30=1,70=32203,72=3,74=-7,116=-2/1,2,8,3;
 4/5=1/1;
 5/5=2,38=6,53=3/2;
 8/6=1,10=90,11=11/1;
 10/13=100,45=16/2;
 6/7=2,8=2,9=2,10=2,28=1/1;
 99/9=1/99;
 ---------------
 NMR calculation
 ---------------
 Structure from the checkpoint file:  "DY-202A-7R_52.chk"
 Charge =  0 Multiplicity = 1
 Redundant internal coordinates found in file.
 C,0,-1.8492827493,0.6547292695,-0.0127618932
 C,0,-1.064990409,-0.4231452772,0.2255401047
 C,0,0.3852085386,-0.4178208291,0.6102447165
 C,0,1.2893448967,0.3298544,-0.4090530899
 C,0,1.140259463,1.8618448933,-0.2797153086
 C,0,-0.1966326495,2.4411539333,-0.7814603709
 C,0,-1.4814261535,2.1178787416,0.0147992612
 C,0,-3.2181999235,0.2028430515,-0.3122086
 C,0,-3.2811365044,-1.3082481335,-0.157606796
 C,0,-1.8113868568,-1.7455171643,0.033501477
 O,0,-4.1665940694,0.9229401276,-0.6277328681
 C,0,-1.4480532528,2.6577808723,1.4592173224
 C,0,-1.2690423678,-2.5221541798,-1.1708807817
 O,0,-1.6219932724,-2.6147231057,1.1628376377
 C,0,2.7681256541,-0.1554909728,-0.3273878406
 C,0,3.6005956978,0.3556667187,-1.5101497274
 O,0,2.7036896114,-1.6015120408,-0.4180151599
 C,0,3.4310978615,0.2198779487,1.0134838654
 O,0,4.7350181732,-0.3526446734,1.1613150686
 H,0,0.485200397,0.0597660951,1.5943743965
 H,0,0.7246697867,-1.4476465862,0.7308668814
 H,0,0.9575213384,0.0403251864,-1.4160080081
 H,0,1.9291514871,2.3517523931,-0.8611284015
 H,0,1.303783349,2.1595499111,0.7645685325
 H,0,-0.3464385205,2.1268275815,-1.8235649448
 H,0,-0.0969686501,3.535049303,-0.8025242776
 H,0,-2.2976749503,2.6438821011,-0.497898867
 H,0,-3.8721987397,-1.5516603945,0.7340717973
 H,0,-3.7796678908,-1.7702078128,-1.0163392596
 H,0,-0.6996356627,2.1459809758,2.0735935145
 H,0,-2.422346236,2.526131005,1.9445511434
 H,0,-1.213251336,3.7295493174,1.4637874091
 H,0,-0.1976404602,-2.7222075982,-1.0630214236
 H,0,-1.7927720947,-3.481340049,-1.2540846573
 H,0,-1.4259657524,-1.9588850925,-2.0962053631
 H,0,-1.9487807059,-2.1510738119,1.953609989
 H,0,4.610043519,-0.0695259248,-1.4655946394
 H,0,3.7068458181,1.4444515023,-1.5045194717
 H,0,3.1416207433,0.0548824865,-2.45848734
 H,0,3.5914881865,-1.9185548856,-0.6550810279
 H,0,3.5700987839,1.3032182081,1.074223042
 H,0,2.7918669542,-0.0889990515,1.85049417
 H,0,4.6111489485,-1.305478439,1.3070497885
 Recover connectivity data from disk.
                          Input orientation:                          
 ---------------------------------------------------------------------
 Center     Atomic      Atomic             Coordinates (Angstroms)
 Number     Number       Type             X           Y           Z
 ---------------------------------------------------------------------
      1          6           0       -1.849283    0.654729   -0.012762
      2          6           0       -1.064990   -0.423145    0.225540
      3          6           0        0.385209   -0.417821    0.610245
      4          6           0        1.289345    0.329854   -0.409053
      5          6           0        1.140259    1.861845   -0.279715
      6          6           0       -0.196633    2.441154   -0.781460
      7          6           0       -1.481426    2.117879    0.014799
      8          6           0       -3.218200    0.202843   -0.312209
      9          6           0       -3.281137   -1.308248   -0.157607
     10          6           0       -1.811387   -1.745517    0.033501
     11          8           0       -4.166594    0.922940   -0.627733
     12          6           0       -1.448053    2.657781    1.459217
     13          6           0       -1.269042   -2.522154   -1.170881
     14          8           0       -1.621993   -2.614723    1.162838
     15          6           0        2.768126   -0.155491   -0.327388
     16          6           0        3.600596    0.355667   -1.510150
     17          8           0        2.703690   -1.601512   -0.418015
     18          6           0        3.431098    0.219878    1.013484
     19          8           0        4.735018   -0.352645    1.161315
     20          1           0        0.485200    0.059766    1.594374
     21          1           0        0.724670   -1.447647    0.730867
     22          1           0        0.957521    0.040325   -1.416008
     23          1           0        1.929151    2.351752   -0.861128
     24          1           0        1.303783    2.159550    0.764569
     25          1           0       -0.346439    2.126828   -1.823565
     26          1           0       -0.096969    3.535049   -0.802524
     27          1           0       -2.297675    2.643882   -0.497899
     28          1           0       -3.872199   -1.551660    0.734072
     29          1           0       -3.779668   -1.770208   -1.016339
     30          1           0       -0.699636    2.145981    2.073594
     31          1           0       -2.422346    2.526131    1.944551
     32          1           0       -1.213251    3.729549    1.463787
     33          1           0       -0.197640   -2.722208   -1.063021
     34          1           0       -1.792772   -3.481340   -1.254085
     35          1           0       -1.425966   -1.958885   -2.096205
     36          1           0       -1.948781   -2.151074    1.953610
     37          1           0        4.610044   -0.069526   -1.465595
     38          1           0        3.706846    1.444452   -1.504519
     39          1           0        3.141621    0.054882   -2.458487
     40          1           0        3.591488   -1.918555   -0.655081
     41          1           0        3.570099    1.303218    1.074223
     42          1           0        2.791867   -0.088999    1.850494
     43          1           0        4.611149   -1.305478    1.307050
 ---------------------------------------------------------------------
                    Distance matrix (angstroms):
                    1          2          3          4          5
     1  C    0.000000
     2  C    1.354148   0.000000
     3  C    2.555671   1.500368   0.000000
     4  C    3.180185   2.551982   1.554171   0.000000
     5  C    3.235082   3.215523   2.561056   1.544652   0.000000
     6  C    2.552149   3.157896   3.232510   2.608525   1.540983
     7  C    1.508935   2.583531   3.204474   3.324734   2.650571
     8  C    1.472346   2.305937   3.771034   4.510374   4.663637
     9  C    2.434022   2.416922   3.850265   4.861677   5.441796
    10  C    2.400991   1.530573   2.630673   3.757334   4.671550
    11  O    2.412480   3.487114   4.903992   5.492435   5.400496
    12  C    2.517920   3.340779   3.679800   4.050065   3.218193
    13  C    3.430817   2.529321   3.215147   3.906364   5.081177
    14  O    3.481812   2.447814   3.026648   4.429138   5.454417
    15  C    4.698500   3.882029   2.574153   1.558532   2.592656
    16  C    5.659751   5.038538   3.928495   2.560266   3.136207
    17  O    5.097491   4.000708   2.798892   2.393873   3.802405
    18  C    5.396730   4.609679   3.137946   2.573482   3.101026
    19  O    6.763599   5.875436   4.385062   3.847665   4.461258
    20  H    2.895976   2.123677   1.098453   2.175619   2.681194
    21  H    3.405613   2.123168   1.091020   2.185815   3.485215
    22  H    3.197615   2.645759   2.154795   1.099042   2.154643
    23  H    4.228023   4.224428   3.495602   2.168363   1.095628
    24  H    3.579183   3.545695   2.740517   2.173794   1.098133
    25  H    2.775720   3.349255   3.596383   2.811715   2.159620
    26  H    3.462741   4.202533   4.225351   3.514251   2.145618
    27  H    2.095982   3.383716   4.218989   4.269582   3.532503
    28  H    3.085143   3.067991   4.407544   5.611449   6.148538
    29  H    3.257894   3.275105   4.671287   5.520321   6.159554
    30  H    2.810409   3.185780   3.145053   3.663044   3.000668
    31  H    2.767963   3.673642   4.281307   4.913220   4.252152
    32  H    3.469763   4.335909   4.525957   4.618273   3.473778
    33  H    3.903162   2.774594   2.906842   3.457439   4.839120
    34  H    4.318697   3.474408   4.195769   4.973804   6.172657
    35  H    3.369112   2.807009   3.602791   3.931631   4.948043
    36  H    3.427689   2.598663   3.202546   4.714089   5.534747
    37  H    6.660193   5.932200   4.720132   3.507538   4.144382
    38  H    5.806855   5.408460   4.355865   2.878660   2.874322
    39  H    5.590215   5.012793   4.151912   2.776097   3.466642
    40  H    6.052797   4.969360   3.759452   3.227342   4.521155
    41  H    5.565229   5.018431   3.649764   2.889530   2.837134
    42  H    5.056197   4.198509   2.727333   2.745645   3.327370
    43  H    6.879062   5.845232   4.374019   4.080895   4.959520
                    6          7          8          9         10
     6  C    0.000000
     7  C    1.545714   0.000000
     8  C    3.789472   2.605893   0.000000
     9  C    4.895036   3.873890   1.520283   0.000000
    10  C    4.560681   3.877506   2.427910   1.545280   0.000000
    11  O    4.253140   3.008463   1.231888   2.446069   3.620069
    12  C    2.575581   1.542385   3.506863   4.658723   4.642597
    13  C    5.092754   4.793835   3.458633   2.559065   1.532266
    14  O    5.601236   4.871886   3.558415   2.490624   1.437633
    15  C    3.967183   4.831562   5.997060   6.160458   4.861107
    16  C    4.393084   5.590868   6.924911   7.208067   6.007278
    17  O    4.988698   5.615727   6.191580   5.997663   4.539881
    18  C    4.616960   5.360286   6.780185   6.982887   5.683906
    19  O    5.991733   6.786911   8.107621   8.179943   6.787303
    20  H    3.432273   3.255535   4.167818   4.373351   3.312051
    21  H    4.273020   4.253538   4.399812   4.105521   2.647004
    22  H    2.738376   3.508832   4.322202   4.622601   3.599606
    23  H    2.129154   3.529021   5.604851   6.406063   5.619574
    24  H    2.172730   2.884663   5.043459   5.822158   5.048593
    25  H    1.098738   2.160523   3.772655   4.815352   4.537601
    26  H    1.098628   2.143155   4.591960   5.832013   5.614495
    27  H    2.129762   1.098090   2.615439   4.086848   4.448111
    28  H    5.634642   4.438318   2.144924   1.097130   2.185252
    29  H    5.534336   4.632751   2.168865   1.095154   2.230898
    30  H    2.914013   2.202412   3.976305   4.855317   4.532298
    31  H    3.520250   2.185393   3.335268   4.456350   4.719360
    32  H    2.781117   2.183796   4.428503   5.681943   5.690328
    33  H    5.171033   5.122132   4.271232   3.510983   2.181849
    34  H    6.151989   5.749631   4.061057   2.853037   2.161320
    35  H    4.753962   4.591233   3.326833   2.761006   2.174793
    36  H    5.624872   4.711832   3.505180   2.634912   1.967275
    37  H    5.465866   6.639451   7.917441   8.094195   6.803749
    38  H    4.093089   5.447935   7.135787   7.630428   6.556851
    39  H    4.432905   5.634329   6.713846   6.957297   5.829557
    40  H    5.776928   6.517361   7.140710   6.917581   5.449325
    41  H    4.350486   5.225319   7.015270   7.434823   6.272023
    42  H    4.718049   5.147924   6.394010   6.511560   5.218760
    43  H    6.443128   7.106951   8.136076   8.027042   6.562357
                   11         12         13         14         15
    11  O    0.000000
    12  C    3.841289   0.000000
    13  C    4.534257   5.812159   0.000000
    14  O    4.711284   5.283691   2.362072   0.000000
    15  C    7.024497   5.374255   4.755134   5.248022   0.000000
    16  C    7.837710   6.293308   5.666598   6.575980   1.534019
    17  O    7.322407   6.237191   4.146925   4.715636   1.450290
    18  C    7.804666   5.472492   5.863575   5.795774   1.542197
    19  O    9.168779   6.883442   6.796665   6.747488   2.474626
    20  H    5.227047   3.241206   4.170170   3.432110   2.991865
    21  H    5.602672   4.701676   2.957380   2.656218   2.639182
    22  H    5.258987   4.572175   3.403524   4.511499   2.121727
    23  H    6.265309   4.108913   5.837753   6.432181   2.697226
    24  H    5.778645   2.881558   5.681879   5.613597   2.948912
    25  H    4.180066   3.503159   4.784373   5.746994   4.141018
    26  H    4.838958   2.776780   6.180547   6.633856   4.696233
    27  H    2.543886   2.133625   5.310266   5.555855   5.790328
    28  H    2.839864   4.911386   3.368549   2.525345   6.868034
    29  H    2.748413   5.583179   2.625366   3.180814   6.779053
    30  H    4.562104   1.095229   5.713346   4.934017   4.804878
    31  H    3.497037   1.096416   6.043278   5.261181   6.268477
    32  H    4.579710   1.097197   6.784422   6.364545   5.844075
    33  H    5.406401   6.072026   1.095243   2.644765   3.990609
    34  H    5.042324   6.720837   1.096017   2.573267   5.720300
    35  H    4.239383   5.827102   1.094588   3.330152   4.896054
    36  H    4.586021   4.860065   3.219035   0.973181   5.606649
    37  H    8.872225   7.259013   6.376981   7.226684   2.166926
    38  H    7.939256   6.068681   6.372185   7.210286   2.196964
    39  H    7.583877   6.571803   5.268111   6.552313   2.173785
    40  H    8.262123   7.128119   4.924951   5.565058   1.973247
    41  H    7.930806   5.211997   6.564393   6.505070   2.176122
    42  H    7.455589   5.067033   5.616043   5.131697   2.179026
    43  H    9.260562   7.241858   6.495929   6.370791   2.718564
                   16         17         18         19         20
    16  C    0.000000
    17  O    2.414073   0.000000
    18  C    2.532962   2.428121   0.000000
    19  O    2.987531   2.860114   1.431728   0.000000
    20  H    4.408097   3.425091   3.006889   4.291687   0.000000
    21  H    4.067560   2.293496   3.191436   4.179379   1.753649
    22  H    2.663484   2.596290   3.471779   4.589826   3.047272
    23  H    2.683153   4.052722   3.211682   4.390550   3.656185
    24  H    3.701849   4.183758   2.889594   4.271054   2.401614
    25  H    4.337548   5.017905   5.094613   6.393629   4.080034
    26  H    4.927595   5.863088   5.170638   6.505300   4.261647
    27  H    6.407041   6.560747   6.401477   7.822464   4.335857
    28  H    8.032253   6.676234   7.520277   8.700825   4.724801
    29  H    7.696199   6.513093   7.750856   8.902334   5.324822
    30  H    5.877111   5.642202   4.679387   6.050690   2.446585
    31  H    7.274730   6.992525   6.359913   7.754268   3.828761
    32  H    6.587906   6.877777   5.838711   7.220645   4.045874
    33  H    4.909158   3.176430   5.112287   5.907082   3.907352
    34  H    6.623942   4.944789   6.791885   7.631182   5.083533
    35  H    5.564794   4.471923   6.165083   7.151865   4.620377
    36  H    7.005495   5.250915   5.953851   6.966724   3.307737
    37  H    1.096248   2.660562   2.760344   2.645076   5.137554
    38  H    1.093971   3.385957   2.813531   3.375406   4.679690
    39  H    1.095661   2.664386   3.487923   3.975923   4.845852
    40  H    2.429673   0.972061   2.717118   2.656884   4.315417
    41  H    2.752774   3.378594   1.093909   2.026451   3.366501
    42  H    3.485068   2.727931   1.097546   2.078536   2.325605
    43  H    3.423045   2.588800   1.950747   0.971841   4.355445
                   21         22         23         24         25
    21  H    0.000000
    22  H    2.622471   0.000000
    23  H    4.291929   2.568006   0.000000
    24  H    3.653543   3.060380   1.752403   0.000000
    25  H    4.522086   2.493974   2.480965   3.069648   0.000000
    26  H    5.277654   3.701541   2.347081   2.511948   1.757227
    27  H    5.233072   4.268224   4.252451   3.846934   2.414966
    28  H    4.598046   5.521183   7.171956   6.369050   5.701207
    29  H    4.842090   5.087114   7.043101   6.667541   5.256002
    30  H    4.092153   4.399690   3.945308   2.393203   3.913178
    31  H    5.212259   5.375509   5.180519   3.925657   4.320594
    32  H    5.576385   5.159055   4.144666   3.047830   3.758559
    33  H    2.386042   3.015060   5.505368   5.424566   4.910571
    34  H    3.796506   4.471293   6.930519   6.744128   5.819599
    35  H    3.588723   3.184418   5.600341   5.709384   4.234709
    36  H    3.022788   4.960156   6.575451   5.529419   5.927478
    37  H    4.671166   3.654510   3.662670   4.568781   5.433123
    38  H    4.717474   3.088396   2.096985   3.381543   4.122686
    39  H    4.274485   2.420179   3.049139   4.265602   4.106415
    40  H    3.218890   3.369570   4.587084   4.886710   5.765218
    41  H    3.972608   3.823835   2.745490   2.442412   4.941131
    42  H    2.715289   3.748544   3.748926   2.906820   5.315784
    43  H    3.931529   4.751339   5.026872   4.820723   6.794052
                   26         27         28         29         30
    26  H    0.000000
    27  H    2.393759   0.000000
    28  H    6.518290   4.647521   0.000000
    29  H    6.461714   4.685005   1.766427   0.000000
    30  H    3.250350   3.068258   5.052923   5.862663   0.000000
    31  H    3.737876   2.448463   4.493964   5.391449   1.768869
    32  H    2.533789   2.490554   5.957656   6.556283   1.772950
    33  H    6.263486   5.790028   4.254657   3.706670   5.812883
    34  H    7.232522   6.192341   3.464166   2.632917   6.628358
    35  H    5.798548   4.949740   3.763025   2.596464   5.896160
    36  H    6.584640   5.396594   2.355017   3.509673   4.476543
    37  H    5.965617   7.484357   8.887277   8.572130   6.754777
    38  H    4.396863   6.205335   8.451621   8.162122   5.719451
    39  H    5.034107   6.335043   7.871917   7.301711   6.298230
    40  H    6.585458   7.451361   7.600722   7.381494   6.509982
    41  H    4.685150   6.220910   7.978335   8.236229   4.465380
    42  H    5.340188   6.235946   6.913432   7.364120   4.151566
    43  H    7.074417   8.160094   8.506239   8.718940   6.380015
                   31         32         33         34         35
    31  H    0.000000
    32  H    1.772360   0.000000
    33  H    6.445143   7.002956   0.000000
    34  H    6.835009   7.727846   1.776860   0.000000
    35  H    6.118485   6.713947   1.777333   1.778084   0.000000
    36  H    4.701127   5.946651   3.534509   3.476097   4.087943
    37  H    8.235353   7.544867   5.505689   7.258186   6.356159
    38  H    7.115695   6.183840   5.727214   7.387282   6.186966
    39  H    7.513424   6.917538   4.561822   6.188997   5.004933
    40  H    7.917040   7.712082   3.894839   5.638383   5.220470
    41  H    6.177571   5.377665   5.913351   7.554694   6.756744
    42  H    5.834018   5.547236   4.935536   6.493482   6.071493
    43  H    8.034780   7.700630   5.545161   7.232150   6.961023
                   36         37         38         39         40
    36  H    0.000000
    37  H    7.683878   0.000000
    38  H    7.541391   1.763352   0.000000
    39  H    7.088373   1.776958   1.777762   0.000000
    40  H    6.128125   2.261260   3.470542   2.710924   0.000000
    41  H    6.569892   3.068646   2.586225   3.771204   3.656607
    42  H    5.170737   3.781877   3.800628   4.325546   3.203838
    43  H    6.645732   3.035644   4.035443   4.264899   2.294674
                   41         42         43
    41  H    0.000000
    42  H    1.773841   0.000000
    43  H    2.818385   2.254981   0.000000
 Stoichiometry    C15H24O4
 Framework group  C1[X(C15H24O4)]
 Deg. of freedom   123
 Full point group                 C1      NOp   1
 Largest Abelian subgroup         C1      NOp   1
 Largest concise Abelian subgroup C1      NOp   1
                         Standard orientation:                         
 ---------------------------------------------------------------------
 Center     Atomic      Atomic             Coordinates (Angstroms)
 Number     Number       Type             X           Y           Z
 ---------------------------------------------------------------------
      1          6           0       -1.893648    0.640769    0.003098
      2          6           0       -1.105888   -0.430170    0.260468
      3          6           0        0.349973   -0.414465    0.622853
      4          6           0        1.238598    0.303081   -0.431150
      5          6           0        1.091566    1.838235   -0.343786
      6          6           0       -0.252747    2.403491   -0.841719
      7          6           0       -1.525344    2.103926   -0.017105
      8          6           0       -3.266968    0.181105   -0.262432
      9          6           0       -3.327629   -1.324871   -0.063399
     10          6           0       -1.855174   -1.757165    0.117955
     11          8           0       -4.219998    0.892269   -0.584185
     12          6           0       -1.470062    2.685220    1.410477
     13          6           0       -1.331179   -2.568457   -1.071613
     14          8           0       -1.648734   -2.593551    1.268881
     15          6           0        2.718423   -0.180428   -0.357932
     16          6           0        3.532901    0.296021   -1.567409
     17          8           0        2.652550   -1.628429   -0.405850
     18          6           0        3.401654    0.233111    0.961368
     19          8           0        4.707637   -0.335547    1.105878
     20          1           0        0.464889    0.091241    1.591179
     21          1           0        0.691172   -1.440551    0.767958
     22          1           0        0.891541   -0.015191   -1.424199
     23          1           0        1.871582    2.310797   -0.950961
     24          1           0        1.270908    2.165836    0.688885
     25          1           0       -0.418341    2.059331   -1.871941
     26          1           0       -0.153359    3.496276   -0.895815
     27          1           0       -2.349241    2.615330   -0.532333
     28          1           0       -3.905125   -1.542194    0.843775
     29          1           0       -3.839138   -1.811148   -0.900809
     30          1           0       -0.712447    2.190978    2.027947
     31          1           0       -2.436896    2.568088    1.914104
     32          1           0       -1.235165    3.756561    1.380593
     33          1           0       -0.258276   -2.765839   -0.974269
     34          1           0       -1.856157   -3.529388   -1.119191
     35          1           0       -1.502077   -2.032017   -2.010308
     36          1           0       -1.963479   -2.107142    2.050818
     37          1           0        4.542888   -0.128201   -1.525908
     38          1           0        3.639279    1.384464   -1.594778
     39          1           0        3.059595   -0.031749   -2.499622
     40          1           0        3.536639   -1.952605   -0.647096
     41          1           0        3.541613    1.317684    0.988740
     42          1           0        2.775164   -0.051202    1.816519
     43          1           0        4.585943   -1.283724    1.280879
 ---------------------------------------------------------------------
 Rotational constants (GHZ):      0.5798981      0.2523396      0.2046058
 Standard basis: 6-311+G(d,p) (5D, 7F)
 There are   581 symmetry adapted cartesian basis functions of A   symmetry.
 There are   562 symmetry adapted basis functions of A   symmetry.
   562 basis functions,   876 primitive gaussians,   581 cartesian basis functions
    73 alpha electrons       73 beta electrons
       nuclear repulsion energy      1596.9973932330 Hartrees.
 NAtoms=   43 NActive=   43 NUniq=   43 SFac= 1.00D+00 NAtFMM=   60 NAOKFM=F Big=F
 Integral buffers will be    131072 words long.
 Raffenetti 2 integral format.
 Two-electron integral symmetry is turned on.
 Using the following non-standard input for PCM:
 --- end of non-standard input.
 ------------------------------------------------------------------------------
 Polarizable Continuum Model (PCM)
 =================================
 Model                : PCM (using non-symmetric T matrix).
 Atomic radii         : SMD-Coulomb.
 Polarization charges : Total charges.
 Charge compensation  : None.
 Solution method      : On-the-fly selection.
 Cavity type          : VdW (van der Waals Surface) (Alpha=1.000).
 Cavity algorithm     : GePol (No added spheres)
                        Default sphere list used, NSphG=   43.
                        Lebedev-Laikov grids with approx.  5.0 points / Ang**2.
                        Smoothing algorithm: Karplus/York (Gamma=1.0000).
                        Polarization charges: spherical gaussians, with
                                              point-specific exponents (IZeta= 3).
                        Self-potential: point-specific (ISelfS= 7).
                        Self-field    : sphere-specific E.n sum rule (ISelfD= 2).
 Solvent              : Methanol, Eps=  32.613000 Eps(inf)=   1.765709
 ------------------------------------------------------------------------------
 ------------------------------------------------------------------------------
 Atomic radii for non-electrostatic terms: SMD-CDS.
 ------------------------------------------------------------------------------
 Nuclear repulsion after PCM non-electrostatic terms =     1596.9990114764 Hartrees.
 One-electron integrals computed using PRISM.
 NBasis=   562 RedAO= T EigKep=  1.52D-06  NBF=   562
 NBsUse=   560 1.00D-06 EigRej=  7.10D-07 NBFU=   560
 Initial guess from the checkpoint file:  "DY-202A-7R_52.chk"
 B after Tr=     0.000000    0.000000    0.000000
         Rot=    1.000000    0.000000    0.000000    0.000000 Ang=   0.00 deg.
 Requested convergence on RMS density matrix=1.00D-08 within 128 cycles.
 Requested convergence on MAX density matrix=1.00D-06.
 Requested convergence on             energy=1.00D-06.
 No special actions if energy rises.
 Inv3:  Mode=1 IEnd=    22048563.
 Iteration    1 A*A^-1 deviation from unit magnitude is 5.11D-15 for   2691.
 Iteration    1 A*A^-1 deviation from orthogonality  is 3.30D-15 for   2010   1237.
 Iteration    1 A^-1*A deviation from unit magnitude is 5.00D-15 for   2709.
 Iteration    1 A^-1*A deviation from orthogonality  is 1.37D-09 for   2647   2629.
 Iteration    2 A*A^-1 deviation from unit magnitude is 3.33D-15 for    206.
 Iteration    2 A*A^-1 deviation from orthogonality  is 3.13D-15 for   1892     78.
 Iteration    2 A^-1*A deviation from unit magnitude is 1.11D-15 for    123.
 Iteration    2 A^-1*A deviation from orthogonality  is 3.91D-16 for   2704   1746.
 Error on total polarization charges =  0.07079
 SCF Done:  E(RmPW1PW91) =  -887.018748160     A.U. after   13 cycles
            NFock= 13  Conv=0.23D-08     -V/T= 2.0048
 SMD-CDS (non-electrostatic) energy       (kcal/mol) =       1.02
 (included in total energy above)
 DoSCS=F DFT=T ScalE2(SS,OS)=  1.000000  1.000000
 Range of M.O.s used for correlation:     1   560
 NBasis=   562 NAE=    73 NBE=    73 NFC=     0 NFV=     0
 NROrb=    560 NOA=    73 NOB=    73 NVA=   487 NVB=   487

 **** Warning!!: The largest alpha MO coefficient is  0.13443899D+03

 NEqPCM:  Using equilibrium solvation (IEInf=0, Eps=  32.6130, EpsInf=   1.7657)
          Differentiating once with respect to magnetic field using GIAOs.
          Electric field/nuclear overlap derivatives assumed to be zero.
 FoFJK:  IHMeth= 1 ICntrl=    6127 DoSepK=F KAlg= 0 I1Cent=   0 FoldK=F
 IRaf=         1 NMat=   1 IRICut=       1 DoRegI=T DoRafI=F ISym2E= 0.
          There are     3 degrees of freedom in the 1st order CPHF.  IDoFFX=0 NUNeed=     3.
      3 vectors produced by pass  0 Test12= 1.19D-12 3.33D-08 XBig12= 2.83D+02 2.82D+00.
 AX will form     3 AO Fock derivatives at one time.
      3 vectors produced by pass  1 Test12= 1.19D-12 3.33D-08 XBig12= 7.96D-01 2.04D-01.
      3 vectors produced by pass  2 Test12= 1.19D-12 3.33D-08 XBig12= 4.28D-03 3.14D-02.
      3 vectors produced by pass  3 Test12= 1.19D-12 3.33D-08 XBig12= 3.65D-05 1.77D-03.
      3 vectors produced by pass  4 Test12= 1.19D-12 3.33D-08 XBig12= 1.89D-07 9.43D-05.
      3 vectors produced by pass  5 Test12= 1.19D-12 3.33D-08 XBig12= 6.80D-10 6.53D-06.
      3 vectors produced by pass  6 Test12= 1.19D-12 3.33D-08 XBig12= 2.07D-12 4.88D-07.
      1 vectors produced by pass  7 Test12= 1.19D-12 3.33D-08 XBig12= 1.24D-14 3.61D-08.
 InvSVY:  IOpt=1 It=  1 EMax= 1.78D-15
 Solved reduced A of dimension    22 with     3 vectors.
 Calculating GIAO nuclear magnetic shielding tensors.
 SCF GIAO Magnetic shielding tensor (ppm):
      1  C    Isotropic =    34.8298   Anisotropy =   141.4624
   XX=   -26.8950   YX=   -27.3522   ZX=   -35.5665
   XY=   -26.5023   YY=    10.7090   ZY=     3.2738
   XZ=   -35.1755   YZ=    -1.2598   ZZ=   120.6754
   Eigenvalues:   -46.7812    22.1326   129.1380
      2  C    Isotropic =    -8.4368   Anisotropy =   204.9829
   XX=   -73.6681   YX=   -42.6119   ZX=   -48.8293
   XY=   -33.9303   YY=   -63.6088   ZY=    -6.5371
   XZ=   -64.0977   YZ=     3.5647   ZZ=   111.9664
   Eigenvalues:  -116.0967   -37.4322   128.2184
      3  C    Isotropic =   157.6566   Anisotropy =    23.4415
   XX=   159.7462   YX=     6.5605   ZX=    -8.6883
   XY=     2.4566   YY=   145.0218   ZY=    -2.1876
   XZ=    -5.0636   YZ=    -6.2798   ZZ=   168.2017
   Eigenvalues:   143.5211   156.1644   173.2843
      4  C    Isotropic =   136.8966   Anisotropy =    26.9806
   XX=   149.9671   YX=   -10.5084   ZX=     6.1418
   XY=    -4.9004   YY=   127.0212   ZY=     1.7737
   XZ=     9.9568   YZ=     0.9696   ZZ=   133.7014
   Eigenvalues:   123.1423   132.6638   154.8837
      5  C    Isotropic =   157.6974   Anisotropy =    25.0668
   XX=   152.8473   YX=    -2.9297   ZX=     1.5084
   XY=     0.8822   YY=   173.9844   ZY=    -4.6989
   XZ=    -4.3895   YZ=    -1.9297   ZZ=   146.2604
   Eigenvalues:   145.5396   153.1439   174.4086
      6  C    Isotropic =   152.1415   Anisotropy =    15.5222
   XX=   153.2426   YX=    -3.6770   ZX=    -9.1525
   XY=    -4.3389   YY=   149.9441   ZY=    -1.2005
   XZ=    -6.2329   YZ=     5.6366   ZZ=   153.2379
   Eigenvalues:   145.1049   148.8300   162.4896
      7  C    Isotropic =   156.7220   Anisotropy =    15.2751
   XX=   152.7621   YX=     2.8323   ZX=    -5.7477
   XY=     3.3336   YY=   156.2503   ZY=     0.9931
   XZ=   -12.2225   YZ=     4.2434   ZZ=   161.1537
   Eigenvalues:   145.5404   157.7203   166.9054
      8  C    Isotropic =   -29.8147   Anisotropy =   157.9732
   XX=   -75.4392   YX=   -11.6915   ZX=   -34.7256
   XY=   -17.0478   YY=   -80.3110   ZY=    18.9050
   XZ=   -28.1721   YZ=    15.5084   ZZ=    66.3062
   Eigenvalues:   -92.8849   -72.0599    75.5008
      9  C    Isotropic =   131.9468   Anisotropy =    32.4448
   XX=   138.7753   YX=   -16.2870   ZX=    -6.5814
   XY=   -12.4852   YY=   139.5936   ZY=    -1.0974
   XZ=     1.9150   YZ=    -3.7118   ZZ=   117.4715
   Eigenvalues:   116.1703   126.0934   153.5767
     10  C    Isotropic =   105.1290   Anisotropy =    37.6446
   XX=    99.3199   YX=     5.4271   ZX=    -0.8984
   XY=     4.3907   YY=   104.2890   ZY=   -18.8413
   XZ=     5.1105   YZ=   -24.7444   ZZ=   111.7782
   Eigenvalues:    84.1891   100.9727   130.2254
     11  O    Isotropic =  -159.7581   Anisotropy =   792.4252
   XX=  -461.1586   YX=   141.2757   ZX=  -216.4785
   XY=    99.6594   YY=  -325.3857   ZY=   125.3016
   XZ=  -174.0986   YZ=   134.7973   ZZ=   307.2701
   Eigenvalues:  -592.5574  -255.2422   368.5254
     12  C    Isotropic =   171.4185   Anisotropy =    27.4533
   XX=   154.6428   YX=     3.9620   ZX=    -3.8666
   XY=     6.6900   YY=   177.4656   ZY=     8.0409
   XZ=    -7.2463   YZ=    11.1525   ZZ=   182.1472
   Eigenvalues:   151.4666   173.0682   189.7207
     13  C    Isotropic =   162.3481   Anisotropy =    36.4554
   XX=   149.8955   YX=    -8.2679   ZX=    -8.5642
   XY=   -10.4744   YY=   160.0870   ZY=    13.3985
   XZ=    -5.2480   YZ=    11.3978   ZZ=   177.0617
   Eigenvalues:   144.3174   156.0751   186.6517
     14  O    Isotropic =   252.3513   Anisotropy =    94.5987
   XX=   231.1530   YX=   -15.2754   ZX=   -28.6472
   XY=   -12.0464   YY=   215.9821   ZY=     6.3369
   XZ=   -14.4014   YZ=   -13.1392   ZZ=   309.9189
   Eigenvalues:   205.9331   235.7037   315.4171
     15  C    Isotropic =   106.5589   Anisotropy =    42.5932
   XX=    94.8776   YX=    -7.6990   ZX=     2.9609
   XY=     4.1750   YY=   134.8745   ZY=     2.2057
   XZ=     1.0002   YZ=    -2.6844   ZZ=    89.9244
   Eigenvalues:    89.2271    95.4952   134.9543
     16  C    Isotropic =   164.0341   Anisotropy =    39.2267
   XX=   155.7837   YX=    11.8906   ZX=   -16.1806
   XY=    11.1169   YY=   159.7493   ZY=    -3.1835
   XZ=   -16.1458   YZ=   -11.3141   ZZ=   176.5692
   Eigenvalues:   143.5425   158.3746   190.1852
     17  O    Isotropic =   258.8209   Anisotropy =    55.2126
   XX=   255.8564   YX=     6.5163   ZX=   -17.6856
   XY=     1.5114   YY=   289.0863   ZY=   -10.8342
   XZ=   -34.6616   YZ=   -17.8109   ZZ=   231.5201
   Eigenvalues:   213.4868   267.3467   295.6293
     18  C    Isotropic =   119.0460   Anisotropy =    46.5352
   XX=   140.1059   YX=   -13.5848   ZX=    11.7008
   XY=   -26.0326   YY=   106.2671   ZY=     4.4217
   XZ=     6.0934   YZ=     7.4065   ZZ=   110.7650
   Eigenvalues:    92.4721   114.5964   150.0695
     19  O    Isotropic =   323.3268   Anisotropy =    52.5808
   XX=   310.0570   YX=     1.0209   ZX=     1.4842
   XY=    -4.6505   YY=   358.0998   ZY=    -6.7752
   XZ=   -27.2170   YZ=    -0.9156   ZZ=   301.8236
   Eigenvalues:   292.1668   319.4329   358.3807
     20  H    Isotropic =    29.3758   Anisotropy =     4.8621
   XX=    28.8738   YX=     0.0256   ZX=    -0.8614
   XY=    -0.6380   YY=    27.0875   ZY=     0.6206
   XZ=     0.9933   YZ=     2.5376   ZZ=    32.1661
   Eigenvalues:    26.5937    28.9165    32.6172
     21  H    Isotropic =    28.4821   Anisotropy =     7.2116
   XX=    31.9134   YX=     1.1927   ZX=    -1.8119
   XY=     1.5535   YY=    30.5665   ZY=    -1.4914
   XZ=    -1.0598   YZ=    -2.5561   ZZ=    22.9662
   Eigenvalues:    22.3394    29.8169    33.2898
     22  H    Isotropic =    30.2302   Anisotropy =     2.0748
   XX=    31.3786   YX=     0.3517   ZX=     0.8081
   XY=     0.2566   YY=    28.1938   ZY=     1.5801
   XZ=    -0.9845   YZ=     1.0131   ZZ=    31.1183
   Eigenvalues:    27.6749    31.4024    31.6135
     23  H    Isotropic =    29.9469   Anisotropy =     7.8875
   XX=    33.5290   YX=    -0.2461   ZX=    -3.0950
   XY=     0.7460   YY=    31.7255   ZY=    -3.6740
   XZ=    -3.4593   YZ=    -2.9641   ZZ=    24.5860
   Eigenvalues:    22.4754    32.1600    35.2052
     24  H    Isotropic =    30.0355   Anisotropy =     4.2141
   XX=    31.0232   YX=    -1.5189   ZX=     2.3821
   XY=    -1.4298   YY=    30.1000   ZY=     3.4711
   XZ=     1.1650   YZ=     3.0398   ZZ=    28.9833
   Eigenvalues:    25.3080    31.9536    32.8449
     25  H    Isotropic =    30.2560   Anisotropy =     7.2507
   XX=    29.6922   YX=    -0.9994   ZX=     0.6047
   XY=    -1.1672   YY=    26.2302   ZY=    -1.3606
   XZ=    -0.1232   YZ=    -1.3832   ZZ=    34.8457
   Eigenvalues:    25.7452    29.9331    35.0898
     26  H    Isotropic =    29.9254   Anisotropy =     9.8565
   XX=    28.9492   YX=    -0.5859   ZX=    -0.6968
   XY=    -0.9318   YY=    35.2885   ZY=    -3.4131
   XZ=    -1.3371   YZ=    -3.7900   ZZ=    25.5385
   Eigenvalues:    24.0557    29.2240    36.4964
     27  H    Isotropic =    28.8755   Anisotropy =     9.3351
   XX=    33.2883   YX=    -1.2834   ZX=     2.9254
   XY=    -2.6534   YY=    26.4445   ZY=    -1.3607
   XZ=     3.0548   YZ=    -1.3646   ZZ=    26.8936
   Eigenvalues:    25.2352    26.2924    35.0989
     28  H    Isotropic =    29.1462   Anisotropy =     6.7607
   XX=    32.1969   YX=     0.1738   ZX=    -2.5766
   XY=     0.0015   YY=    27.0274   ZY=    -0.7489
   XZ=    -2.8049   YZ=    -2.4472   ZZ=    28.2143
   Eigenvalues:    25.5149    28.2704    33.6533
     29  H    Isotropic =    28.9738   Anisotropy =     5.8630
   XX=    31.5147   YX=    -0.5346   ZX=     2.0625
   XY=     0.1921   YY=    27.7386   ZY=     1.8431
   XZ=     2.9011   YZ=     2.5954   ZZ=    27.6682
   Eigenvalues:    24.8984    29.1405    32.8825
     30  H    Isotropic =    30.3367   Anisotropy =     5.0938
   XX=    29.8609   YX=    -3.4074   ZX=     0.8908
   XY=    -2.7834   YY=    28.6170   ZY=     0.6564
   XZ=     3.0485   YZ=     1.0456   ZZ=    32.5322
   Eigenvalues:    25.5503    31.7272    33.7325
     31  H    Isotropic =    30.8498   Anisotropy =     9.7578
   XX=    32.6415   YX=    -0.9029   ZX=    -4.0782
   XY=    -0.2322   YY=    27.9729   ZY=     1.7227
   XZ=    -5.2297   YZ=     2.6997   ZZ=    31.9351
   Eigenvalues:    26.3868    28.8076    37.3550
     32  H    Isotropic =    30.8823   Anisotropy =    11.0802
   XX=    27.1677   YX=     0.0356   ZX=    -1.0194
   XY=     0.3845   YY=    37.1541   ZY=     2.6032
   XZ=    -0.0810   YZ=     4.0562   ZZ=    28.3250
   Eigenvalues:    26.6001    27.7776    38.2691
     33  H    Isotropic =    29.9399   Anisotropy =     6.8889
   XX=    34.4569   YX=     0.2402   ZX=     0.1355
   XY=    -0.6548   YY=    29.0213   ZY=     2.2146
   XZ=    -1.2681   YZ=     3.5175   ZZ=    26.3415
   Eigenvalues:    24.5041    30.7831    34.5325
     34  H    Isotropic =    30.0624   Anisotropy =     9.7162
   XX=    28.5036   YX=     2.1626   ZX=     0.2453
   XY=     3.0638   YY=    34.2579   ZY=     2.7200
   XZ=     0.5421   YZ=     4.2421   ZZ=    27.4257
   Eigenvalues:    25.7627    27.8847    36.5399
     35  H    Isotropic =    30.8041   Anisotropy =     7.8044
   XX=    28.0375   YX=     0.3511   ZX=     0.4125
   XY=     0.3983   YY=    28.4159   ZY=    -0.3787
   XZ=     0.8015   YZ=     0.5639   ZZ=    35.9589
   Eigenvalues:    27.7795    28.6257    36.0070
     36  H    Isotropic =    29.9871   Anisotropy =    16.4253
   XX=    24.4722   YX=    -1.4688   ZX=    -4.9338
   XY=    -1.5959   YY=    26.3801   ZY=     2.0202
   XZ=    -4.6261   YZ=     2.1304   ZZ=    39.1090
   Eigenvalues:    22.8120    26.2120    40.9373
     37  H    Isotropic =    30.0641   Anisotropy =     8.3683
   XX=    34.5563   YX=    -1.7118   ZX=    -1.9491
   XY=    -0.8215   YY=    25.9976   ZY=    -1.0509
   XZ=    -2.9391   YZ=    -0.5753   ZZ=    29.6384
   Eigenvalues:    25.4457    29.1036    35.6429
     38  H    Isotropic =    30.1844   Anisotropy =     8.8619
   XX=    29.3837   YX=     2.1432   ZX=    -2.7161
   XY=     1.3535   YY=    34.1096   ZY=    -2.2724
   XZ=    -2.9130   YZ=    -3.1860   ZZ=    27.0599
   Eigenvalues:    24.9602    29.5008    36.0924
     39  H    Isotropic =    30.8589   Anisotropy =     7.9922
   XX=    29.1455   YX=     0.1161   ZX=    -1.0828
   XY=     0.5369   YY=    27.4323   ZY=     1.0762
   XZ=    -0.0518   YZ=     1.2082   ZZ=    35.9988
   Eigenvalues:    27.2001    29.1895    36.1870
     40  H    Isotropic =    29.4891   Anisotropy =    17.6849
   XX=    35.4360   YX=    -6.5650   ZX=    -3.4733
   XY=    -6.5930   YY=    30.7418   ZY=     2.4318
   XZ=    -3.5280   YZ=     4.2263   ZZ=    22.2894
   Eigenvalues:    20.9952    26.1931    41.2790
     41  H    Isotropic =    28.3189   Anisotropy =     4.6734
   XX=    29.7151   YX=    -2.1098   ZX=     3.0146
   XY=    -0.9121   YY=    29.9029   ZY=     2.4405
   XZ=     2.9973   YZ=     2.0149   ZZ=    25.3387
   Eigenvalues:    22.8024    30.7198    31.4345
     42  H    Isotropic =    27.9682   Anisotropy =     7.9644
   XX=    32.9137   YX=    -1.6586   ZX=    -0.4202
   XY=    -2.3649   YY=    22.0505   ZY=     0.9461
   XZ=     0.7895   YZ=    -0.2832   ZZ=    28.9405
   Eigenvalues:    21.6722    28.9547    33.2778
     43  H    Isotropic =    29.8351   Anisotropy =    17.9163
   XX=    26.8297   YX=    -1.5119   ZX=     2.3887
   XY=    -1.1818   YY=    40.0410   ZY=    -5.2898
   XZ=     4.2666   YZ=    -5.0208   ZZ=    22.6346
   Eigenvalues:    19.9917    27.7342    41.7793
 End of Minotr F.D. properties file   721 does not exist.
 End of Minotr F.D. properties file   722 does not exist.
 End of Minotr F.D. properties file   788 does not exist.

 **********************************************************************

            Population analysis using the SCF density.

 **********************************************************************

 Orbital symmetries:
       Occupied  (A) (A) (A) (A) (A) (A) (A) (A) (A) (A) (A) (A)
                 (A) (A) (A) (A) (A) (A) (A) (A) (A) (A) (A) (A)
                 (A) (A) (A) (A) (A) (A) (A) (A) (A) (A) (A) (A)
                 (A) (A) (A) (A) (A) (A) (A) (A) (A) (A) (A) (A)
                 (A) (A) (A) (A) (A) (A) (A) (A) (A) (A) (A) (A)
                 (A) (A) (A) (A) (A) (A) (A) (A) (A) (A) (A) (A)
                 (A)
       Virtual   (A) (A) (A) (A) (A) (A) (A) (A) (A) (A) (A) (A)
                 (A) (A) (A) (A) (A) (A) (A) (A) (A) (A) (A) (A)
                 (A) (A) (A) (A) (A) (A) (A) (A) (A) (A) (A) (A)
                 (A) (A) (A) (A) (A) (A) (A) (A) (A) (A) (A) (A)
                 (A) (A) (A) (A) (A) (A) (A) (A) (A) (A) (A) (A)
                 (A) (A) (A) (A) (A) (A) (A) (A) (A) (A) (A) (A)
                 (A) (A) (A) (A) (A) (A) (A) (A) (A) (A) (A) (A)
                 (A) (A) (A) (A) (A) (A) (A) (A) (A) (A) (A) (A)
                 (A) (A) (A) (A) (A) (A) (A) (A) (A) (A) (A) (A)
                 (A) (A) (A) (A) (A) (A) (A) (A) (A) (A) (A) (A)
                 (A) (A) (A) (A) (A) (A) (A) (A) (A) (A) (A) (A)
                 (A) (A) (A) (A) (A) (A) (A) (A) (A) (A) (A) (A)
                 (A) (A) (A) (A) (A) (A) (A) (A) (A) (A) (A) (A)
                 (A) (A) (A) (A) (A) (A) (A) (A) (A) (A) (A) (A)
                 (A) (A) (A) (A) (A) (A) (A) (A) (A) (A) (A) (A)
                 (A) (A) (A) (A) (A) (A) (A) (A) (A) (A) (A) (A)
                 (A) (A) (A) (A) (A) (A) (A) (A) (A) (A) (A) (A)
                 (A) (A) (A) (A) (A) (A) (A) (A) (A) (A) (A) (A)
                 (A) (A) (A) (A) (A) (A) (A) (A) (A) (A) (A) (A)
                 (A) (A) (A) (A) (A) (A) (A) (A) (A) (A) (A) (A)
                 (A) (A) (A) (A) (A) (A) (A) (A) (A) (A) (A) (A)
                 (A) (A) (A) (A) (A) (A) (A) (A) (A) (A) (A) (A)
                 (A) (A) (A) (A) (A) (A) (A) (A) (A) (A) (A) (A)
                 (A) (A) (A) (A) (A) (A) (A) (A) (A) (A) (A) (A)
                 (A) (A) (A) (A) (A) (A) (A) (A) (A) (A) (A) (A)
                 (A) (A) (A) (A) (A) (A) (A) (A) (A) (A) (A) (A)
                 (A) (A) (A) (A) (A) (A) (A) (A) (A) (A) (A) (A)
                 (A) (A) (A) (A) (A) (A) (A) (A) (A) (A) (A) (A)
                 (A) (A) (A) (A) (A) (A) (A) (A) (A) (A) (A) (A)
                 (A) (A) (A) (A) (A) (A) (A) (A) (A) (A) (A) (A)
                 (A) (A) (A) (A) (A) (A) (A) (A) (A) (A) (A) (A)
                 (A) (A) (A) (A) (A) (A) (A) (A) (A) (A) (A) (A)
                 (A) (A) (A) (A) (A) (A) (A) (A) (A) (A) (A) (A)
                 (A) (A) (A) (A) (A) (A) (A) (A) (A) (A) (A) (A)
                 (A) (A) (A) (A) (A) (A) (A) (A) (A) (A) (A) (A)
                 (A) (A) (A) (A) (A) (A) (A) (A) (A) (A) (A) (A)
                 (A) (A) (A) (A) (A) (A) (A) (A) (A) (A) (A) (A)
                 (A) (A) (A) (A) (A) (A) (A) (A) (A) (A) (A) (A)
                 (A) (A) (A) (A) (A) (A) (A) (A) (A) (A) (A) (A)
                 (A) (A) (A) (A) (A) (A) (A) (A) (A) (A) (A) (A)
                 (A) (A) (A) (A) (A) (A) (A)
 The electronic state is 1-A.
 Alpha  occ. eigenvalues --  -19.22608 -19.22342 -19.21971 -19.21111 -10.32735
 Alpha  occ. eigenvalues --  -10.30722 -10.29506 -10.27288 -10.26440 -10.24312
 Alpha  occ. eigenvalues --  -10.24249 -10.24073 -10.23532 -10.23243 -10.22500
 Alpha  occ. eigenvalues --  -10.22387 -10.22141 -10.21649 -10.21635  -1.07281
 Alpha  occ. eigenvalues --   -1.06512  -1.06073  -1.04156  -0.88994  -0.84127
 Alpha  occ. eigenvalues --   -0.81776  -0.77710  -0.76701  -0.74706  -0.71442
 Alpha  occ. eigenvalues --   -0.70163  -0.67729  -0.65883  -0.62828  -0.59916
 Alpha  occ. eigenvalues --   -0.58045  -0.56700  -0.53837  -0.52671  -0.51931
 Alpha  occ. eigenvalues --   -0.50689  -0.48987  -0.48695  -0.47914  -0.46846
 Alpha  occ. eigenvalues --   -0.45807  -0.45262  -0.44464  -0.43703  -0.42873
 Alpha  occ. eigenvalues --   -0.42201  -0.41443  -0.40655  -0.39868  -0.39667
 Alpha  occ. eigenvalues --   -0.39157  -0.38914  -0.38356  -0.37988  -0.37591
 Alpha  occ. eigenvalues --   -0.36533  -0.35892  -0.35312  -0.34498  -0.34088
 Alpha  occ. eigenvalues --   -0.33110  -0.33035  -0.31981  -0.31614  -0.30310
 Alpha  occ. eigenvalues --   -0.28112  -0.27054  -0.26517
 Alpha virt. eigenvalues --   -0.05406   0.00524   0.01405   0.02058   0.02149
 Alpha virt. eigenvalues --    0.03283   0.03645   0.03987   0.04203   0.04480
 Alpha virt. eigenvalues --    0.05333   0.05819   0.05960   0.06134   0.06616
 Alpha virt. eigenvalues --    0.07050   0.07374   0.07550   0.08434   0.08702
 Alpha virt. eigenvalues --    0.09183   0.09554   0.09788   0.10100   0.10394
 Alpha virt. eigenvalues --    0.10884   0.11391   0.12061   0.12213   0.12546
 Alpha virt. eigenvalues --    0.12714   0.13101   0.13658   0.14098   0.14674
 Alpha virt. eigenvalues --    0.15236   0.15695   0.16249   0.16363   0.16548
 Alpha virt. eigenvalues --    0.16878   0.17291   0.17488   0.17544   0.18338
 Alpha virt. eigenvalues --    0.18498   0.18654   0.18988   0.19112   0.19607
 Alpha virt. eigenvalues --    0.19835   0.20084   0.20282   0.20536   0.21125
 Alpha virt. eigenvalues --    0.21253   0.21591   0.21993   0.22072   0.22835
 Alpha virt. eigenvalues --    0.22903   0.23023   0.23371   0.23630   0.24035
 Alpha virt. eigenvalues --    0.24188   0.24340   0.24709   0.25150   0.25493
 Alpha virt. eigenvalues --    0.25828   0.26175   0.26432   0.26689   0.27073
 Alpha virt. eigenvalues --    0.27350   0.27581   0.28182   0.28602   0.28942
 Alpha virt. eigenvalues --    0.29216   0.29417   0.30143   0.30359   0.30710
 Alpha virt. eigenvalues --    0.30969   0.31104   0.31567   0.32117   0.32390
 Alpha virt. eigenvalues --    0.32459   0.32807   0.33559   0.33797   0.34200
 Alpha virt. eigenvalues --    0.34509   0.34853   0.35507   0.35814   0.36122
 Alpha virt. eigenvalues --    0.36539   0.36923   0.36999   0.37711   0.38604
 Alpha virt. eigenvalues --    0.38863   0.39186   0.39629   0.40042   0.41116
 Alpha virt. eigenvalues --    0.41166   0.41262   0.42845   0.43986   0.44634
 Alpha virt. eigenvalues --    0.44796   0.46246   0.46894   0.47519   0.48851
 Alpha virt. eigenvalues --    0.49292   0.49567   0.49711   0.50149   0.50701
 Alpha virt. eigenvalues --    0.52174   0.53620   0.54307   0.54655   0.55477
 Alpha virt. eigenvalues --    0.55931   0.56648   0.57686   0.57798   0.59013
 Alpha virt. eigenvalues --    0.59756   0.60212   0.60746   0.61388   0.62341
 Alpha virt. eigenvalues --    0.62577   0.63243   0.63748   0.64507   0.65524
 Alpha virt. eigenvalues --    0.65656   0.66471   0.66801   0.67697   0.68231
 Alpha virt. eigenvalues --    0.68756   0.69106   0.70091   0.70742   0.71207
 Alpha virt. eigenvalues --    0.71408   0.72006   0.72445   0.72749   0.73146
 Alpha virt. eigenvalues --    0.73854   0.74173   0.74264   0.74720   0.75663
 Alpha virt. eigenvalues --    0.75930   0.76270   0.76922   0.77179   0.77504
 Alpha virt. eigenvalues --    0.78134   0.78417   0.79681   0.79988   0.81029
 Alpha virt. eigenvalues --    0.81579   0.81894   0.82507   0.83315   0.83785
 Alpha virt. eigenvalues --    0.84468   0.86713   0.87100   0.88232   0.88831
 Alpha virt. eigenvalues --    0.90571   0.92432   0.93282   0.93821   0.96433
 Alpha virt. eigenvalues --    0.96963   0.98012   0.99821   1.00035   1.03487
 Alpha virt. eigenvalues --    1.04416   1.05181   1.05724   1.07326   1.08051
 Alpha virt. eigenvalues --    1.10337   1.12070   1.12495   1.13359   1.15620
 Alpha virt. eigenvalues --    1.16413   1.16801   1.18046   1.18679   1.19297
 Alpha virt. eigenvalues --    1.21294   1.21584   1.22485   1.23930   1.24556
 Alpha virt. eigenvalues --    1.25289   1.26138   1.26634   1.27303   1.29745
 Alpha virt. eigenvalues --    1.30193   1.30855   1.31422   1.32262   1.34539
 Alpha virt. eigenvalues --    1.34591   1.36267   1.37814   1.39615   1.40722
 Alpha virt. eigenvalues --    1.42241   1.43155   1.45098   1.46047   1.47100
 Alpha virt. eigenvalues --    1.47293   1.48387   1.49174   1.50192   1.50781
 Alpha virt. eigenvalues --    1.51758   1.52006   1.53012   1.53987   1.54691
 Alpha virt. eigenvalues --    1.55910   1.56218   1.56412   1.57300   1.58255
 Alpha virt. eigenvalues --    1.58755   1.59480   1.59627   1.60524   1.60915
 Alpha virt. eigenvalues --    1.61925   1.63215   1.63507   1.64331   1.64881
 Alpha virt. eigenvalues --    1.65762   1.66183   1.66735   1.67673   1.67897
 Alpha virt. eigenvalues --    1.69010   1.69829   1.70172   1.70442   1.71698
 Alpha virt. eigenvalues --    1.72450   1.72588   1.73911   1.74084   1.74803
 Alpha virt. eigenvalues --    1.76125   1.77077   1.77432   1.78504   1.79136
 Alpha virt. eigenvalues --    1.79783   1.80297   1.80509   1.82070   1.82340
 Alpha virt. eigenvalues --    1.83344   1.84449   1.85236   1.86046   1.87016
 Alpha virt. eigenvalues --    1.88231   1.88708   1.89247   1.91143   1.91801
 Alpha virt. eigenvalues --    1.93238   1.93999   1.94573   1.96387   1.96730
 Alpha virt. eigenvalues --    1.97772   2.00449   2.01494   2.02045   2.02901
 Alpha virt. eigenvalues --    2.05015   2.05567   2.07000   2.08399   2.10669
 Alpha virt. eigenvalues --    2.11077   2.12833   2.13068   2.14799   2.15449
 Alpha virt. eigenvalues --    2.15680   2.16905   2.17117   2.18119   2.18962
 Alpha virt. eigenvalues --    2.20911   2.21420   2.22649   2.23228   2.24558
 Alpha virt. eigenvalues --    2.26361   2.27623   2.30008   2.31064   2.31631
 Alpha virt. eigenvalues --    2.32422   2.34255   2.34578   2.37290   2.38909
 Alpha virt. eigenvalues --    2.39819   2.40711   2.43056   2.44308   2.46620
 Alpha virt. eigenvalues --    2.47757   2.48979   2.50170   2.51999   2.53095
 Alpha virt. eigenvalues --    2.53656   2.54439   2.55384   2.56472   2.56594
 Alpha virt. eigenvalues --    2.58005   2.58380   2.59249   2.60522   2.61187
 Alpha virt. eigenvalues --    2.61827   2.63168   2.64752   2.65738   2.66411
 Alpha virt. eigenvalues --    2.67326   2.68395   2.68855   2.69784   2.70841
 Alpha virt. eigenvalues --    2.71539   2.72714   2.74386   2.74906   2.75303
 Alpha virt. eigenvalues --    2.77106   2.77963   2.78983   2.79736   2.81071
 Alpha virt. eigenvalues --    2.81991   2.82882   2.84510   2.86898   2.88348
 Alpha virt. eigenvalues --    2.89205   2.90133   2.90801   2.92284   2.93617
 Alpha virt. eigenvalues --    2.94910   2.95875   2.97571   2.97906   2.98366
 Alpha virt. eigenvalues --    2.99364   3.02789   3.02864   3.05788   3.07375
 Alpha virt. eigenvalues --    3.08426   3.09636   3.10973   3.11804   3.13375
 Alpha virt. eigenvalues --    3.14487   3.15352   3.16304   3.16819   3.18322
 Alpha virt. eigenvalues --    3.19820   3.20505   3.22011   3.23261   3.23546
 Alpha virt. eigenvalues --    3.27174   3.30010   3.30724   3.31943   3.34955
 Alpha virt. eigenvalues --    3.35985   3.38288   3.40630   3.41342   3.43144
 Alpha virt. eigenvalues --    3.49121   3.51246   3.62044   3.62920   3.65785
 Alpha virt. eigenvalues --    3.71834   3.80009   3.80683   3.81864   3.82953
 Alpha virt. eigenvalues --    3.84019   3.84237   3.84929   3.86547   3.87732
 Alpha virt. eigenvalues --    3.88344   3.90212   3.91152   3.92233   3.93755
 Alpha virt. eigenvalues --    3.96286   4.03536   4.04815   4.08921   4.13022
 Alpha virt. eigenvalues --    4.15381   4.17129   4.21517   4.27795   4.29319
 Alpha virt. eigenvalues --    4.33111   4.35298   4.39305   4.43439   4.45571
 Alpha virt. eigenvalues --    4.55173   5.11799   5.14274   5.18483   5.20354
 Alpha virt. eigenvalues --    5.26237   5.41133   5.48200   5.51320   5.67201
 Alpha virt. eigenvalues --    5.68866   5.70508   5.77675  23.73670  23.83668
 Alpha virt. eigenvalues --   23.87195  23.90677  23.95148  23.96689  23.99609
 Alpha virt. eigenvalues --   24.01365  24.02805  24.05874  24.06878  24.07373
 Alpha virt. eigenvalues --   24.08253  24.12383  24.28744  50.04318  50.05964
 Alpha virt. eigenvalues --   50.07612  50.13697
          Condensed to atoms (all electrons):
               1          2          3          4          5          6
     1  C   14.092932   2.749426  -2.164586   0.735587   0.706849  -0.152122
     2  C    2.749426  14.659854  -2.512074  -1.419504   0.010193   0.126959
     3  C   -2.164586  -2.512074  10.306183  -0.918564  -0.222491   0.141720
     4  C    0.735587  -1.419504  -0.918564  13.629274  -0.702401   0.345568
     5  C    0.706849   0.010193  -0.222491  -0.702401   8.937570  -1.855948
     6  C   -0.152122   0.126959   0.141720   0.345568  -1.855948   9.825179
     7  C   -4.389287  -1.167857   1.513252   0.012172  -0.441631  -1.448312
     8  C   -2.296830  -1.569767  -2.619758  -0.088613  -0.146073  -0.093676
     9  C    1.801655   3.496200   0.103898   0.420131   0.160006  -0.077853
    10  C   -4.177325  -8.866942   2.244301  -0.651078  -0.072679   0.220596
    11  O    0.035344   0.090936   0.019963   0.005163  -0.000969  -0.004252
    12  C   -0.452283  -0.038754   0.070814  -0.029880  -0.276611   0.064888
    13  C   -0.114446  -0.235112   0.003980  -0.427520  -0.083327   0.014813
    14  O    0.020851   0.229385  -0.214646   0.059740   0.001235  -0.009201
    15  C   -0.262021   0.858555   0.194519  -5.702517  -0.340061  -0.936194
    16  C   -0.058113  -0.176561  -0.378745   0.326132   0.202857   0.099097
    17  O   -0.028227  -0.090693  -0.018360  -0.046257   0.094059  -0.001499
    18  C   -0.110168  -0.141184   0.163126   0.073945  -0.176631  -0.039956
    19  O    0.002181   0.000933   0.015339   0.076652  -0.004198  -0.000226
    20  H   -0.059634  -0.019138   0.459069  -0.048412  -0.039588  -0.013883
    21  H    0.008833  -0.045250   0.370417  -0.059366   0.031526  -0.003432
    22  H   -0.022609  -0.019783  -0.000490   0.389577  -0.015480  -0.043754
    23  H   -0.016853  -0.001480   0.031598  -0.110131   0.467149  -0.113579
    24  H   -0.026733  -0.010000  -0.018490  -0.033766   0.491734  -0.055712
    25  H   -0.022349  -0.011940  -0.008027  -0.012256  -0.044354   0.478708
    26  H    0.040277   0.016862   0.003740   0.006209  -0.078038   0.463074
    27  H   -0.133888   0.014557   0.007971   0.009951  -0.019322  -0.037288
    28  H   -0.019263  -0.020244   0.003431   0.000384  -0.000190  -0.001284
    29  H    0.046389  -0.029018   0.014159  -0.002998  -0.000357   0.000864
    30  H   -0.095344  -0.009878   0.010298   0.028552  -0.001545  -0.075851
    31  H   -0.054562   0.006302   0.015695  -0.008156   0.003526   0.022998
    32  H    0.072927   0.012565  -0.003245  -0.001780   0.000696   0.020528
    33  H   -0.014938  -0.069419   0.034018   0.003579  -0.000476   0.003034
    34  H    0.009692   0.070054   0.004255   0.001873   0.000380  -0.000825
    35  H   -0.007493  -0.026991  -0.007449   0.003628   0.001181   0.000347
    36  H   -0.016775  -0.046056   0.017984  -0.001684  -0.000370   0.001403
    37  H    0.000851   0.001205   0.000167   0.085331  -0.001832   0.000141
    38  H    0.000083  -0.000236   0.007901  -0.082993  -0.002856   0.007309
    39  H   -0.002390  -0.006552   0.001271   0.042556   0.016267  -0.007289
    40  H    0.000314   0.018817   0.018960  -0.162038  -0.019707  -0.000716
    41  H   -0.001068   0.003600   0.002483  -0.047875   0.026546   0.008458
    42  H    0.010111   0.020203   0.046201   0.030496  -0.007364   0.004151
    43  H   -0.001035  -0.003519  -0.009979   0.008829   0.003453   0.001184
               7          8          9         10         11         12
     1  C   -4.389287  -2.296830   1.801655  -4.177325   0.035344  -0.452283
     2  C   -1.167857  -1.569767   3.496200  -8.866942   0.090936  -0.038754
     3  C    1.513252  -2.619758   0.103898   2.244301   0.019963   0.070814
     4  C    0.012172  -0.088613   0.420131  -0.651078   0.005163  -0.029880
     5  C   -0.441631  -0.146073   0.160006  -0.072679  -0.000969  -0.276611
     6  C   -1.448312  -0.093676  -0.077853   0.220596  -0.004252   0.064888
     7  C   11.761783  -1.090605  -0.468315   0.213782  -0.039153   0.216607
     8  C   -1.090605  14.051687  -3.555309   2.633168   0.266349   0.015995
     9  C   -0.468315  -3.555309  13.119766  -7.546493  -0.030595  -0.155676
    10  C    0.213782   2.633168  -7.546493  21.023136  -0.100656   0.195951
    11  O   -0.039153   0.266349  -0.030595  -0.100656   8.233322  -0.048712
    12  C    0.216607   0.015995  -0.155676   0.195951  -0.048712   6.179693
    13  C   -0.038994   0.358922  -1.241901   0.535892  -0.005575   0.006965
    14  O    0.021578   0.035364  -0.036030   0.182010  -0.000961  -0.008430
    15  C    0.714963  -0.018872   0.007840  -0.362026  -0.000640  -0.028413
    16  C   -0.021844  -0.025349   0.018939   0.052244   0.000069   0.000269
    17  O   -0.002472  -0.004196  -0.000429   0.061286  -0.000006  -0.000084
    18  C    0.008419  -0.029862  -0.010576   0.008868   0.000022  -0.000176
    19  O   -0.000269   0.000375  -0.000133  -0.000468   0.000000   0.000010
    20  H    0.012881  -0.001085  -0.004900   0.062851  -0.000017  -0.005618
    21  H   -0.002617   0.007370   0.002947   0.023069   0.000027  -0.001246
    22  H    0.015256  -0.008358  -0.001499   0.011282   0.000005  -0.001020
    23  H    0.051826  -0.001475   0.000454  -0.001324  -0.000003  -0.001850
    24  H    0.010613   0.001834  -0.002089   0.000568  -0.000005   0.002976
    25  H   -0.038199   0.011429   0.001166  -0.002831   0.000132  -0.002209
    26  H   -0.101068  -0.003024  -0.000075   0.004898   0.000052  -0.006708
    27  H    0.492632  -0.008506  -0.010322   0.021756   0.012028  -0.013217
    28  H    0.015474  -0.019816   0.427999  -0.024129  -0.003183  -0.000139
    29  H    0.013207  -0.125570   0.449732  -0.048304  -0.001054   0.000197
    30  H    0.129404  -0.004454   0.001633  -0.011873  -0.000083   0.402014
    31  H    0.026405  -0.043359   0.005183  -0.006111   0.001130   0.410260
    32  H   -0.174585   0.000702   0.000569   0.003220   0.000281   0.441694
    33  H   -0.003779  -0.009386   0.006007   0.040482   0.000073   0.000241
    34  H    0.000216  -0.014935  -0.000426  -0.137701   0.000074   0.000181
    35  H    0.006990   0.024089  -0.004184  -0.034488  -0.000140   0.000255
    36  H   -0.006736   0.015342  -0.109962   0.164746  -0.000053   0.000847
    37  H   -0.000184   0.000068  -0.000018  -0.000141   0.000000   0.000036
    38  H    0.001399   0.000220  -0.000084   0.000037   0.000000   0.000251
    39  H   -0.000525  -0.000861   0.000393   0.001752   0.000000  -0.000144
    40  H    0.001253   0.000826  -0.001575  -0.004729   0.000000  -0.000103
    41  H    0.000205   0.000189  -0.000053   0.000866   0.000000   0.000646
    42  H   -0.006703   0.000623  -0.000264  -0.003836   0.000000   0.000040
    43  H    0.000229  -0.000034  -0.000020   0.000678   0.000000   0.000031
              13         14         15         16         17         18
     1  C   -0.114446   0.020851  -0.262021  -0.058113  -0.028227  -0.110168
     2  C   -0.235112   0.229385   0.858555  -0.176561  -0.090693  -0.141184
     3  C    0.003980  -0.214646   0.194519  -0.378745  -0.018360   0.163126
     4  C   -0.427520   0.059740  -5.702517   0.326132  -0.046257   0.073945
     5  C   -0.083327   0.001235  -0.340061   0.202857   0.094059  -0.176631
     6  C    0.014813  -0.009201  -0.936194   0.099097  -0.001499  -0.039956
     7  C   -0.038994   0.021578   0.714963  -0.021844  -0.002472   0.008419
     8  C    0.358922   0.035364  -0.018872  -0.025349  -0.004196  -0.029862
     9  C   -1.241901  -0.036030   0.007840   0.018939  -0.000429  -0.010576
    10  C    0.535892   0.182010  -0.362026   0.052244   0.061286   0.008868
    11  O   -0.005575  -0.000961  -0.000640   0.000069  -0.000006   0.000022
    12  C    0.006965  -0.008430  -0.028413   0.000269  -0.000084  -0.000176
    13  C    6.871640  -0.277313   0.043894  -0.039505  -0.012271   0.024444
    14  O   -0.277313   8.011610   0.017606   0.000469  -0.001242  -0.001306
    15  C    0.043894   0.017606  12.998521  -0.993913   0.266469  -0.545720
    16  C   -0.039505   0.000469  -0.993913   7.498665  -0.086843  -0.749862
    17  O   -0.012271  -0.001242   0.266469  -0.086843   8.128187  -0.182814
    18  C    0.024444  -0.001306  -0.545720  -0.749862  -0.182814   6.980703
    19  O    0.000038   0.000006  -0.011831  -0.116231   0.022229   0.155780
    20  H   -0.004229   0.000750   0.019977  -0.001991   0.000096   0.010475
    21  H   -0.013408   0.008427   0.032392   0.007226   0.008742  -0.005988
    22  H    0.002054   0.000118   0.030593  -0.017808  -0.001081   0.022868
    23  H    0.000341   0.000002   0.074721  -0.025520   0.000287  -0.001630
    24  H    0.000560   0.000010  -0.022795   0.002716  -0.000212   0.023373
    25  H   -0.001024   0.000024   0.003421   0.000357  -0.000018   0.000734
    26  H   -0.000245   0.000008   0.002218   0.001193   0.000058  -0.000713
    27  H    0.001315  -0.000025   0.000546  -0.000052  -0.000010  -0.000039
    28  H   -0.011439  -0.003099   0.000269   0.000000   0.000005   0.000007
    29  H    0.028368   0.003762  -0.000022  -0.000027   0.000005   0.000037
    30  H   -0.000584   0.000116   0.008927  -0.000430  -0.000021   0.001295
    31  H   -0.000123   0.000049   0.000635   0.000002   0.000001   0.000006
    32  H    0.000081  -0.000016  -0.003506   0.000206  -0.000002   0.000308
    33  H    0.400131  -0.010758  -0.011648  -0.001695   0.005711   0.001859
    34  H    0.447323  -0.005070   0.000242   0.000173  -0.000099   0.000017
    35  H    0.403546   0.012590  -0.001319   0.001161   0.000114  -0.000011
    36  H    0.060288   0.247274  -0.004039   0.000073  -0.000057   0.001087
    37  H    0.000096   0.000000  -0.137689   0.461079  -0.009212  -0.034363
    38  H    0.000038   0.000000   0.090962   0.342628   0.012211  -0.008914
    39  H   -0.001255  -0.000005  -0.123405   0.441681  -0.004556   0.015596
    40  H    0.006066   0.000072   0.293914  -0.087461   0.199196  -0.009700
    41  H    0.000004   0.000005  -0.038180  -0.012429   0.011465   0.434554
    42  H    0.000358  -0.000107  -0.074728  -0.024912  -0.008933   0.390561
    43  H    0.000087   0.000000  -0.022219  -0.016402   0.012343   0.043369
              19         20         21         22         23         24
     1  C    0.002181  -0.059634   0.008833  -0.022609  -0.016853  -0.026733
     2  C    0.000933  -0.019138  -0.045250  -0.019783  -0.001480  -0.010000
     3  C    0.015339   0.459069   0.370417  -0.000490   0.031598  -0.018490
     4  C    0.076652  -0.048412  -0.059366   0.389577  -0.110131  -0.033766
     5  C   -0.004198  -0.039588   0.031526  -0.015480   0.467149   0.491734
     6  C   -0.000226  -0.013883  -0.003432  -0.043754  -0.113579  -0.055712
     7  C   -0.000269   0.012881  -0.002617   0.015256   0.051826   0.010613
     8  C    0.000375  -0.001085   0.007370  -0.008358  -0.001475   0.001834
     9  C   -0.000133  -0.004900   0.002947  -0.001499   0.000454  -0.002089
    10  C   -0.000468   0.062851   0.023069   0.011282  -0.001324   0.000568
    11  O    0.000000  -0.000017   0.000027   0.000005  -0.000003  -0.000005
    12  C    0.000010  -0.005618  -0.001246  -0.001020  -0.001850   0.002976
    13  C    0.000038  -0.004229  -0.013408   0.002054   0.000341   0.000560
    14  O    0.000006   0.000750   0.008427   0.000118   0.000002   0.000010
    15  C   -0.011831   0.019977   0.032392   0.030593   0.074721  -0.022795
    16  C   -0.116231  -0.001991   0.007226  -0.017808  -0.025520   0.002716
    17  O    0.022229   0.000096   0.008742  -0.001081   0.000287  -0.000212
    18  C    0.155780   0.010475  -0.005988   0.022868  -0.001630   0.023373
    19  O    8.062723  -0.000002  -0.000445  -0.000703  -0.000718   0.000421
    20  H   -0.000002   0.409869  -0.025656   0.003071   0.000195   0.001188
    21  H   -0.000445  -0.025656   0.453815   0.000472  -0.000242   0.000354
    22  H   -0.000703   0.003071   0.000472   0.439094  -0.004334   0.004099
    23  H   -0.000718   0.000195  -0.000242  -0.004334   0.498139  -0.030651
    24  H    0.000421   0.001188   0.000354   0.004099  -0.030651   0.450886
    25  H   -0.000001   0.000206   0.000009   0.003573  -0.005325   0.004777
    26  H   -0.000006   0.000044  -0.000003   0.000319  -0.005372  -0.004302
    27  H    0.000000  -0.000155   0.000014  -0.000193  -0.000109  -0.000047
    28  H    0.000000   0.000048  -0.000016   0.000005   0.000000   0.000001
    29  H    0.000000  -0.000011   0.000017   0.000017   0.000000   0.000000
    30  H   -0.000009  -0.001525   0.000024  -0.000116   0.000052  -0.002283
    31  H    0.000000   0.000088  -0.000010   0.000014   0.000008  -0.000065
    32  H    0.000000  -0.000068   0.000007   0.000014  -0.000145   0.000605
    33  H   -0.000003  -0.000047   0.000867   0.000146  -0.000001   0.000006
    34  H    0.000000  -0.000008  -0.000228  -0.000034   0.000000   0.000000
    35  H   -0.000001  -0.000011   0.000558   0.000750  -0.000001   0.000003
    36  H    0.000000  -0.000772   0.000136  -0.000017   0.000000  -0.000004
    37  H    0.007138  -0.000006  -0.000080  -0.000078  -0.000084  -0.000084
    38  H   -0.000831   0.000045   0.000006   0.000527   0.004930   0.000520
    39  H   -0.000315  -0.000003   0.000024   0.001870   0.000467  -0.000033
    40  H   -0.015737   0.000231  -0.000868   0.001168  -0.000001   0.000060
    41  H   -0.048598   0.000256  -0.000115  -0.000231  -0.001007  -0.001560
    42  H   -0.029726  -0.002680  -0.001318  -0.000472  -0.000055  -0.000224
    43  H    0.268738   0.000073  -0.000051  -0.000027   0.000014  -0.000017
              25         26         27         28         29         30
     1  C   -0.022349   0.040277  -0.133888  -0.019263   0.046389  -0.095344
     2  C   -0.011940   0.016862   0.014557  -0.020244  -0.029018  -0.009878
     3  C   -0.008027   0.003740   0.007971   0.003431   0.014159   0.010298
     4  C   -0.012256   0.006209   0.009951   0.000384  -0.002998   0.028552
     5  C   -0.044354  -0.078038  -0.019322  -0.000190  -0.000357  -0.001545
     6  C    0.478708   0.463074  -0.037288  -0.001284   0.000864  -0.075851
     7  C   -0.038199  -0.101068   0.492632   0.015474   0.013207   0.129404
     8  C    0.011429  -0.003024  -0.008506  -0.019816  -0.125570  -0.004454
     9  C    0.001166  -0.000075  -0.010322   0.427999   0.449732   0.001633
    10  C   -0.002831   0.004898   0.021756  -0.024129  -0.048304  -0.011873
    11  O    0.000132   0.000052   0.012028  -0.003183  -0.001054  -0.000083
    12  C   -0.002209  -0.006708  -0.013217  -0.000139   0.000197   0.402014
    13  C   -0.001024  -0.000245   0.001315  -0.011439   0.028368  -0.000584
    14  O    0.000024   0.000008  -0.000025  -0.003099   0.003762   0.000116
    15  C    0.003421   0.002218   0.000546   0.000269  -0.000022   0.008927
    16  C    0.000357   0.001193  -0.000052   0.000000  -0.000027  -0.000430
    17  O   -0.000018   0.000058  -0.000010   0.000005   0.000005  -0.000021
    18  C    0.000734  -0.000713  -0.000039   0.000007   0.000037   0.001295
    19  O   -0.000001  -0.000006   0.000000   0.000000   0.000000  -0.000009
    20  H    0.000206   0.000044  -0.000155   0.000048  -0.000011  -0.001525
    21  H    0.000009  -0.000003   0.000014  -0.000016   0.000017   0.000024
    22  H    0.003573   0.000319  -0.000193   0.000005   0.000017  -0.000116
    23  H   -0.005325  -0.005372  -0.000109   0.000000   0.000000   0.000052
    24  H    0.004777  -0.004302  -0.000047   0.000001   0.000000  -0.002283
    25  H    0.471082  -0.027822  -0.006616   0.000006   0.000002  -0.000097
    26  H   -0.027822   0.488280  -0.005125   0.000000  -0.000002   0.000076
    27  H   -0.006616  -0.005125   0.486817  -0.000024   0.000011   0.005315
    28  H    0.000006   0.000000  -0.000024   0.407554  -0.015155  -0.000004
    29  H    0.000002  -0.000002   0.000011  -0.015155   0.421236  -0.000001
    30  H   -0.000097   0.000076   0.005315  -0.000004  -0.000001   0.474475
    31  H   -0.000230  -0.000153  -0.007036   0.000035   0.000002  -0.028496
    32  H    0.000192   0.003162  -0.002482  -0.000002   0.000000  -0.027412
    33  H   -0.000001  -0.000002   0.000000  -0.000252   0.000443  -0.000001
    34  H    0.000004   0.000000  -0.000001   0.000257   0.000841   0.000000
    35  H    0.000025  -0.000001  -0.000006   0.000078   0.000008  -0.000002
    36  H   -0.000002  -0.000001   0.000009   0.000045   0.000280   0.000006
    37  H   -0.000007  -0.000001   0.000000   0.000000   0.000000   0.000000
    38  H    0.000073   0.000015  -0.000001   0.000000   0.000000  -0.000001
    39  H    0.000036   0.000007   0.000000   0.000000   0.000000   0.000001
    40  H    0.000003   0.000001   0.000000   0.000000   0.000000  -0.000001
    41  H   -0.000028   0.000003  -0.000001   0.000000   0.000000  -0.000012
    42  H   -0.000005   0.000000   0.000001   0.000000   0.000000  -0.000094
    43  H    0.000000   0.000000   0.000000   0.000000   0.000000   0.000000
              31         32         33         34         35         36
     1  C   -0.054562   0.072927  -0.014938   0.009692  -0.007493  -0.016775
     2  C    0.006302   0.012565  -0.069419   0.070054  -0.026991  -0.046056
     3  C    0.015695  -0.003245   0.034018   0.004255  -0.007449   0.017984
     4  C   -0.008156  -0.001780   0.003579   0.001873   0.003628  -0.001684
     5  C    0.003526   0.000696  -0.000476   0.000380   0.001181  -0.000370
     6  C    0.022998   0.020528   0.003034  -0.000825   0.000347   0.001403
     7  C    0.026405  -0.174585  -0.003779   0.000216   0.006990  -0.006736
     8  C   -0.043359   0.000702  -0.009386  -0.014935   0.024089   0.015342
     9  C    0.005183   0.000569   0.006007  -0.000426  -0.004184  -0.109962
    10  C   -0.006111   0.003220   0.040482  -0.137701  -0.034488   0.164746
    11  O    0.001130   0.000281   0.000073   0.000074  -0.000140  -0.000053
    12  C    0.410260   0.441694   0.000241   0.000181   0.000255   0.000847
    13  C   -0.000123   0.000081   0.400131   0.447323   0.403546   0.060288
    14  O    0.000049  -0.000016  -0.010758  -0.005070   0.012590   0.247274
    15  C    0.000635  -0.003506  -0.011648   0.000242  -0.001319  -0.004039
    16  C    0.000002   0.000206  -0.001695   0.000173   0.001161   0.000073
    17  O    0.000001  -0.000002   0.005711  -0.000099   0.000114  -0.000057
    18  C    0.000006   0.000308   0.001859   0.000017  -0.000011   0.001087
    19  O    0.000000   0.000000  -0.000003   0.000000  -0.000001   0.000000
    20  H    0.000088  -0.000068  -0.000047  -0.000008  -0.000011  -0.000772
    21  H   -0.000010   0.000007   0.000867  -0.000228   0.000558   0.000136
    22  H    0.000014   0.000014   0.000146  -0.000034   0.000750  -0.000017
    23  H    0.000008  -0.000145  -0.000001   0.000000  -0.000001   0.000000
    24  H   -0.000065   0.000605   0.000006   0.000000   0.000003  -0.000004
    25  H   -0.000230   0.000192  -0.000001   0.000004   0.000025  -0.000002
    26  H   -0.000153   0.003162  -0.000002   0.000000  -0.000001  -0.000001
    27  H   -0.007036  -0.002482   0.000000  -0.000001  -0.000006   0.000009
    28  H    0.000035  -0.000002  -0.000252   0.000257   0.000078   0.000045
    29  H    0.000002   0.000000   0.000443   0.000841   0.000008   0.000280
    30  H   -0.028496  -0.027412  -0.000001   0.000000  -0.000002   0.000006
    31  H    0.487603  -0.021134   0.000000   0.000000  -0.000001   0.000009
    32  H   -0.021134   0.488773   0.000000   0.000000   0.000000   0.000005
    33  H    0.000000   0.000000   0.458975  -0.025864  -0.020869   0.000305
    34  H    0.000000   0.000000  -0.025864   0.461911  -0.021123   0.000541
    35  H   -0.000001   0.000000  -0.020869  -0.021123   0.462506  -0.000107
    36  H    0.000009   0.000005   0.000305   0.000541  -0.000107   0.384129
    37  H    0.000000   0.000000   0.000001   0.000000   0.000000   0.000000
    38  H    0.000000  -0.000001  -0.000002   0.000000   0.000000   0.000000
    39  H    0.000000   0.000000   0.000021   0.000001   0.000012   0.000000
    40  H    0.000000   0.000000  -0.000558  -0.000012  -0.000027  -0.000008
    41  H    0.000000  -0.000005  -0.000001   0.000000   0.000000  -0.000001
    42  H    0.000003   0.000004  -0.000006   0.000000   0.000000   0.000007
    43  H    0.000000   0.000000   0.000002   0.000000   0.000000   0.000000
              37         38         39         40         41         42
     1  C    0.000851   0.000083  -0.002390   0.000314  -0.001068   0.010111
     2  C    0.001205  -0.000236  -0.006552   0.018817   0.003600   0.020203
     3  C    0.000167   0.007901   0.001271   0.018960   0.002483   0.046201
     4  C    0.085331  -0.082993   0.042556  -0.162038  -0.047875   0.030496
     5  C   -0.001832  -0.002856   0.016267  -0.019707   0.026546  -0.007364
     6  C    0.000141   0.007309  -0.007289  -0.000716   0.008458   0.004151
     7  C   -0.000184   0.001399  -0.000525   0.001253   0.000205  -0.006703
     8  C    0.000068   0.000220  -0.000861   0.000826   0.000189   0.000623
     9  C   -0.000018  -0.000084   0.000393  -0.001575  -0.000053  -0.000264
    10  C   -0.000141   0.000037   0.001752  -0.004729   0.000866  -0.003836
    11  O    0.000000   0.000000   0.000000   0.000000   0.000000   0.000000
    12  C    0.000036   0.000251  -0.000144  -0.000103   0.000646   0.000040
    13  C    0.000096   0.000038  -0.001255   0.006066   0.000004   0.000358
    14  O    0.000000   0.000000  -0.000005   0.000072   0.000005  -0.000107
    15  C   -0.137689   0.090962  -0.123405   0.293914  -0.038180  -0.074728
    16  C    0.461079   0.342628   0.441681  -0.087461  -0.012429  -0.024912
    17  O   -0.009212   0.012211  -0.004556   0.199196   0.011465  -0.008933
    18  C   -0.034363  -0.008914   0.015596  -0.009700   0.434554   0.390561
    19  O    0.007138  -0.000831  -0.000315  -0.015737  -0.048598  -0.029726
    20  H   -0.000006   0.000045  -0.000003   0.000231   0.000256  -0.002680
    21  H   -0.000080   0.000006   0.000024  -0.000868  -0.000115  -0.001318
    22  H   -0.000078   0.000527   0.001870   0.001168  -0.000231  -0.000472
    23  H   -0.000084   0.004930   0.000467  -0.000001  -0.001007  -0.000055
    24  H   -0.000084   0.000520  -0.000033   0.000060  -0.001560  -0.000224
    25  H   -0.000007   0.000073   0.000036   0.000003  -0.000028  -0.000005
    26  H   -0.000001   0.000015   0.000007   0.000001   0.000003   0.000000
    27  H    0.000000  -0.000001   0.000000   0.000000  -0.000001   0.000001
    28  H    0.000000   0.000000   0.000000   0.000000   0.000000   0.000000
    29  H    0.000000   0.000000   0.000000   0.000000   0.000000   0.000000
    30  H    0.000000  -0.000001   0.000001  -0.000001  -0.000012  -0.000094
    31  H    0.000000   0.000000   0.000000   0.000000   0.000000   0.000003
    32  H    0.000000  -0.000001   0.000000   0.000000  -0.000005   0.000004
    33  H    0.000001  -0.000002   0.000021  -0.000558  -0.000001  -0.000006
    34  H    0.000000   0.000000   0.000001  -0.000012   0.000000   0.000000
    35  H    0.000000   0.000000   0.000012  -0.000027   0.000000   0.000000
    36  H    0.000000   0.000000   0.000000  -0.000008  -0.000001   0.000007
    37  H    0.474315  -0.022179  -0.024356   0.000922   0.000401  -0.000178
    38  H   -0.022179   0.472332  -0.024020   0.000031   0.001896   0.000364
    39  H   -0.024356  -0.024020   0.472853  -0.003317  -0.000111  -0.000250
    40  H    0.000922   0.000031  -0.003317   0.456899   0.000190  -0.000865
    41  H    0.000401   0.001896  -0.000111   0.000190   0.471794  -0.027270
    42  H   -0.000178   0.000364  -0.000250  -0.000865  -0.027270   0.484622
    43  H   -0.000435   0.000158  -0.000021   0.001673   0.004936  -0.007633
              43
     1  C   -0.001035
     2  C   -0.003519
     3  C   -0.009979
     4  C    0.008829
     5  C    0.003453
     6  C    0.001184
     7  C    0.000229
     8  C   -0.000034
     9  C   -0.000020
    10  C    0.000678
    11  O    0.000000
    12  C    0.000031
    13  C    0.000087
    14  O    0.000000
    15  C   -0.022219
    16  C   -0.016402
    17  O    0.012343
    18  C    0.043369
    19  O    0.268738
    20  H    0.000073
    21  H   -0.000051
    22  H   -0.000027
    23  H    0.000014
    24  H   -0.000017
    25  H    0.000000
    26  H    0.000000
    27  H    0.000000
    28  H    0.000000
    29  H    0.000000
    30  H    0.000000
    31  H    0.000000
    32  H    0.000000
    33  H    0.000002
    34  H    0.000000
    35  H    0.000000
    36  H    0.000000
    37  H   -0.000435
    38  H    0.000158
    39  H   -0.000021
    40  H    0.001673
    41  H    0.004936
    42  H   -0.007633
    43  H    0.407392
 Mulliken charges:
               1
     1  C    0.366041
     2  C    0.151347
     3  C   -0.729808
     4  C    0.262459
     5  C   -0.600732
     6  C   -0.878165
     7  C    0.202588
     8  C    0.355219
     9  C   -0.765735
    10  C    0.345693
    11  O   -0.428913
    12  C   -0.939588
    13  C   -0.702975
    14  O   -0.284851
    15  C   -0.019424
    16  C   -0.621544
    17  O   -0.322867
    18  C   -0.311839
    19  O   -0.382111
    20  H    0.248026
    21  H    0.203061
    22  H    0.211194
    23  H    0.191708
    24  H    0.211763
    25  H    0.207384
    26  H    0.202163
    27  H    0.191543
    28  H    0.262641
    29  H    0.242943
    30  H    0.197928
    31  H    0.189481
    32  H    0.187843
    33  H    0.213806
    34  H    0.208292
    35  H    0.206384
    36  H    0.292130
    37  H    0.199176
    38  H    0.198184
    39  H    0.204600
    40  H    0.306827
    41  H    0.210047
    42  H    0.209877
    43  H    0.308206
 Sum of Mulliken charges =   0.00000
 Mulliken charges with hydrogens summed into heavy atoms:
               1
     1  C    0.366041
     2  C    0.151347
     3  C   -0.278722
     4  C    0.473653
     5  C   -0.197261
     6  C   -0.468618
     7  C    0.394131
     8  C    0.355219
     9  C   -0.260151
    10  C    0.345693
    11  O   -0.428913
    12  C   -0.364336
    13  C   -0.074493
    14  O    0.007279
    15  C   -0.019424
    16  C   -0.019584
    17  O   -0.016041
    18  C    0.108084
    19  O   -0.073905
 Electronic spatial extent (au):  <R**2>=           5602.7168
 Charge=              0.0000 electrons
 Dipole moment (field-independent basis, Debye):
    X=              4.3064    Y=             -0.2321    Z=              0.9255  Tot=              4.4108
 Quadrupole moment (field-independent basis, Debye-Ang):
   XX=           -144.8404   YY=           -118.6620   ZZ=           -110.5724
   XY=              5.6552   XZ=            -11.4049   YZ=              2.5616
 Traceless Quadrupole moment (field-independent basis, Debye-Ang):
   XX=            -20.1488   YY=              6.0296   ZZ=             14.1192
   XY=              5.6552   XZ=            -11.4049   YZ=              2.5616
 Octapole moment (field-independent basis, Debye-Ang**2):
  XXX=             87.3067  YYY=             19.4714  ZZZ=             15.6258  XYY=             37.1715
  XXY=            -96.7581  XXZ=              6.2265  XZZ=             -2.5350  YZZ=            -14.1581
  YYZ=             -8.2814  XYZ=            -14.1023
 Hexadecapole moment (field-independent basis, Debye-Ang**3):
 XXXX=          -5703.6917 YYYY=          -1999.2844 ZZZZ=           -673.5212 XXXY=             25.3956
 XXXZ=           -289.1917 YYYX=            -68.1852 YYYZ=             34.4601 ZZZX=            -17.5469
 ZZZY=            -36.0580 XXYY=          -1012.3951 XXZZ=           -886.5491 YYZZ=           -440.6027
 XXYZ=             -1.4618 YYXZ=             25.9578 ZZXY=              4.8959
 N-N= 1.596999011476D+03 E-N=-5.262912105905D+03  KE= 8.827858483802D+02
 1\1\GINC-SNODE07\SP\RmPW1PW91\6-311+G(d,p)\C15H24O4\ROOT\25-Jan-2024\0
 \\# nmr=giao mpw1pw91/6-311+g(d,p) scrf(smd,solvent=methanol,read) gue
 ss=read geom=check\\NMR calculation\\0,1\C,0,-1.8492827493,0.654729269
 5,-0.0127618932\C,0,-1.064990409,-0.4231452772,0.2255401047\C,0,0.3852
 085386,-0.4178208291,0.6102447165\C,0,1.2893448967,0.3298544,-0.409053
 0899\C,0,1.140259463,1.8618448933,-0.2797153086\C,0,-0.1966326495,2.44
 11539333,-0.7814603709\C,0,-1.4814261535,2.1178787416,0.0147992612\C,0
 ,-3.2181999235,0.2028430515,-0.3122086\C,0,-3.2811365044,-1.3082481335
 ,-0.157606796\C,0,-1.8113868568,-1.7455171643,0.033501477\O,0,-4.16659
 40694,0.9229401276,-0.6277328681\C,0,-1.4480532528,2.6577808723,1.4592
 173224\C,0,-1.2690423678,-2.5221541798,-1.1708807817\O,0,-1.6219932724
 ,-2.6147231057,1.1628376377\C,0,2.7681256541,-0.1554909728,-0.32738784
 06\C,0,3.6005956978,0.3556667187,-1.5101497274\O,0,2.7036896114,-1.601
 5120408,-0.4180151599\C,0,3.4310978615,0.2198779487,1.0134838654\O,0,4
 .7350181732,-0.3526446734,1.1613150686\H,0,0.485200397,0.0597660951,1.
 5943743965\H,0,0.7246697867,-1.4476465862,0.7308668814\H,0,0.957521338
 4,0.0403251864,-1.4160080081\H,0,1.9291514871,2.3517523931,-0.86112840
 15\H,0,1.303783349,2.1595499111,0.7645685325\H,0,-0.3464385205,2.12682
 75815,-1.8235649448\H,0,-0.0969686501,3.535049303,-0.8025242776\H,0,-2
 .2976749503,2.6438821011,-0.497898867\H,0,-3.8721987397,-1.5516603945,
 0.7340717973\H,0,-3.7796678908,-1.7702078128,-1.0163392596\H,0,-0.6996
 356627,2.1459809758,2.0735935145\H,0,-2.422346236,2.526131005,1.944551
 1434\H,0,-1.213251336,3.7295493174,1.4637874091\H,0,-0.1976404602,-2.7
 222075982,-1.0630214236\H,0,-1.7927720947,-3.481340049,-1.2540846573\H
 ,0,-1.4259657524,-1.9588850925,-2.0962053631\H,0,-1.9487807059,-2.1510
 738119,1.953609989\H,0,4.610043519,-0.0695259248,-1.4655946394\H,0,3.7
 068458181,1.4444515023,-1.5045194717\H,0,3.1416207433,0.0548824865,-2.
 45848734\H,0,3.5914881865,-1.9185548856,-0.6550810279\H,0,3.5700987839
 ,1.3032182081,1.074223042\H,0,2.7918669542,-0.0889990515,1.85049417\H,
 0,4.6111489485,-1.305478439,1.3070497885\\Version=ES64L-G09RevD.01\Sta
 te=1-A\HF=-887.0187482\RMSD=2.278e-09\Dipole=1.6885975,-0.101707,0.386
 9486\Quadrupole=-14.7215475,4.3785588,10.3429888,4.4195427,-8.7383294,
 1.7948019\PG=C01 [X(C15H24O4)]\\@


 I SUPPOSE A BABY LLAMA HAS A MMAMA AND A PPOPA.
     -- RICHARD AMOUR
 Job cpu time:       0 days  1 hours 27 minutes 44.8 seconds.
 File lengths (MBytes):  RWF=    326 Int=      0 D2E=      0 Chk=    483 Scr=      1
 Normal termination of Gaussian 09 at Thu Jan 25 20:38:39 2024.
