# Supplementary material for: New patchoulol- and guaiane-type sesquiterpenoids from Sanguisorba officinalis with anti-melanogenic activity
Source: Nat Prod Bioprospect. 2026 May 12;16(1):63. doi: 10.1007/s13659-026-00616-0 (PMC13161421; doi:10.1007/s13659-026-00616-0)
Supplement: Supplementary file 2 — Additional file 2. It includes the calculated NMR data of compound 11. [file 13659_2026_616_MOESM2_ESM.zip › New folder/11S-nmr-53.log]

 Entering Gaussian System, Link 0=/gpfs/home/zhengshan/software/Gaussian/g09/g09
 Input=DY-202A-7R_53-2.gjf
 Output=DY-202A-7R_53-2.log
 Initial command:
 /gpfs/home/zhengshan/software/Gaussian/g09/l1.exe "/gpfs/home/zhengshan/software/Gaussian/g09/scratch/zhengshan/%J/Gau-28442.inp" -scrdir="/gpfs/home/zhengshan/software/Gaussian/g09/scratch/zhengshan/%J/"
 Entering Link 1 = /gpfs/home/zhengshan/software/Gaussian/g09/l1.exe PID=     28443.
  
 Copyright (c) 1988,1990,1992,1993,1995,1998,2003,2009,2013,
            Gaussian, Inc.  All Rights Reserved.
  
 This is part of the Gaussian(R) 09 program.  It is based on
 the Gaussian(R) 03 system (copyright 2003, Gaussian, Inc.),
 the Gaussian(R) 98 system (copyright 1998, Gaussian, Inc.),
 the Gaussian(R) 94 system (copyright 1995, Gaussian, Inc.),
 the Gaussian 92(TM) system (copyright 1992, Gaussian, Inc.),
 the Gaussian 90(TM) system (copyright 1990, Gaussian, Inc.),
 the Gaussian 88(TM) system (copyright 1988, Gaussian, Inc.),
 the Gaussian 86(TM) system (copyright 1986, Carnegie Mellon
 University), and the Gaussian 82(TM) system (copyright 1983,
 Carnegie Mellon University). Gaussian is a federally registered
 trademark of Gaussian, Inc.
  
 This software contains proprietary and confidential information,
 including trade secrets, belonging to Gaussian, Inc.
  
 This software is provided under written license and may be
 used, copied, transmitted, or stored only in accord with that
 written license.
  
 The following legend is applicable only to US Government
 contracts under FAR:
  
                    RESTRICTED RIGHTS LEGEND
  
 Use, reproduction and disclosure by the US Government is
 subject to restrictions as set forth in subparagraphs (a)
 and (c) of the Commercial Computer Software - Restricted
 Rights clause in FAR 52.227-19.
  
 Gaussian, Inc.
 340 Quinnipiac St., Bldg. 40, Wallingford CT 06492
  
  
 ---------------------------------------------------------------
 Warning -- This program may not be used in any manner that
 competes with the business of Gaussian, Inc. or will provide
 assistance to any competitor of Gaussian, Inc.  The licensee
 of this program is prohibited from giving any competitor of
 Gaussian, Inc. access to this program.  By using this program,
 the user acknowledges that Gaussian, Inc. is engaged in the
 business of creating and licensing software in the field of
 computational chemistry and represents and warrants to the
 licensee that it is not a competitor of Gaussian, Inc. and that
 it will not use this program in any manner prohibited above.
 ---------------------------------------------------------------
  

 Cite this work as:
 Gaussian 09, Revision D.01,
 M. J. Frisch, G. W. Trucks, H. B. Schlegel, G. E. Scuseria, 
 M. A. Robb, J. R. Cheeseman, G. Scalmani, V. Barone, B. Mennucci, 
 G. A. Petersson, H. Nakatsuji, M. Caricato, X. Li, H. P. Hratchian, 
 A. F. Izmaylov, J. Bloino, G. Zheng, J. L. Sonnenberg, M. Hada, 
 M. Ehara, K. Toyota, R. Fukuda, J. Hasegawa, M. Ishida, T. Nakajima, 
 Y. Honda, O. Kitao, H. Nakai, T. Vreven, J. A. Montgomery, Jr., 
 J. E. Peralta, F. Ogliaro, M. Bearpark, J. J. Heyd, E. Brothers, 
 K. N. Kudin, V. N. Staroverov, T. Keith, R. Kobayashi, J. Normand, 
 K. Raghavachari, A. Rendell, J. C. Burant, S. S. Iyengar, J. Tomasi, 
 M. Cossi, N. Rega, J. M. Millam, M. Klene, J. E. Knox, J. B. Cross, 
 V. Bakken, C. Adamo, J. Jaramillo, R. Gomperts, R. E. Stratmann, 
 O. Yazyev, A. J. Austin, R. Cammi, C. Pomelli, J. W. Ochterski, 
 R. L. Martin, K. Morokuma, V. G. Zakrzewski, G. A. Voth, 
 P. Salvador, J. J. Dannenberg, S. Dapprich, A. D. Daniels, 
 O. Farkas, J. B. Foresman, J. V. Ortiz, J. Cioslowski, 
 and D. J. Fox, Gaussian, Inc., Wallingford CT, 2013.
 
 ******************************************
 Gaussian 09:  ES64L-G09RevD.01 24-Apr-2013
                25-Jan-2024 
 ******************************************
 %chk=DY-202A-7R_53.chk
 %mem=16GB
 %nprocshared=4
 Will use up to    4 processors via shared memory.
 ----------------------------------------------------------------------
 # nmr=giao mpw1pw91/6-311+g(d,p) scrf(smd,solvent=methanol,read) guess
 =read geom=check
 ----------------------------------------------------------------------
 1/29=2,38=1,40=2/1;
 2/12=2,40=1/2;
 3/5=4,6=6,7=111,11=2,14=-4,16=1,25=1,30=1,70=32203,72=3,74=-7,116=-2/1,2,8,3;
 4/5=1/1;
 5/5=2,38=6,53=3/2;
 8/6=1,10=90,11=11/1;
 10/13=100,45=16/2;
 6/7=2,8=2,9=2,10=2,28=1/1;
 99/9=1/99;
 ---------------
 NMR calculation
 ---------------
 Structure from the checkpoint file:  "DY-202A-7R_53.chk"
 Charge =  0 Multiplicity = 1
 Redundant internal coordinates found in file.
 C,0,-1.4353818413,0.8572202946,-0.341445434
 C,0,-0.7579678068,-0.2522564132,-0.726779923
 C,0,0.5086748857,-0.3074423326,-1.5265214093
 C,0,1.7651425373,0.3718004748,-0.9195820409
 C,0,1.4834178766,1.8133128632,-0.4148642301
 C,0,0.3373116285,2.5485561171,-1.1448174718
 C,0,-1.0702494756,2.318739344,-0.5311524731
 C,0,-2.6840197444,0.4295419246,0.3207307525
 C,0,-2.6162466338,-1.0680233189,0.5740518366
 C,0,-1.4274186739,-1.5538136959,-0.2816311462
 O,0,-3.6476504887,1.1416964403,0.6078211133
 C,0,-1.2054132961,3.0899517378,0.8017652766
 C,0,-1.8801146808,-2.4194887521,-1.4594055785
 O,0,-0.484180446,-2.3523276672,0.4621137893
 C,0,2.5721685392,-0.5182961136,0.1085199056
 C,0,4.0708575403,-0.2301679618,-0.0604895264
 O,0,2.4302903844,-1.9173525085,-0.2077370785
 C,0,2.2543366158,-0.3037929775,1.598476056
 O,0,0.8508045414,-0.4361567534,1.8821790545
 H,0,0.7529652911,-1.3417910574,-1.7747998987
 H,0,0.3149680158,0.1814718909,-2.4879874842
 H,0,2.4392075858,0.4605817225,-1.7815045848
 H,0,2.405806591,2.3990406166,-0.5090221387
 H,0,1.248390217,1.7997715859,0.652531089
 H,0,0.3349785816,2.2954722881,-2.211416012
 H,0,0.5259689834,3.6285759976,-1.1006553972
 H,0,-1.806875587,2.7588795741,-1.2208569811
 H,0,-2.4124988252,-1.2323546261,1.6394438347
 H,0,-3.569746616,-1.5526254866,0.3412696971
 H,0,-0.5391875288,2.6857521411,1.5729429956
 H,0,-2.2273543031,3.0409209949,1.1850843489
 H,0,-0.9489289578,4.1453718649,0.651603022
 H,0,-1.0374471234,-2.677994303,-2.1085956265
 H,0,-2.3198271049,-3.3498284795,-1.082355135
 H,0,-2.6336717786,-1.8963919036,-2.0572291314
 H,0,-0.0946757382,-1.7669055457,1.1558755991
 H,0,4.6640426411,-0.7709636823,0.6861621946
 H,0,4.2816818855,0.8394792235,0.0390962139
 H,0,4.3965682843,-0.5549716091,-1.0544208214
 H,0,1.4972642709,-2.174608924,-0.0646038455
 H,0,2.8175046593,-1.0566785357,2.1635116121
 H,0,2.5973708145,0.6867156672,1.9201283205
 H,0,0.7405342802,-0.4261201161,2.8479666563
 Recover connectivity data from disk.
                          Input orientation:                          
 ---------------------------------------------------------------------
 Center     Atomic      Atomic             Coordinates (Angstroms)
 Number     Number       Type             X           Y           Z
 ---------------------------------------------------------------------
      1          6           0       -1.435382    0.857220   -0.341445
      2          6           0       -0.757968   -0.252256   -0.726780
      3          6           0        0.508675   -0.307442   -1.526521
      4          6           0        1.765143    0.371800   -0.919582
      5          6           0        1.483418    1.813313   -0.414864
      6          6           0        0.337312    2.548556   -1.144817
      7          6           0       -1.070249    2.318739   -0.531152
      8          6           0       -2.684020    0.429542    0.320731
      9          6           0       -2.616247   -1.068023    0.574052
     10          6           0       -1.427419   -1.553814   -0.281631
     11          8           0       -3.647650    1.141696    0.607821
     12          6           0       -1.205413    3.089952    0.801765
     13          6           0       -1.880115   -2.419489   -1.459406
     14          8           0       -0.484180   -2.352328    0.462114
     15          6           0        2.572169   -0.518296    0.108520
     16          6           0        4.070858   -0.230168   -0.060490
     17          8           0        2.430290   -1.917353   -0.207737
     18          6           0        2.254337   -0.303793    1.598476
     19          8           0        0.850805   -0.436157    1.882179
     20          1           0        0.752965   -1.341791   -1.774800
     21          1           0        0.314968    0.181472   -2.487987
     22          1           0        2.439208    0.460582   -1.781505
     23          1           0        2.405807    2.399041   -0.509022
     24          1           0        1.248390    1.799772    0.652531
     25          1           0        0.334979    2.295472   -2.211416
     26          1           0        0.525969    3.628576   -1.100655
     27          1           0       -1.806876    2.758880   -1.220857
     28          1           0       -2.412499   -1.232355    1.639444
     29          1           0       -3.569747   -1.552625    0.341270
     30          1           0       -0.539188    2.685752    1.572943
     31          1           0       -2.227354    3.040921    1.185084
     32          1           0       -0.948929    4.145372    0.651603
     33          1           0       -1.037447   -2.677994   -2.108596
     34          1           0       -2.319827   -3.349828   -1.082355
     35          1           0       -2.633672   -1.896392   -2.057229
     36          1           0       -0.094676   -1.766906    1.155876
     37          1           0        4.664043   -0.770964    0.686162
     38          1           0        4.281682    0.839479    0.039096
     39          1           0        4.396568   -0.554972   -1.054421
     40          1           0        1.497264   -2.174609   -0.064604
     41          1           0        2.817505   -1.056679    2.163512
     42          1           0        2.597371    0.686716    1.920128
     43          1           0        0.740534   -0.426120    2.847967
 ---------------------------------------------------------------------
                    Distance matrix (angstroms):
                    1          2          3          4          5
     1  C    0.000000
     2  C    1.355843   0.000000
     3  C    2.557382   1.499005   0.000000
     4  C    3.288348   2.606282   1.551920   0.000000
     5  C    3.072278   3.063932   2.585248   1.553083   0.000000
     6  C    2.578462   3.036271   2.886484   2.612986   1.544983
     7  C    1.518337   2.597270   3.221893   3.461343   2.605800
     8  C    1.476646   2.296041   3.761487   4.619173   4.452354
     9  C    2.437035   2.410568   3.841357   4.847742   5.107573
    10  C    2.411789   1.529828   2.617566   3.782515   4.452894
    11  O    2.424080   3.474843   4.891877   5.676621   5.274923
    12  C    2.518910   3.702298   4.461088   4.378994   3.215557
    13  C    3.490622   2.548107   3.189288   4.622835   5.506453
    14  O    3.442628   2.428730   3.020263   3.793338   4.689680
    15  C    4.260865   3.443590   2.641179   1.581315   2.625968
    16  C    5.619610   4.874627   3.852839   2.533126   3.316058
    17  O    4.760205   3.634135   2.832598   2.487844   3.854521
    18  C    4.327270   3.805713   3.579519   2.652613   3.021588
    19  O    3.441508   3.070608   3.428244   3.055924   3.276694
    20  H    3.417458   2.137370   1.091420   2.166171   3.512501
    21  H    2.850965   2.107407   1.095891   2.144557   2.885484
    22  H    4.152534   3.441295   2.093283   1.097796   2.147352
    23  H    4.142466   4.133553   3.458246   2.165343   1.096697
    24  H    3.013142   3.184147   3.120224   2.185789   1.093048
    25  H    2.949497   3.144773   2.697112   2.722998   2.186090
    26  H    3.479039   4.104770   3.959028   3.489259   2.163839
    27  H    2.127835   3.226648   3.854547   4.306765   3.517066
    28  H    3.040560   3.049111   4.405911   5.155057   5.354852
    29  H    3.290740   3.276857   4.655389   5.809837   6.118476
    30  H    2.794920   3.737444   4.434401   4.108161   2.967063
    31  H    2.779580   4.081585   5.103940   5.243458   4.223350
    32  H    3.469110   4.612542   5.166855   4.906592   3.534425
    33  H    3.972268   2.805660   2.889433   4.309235   5.421746
    34  H    4.362390   3.487233   4.177777   5.528471   6.447344
    35  H    3.458640   2.826932   3.561005   5.078238   5.780112
    36  H    3.305374   2.505696   3.112767   3.512906   4.216108
    37  H    6.396088   5.627047   4.730529   3.505417   4.243480
    38  H    5.729742   5.213111   4.242896   2.733269   2.997451
    39  H    6.042703   5.173802   3.924266   2.793115   3.808444
    40  H    4.227179   3.036443   2.569207   2.699435   4.003298
    41  H    5.293851   4.667428   4.416831   3.557174   4.082237
    42  H    4.626757   4.375624   4.150951   2.975858   2.821755
    43  H    4.068651   3.880019   4.382236   3.985088   4.026537
                    6          7          8          9         10
     6  C    0.000000
     7  C    1.552620   0.000000
     8  C    3.970705   2.626600   0.000000
     9  C    4.975707   3.883522   1.520351   0.000000
    10  C    4.548494   3.896986   2.423961   1.543210   0.000000
    11  O    4.575032   3.053799   1.232140   2.438810   3.603655
    12  C    2.542104   1.545868   3.081469   4.396710   4.773635
    13  C    5.449533   4.895747   3.454291   2.550156   1.530189
    14  O    5.222618   4.811333   3.549377   2.491520   1.442387
    15  C    3.996376   4.661026   5.345180   5.238184   4.149845
    16  C    4.778749   5.757554   6.797714   6.769195   5.659680
    17  O    5.020261   5.504803   5.651846   5.176880   3.875505
    18  C    4.397333   4.739817   5.153424   5.035482   4.318874
    19  O    4.281926   4.135707   3.960118   3.759108   3.334896
    20  H    3.962884   4.274372   4.397924   4.116266   2.651147
    21  H    2.721708   3.211844   4.116353   4.419202   3.303806
    22  H    3.030342   4.163222   5.537853   5.782983   4.610662
    23  H    2.169162   3.477054   5.520303   6.197951   5.510933
    24  H    2.149699   2.654529   4.177496   4.813089   4.390802
    25  H    1.096216   2.190546   4.359795   5.270831   4.652646
    26  H    1.097262   2.141943   4.749546   5.893743   5.598543
    27  H    2.155819   1.100924   2.927745   4.303715   4.430063
    28  H    5.441402   4.373030   2.138838   1.097077   2.182716
    29  H    5.856044   4.689997   2.171157   1.094618   2.231048
    30  H    2.858898   2.200896   3.355417   4.404860   4.711934
    31  H    3.499768   2.192238   2.788360   4.172292   4.889043
    32  H    2.726052   2.179499   4.114293   5.474071   5.794877
    33  H    5.489596   5.239919   4.274296   3.504456   2.180289
    34  H    6.469562   5.830774   4.047830   2.835169   2.159449
    35  H    5.423726   4.747687   3.326740   2.758648   2.173742
    36  H    4.909482   4.526621   3.496649   2.680536   1.971811
    37  H    5.752591   6.626479   7.454447   7.287210   6.217345
    38  H    4.458772   5.581806   6.983435   7.176779   6.198754
    39  H    5.110540   6.198235   7.279769   7.217667   5.959338
    40  H    4.982032   5.196150   4.940974   4.307364   2.997709
    41  H    5.485810   5.811135   5.989279   5.661463   4.923946
    42  H    4.238893   4.703586   5.524246   5.663289   5.105551
    43  H    4.995359   4.715044   4.341273   4.104961   3.970654
                   11         12         13         14         15
    11  O    0.000000
    12  C    3.130149   0.000000
    13  C    4.481032   5.993501   0.000000
    14  O    4.715610   5.500359   2.376001   0.000000
    15  C    6.456859   5.269741   5.088787   3.581895   0.000000
    16  C    7.867911   6.293307   6.493394   5.052232   1.535464
    17  O    6.853049   6.269811   4.516460   3.021927   1.441356
    18  C    6.156646   4.911428   5.560620   3.603788   1.538505
    19  O    4.934542   4.222412   4.749496   2.733218   2.472996
    20  H    5.586592   5.487648   2.862519   2.748726   2.744911
    21  H    5.119415   4.646858   3.555470   3.970123   3.510909
    22  H    6.574392   5.183641   5.201452   4.635998   2.132621
    23  H    6.282722   3.903387   6.518480   5.645408   2.986618
    24  H    4.940271   2.776326   5.661270   4.503109   2.724293
    25  H    5.014043   3.476099   5.263365   5.424097   4.278366
    26  H    5.150006   2.628118   6.518974   6.263694   4.779706
    27  H    3.057417   2.135970   5.184377   5.541331   5.628779
    28  H    2.868094   4.565205   3.360891   2.521678   5.263128
    29  H    2.708595   5.230263   2.617010   3.189803   6.232747
    30  H    3.602514   1.096334   6.087422   5.159381   4.700106
    31  H    2.440805   1.092566   6.077004   5.713884   6.071444
    32  H    4.038203   1.096469   6.958510   6.517054   5.868804
    33  H    5.364897   6.462787   1.094697   2.649662   4.754916
    34  H    4.979318   6.801661   1.095922   2.598074   5.776450
    35  H    4.166609   5.922617   1.094930   3.342945   5.804342
    36  H    4.624279   4.994817   3.233165   0.987795   3.125386
    37  H    8.529282   7.026418   7.081461   5.390279   2.184822
    38  H    7.955444   5.979507   7.129805   5.751523   2.184218
    39  H    8.387561   6.936360   6.560273   5.417755   2.163842
    40  H    6.157937   5.980858   3.662257   2.057945   1.982111
    41  H    7.003660   5.935719   6.086905   3.933775   2.138466
    42  H    6.397613   4.635455   6.412303   4.567007   2.175917
    43  H    5.170345   4.509591   5.421695   3.301893   3.296657
                   16         17         18         19         20
    16  C    0.000000
    17  O    2.357909   0.000000
    18  C    2.461166   2.428362   0.000000
    19  O    3.766316   3.009396   1.438023   0.000000
    20  H    3.896534   2.366511   3.835433   3.768719   0.000000
    21  H    4.490980   3.752225   4.549266   4.446003   1.738047
    22  H    2.470083   2.851560   3.470262   4.092645   2.468199
    23  H    3.144251   4.326964   3.430714   4.021718   4.281110
    24  H    3.548996   3.994241   2.516292   2.582534   4.000850
    25  H    4.996212   5.113996   4.995537   4.948272   3.687144
    26  H    5.342105   5.931363   5.073075   5.052215   5.021011
    27  H    6.695417   6.391176   5.815672   5.186555   4.865710
    28  H    6.777025   5.228184   4.758493   3.367789   4.657166
    29  H    7.764608   6.036131   6.087700   4.812710   4.817472
    30  H    5.694138   5.759965   4.091676   3.431329   5.394270
    31  H    7.205481   6.943924   5.607456   4.695857   6.070534
    32  H    6.697065   6.993870   5.563501   5.073831   6.236412
    33  H    6.023402   4.027039   5.496822   4.951526   2.258857
    34  H    7.184521   5.037912   6.114586   5.227892   3.735471
    35  H    7.191244   5.391175   6.308183   5.458278   3.443350
    36  H    4.603561   2.873591   2.802580   1.786713   3.080272
    37  H    1.096274   2.665129   2.618635   4.010404   4.656040
    38  H    1.094765   3.329970   2.801583   4.098185   4.527693
    39  H    1.095210   2.537559   3.419080   4.605451   3.796561
    40  H    3.225562   0.978369   2.615138   2.688883   2.042630
    41  H    2.683318   2.552159   1.096932   2.081371   4.455773
    42  H    2.633379   3.367031   1.096467   2.076723   4.600996
    43  H    4.425897   3.796890   1.966669   0.972114   4.712598
                   21         22         23         24         25
    21  H    0.000000
    22  H    2.255973   0.000000
    23  H    3.633940   2.319041   0.000000
    24  H    3.654179   3.022583   1.745836   0.000000
    25  H    2.132109   2.824788   2.682760   3.046676   0.000000
    26  H    3.721792   3.763007   2.322838   2.634403   1.745690
    27  H    3.570836   4.860630   4.287527   3.710003   2.404889
    28  H    5.145257   6.173166   6.404608   4.854884   5.901128
    29  H    5.109090   6.683315   7.214284   5.877916   6.047391
    30  H    4.846871   5.007448   3.617979   2.197170   3.903570
    31  H    5.303896   6.102098   4.974755   3.728923   4.319428
    32  H    5.212194   5.565713   3.956131   3.214040   3.642448
    33  H    3.185830   4.695186   6.339631   5.735788   5.160377
    34  H    4.624719   6.136485   7.463901   6.500799   6.339731
    35  H    3.632843   5.600487   6.800296   6.006233   5.138909
    36  H    4.152315   4.473306   5.136088   3.844264   5.293975
    37  H    5.467798   3.543441   4.071489   4.275101   6.044815
    38  H    4.749099   2.617797   2.500315   3.240266   4.770869
    39  H    4.388271   2.321909   3.603718   4.285968   5.095113
    40  H    3.580744   3.283175   4.684146   4.046223   5.093264
    41  H    5.425141   4.243623   4.387930   3.592282   6.044819
    42  H    4.989601   3.711905   2.978175   2.159964   4.977567
    43  H    5.387270   5.010363   4.692978   3.167404   5.759244
                   26         27         28         29         30
    26  H    0.000000
    27  H    2.492586   0.000000
    28  H    6.306456   4.947530   0.000000
    29  H    6.760095   4.912945   1.768347   0.000000
    30  H    3.028466   3.068827   4.343418   5.353985   0.000000
    31  H    3.626394   2.458639   4.301349   4.859497   1.768187
    32  H    2.347938   2.482849   5.660195   6.279504   1.774048
    33  H    6.575184   5.562346   4.245991   3.698761   6.524704
    34  H    7.536380   6.131771   3.449706   2.611311   6.830045
    35  H    6.436119   4.801527   3.762347   2.597539   6.209755
    36  H    5.881186   5.391031   2.427321   3.575698   4.494185
    37  H    6.298597   7.613757   7.155352   8.277997   6.309427
    38  H    4.814922   6.507082   7.187883   8.213306   5.385368
    39  H    5.699627   7.035057   7.353853   8.148953   6.462741
    40  H    5.974427   6.049262   4.367822   5.121152   5.518315
    41  H    6.152847   6.884572   5.259130   6.660594   5.061812
    42  H    4.697913   5.792844   5.372188   6.748391   3.735597
    43  H    5.663763   5.760976   3.471622   5.111855   3.598211
                   31         32         33         34         35
    31  H    0.000000
    32  H    1.771662   0.000000
    33  H    6.705982   7.361036   0.000000
    34  H    6.781704   7.814346   1.774550   0.000000
    35  H    5.920705   6.832206   1.778053   1.778020   0.000000
    36  H    5.259693   5.994920   3.517907   3.530810   4.097232
    37  H    7.891181   7.461702   6.629813   7.651969   7.877145
    38  H    6.966146   6.217988   6.728918   7.898599   7.726687
    39  H    7.862708   7.319705   5.928493   7.274749   7.226985
    40  H    6.529644   6.814614   3.294854   4.121546   4.594844
    41  H    6.572537   6.597971   5.978312   6.495103   6.945149
    42  H    5.418537   5.113482   6.384653   7.034730   7.060851
    43  H    4.857357   5.345731   5.727099   5.775925   6.132529
                   36         37         38         39         40
    36  H    0.000000
    37  H    4.884458   0.000000
    38  H    5.214685   1.777195   0.000000
    39  H    5.150288   1.774211   1.775802   0.000000
    40  H    2.046965   3.544341   4.104688   3.465390   0.000000
    41  H    3.162364   2.381994   3.201932   3.619425   2.820869
    42  H    3.721754   2.814007   2.529530   3.691455   3.651928
    43  H    2.314833   4.492909   4.693743   5.349001   3.480362
                   41         42         43
    41  H    0.000000
    42  H    1.774012   0.000000
    43  H    2.275937   2.355234   0.000000
 Stoichiometry    C15H24O4
 Framework group  C1[X(C15H24O4)]
 Deg. of freedom   123
 Full point group                 C1      NOp   1
 Largest Abelian subgroup         C1      NOp   1
 Largest concise Abelian subgroup C1      NOp   1
                         Standard orientation:                         
 ---------------------------------------------------------------------
 Center     Atomic      Atomic             Coordinates (Angstroms)
 Number     Number       Type             X           Y           Z
 ---------------------------------------------------------------------
      1          6           0       -1.579334    0.562099   -0.301060
      2          6           0       -0.735496   -0.429051   -0.680363
      3          6           0        0.514605   -0.291023   -1.495968
      4          6           0        1.651080    0.591714   -0.914885
      5          6           0        1.145242    1.976310   -0.425918
      6          6           0       -0.112629    2.505225   -1.150475
      7          6           0       -1.457672    2.060326   -0.515217
      8          6           0       -2.735004   -0.051590    0.383260
      9          6           0       -2.422969   -1.514407    0.655779
     10          6           0       -1.180560   -1.814710   -0.208938
     11          8           0       -3.798022    0.499721    0.673463
     12          6           0       -1.701387    2.819983    0.808880
     13          6           0       -1.499940   -2.760237   -1.368875
     14          8           0       -0.112478   -2.438645    0.532942
     15          6           0        2.602670   -0.140231    0.114333
     16          6           0        4.033030    0.383792   -0.078338
     17          8           0        2.685693   -1.548523   -0.181177
     18          6           0        2.270527    0.042994    1.605342
     19          8           0        0.910098   -0.310179    1.909333
     20          1           0        0.920386   -1.275963   -1.733523
     21          1           0        0.233872    0.145261   -2.461277
     22          1           0        2.292474    0.775024   -1.786761
     23          1           0        1.959578    2.701951   -0.540133
     24          1           0        0.927125    1.941395    0.644577
     25          1           0       -0.085562    2.238688   -2.213449
     26          1           0       -0.100810    3.602088   -1.123340
     27          1           0       -2.263283    2.364886   -1.200978
     28          1           0       -2.183737   -1.627194    1.720498
     29          1           0       -3.287928   -2.150334    0.442163
     30          1           0       -0.970176    2.540758    1.576547
     31          1           0       -2.697686    2.612271    1.206303
     32          1           0       -1.620770    3.900546    0.641159
     33          1           0       -0.633651   -2.889062   -2.025615
     34          1           0       -1.779137   -3.743510   -0.973566
     35          1           0       -2.334687   -2.375143   -1.963663
     36          1           0        0.184650   -1.787326    1.213557
     37          1           0        4.714011   -0.042403    0.667611
     38          1           0        4.069004    1.474859    0.004058
     39          1           0        4.396194    0.100650   -1.072031
     40          1           0        1.808225   -1.951020   -0.022272
     41          1           0        2.954245   -0.600127    2.172956
     42          1           0        2.452184    1.080773    1.909081
     43          1           0        0.810164   -0.303222    2.876272
 ---------------------------------------------------------------------
 Rotational constants (GHZ):      0.5305550      0.3507308      0.2701480
 Standard basis: 6-311+G(d,p) (5D, 7F)
 There are   581 symmetry adapted cartesian basis functions of A   symmetry.
 There are   562 symmetry adapted basis functions of A   symmetry.
   562 basis functions,   876 primitive gaussians,   581 cartesian basis functions
    73 alpha electrons       73 beta electrons
       nuclear repulsion energy      1672.2778796773 Hartrees.
 NAtoms=   43 NActive=   43 NUniq=   43 SFac= 1.00D+00 NAtFMM=   60 NAOKFM=F Big=F
 Integral buffers will be    131072 words long.
 Raffenetti 2 integral format.
 Two-electron integral symmetry is turned on.
 Using the following non-standard input for PCM:
 --- end of non-standard input.
 ------------------------------------------------------------------------------
 Polarizable Continuum Model (PCM)
 =================================
 Model                : PCM (using non-symmetric T matrix).
 Atomic radii         : SMD-Coulomb.
 Polarization charges : Total charges.
 Charge compensation  : None.
 Solution method      : On-the-fly selection.
 Cavity type          : VdW (van der Waals Surface) (Alpha=1.000).
 Cavity algorithm     : GePol (No added spheres)
                        Default sphere list used, NSphG=   43.
                        Lebedev-Laikov grids with approx.  5.0 points / Ang**2.
                        Smoothing algorithm: Karplus/York (Gamma=1.0000).
                        Polarization charges: spherical gaussians, with
                                              point-specific exponents (IZeta= 3).
                        Self-potential: point-specific (ISelfS= 7).
                        Self-field    : sphere-specific E.n sum rule (ISelfD= 2).
 Solvent              : Methanol, Eps=  32.613000 Eps(inf)=   1.765709
 ------------------------------------------------------------------------------
 ------------------------------------------------------------------------------
 Atomic radii for non-electrostatic terms: SMD-CDS.
 ------------------------------------------------------------------------------
 Nuclear repulsion after PCM non-electrostatic terms =     1672.2784390741 Hartrees.
 One-electron integrals computed using PRISM.
 NBasis=   562 RedAO= T EigKep=  1.87D-06  NBF=   562
 NBsUse=   560 1.00D-06 EigRej=  9.90D-07 NBFU=   560
 Initial guess from the checkpoint file:  "DY-202A-7R_53.chk"
 B after Tr=     0.000000    0.000000    0.000000
         Rot=    1.000000    0.000000    0.000000    0.000000 Ang=   0.00 deg.
 Requested convergence on RMS density matrix=1.00D-08 within 128 cycles.
 Requested convergence on MAX density matrix=1.00D-06.
 Requested convergence on             energy=1.00D-06.
 No special actions if energy rises.
 Inv3:  Mode=1 IEnd=    20561772.
 Iteration    1 A*A^-1 deviation from unit magnitude is 6.55D-15 for   2618.
 Iteration    1 A*A^-1 deviation from orthogonality  is 4.56D-15 for   2598   2553.
 Iteration    1 A^-1*A deviation from unit magnitude is 6.22D-15 for   2618.
 Iteration    1 A^-1*A deviation from orthogonality  is 8.96D-11 for   1542   1496.
 Error on total polarization charges =  0.06887
 SCF Done:  E(RmPW1PW91) =  -887.010285544     A.U. after   13 cycles
            NFock= 13  Conv=0.34D-08     -V/T= 2.0048
 SMD-CDS (non-electrostatic) energy       (kcal/mol) =       0.35
 (included in total energy above)
 DoSCS=F DFT=T ScalE2(SS,OS)=  1.000000  1.000000
 Range of M.O.s used for correlation:     1   560
 NBasis=   562 NAE=    73 NBE=    73 NFC=     0 NFV=     0
 NROrb=    560 NOA=    73 NOB=    73 NVA=   487 NVB=   487

 **** Warning!!: The largest alpha MO coefficient is  0.10794891D+03

 NEqPCM:  Using equilibrium solvation (IEInf=0, Eps=  32.6130, EpsInf=   1.7657)
          Differentiating once with respect to magnetic field using GIAOs.
          Electric field/nuclear overlap derivatives assumed to be zero.
 FoFJK:  IHMeth= 1 ICntrl=    6127 DoSepK=F KAlg= 0 I1Cent=   0 FoldK=F
 IRaf=         1 NMat=   1 IRICut=       1 DoRegI=T DoRafI=F ISym2E= 0.
          There are     3 degrees of freedom in the 1st order CPHF.  IDoFFX=0 NUNeed=     3.
      3 vectors produced by pass  0 Test12= 1.19D-12 3.33D-08 XBig12= 2.10D+02 1.97D+00.
 AX will form     3 AO Fock derivatives at one time.
      3 vectors produced by pass  1 Test12= 1.19D-12 3.33D-08 XBig12= 5.07D-01 2.45D-01.
      3 vectors produced by pass  2 Test12= 1.19D-12 3.33D-08 XBig12= 4.93D-03 3.94D-02.
      3 vectors produced by pass  3 Test12= 1.19D-12 3.33D-08 XBig12= 3.72D-05 1.82D-03.
      3 vectors produced by pass  4 Test12= 1.19D-12 3.33D-08 XBig12= 2.23D-07 1.80D-04.
      3 vectors produced by pass  5 Test12= 1.19D-12 3.33D-08 XBig12= 1.01D-09 1.08D-05.
      3 vectors produced by pass  6 Test12= 1.19D-12 3.33D-08 XBig12= 3.93D-12 5.57D-07.
 InvSVY:  IOpt=1 It=  1 EMax= 5.33D-15
 Solved reduced A of dimension    21 with     3 vectors.
 Calculating GIAO nuclear magnetic shielding tensors.
 SCF GIAO Magnetic shielding tensor (ppm):
      1  C    Isotropic =    37.9111   Anisotropy =   141.8736
   XX=    17.4767   YX=   -21.5534   ZX=    63.9229
   XY=   -22.4318   YY=     1.0779   ZY=    26.7372
   XZ=    63.2015   YZ=    30.9388   ZZ=    95.1786
   Eigenvalues:   -43.6292    24.8689   132.4934
      2  C    Isotropic =    -4.1419   Anisotropy =   199.3874
   XX=   -28.3232   YX=   -17.8981   ZX=   106.9309
   XY=   -27.0105   YY=   -60.3892   ZY=    36.4262
   XZ=    67.6593   YZ=    43.0154   ZZ=    76.2867
   Eigenvalues:  -110.0913   -31.1174   128.7831
      3  C    Isotropic =   161.2312   Anisotropy =    20.0042
   XX=   172.0925   YX=     7.5808   ZX=     3.0705
   XY=     7.7522   YY=   148.6446   ZY=     4.3893
   XZ=    -2.9165   YZ=     5.1791   ZZ=   162.9564
   Eigenvalues:   145.1842   163.9420   174.5673
      4  C    Isotropic =   134.0935   Anisotropy =    33.9742
   XX=   144.6549   YX=    -7.8365   ZX=    10.9601
   XY=   -11.4676   YY=   137.8737   ZY=    -8.9129
   XZ=    15.5380   YZ=    -1.6031   ZZ=   119.7519
   Eigenvalues:   113.9736   131.5639   156.7430
      5  C    Isotropic =   163.6618   Anisotropy =    22.8526
   XX=   161.8935   YX=    -8.7581   ZX=     6.2954
   XY=    -9.6072   YY=   173.8347   ZY=     1.3292
   XZ=     4.5718   YZ=     1.5358   ZZ=   155.2571
   Eigenvalues:   150.5266   161.5619   178.8968
      6  C    Isotropic =   155.9768   Anisotropy =    15.6352
   XX=   162.8028   YX=    -2.4457   ZX=    -9.4501
   XY=    -1.8570   YY=   157.1730   ZY=    -0.8746
   XZ=    -6.0305   YZ=    -0.8384   ZZ=   147.9547
   Eigenvalues:   144.4424   157.0878   166.4003
      7  C    Isotropic =   151.9183   Anisotropy =     7.9793
   XX=   152.5006   YX=     1.8809   ZX=     1.4212
   XY=     4.2539   YY=   155.1396   ZY=     1.6617
   XZ=    -2.9881   YZ=    -2.6553   ZZ=   148.1147
   Eigenvalues:   147.9787   150.5383   157.2378
      8  C    Isotropic =   -31.9115   Anisotropy =   156.5226
   XX=   -57.1526   YX=     5.9726   ZX=    46.9086
   XY=     5.1816   YY=   -76.4309   ZY=    41.2385
   XZ=    64.0527   YZ=    34.2459   ZZ=    37.8491
   Eigenvalues:   -94.5760   -73.5954    72.4370
      9  C    Isotropic =   130.5680   Anisotropy =    33.2104
   XX=   129.8823   YX=   -17.2686   ZX=   -14.4874
   XY=   -10.3674   YY=   137.2898   ZY=     6.7699
   XZ=    -6.6339   YZ=     6.0783   ZZ=   124.5318
   Eigenvalues:   115.3585   123.6372   152.7082
     10  C    Isotropic =   106.0002   Anisotropy =    38.3664
   XX=   114.2797   YX=   -11.5506   ZX=     8.1408
   XY=    -8.2164   YY=    97.5336   ZY=   -14.4127
   XZ=    13.7991   YZ=   -18.8103   ZZ=   106.1871
   Eigenvalues:    84.6417   101.7810   131.5778
     11  O    Isotropic =  -170.8098   Anisotropy =   793.7764
   XX=  -445.6328   YX=   191.4514   ZX=   276.9209
   XY=   154.7698   YY=  -254.4411   ZY=   109.7768
   XZ=   344.2903   YZ=    98.2354   ZZ=   187.6446
   Eigenvalues:  -616.3415  -254.4623   358.3745
     12  C    Isotropic =   169.2616   Anisotropy =    30.9878
   XX=   152.7335   YX=     1.2471   ZX=    -8.0374
   XY=     1.8588   YY=   177.8871   ZY=    11.4980
   XZ=   -12.4371   YZ=    11.1686   ZZ=   177.1643
   Eigenvalues:   147.9510   169.9137   189.9202
     13  C    Isotropic =   163.1901   Anisotropy =    38.1960
   XX=   158.1825   YX=     2.4922   ZX=     9.3149
   XY=     2.3724   YY=   161.4022   ZY=    20.8221
   XZ=    12.6495   YZ=    17.3262   ZZ=   169.9855
   Eigenvalues:   144.0346   156.8816   188.6541
     14  O    Isotropic =   238.5582   Anisotropy =    73.7413
   XX=   244.6486   YX=    -5.9489   ZX=    24.4945
   XY=    10.3354   YY=   205.1551   ZY=    12.5621
   XZ=    33.4317   YZ=    12.4564   ZZ=   265.8708
   Eigenvalues:   202.2739   225.6816   287.7191
     15  C    Isotropic =   107.6376   Anisotropy =    44.0224
   XX=    92.9855   YX=    -7.4758   ZX=     1.8659
   XY=    -9.7698   YY=   133.3039   ZY=    10.5698
   XZ=     0.2162   YZ=     7.7670   ZZ=    96.6235
   Eigenvalues:    89.6647    96.2623   136.9859
     16  C    Isotropic =   160.9929   Anisotropy =    46.2686
   XX=   186.5044   YX=    13.6284   ZX=    -7.5029
   XY=    14.1051   YY=   146.1893   ZY=    -1.4142
   XZ=    -4.8886   YZ=    -2.6989   ZZ=   150.2850
   Eigenvalues:   141.8782   149.2619   191.8387
     17  O    Isotropic =   248.9311   Anisotropy =    19.7558
   XX=   252.3057   YX=    -2.3166   ZX=     2.8820
   XY=     6.7874   YY=   260.8552   ZY=     1.7732
   XZ=    11.4969   YZ=   -13.3195   ZZ=   233.6326
   Eigenvalues:   229.9472   254.7445   262.1016
     18  C    Isotropic =   113.2803   Anisotropy =    54.1718
   XX=   140.5036   YX=     3.2775   ZX=   -15.1183
   XY=    11.9140   YY=    87.1431   ZY=     0.7057
   XZ=   -19.3497   YZ=    -0.3572   ZZ=   112.1941
   Eigenvalues:    85.7752   104.6708   149.3948
     19  O    Isotropic =   296.3985   Anisotropy =    84.3965
   XX=   277.6030   YX=     5.3188   ZX=    -1.0869
   XY=    -4.6220   YY=   260.4043   ZY=    13.1577
   XZ=   -12.2993   YZ=     4.9026   ZZ=   351.1883
   Eigenvalues:   259.4579   277.0748   352.6629
     20  H    Isotropic =    28.8391   Anisotropy =     4.7559
   XX=    28.6728   YX=     0.6016   ZX=     0.1479
   XY=     0.6698   YY=    30.5502   ZY=     1.6663
   XZ=    -0.1438   YZ=     3.3572   ZZ=    27.2943
   Eigenvalues:    25.8956    28.6120    32.0097
     21  H    Isotropic =    28.6579   Anisotropy =     7.8594
   XX=    25.4495   YX=    -0.3495   ZX=     2.2014
   XY=     0.3479   YY=    27.1073   ZY=     0.1622
   XZ=     0.9783   YZ=    -2.3821   ZZ=    33.4167
   Eigenvalues:    25.1204    26.9557    33.8974
     22  H    Isotropic =    29.2498   Anisotropy =     6.3869
   XX=    32.2261   YX=     1.0342   ZX=    -2.0233
   XY=     1.1527   YY=    26.5707   ZY=    -1.2639
   XZ=    -1.9161   YZ=    -1.4328   ZZ=    28.9527
   Eigenvalues:    25.9555    28.2862    33.5078
     23  H    Isotropic =    30.0049   Anisotropy =     9.4382
   XX=    32.8258   YX=     2.7801   ZX=     0.1866
   XY=     2.9641   YY=    33.9199   ZY=    -0.9146
   XZ=     0.9999   YZ=    -0.2498   ZZ=    23.2690
   Eigenvalues:    23.1743    30.5434    36.2970
     24  H    Isotropic =    29.9297   Anisotropy =     3.9453
   XX=    29.5024   YX=    -3.3029   ZX=     0.5855
   XY=    -3.5607   YY=    28.7067   ZY=     0.0662
   XZ=     0.2432   YZ=     0.7945   ZZ=    31.5801
   Eigenvalues:    25.5903    31.6390    32.5599
     25  H    Isotropic =    29.2189   Anisotropy =     6.6332
   XX=    26.8209   YX=    -1.7496   ZX=    -0.7075
   XY=    -1.5227   YY=    27.5019   ZY=    -1.5871
   XZ=    -0.4398   YZ=    -1.1277   ZZ=    33.3338
   Eigenvalues:    25.2764    28.7392    33.6410
     26  H    Isotropic =    30.2486   Anisotropy =    10.2687
   XX=    28.7582   YX=    -0.5315   ZX=    -0.7114
   XY=    -0.8918   YY=    36.2013   ZY=    -2.9970
   XZ=    -0.8972   YZ=    -3.2549   ZZ=    25.7862
   Eigenvalues:    24.6901    28.9613    37.0944
     27  H    Isotropic =    28.7806   Anisotropy =     8.6772
   XX=    31.7917   YX=    -2.4311   ZX=     3.2068
   XY=    -1.9482   YY=    25.9399   ZY=    -0.9673
   XZ=     3.1197   YZ=    -2.0861   ZZ=    28.6103
   Eigenvalues:    25.1031    26.6734    34.5654
     28  H    Isotropic =    29.1281   Anisotropy =     5.3400
   XX=    29.3172   YX=    -0.3327   ZX=    -1.8040
   XY=     0.4076   YY=    26.4717   ZY=    -0.2415
   XZ=    -1.7744   YZ=    -1.6043   ZZ=    31.5954
   Eigenvalues:    26.2807    28.4155    32.6881
     29  H    Isotropic =    29.1077   Anisotropy =     6.1578
   XX=    32.2706   YX=     1.6918   ZX=    -1.9034
   XY=     2.1862   YY=    28.5189   ZY=     1.2591
   XZ=    -1.3507   YZ=     2.1363   ZZ=    26.5335
   Eigenvalues:    24.7883    29.3219    33.2129
     30  H    Isotropic =    30.6389   Anisotropy =     4.8485
   XX=    30.5543   YX=    -2.1626   ZX=     1.0059
   XY=    -2.2253   YY=    28.2729   ZY=     1.2793
   XZ=     2.1670   YZ=     1.4350   ZZ=    33.0896
   Eigenvalues:    26.3504    31.6952    33.8713
     31  H    Isotropic =    29.8311   Anisotropy =     9.4876
   XX=    33.3817   YX=     1.3302   ZX=    -3.9358
   XY=     0.6187   YY=    28.7288   ZY=     1.3596
   XZ=    -5.9235   YZ=     2.7448   ZZ=    27.3828
   Eigenvalues:    23.6083    29.7288    36.1562
     32  H    Isotropic =    31.0963   Anisotropy =    10.8309
   XX=    27.9018   YX=    -1.5880   ZX=    -1.6194
   XY=    -1.7523   YY=    37.7339   ZY=     0.8846
   XZ=    -1.0659   YZ=     2.3217   ZZ=    27.6533
   Eigenvalues:    26.4288    28.5433    38.3169
     33  H    Isotropic =    30.1400   Anisotropy =     6.3377
   XX=    30.1143   YX=     2.1411   ZX=    -2.0548
   XY=     0.2783   YY=    29.3713   ZY=     3.6053
   XZ=    -3.2902   YZ=     3.6215   ZZ=    30.9346
   Eigenvalues:    25.0468    31.0082    34.3652
     34  H    Isotropic =    30.0789   Anisotropy =     9.8414
   XX=    27.7425   YX=     3.7218   ZX=    -0.2097
   XY=     3.2624   YY=    35.1998   ZY=     0.1154
   XZ=    -0.1338   YZ=     1.6306   ZZ=    27.2945
   Eigenvalues:    26.1507    27.4462    36.6399
     35  H    Isotropic =    30.8283   Anisotropy =     9.8480
   XX=    32.3838   YX=     0.9052   ZX=     4.9071
   XY=     0.3264   YY=    28.1829   ZY=     1.1145
   XZ=     5.1458   YZ=     1.6242   ZZ=    31.9183
   Eigenvalues:    26.8423    28.2490    37.3936
     36  H    Isotropic =    25.6248   Anisotropy =    25.1858
   XX=    22.6782   YX=     7.9138   ZX=     8.0981
   XY=     7.1381   YY=    27.4440   ZY=     8.8815
   XZ=     8.4435   YZ=     9.1096   ZZ=    26.7522
   Eigenvalues:    16.1537    18.3053    42.4153
     37  H    Isotropic =    30.7145   Anisotropy =    10.2492
   XX=    36.0621   YX=    -1.4838   ZX=     3.5346
   XY=    -0.2014   YY=    26.6055   ZY=    -1.2538
   XZ=     2.9511   YZ=    -1.5069   ZZ=    29.4757
   Eigenvalues:    26.0240    28.5721    37.5473
     38  H    Isotropic =    30.5240   Anisotropy =     8.2912
   XX=    32.2919   YX=     3.5841   ZX=     0.0018
   XY=     2.3183   YY=    33.7300   ZY=     0.0657
   XZ=     0.5405   YZ=    -0.0414   ZZ=    25.5500
   Eigenvalues:    25.5374    29.9830    36.0515
     39  H    Isotropic =    30.7963   Anisotropy =     9.2403
   XX=    33.6201   YX=    -0.4329   ZX=    -5.0761
   XY=     0.0966   YY=    27.0147   ZY=     0.3054
   XZ=    -3.2076   YZ=     0.8281   ZZ=    31.7540
   Eigenvalues:    26.9165    28.5160    36.9565
     40  H    Isotropic =    27.2581   Anisotropy =    22.4251
   XX=    37.1860   YX=     8.2144   ZX=    -2.9488
   XY=     8.2314   YY=    27.8475   ZY=    -0.4767
   XZ=    -1.8261   YZ=    -1.0521   ZZ=    16.7410
   Eigenvalues:    16.4619    23.1043    42.2082
     41  H    Isotropic =    28.0438   Anisotropy =     7.5386
   XX=    32.2477   YX=    -1.3387   ZX=     2.1107
   XY=     1.0188   YY=    23.2370   ZY=    -1.7967
   XZ=     1.5107   YZ=    -1.6217   ZZ=    28.6468
   Eigenvalues:    22.7287    28.3332    33.0695
     42  H    Isotropic =    27.6337   Anisotropy =     4.4616
   XX=    28.6212   YX=     2.4856   ZX=     0.2682
   XY=     1.0958   YY=    26.8006   ZY=     2.5272
   XZ=     0.6343   YZ=     1.8125   ZZ=    27.4793
   Eigenvalues:    24.6202    27.6728    30.6081
     43  H    Isotropic =    29.7366   Anisotropy =    21.4486
   XX=    25.7898   YX=     1.4652   ZX=    -3.6217
   XY=     1.6190   YY=    19.8899   ZY=    -0.2405
   XZ=    -2.3999   YZ=    -0.1656   ZZ=    43.5301
   Eigenvalues:    19.4992    25.6750    44.0357
 End of Minotr F.D. properties file   721 does not exist.
 End of Minotr F.D. properties file   722 does not exist.
 End of Minotr F.D. properties file   788 does not exist.

 **********************************************************************

            Population analysis using the SCF density.

 **********************************************************************

 Orbital symmetries:
       Occupied  (A) (A) (A) (A) (A) (A) (A) (A) (A) (A) (A) (A)
                 (A) (A) (A) (A) (A) (A) (A) (A) (A) (A) (A) (A)
                 (A) (A) (A) (A) (A) (A) (A) (A) (A) (A) (A) (A)
                 (A) (A) (A) (A) (A) (A) (A) (A) (A) (A) (A) (A)
                 (A) (A) (A) (A) (A) (A) (A) (A) (A) (A) (A) (A)
                 (A) (A) (A) (A) (A) (A) (A) (A) (A) (A) (A) (A)
                 (A)
       Virtual   (A) (A) (A) (A) (A) (A) (A) (A) (A) (A) (A) (A)
                 (A) (A) (A) (A) (A) (A) (A) (A) (A) (A) (A) (A)
                 (A) (A) (A) (A) (A) (A) (A) (A) (A) (A) (A) (A)
                 (A) (A) (A) (A) (A) (A) (A) (A) (A) (A) (A) (A)
                 (A) (A) (A) (A) (A) (A) (A) (A) (A) (A) (A) (A)
                 (A) (A) (A) (A) (A) (A) (A) (A) (A) (A) (A) (A)
                 (A) (A) (A) (A) (A) (A) (A) (A) (A) (A) (A) (A)
                 (A) (A) (A) (A) (A) (A) (A) (A) (A) (A) (A) (A)
                 (A) (A) (A) (A) (A) (A) (A) (A) (A) (A) (A) (A)
                 (A) (A) (A) (A) (A) (A) (A) (A) (A) (A) (A) (A)
                 (A) (A) (A) (A) (A) (A) (A) (A) (A) (A) (A) (A)
                 (A) (A) (A) (A) (A) (A) (A) (A) (A) (A) (A) (A)
                 (A) (A) (A) (A) (A) (A) (A) (A) (A) (A) (A) (A)
                 (A) (A) (A) (A) (A) (A) (A) (A) (A) (A) (A) (A)
                 (A) (A) (A) (A) (A) (A) (A) (A) (A) (A) (A) (A)
                 (A) (A) (A) (A) (A) (A) (A) (A) (A) (A) (A) (A)
                 (A) (A) (A) (A) (A) (A) (A) (A) (A) (A) (A) (A)
                 (A) (A) (A) (A) (A) (A) (A) (A) (A) (A) (A) (A)
                 (A) (A) (A) (A) (A) (A) (A) (A) (A) (A) (A) (A)
                 (A) (A) (A) (A) (A) (A) (A) (A) (A) (A) (A) (A)
                 (A) (A) (A) (A) (A) (A) (A) (A) (A) (A) (A) (A)
                 (A) (A) (A) (A) (A) (A) (A) (A) (A) (A) (A) (A)
                 (A) (A) (A) (A) (A) (A) (A) (A) (A) (A) (A) (A)
                 (A) (A) (A) (A) (A) (A) (A) (A) (A) (A) (A) (A)
                 (A) (A) (A) (A) (A) (A) (A) (A) (A) (A) (A) (A)
                 (A) (A) (A) (A) (A) (A) (A) (A) (A) (A) (A) (A)
                 (A) (A) (A) (A) (A) (A) (A) (A) (A) (A) (A) (A)
                 (A) (A) (A) (A) (A) (A) (A) (A) (A) (A) (A) (A)
                 (A) (A) (A) (A) (A) (A) (A) (A) (A) (A) (A) (A)
                 (A) (A) (A) (A) (A) (A) (A) (A) (A) (A) (A) (A)
                 (A) (A) (A) (A) (A) (A) (A) (A) (A) (A) (A) (A)
                 (A) (A) (A) (A) (A) (A) (A) (A) (A) (A) (A) (A)
                 (A) (A) (A) (A) (A) (A) (A) (A) (A) (A) (A) (A)
                 (A) (A) (A) (A) (A) (A) (A) (A) (A) (A) (A) (A)
                 (A) (A) (A) (A) (A) (A) (A) (A) (A) (A) (A) (A)
                 (A) (A) (A) (A) (A) (A) (A) (A) (A) (A) (A) (A)
                 (A) (A) (A) (A) (A) (A) (A) (A) (A) (A) (A) (A)
                 (A) (A) (A) (A) (A) (A) (A) (A) (A) (A) (A) (A)
                 (A) (A) (A) (A) (A) (A) (A) (A) (A) (A) (A) (A)
                 (A) (A) (A) (A) (A) (A) (A) (A) (A) (A) (A) (A)
                 (A) (A) (A) (A) (A) (A) (A)
 The electronic state is 1-A.
 Alpha  occ. eigenvalues --  -19.23225 -19.21897 -19.21432 -19.20900 -10.32665
 Alpha  occ. eigenvalues --  -10.30499 -10.29765 -10.27731 -10.26309 -10.24484
 Alpha  occ. eigenvalues --  -10.24416 -10.24241 -10.23308 -10.23279 -10.22432
 Alpha  occ. eigenvalues --  -10.22261 -10.22091 -10.21730 -10.21242  -1.07147
 Alpha  occ. eigenvalues --   -1.06860  -1.05067  -1.04462  -0.88757  -0.83767
 Alpha  occ. eigenvalues --   -0.81621  -0.78483  -0.76615  -0.74632  -0.71043
 Alpha  occ. eigenvalues --   -0.69990  -0.67923  -0.65497  -0.62141  -0.59532
 Alpha  occ. eigenvalues --   -0.58174  -0.56332  -0.54830  -0.53311  -0.52082
 Alpha  occ. eigenvalues --   -0.50460  -0.49032  -0.48653  -0.47817  -0.46940
 Alpha  occ. eigenvalues --   -0.46710  -0.45413  -0.44996  -0.42845  -0.42262
 Alpha  occ. eigenvalues --   -0.41769  -0.41513  -0.40456  -0.39505  -0.39298
 Alpha  occ. eigenvalues --   -0.39060  -0.38946  -0.38380  -0.38179  -0.37285
 Alpha  occ. eigenvalues --   -0.36660  -0.35973  -0.35386  -0.35095  -0.33682
 Alpha  occ. eigenvalues --   -0.33376  -0.32944  -0.32237  -0.30404  -0.29648
 Alpha  occ. eigenvalues --   -0.28763  -0.26587  -0.26324
 Alpha virt. eigenvalues --   -0.05049   0.00625   0.01724   0.02073   0.02205
 Alpha virt. eigenvalues --    0.03438   0.03724   0.04109   0.04243   0.04484
 Alpha virt. eigenvalues --    0.05015   0.06065   0.06400   0.06559   0.06849
 Alpha virt. eigenvalues --    0.06940   0.07140   0.07773   0.08616   0.09210
 Alpha virt. eigenvalues --    0.09508   0.09817   0.10045   0.10457   0.10593
 Alpha virt. eigenvalues --    0.10725   0.11057   0.12015   0.12453   0.13314
 Alpha virt. eigenvalues --    0.13537   0.13604   0.14541   0.14839   0.14993
 Alpha virt. eigenvalues --    0.15529   0.15721   0.15763   0.16045   0.16672
 Alpha virt. eigenvalues --    0.16931   0.17216   0.17559   0.18021   0.18306
 Alpha virt. eigenvalues --    0.18469   0.18565   0.19312   0.19365   0.19855
 Alpha virt. eigenvalues --    0.19980   0.20082   0.20680   0.21007   0.21215
 Alpha virt. eigenvalues --    0.21533   0.21643   0.21883   0.22120   0.22263
 Alpha virt. eigenvalues --    0.22473   0.22715   0.23017   0.23279   0.23546
 Alpha virt. eigenvalues --    0.24255   0.24496   0.24766   0.25203   0.25393
 Alpha virt. eigenvalues --    0.25946   0.26388   0.26603   0.27054   0.27162
 Alpha virt. eigenvalues --    0.27748   0.28183   0.28211   0.28587   0.28848
 Alpha virt. eigenvalues --    0.29398   0.29619   0.30202   0.30473   0.30949
 Alpha virt. eigenvalues --    0.31212   0.31332   0.31475   0.31901   0.32268
 Alpha virt. eigenvalues --    0.32855   0.33457   0.33891   0.33931   0.34741
 Alpha virt. eigenvalues --    0.35039   0.35094   0.36080   0.36227   0.36330
 Alpha virt. eigenvalues --    0.36758   0.37605   0.38050   0.38168   0.38759
 Alpha virt. eigenvalues --    0.39249   0.39529   0.40204   0.40589   0.42169
 Alpha virt. eigenvalues --    0.42628   0.42997   0.43854   0.43965   0.45659
 Alpha virt. eigenvalues --    0.46047   0.47059   0.48041   0.48731   0.48940
 Alpha virt. eigenvalues --    0.49663   0.50594   0.51323   0.51467   0.52404
 Alpha virt. eigenvalues --    0.52718   0.53604   0.54257   0.54613   0.55879
 Alpha virt. eigenvalues --    0.56444   0.56634   0.58799   0.59330   0.59736
 Alpha virt. eigenvalues --    0.60648   0.60965   0.62027   0.62166   0.63454
 Alpha virt. eigenvalues --    0.63584   0.63841   0.65218   0.65761   0.66362
 Alpha virt. eigenvalues --    0.67043   0.67466   0.67661   0.68083   0.68723
 Alpha virt. eigenvalues --    0.69221   0.69715   0.70027   0.70922   0.71288
 Alpha virt. eigenvalues --    0.72060   0.72357   0.72896   0.73443   0.73615
 Alpha virt. eigenvalues --    0.73700   0.74465   0.74795   0.75162   0.75607
 Alpha virt. eigenvalues --    0.76363   0.76685   0.77532   0.77623   0.78238
 Alpha virt. eigenvalues --    0.78385   0.79433   0.79977   0.80078   0.80356
 Alpha virt. eigenvalues --    0.81512   0.82273   0.82554   0.83189   0.83846
 Alpha virt. eigenvalues --    0.84868   0.86159   0.86629   0.87001   0.89592
 Alpha virt. eigenvalues --    0.91672   0.92475   0.92869   0.95145   0.96112
 Alpha virt. eigenvalues --    0.96869   0.99350   1.00166   1.02192   1.02418
 Alpha virt. eigenvalues --    1.06658   1.06946   1.08277   1.10511   1.11373
 Alpha virt. eigenvalues --    1.12306   1.14416   1.15087   1.16143   1.17377
 Alpha virt. eigenvalues --    1.17874   1.18950   1.19376   1.20060   1.21032
 Alpha virt. eigenvalues --    1.22354   1.23208   1.23639   1.24680   1.25918
 Alpha virt. eigenvalues --    1.26768   1.27571   1.28640   1.28978   1.30339
 Alpha virt. eigenvalues --    1.31024   1.32396   1.33743   1.35722   1.36242
 Alpha virt. eigenvalues --    1.36674   1.39524   1.40757   1.40955   1.42704
 Alpha virt. eigenvalues --    1.44078   1.44833   1.46515   1.47673   1.48700
 Alpha virt. eigenvalues --    1.49458   1.49905   1.50642   1.51150   1.52227
 Alpha virt. eigenvalues --    1.52334   1.53549   1.53808   1.54512   1.55073
 Alpha virt. eigenvalues --    1.56469   1.56609   1.56957   1.57929   1.58620
 Alpha virt. eigenvalues --    1.59783   1.60587   1.61120   1.61440   1.62794
 Alpha virt. eigenvalues --    1.63431   1.63927   1.64290   1.64811   1.65087
 Alpha virt. eigenvalues --    1.66000   1.66537   1.67169   1.68297   1.68886
 Alpha virt. eigenvalues --    1.69106   1.71073   1.71446   1.72334   1.72534
 Alpha virt. eigenvalues --    1.72946   1.73583   1.74257   1.75543   1.76240
 Alpha virt. eigenvalues --    1.77267   1.77717   1.78381   1.78915   1.79725
 Alpha virt. eigenvalues --    1.80407   1.81805   1.82454   1.83116   1.84240
 Alpha virt. eigenvalues --    1.85057   1.85933   1.87276   1.88060   1.88257
 Alpha virt. eigenvalues --    1.89699   1.90702   1.91058   1.92087   1.93536
 Alpha virt. eigenvalues --    1.95186   1.96272   1.96443   1.98398   1.98643
 Alpha virt. eigenvalues --    1.99122   2.00853   2.01981   2.03092   2.03782
 Alpha virt. eigenvalues --    2.04536   2.04909   2.06834   2.09337   2.10448
 Alpha virt. eigenvalues --    2.10752   2.12638   2.12853   2.14200   2.15163
 Alpha virt. eigenvalues --    2.17273   2.18141   2.19542   2.20116   2.21282
 Alpha virt. eigenvalues --    2.22054   2.23019   2.23843   2.24080   2.25944
 Alpha virt. eigenvalues --    2.26857   2.28908   2.29725   2.31144   2.31675
 Alpha virt. eigenvalues --    2.34375   2.35845   2.36459   2.38848   2.39936
 Alpha virt. eigenvalues --    2.41414   2.42281   2.43562   2.44506   2.45656
 Alpha virt. eigenvalues --    2.48296   2.48446   2.49865   2.52677   2.53477
 Alpha virt. eigenvalues --    2.53558   2.54589   2.55008   2.56033   2.57216
 Alpha virt. eigenvalues --    2.58436   2.59154   2.60039   2.61095   2.61777
 Alpha virt. eigenvalues --    2.62568   2.63267   2.65091   2.66092   2.67147
 Alpha virt. eigenvalues --    2.67627   2.69643   2.70163   2.70951   2.72250
 Alpha virt. eigenvalues --    2.73024   2.74043   2.74625   2.75660   2.76679
 Alpha virt. eigenvalues --    2.77793   2.79001   2.80141   2.81518   2.82098
 Alpha virt. eigenvalues --    2.83786   2.84798   2.86618   2.87284   2.88404
 Alpha virt. eigenvalues --    2.89826   2.90737   2.91124   2.92201   2.93562
 Alpha virt. eigenvalues --    2.94824   2.96279   2.97110   2.98897   3.00036
 Alpha virt. eigenvalues --    3.01061   3.02180   3.04551   3.05762   3.06540
 Alpha virt. eigenvalues --    3.08959   3.10262   3.10978   3.11876   3.12771
 Alpha virt. eigenvalues --    3.13433   3.16376   3.16780   3.18876   3.19430
 Alpha virt. eigenvalues --    3.20902   3.21942   3.23628   3.24227   3.26977
 Alpha virt. eigenvalues --    3.28243   3.30775   3.31991   3.32422   3.35279
 Alpha virt. eigenvalues --    3.36750   3.38612   3.40331   3.43862   3.47219
 Alpha virt. eigenvalues --    3.49064   3.51272   3.59540   3.63271   3.64171
 Alpha virt. eigenvalues --    3.73507   3.77169   3.81578   3.81939   3.83472
 Alpha virt. eigenvalues --    3.84020   3.84912   3.85062   3.86226   3.86474
 Alpha virt. eigenvalues --    3.89019   3.90415   3.93491   3.97549   3.97898
 Alpha virt. eigenvalues --    3.98619   4.01902   4.05880   4.08819   4.13188
 Alpha virt. eigenvalues --    4.16653   4.19360   4.20670   4.28114   4.31167
 Alpha virt. eigenvalues --    4.33148   4.34545   4.38832   4.40581   4.50570
 Alpha virt. eigenvalues --    4.56410   5.12843   5.16834   5.20277   5.24822
 Alpha virt. eigenvalues --    5.26207   5.48764   5.51762   5.55200   5.69713
 Alpha virt. eigenvalues --    5.74047   5.77981   5.80107  23.78069  23.84305
 Alpha virt. eigenvalues --   23.89427  23.92014  23.93788  23.96572  23.99449
 Alpha virt. eigenvalues --   24.01492  24.03674  24.06324  24.06968  24.08429
 Alpha virt. eigenvalues --   24.09795  24.13280  24.28714  50.06745  50.09195
 Alpha virt. eigenvalues --   50.11126  50.13518
          Condensed to atoms (all electrons):
               1          2          3          4          5          6
     1  C   14.633773   4.015172  -1.856500  -0.290439  -0.662292   0.209460
     2  C    4.015172  14.474632  -3.262635  -2.764673  -0.883908   1.099256
     3  C   -1.856500  -3.262635  13.452457  -4.164568   0.895884  -0.292921
     4  C   -0.290439  -2.764673  -4.164568  15.749161  -1.837403  -0.270254
     5  C   -0.662292  -0.883908   0.895884  -1.837403   8.238487  -1.322684
     6  C    0.209460   1.099256  -0.292921  -0.270254  -1.322684   8.873299
     7  C   -2.583248  -1.896942   1.795023  -1.043028   0.961131  -1.529796
     8  C   -5.642989  -2.813521  -1.254833   1.725468  -0.095211  -0.629182
     9  C    2.928494   2.148924  -0.173585  -0.736945   0.088633   0.030791
    10  C   -5.271751  -5.017526   0.750892   2.393408  -0.098743  -0.101157
    11  O   -0.174924   0.042998   0.018547  -0.010523   0.008484  -0.006419
    12  C    0.134783   0.153960   0.042282  -0.247246  -0.017993   0.012285
    13  C    0.029765  -0.252664  -0.008512  -0.193698   0.012869  -0.007627
    14  O   -0.038692  -0.111549   0.055675  -0.118463   0.066916  -0.015869
    15  C    0.180733   0.777983   0.581655  -3.638898   0.166867  -0.108000
    16  C    0.012822  -0.058396  -0.368031   0.130291   0.209549  -0.033437
    17  O   -0.016490  -0.102479   0.237342  -0.387120   0.082197  -0.001894
    18  C   -0.046065  -0.016255   0.157608   0.590984  -0.228226   0.074731
    19  O   -0.046532  -0.249457   0.116998  -0.106875   0.046359  -0.029586
    20  H   -0.013368  -0.142788   0.436260   0.068921   0.007679   0.000114
    21  H   -0.034645  -0.066448   0.548094  -0.112155  -0.004837  -0.008280
    22  H   -0.007707  -0.007650  -0.105378   0.507535  -0.018818   0.041332
    23  H    0.002581   0.016628   0.038641  -0.090490   0.455189  -0.078451
    24  H   -0.002939   0.027556  -0.056444   0.020743   0.449797   0.052726
    25  H   -0.012601  -0.005839  -0.032985   0.038763  -0.068478   0.497683
    26  H   -0.010768   0.009084   0.028268  -0.003777  -0.084852   0.476949
    27  H    0.023769   0.024189  -0.010857   0.004137  -0.022711   0.013995
    28  H   -0.062283  -0.019022   0.000856   0.005273   0.000775   0.000231
    29  H    0.053605   0.005682  -0.001703  -0.002239  -0.000376   0.001868
    30  H   -0.081066  -0.006120  -0.001584   0.016238  -0.008877  -0.032707
    31  H   -0.048669  -0.008372   0.005180  -0.008419   0.003955   0.033569
    32  H    0.088430   0.010935   0.000470  -0.000967   0.003497  -0.025316
    33  H   -0.028791  -0.102742   0.047624   0.011964  -0.001899  -0.000063
    34  H    0.012583   0.084694  -0.023683  -0.001985   0.000061  -0.000194
    35  H    0.010717  -0.014349  -0.005285  -0.004095  -0.000123   0.001008
    36  H    0.023353   0.075530  -0.008181  -0.071784  -0.003856   0.001213
    37  H    0.000005  -0.001283   0.002258   0.097229  -0.016425   0.001960
    38  H   -0.000563  -0.001338   0.002743  -0.039647   0.025045   0.008366
    39  H   -0.000416  -0.002194  -0.015751  -0.081639   0.023918  -0.003856
    40  H   -0.000075   0.045891  -0.051926   0.025063  -0.011241   0.009742
    41  H   -0.001991  -0.000578  -0.004794   0.050646  -0.001322  -0.001114
    42  H    0.003327  -0.016491   0.029707  -0.075848   0.012903   0.006069
    43  H   -0.014979  -0.012189  -0.001550   0.041318   0.001835  -0.000407
               7          8          9         10         11         12
     1  C   -2.583248  -5.642989   2.928494  -5.271751  -0.174924   0.134783
     2  C   -1.896942  -2.813521   2.148924  -5.017526   0.042998   0.153960
     3  C    1.795023  -1.254833  -0.173585   0.750892   0.018547   0.042282
     4  C   -1.043028   1.725468  -0.736945   2.393408  -0.010523  -0.247246
     5  C    0.961131  -0.095211   0.088633  -0.098743   0.008484  -0.017993
     6  C   -1.529796  -0.629182   0.030791  -0.101157  -0.006419   0.012285
     7  C    9.640417   0.656602   0.133748  -1.006340   0.100463   0.111505
     8  C    0.656602  13.937636  -4.162521   4.665924   0.399765  -0.535094
     9  C    0.133748  -4.162521  12.475200  -6.036919  -0.018945   0.079131
    10  C   -1.006340   4.665924  -6.036919  16.531163  -0.125318  -0.272788
    11  O    0.100463   0.399765  -0.018945  -0.125318   8.214532  -0.045074
    12  C    0.111505  -0.535094   0.079131  -0.272788  -0.045074   6.120614
    13  C    0.101823   0.141374  -0.938879  -0.046693  -0.007062   0.008463
    14  O    0.066703   0.040096  -0.046586   0.206357  -0.000819   0.001070
    15  C    0.193934  -0.271665   0.076837  -0.533079   0.000809   0.027676
    16  C    0.013832   0.005291   0.014850  -0.025370  -0.000014  -0.001401
    17  O    0.011763  -0.008387  -0.014211   0.017398  -0.000016   0.000022
    18  C   -0.021604   0.041364   0.046861  -0.053825   0.000922  -0.004279
    19  O    0.059376   0.030116  -0.024732   0.126803  -0.000588  -0.002755
    20  H   -0.002122   0.013195  -0.008143   0.069154  -0.000023  -0.000869
    21  H    0.015734  -0.008680   0.003775   0.011980   0.000100  -0.001747
    22  H   -0.013652  -0.004980   0.001047  -0.001011   0.000001   0.000370
    23  H    0.021696  -0.002725   0.000608  -0.003068   0.000009   0.003339
    24  H   -0.070711   0.003516  -0.003837   0.002803  -0.000141  -0.006511
    25  H   -0.068248   0.014675  -0.003204   0.002261  -0.000115   0.003929
    26  H   -0.068189  -0.005525  -0.000222   0.002671   0.000154   0.003974
    27  H    0.399106  -0.051276  -0.005150  -0.016986   0.003703  -0.037895
    28  H    0.007437   0.040172   0.405707  -0.013793  -0.004013   0.000621
    29  H    0.002268  -0.091590   0.456667  -0.110320  -0.001217  -0.000737
    30  H    0.077029   0.032625  -0.009630  -0.007863   0.000710   0.400646
    31  H   -0.016893  -0.020790   0.013064  -0.006107   0.003769   0.431062
    32  H   -0.140348  -0.013705   0.001648   0.003031   0.000313   0.443216
    33  H   -0.004883  -0.005113   0.006518   0.070990   0.000050  -0.000187
    34  H    0.001278  -0.001381  -0.021908  -0.108494   0.000107   0.000115
    35  H    0.002326   0.008938   0.002144  -0.050614  -0.000120  -0.000453
    36  H    0.001295  -0.014570  -0.106565   0.069641  -0.000292   0.000939
    37  H   -0.000598   0.000009   0.000007   0.000709   0.000000  -0.000067
    38  H    0.000896  -0.000130   0.000105  -0.000342   0.000000   0.000488
    39  H   -0.000192  -0.000095   0.000013  -0.000045   0.000000   0.000003
    40  H   -0.010403  -0.006271   0.027897   0.016515   0.000014   0.000212
    41  H   -0.000791   0.001772  -0.002124   0.002661  -0.000003   0.000251
    42  H    0.006021  -0.004088   0.001697   0.000709  -0.000001  -0.001882
    43  H    0.003889  -0.002533   0.010335  -0.008596   0.000061   0.001839
              13         14         15         16         17         18
     1  C    0.029765  -0.038692   0.180733   0.012822  -0.016490  -0.046065
     2  C   -0.252664  -0.111549   0.777983  -0.058396  -0.102479  -0.016255
     3  C   -0.008512   0.055675   0.581655  -0.368031   0.237342   0.157608
     4  C   -0.193698  -0.118463  -3.638898   0.130291  -0.387120   0.590984
     5  C    0.012869   0.066916   0.166867   0.209549   0.082197  -0.228226
     6  C   -0.007627  -0.015869  -0.108000  -0.033437  -0.001894   0.074731
     7  C    0.101823   0.066703   0.193934   0.013832   0.011763  -0.021604
     8  C    0.141374   0.040096  -0.271665   0.005291  -0.008387   0.041364
     9  C   -0.938879  -0.046586   0.076837   0.014850  -0.014211   0.046861
    10  C   -0.046693   0.206357  -0.533079  -0.025370   0.017398  -0.053825
    11  O   -0.007062  -0.000819   0.000809  -0.000014  -0.000016   0.000922
    12  C    0.008463   0.001070   0.027676  -0.001401   0.000022  -0.004279
    13  C    6.753629  -0.222833   0.079907  -0.013757   0.019555  -0.017190
    14  O   -0.222833   8.102813  -0.055571   0.005925   0.010310   0.071553
    15  C    0.079907  -0.055571  10.821175  -1.020922   0.444952  -1.424881
    16  C   -0.013757   0.005925  -1.020922   7.351921  -0.200990  -0.817266
    17  O    0.019555   0.010310   0.444952  -0.200990   8.113765  -0.084059
    18  C   -0.017190   0.071553  -1.424881  -0.817266  -0.084059   7.447935
    19  O    0.000989  -0.021679   0.014899   0.042397   0.018483  -0.053635
    20  H   -0.020650   0.008174  -0.058311  -0.005757   0.017973   0.005948
    21  H    0.000840  -0.000344   0.019394   0.002162  -0.001691   0.000638
    22  H   -0.001037   0.000494  -0.044377  -0.003915  -0.003317   0.002746
    23  H    0.000172  -0.000221   0.015776   0.003715  -0.000992  -0.007895
    24  H   -0.000687   0.000233  -0.067341  -0.004751   0.000949   0.028234
    25  H    0.000871   0.000123  -0.008258   0.000761  -0.000045   0.000121
    26  H    0.000013   0.000020  -0.000023  -0.000211   0.000051   0.001322
    27  H    0.000338  -0.000248   0.001927  -0.000565  -0.000008   0.000646
    28  H   -0.002596  -0.009400  -0.000042   0.000068  -0.000101  -0.000066
    29  H    0.042282  -0.000748   0.000110  -0.000070  -0.000003  -0.000186
    30  H   -0.000028  -0.000153  -0.003679  -0.001631   0.000016   0.007040
    31  H    0.000077   0.000014  -0.000077  -0.000028   0.000001  -0.000160
    32  H   -0.000085  -0.000009  -0.000297   0.000123   0.000000  -0.000039
    33  H    0.388687  -0.012201   0.003170   0.000068  -0.001981  -0.001570
    34  H    0.441656  -0.007009  -0.000306   0.000018   0.000110   0.000046
    35  H    0.409895   0.014030   0.000624   0.000097   0.000009   0.000072
    36  H    0.075895   0.217784   0.121533   0.004748  -0.011483  -0.067176
    37  H   -0.000043   0.000227  -0.132582   0.387887  -0.002911   0.029547
    38  H   -0.000059  -0.000065  -0.056711   0.456947   0.010963  -0.034403
    39  H   -0.000046   0.000098   0.071256   0.404041  -0.016868  -0.000681
    40  H   -0.029500   0.028099   0.016443   0.070328   0.231964  -0.048080
    41  H    0.000197  -0.000562  -0.107805  -0.016325  -0.014207   0.478085
    42  H   -0.000147  -0.000672  -0.043966   0.015753   0.011474   0.435229
    43  H    0.001629   0.001433  -0.067251   0.003591   0.001643   0.077903
              19         20         21         22         23         24
     1  C   -0.046532  -0.013368  -0.034645  -0.007707   0.002581  -0.002939
     2  C   -0.249457  -0.142788  -0.066448  -0.007650   0.016628   0.027556
     3  C    0.116998   0.436260   0.548094  -0.105378   0.038641  -0.056444
     4  C   -0.106875   0.068921  -0.112155   0.507535  -0.090490   0.020743
     5  C    0.046359   0.007679  -0.004837  -0.018818   0.455189   0.449797
     6  C   -0.029586   0.000114  -0.008280   0.041332  -0.078451   0.052726
     7  C    0.059376  -0.002122   0.015734  -0.013652   0.021696  -0.070711
     8  C    0.030116   0.013195  -0.008680  -0.004980  -0.002725   0.003516
     9  C   -0.024732  -0.008143   0.003775   0.001047   0.000608  -0.003837
    10  C    0.126803   0.069154   0.011980  -0.001011  -0.003068   0.002803
    11  O   -0.000588  -0.000023   0.000100   0.000001   0.000009  -0.000141
    12  C   -0.002755  -0.000869  -0.001747   0.000370   0.003339  -0.006511
    13  C    0.000989  -0.020650   0.000840  -0.001037   0.000172  -0.000687
    14  O   -0.021679   0.008174  -0.000344   0.000494  -0.000221   0.000233
    15  C    0.014899  -0.058311   0.019394  -0.044377   0.015776  -0.067341
    16  C    0.042397  -0.005757   0.002162  -0.003915   0.003715  -0.004751
    17  O    0.018483   0.017973  -0.001691  -0.003317  -0.000992   0.000949
    18  C   -0.053635   0.005948   0.000638   0.002746  -0.007895   0.028234
    19  O    8.332403   0.001736   0.000531   0.000105   0.000661  -0.000344
    20  H    0.001736   0.441094  -0.023544  -0.000307  -0.000291  -0.000013
    21  H    0.000531  -0.023544   0.402974  -0.008760   0.000296  -0.000311
    22  H    0.000105  -0.000307  -0.008760   0.464809  -0.009045   0.004763
    23  H    0.000661  -0.000291   0.000296  -0.009045   0.483329  -0.034208
    24  H   -0.000344  -0.000013  -0.000311   0.004763  -0.034208   0.483782
    25  H    0.000049   0.000100  -0.000647  -0.000292  -0.000969   0.003332
    26  H    0.000077  -0.000010  -0.000253  -0.000302  -0.005330  -0.001298
    27  H   -0.000473  -0.000039   0.000629   0.000026  -0.000073   0.000903
    28  H   -0.001940   0.000022   0.000001  -0.000002   0.000000  -0.000018
    29  H   -0.000302  -0.000028   0.000011   0.000000   0.000000   0.000008
    30  H   -0.000936  -0.000005   0.000030  -0.000008   0.000079   0.003683
    31  H    0.000018  -0.000002  -0.000007   0.000001  -0.000015  -0.000147
    32  H   -0.000066  -0.000001   0.000003   0.000004  -0.000107   0.000371
    33  H   -0.000028   0.002860   0.000224   0.000031   0.000001   0.000001
    34  H    0.000037  -0.000279  -0.000010  -0.000001   0.000000   0.000000
    35  H    0.000015   0.000201   0.000145   0.000001   0.000000   0.000001
    36  H    0.004340  -0.002736  -0.000137   0.000095   0.000112  -0.000078
    37  H    0.001055  -0.000021   0.000011   0.000408  -0.000089   0.000028
    38  H   -0.000245  -0.000014  -0.000012  -0.001231   0.001243  -0.000245
    39  H   -0.000662   0.000048  -0.000021   0.003267   0.000253  -0.000003
    40  H    0.001068  -0.008291   0.000703   0.000037   0.000159  -0.000053
    41  H   -0.052207  -0.000098  -0.000016  -0.000174  -0.000081   0.000756
    42  H   -0.040855   0.000039   0.000038   0.000429  -0.000238  -0.003193
    43  H    0.200103  -0.000002   0.000012  -0.000024  -0.000063  -0.001211
              25         26         27         28         29         30
     1  C   -0.012601  -0.010768   0.023769  -0.062283   0.053605  -0.081066
     2  C   -0.005839   0.009084   0.024189  -0.019022   0.005682  -0.006120
     3  C   -0.032985   0.028268  -0.010857   0.000856  -0.001703  -0.001584
     4  C    0.038763  -0.003777   0.004137   0.005273  -0.002239   0.016238
     5  C   -0.068478  -0.084852  -0.022711   0.000775  -0.000376  -0.008877
     6  C    0.497683   0.476949   0.013995   0.000231   0.001868  -0.032707
     7  C   -0.068248  -0.068189   0.399106   0.007437   0.002268   0.077029
     8  C    0.014675  -0.005525  -0.051276   0.040172  -0.091590   0.032625
     9  C   -0.003204  -0.000222  -0.005150   0.405707   0.456667  -0.009630
    10  C    0.002261   0.002671  -0.016986  -0.013793  -0.110320  -0.007863
    11  O   -0.000115   0.000154   0.003703  -0.004013  -0.001217   0.000710
    12  C    0.003929   0.003974  -0.037895   0.000621  -0.000737   0.400646
    13  C    0.000871   0.000013   0.000338  -0.002596   0.042282  -0.000028
    14  O    0.000123   0.000020  -0.000248  -0.009400  -0.000748  -0.000153
    15  C   -0.008258  -0.000023   0.001927  -0.000042   0.000110  -0.003679
    16  C    0.000761  -0.000211  -0.000565   0.000068  -0.000070  -0.001631
    17  O   -0.000045   0.000051  -0.000008  -0.000101  -0.000003   0.000016
    18  C    0.000121   0.001322   0.000646  -0.000066  -0.000186   0.007040
    19  O    0.000049   0.000077  -0.000473  -0.001940  -0.000302  -0.000936
    20  H    0.000100  -0.000010  -0.000039   0.000022  -0.000028  -0.000005
    21  H   -0.000647  -0.000253   0.000629   0.000001   0.000011   0.000030
    22  H   -0.000292  -0.000302   0.000026  -0.000002   0.000000  -0.000008
    23  H   -0.000969  -0.005330  -0.000073   0.000000   0.000000   0.000079
    24  H    0.003332  -0.001298   0.000903  -0.000018   0.000008   0.003683
    25  H    0.461872  -0.025936  -0.006607   0.000001  -0.000002  -0.000082
    26  H   -0.025936   0.479901  -0.003196  -0.000001   0.000000   0.000373
    27  H   -0.006607  -0.003196   0.475874  -0.000008   0.000103   0.005334
    28  H    0.000001  -0.000001  -0.000008   0.401172  -0.018081   0.000001
    29  H   -0.000002   0.000000   0.000103  -0.018081   0.420885   0.000022
    30  H   -0.000082   0.000373   0.005334   0.000001   0.000022   0.477626
    31  H   -0.000317  -0.000046  -0.005478  -0.000039   0.000001  -0.027577
    32  H    0.000474   0.004775  -0.004332  -0.000006   0.000001  -0.028907
    33  H   -0.000008   0.000000   0.000004  -0.000265   0.000387   0.000000
    34  H    0.000000   0.000000  -0.000003   0.000443   0.000651   0.000000
    35  H   -0.000005   0.000000   0.000023   0.000068  -0.000214   0.000000
    36  H   -0.000007  -0.000007   0.000043   0.001869   0.001060   0.000074
    37  H    0.000000  -0.000001   0.000000   0.000000   0.000000   0.000000
    38  H   -0.000007  -0.000007   0.000000   0.000000   0.000000   0.000000
    39  H   -0.000002  -0.000002   0.000000   0.000000   0.000000  -0.000001
    40  H   -0.000040  -0.000007   0.000007   0.000102   0.000019   0.000002
    41  H    0.000002   0.000001   0.000000   0.000000   0.000000  -0.000017
    42  H    0.000007  -0.000011  -0.000007  -0.000003   0.000000  -0.000162
    43  H    0.000006  -0.000001  -0.000009   0.000216  -0.000054  -0.000092
              31         32         33         34         35         36
     1  C   -0.048669   0.088430  -0.028791   0.012583   0.010717   0.023353
     2  C   -0.008372   0.010935  -0.102742   0.084694  -0.014349   0.075530
     3  C    0.005180   0.000470   0.047624  -0.023683  -0.005285  -0.008181
     4  C   -0.008419  -0.000967   0.011964  -0.001985  -0.004095  -0.071784
     5  C    0.003955   0.003497  -0.001899   0.000061  -0.000123  -0.003856
     6  C    0.033569  -0.025316  -0.000063  -0.000194   0.001008   0.001213
     7  C   -0.016893  -0.140348  -0.004883   0.001278   0.002326   0.001295
     8  C   -0.020790  -0.013705  -0.005113  -0.001381   0.008938  -0.014570
     9  C    0.013064   0.001648   0.006518  -0.021908   0.002144  -0.106565
    10  C   -0.006107   0.003031   0.070990  -0.108494  -0.050614   0.069641
    11  O    0.003769   0.000313   0.000050   0.000107  -0.000120  -0.000292
    12  C    0.431062   0.443216  -0.000187   0.000115  -0.000453   0.000939
    13  C    0.000077  -0.000085   0.388687   0.441656   0.409895   0.075895
    14  O    0.000014  -0.000009  -0.012201  -0.007009   0.014030   0.217784
    15  C   -0.000077  -0.000297   0.003170  -0.000306   0.000624   0.121533
    16  C   -0.000028   0.000123   0.000068   0.000018   0.000097   0.004748
    17  O    0.000001   0.000000  -0.001981   0.000110   0.000009  -0.011483
    18  C   -0.000160  -0.000039  -0.001570   0.000046   0.000072  -0.067176
    19  O    0.000018  -0.000066  -0.000028   0.000037   0.000015   0.004340
    20  H   -0.000002  -0.000001   0.002860  -0.000279   0.000201  -0.002736
    21  H   -0.000007   0.000003   0.000224  -0.000010   0.000145  -0.000137
    22  H    0.000001   0.000004   0.000031  -0.000001   0.000001   0.000095
    23  H   -0.000015  -0.000107   0.000001   0.000000   0.000000   0.000112
    24  H   -0.000147   0.000371   0.000001   0.000000   0.000001  -0.000078
    25  H   -0.000317   0.000474  -0.000008   0.000000  -0.000005  -0.000007
    26  H   -0.000046   0.004775   0.000000   0.000000   0.000000  -0.000007
    27  H   -0.005478  -0.004332   0.000004  -0.000003   0.000023   0.000043
    28  H   -0.000039  -0.000006  -0.000265   0.000443   0.000068   0.001869
    29  H    0.000001   0.000001   0.000387   0.000651  -0.000214   0.001060
    30  H   -0.027577  -0.028907   0.000000   0.000000   0.000000   0.000074
    31  H    0.483801  -0.020694   0.000000   0.000000   0.000000  -0.000009
    32  H   -0.020694   0.491399   0.000000   0.000000   0.000000   0.000002
    33  H    0.000000   0.000000   0.471511  -0.024744  -0.023369   0.000146
    34  H    0.000000   0.000000  -0.024744   0.461849  -0.021891   0.000153
    35  H    0.000000   0.000000  -0.023369  -0.021891   0.469501  -0.000376
    36  H   -0.000009   0.000002   0.000146   0.000153  -0.000376   0.402075
    37  H    0.000000   0.000000   0.000000   0.000000   0.000000  -0.000099
    38  H    0.000000  -0.000001   0.000000   0.000000   0.000000   0.000041
    39  H    0.000000   0.000000   0.000000   0.000000   0.000000  -0.000006
    40  H    0.000000   0.000000   0.001009  -0.000061  -0.000077   0.001340
    41  H    0.000000   0.000000  -0.000001   0.000000   0.000000   0.001359
    42  H   -0.000005  -0.000007   0.000001   0.000000   0.000000   0.000016
    43  H    0.000000  -0.000001  -0.000008  -0.000004  -0.000002  -0.000764
              37         38         39         40         41         42
     1  C    0.000005  -0.000563  -0.000416  -0.000075  -0.001991   0.003327
     2  C   -0.001283  -0.001338  -0.002194   0.045891  -0.000578  -0.016491
     3  C    0.002258   0.002743  -0.015751  -0.051926  -0.004794   0.029707
     4  C    0.097229  -0.039647  -0.081639   0.025063   0.050646  -0.075848
     5  C   -0.016425   0.025045   0.023918  -0.011241  -0.001322   0.012903
     6  C    0.001960   0.008366  -0.003856   0.009742  -0.001114   0.006069
     7  C   -0.000598   0.000896  -0.000192  -0.010403  -0.000791   0.006021
     8  C    0.000009  -0.000130  -0.000095  -0.006271   0.001772  -0.004088
     9  C    0.000007   0.000105   0.000013   0.027897  -0.002124   0.001697
    10  C    0.000709  -0.000342  -0.000045   0.016515   0.002661   0.000709
    11  O    0.000000   0.000000   0.000000   0.000014  -0.000003  -0.000001
    12  C   -0.000067   0.000488   0.000003   0.000212   0.000251  -0.001882
    13  C   -0.000043  -0.000059  -0.000046  -0.029500   0.000197  -0.000147
    14  O    0.000227  -0.000065   0.000098   0.028099  -0.000562  -0.000672
    15  C   -0.132582  -0.056711   0.071256   0.016443  -0.107805  -0.043966
    16  C    0.387887   0.456947   0.404041   0.070328  -0.016325   0.015753
    17  O   -0.002911   0.010963  -0.016868   0.231964  -0.014207   0.011474
    18  C    0.029547  -0.034403  -0.000681  -0.048080   0.478085   0.435229
    19  O    0.001055  -0.000245  -0.000662   0.001068  -0.052207  -0.040855
    20  H   -0.000021  -0.000014   0.000048  -0.008291  -0.000098   0.000039
    21  H    0.000011  -0.000012  -0.000021   0.000703  -0.000016   0.000038
    22  H    0.000408  -0.001231   0.003267   0.000037  -0.000174   0.000429
    23  H   -0.000089   0.001243   0.000253   0.000159  -0.000081  -0.000238
    24  H    0.000028  -0.000245  -0.000003  -0.000053   0.000756  -0.003193
    25  H    0.000000  -0.000007  -0.000002  -0.000040   0.000002   0.000007
    26  H   -0.000001  -0.000007  -0.000002  -0.000007   0.000001  -0.000011
    27  H    0.000000   0.000000   0.000000   0.000007   0.000000  -0.000007
    28  H    0.000000   0.000000   0.000000   0.000102   0.000000  -0.000003
    29  H    0.000000   0.000000   0.000000   0.000019   0.000000   0.000000
    30  H    0.000000   0.000000  -0.000001   0.000002  -0.000017  -0.000162
    31  H    0.000000   0.000000   0.000000   0.000000   0.000000  -0.000005
    32  H    0.000000  -0.000001   0.000000   0.000000   0.000000  -0.000007
    33  H    0.000000   0.000000   0.000000   0.001009  -0.000001   0.000001
    34  H    0.000000   0.000000   0.000000  -0.000061   0.000000   0.000000
    35  H    0.000000   0.000000   0.000000  -0.000077   0.000000   0.000000
    36  H   -0.000099   0.000041  -0.000006   0.001340   0.001359   0.000016
    37  H    0.486911  -0.021761  -0.023105  -0.000782   0.004197  -0.001372
    38  H   -0.021761   0.469900  -0.023053   0.000384   0.000529   0.001499
    39  H   -0.023105  -0.023053   0.455138  -0.000617  -0.000369   0.000044
    40  H   -0.000782   0.000384  -0.000617   0.372982   0.000666   0.000094
    41  H    0.004197   0.000529  -0.000369   0.000666   0.490320  -0.038413
    42  H   -0.001372   0.001499   0.000044   0.000094  -0.038413   0.487917
    43  H    0.000011  -0.000014  -0.000004   0.000407  -0.005472   0.002079
              43
     1  C   -0.014979
     2  C   -0.012189
     3  C   -0.001550
     4  C    0.041318
     5  C    0.001835
     6  C   -0.000407
     7  C    0.003889
     8  C   -0.002533
     9  C    0.010335
    10  C   -0.008596
    11  O    0.000061
    12  C    0.001839
    13  C    0.001629
    14  O    0.001433
    15  C   -0.067251
    16  C    0.003591
    17  O    0.001643
    18  C    0.077903
    19  O    0.200103
    20  H   -0.000002
    21  H    0.000012
    22  H   -0.000024
    23  H   -0.000063
    24  H   -0.001211
    25  H    0.000006
    26  H   -0.000001
    27  H   -0.000009
    28  H    0.000216
    29  H   -0.000054
    30  H   -0.000092
    31  H    0.000000
    32  H   -0.000001
    33  H   -0.000008
    34  H   -0.000004
    35  H   -0.000002
    36  H   -0.000764
    37  H    0.000011
    38  H   -0.000014
    39  H   -0.000004
    40  H    0.000407
    41  H   -0.005472
    42  H    0.002079
    43  H    0.413329
 Mulliken charges:
               1
     1  C    0.587410
     2  C    0.824296
     3  C   -1.542761
     4  C    0.826037
     5  C   -0.371758
     6  C   -0.947432
     7  C    0.092695
     8  C   -0.111683
     9  C   -0.640596
    10  C   -0.028322
    11  O   -0.399886
    12  C   -0.805815
    13  C   -0.747131
    14  O   -0.234452
    15  C    0.026381
    16  C   -0.564347
    17  O   -0.361688
    18  C   -0.571992
    19  O   -0.364723
    20  H    0.214198
    21  H    0.264219
    22  H    0.204486
    23  H    0.189864
    24  H    0.170302
    25  H    0.209662
    26  H    0.202341
    27  H    0.211167
    28  H    0.266647
    29  H    0.242241
    30  H    0.189595
    31  H    0.189341
    32  H    0.186197
    33  H    0.202608
    34  H    0.208151
    35  H    0.201159
    36  H    0.283469
    37  H    0.188679
    38  H    0.200698
    39  H    0.211546
    40  H    0.316275
    41  H    0.217024
    42  H    0.212308
    43  H    0.353590
 Sum of Mulliken charges =   0.00000
 Mulliken charges with hydrogens summed into heavy atoms:
               1
     1  C    0.587410
     2  C    0.824296
     3  C   -1.064345
     4  C    1.030523
     5  C   -0.011592
     6  C   -0.535429
     7  C    0.303863
     8  C   -0.111683
     9  C   -0.131708
    10  C   -0.028322
    11  O   -0.399886
    12  C   -0.240682
    13  C   -0.135213
    14  O    0.049018
    15  C    0.026381
    16  C    0.036577
    17  O   -0.045412
    18  C   -0.142660
    19  O   -0.011133
 Electronic spatial extent (au):  <R**2>=           4603.2319
 Charge=              0.0000 electrons
 Dipole moment (field-independent basis, Debye):
    X=              4.6667    Y=              2.3867    Z=              0.7516  Tot=              5.2952
 Quadrupole moment (field-independent basis, Debye-Ang):
   XX=           -141.5037   YY=           -120.3034   ZZ=           -101.2163
   XY=             17.1436   XZ=             11.2121   YZ=             -1.7923
 Traceless Quadrupole moment (field-independent basis, Debye-Ang):
   XX=            -20.4959   YY=              0.7044   ZZ=             19.7915
   XY=             17.1436   XZ=             11.2121   YZ=             -1.7923
 Octapole moment (field-independent basis, Debye-Ang**2):
  XXX=            110.6985  YYY=             20.3292  ZZZ=             44.7797  XYY=            -17.2174
  XXY=             -6.5314  XXZ=             -6.7363  XZZ=             19.3220  YZZ=            -10.6970
  YYZ=             -5.4614  XYZ=              0.7007
 Hexadecapole moment (field-independent basis, Debye-Ang**3):
 XXXX=          -3758.5110 YYYY=          -2066.5661 ZZZZ=           -702.8810 XXXY=            185.7513
 XXXZ=            139.9668 YYYX=             37.1880 YYYZ=              7.7537 ZZZX=             39.5666
 ZZZY=            -27.1105 XXYY=           -897.2121 XXZZ=           -663.4918 YYZZ=           -478.5283
 XXYZ=            -29.7342 YYXZ=             15.2580 ZZXY=              0.3138
 N-N= 1.672278439074D+03 E-N=-5.413974613883D+03  KE= 8.827615632761D+02
 1\1\GINC-SNODE07\SP\RmPW1PW91\6-311+G(d,p)\C15H24O4\ROOT\25-Jan-2024\0
 \\# nmr=giao mpw1pw91/6-311+g(d,p) scrf(smd,solvent=methanol,read) gue
 ss=read geom=check\\NMR calculation\\0,1\C,0,-1.4353818413,0.857220294
 6,-0.341445434\C,0,-0.7579678068,-0.2522564132,-0.726779923\C,0,0.5086
 748857,-0.3074423326,-1.5265214093\C,0,1.7651425373,0.3718004748,-0.91
 95820409\C,0,1.4834178766,1.8133128632,-0.4148642301\C,0,0.3373116285,
 2.5485561171,-1.1448174718\C,0,-1.0702494756,2.318739344,-0.5311524731
 \C,0,-2.6840197444,0.4295419246,0.3207307525\C,0,-2.6162466338,-1.0680
 233189,0.5740518366\C,0,-1.4274186739,-1.5538136959,-0.2816311462\O,0,
 -3.6476504887,1.1416964403,0.6078211133\C,0,-1.2054132961,3.0899517378
 ,0.8017652766\C,0,-1.8801146808,-2.4194887521,-1.4594055785\O,0,-0.484
 180446,-2.3523276672,0.4621137893\C,0,2.5721685392,-0.5182961136,0.108
 5199056\C,0,4.0708575403,-0.2301679618,-0.0604895264\O,0,2.4302903844,
 -1.9173525085,-0.2077370785\C,0,2.2543366158,-0.3037929775,1.598476056
 \O,0,0.8508045414,-0.4361567534,1.8821790545\H,0,0.7529652911,-1.34179
 10574,-1.7747998987\H,0,0.3149680158,0.1814718909,-2.4879874842\H,0,2.
 4392075858,0.4605817225,-1.7815045848\H,0,2.405806591,2.3990406166,-0.
 5090221387\H,0,1.248390217,1.7997715859,0.652531089\H,0,0.3349785816,2
 .2954722881,-2.211416012\H,0,0.5259689834,3.6285759976,-1.1006553972\H
 ,0,-1.806875587,2.7588795741,-1.2208569811\H,0,-2.4124988252,-1.232354
 6261,1.6394438347\H,0,-3.569746616,-1.5526254866,0.3412696971\H,0,-0.5
 391875288,2.6857521411,1.5729429956\H,0,-2.2273543031,3.0409209949,1.1
 850843489\H,0,-0.9489289578,4.1453718649,0.651603022\H,0,-1.0374471234
 ,-2.677994303,-2.1085956265\H,0,-2.3198271049,-3.3498284795,-1.0823551
 35\H,0,-2.6336717786,-1.8963919036,-2.0572291314\H,0,-0.0946757382,-1.
 7669055457,1.1558755991\H,0,4.6640426411,-0.7709636823,0.6861621946\H,
 0,4.2816818855,0.8394792235,0.0390962139\H,0,4.3965682843,-0.554971609
 1,-1.0544208214\H,0,1.4972642709,-2.174608924,-0.0646038455\H,0,2.8175
 046593,-1.0566785357,2.1635116121\H,0,2.5973708145,0.6867156672,1.9201
 283205\H,0,0.7405342802,-0.4261201161,2.8479666563\\Version=ES64L-G09R
 evD.01\State=1-A\HF=-887.0102855\RMSD=3.384e-09\Dipole=1.9596284,0.625
 3549,0.330074\Quadrupole=-10.9655169,-3.8865031,14.85202,14.52396,7.86
 7187,-2.7227583\PG=C01 [X(C15H24O4)]\\@


      LET US REMEMBER, PLEASE, THAT THE SEARCH FOR THE CONSTITUTION
      OF THE WORLD IS ONE OF THE GREATEST AND NOBLEST PROBLEMS PRESENTED 
      BY NATURE.

                                                  -- GALILEO
 Job cpu time:       0 days  1 hours 33 minutes 13.1 seconds.
 File lengths (MBytes):  RWF=    318 Int=      0 D2E=      0 Chk=    482 Scr=      1
 Normal termination of Gaussian 09 at Thu Jan 25 20:40:09 2024.
