# Supplementary material for: New patchoulol- and guaiane-type sesquiterpenoids from Sanguisorba officinalis with anti-melanogenic activity
Source: Nat Prod Bioprospect. 2026 May 12;16(1):63. doi: 10.1007/s13659-026-00616-0 (PMC13161421; doi:10.1007/s13659-026-00616-0)
Supplement: Supplementary file 2 — Additional file 2. It includes the calculated NMR data of compound 11. [file 13659_2026_616_MOESM2_ESM.zip › New folder/11S-nmr-54.log]

 Entering Gaussian System, Link 0=/gpfs/home/zhengshan/software/Gaussian/g09/g09
 Input=DY-202A-7R_54-2.gjf
 Output=DY-202A-7R_54-2.log
 Initial command:
 /gpfs/home/zhengshan/software/Gaussian/g09/l1.exe "/gpfs/home/zhengshan/software/Gaussian/g09/scratch/zhengshan/%J/Gau-26572.inp" -scrdir="/gpfs/home/zhengshan/software/Gaussian/g09/scratch/zhengshan/%J/"
 Entering Link 1 = /gpfs/home/zhengshan/software/Gaussian/g09/l1.exe PID=     26573.
  
 Copyright (c) 1988,1990,1992,1993,1995,1998,2003,2009,2013,
            Gaussian, Inc.  All Rights Reserved.
  
 This is part of the Gaussian(R) 09 program.  It is based on
 the Gaussian(R) 03 system (copyright 2003, Gaussian, Inc.),
 the Gaussian(R) 98 system (copyright 1998, Gaussian, Inc.),
 the Gaussian(R) 94 system (copyright 1995, Gaussian, Inc.),
 the Gaussian 92(TM) system (copyright 1992, Gaussian, Inc.),
 the Gaussian 90(TM) system (copyright 1990, Gaussian, Inc.),
 the Gaussian 88(TM) system (copyright 1988, Gaussian, Inc.),
 the Gaussian 86(TM) system (copyright 1986, Carnegie Mellon
 University), and the Gaussian 82(TM) system (copyright 1983,
 Carnegie Mellon University). Gaussian is a federally registered
 trademark of Gaussian, Inc.
  
 This software contains proprietary and confidential information,
 including trade secrets, belonging to Gaussian, Inc.
  
 This software is provided under written license and may be
 used, copied, transmitted, or stored only in accord with that
 written license.
  
 The following legend is applicable only to US Government
 contracts under FAR:
  
                    RESTRICTED RIGHTS LEGEND
  
 Use, reproduction and disclosure by the US Government is
 subject to restrictions as set forth in subparagraphs (a)
 and (c) of the Commercial Computer Software - Restricted
 Rights clause in FAR 52.227-19.
  
 Gaussian, Inc.
 340 Quinnipiac St., Bldg. 40, Wallingford CT 06492
  
  
 ---------------------------------------------------------------
 Warning -- This program may not be used in any manner that
 competes with the business of Gaussian, Inc. or will provide
 assistance to any competitor of Gaussian, Inc.  The licensee
 of this program is prohibited from giving any competitor of
 Gaussian, Inc. access to this program.  By using this program,
 the user acknowledges that Gaussian, Inc. is engaged in the
 business of creating and licensing software in the field of
 computational chemistry and represents and warrants to the
 licensee that it is not a competitor of Gaussian, Inc. and that
 it will not use this program in any manner prohibited above.
 ---------------------------------------------------------------
  

 Cite this work as:
 Gaussian 09, Revision D.01,
 M. J. Frisch, G. W. Trucks, H. B. Schlegel, G. E. Scuseria, 
 M. A. Robb, J. R. Cheeseman, G. Scalmani, V. Barone, B. Mennucci, 
 G. A. Petersson, H. Nakatsuji, M. Caricato, X. Li, H. P. Hratchian, 
 A. F. Izmaylov, J. Bloino, G. Zheng, J. L. Sonnenberg, M. Hada, 
 M. Ehara, K. Toyota, R. Fukuda, J. Hasegawa, M. Ishida, T. Nakajima, 
 Y. Honda, O. Kitao, H. Nakai, T. Vreven, J. A. Montgomery, Jr., 
 J. E. Peralta, F. Ogliaro, M. Bearpark, J. J. Heyd, E. Brothers, 
 K. N. Kudin, V. N. Staroverov, T. Keith, R. Kobayashi, J. Normand, 
 K. Raghavachari, A. Rendell, J. C. Burant, S. S. Iyengar, J. Tomasi, 
 M. Cossi, N. Rega, J. M. Millam, M. Klene, J. E. Knox, J. B. Cross, 
 V. Bakken, C. Adamo, J. Jaramillo, R. Gomperts, R. E. Stratmann, 
 O. Yazyev, A. J. Austin, R. Cammi, C. Pomelli, J. W. Ochterski, 
 R. L. Martin, K. Morokuma, V. G. Zakrzewski, G. A. Voth, 
 P. Salvador, J. J. Dannenberg, S. Dapprich, A. D. Daniels, 
 O. Farkas, J. B. Foresman, J. V. Ortiz, J. Cioslowski, 
 and D. J. Fox, Gaussian, Inc., Wallingford CT, 2013.
 
 ******************************************
 Gaussian 09:  ES64L-G09RevD.01 24-Apr-2013
                25-Jan-2024 
 ******************************************
 %chk=DY-202A-7R_54.chk
 %mem=16GB
 %nprocshared=4
 Will use up to    4 processors via shared memory.
 ----------------------------------------------------------------------
 # nmr=giao mpw1pw91/6-311+g(d,p) scrf(smd,solvent=methanol,read) guess
 =read geom=check
 ----------------------------------------------------------------------
 1/29=2,38=1,40=2/1;
 2/12=2,40=1/2;
 3/5=4,6=6,7=111,11=2,14=-4,16=1,25=1,30=1,70=32203,72=3,74=-7,116=-2/1,2,8,3;
 4/5=1/1;
 5/5=2,38=6,53=3/2;
 8/6=1,10=90,11=11/1;
 10/13=100,45=16/2;
 6/7=2,8=2,9=2,10=2,28=1/1;
 99/9=1/99;
 ---------------
 NMR calculation
 ---------------
 Structure from the checkpoint file:  "DY-202A-7R_54.chk"
 Charge =  0 Multiplicity = 1
 Redundant internal coordinates found in file.
 C,0,1.8332713073,-0.573912388,-0.0157072575
 C,0,1.0359018728,0.4936738555,0.2239823038
 C,0,-0.4205275865,0.4732331645,0.5999030319
 C,0,-1.3381119837,-0.1461927104,-0.4886931687
 C,0,-0.8300129793,-1.5227343197,-1.0109871326
 C,0,-0.003229646,-2.3671069208,-0.0229092773
 C,0,1.507063673,-2.0484691515,-0.0181469277
 C,0,3.188303755,-0.0985873653,-0.3509025629
 C,0,3.2434309421,1.405554642,-0.1472201442
 C,0,1.7700451092,1.8244573462,0.0500465804
 O,0,4.1249251571,-0.7978066419,-0.7388473702
 C,0,2.2181178912,-2.7750739879,1.140648675
 C,0,1.2272387183,2.6175863002,-1.1467195585
 O,0,1.5610972172,2.5705816582,1.2624034632
 C,0,-2.8276709826,-0.1946859584,-0.0416513243
 C,0,-3.1223410488,-1.2018776586,1.0800784164
 O,0,-3.56647993,-0.581309747,-1.2211047064
 C,0,-3.33302063,1.2065581434,0.3519298616
 O,0,-4.7662540853,1.1373620586,0.4292239931
 H,0,-0.5288223808,-0.084886154,1.5371421798
 H,0,-0.7392864136,1.4960467165,0.8160755026
 H,0,-1.3341837459,0.5418550706,-1.3438503161
 H,0,-0.2235578901,-1.3533204867,-1.9099803293
 H,0,-1.6949823483,-2.1004798687,-1.3509280556
 H,0,-0.1078515259,-3.4279106514,-0.2837958676
 H,0,-0.4027374793,-2.2724010194,0.9939139755
 H,0,1.9308079195,-2.4453914014,-0.9537728658
 H,0,3.8157468244,1.616694421,0.7642374463
 H,0,3.7487086495,1.8990894404,-0.9837341223
 H,0,1.8632140832,-2.4078367009,2.1116174209
 H,0,3.3027318156,-2.6308148026,1.0987154631
 H,0,2.0188556344,-3.8528060559,1.0945993116
 H,0,0.1612560961,2.8353709521,-1.0232832346
 H,0,1.763368492,3.5714510177,-1.231473348
 H,0,1.3666668771,2.0665671527,-2.0829781196
 H,0,1.9023691562,3.4694296547,1.1142573311
 H,0,-4.1901860001,-1.1831041191,1.3249524801
 H,0,-2.5680187594,-0.9695277508,1.9962669455
 H,0,-2.8698924315,-2.2199365106,0.7686006073
 H,0,-4.4792784921,-0.2798097395,-1.0505786277
 H,0,-2.9221412911,1.5229526165,1.3183419055
 H,0,-3.032203332,1.9334794154,-0.4130280284
 H,0,-5.118030229,2.0244384841,0.2530554503
 Recover connectivity data from disk.
                          Input orientation:                          
 ---------------------------------------------------------------------
 Center     Atomic      Atomic             Coordinates (Angstroms)
 Number     Number       Type             X           Y           Z
 ---------------------------------------------------------------------
      1          6           0        1.833271   -0.573912   -0.015707
      2          6           0        1.035902    0.493674    0.223982
      3          6           0       -0.420528    0.473233    0.599903
      4          6           0       -1.338112   -0.146193   -0.488693
      5          6           0       -0.830013   -1.522734   -1.010987
      6          6           0       -0.003230   -2.367107   -0.022909
      7          6           0        1.507064   -2.048469   -0.018147
      8          6           0        3.188304   -0.098587   -0.350903
      9          6           0        3.243431    1.405555   -0.147220
     10          6           0        1.770045    1.824457    0.050047
     11          8           0        4.124925   -0.797807   -0.738847
     12          6           0        2.218118   -2.775074    1.140649
     13          6           0        1.227239    2.617586   -1.146720
     14          8           0        1.561097    2.570582    1.262403
     15          6           0       -2.827671   -0.194686   -0.041651
     16          6           0       -3.122341   -1.201878    1.080078
     17          8           0       -3.566480   -0.581310   -1.221105
     18          6           0       -3.333021    1.206558    0.351930
     19          8           0       -4.766254    1.137362    0.429224
     20          1           0       -0.528822   -0.084886    1.537142
     21          1           0       -0.739286    1.496047    0.816076
     22          1           0       -1.334184    0.541855   -1.343850
     23          1           0       -0.223558   -1.353320   -1.909980
     24          1           0       -1.694982   -2.100480   -1.350928
     25          1           0       -0.107852   -3.427911   -0.283796
     26          1           0       -0.402737   -2.272401    0.993914
     27          1           0        1.930808   -2.445391   -0.953773
     28          1           0        3.815747    1.616694    0.764237
     29          1           0        3.748709    1.899089   -0.983734
     30          1           0        1.863214   -2.407837    2.111617
     31          1           0        3.302732   -2.630815    1.098715
     32          1           0        2.018856   -3.852806    1.094599
     33          1           0        0.161256    2.835371   -1.023283
     34          1           0        1.763368    3.571451   -1.231473
     35          1           0        1.366667    2.066567   -2.082978
     36          1           0        1.902369    3.469430    1.114257
     37          1           0       -4.190186   -1.183104    1.324952
     38          1           0       -2.568019   -0.969528    1.996267
     39          1           0       -2.869892   -2.219937    0.768601
     40          1           0       -4.479278   -0.279810   -1.050579
     41          1           0       -2.922141    1.522953    1.318342
     42          1           0       -3.032203    1.933479   -0.413028
     43          1           0       -5.118030    2.024438    0.253055
 ---------------------------------------------------------------------
                    Distance matrix (angstroms):
                    1          2          3          4          5
     1  C    0.000000
     2  C    1.353879   0.000000
     3  C    2.560293   1.504301   0.000000
     4  C    3.234862   2.559937   1.552640   0.000000
     5  C    2.997320   3.012091   2.597409   1.557505   0.000000
     6  C    2.566775   3.053656   2.937612   2.632741   1.540400
     7  C    1.510210   2.596750   3.233663   3.454721   2.593078
     8  C    1.474586   2.305233   3.775536   4.528763   4.314021
     9  C    2.433955   2.417127   3.853830   4.849233   5.090571
    10  C    2.400104   1.529773   2.631873   3.719455   4.369186
    11  O    2.413449   3.483824   4.906010   5.507445   5.015076
    12  C    2.516024   3.594805   4.219758   4.713018   3.935606
    13  C    3.439786   2.535042   3.219328   3.827858   4.625253
    14  O    3.405215   2.380692   2.960509   4.341960   5.257466
    15  C    4.676416   3.933395   2.579156   1.555951   2.587269
    16  C    5.114018   4.571518   3.215021   2.599805   3.119338
    17  O    5.532662   4.942245   3.784857   2.385661   2.901496
    18  C    5.476843   4.428550   3.013614   2.552693   3.946090
    19  O    6.832288   5.841359   4.399493   3.773890   4.964304
    20  H    2.868793   2.123083   1.096194   2.182365   2.941273
    21  H    3.405091   2.122880   1.092925   2.181276   3.529792
    22  H    3.611326   2.842134   2.148873   1.097597   2.151166
    23  H    2.902808   3.090538   3.110403   2.172428   1.097578
    24  H    4.069619   4.082610   3.471884   2.165651   1.094313
    25  H    3.461955   4.116411   4.012183   3.510726   2.163336
    26  H    2.983946   3.211487   2.773818   2.755687   2.182703
    27  H    2.095689   3.290299   4.057223   4.023487   2.911478
    28  H    3.055697   3.046406   4.390960   5.589264   5.881371
    29  H    3.274403   3.285284   4.682254   5.504906   5.716145
    30  H    2.808858   3.558985   3.975087   4.703737   4.217527
    31  H    2.762626   3.958043   4.873047   5.498240   4.770563
    32  H    3.466751   4.540491   4.990985   5.245477   4.240139
    33  H    3.928620   2.793604   2.924534   3.379884   4.469435
    34  H    4.320534   3.481418   4.209786   4.898140   5.720574
    35  H    3.385773   2.811666   3.595918   3.841078   4.342540
    36  H    4.198834   3.224667   3.825912   5.113012   6.074889
    37  H    6.200848   5.597831   4.180846   3.535367   4.106425
    38  H    4.855503   4.274365   2.939917   2.892331   3.517141
    39  H    5.044233   4.787016   3.644312   2.868371   2.795377
    40  H    6.403572   5.713142   4.445742   3.193822   3.855330
    41  H    5.365676   4.233573   2.806446   2.925845   4.367950
    42  H    5.487961   4.362144   3.158987   2.683413   4.141571
    43  H    7.425918   6.341527   4.959140   4.421494   5.706779
                    6          7          8          9         10
     6  C    0.000000
     7  C    1.543547   0.000000
     8  C    3.929331   2.596023   0.000000
     9  C    4.978879   3.868063   1.518871   0.000000
    10  C    4.551817   3.882444   2.422874   1.544429   0.000000
    11  O    4.474029   2.989442   1.231531   2.445783   3.611659
    12  C    2.540608   1.541545   3.213964   4.493053   4.748249
    13  C    5.255870   4.808747   3.443356   2.555983   1.534908
    14  O    5.336658   4.793575   3.517815   2.484869   1.438809
    15  C    3.563318   4.714551   6.024684   6.279347   5.022384
    16  C    3.507591   4.832619   6.564236   6.987705   5.844237
    17  O    4.161910   5.416688   6.827692   7.174660   5.990162
    18  C    4.898887   5.844534   6.687679   6.598368   5.149195
    19  O    5.930610   7.050119   8.087717   8.034878   6.583243
    20  H    2.813990   3.227912   4.169164   4.391854   3.337939
    21  H    4.021148   4.278505   4.396665   4.098556   2.644125
    22  H    3.460980   4.066934   4.674292   4.809621   3.636517
    23  H    2.153449   2.656561   3.955487   4.768514   4.232544
    24  H    2.167199   3.468733   5.371602   6.174878   5.419804
    25  H    1.097412   2.140416   4.685460   5.883208   5.587962
    26  H    1.096588   2.172960   4.407899   5.303215   4.732454
    27  H    2.147821   1.101137   2.729879   4.147685   4.389203
    28  H    5.574482   4.401769   2.139956   1.096759   2.176724
    29  H    5.762001   4.641180   2.169157   1.094823   2.233692
    30  H    2.835750   2.189037   3.626638   4.642122   4.708616
    31  H    3.500995   2.193384   2.920045   4.224707   4.826830
    32  H    2.746808   2.180772   4.189420   5.540041   5.777916
    33  H    5.300338   5.164629   4.268867   3.508798   2.182243
    34  H    6.312525   5.755116   4.034232   2.838538   2.166639
    35  H    5.077201   4.606166   3.317581   2.776030   2.184291
    36  H    6.244166   5.646752   4.065841   2.765746   1.963667
    37  H    4.555129   5.917045   7.643741   8.007940   6.796703
    38  H    3.550837   4.672074   6.277180   6.633890   5.514791
    39  H    2.977567   4.450406   6.515762   7.166285   6.196972
    40  H    5.044594   6.326955   7.701572   7.955926   6.685309
    41  H    5.044954   5.844580   6.538601   6.338449   4.869917
    42  H    5.274649   6.051181   6.544300   6.303407   4.825755
    43  H    6.747074   7.781645   8.594602   8.393883   6.893967
                   11         12         13         14         15
    11  O    0.000000
    12  C    3.328364   0.000000
    13  C    4.497539   5.940933   0.000000
    14  O    4.682335   5.387257   2.432600   0.000000
    15  C    7.013446   5.789320   5.056910   5.348696   0.000000
    16  C    7.482956   5.567685   6.202079   6.016584   1.536080
    17  O    7.709550   6.622088   5.763524   6.511089   1.444447
    18  C    7.799245   6.876817   5.003291   5.161580   1.540704
    19  O    9.174003   8.037085   6.371548   6.540924   2.398787
    20  H    5.229316   3.865229   4.194070   3.390392   2.790941
    21  H    5.598223   5.205195   2.996270   2.577906   2.820571
    22  H    5.653547   5.458351   3.302788   4.392146   2.113934
    23  H    4.537560   4.158065   4.295984   5.352198   3.408004
    24  H    5.995242   4.687791   5.553488   6.265012   2.574731
    25  H    5.004090   2.804527   6.251011   6.415453   4.231996
    26  H    5.067210   2.672657   5.581318   5.232897   3.357022
    27  H    2.752250   2.139589   5.115269   5.496190   5.342355
    28  H    2.860886   4.688468   3.369557   2.498302   6.932933
    29  H    2.734000   5.357566   2.626902   3.206506   6.965643
    30  H    3.979030   1.097087   6.022964   5.059357   5.615960
    31  H    2.722601   1.094969   6.074155   5.487678   6.694550
    32  H    4.138850   1.096965   6.893196   6.441864   6.177518
    33  H    5.384381   6.355342   1.094982   2.693331   4.367898
    34  H    4.990996   6.790592   1.097486   2.694824   6.056163
    35  H    4.197537   5.878625   1.095282   3.388718   5.183893
    36  H    5.155876   6.252537   2.508676   0.972801   6.093861
    37  H    8.576060   6.605656   7.064199   6.868139   2.168184
    38  H    7.232277   5.186442   6.095058   5.488217   2.195657
    39  H    7.295363   5.131710   6.622429   6.544202   2.181727
    40  H    8.625417   7.475489   6.400663   7.068292   1.937263
    41  H    7.699292   6.702751   4.948950   4.604355   2.192895
    42  H    7.667501   7.221514   4.375974   4.930657   2.169987
    43  H    9.714997   8.811482   6.524847   6.777005   3.202672
                   16         17         18         19         20
    16  C    0.000000
    17  O    2.424419   0.000000
    18  C    2.524906   2.392783   0.000000
    19  O    2.932252   2.667747   1.436983   0.000000
    20  H    2.860580   4.133004   3.306975   4.547219   0.000000
    21  H    3.609355   4.056912   2.650791   4.061376   1.750309
    22  H    3.480451   2.501942   2.704228   3.908648   3.056392
    23  H    4.167293   3.499383   4.619305   5.684317   3.685752
    24  H    2.958823   2.413967   4.064406   4.804713   3.709919
    25  H    3.987797   4.576439   5.681916   6.561313   3.829993
    26  H    2.923985   4.216084   4.593676   5.566474   2.257480
    27  H    5.587235   5.810890   6.538309   7.720067   4.222135
    28  H    7.495410   7.954249   7.172384   8.601903   4.729486
    29  H    7.815794   7.727917   7.239785   8.664945   5.346798
    30  H    5.232033   6.627580   6.569719   7.703813   3.383483
    31  H    6.582079   7.534461   7.701710   8.930616   4.621123
    32  H    5.784422   6.874674   7.402115   8.448800   4.569872
    33  H    5.612978   5.060519   4.093191   5.410487   3.944602
    34  H    7.210971   6.756687   5.837214   7.163705   5.127199
    35  H    6.390528   5.664805   5.362411   6.692332   4.618106
    36  H    6.860757   7.195187   5.754219   7.097770   4.326972
    37  H    1.095723   2.689530   2.718822   2.553184   3.828406
    38  H    1.095747   3.391035   2.832741   3.424448   2.269737
    39  H    1.094163   2.670067   3.482667   3.870764   3.260323
    40  H    2.689087   0.976311   2.343123   2.068948   4.726563
    41  H    2.742544   3.360339   1.096759   2.083258   2.891538
    42  H    3.473896   2.694922   1.097299   2.085695   3.760835
    43  H    3.882764   3.371999   1.965951   0.970405   5.211426
                   21         22         23         24         25
    21  H    0.000000
    22  H    2.435090   0.000000
    23  H    3.976965   2.268410   0.000000
    24  H    4.306305   2.666863   1.742377   0.000000
    25  H    5.084662   4.287965   2.638520   2.328052   0.000000
    26  H    3.787623   3.775284   3.051134   2.682860   1.747771
    27  H    5.079045   4.442519   2.597738   3.663748   2.360158
    28  H    4.556926   5.667548   5.682289   6.975632   6.476190
    29  H    4.852201   5.273288   5.216800   6.764995   6.613615
    30  H    4.867417   5.555564   4.651867   4.974379   3.265525
    31  H    5.783492   6.126414   4.808218   5.590989   3.765472
    32  H    6.024546   6.041685   4.505923   4.779523   2.569707
    33  H    2.447040   2.756686   4.298773   5.283521   6.312524
    34  H    3.842270   4.334272   5.353655   6.644190   7.306889
    35  H    3.628367   3.188362   3.775497   5.222439   5.966619
    36  H    3.310815   5.008818   6.076553   7.074035   7.319074
    37  H    4.398353   4.272557   5.121318   3.771996   4.928761
    38  H    3.288795   3.868205   4.571932   3.639363   4.158696
    39  H    4.283721   3.801098   3.863794   2.426332   3.193057
    40  H    4.541542   3.263857   4.472377   3.340263   5.441311
    41  H    2.240056   3.251373   5.096799   4.664781   5.915921
    42  H    2.638088   2.384600   4.575195   4.352085   6.108440
    43  H    4.446300   4.366424   6.328020   5.595085   7.424164
                   26         27         28         29         30
    26  H    0.000000
    27  H    3.044478   0.000000
    28  H    5.742249   4.796363   0.000000
    29  H    6.208617   4.709583   1.771905   0.000000
    30  H    2.530245   3.066365   4.671688   5.629023   0.000000
    31  H    3.724238   2.475735   4.291433   5.005549   1.774232
    32  H    2.893429   2.486845   5.766575   6.355798   1.773834
    33  H    5.520553   5.569793   4.246846   3.707830   6.341568
    34  H    6.617777   6.025574   3.466438   2.607632   6.851139
    35  H    5.605774   4.685203   3.782461   2.628785   6.153168
    36  H    6.188426   6.265993   2.686290   3.205699   5.961419
    37  H    3.954860   6.652257   8.499896   8.823605   6.225951
    38  H    2.718572   5.578562   6.997064   7.550524   4.660243
    39  H    2.477977   5.105304   7.708277   7.990177   4.923545
    40  H    4.976802   6.766707   8.700444   8.511865   7.399675
    41  H    4.566986   6.667936   6.761284   7.066914   6.243398
    42  H    5.155871   6.640662   6.955626   6.804973   7.013271
    43  H    6.422280   8.433382   8.957675   8.953459   8.475676
                   31         32         33         34         35
    31  H    0.000000
    32  H    1.772461   0.000000
    33  H    6.652138   7.257259   0.000000
    34  H    6.802023   7.784310   1.775365   0.000000
    35  H    5.994741   6.749913   1.779614   1.774009   0.000000
    36  H    6.258933   7.323189   2.828884   2.352059   3.532324
    37  H    7.634846   6.762586   6.371609   8.036536   7.283747
    38  H    6.166943   5.492332   5.571703   7.056891   6.429608
    39  H    6.195086   5.164532   6.160750   7.681639   6.667387
    40  H    8.408708   7.719705   5.589245   7.337273   6.383292
    41  H    7.486726   7.304950   4.088152   5.714185   5.500761
    42  H    7.952959   7.827339   3.374019   5.133256   4.707070
    43  H    9.658973   9.283606   5.491586   7.207685   6.892759
                   36         37         38         39         40
    36  H    0.000000
    37  H    7.668748   0.000000
    38  H    6.361340   1.768532   0.000000
    39  H    7.433898   1.768537   1.778149   0.000000
    40  H    7.711598   2.557863   3.662225   3.108638   0.000000
    41  H    5.206373   2.988432   2.607191   3.783406   3.359526
    42  H    5.389040   3.751612   3.801003   4.321279   2.720137
    43  H    7.219119   3.506877   4.301765   4.830593   2.723422
                   41         42         43
    41  H    0.000000
    42  H    1.782775   0.000000
    43  H    2.491636   2.191487   0.000000
 Stoichiometry    C15H24O4
 Framework group  C1[X(C15H24O4)]
 Deg. of freedom   123
 Full point group                 C1      NOp   1
 Largest Abelian subgroup         C1      NOp   1
 Largest concise Abelian subgroup C1      NOp   1
                         Standard orientation:                         
 ---------------------------------------------------------------------
 Center     Atomic      Atomic             Coordinates (Angstroms)
 Number     Number       Type             X           Y           Z
 ---------------------------------------------------------------------
      1          6           0       -1.869400    0.552255   -0.007143
      2          6           0       -1.059844   -0.503823    0.242468
      3          6           0        0.402651   -0.464308    0.592423
      4          6           0        1.296546    0.137120   -0.525578
      5          6           0        0.768964    1.497812   -1.069633
      6          6           0       -0.047118    2.358171   -0.086461
      7          6           0       -1.554614    2.028722   -0.048272
      8          6           0       -3.226322    0.059639   -0.307971
      9          6           0       -3.266379   -1.439897   -0.069737
     10          6           0       -1.786638   -1.843501    0.111176
     11          8           0       -4.174834    0.743101   -0.695106
     12          6           0       -2.251140    2.776033    1.106170
     13          6           0       -1.258474   -2.659399   -1.076803
     14          8           0       -1.551095   -2.560595    1.336111
     15          6           0        2.793176    0.206523   -0.105736
     16          6           0        3.099402    1.240838    0.987864
     17          8           0        3.508548    0.571865   -1.306233
     18          6           0        3.315980   -1.181783    0.310259
     19          8           0        4.749760   -1.100420    0.361019
     20          1           0        0.522802    0.115548    1.514905
     21          1           0        0.732934   -1.479645    0.825856
     22          1           0        1.283157   -0.570019   -1.364920
     23          1           0        0.148417    1.303783   -1.953913
     24          1           0        1.623482    2.074046   -1.437431
     25          1           0        0.044842    3.413566   -0.372813
     26          1           0        0.370578    2.289299    0.925118
     27          1           0       -1.997463    2.401377   -0.985030
     28          1           0       -3.821256   -1.634626    0.856045
     29          1           0       -3.782201   -1.955812   -0.886068
     30          1           0       -1.876738    2.433348    2.078791
     31          1           0       -3.335176    2.622964    1.086367
     32          1           0       -2.060982    3.853878    1.032543
     33          1           0       -0.188880   -2.866574   -0.967100
     34          1           0       -1.788646   -3.618813   -1.130834
     35          1           0       -1.418251   -2.130632   -2.022593
     36          1           0       -1.887959   -3.465015    1.214089
     37          1           0        4.171423    1.235366    1.214468
     38          1           0        2.562759    1.025142    1.918537
     39          1           0        2.833811    2.249758    0.658115
     40          1           0        4.426439    0.280943   -1.144918
     41          1           0        2.924266   -1.479323    1.290519
     42          1           0        3.007608   -1.927918   -0.432880
     43          1           0        5.105246   -1.988651    0.198656
 ---------------------------------------------------------------------
 Rotational constants (GHZ):      0.5878836      0.2488806      0.1978370
 Standard basis: 6-311+G(d,p) (5D, 7F)
 There are   581 symmetry adapted cartesian basis functions of A   symmetry.
 There are   562 symmetry adapted basis functions of A   symmetry.
   562 basis functions,   876 primitive gaussians,   581 cartesian basis functions
    73 alpha electrons       73 beta electrons
       nuclear repulsion energy      1594.8951019463 Hartrees.
 NAtoms=   43 NActive=   43 NUniq=   43 SFac= 1.00D+00 NAtFMM=   60 NAOKFM=F Big=F
 Integral buffers will be    131072 words long.
 Raffenetti 2 integral format.
 Two-electron integral symmetry is turned on.
 Using the following non-standard input for PCM:
 --- end of non-standard input.
 ------------------------------------------------------------------------------
 Polarizable Continuum Model (PCM)
 =================================
 Model                : PCM (using non-symmetric T matrix).
 Atomic radii         : SMD-Coulomb.
 Polarization charges : Total charges.
 Charge compensation  : None.
 Solution method      : On-the-fly selection.
 Cavity type          : VdW (van der Waals Surface) (Alpha=1.000).
 Cavity algorithm     : GePol (No added spheres)
                        Default sphere list used, NSphG=   43.
                        Lebedev-Laikov grids with approx.  5.0 points / Ang**2.
                        Smoothing algorithm: Karplus/York (Gamma=1.0000).
                        Polarization charges: spherical gaussians, with
                                              point-specific exponents (IZeta= 3).
                        Self-potential: point-specific (ISelfS= 7).
                        Self-field    : sphere-specific E.n sum rule (ISelfD= 2).
 Solvent              : Methanol, Eps=  32.613000 Eps(inf)=   1.765709
 ------------------------------------------------------------------------------
 ------------------------------------------------------------------------------
 Atomic radii for non-electrostatic terms: SMD-CDS.
 ------------------------------------------------------------------------------
 Nuclear repulsion after PCM non-electrostatic terms =     1594.8963638497 Hartrees.
 One-electron integrals computed using PRISM.
 NBasis=   562 RedAO= T EigKep=  1.51D-06  NBF=   562
 NBsUse=   560 1.00D-06 EigRej=  7.27D-07 NBFU=   560
 Initial guess from the checkpoint file:  "DY-202A-7R_54.chk"
 B after Tr=     0.000000    0.000000    0.000000
         Rot=    1.000000    0.000000    0.000000    0.000000 Ang=   0.00 deg.
 Requested convergence on RMS density matrix=1.00D-08 within 128 cycles.
 Requested convergence on MAX density matrix=1.00D-06.
 Requested convergence on             energy=1.00D-06.
 No special actions if energy rises.
 Inv3:  Mode=1 IEnd=    21659907.
 Iteration    1 A*A^-1 deviation from unit magnitude is 6.00D-15 for   2665.
 Iteration    1 A*A^-1 deviation from orthogonality  is 3.82D-15 for   2657   1917.
 Iteration    1 A^-1*A deviation from unit magnitude is 6.44D-15 for   2665.
 Iteration    1 A^-1*A deviation from orthogonality  is 3.70D-10 for   2670   1775.
 Iteration    2 A*A^-1 deviation from unit magnitude is 3.33D-15 for    878.
 Iteration    2 A*A^-1 deviation from orthogonality  is 3.97D-15 for   1566    496.
 Iteration    2 A^-1*A deviation from unit magnitude is 9.99D-16 for    173.
 Iteration    2 A^-1*A deviation from orthogonality  is 5.52D-16 for   2683     19.
 Error on total polarization charges =  0.07039
 SCF Done:  E(RmPW1PW91) =  -887.014566368     A.U. after   13 cycles
            NFock= 13  Conv=0.35D-08     -V/T= 2.0048
 SMD-CDS (non-electrostatic) energy       (kcal/mol) =       0.79
 (included in total energy above)
 DoSCS=F DFT=T ScalE2(SS,OS)=  1.000000  1.000000
 Range of M.O.s used for correlation:     1   560
 NBasis=   562 NAE=    73 NBE=    73 NFC=     0 NFV=     0
 NROrb=    560 NOA=    73 NOB=    73 NVA=   487 NVB=   487

 **** Warning!!: The largest alpha MO coefficient is  0.10290282D+03

 NEqPCM:  Using equilibrium solvation (IEInf=0, Eps=  32.6130, EpsInf=   1.7657)
          Differentiating once with respect to magnetic field using GIAOs.
          Electric field/nuclear overlap derivatives assumed to be zero.
 FoFJK:  IHMeth= 1 ICntrl=    6127 DoSepK=F KAlg= 0 I1Cent=   0 FoldK=F
 IRaf=         1 NMat=   1 IRICut=       1 DoRegI=T DoRafI=F ISym2E= 0.
          There are     3 degrees of freedom in the 1st order CPHF.  IDoFFX=0 NUNeed=     3.
      3 vectors produced by pass  0 Test12= 1.19D-12 3.33D-08 XBig12= 2.61D+02 2.94D+00.
 AX will form     3 AO Fock derivatives at one time.
      3 vectors produced by pass  1 Test12= 1.19D-12 3.33D-08 XBig12= 7.19D-01 2.08D-01.
      3 vectors produced by pass  2 Test12= 1.19D-12 3.33D-08 XBig12= 4.70D-03 3.22D-02.
      3 vectors produced by pass  3 Test12= 1.19D-12 3.33D-08 XBig12= 3.40D-05 1.36D-03.
      3 vectors produced by pass  4 Test12= 1.19D-12 3.33D-08 XBig12= 1.73D-07 1.13D-04.
      3 vectors produced by pass  5 Test12= 1.19D-12 3.33D-08 XBig12= 7.10D-10 4.53D-06.
      3 vectors produced by pass  6 Test12= 1.19D-12 3.33D-08 XBig12= 2.30D-12 4.25D-07.
 InvSVY:  IOpt=1 It=  1 EMax= 3.33D-16
 Solved reduced A of dimension    21 with     3 vectors.
 Calculating GIAO nuclear magnetic shielding tensors.
 SCF GIAO Magnetic shielding tensor (ppm):
      1  C    Isotropic =    36.3423   Anisotropy =   142.1749
   XX=   -19.5645   YX=   -34.0329   ZX=   -37.3363
   XY=   -30.3605   YY=     5.6860   ZY=     2.8263
   XZ=   -31.4494   YZ=    -4.2680   ZZ=   122.9054
   Eigenvalues:   -46.5654    24.4668   131.1256
      2  C    Isotropic =    -2.0219   Anisotropy =   193.7308
   XX=   -65.3812   YX=   -39.7769   ZX=   -41.2721
   XY=   -38.3874   YY=   -53.6642   ZY=    -6.4321
   XZ=   -61.9613   YZ=     0.1837   ZZ=   112.9796
   Eigenvalues:  -107.1481   -26.0497   127.1320
      3  C    Isotropic =   161.2819   Anisotropy =    19.8335
   XX=   173.0303   YX=     0.2277   ZX=    -1.9619
   XY=     3.2352   YY=   144.6803   ZY=    -4.8916
   XZ=    -3.9630   YZ=    -4.5329   ZZ=   166.1351
   Eigenvalues:   143.6502   165.6913   174.5043
      4  C    Isotropic =   139.1573   Anisotropy =    28.9684
   XX=   158.1200   YX=    -4.0999   ZX=    -0.3603
   XY=    -1.5526   YY=   129.7613   ZY=    -3.1158
   XZ=    -3.0091   YZ=    -2.0836   ZZ=   129.5904
   Eigenvalues:   126.7518   132.2504   158.4695
      5  C    Isotropic =   161.6997   Anisotropy =    21.4226
   XX=   161.1319   YX=   -12.6658   ZX=    -2.3520
   XY=   -10.9918   YY=   165.0298   ZY=     2.9177
   XZ=    -4.2140   YZ=     1.8426   ZZ=   158.9375
   Eigenvalues:   150.9660   158.1517   175.9815
      6  C    Isotropic =   156.9167   Anisotropy =    28.7832
   XX=   173.6462   YX=    -7.0990   ZX=   -11.3830
   XY=    -0.3204   YY=   149.3957   ZY=     7.1217
   XZ=    -0.7850   YZ=     8.0964   ZZ=   147.7081
   Eigenvalues:   140.7544   153.8902   176.1054
      7  C    Isotropic =   150.9134   Anisotropy =    18.4010
   XX=   155.3120   YX=    -0.7159   ZX=    -8.2484
   XY=     4.6094   YY=   147.3812   ZY=     2.1606
   XZ=   -11.1077   YZ=    11.3104   ZZ=   150.0470
   Eigenvalues:   137.9794   151.5800   163.1807
      8  C    Isotropic =   -32.1197   Anisotropy =   157.7781
   XX=   -76.0306   YX=   -11.0595   ZX=   -44.2803
   XY=   -19.2128   YY=   -79.1709   ZY=    21.7660
   XZ=   -33.7984   YZ=    19.4189   ZZ=    58.8425
   Eigenvalues:   -94.0555   -75.3693    73.0657
      9  C    Isotropic =   130.7000   Anisotropy =    32.2435
   XX=   138.2297   YX=   -16.0345   ZX=    -6.3682
   XY=   -12.1083   YY=   138.0160   ZY=    -0.3310
   XZ=     2.3371   YZ=    -4.2706   ZZ=   115.8543
   Eigenvalues:   114.8413   125.0630   152.1957
     10  C    Isotropic =   105.2617   Anisotropy =    38.3044
   XX=    99.4266   YX=     1.8210   ZX=    -1.9261
   XY=     1.6044   YY=   102.8377   ZY=   -19.7072
   XZ=     3.7907   YZ=   -24.2438   ZZ=   113.5207
   Eigenvalues:    85.3021    99.6850   130.7979
     11  O    Isotropic =  -168.3565   Anisotropy =   800.6182
   XX=  -465.5358   YX=   133.3954   ZX=  -265.7023
   XY=    88.1556   YY=  -316.7251   ZY=   141.5398
   XZ=  -209.7343   YZ=   153.9903   ZZ=   277.1914
   Eigenvalues:  -612.3546  -258.1038   365.3890
     12  C    Isotropic =   167.2576   Anisotropy =    34.9780
   XX=   164.8158   YX=    -7.0924   ZX=   -11.2804
   XY=    -9.4168   YY=   165.3111   ZY=    10.6780
   XZ=   -14.5934   YZ=    14.5718   ZZ=   171.6458
   Eigenvalues:   154.3434   156.8531   190.5762
     13  C    Isotropic =   160.7118   Anisotropy =    39.4584
   XX=   146.4755   YX=    -8.8278   ZX=    -9.8265
   XY=   -10.7743   YY=   157.9653   ZY=    14.6224
   XZ=    -6.7219   YZ=     9.9217   ZZ=   177.6947
   Eigenvalues:   140.8172   154.3009   187.0175
     14  O    Isotropic =   245.1571   Anisotropy =    62.4462
   XX=   222.6470   YX=    10.9690   ZX=   -17.2436
   XY=     1.3835   YY=   242.1997   ZY=   -23.7333
   XZ=    -5.2593   YZ=   -24.0696   ZZ=   270.6248
   Eigenvalues:   220.0749   228.6086   286.7879
     15  C    Isotropic =   108.2025   Anisotropy =    40.3551
   XX=   110.8434   YX=     8.6865   ZX=   -20.7965
   XY=     7.2395   YY=    94.4238   ZY=    -6.8667
   XZ=   -13.3380   YZ=    -5.8579   ZZ=   119.3402
   Eigenvalues:    91.1770    98.3245   135.1059
     16  C    Isotropic =   169.9859   Anisotropy =    30.0749
   XX=   153.4902   YX=     6.8816   ZX=    -1.0446
   XY=     0.7796   YY=   173.3829   ZY=    13.1146
   XZ=    -4.9107   YZ=     8.3925   ZZ=   183.0847
   Eigenvalues:   151.8806   168.0413   190.0359
     17  O    Isotropic =   263.2068   Anisotropy =    82.9386
   XX=   257.9528   YX=    -0.3218   ZX=   -10.9049
   XY=    -7.7712   YY=   230.7364   ZY=    40.1441
   XZ=   -32.3845   YZ=    15.6166   ZZ=   300.9312
   Eigenvalues:   220.6684   250.4528   318.4992
     18  C    Isotropic =   115.0228   Anisotropy =    44.3835
   XX=   142.7145   YX=    -8.0261   ZX=    10.9040
   XY=     0.5557   YY=   106.4158   ZY=    -3.9662
   XZ=     5.2955   YZ=    -5.8451   ZZ=    95.9381
   Eigenvalues:    93.1886   107.2680   144.6118
     19  O    Isotropic =   317.9557   Anisotropy =    76.8084
   XX=   315.0905   YX=   -19.5861   ZX=    -0.2924
   XY=   -30.4481   YY=   357.3860   ZY=     7.2941
   XZ=    14.7468   YZ=     7.7370   ZZ=   281.3905
   Eigenvalues:   277.5864   307.1194   369.1613
     20  H    Isotropic =    28.9896   Anisotropy =     4.0536
   XX=    29.0255   YX=     0.4718   ZX=     0.0174
   XY=     0.5980   YY=    27.1384   ZY=     0.6582
   XZ=     1.1571   YZ=     2.7772   ZZ=    30.8050
   Eigenvalues:    26.4276    28.8493    31.6920
     21  H    Isotropic =    29.3335   Anisotropy =     7.6699
   XX=    32.3993   YX=     1.0582   ZX=    -0.0499
   XY=     2.4865   YY=    31.9295   ZY=    -2.7641
   XZ=     0.3573   YZ=    -4.0080   ZZ=    23.6718
   Eigenvalues:    22.4045    31.1493    34.4468
     22  H    Isotropic =    29.6557   Anisotropy =     4.5971
   XX=    29.3138   YX=    -0.0248   ZX=     0.6900
   XY=     0.6567   YY=    30.8286   ZY=     2.6927
   XZ=    -0.9071   YZ=     2.7124   ZZ=    28.8248
   Eigenvalues:    26.9140    29.3327    32.7205
     23  H    Isotropic =    30.3152   Anisotropy =     7.0744
   XX=    29.2445   YX=    -1.5244   ZX=     2.5504
   XY=    -1.3530   YY=    27.6661   ZY=     0.1673
   XZ=     2.0506   YZ=    -0.5389   ZZ=    34.0350
   Eigenvalues:    26.6476    29.2666    35.0314
     24  H    Isotropic =    29.5574   Anisotropy =     7.0825
   XX=    32.3131   YX=    -0.7248   ZX=    -3.0097
   XY=    -0.2254   YY=    29.5614   ZY=    -3.0400
   XZ=    -3.7017   YZ=    -4.2638   ZZ=    26.7976
   Eigenvalues:    23.2333    31.1598    34.2791
     25  H    Isotropic =    30.0205   Anisotropy =     8.8956
   XX=    29.5775   YX=     0.3146   ZX=    -1.6425
   XY=     0.3315   YY=    35.7930   ZY=    -1.2106
   XZ=    -2.4060   YZ=    -1.0352   ZZ=    24.6909
   Eigenvalues:    23.8856    30.2250    35.9509
     26  H    Isotropic =    29.9046   Anisotropy =     5.0102
   XX=    31.9154   YX=    -2.5015   ZX=     1.8990
   XY=    -2.1270   YY=    28.4600   ZY=     2.6435
   XZ=     1.7631   YZ=     1.6852   ZZ=    29.3384
   Eigenvalues:    25.3622    31.1069    33.2448
     27  H    Isotropic =    29.1955   Anisotropy =     7.0551
   XX=    30.2392   YX=    -0.5934   ZX=     2.8093
   XY=    -2.0192   YY=    27.2162   ZY=    -1.6711
   XZ=     2.5242   YZ=    -3.1607   ZZ=    30.1312
   Eigenvalues:    25.8416    27.8460    33.8990
     28  H    Isotropic =    29.0518   Anisotropy =     6.6887
   XX=    31.9344   YX=     0.2797   ZX=    -2.6982
   XY=     0.0470   YY=    27.1327   ZY=    -0.6010
   XZ=    -2.8675   YZ=    -2.4261   ZZ=    28.0883
   Eigenvalues:    25.5537    28.0908    33.5109
     29  H    Isotropic =    29.0544   Anisotropy =     5.5790
   XX=    31.4463   YX=    -0.4973   ZX=     2.0292
   XY=     0.3899   YY=    28.1452   ZY=     1.9088
   XZ=     2.7648   YZ=     2.3053   ZZ=    27.5715
   Eigenvalues:    25.1485    29.2408    32.7737
     30  H    Isotropic =    31.0030   Anisotropy =     6.9301
   XX=    28.8650   YX=    -1.8051   ZX=    -0.8940
   XY=    -1.3459   YY=    28.5790   ZY=     0.4820
   XZ=     0.6704   YZ=     0.6903   ZZ=    35.5652
   Eigenvalues:    27.1247    30.2613    35.6231
     31  H    Isotropic =    30.4433   Anisotropy =     9.5233
   XX=    36.1370   YX=    -0.9770   ZX=    -0.9688
   XY=    -1.2287   YY=    28.0044   ZY=     1.9181
   XZ=    -2.6407   YZ=     3.3393   ZZ=    27.1884
   Eigenvalues:    24.8956    29.6421    36.7922
     32  H    Isotropic =    30.7515   Anisotropy =    10.2536
   XX=    28.3149   YX=    -2.0698   ZX=    -1.5347
   XY=    -1.2109   YY=    36.7660   ZY=     1.3908
   XZ=    -0.9562   YZ=     2.8336   ZZ=    27.1736
   Eigenvalues:    26.2779    28.3894    37.5872
     33  H    Isotropic =    30.0555   Anisotropy =     5.9488
   XX=    33.7823   YX=    -0.0472   ZX=     0.1280
   XY=    -1.0146   YY=    29.8044   ZY=     2.0120
   XZ=    -1.4465   YZ=     3.3284   ZZ=    26.5799
   Eigenvalues:    25.0616    31.0835    34.0214
     34  H    Isotropic =    30.1219   Anisotropy =     9.3119
   XX=    28.4853   YX=     1.9004   ZX=     0.3046
   XY=     2.8382   YY=    34.2265   ZY=     2.5852
   XZ=     0.4742   YZ=     4.1115   ZZ=    27.6539
   Eigenvalues:    26.0790    27.9569    36.3298
     35  H    Isotropic =    30.6305   Anisotropy =     8.1325
   XX=    27.4844   YX=     0.3890   ZX=     0.2822
   XY=     0.4086   YY=    28.3813   ZY=    -0.1007
   XZ=     0.5958   YZ=     0.4063   ZZ=    36.0258
   Eigenvalues:    27.3180    28.5213    36.0522
     36  H    Isotropic =    29.4077   Anisotropy =    17.2601
   XX=    23.9251   YX=     5.2857   ZX=     0.6459
   XY=     5.0263   YY=    38.6729   ZY=    -2.6308
   XZ=     0.2102   YZ=    -4.0604   ZZ=    25.6252
   Eigenvalues:    21.7148    25.5938    40.9145
     37  H    Isotropic =    30.3098   Anisotropy =     8.2220
   XX=    33.9104   YX=     0.3172   ZX=     3.1014
   XY=     0.6775   YY=    29.0849   ZY=     2.4945
   XZ=     3.6473   YZ=     2.6063   ZZ=    27.9342
   Eigenvalues:    25.1903    29.9480    35.7912
     38  H    Isotropic =    30.5450   Anisotropy =     8.0021
   XX=    29.7995   YX=     0.6468   ZX=    -1.0010
   XY=     0.4257   YY=    26.4653   ZY=     1.7470
   XZ=    -1.8407   YZ=     1.0823   ZZ=    35.3702
   Eigenvalues:    26.0875    29.6677    35.8797
     39  H    Isotropic =    30.5931   Anisotropy =     6.5583
   XX=    30.0292   YX=    -0.0879   ZX=     2.0200
   XY=    -0.7507   YY=    34.9085   ZY=     0.1020
   XZ=     1.9016   YZ=     1.0218   ZZ=    26.8418
   Eigenvalues:    25.8565    30.9576    34.9654
     40  H    Isotropic =    27.9842   Anisotropy =    17.6274
   XX=    38.4882   YX=    -4.8177   ZX=    -1.1408
   XY=    -4.5483   YY=    22.0441   ZY=    -5.1202
   XZ=    -1.8734   YZ=    -3.6117   ZZ=    23.4205
   Eigenvalues:    17.3219    26.8949    39.7358
     41  H    Isotropic =    27.8084   Anisotropy =     5.5231
   XX=    31.3781   YX=    -0.2897   ZX=    -1.4793
   XY=    -0.5764   YY=    26.2053   ZY=    -3.3734
   XZ=    -0.0982   YZ=    -3.9668   ZZ=    25.8417
   Eigenvalues:    22.2658    29.6689    31.4904
     42  H    Isotropic =    28.1795   Anisotropy =     6.5265
   XX=    32.0892   YX=     0.5848   ZX=     2.2672
   XY=     0.0080   YY=    29.5729   ZY=     1.9077
   XZ=     0.9403   YZ=     2.4359   ZZ=    22.8765
   Eigenvalues:    22.0225    29.9856    32.5305
     43  H    Isotropic =    29.6528   Anisotropy =    22.4694
   XX=    30.7034   YX=    -9.1566   ZX=    -0.7459
   XY=    -8.4807   YY=    38.5331   ZY=     2.8466
   XZ=    -1.6240   YZ=     2.8088   ZZ=    19.7217
   Eigenvalues:    19.3042    25.0217    44.6324
 End of Minotr F.D. properties file   721 does not exist.
 End of Minotr F.D. properties file   722 does not exist.
 End of Minotr F.D. properties file   788 does not exist.

 **********************************************************************

            Population analysis using the SCF density.

 **********************************************************************

 Orbital symmetries:
       Occupied  (A) (A) (A) (A) (A) (A) (A) (A) (A) (A) (A) (A)
                 (A) (A) (A) (A) (A) (A) (A) (A) (A) (A) (A) (A)
                 (A) (A) (A) (A) (A) (A) (A) (A) (A) (A) (A) (A)
                 (A) (A) (A) (A) (A) (A) (A) (A) (A) (A) (A) (A)
                 (A) (A) (A) (A) (A) (A) (A) (A) (A) (A) (A) (A)
                 (A) (A) (A) (A) (A) (A) (A) (A) (A) (A) (A) (A)
                 (A)
       Virtual   (A) (A) (A) (A) (A) (A) (A) (A) (A) (A) (A) (A)
                 (A) (A) (A) (A) (A) (A) (A) (A) (A) (A) (A) (A)
                 (A) (A) (A) (A) (A) (A) (A) (A) (A) (A) (A) (A)
                 (A) (A) (A) (A) (A) (A) (A) (A) (A) (A) (A) (A)
                 (A) (A) (A) (A) (A) (A) (A) (A) (A) (A) (A) (A)
                 (A) (A) (A) (A) (A) (A) (A) (A) (A) (A) (A) (A)
                 (A) (A) (A) (A) (A) (A) (A) (A) (A) (A) (A) (A)
                 (A) (A) (A) (A) (A) (A) (A) (A) (A) (A) (A) (A)
                 (A) (A) (A) (A) (A) (A) (A) (A) (A) (A) (A) (A)
                 (A) (A) (A) (A) (A) (A) (A) (A) (A) (A) (A) (A)
                 (A) (A) (A) (A) (A) (A) (A) (A) (A) (A) (A) (A)
                 (A) (A) (A) (A) (A) (A) (A) (A) (A) (A) (A) (A)
                 (A) (A) (A) (A) (A) (A) (A) (A) (A) (A) (A) (A)
                 (A) (A) (A) (A) (A) (A) (A) (A) (A) (A) (A) (A)
                 (A) (A) (A) (A) (A) (A) (A) (A) (A) (A) (A) (A)
                 (A) (A) (A) (A) (A) (A) (A) (A) (A) (A) (A) (A)
                 (A) (A) (A) (A) (A) (A) (A) (A) (A) (A) (A) (A)
                 (A) (A) (A) (A) (A) (A) (A) (A) (A) (A) (A) (A)
                 (A) (A) (A) (A) (A) (A) (A) (A) (A) (A) (A) (A)
                 (A) (A) (A) (A) (A) (A) (A) (A) (A) (A) (A) (A)
                 (A) (A) (A) (A) (A) (A) (A) (A) (A) (A) (A) (A)
                 (A) (A) (A) (A) (A) (A) (A) (A) (A) (A) (A) (A)
                 (A) (A) (A) (A) (A) (A) (A) (A) (A) (A) (A) (A)
                 (A) (A) (A) (A) (A) (A) (A) (A) (A) (A) (A) (A)
                 (A) (A) (A) (A) (A) (A) (A) (A) (A) (A) (A) (A)
                 (A) (A) (A) (A) (A) (A) (A) (A) (A) (A) (A) (A)
                 (A) (A) (A) (A) (A) (A) (A) (A) (A) (A) (A) (A)
                 (A) (A) (A) (A) (A) (A) (A) (A) (A) (A) (A) (A)
                 (A) (A) (A) (A) (A) (A) (A) (A) (A) (A) (A) (A)
                 (A) (A) (A) (A) (A) (A) (A) (A) (A) (A) (A) (A)
                 (A) (A) (A) (A) (A) (A) (A) (A) (A) (A) (A) (A)
                 (A) (A) (A) (A) (A) (A) (A) (A) (A) (A) (A) (A)
                 (A) (A) (A) (A) (A) (A) (A) (A) (A) (A) (A) (A)
                 (A) (A) (A) (A) (A) (A) (A) (A) (A) (A) (A) (A)
                 (A) (A) (A) (A) (A) (A) (A) (A) (A) (A) (A) (A)
                 (A) (A) (A) (A) (A) (A) (A) (A) (A) (A) (A) (A)
                 (A) (A) (A) (A) (A) (A) (A) (A) (A) (A) (A) (A)
                 (A) (A) (A) (A) (A) (A) (A) (A) (A) (A) (A) (A)
                 (A) (A) (A) (A) (A) (A) (A) (A) (A) (A) (A) (A)
                 (A) (A) (A) (A) (A) (A) (A) (A) (A) (A) (A) (A)
                 (A) (A) (A) (A) (A) (A) (A)
 The electronic state is 1-A.
 Alpha  occ. eigenvalues --  -19.22744 -19.22507 -19.21444 -19.21134 -10.32767
 Alpha  occ. eigenvalues --  -10.30799 -10.29419 -10.27643 -10.26640 -10.24521
 Alpha  occ. eigenvalues --  -10.24247 -10.24178 -10.23640 -10.23431 -10.22378
 Alpha  occ. eigenvalues --  -10.22186 -10.22137 -10.21537 -10.21374  -1.07323
 Alpha  occ. eigenvalues --   -1.06928  -1.06047  -1.03870  -0.89135  -0.83998
 Alpha  occ. eigenvalues --   -0.81928  -0.77336  -0.76566  -0.74700  -0.71413
 Alpha  occ. eigenvalues --   -0.70097  -0.68693  -0.65623  -0.62483  -0.59849
 Alpha  occ. eigenvalues --   -0.58259  -0.55786  -0.54042  -0.53228  -0.51912
 Alpha  occ. eigenvalues --   -0.50495  -0.49179  -0.48699  -0.46671  -0.46276
 Alpha  occ. eigenvalues --   -0.45785  -0.45582  -0.45273  -0.44876  -0.43231
 Alpha  occ. eigenvalues --   -0.42371  -0.41858  -0.40600  -0.40306  -0.39652
 Alpha  occ. eigenvalues --   -0.39132  -0.38592  -0.38346  -0.37633  -0.37302
 Alpha  occ. eigenvalues --   -0.36335  -0.36178  -0.35904  -0.34457  -0.33862
 Alpha  occ. eigenvalues --   -0.32772  -0.32640  -0.31787  -0.30905  -0.29971
 Alpha  occ. eigenvalues --   -0.28928  -0.26983  -0.26652
 Alpha virt. eigenvalues --   -0.05293   0.00495   0.01452   0.01906   0.02391
 Alpha virt. eigenvalues --    0.03024   0.03535   0.04160   0.04393   0.04620
 Alpha virt. eigenvalues --    0.05037   0.05601   0.05829   0.06223   0.06689
 Alpha virt. eigenvalues --    0.06983   0.07538   0.07664   0.08447   0.08888
 Alpha virt. eigenvalues --    0.09434   0.09593   0.09894   0.10149   0.10696
 Alpha virt. eigenvalues --    0.10909   0.11579   0.12063   0.12593   0.12882
 Alpha virt. eigenvalues --    0.13263   0.13733   0.14219   0.14316   0.14545
 Alpha virt. eigenvalues --    0.14711   0.15427   0.15692   0.15968   0.16406
 Alpha virt. eigenvalues --    0.16615   0.17159   0.17538   0.17604   0.18471
 Alpha virt. eigenvalues --    0.18559   0.18910   0.19184   0.19303   0.19401
 Alpha virt. eigenvalues --    0.19555   0.19979   0.20640   0.21018   0.21189
 Alpha virt. eigenvalues --    0.21377   0.21569   0.21614   0.21892   0.22351
 Alpha virt. eigenvalues --    0.22752   0.23057   0.23465   0.23979   0.24054
 Alpha virt. eigenvalues --    0.24255   0.24645   0.24761   0.25133   0.25305
 Alpha virt. eigenvalues --    0.25791   0.25971   0.26315   0.26775   0.27241
 Alpha virt. eigenvalues --    0.27311   0.27806   0.28139   0.28236   0.28419
 Alpha virt. eigenvalues --    0.28598   0.29368   0.29954   0.30235   0.30267
 Alpha virt. eigenvalues --    0.30971   0.31093   0.31251   0.31523   0.32349
 Alpha virt. eigenvalues --    0.32757   0.33039   0.33556   0.33656   0.33902
 Alpha virt. eigenvalues --    0.34198   0.34750   0.35518   0.35758   0.36336
 Alpha virt. eigenvalues --    0.36880   0.37182   0.37493   0.37831   0.38936
 Alpha virt. eigenvalues --    0.39167   0.39226   0.40003   0.40928   0.41457
 Alpha virt. eigenvalues --    0.42269   0.42290   0.42759   0.43148   0.44512
 Alpha virt. eigenvalues --    0.45083   0.45723   0.46150   0.47183   0.47608
 Alpha virt. eigenvalues --    0.48244   0.49287   0.50082   0.50455   0.50897
 Alpha virt. eigenvalues --    0.52225   0.53226   0.53356   0.54276   0.55034
 Alpha virt. eigenvalues --    0.55433   0.56203   0.57492   0.58150   0.58619
 Alpha virt. eigenvalues --    0.59030   0.59650   0.60032   0.60154   0.61459
 Alpha virt. eigenvalues --    0.62574   0.63326   0.64089   0.64901   0.65924
 Alpha virt. eigenvalues --    0.66522   0.67141   0.67856   0.68026   0.68521
 Alpha virt. eigenvalues --    0.68818   0.69365   0.69574   0.70454   0.70540
 Alpha virt. eigenvalues --    0.70796   0.71590   0.72304   0.72545   0.73206
 Alpha virt. eigenvalues --    0.73273   0.73784   0.73968   0.74968   0.75100
 Alpha virt. eigenvalues --    0.75311   0.76101   0.76697   0.76807   0.77302
 Alpha virt. eigenvalues --    0.77964   0.79224   0.79732   0.80206   0.80729
 Alpha virt. eigenvalues --    0.81614   0.81993   0.82324   0.83018   0.83776
 Alpha virt. eigenvalues --    0.84215   0.85496   0.86912   0.87995   0.89776
 Alpha virt. eigenvalues --    0.91899   0.92643   0.93290   0.94462   0.95209
 Alpha virt. eigenvalues --    0.96063   0.98594   0.99965   1.01408   1.02790
 Alpha virt. eigenvalues --    1.04200   1.06105   1.07714   1.08143   1.09294
 Alpha virt. eigenvalues --    1.10514   1.11226   1.12606   1.14133   1.15006
 Alpha virt. eigenvalues --    1.15575   1.16894   1.17579   1.20103   1.20369
 Alpha virt. eigenvalues --    1.20997   1.21710   1.22843   1.23540   1.24167
 Alpha virt. eigenvalues --    1.25818   1.26066   1.27157   1.27861   1.29082
 Alpha virt. eigenvalues --    1.31040   1.31803   1.32533   1.33216   1.34476
 Alpha virt. eigenvalues --    1.36139   1.37347   1.38381   1.39662   1.41312
 Alpha virt. eigenvalues --    1.42164   1.43120   1.44171   1.44616   1.45494
 Alpha virt. eigenvalues --    1.47003   1.48327   1.48570   1.49026   1.49781
 Alpha virt. eigenvalues --    1.49967   1.51054   1.51780   1.53380   1.53965
 Alpha virt. eigenvalues --    1.54740   1.55634   1.55801   1.57277   1.58818
 Alpha virt. eigenvalues --    1.59177   1.59322   1.59681   1.60201   1.61410
 Alpha virt. eigenvalues --    1.61937   1.62623   1.63145   1.63770   1.64509
 Alpha virt. eigenvalues --    1.65285   1.66069   1.66429   1.67758   1.68370
 Alpha virt. eigenvalues --    1.68801   1.69344   1.69743   1.70951   1.71771
 Alpha virt. eigenvalues --    1.71783   1.73290   1.73750   1.74540   1.75036
 Alpha virt. eigenvalues --    1.75585   1.76292   1.77573   1.77931   1.79132
 Alpha virt. eigenvalues --    1.80152   1.80503   1.81578   1.82909   1.83486
 Alpha virt. eigenvalues --    1.84697   1.84962   1.85811   1.86670   1.87535
 Alpha virt. eigenvalues --    1.88905   1.89187   1.90530   1.91483   1.92409
 Alpha virt. eigenvalues --    1.93087   1.95061   1.95937   1.96141   1.96838
 Alpha virt. eigenvalues --    1.98741   1.99996   2.00641   2.02272   2.03502
 Alpha virt. eigenvalues --    2.04313   2.05794   2.07527   2.08926   2.09991
 Alpha virt. eigenvalues --    2.10508   2.11093   2.13566   2.13838   2.14282
 Alpha virt. eigenvalues --    2.15983   2.16092   2.16975   2.18834   2.19439
 Alpha virt. eigenvalues --    2.20455   2.21507   2.21860   2.23028   2.25347
 Alpha virt. eigenvalues --    2.26554   2.27043   2.28611   2.31047   2.31684
 Alpha virt. eigenvalues --    2.32330   2.34577   2.35703   2.36488   2.37715
 Alpha virt. eigenvalues --    2.38809   2.41864   2.43123   2.46238   2.46417
 Alpha virt. eigenvalues --    2.48004   2.49334   2.50375   2.51607   2.52325
 Alpha virt. eigenvalues --    2.52904   2.54329   2.54665   2.56408   2.56640
 Alpha virt. eigenvalues --    2.57968   2.58315   2.59579   2.60414   2.61507
 Alpha virt. eigenvalues --    2.62215   2.63311   2.64374   2.65250   2.66547
 Alpha virt. eigenvalues --    2.67384   2.67889   2.68499   2.69623   2.69900
 Alpha virt. eigenvalues --    2.71075   2.71643   2.72864   2.73188   2.74299
 Alpha virt. eigenvalues --    2.75664   2.76669   2.77464   2.79241   2.81257
 Alpha virt. eigenvalues --    2.82871   2.84714   2.85870   2.87177   2.88111
 Alpha virt. eigenvalues --    2.89897   2.90171   2.91541   2.93039   2.93710
 Alpha virt. eigenvalues --    2.94087   2.94449   2.95430   2.96268   2.99130
 Alpha virt. eigenvalues --    2.99707   3.03005   3.03405   3.04130   3.05962
 Alpha virt. eigenvalues --    3.07833   3.08627   3.10818   3.11151   3.13402
 Alpha virt. eigenvalues --    3.14355   3.15610   3.16083   3.17284   3.18382
 Alpha virt. eigenvalues --    3.19208   3.21212   3.22881   3.24129   3.24725
 Alpha virt. eigenvalues --    3.26813   3.29435   3.30346   3.31233   3.34685
 Alpha virt. eigenvalues --    3.35417   3.37709   3.38517   3.40671   3.43961
 Alpha virt. eigenvalues --    3.50619   3.53796   3.60293   3.61625   3.64291
 Alpha virt. eigenvalues --    3.72183   3.77404   3.80636   3.81176   3.82987
 Alpha virt. eigenvalues --    3.84077   3.84393   3.84496   3.85362   3.86705
 Alpha virt. eigenvalues --    3.88546   3.89552   3.91583   3.93163   3.94691
 Alpha virt. eigenvalues --    3.97887   4.04146   4.07486   4.09600   4.14137
 Alpha virt. eigenvalues --    4.15499   4.16630   4.18190   4.28274   4.29288
 Alpha virt. eigenvalues --    4.34051   4.36204   4.37722   4.38161   4.51450
 Alpha virt. eigenvalues --    4.57753   5.11338   5.12216   5.20051   5.20575
 Alpha virt. eigenvalues --    5.27034   5.43660   5.47562   5.49634   5.68680
 Alpha virt. eigenvalues --    5.69429   5.69969   5.77963  23.73359  23.84360
 Alpha virt. eigenvalues --   23.86405  23.93221  23.94550  23.96155  23.97885
 Alpha virt. eigenvalues --   23.99897  24.03068  24.06116  24.07214  24.08196
 Alpha virt. eigenvalues --   24.09835  24.11294  24.27886  50.03716  50.06069
 Alpha virt. eigenvalues --   50.08797  50.13624
          Condensed to atoms (all electrons):
               1          2          3          4          5          6
     1  C   13.660084   3.419869  -3.172053   1.099579  -0.943768   0.885933
     2  C    3.419869  15.369424  -4.913356   0.007914  -0.406148   0.448816
     3  C   -3.172053  -4.913356  13.010057  -2.429030   0.898970  -0.738930
     4  C    1.099579   0.007914  -2.429030  12.868755  -2.646828  -0.313143
     5  C   -0.943768  -0.406148   0.898970  -2.646828   9.580950  -1.385748
     6  C    0.885933   0.448816  -0.738930  -0.313143  -1.385748  10.279499
     7  C   -4.995398  -1.915816   1.899083   0.598097   0.170403  -3.909189
     8  C   -2.888804  -1.353648  -2.213812   0.486878  -0.069019  -0.254130
     9  C    1.618157   2.240400  -0.726832   0.162448  -0.091401  -0.063693
    10  C   -2.508228  -7.018326   4.306082  -1.025181   0.834255   0.306494
    11  O    0.001240   0.072371   0.016597  -0.004884   0.001309   0.026493
    12  C   -0.218492  -0.031861   0.034059   0.020908  -0.208670   0.093569
    13  C   -0.011376  -0.073062   0.022358  -0.246612  -0.002488   0.020473
    14  O    0.029169   0.298656  -0.283818   0.059816  -0.013262   0.002618
    15  C   -0.453157  -0.597336   0.402461  -3.887261   0.889007   0.489004
    16  C   -0.098579  -0.175655  -0.044892  -0.392264   0.038832  -0.082067
    17  O    0.007363   0.029945   0.056542  -0.044987  -0.117522   0.015290
    18  C    0.145574   0.427788  -0.121449   0.952310  -0.529116   0.046804
    19  O    0.001070  -0.002452  -0.004035   0.080715  -0.005357  -0.001295
    20  H   -0.018957  -0.028767   0.413021   0.046049  -0.061590  -0.032711
    21  H    0.011670  -0.098329   0.434176  -0.054566   0.024892   0.017762
    22  H   -0.004505  -0.033737  -0.027815   0.526330  -0.094440  -0.004968
    23  H    0.001395  -0.004658  -0.020827  -0.039925   0.481343  -0.058727
    24  H    0.006110   0.022127   0.016807  -0.130085   0.457670  -0.061511
    25  H    0.004681   0.007728   0.018551   0.008599  -0.085921   0.463440
    26  H   -0.014543  -0.040609  -0.036173  -0.001321  -0.005909   0.485232
    27  H   -0.147830  -0.013132   0.000123  -0.016993   0.027730   0.002543
    28  H   -0.024864  -0.006768   0.001825   0.000852  -0.000943   0.000613
    29  H    0.024655  -0.038945   0.015842  -0.001422   0.001366   0.000672
    30  H   -0.059737  -0.008448  -0.001105   0.000140  -0.004921  -0.044228
    31  H   -0.114039  -0.003782   0.004837  -0.005117   0.006588   0.012077
    32  H    0.108809   0.014541   0.002678   0.000282   0.006998   0.001321
    33  H   -0.014952  -0.084497   0.054201  -0.015190   0.005536   0.000115
    34  H    0.007070   0.091287  -0.017445   0.001146  -0.001505  -0.000093
    35  H    0.004984  -0.014205  -0.016609   0.008564   0.002469   0.002411
    36  H    0.003518  -0.167497   0.056146  -0.008503   0.003483  -0.000153
    37  H    0.001374   0.000788   0.002897   0.072399  -0.005807  -0.004846
    38  H    0.001395   0.008025   0.026019  -0.010763   0.006400  -0.005592
    39  H   -0.011414   0.003648   0.009696  -0.099624   0.012771  -0.003621
    40  H   -0.002587  -0.006276  -0.002205  -0.100818   0.025117  -0.003498
    41  H    0.005927   0.022358   0.038921  -0.053884   0.002244  -0.002143
    42  H   -0.002336  -0.018410  -0.023002   0.041295   0.007688   0.003114
    43  H    0.000237   0.002306   0.001207  -0.010299  -0.000897   0.000070
               7          8          9         10         11         12
     1  C   -4.995398  -2.888804   1.618157  -2.508228   0.001240  -0.218492
     2  C   -1.915816  -1.353648   2.240400  -7.018326   0.072371  -0.031861
     3  C    1.899083  -2.213812  -0.726832   4.306082   0.016597   0.034059
     4  C    0.598097   0.486878   0.162448  -1.025181  -0.004884   0.020908
     5  C    0.170403  -0.069019  -0.091401   0.834255   0.001309  -0.208670
     6  C   -3.909189  -0.254130  -0.063693   0.306494   0.026493   0.093569
     7  C   14.230077   0.608812  -0.327946  -0.570781  -0.016350  -0.201968
     8  C    0.608812  14.014709  -3.433874   0.552738   0.265927  -0.098147
     9  C   -0.327946  -3.433874  12.167440  -4.483976  -0.026314  -0.069388
    10  C   -0.570781   0.552738  -4.483976  15.221209  -0.085924  -0.022258
    11  O   -0.016350   0.265927  -0.026314  -0.085924   8.207764  -0.037449
    12  C   -0.201968  -0.098147  -0.069388  -0.022258  -0.037449   6.460082
    13  C   -0.077582   0.392286  -0.991309   0.076389  -0.006158   0.007129
    14  O    0.003647   0.055354  -0.184001   0.234004  -0.001528  -0.005356
    15  C   -0.384577  -0.184381   0.047890   0.623284  -0.000187  -0.056865
    16  C    0.088905   0.015107  -0.012070   0.019920  -0.000065   0.017189
    17  O   -0.005691  -0.001866   0.000834  -0.004238   0.000003   0.000867
    18  C    0.024780   0.000944   0.009118  -0.247625   0.000020  -0.001323
    19  O    0.000951   0.000266  -0.000100  -0.000330   0.000000   0.000046
    20  H    0.071029   0.005977   0.007176  -0.026648  -0.000062  -0.002064
    21  H   -0.023099   0.010076  -0.011764   0.054426   0.000059   0.000385
    22  H    0.023366  -0.001336   0.001912  -0.012067   0.000006   0.000499
    23  H    0.018572   0.011889   0.001406  -0.007818  -0.000121  -0.003644
    24  H    0.007570  -0.004070   0.001231  -0.002025  -0.000012  -0.001302
    25  H   -0.046657  -0.009033   0.001288   0.000938   0.000106  -0.003788
    26  H   -0.044707   0.024299  -0.005186   0.000390  -0.000051   0.004472
    27  H    0.455573   0.066916  -0.026719   0.026903   0.004382  -0.038308
    28  H    0.009344   0.007195   0.439970  -0.065478  -0.003165  -0.001263
    29  H    0.013206  -0.087795   0.426950  -0.021803  -0.002728  -0.000717
    30  H    0.089234   0.023292  -0.004879   0.001867   0.000023   0.394192
    31  H    0.036915   0.000914   0.010639  -0.003013   0.003686   0.430973
    32  H   -0.170205  -0.019100   0.000533   0.003457   0.000051   0.420653
    33  H   -0.003959  -0.013710   0.007911   0.024393   0.000055   0.000034
    34  H    0.000136  -0.007098  -0.024957  -0.101715   0.000066   0.000074
    35  H   -0.000853   0.018551   0.005024  -0.030847  -0.000020  -0.000432
    36  H   -0.000527  -0.047512   0.046754   0.196097   0.000172   0.000491
    37  H    0.001134   0.000040   0.000019  -0.000840   0.000000  -0.000007
    38  H   -0.001498  -0.000118  -0.000112   0.000792   0.000000   0.000268
    39  H    0.013664  -0.000882   0.000079   0.001111   0.000000  -0.000521
    40  H    0.000148  -0.000110  -0.000001   0.001574   0.000000  -0.000165
    41  H   -0.000459   0.000640  -0.000281  -0.002538   0.000001   0.000136
    42  H   -0.001010  -0.000345   0.000228   0.004970   0.000000   0.000011
    43  H   -0.000169   0.000010   0.000018  -0.000148   0.000000  -0.000004
              13         14         15         16         17         18
     1  C   -0.011376   0.029169  -0.453157  -0.098579   0.007363   0.145574
     2  C   -0.073062   0.298656  -0.597336  -0.175655   0.029945   0.427788
     3  C    0.022358  -0.283818   0.402461  -0.044892   0.056542  -0.121449
     4  C   -0.246612   0.059816  -3.887261  -0.392264  -0.044987   0.952310
     5  C   -0.002488  -0.013262   0.889007   0.038832  -0.117522  -0.529116
     6  C    0.020473   0.002618   0.489004  -0.082067   0.015290   0.046804
     7  C   -0.077582   0.003647  -0.384577   0.088905  -0.005691   0.024780
     8  C    0.392286   0.055354  -0.184381   0.015107  -0.001866   0.000944
     9  C   -0.991309  -0.184001   0.047890  -0.012070   0.000834   0.009118
    10  C    0.076389   0.234004   0.623284   0.019920  -0.004238  -0.247625
    11  O   -0.006158  -0.001528  -0.000187  -0.000065   0.000003   0.000020
    12  C    0.007129  -0.005356  -0.056865   0.017189   0.000867  -0.001323
    13  C    6.700292  -0.145584  -0.144357   0.003760   0.002425   0.026049
    14  O   -0.145584   7.988812  -0.002434   0.000438   0.000021   0.001188
    15  C   -0.144357  -0.002434  11.163574  -0.443003   0.261193  -1.482558
    16  C    0.003760   0.000438  -0.443003   7.658969  -0.214263  -0.936067
    17  O    0.002425   0.000021   0.261193  -0.214263   8.078654  -0.029650
    18  C    0.026049   0.001188  -1.482558  -0.936067  -0.029650   7.208320
    19  O    0.000127   0.000016  -0.172895  -0.008357   0.010677   0.181330
    20  H   -0.007656   0.001110  -0.008663  -0.013102  -0.000058   0.021633
    21  H   -0.000666   0.007867  -0.022660   0.007913   0.000254   0.003990
    22  H    0.001228   0.000033  -0.022774   0.003917   0.005202  -0.004366
    23  H   -0.001493   0.000045  -0.007660  -0.008502   0.000276   0.012113
    24  H   -0.000250   0.000015   0.060683  -0.023105   0.009791   0.003348
    25  H   -0.000384   0.000005   0.000851  -0.002165   0.000149   0.001279
    26  H    0.000557   0.000046  -0.013290   0.008528   0.000511   0.001494
    27  H    0.002548  -0.000003  -0.001055   0.000716   0.000032  -0.000567
    28  H   -0.011468  -0.005326  -0.000265  -0.000030   0.000000   0.000075
    29  H    0.017433   0.000903   0.000219   0.000030   0.000000  -0.000057
    30  H    0.000255   0.000030  -0.000789   0.000185   0.000003   0.000014
    31  H   -0.000126   0.000045   0.000526  -0.000268   0.000000  -0.000021
    32  H   -0.000008  -0.000002   0.000242  -0.000032   0.000001   0.000039
    33  H    0.423988  -0.009920   0.000044   0.000165  -0.000007  -0.000617
    34  H    0.439369  -0.006187  -0.000175  -0.000053   0.000005   0.000508
    35  H    0.378869   0.011611   0.004822   0.000059   0.000027  -0.001143
    36  H   -0.053407   0.251969   0.002405  -0.000122   0.000002  -0.001248
    37  H    0.000083  -0.000001  -0.200287   0.505554  -0.001513  -0.005299
    38  H   -0.000050  -0.000013  -0.025147   0.362782   0.011807  -0.007435
    39  H   -0.000037   0.000003   0.074246   0.372727  -0.012749   0.005826
    40  H   -0.000503   0.000001   0.235881   0.017893   0.246107  -0.119611
    41  H    0.000872   0.000135  -0.064818   0.004109   0.012819   0.400836
    42  H   -0.000993   0.000021  -0.070380   0.002874  -0.006676   0.450476
    43  H   -0.000027  -0.000001   0.003743  -0.011073  -0.000567   0.032165
              19         20         21         22         23         24
     1  C    0.001070  -0.018957   0.011670  -0.004505   0.001395   0.006110
     2  C   -0.002452  -0.028767  -0.098329  -0.033737  -0.004658   0.022127
     3  C   -0.004035   0.413021   0.434176  -0.027815  -0.020827   0.016807
     4  C    0.080715   0.046049  -0.054566   0.526330  -0.039925  -0.130085
     5  C   -0.005357  -0.061590   0.024892  -0.094440   0.481343   0.457670
     6  C   -0.001295  -0.032711   0.017762  -0.004968  -0.058727  -0.061511
     7  C    0.000951   0.071029  -0.023099   0.023366   0.018572   0.007570
     8  C    0.000266   0.005977   0.010076  -0.001336   0.011889  -0.004070
     9  C   -0.000100   0.007176  -0.011764   0.001912   0.001406   0.001231
    10  C   -0.000330  -0.026648   0.054426  -0.012067  -0.007818  -0.002025
    11  O    0.000000  -0.000062   0.000059   0.000006  -0.000121  -0.000012
    12  C    0.000046  -0.002064   0.000385   0.000499  -0.003644  -0.001302
    13  C    0.000127  -0.007656  -0.000666   0.001228  -0.001493  -0.000250
    14  O    0.000016   0.001110   0.007867   0.000033   0.000045   0.000015
    15  C   -0.172895  -0.008663  -0.022660  -0.022774  -0.007660   0.060683
    16  C   -0.008357  -0.013102   0.007913   0.003917  -0.008502  -0.023105
    17  O    0.010677  -0.000058   0.000254   0.005202   0.000276   0.009791
    18  C    0.181330   0.021633   0.003990  -0.004366   0.012113   0.003348
    19  O    8.147514  -0.000434   0.000405  -0.000474   0.000007  -0.000142
    20  H   -0.000434   0.407396  -0.026769   0.003389   0.000042   0.000579
    21  H    0.000405  -0.026769   0.452819  -0.002946  -0.000009  -0.000235
    22  H   -0.000474   0.003389  -0.002946   0.435803  -0.007660   0.002470
    23  H    0.000007   0.000042  -0.000009  -0.007660   0.456785  -0.026600
    24  H   -0.000142   0.000579  -0.000235   0.002470  -0.026600   0.464735
    25  H   -0.000003   0.000154   0.000006  -0.000093  -0.000107  -0.003942
    26  H    0.000028  -0.002887   0.000129   0.000137   0.002908  -0.002278
    27  H    0.000000  -0.000250   0.000036   0.000031  -0.001144  -0.000511
    28  H    0.000000   0.000056   0.000000   0.000000   0.000005   0.000000
    29  H    0.000000  -0.000014   0.000024   0.000005  -0.000017  -0.000001
    30  H    0.000000  -0.000330   0.000022   0.000004   0.000004  -0.000005
    31  H    0.000000  -0.000016   0.000000  -0.000001  -0.000041   0.000010
    32  H    0.000000  -0.000039   0.000004  -0.000001   0.000001  -0.000021
    33  H   -0.000026  -0.000179   0.000150  -0.000298   0.000036  -0.000004
    34  H   -0.000001   0.000021  -0.000182   0.000063   0.000003   0.000001
    35  H   -0.000001   0.000012   0.000275   0.000095  -0.000059  -0.000003
    36  H    0.000000  -0.000148  -0.000781   0.000014  -0.000002   0.000000
    37  H    0.010631  -0.000182  -0.000122  -0.000263   0.000009  -0.000091
    38  H   -0.000932   0.000698  -0.000122  -0.000124   0.000012   0.000272
    39  H   -0.001365   0.000082   0.000003   0.000281   0.000041   0.000410
    40  H   -0.000815  -0.000021  -0.000086  -0.000438  -0.000111  -0.000385
    41  H   -0.035571  -0.000135  -0.001393   0.000682  -0.000012   0.000022
    42  H   -0.046722  -0.000074   0.000681   0.000520  -0.000026   0.000070
    43  H    0.261060  -0.000003   0.000067  -0.000011   0.000001  -0.000003
              25         26         27         28         29         30
     1  C    0.004681  -0.014543  -0.147830  -0.024864   0.024655  -0.059737
     2  C    0.007728  -0.040609  -0.013132  -0.006768  -0.038945  -0.008448
     3  C    0.018551  -0.036173   0.000123   0.001825   0.015842  -0.001105
     4  C    0.008599  -0.001321  -0.016993   0.000852  -0.001422   0.000140
     5  C   -0.085921  -0.005909   0.027730  -0.000943   0.001366  -0.004921
     6  C    0.463440   0.485232   0.002543   0.000613   0.000672  -0.044228
     7  C   -0.046657  -0.044707   0.455573   0.009344   0.013206   0.089234
     8  C   -0.009033   0.024299   0.066916   0.007195  -0.087795   0.023292
     9  C    0.001288  -0.005186  -0.026719   0.439970   0.426950  -0.004879
    10  C    0.000938   0.000390   0.026903  -0.065478  -0.021803   0.001867
    11  O    0.000106  -0.000051   0.004382  -0.003165  -0.002728   0.000023
    12  C   -0.003788   0.004472  -0.038308  -0.001263  -0.000717   0.394192
    13  C   -0.000384   0.000557   0.002548  -0.011468   0.017433   0.000255
    14  O    0.000005   0.000046  -0.000003  -0.005326   0.000903   0.000030
    15  C    0.000851  -0.013290  -0.001055  -0.000265   0.000219  -0.000789
    16  C   -0.002165   0.008528   0.000716  -0.000030   0.000030   0.000185
    17  O    0.000149   0.000511   0.000032   0.000000   0.000000   0.000003
    18  C    0.001279   0.001494  -0.000567   0.000075  -0.000057   0.000014
    19  O   -0.000003   0.000028   0.000000   0.000000   0.000000   0.000000
    20  H    0.000154  -0.002887  -0.000250   0.000056  -0.000014  -0.000330
    21  H    0.000006   0.000129   0.000036   0.000000   0.000024   0.000022
    22  H   -0.000093   0.000137   0.000031   0.000000   0.000005   0.000004
    23  H   -0.000107   0.002908  -0.001144   0.000005  -0.000017   0.000004
    24  H   -0.003942  -0.002278  -0.000511   0.000000  -0.000001  -0.000005
    25  H    0.481558  -0.031284  -0.009592   0.000000  -0.000001  -0.000236
    26  H   -0.031284   0.457931   0.004623   0.000000   0.000001   0.002719
    27  H   -0.009592   0.004623   0.455246  -0.000010   0.000080   0.004763
    28  H    0.000000   0.000000  -0.000010   0.407914  -0.016150   0.000001
    29  H   -0.000001   0.000001   0.000080  -0.016150   0.423964   0.000009
    30  H   -0.000236   0.002719   0.004763   0.000001   0.000009   0.469947
    31  H   -0.000314  -0.000056  -0.006911   0.000006  -0.000010  -0.028366
    32  H    0.004074  -0.001037  -0.004715  -0.000002   0.000001  -0.026226
    33  H    0.000000   0.000002   0.000005  -0.000261   0.000419   0.000001
    34  H    0.000000   0.000000  -0.000003   0.000400   0.000936   0.000000
    35  H   -0.000001  -0.000005   0.000005   0.000076  -0.000189   0.000000
    36  H    0.000000   0.000002   0.000004  -0.000282   0.000276   0.000002
    37  H   -0.000012   0.000254   0.000000   0.000000   0.000000   0.000000
    38  H    0.000079   0.000000  -0.000002   0.000000   0.000000  -0.000006
    39  H    0.000124  -0.003150  -0.000017   0.000000   0.000000  -0.000003
    40  H   -0.000014  -0.000035   0.000000   0.000000   0.000000   0.000000
    41  H    0.000001   0.000060   0.000000   0.000000   0.000000   0.000000
    42  H    0.000000  -0.000008   0.000000   0.000000   0.000000   0.000000
    43  H    0.000000   0.000001   0.000000   0.000000   0.000000   0.000000
              31         32         33         34         35         36
     1  C   -0.114039   0.108809  -0.014952   0.007070   0.004984   0.003518
     2  C   -0.003782   0.014541  -0.084497   0.091287  -0.014205  -0.167497
     3  C    0.004837   0.002678   0.054201  -0.017445  -0.016609   0.056146
     4  C   -0.005117   0.000282  -0.015190   0.001146   0.008564  -0.008503
     5  C    0.006588   0.006998   0.005536  -0.001505   0.002469   0.003483
     6  C    0.012077   0.001321   0.000115  -0.000093   0.002411  -0.000153
     7  C    0.036915  -0.170205  -0.003959   0.000136  -0.000853  -0.000527
     8  C    0.000914  -0.019100  -0.013710  -0.007098   0.018551  -0.047512
     9  C    0.010639   0.000533   0.007911  -0.024957   0.005024   0.046754
    10  C   -0.003013   0.003457   0.024393  -0.101715  -0.030847   0.196097
    11  O    0.003686   0.000051   0.000055   0.000066  -0.000020   0.000172
    12  C    0.430973   0.420653   0.000034   0.000074  -0.000432   0.000491
    13  C   -0.000126  -0.000008   0.423988   0.439369   0.378869  -0.053407
    14  O    0.000045  -0.000002  -0.009920  -0.006187   0.011611   0.251969
    15  C    0.000526   0.000242   0.000044  -0.000175   0.004822   0.002405
    16  C   -0.000268  -0.000032   0.000165  -0.000053   0.000059  -0.000122
    17  O    0.000000   0.000001  -0.000007   0.000005   0.000027   0.000002
    18  C   -0.000021   0.000039  -0.000617   0.000508  -0.001143  -0.001248
    19  O    0.000000   0.000000  -0.000026  -0.000001  -0.000001   0.000000
    20  H   -0.000016  -0.000039  -0.000179   0.000021   0.000012  -0.000148
    21  H    0.000000   0.000004   0.000150  -0.000182   0.000275  -0.000781
    22  H   -0.000001  -0.000001  -0.000298   0.000063   0.000095   0.000014
    23  H   -0.000041   0.000001   0.000036   0.000003  -0.000059  -0.000002
    24  H    0.000010  -0.000021  -0.000004   0.000001  -0.000003   0.000000
    25  H   -0.000314   0.004074   0.000000   0.000000  -0.000001   0.000000
    26  H   -0.000056  -0.001037   0.000002   0.000000  -0.000005   0.000002
    27  H   -0.006911  -0.004715   0.000005  -0.000003   0.000005   0.000004
    28  H    0.000006  -0.000002  -0.000261   0.000400   0.000076  -0.000282
    29  H   -0.000010   0.000001   0.000419   0.000936  -0.000189   0.000276
    30  H   -0.028366  -0.026226   0.000001   0.000000   0.000000   0.000002
    31  H    0.489278  -0.021231   0.000000   0.000000   0.000001   0.000000
    32  H   -0.021231   0.495650   0.000000   0.000000   0.000000   0.000000
    33  H    0.000000   0.000000   0.459483  -0.027244  -0.022380   0.000678
    34  H    0.000000   0.000000  -0.027244   0.460309  -0.022310  -0.000491
    35  H    0.000001   0.000000  -0.022380  -0.022310   0.466237   0.000659
    36  H    0.000000   0.000000   0.000678  -0.000491   0.000659   0.422482
    37  H    0.000000   0.000000  -0.000001   0.000000   0.000000   0.000000
    38  H    0.000001   0.000003  -0.000002   0.000000   0.000000   0.000000
    39  H    0.000001  -0.000004   0.000001   0.000000   0.000000   0.000000
    40  H    0.000000   0.000000   0.000004   0.000000   0.000001   0.000000
    41  H    0.000000   0.000000  -0.000090   0.000001   0.000003   0.000004
    42  H    0.000000   0.000000   0.000051   0.000004   0.000019   0.000004
    43  H    0.000000   0.000000   0.000005   0.000000   0.000000   0.000000
              37         38         39         40         41         42
     1  C    0.001374   0.001395  -0.011414  -0.002587   0.005927  -0.002336
     2  C    0.000788   0.008025   0.003648  -0.006276   0.022358  -0.018410
     3  C    0.002897   0.026019   0.009696  -0.002205   0.038921  -0.023002
     4  C    0.072399  -0.010763  -0.099624  -0.100818  -0.053884   0.041295
     5  C   -0.005807   0.006400   0.012771   0.025117   0.002244   0.007688
     6  C   -0.004846  -0.005592  -0.003621  -0.003498  -0.002143   0.003114
     7  C    0.001134  -0.001498   0.013664   0.000148  -0.000459  -0.001010
     8  C    0.000040  -0.000118  -0.000882  -0.000110   0.000640  -0.000345
     9  C    0.000019  -0.000112   0.000079  -0.000001  -0.000281   0.000228
    10  C   -0.000840   0.000792   0.001111   0.001574  -0.002538   0.004970
    11  O    0.000000   0.000000   0.000000   0.000000   0.000001   0.000000
    12  C   -0.000007   0.000268  -0.000521  -0.000165   0.000136   0.000011
    13  C    0.000083  -0.000050  -0.000037  -0.000503   0.000872  -0.000993
    14  O   -0.000001  -0.000013   0.000003   0.000001   0.000135   0.000021
    15  C   -0.200287  -0.025147   0.074246   0.235881  -0.064818  -0.070380
    16  C    0.505554   0.362782   0.372727   0.017893   0.004109   0.002874
    17  O   -0.001513   0.011807  -0.012749   0.246107   0.012819  -0.006676
    18  C   -0.005299  -0.007435   0.005826  -0.119611   0.400836   0.450476
    19  O    0.010631  -0.000932  -0.001365  -0.000815  -0.035571  -0.046722
    20  H   -0.000182   0.000698   0.000082  -0.000021  -0.000135  -0.000074
    21  H   -0.000122  -0.000122   0.000003  -0.000086  -0.001393   0.000681
    22  H   -0.000263  -0.000124   0.000281  -0.000438   0.000682   0.000520
    23  H    0.000009   0.000012   0.000041  -0.000111  -0.000012  -0.000026
    24  H   -0.000091   0.000272   0.000410  -0.000385   0.000022   0.000070
    25  H   -0.000012   0.000079   0.000124  -0.000014   0.000001   0.000000
    26  H    0.000254   0.000000  -0.003150  -0.000035   0.000060  -0.000008
    27  H    0.000000  -0.000002  -0.000017   0.000000   0.000000   0.000000
    28  H    0.000000   0.000000   0.000000   0.000000   0.000000   0.000000
    29  H    0.000000   0.000000   0.000000   0.000000   0.000000   0.000000
    30  H    0.000000  -0.000006  -0.000003   0.000000   0.000000   0.000000
    31  H    0.000000   0.000001   0.000001   0.000000   0.000000   0.000000
    32  H    0.000000   0.000003  -0.000004   0.000000   0.000000   0.000000
    33  H   -0.000001  -0.000002   0.000001   0.000004  -0.000090   0.000051
    34  H    0.000000   0.000000   0.000000   0.000000   0.000001   0.000004
    35  H    0.000000   0.000000   0.000000   0.000001   0.000003   0.000019
    36  H    0.000000   0.000000   0.000000   0.000000   0.000004   0.000004
    37  H    0.469876  -0.022250  -0.023805  -0.001892   0.001091   0.000007
    38  H   -0.022250   0.475185  -0.022361  -0.000505   0.001446   0.000006
    39  H   -0.023805  -0.022361   0.470644   0.000685   0.000248  -0.000299
    40  H   -0.001892  -0.000505   0.000685   0.423978  -0.000967   0.000631
    41  H    0.001091   0.001446   0.000248  -0.000967   0.497663  -0.036477
    42  H    0.000007   0.000006  -0.000299   0.000631  -0.036477   0.478283
    43  H    0.000233  -0.000022  -0.000048  -0.002103  -0.001437  -0.003913
              43
     1  C    0.000237
     2  C    0.002306
     3  C    0.001207
     4  C   -0.010299
     5  C   -0.000897
     6  C    0.000070
     7  C   -0.000169
     8  C    0.000010
     9  C    0.000018
    10  C   -0.000148
    11  O    0.000000
    12  C   -0.000004
    13  C   -0.000027
    14  O   -0.000001
    15  C    0.003743
    16  C   -0.011073
    17  O   -0.000567
    18  C    0.032165
    19  O    0.261060
    20  H   -0.000003
    21  H    0.000067
    22  H   -0.000011
    23  H    0.000001
    24  H   -0.000003
    25  H    0.000000
    26  H    0.000001
    27  H    0.000000
    28  H    0.000000
    29  H    0.000000
    30  H    0.000000
    31  H    0.000000
    32  H    0.000000
    33  H    0.000005
    34  H    0.000000
    35  H    0.000000
    36  H    0.000000
    37  H    0.000233
    38  H   -0.000022
    39  H   -0.000048
    40  H   -0.002103
    41  H   -0.001437
    42  H   -0.003913
    43  H    0.401417
 Mulliken charges:
               1
     1  C    0.655762
     2  C    0.567728
     3  C   -0.949768
     4  C    0.495619
     5  C   -0.804761
     6  C   -0.634077
     7  C    0.333792
     8  C    0.125970
     9  C   -0.712623
    10  C   -0.249485
    11  O   -0.415312
    12  C   -0.882043
    13  C   -0.740893
    14  O   -0.290146
    15  C   -0.013100
    16  C   -0.664836
    17  O   -0.311012
    18  C   -0.469868
    19  O   -0.413534
    20  H    0.253336
    21  H    0.215635
    22  H    0.212333
    23  H    0.202267
    24  H    0.202661
    25  H    0.199940
    26  H    0.208208
    27  H    0.215501
    28  H    0.267944
    29  H    0.242854
    30  H    0.192569
    31  H    0.186816
    32  H    0.183286
    33  H    0.216063
    34  H    0.208061
    35  H    0.204283
    36  H    0.295514
    37  H    0.200829
    38  H    0.201866
    39  H    0.213609
    40  H    0.291124
    41  H    0.209989
    42  H    0.219715
    43  H    0.328184
 Sum of Mulliken charges =   0.00000
 Mulliken charges with hydrogens summed into heavy atoms:
               1
     1  C    0.655762
     2  C    0.567728
     3  C   -0.480797
     4  C    0.707952
     5  C   -0.399832
     6  C   -0.225930
     7  C    0.549293
     8  C    0.125970
     9  C   -0.201825
    10  C   -0.249485
    11  O   -0.415312
    12  C   -0.319372
    13  C   -0.112486
    14  O    0.005368
    15  C   -0.013100
    16  C   -0.048533
    17  O   -0.019887
    18  C   -0.040164
    19  O   -0.085350
 Electronic spatial extent (au):  <R**2>=           5693.7488
 Charge=              0.0000 electrons
 Dipole moment (field-independent basis, Debye):
    X=              3.8651    Y=             -6.6142    Z=              1.2207  Tot=              7.7574
 Quadrupole moment (field-independent basis, Debye-Ang):
   XX=           -138.3121   YY=            -97.0412   ZZ=           -122.7471
   XY=              2.6157   XZ=             -0.8925   YZ=              6.5858
 Traceless Quadrupole moment (field-independent basis, Debye-Ang):
   XX=            -18.9453   YY=             22.3256   ZZ=             -3.3803
   XY=              2.6157   XZ=             -0.8925   YZ=              6.5858
 Octapole moment (field-independent basis, Debye-Ang**2):
  XXX=            157.5539  YYY=            -72.8376  ZZZ=              0.6115  XYY=              7.7344
  XXY=           -121.5044  XXZ=             26.5285  XZZ=             -0.1862  YZZ=             -4.5949
  YYZ=             -0.7372  XYZ=             -0.7130
 Hexadecapole moment (field-independent basis, Debye-Ang**3):
 XXXX=          -5207.7174 YYYY=          -1760.6596 ZZZZ=           -619.3289 XXXY=            -41.0987
 XXXZ=           -221.0116 YYYX=             31.7676 YYYZ=            -46.0876 ZZZX=             24.0045
 ZZZY=              2.1105 XXYY=           -934.2682 XXZZ=           -957.9836 YYZZ=           -448.5072
 XXYZ=             46.0060 YYXZ=             -6.5019 ZZXY=             -3.8868
 N-N= 1.594896363850D+03 E-N=-5.259377034420D+03  KE= 8.827838918542D+02
 1\1\GINC-SNODE36\SP\RmPW1PW91\6-311+G(d,p)\C15H24O4\ROOT\25-Jan-2024\0
 \\# nmr=giao mpw1pw91/6-311+g(d,p) scrf(smd,solvent=methanol,read) gue
 ss=read geom=check\\NMR calculation\\0,1\C,0,1.8332713073,-0.573912388
 ,-0.0157072575\C,0,1.0359018728,0.4936738555,0.2239823038\C,0,-0.42052
 75865,0.4732331645,0.5999030319\C,0,-1.3381119837,-0.1461927104,-0.488
 6931687\C,0,-0.8300129793,-1.5227343197,-1.0109871326\C,0,-0.003229646
 ,-2.3671069208,-0.0229092773\C,0,1.507063673,-2.0484691515,-0.01814692
 77\C,0,3.188303755,-0.0985873653,-0.3509025629\C,0,3.2434309421,1.4055
 54642,-0.1472201442\C,0,1.7700451092,1.8244573462,0.0500465804\O,0,4.1
 249251571,-0.7978066419,-0.7388473702\C,0,2.2181178912,-2.7750739879,1
 .140648675\C,0,1.2272387183,2.6175863002,-1.1467195585\O,0,1.561097217
 2,2.5705816582,1.2624034632\C,0,-2.8276709826,-0.1946859584,-0.0416513
 243\C,0,-3.1223410488,-1.2018776586,1.0800784164\O,0,-3.56647993,-0.58
 1309747,-1.2211047064\C,0,-3.33302063,1.2065581434,0.3519298616\O,0,-4
 .7662540853,1.1373620586,0.4292239931\H,0,-0.5288223808,-0.084886154,1
 .5371421798\H,0,-0.7392864136,1.4960467165,0.8160755026\H,0,-1.3341837
 459,0.5418550706,-1.3438503161\H,0,-0.2235578901,-1.3533204867,-1.9099
 803293\H,0,-1.6949823483,-2.1004798687,-1.3509280556\H,0,-0.1078515259
 ,-3.4279106514,-0.2837958676\H,0,-0.4027374793,-2.2724010194,0.9939139
 755\H,0,1.9308079195,-2.4453914014,-0.9537728658\H,0,3.8157468244,1.61
 6694421,0.7642374463\H,0,3.7487086495,1.8990894404,-0.9837341223\H,0,1
 .8632140832,-2.4078367009,2.1116174209\H,0,3.3027318156,-2.6308148026,
 1.0987154631\H,0,2.0188556344,-3.8528060559,1.0945993116\H,0,0.1612560
 961,2.8353709521,-1.0232832346\H,0,1.763368492,3.5714510177,-1.2314733
 48\H,0,1.3666668771,2.0665671527,-2.0829781196\H,0,1.9023691562,3.4694
 296547,1.1142573311\H,0,-4.1901860001,-1.1831041191,1.3249524801\H,0,-
 2.5680187594,-0.9695277508,1.9962669455\H,0,-2.8698924315,-2.219936510
 6,0.7686006073\H,0,-4.4792784921,-0.2798097395,-1.0505786277\H,0,-2.92
 21412911,1.5229526165,1.3183419055\H,0,-3.032203332,1.9334794154,-0.41
 30280284\H,0,-5.118030229,2.0244384841,0.2530554503\\Version=ES64L-G09
 RevD.01\State=1-A\HF=-887.0145664\RMSD=3.487e-09\Dipole=-1.4930525,2.6
 239373,0.4477065\Quadrupole=-14.030045,16.3379323,-2.3078874,2.1005129
 ,0.7815359,-5.3608433\PG=C01 [X(C15H24O4)]\\@


 I LOVE MANKIND - IT'S PEOPLE I CAN'T STAND.
     -- LINUS OF PEANUTS
 Job cpu time:       0 days  1 hours 16 minutes 10.4 seconds.
 File lengths (MBytes):  RWF=    324 Int=      0 D2E=      0 Chk=    483 Scr=      1
 Normal termination of Gaussian 09 at Thu Jan 25 21:05:23 2024.
