# Supplementary material for: New patchoulol- and guaiane-type sesquiterpenoids from Sanguisorba officinalis with anti-melanogenic activity
Source: Nat Prod Bioprospect. 2026 May 12;16(1):63. doi: 10.1007/s13659-026-00616-0 (PMC13161421; doi:10.1007/s13659-026-00616-0)
Supplement: Supplementary file 2 — Additional file 2. It includes the calculated NMR data of compound 11. [file 13659_2026_616_MOESM2_ESM.zip › New folder/11S-nmr-55.log]

 Entering Gaussian System, Link 0=/gpfs/home/zhengshan/software/Gaussian/g09/g09
 Input=DY-202A-7R_55-2.gjf
 Output=DY-202A-7R_55-2.log
 Initial command:
 /gpfs/home/zhengshan/software/Gaussian/g09/l1.exe "/gpfs/home/zhengshan/software/Gaussian/g09/scratch/zhengshan/%J/Gau-29207.inp" -scrdir="/gpfs/home/zhengshan/software/Gaussian/g09/scratch/zhengshan/%J/"
 Entering Link 1 = /gpfs/home/zhengshan/software/Gaussian/g09/l1.exe PID=     29208.
  
 Copyright (c) 1988,1990,1992,1993,1995,1998,2003,2009,2013,
            Gaussian, Inc.  All Rights Reserved.
  
 This is part of the Gaussian(R) 09 program.  It is based on
 the Gaussian(R) 03 system (copyright 2003, Gaussian, Inc.),
 the Gaussian(R) 98 system (copyright 1998, Gaussian, Inc.),
 the Gaussian(R) 94 system (copyright 1995, Gaussian, Inc.),
 the Gaussian 92(TM) system (copyright 1992, Gaussian, Inc.),
 the Gaussian 90(TM) system (copyright 1990, Gaussian, Inc.),
 the Gaussian 88(TM) system (copyright 1988, Gaussian, Inc.),
 the Gaussian 86(TM) system (copyright 1986, Carnegie Mellon
 University), and the Gaussian 82(TM) system (copyright 1983,
 Carnegie Mellon University). Gaussian is a federally registered
 trademark of Gaussian, Inc.
  
 This software contains proprietary and confidential information,
 including trade secrets, belonging to Gaussian, Inc.
  
 This software is provided under written license and may be
 used, copied, transmitted, or stored only in accord with that
 written license.
  
 The following legend is applicable only to US Government
 contracts under FAR:
  
                    RESTRICTED RIGHTS LEGEND
  
 Use, reproduction and disclosure by the US Government is
 subject to restrictions as set forth in subparagraphs (a)
 and (c) of the Commercial Computer Software - Restricted
 Rights clause in FAR 52.227-19.
  
 Gaussian, Inc.
 340 Quinnipiac St., Bldg. 40, Wallingford CT 06492
  
  
 ---------------------------------------------------------------
 Warning -- This program may not be used in any manner that
 competes with the business of Gaussian, Inc. or will provide
 assistance to any competitor of Gaussian, Inc.  The licensee
 of this program is prohibited from giving any competitor of
 Gaussian, Inc. access to this program.  By using this program,
 the user acknowledges that Gaussian, Inc. is engaged in the
 business of creating and licensing software in the field of
 computational chemistry and represents and warrants to the
 licensee that it is not a competitor of Gaussian, Inc. and that
 it will not use this program in any manner prohibited above.
 ---------------------------------------------------------------
  

 Cite this work as:
 Gaussian 09, Revision D.01,
 M. J. Frisch, G. W. Trucks, H. B. Schlegel, G. E. Scuseria, 
 M. A. Robb, J. R. Cheeseman, G. Scalmani, V. Barone, B. Mennucci, 
 G. A. Petersson, H. Nakatsuji, M. Caricato, X. Li, H. P. Hratchian, 
 A. F. Izmaylov, J. Bloino, G. Zheng, J. L. Sonnenberg, M. Hada, 
 M. Ehara, K. Toyota, R. Fukuda, J. Hasegawa, M. Ishida, T. Nakajima, 
 Y. Honda, O. Kitao, H. Nakai, T. Vreven, J. A. Montgomery, Jr., 
 J. E. Peralta, F. Ogliaro, M. Bearpark, J. J. Heyd, E. Brothers, 
 K. N. Kudin, V. N. Staroverov, T. Keith, R. Kobayashi, J. Normand, 
 K. Raghavachari, A. Rendell, J. C. Burant, S. S. Iyengar, J. Tomasi, 
 M. Cossi, N. Rega, J. M. Millam, M. Klene, J. E. Knox, J. B. Cross, 
 V. Bakken, C. Adamo, J. Jaramillo, R. Gomperts, R. E. Stratmann, 
 O. Yazyev, A. J. Austin, R. Cammi, C. Pomelli, J. W. Ochterski, 
 R. L. Martin, K. Morokuma, V. G. Zakrzewski, G. A. Voth, 
 P. Salvador, J. J. Dannenberg, S. Dapprich, A. D. Daniels, 
 O. Farkas, J. B. Foresman, J. V. Ortiz, J. Cioslowski, 
 and D. J. Fox, Gaussian, Inc., Wallingford CT, 2013.
 
 ******************************************
 Gaussian 09:  ES64L-G09RevD.01 24-Apr-2013
                25-Jan-2024 
 ******************************************
 %chk=DY-202A-7R_55.chk
 %mem=16GB
 %nprocshared=4
 Will use up to    4 processors via shared memory.
 ----------------------------------------------------------------------
 # nmr=giao mpw1pw91/6-311+g(d,p) scrf(smd,solvent=methanol,read) guess
 =read geom=check
 ----------------------------------------------------------------------
 1/29=2,38=1,40=2/1;
 2/12=2,40=1/2;
 3/5=4,6=6,7=111,11=2,14=-4,16=1,25=1,30=1,70=32203,72=3,74=-7,116=-2/1,2,8,3;
 4/5=1/1;
 5/5=2,38=6,53=3/2;
 8/6=1,10=90,11=11/1;
 10/13=100,45=16/2;
 6/7=2,8=2,9=2,10=2,28=1/1;
 99/9=1/99;
 ---------------
 NMR calculation
 ---------------
 Structure from the checkpoint file:  "DY-202A-7R_55.chk"
 Charge =  0 Multiplicity = 1
 Redundant internal coordinates found in file.
 C,0,-1.7349599127,0.6779575808,-0.0463303328
 C,0,-0.9704041511,-0.4211957977,0.1588929469
 C,0,0.4848448095,-0.4688141058,0.5239772901
 C,0,1.3985721687,0.307417178,-0.4636338407
 C,0,1.2683984384,1.8345279937,-0.2757601468
 C,0,-0.0501186555,2.4544992827,-0.774716978
 C,0,-1.345644123,2.1348847514,0.0035505844
 C,0,-3.1195696871,0.2621189772,-0.3267415807
 C,0,-3.216280634,-1.2484898971,-0.1912670862
 C,0,-1.7539444403,-1.722468834,-0.037931171
 O,0,-4.0559187815,1.0091319458,-0.6145062242
 C,0,-1.3182152658,2.6544243563,1.4557883328
 C,0,-1.2572956208,-2.4936293942,-1.2650446835
 O,0,-1.5624198117,-2.6132789163,1.0742179745
 C,0,2.8852325281,-0.1721552711,-0.4285793848
 C,0,3.6475640172,0.3179360957,-1.666678297
 O,0,2.8302947528,-1.6201713405,-0.4687268392
 C,0,3.6651777763,0.2259820509,0.8389009212
 O,0,3.159173491,-0.3924669466,2.0204476935
 H,0,0.6142979971,-0.0551895536,1.5316653583
 H,0,0.7960377982,-1.5124572343,0.581553874
 H,0,1.0542904571,0.0610345756,-1.4779038996
 H,0,2.0757644558,2.3369042317,-0.8206976877
 H,0,1.419249823,2.0829735156,0.7832581037
 H,0,-0.1969438037,2.1714965357,-1.826235578
 H,0,0.0702935848,3.5464142793,-0.7652230527
 H,0,-2.1518002277,2.6782609397,-0.5073126184
 H,0,-3.7931610698,-1.4891165445,0.710481455
 H,0,-3.744500192,-1.6877055734,-1.0441416204
 H,0,-0.5750354693,2.1317653127,2.0675764353
 H,0,-2.2957712684,2.520365611,1.9338705222
 H,0,-1.0792979181,3.7251300544,1.4754922663
 H,0,-0.1889075913,-2.7208076977,-1.1847890222
 H,0,-1.8052674161,-3.4390763673,-1.3501466202
 H,0,-1.4216626992,-1.9130392449,-2.1782786376
 H,0,-1.8585090676,-2.1526855934,1.8787897364
 H,0,4.6440250841,-0.14028766,-1.6977390239
 H,0,3.7881575895,1.4032545314,-1.6685603596
 H,0,3.1139764129,0.0361688256,-2.5810268802
 H,0,3.7301667209,-1.9403425369,-0.6579635308
 H,0,4.7222391021,-0.0491351507,0.6923988131
 H,0,3.62666238,1.3065587527,1.0029275019
 H,0,3.0365084192,-1.330493718,1.7865452871
 Recover connectivity data from disk.
                          Input orientation:                          
 ---------------------------------------------------------------------
 Center     Atomic      Atomic             Coordinates (Angstroms)
 Number     Number       Type             X           Y           Z
 ---------------------------------------------------------------------
      1          6           0       -1.734960    0.677958   -0.046330
      2          6           0       -0.970404   -0.421196    0.158893
      3          6           0        0.484845   -0.468814    0.523977
      4          6           0        1.398572    0.307417   -0.463634
      5          6           0        1.268398    1.834528   -0.275760
      6          6           0       -0.050119    2.454499   -0.774717
      7          6           0       -1.345644    2.134885    0.003551
      8          6           0       -3.119570    0.262119   -0.326742
      9          6           0       -3.216281   -1.248490   -0.191267
     10          6           0       -1.753944   -1.722469   -0.037931
     11          8           0       -4.055919    1.009132   -0.614506
     12          6           0       -1.318215    2.654424    1.455788
     13          6           0       -1.257296   -2.493629   -1.265045
     14          8           0       -1.562420   -2.613279    1.074218
     15          6           0        2.885233   -0.172155   -0.428579
     16          6           0        3.647564    0.317936   -1.666678
     17          8           0        2.830295   -1.620171   -0.468727
     18          6           0        3.665178    0.225982    0.838901
     19          8           0        3.159173   -0.392467    2.020448
     20          1           0        0.614298   -0.055190    1.531665
     21          1           0        0.796038   -1.512457    0.581554
     22          1           0        1.054290    0.061035   -1.477904
     23          1           0        2.075764    2.336904   -0.820698
     24          1           0        1.419250    2.082974    0.783258
     25          1           0       -0.196944    2.171497   -1.826236
     26          1           0        0.070294    3.546414   -0.765223
     27          1           0       -2.151800    2.678261   -0.507313
     28          1           0       -3.793161   -1.489117    0.710481
     29          1           0       -3.744500   -1.687706   -1.044142
     30          1           0       -0.575035    2.131765    2.067576
     31          1           0       -2.295771    2.520366    1.933871
     32          1           0       -1.079298    3.725130    1.475492
     33          1           0       -0.188908   -2.720808   -1.184789
     34          1           0       -1.805267   -3.439076   -1.350147
     35          1           0       -1.421663   -1.913039   -2.178279
     36          1           0       -1.858509   -2.152686    1.878790
     37          1           0        4.644025   -0.140288   -1.697739
     38          1           0        3.788158    1.403255   -1.668560
     39          1           0        3.113976    0.036169   -2.581027
     40          1           0        3.730167   -1.940343   -0.657964
     41          1           0        4.722239   -0.049135    0.692399
     42          1           0        3.626662    1.306559    1.002928
     43          1           0        3.036508   -1.330494    1.786545
 ---------------------------------------------------------------------
                    Distance matrix (angstroms):
                    1          2          3          4          5
     1  C    0.000000
     2  C    1.354548   0.000000
     3  C    2.562785   1.501101   0.000000
     4  C    3.182839   2.555478   1.553322   0.000000
     5  C    3.226524   3.207717   2.561039   1.544121   0.000000
     6  C    2.554474   3.160407   3.243232   2.608724   1.540068
     7  C    1.508871   2.588143   3.225024   3.329958   2.646025
     8  C    1.472649   2.306875   3.774889   4.520442   4.661473
     9  C    2.434444   2.418882   3.849389   4.877694   5.442838
    10  C    2.400516   1.531661   2.626703   3.773595   4.673687
    11  O    2.412333   3.487748   4.909074   5.501512   5.398554
    12  C    2.517232   3.355942   3.724771   4.071064   3.218860
    13  C    3.431092   2.530788   3.214892   3.942303   5.107912
    14  O    3.481040   2.448169   3.015425   4.434290   5.442330
    15  C    4.713277   3.908079   2.599468   1.562491   2.581527
    16  C    5.632647   5.020424   3.926925   2.550567   3.145653
    17  O    5.128486   4.034447   2.795035   2.401136   3.796275
    18  C    5.490847   4.729680   3.270541   2.615479   3.094259
    19  O    5.419402   4.529859   3.065499   3.124134   3.715792
    20  H    2.923455   2.128320   1.096941   2.174348   2.695490
    21  H    3.405599   2.118917   1.090572   2.183439   3.487180
    22  H    3.195296   2.647837   2.147682   1.099081   2.153200
    23  H    4.227691   4.224436   3.494457   2.169079   1.095983
    24  H    3.551243   3.517263   2.729828   2.169739   1.098181
    25  H    2.786434   3.355746   3.599941   2.806625   2.159803
    26  H    3.464649   4.204637   4.237446   3.513742   2.146062
    27  H    2.094630   3.383217   4.233147   4.269421   3.530334
    28  H    3.083045   3.068006   4.401947   5.617844   6.135036
    29  H    3.260405   3.278254   4.672478   5.546954   6.174601
    30  H    2.815596   3.212009   3.204537   3.691937   2.996302
    31  H    2.762277   3.682381   4.319123   4.928828   4.249252
    32  H    3.468587   4.351702   4.576144   4.645515   3.486107
    33  H    3.903584   2.775686   2.906080   3.494324   4.868383
    34  H    4.319126   3.475888   4.192781   5.008663   6.197792
    35  H    3.369959   2.809200   3.608704   3.977959   4.990017
    36  H    3.425477   2.597081   3.187828   4.706127   5.506134
    37  H    6.639889   5.920119   4.726810   3.500917   4.161343
    38  H    5.801940   5.414066   4.384488   2.891855   2.911198
    39  H    5.508971   4.939485   4.099804   2.738529   3.457529
    40  H    6.090747   5.007038   3.754263   3.244460   4.522834
    41  H    6.539863   5.729681   4.261456   3.536991   4.051485
    42  H    5.499370   4.983026   3.640379   2.848416   2.734082
    43  H    5.491832   4.419437   2.974484   3.229380   4.170933
                    6          7          8          9         10
     6  C    0.000000
     7  C    1.544746   0.000000
     8  C    3.798519   2.600607   0.000000
     9  C    4.906845   3.870976   1.519752   0.000000
    10  C    4.570879   3.879124   2.426300   1.544861   0.000000
    11  O    4.261595   2.999150   1.231904   2.445604   3.618448
    12  C    2.573556   1.542617   3.485027   4.642002   4.645240
    13  C    5.116803   4.800029   3.455811   2.557537   1.532043
    14  O    5.602499   4.872205   3.557431   2.489851   1.437741
    15  C    3.954164   4.838335   6.021347   6.200264   4.906938
    16  C    4.362723   5.569838   6.898742   7.193253   5.999364
    17  O    4.999335   5.635775   6.242120   6.064339   4.605573
    18  C    4.623146   5.426791   6.884245   7.112650   5.825134
    19  O    5.120324   5.545157   6.735013   6.802270   5.490406
    20  H    3.472663   3.312542   4.182837   4.366440   3.294241
    21  H    4.276938   4.268957   4.393871   4.094585   2.632542
    22  H    2.728161   3.500750   4.334365   4.648448   3.624995
    23  H    2.129630   3.525086   5.616068   6.423159   5.635415
    24  H    2.173560   2.873200   5.014827   5.791070   5.022440
    25  H    1.098790   2.160780   3.799467   4.846218   4.559084
    26  H    1.098575   2.142034   4.599357   5.841413   5.622982
    27  H    2.130408   1.098238   2.609009   4.080732   4.443538
    28  H    5.636336   4.429839   2.143918   1.097198   2.184715
    29  H    5.556879   4.632965   2.169566   1.095135   2.230691
    30  H    2.908320   2.203191   3.962700   4.848162   4.547319
    31  H    3.519054   2.185743   3.299801   4.423553   4.709907
    32  H    2.781574   2.183216   4.404907   5.664069   5.694026
    33  H    5.193383   5.131076   4.268826   3.509956   2.182041
    34  H    6.176237   5.754372   4.058768   2.851776   2.161316
    35  H    4.788164   4.599114   3.323009   2.758712   2.174354
    36  H    5.615828   4.707740   3.505128   2.635574   1.967191
    37  H    5.442414   6.629248   7.893983   8.079726   6.796490
    38  H    4.078779   5.448592   7.128770   7.633891   6.568409
    39  H    4.372937   5.565327   6.632492   6.887195   5.766871
    40  H    5.798174   6.542854   7.202738   6.996399   5.523349
    41  H    5.585339   6.485650   7.913880   8.077092   6.728624
    42  H    4.242229   5.138941   6.954892   7.401368   6.261735
    43  H    5.514844   5.864399   6.700723   6.558646   5.141089
                   11         12         13         14         15
    11  O    0.000000
    12  C    3.806327   0.000000
    13  C    4.530434   5.823152   0.000000
    14  O    4.710752   5.287148   2.362111   0.000000
    15  C    7.043408   5.404569   4.821769   5.291417   0.000000
    16  C    7.805669   6.314106   5.667791   6.576357   1.534349
    17  O    7.372545   6.259877   4.255049   4.760555   1.449614
    18  C    7.895635   5.577821   6.004466   5.953533   1.540563
    19  O    7.808010   5.445126   5.891905   5.302905   2.474129
    20  H    5.248786   3.329020   4.155772   3.389864   3.002230
    21  H    5.597361   4.753657   2.930666   2.648933   2.679835
    22  H    5.268641   4.578319   3.451818   4.529067   2.123160
    23  H    6.277184   4.099062   5.885643   6.428950   2.665403
    24  H    5.751900   2.876207   5.683725   5.570440   2.950129
    25  H    4.208452   3.501735   4.816916   5.759447   4.116547
    26  H    4.846251   2.767037   6.204389   6.632580   4.675999
    27  H    2.534393   2.132885   5.303088   5.554188   5.788158
    28  H    2.840049   4.883623   3.367843   2.524332   6.901651
    29  H    2.748545   5.566920   2.623833   3.178932   6.828555
    30  H    4.535463   1.095342   5.741613   4.947437   4.848948
    31  H    3.446182   1.096426   6.037519   5.256531   6.298701
    32  H    4.539274   1.097215   6.798176   6.369447   5.876378
    33  H    5.402911   6.094350   1.095219   2.645980   4.064212
    34  H    5.039162   6.726161   1.096077   2.572637   5.789892
    35  H    4.233648   5.837711   1.094576   3.329997   4.964018
    36  H    4.587180   4.855837   3.218912   0.973217   5.634673
    37  H    8.842148   7.300922   6.367969   7.233214   2.169132
    38  H    7.924386   6.115719   6.387889   7.230771   2.198805
    39  H    7.498084   6.541824   5.219167   6.499928   2.174570
    40  H    8.326128   7.146047   5.054647   5.609347   1.973073
    41  H    8.937784   6.661763   6.749961   6.798350   2.155532
    42  H    7.856628   5.145254   6.590764   6.503598   2.187584
    43  H    7.844834   5.912072   5.394612   4.827327   2.504278
                   16         17         18         19         20
    16  C    0.000000
    17  O    2.420594   0.000000
    18  C    2.507328   2.411473   0.000000
    19  O    3.786568   2.794890   1.426384   0.000000
    20  H    4.423723   3.370664   3.141154   2.613246   0.000000
    21  H    4.066459   2.291919   3.364575   2.984829   1.749106
    22  H    2.612796   2.645578   3.494499   4.107878   3.043782
    23  H    2.694897   4.043717   3.120336   4.085994   3.659455
    24  H    3.752723   4.155935   2.914739   3.268911   2.404122
    25  H    4.270993   5.038229   5.079760   5.712653   4.109957
    26  H    4.902301   5.865077   5.149920   5.728519   4.306180
    27  H    6.367722   6.580219   6.454703   6.635163   4.390955
    28  H    8.017526   6.728884   7.654076   7.159163   4.707036
    29  H    7.684580   6.600272   7.881077   7.663554   5.319682
    30  H    5.921569   5.666228   4.808437   4.507581   2.546465
    31  H    7.289574   7.013777   6.480437   6.184538   3.906886
    32  H    6.620078   6.901967   5.929531   5.934326   4.142733
    33  H    4.917794   3.292374   5.256697   5.186941   3.889702
    34  H    6.629382   5.057050   6.939046   6.729666   5.060615
    35  H    5.562018   4.592111   6.289255   6.397304   4.621734
    36  H    6.999368   5.270606   6.103322   5.319359   3.261098
    37  H    1.097209   2.643888   2.743508   4.011644   5.164784
    38  H    1.094389   3.390900   2.772807   4.150785   4.737287
    39  H    1.095510   2.699213   3.469259   4.621617   4.813624
    40  H    2.474702   0.973699   2.633968   3.145765   4.249343
    41  H    2.618189   2.719526   1.102058   2.079607   4.192802
    42  H    2.846859   3.371308   1.093633   2.034842   3.347874
    43  H    3.874979   2.283132   1.927660   0.974501   2.749267
                   21         22         23         24         25
    21  H    0.000000
    22  H    2.604599   0.000000
    23  H    4.292038   2.579712   0.000000
    24  H    3.654614   3.055206   1.751618   0.000000
    25  H    4.511649   2.478098   2.490717   3.070729   0.000000
    26  H    5.285139   3.691075   2.342628   2.521733   1.757146
    27  H    5.238082   4.250993   4.252886   3.843480   2.412018
    28  H    4.591069   5.539836   7.171278   6.319363   5.724317
    29  H    4.825980   5.125879   7.079752   6.649942   5.300025
    30  H    4.167549   4.417359   3.925678   2.372557   3.912327
    31  H    5.258489   5.376935   5.170264   3.913643   4.320322
    32  H    5.634566   5.167238   4.141748   3.068975   3.754162
    33  H    2.355885   3.061063   5.553535   5.434675   4.934183
    34  H    3.769631   4.521523   6.978874   6.741065   5.855928
    35  H    3.563052   3.243121   5.668954   5.727967   4.278703
    36  H    3.023133   4.965113   6.551500   5.466690   5.931826
    37  H    4.678144   3.602090   3.674458   4.636530   5.366175
    38  H    4.745226   3.051546   2.126702   3.476371   4.061538
    39  H    4.215803   2.336623   3.077341   4.287181   4.011425
    40  H    3.213814   3.440658   4.588940   4.858449   5.804677
    41  H    4.191498   4.263355   3.871237   3.932414   5.955929
    42  H    4.017069   3.784568   2.606243   2.350265   4.834485
    43  H    2.550456   4.064747   4.601147   3.908180   5.980914
                   26         27         28         29         30
    26  H    0.000000
    27  H    2.399564   0.000000
    28  H    6.516177   4.641565   0.000000
    29  H    6.482782   4.678305   1.766496   0.000000
    30  H    3.231476   3.068371   5.030788   5.858042   0.000000
    31  H    3.733115   2.450517   4.451382   5.354926   1.769129
    32  H    2.524739   2.485500   5.927787   6.538398   1.773036
    33  H    6.286596   5.784623   4.254381   3.705310   5.854438
    34  H    7.256510   6.184842   3.464138   2.630886   6.650457
    35  H    5.833377   4.940169   3.761469   2.594729   5.924906
    36  H    6.571973   5.396068   2.355450   3.509515   4.476546
    37  H    5.948141   7.452823   8.877217   8.555060   6.824838
    38  H    4.385392   6.185243   8.455888   8.166080   5.790242
    39  H    4.988283   6.245746   7.801863   7.236882   6.293635
    40  H    6.596262   7.480089   7.660072   7.488899   6.522683
    41  H    6.057494   7.492023   8.636314   8.796940   5.891397
    42  H    4.559722   6.128052   7.934425   8.215239   4.412336
    43  H    6.252534   6.946254   6.915740   7.356797   5.010935
                   31         32         33         34         35
    31  H    0.000000
    32  H    1.772393   0.000000
    33  H    6.452504   7.029936   0.000000
    34  H    6.822046   7.735446   1.776477   0.000000
    35  H    6.109739   6.727273   1.777413   1.778129   0.000000
    36  H    4.693787   5.942940   3.534946   3.476157   4.087550
    37  H    8.272148   7.600479   5.502676   7.252324   6.337676
    38  H    7.158187   6.242459   5.749693   7.405131   6.196761
    39  H    7.471339   6.902705   4.523212   6.147467   4.953144
    40  H    7.932682   7.731763   4.030610   5.776361   5.371541
    41  H    7.576018   6.965353   5.897544   7.633612   7.032955
    42  H    6.116797   5.312143   5.963586   7.587086   6.780226
    43  H    6.579060   6.526557   4.600555   6.142292   5.994537
                   36         37         38         39         40
    36  H    0.000000
    37  H    7.689230   0.000000
    38  H    7.557331   1.765186   0.000000
    39  H    7.028987   1.775495   1.776524   0.000000
    40  H    6.141132   2.270786   3.493467   2.825679   0.000000
    41  H    7.009900   2.393154   2.925076   3.648164   2.526727
    42  H    6.543746   3.228311   2.678111   3.836856   3.648512
    43  H    4.964444   4.017579   4.469464   4.577057   2.613178
                   41         42         43
    41  H    0.000000
    42  H    1.770486   0.000000
    43  H    2.383427   2.813607   0.000000
 Stoichiometry    C15H24O4
 Framework group  C1[X(C15H24O4)]
 Deg. of freedom   123
 Full point group                 C1      NOp   1
 Largest Abelian subgroup         C1      NOp   1
 Largest concise Abelian subgroup C1      NOp   1
                         Standard orientation:                         
 ---------------------------------------------------------------------
 Center     Atomic      Atomic             Coordinates (Angstroms)
 Number     Number       Type             X           Y           Z
 ---------------------------------------------------------------------
      1          6           0       -1.786288    0.669691   -0.032629
      2          6           0       -1.025800   -0.426014    0.203777
      3          6           0        0.433869   -0.469515    0.551308
      4          6           0        1.339077    0.263033   -0.476691
      5          6           0        1.220761    1.796948   -0.344722
      6          6           0       -0.100475    2.406455   -0.849345
      7          6           0       -1.387439    2.124858   -0.042705
      8          6           0       -3.177031    0.252783   -0.279041
      9          6           0       -3.281163   -1.251002   -0.085568
     10          6           0       -1.819839   -1.728550    0.066331
     11          8           0       -4.112548    0.994641   -0.582423
     12          6           0       -1.337472    2.698359    1.388472
     13          6           0       -1.344321   -2.548503   -1.137295
     14          8           0       -1.618953   -2.578226    1.208608
     15          6           0        2.823112   -0.224705   -0.443087
     16          6           0        3.571850    0.213508   -1.708625
     17          8           0        2.758789   -1.672813   -0.427999
     18          6           0        3.622308    0.215569    0.798194
     19          8           0        3.128330   -0.354726    2.008698
     20          1           0        0.579274   -0.019216    1.540937
     21          1           0        0.739414   -1.512296    0.644032
     22          1           0        0.979801   -0.018972   -1.476377
     23          1           0        2.023847    2.273162   -0.918701
     24          1           0        1.387236    2.083973    0.702132
     25          1           0       -0.263036    2.085152   -1.887458
     26          1           0        0.026728    3.497137   -0.882520
     27          1           0       -2.196997    2.653990   -0.563052
     28          1           0       -3.847430   -1.453786    0.832072
     29          1           0       -3.823384   -1.718425   -0.914323
     30          1           0       -0.589411    2.194133    2.009709
     31          1           0       -2.309368    2.588810    1.884020
     32          1           0       -1.091770    3.767446    1.364745
     33          1           0       -0.276368   -2.779568   -1.062545
     34          1           0       -1.899151   -3.492834   -1.179580
     35          1           0       -1.517297   -2.001533   -2.069497
     36          1           0       -1.901466   -2.085804    1.999087
     37          1           0        4.564987   -0.252138   -1.735468
     38          1           0        3.719041    1.297037   -1.753184
     39          1           0        3.024405   -0.098853   -2.604659
     40          1           0        3.654083   -2.005806   -0.616822
     41          1           0        4.675620   -0.071838    0.648318
     42          1           0        3.592592    1.301773    0.921936
     43          1           0        2.996823   -1.300041    1.811883
 ---------------------------------------------------------------------
 Rotational constants (GHZ):      0.5506907      0.2724390      0.2220674
 Standard basis: 6-311+G(d,p) (5D, 7F)
 There are   581 symmetry adapted cartesian basis functions of A   symmetry.
 There are   562 symmetry adapted basis functions of A   symmetry.
   562 basis functions,   876 primitive gaussians,   581 cartesian basis functions
    73 alpha electrons       73 beta electrons
       nuclear repulsion energy      1609.9695232288 Hartrees.
 NAtoms=   43 NActive=   43 NUniq=   43 SFac= 1.00D+00 NAtFMM=   60 NAOKFM=F Big=F
 Integral buffers will be    131072 words long.
 Raffenetti 2 integral format.
 Two-electron integral symmetry is turned on.
 Using the following non-standard input for PCM:
 --- end of non-standard input.
 ------------------------------------------------------------------------------
 Polarizable Continuum Model (PCM)
 =================================
 Model                : PCM (using non-symmetric T matrix).
 Atomic radii         : SMD-Coulomb.
 Polarization charges : Total charges.
 Charge compensation  : None.
 Solution method      : On-the-fly selection.
 Cavity type          : VdW (van der Waals Surface) (Alpha=1.000).
 Cavity algorithm     : GePol (No added spheres)
                        Default sphere list used, NSphG=   43.
                        Lebedev-Laikov grids with approx.  5.0 points / Ang**2.
                        Smoothing algorithm: Karplus/York (Gamma=1.0000).
                        Polarization charges: spherical gaussians, with
                                              point-specific exponents (IZeta= 3).
                        Self-potential: point-specific (ISelfS= 7).
                        Self-field    : sphere-specific E.n sum rule (ISelfD= 2).
 Solvent              : Methanol, Eps=  32.613000 Eps(inf)=   1.765709
 ------------------------------------------------------------------------------
 ------------------------------------------------------------------------------
 Atomic radii for non-electrostatic terms: SMD-CDS.
 ------------------------------------------------------------------------------
 Nuclear repulsion after PCM non-electrostatic terms =     1609.9710482712 Hartrees.
 One-electron integrals computed using PRISM.
 NBasis=   562 RedAO= T EigKep=  1.43D-06  NBF=   562
 NBsUse=   560 1.00D-06 EigRej=  7.74D-07 NBFU=   560
 Initial guess from the checkpoint file:  "DY-202A-7R_55.chk"
 B after Tr=     0.000000    0.000000    0.000000
         Rot=    1.000000    0.000000    0.000000    0.000000 Ang=   0.00 deg.
 Requested convergence on RMS density matrix=1.00D-08 within 128 cycles.
 Requested convergence on MAX density matrix=1.00D-06.
 Requested convergence on             energy=1.00D-06.
 No special actions if energy rises.
 Inv3:  Mode=1 IEnd=    21772908.
 Iteration    1 A*A^-1 deviation from unit magnitude is 7.66D-15 for   2678.
 Iteration    1 A*A^-1 deviation from orthogonality  is 3.11D-15 for   2411    483.
 Iteration    1 A^-1*A deviation from unit magnitude is 7.77D-15 for   2678.
 Iteration    1 A^-1*A deviation from orthogonality  is 3.27D-12 for   1613   1530.
 Error on total polarization charges =  0.07037
 SCF Done:  E(RmPW1PW91) =  -887.018263036     A.U. after   13 cycles
            NFock= 13  Conv=0.28D-08     -V/T= 2.0048
 SMD-CDS (non-electrostatic) energy       (kcal/mol) =       0.96
 (included in total energy above)
 DoSCS=F DFT=T ScalE2(SS,OS)=  1.000000  1.000000
 Range of M.O.s used for correlation:     1   560
 NBasis=   562 NAE=    73 NBE=    73 NFC=     0 NFV=     0
 NROrb=    560 NOA=    73 NOB=    73 NVA=   487 NVB=   487

 **** Warning!!: The largest alpha MO coefficient is  0.11235753D+03

 NEqPCM:  Using equilibrium solvation (IEInf=0, Eps=  32.6130, EpsInf=   1.7657)
          Differentiating once with respect to magnetic field using GIAOs.
          Electric field/nuclear overlap derivatives assumed to be zero.
 FoFJK:  IHMeth= 1 ICntrl=    6127 DoSepK=F KAlg= 0 I1Cent=   0 FoldK=F
 IRaf=         1 NMat=   1 IRICut=       1 DoRegI=T DoRafI=F ISym2E= 0.
          There are     3 degrees of freedom in the 1st order CPHF.  IDoFFX=0 NUNeed=     3.
      3 vectors produced by pass  0 Test12= 1.19D-12 3.33D-08 XBig12= 2.77D+02 2.79D+00.
 AX will form     3 AO Fock derivatives at one time.
      3 vectors produced by pass  1 Test12= 1.19D-12 3.33D-08 XBig12= 7.76D-01 1.90D-01.
      3 vectors produced by pass  2 Test12= 1.19D-12 3.33D-08 XBig12= 4.23D-03 2.99D-02.
      3 vectors produced by pass  3 Test12= 1.19D-12 3.33D-08 XBig12= 3.57D-05 1.73D-03.
      3 vectors produced by pass  4 Test12= 1.19D-12 3.33D-08 XBig12= 1.86D-07 8.56D-05.
      3 vectors produced by pass  5 Test12= 1.19D-12 3.33D-08 XBig12= 6.94D-10 5.82D-06.
      3 vectors produced by pass  6 Test12= 1.19D-12 3.33D-08 XBig12= 2.14D-12 4.66D-07.
      1 vectors produced by pass  7 Test12= 1.19D-12 3.33D-08 XBig12= 1.24D-14 3.51D-08.
 InvSVY:  IOpt=1 It=  1 EMax= 1.78D-15
 Solved reduced A of dimension    22 with     3 vectors.
 Calculating GIAO nuclear magnetic shielding tensors.
 SCF GIAO Magnetic shielding tensor (ppm):
      1  C    Isotropic =    34.9042   Anisotropy =   141.0672
   XX=   -29.3648   YX=   -26.1035   ZX=   -33.3963
   XY=   -24.5369   YY=    12.5035   ZY=     3.7675
   XZ=   -33.0516   YZ=    -0.9414   ZZ=   121.5740
   Eigenvalues:   -46.5507    22.3143   128.9490
      2  C    Isotropic =    -8.0428   Anisotropy =   204.2672
   XX=   -77.0771   YX=   -41.4385   ZX=   -45.9205
   XY=   -33.4675   YY=   -60.5265   ZY=    -6.5008
   XZ=   -61.9986   YZ=     5.3271   ZZ=   113.4752
   Eigenvalues:  -115.4993   -36.7644   128.1353
      3  C    Isotropic =   155.3525   Anisotropy =    22.4114
   XX=   159.4606   YX=     5.4409   ZX=    -6.4943
   XY=     3.3460   YY=   140.5361   ZY=    -1.4509
   XZ=    -4.3383   YZ=    -7.2170   ZZ=   166.0608
   Eigenvalues:   139.1911   156.5730   170.2935
      4  C    Isotropic =   136.8016   Anisotropy =    26.9532
   XX=   148.9338   YX=   -11.7050   ZX=     5.0756
   XY=    -7.1747   YY=   128.1828   ZY=     2.9604
   XZ=     9.9413   YZ=    -1.8110   ZZ=   133.2882
   Eigenvalues:   123.2821   132.3522   154.7704
      5  C    Isotropic =   156.5692   Anisotropy =    26.4131
   XX=   150.6503   YX=    -2.0264   ZX=     1.7242
   XY=    -0.3162   YY=   173.9251   ZY=    -3.1726
   XZ=    -1.5418   YZ=    -1.5730   ZZ=   145.1323
   Eigenvalues:   144.9381   150.5916   174.1780
      6  C    Isotropic =   151.9206   Anisotropy =    14.9498
   XX=   153.1980   YX=    -3.4832   ZX=    -9.0794
   XY=    -4.5596   YY=   150.1972   ZY=    -0.8870
   XZ=    -6.1799   YZ=     4.3566   ZZ=   152.3667
   Eigenvalues:   144.6365   149.2382   161.8872
      7  C    Isotropic =   156.5048   Anisotropy =    14.7265
   XX=   152.8797   YX=     2.9561   ZX=    -5.2505
   XY=     3.6594   YY=   155.8566   ZY=     1.1605
   XZ=   -11.9417   YZ=     4.4241   ZZ=   160.7781
   Eigenvalues:   145.5749   157.6170   166.3224
      8  C    Isotropic =   -30.1053   Anisotropy =   158.3498
   XX=   -77.6055   YX=   -10.7880   ZX=   -32.1510
   XY=   -16.3826   YY=   -80.1027   ZY=    19.5301
   XZ=   -25.5433   YZ=    15.6642   ZZ=    67.3924
   Eigenvalues:   -92.8413   -72.9358    75.4613
      9  C    Isotropic =   131.9142   Anisotropy =    32.5178
   XX=   137.7190   YX=   -16.2947   ZX=    -6.9989
   XY=   -12.4107   YY=   140.6015   ZY=    -0.3232
   XZ=     1.2451   YZ=    -3.4707   ZZ=   117.4222
   Eigenvalues:   116.0753   126.0746   153.5928
     10  C    Isotropic =   105.1409   Anisotropy =    37.7617
   XX=    99.7204   YX=     5.1921   ZX=    -1.1413
   XY=     4.2120   YY=   104.3487   ZY=   -19.2173
   XZ=     4.4338   YZ=   -24.9435   ZZ=   111.3536
   Eigenvalues:    84.1066   101.0007   130.3153
     11  O    Isotropic =  -160.0174   Anisotropy =   791.9445
   XX=  -459.2550   YX=   148.9201   ZX=  -199.8794
   XY=   107.2604   YY=  -335.1004   ZY=   126.9269
   XZ=  -156.0402   YZ=   133.0472   ZZ=   314.3034
   Eigenvalues:  -592.8286  -255.1691   367.9456
     12  C    Isotropic =   171.0563   Anisotropy =    28.1211
   XX=   154.4001   YX=     4.2256   ZX=    -3.7724
   XY=     7.1824   YY=   177.0120   ZY=     8.4094
   XZ=    -6.8903   YZ=    11.8565   ZZ=   181.7568
   Eigenvalues:   151.0179   172.3473   189.8037
     13  C    Isotropic =   162.4560   Anisotropy =    36.6342
   XX=   149.0666   YX=    -7.7141   ZX=    -7.6163
   XY=    -9.9428   YY=   160.6088   ZY=    13.6799
   XZ=    -4.3546   YZ=    11.7704   ZZ=   177.6926
   Eigenvalues:   144.2644   156.2248   186.8788
     14  O    Isotropic =   252.1920   Anisotropy =    94.4386
   XX=   229.3886   YX=   -15.4659   ZX=   -26.9443
   XY=   -12.0441   YY=   216.7349   ZY=     7.2112
   XZ=   -13.2021   YZ=   -13.2452   ZZ=   310.4524
   Eigenvalues:   206.0808   235.3441   315.1510
     15  C    Isotropic =   107.3795   Anisotropy =    47.4191
   XX=    91.9658   YX=    -6.3311   ZX=     0.8987
   XY=    -3.2184   YY=   138.5013   ZY=     4.9246
   XZ=     0.2803   YZ=    -3.7254   ZZ=    91.6713
   Eigenvalues:    90.9196    92.2266   138.9922
     16  C    Isotropic =   161.2685   Anisotropy =    46.2719
   XX=   159.4424   YX=     4.8342   ZX=   -17.7828
   XY=     3.4024   YY=   144.6453   ZY=   -10.4642
   XZ=   -15.9887   YZ=   -11.5407   ZZ=   179.7178
   Eigenvalues:   141.4323   150.2567   192.1164
     17  O    Isotropic =   257.3935   Anisotropy =   101.1485
   XX=   291.8428   YX=   -53.3851   ZX=   -13.4342
   XY=   -24.9140   YY=   275.8322   ZY=     1.1122
   XZ=    -9.8614   YZ=     5.4936   ZZ=   204.5055
   Eigenvalues:   202.9199   244.4347   324.8258
     18  C    Isotropic =   116.6411   Anisotropy =    54.6101
   XX=   111.8083   YX=     6.2140   ZX=    -6.1180
   XY=    11.9508   YY=    91.1594   ZY=   -17.0259
   XZ=   -10.2618   YZ=   -12.0740   ZZ=   146.9557
   Eigenvalues:    85.6705   111.2050   153.0478
     19  O    Isotropic =   307.3839   Anisotropy =    43.9538
   XX=   310.1009   YX=    24.1803   ZX=   -12.3924
   XY=     8.9418   YY=   321.2599   ZY=    12.6253
   XZ=    12.6420   YZ=    17.8477   ZZ=   290.7909
   Eigenvalues:   282.7285   302.7368   336.6864
     20  H    Isotropic =    29.1004   Anisotropy =     4.3665
   XX=    29.6814   YX=    -0.2212   ZX=     0.1160
   XY=    -0.4032   YY=    26.0906   ZY=     0.2669
   XZ=     1.5878   YZ=     1.9648   ZZ=    31.5293
   Eigenvalues:    25.8116    29.4781    32.0114
     21  H    Isotropic =    28.2927   Anisotropy =     8.0161
   XX=    32.5295   YX=     1.6886   ZX=    -1.2319
   XY=     1.7663   YY=    30.0466   ZY=    -1.0208
   XZ=    -0.6747   YZ=    -2.1402   ZZ=    22.3019
   Eigenvalues:    21.9560    29.2853    33.6367
     22  H    Isotropic =    30.2445   Anisotropy =     2.3265
   XX=    31.4543   YX=     0.1316   ZX=     0.6184
   XY=     0.1103   YY=    27.9222   ZY=     1.4111
   XZ=    -1.0344   YZ=     0.9218   ZZ=    31.3569
   Eigenvalues:    27.5555    31.3825    31.7955
     23  H    Isotropic =    30.0184   Anisotropy =     7.6228
   XX=    33.3073   YX=     0.0342   ZX=    -3.3629
   XY=     0.7165   YY=    32.0377   ZY=    -3.1936
   XZ=    -3.0344   YZ=    -2.9443   ZZ=    24.7103
   Eigenvalues:    22.7917    32.1633    35.1003
     24  H    Isotropic =    29.8074   Anisotropy =     4.1031
   XX=    30.5460   YX=    -1.6210   ZX=     2.2947
   XY=    -1.4877   YY=    29.6663   ZY=     3.2439
   XZ=     1.2516   YZ=     2.9403   ZZ=    29.2099
   Eigenvalues:    25.2821    31.5973    32.5428
     25  H    Isotropic =    30.1910   Anisotropy =     7.2645
   XX=    29.5276   YX=    -1.1652   ZX=     0.5040
   XY=    -1.3756   YY=    26.2992   ZY=    -1.4442
   XZ=    -0.1418   YZ=    -1.5575   ZZ=    34.7461
   Eigenvalues:    25.6538    29.8851    35.0340
     26  H    Isotropic =    29.8897   Anisotropy =     9.9078
   XX=    28.8734   YX=    -0.3597   ZX=    -0.8212
   XY=    -0.7437   YY=    35.4193   ZY=    -3.2217
   XZ=    -1.3244   YZ=    -3.6739   ZZ=    25.3763
   Eigenvalues:    24.0157    29.1584    36.4949
     27  H    Isotropic =    28.8469   Anisotropy =     9.3486
   XX=    33.1650   YX=    -1.4094   ZX=     2.9014
   XY=    -2.7981   YY=    26.5012   ZY=    -1.4225
   XZ=     3.0537   YZ=    -1.4977   ZZ=    26.8746
   Eigenvalues:    25.1739    26.2875    35.0794
     28  H    Isotropic =    29.1345   Anisotropy =     6.7723
   XX=    32.1103   YX=     0.0078   ZX=    -2.6547
   XY=    -0.1369   YY=    27.0550   ZY=    -0.6391
   XZ=    -2.9610   YZ=    -2.3555   ZZ=    28.2383
   Eigenvalues:    25.5230    28.2311    33.6494
     29  H    Isotropic =    28.9596   Anisotropy =     5.8921
   XX=    31.5817   YX=    -0.6140   ZX=     2.0663
   XY=     0.1051   YY=    27.7429   ZY=     1.8105
   XZ=     2.9252   YZ=     2.5527   ZZ=    27.5542
   Eigenvalues:    24.8401    29.1510    32.8877
     30  H    Isotropic =    30.2889   Anisotropy =     5.1276
   XX=    29.7989   YX=    -3.4203   ZX=     0.9190
   XY=    -2.7859   YY=    28.5429   ZY=     0.6230
   XZ=     3.0027   YZ=     1.0257   ZZ=    32.5250
   Eigenvalues:    25.4920    31.6674    33.7073
     31  H    Isotropic =    30.8272   Anisotropy =     9.6610
   XX=    32.6669   YX=    -0.9263   ZX=    -3.9930
   XY=    -0.2454   YY=    27.9718   ZY=     1.7690
   XZ=    -5.1392   YZ=     2.8091   ZZ=    31.8429
   Eigenvalues:    26.3399    28.8738    37.2679
     32  H    Isotropic =    30.8516   Anisotropy =    11.1536
   XX=    27.1572   YX=     0.1435   ZX=    -0.9755
   XY=     0.4576   YY=    37.1166   ZY=     2.6605
   XZ=     0.0109   YZ=     4.1799   ZZ=    28.2809
   Eigenvalues:    26.5797    27.6878    38.2873
     33  H    Isotropic =    29.9399   Anisotropy =     6.6398
   XX=    34.2481   YX=     0.1600   ZX=     0.1592
   XY=    -0.9237   YY=    29.0305   ZY=     2.2527
   XZ=    -1.2432   YZ=     3.6187   ZZ=    26.5412
   Eigenvalues:    24.5912    30.8621    34.3665
     34  H    Isotropic =    30.0536   Anisotropy =     9.7360
   XX=    28.6655   YX=     2.4269   ZX=     0.3562
   XY=     3.2450   YY=    34.0500   ZY=     2.7010
   XZ=     0.7022   YZ=     4.2269   ZZ=    27.4454
   Eigenvalues:    25.7712    27.8453    36.5443
     35  H    Isotropic =    30.7932   Anisotropy =     7.8760
   XX=    28.0173   YX=     0.3446   ZX=     0.5677
   XY=     0.3176   YY=    28.3971   ZY=    -0.4646
   XZ=     1.0179   YZ=     0.5014   ZZ=    35.9652
   Eigenvalues:    27.7681    28.5676    36.0438
     36  H    Isotropic =    29.9732   Anisotropy =    16.2955
   XX=    24.2630   YX=    -1.2567   ZX=    -4.5403
   XY=    -1.3726   YY=    26.4619   ZY=     2.1458
   XZ=    -4.3187   YZ=     2.2669   ZZ=    39.1946
   Eigenvalues:    22.9020    26.1806    40.8368
     37  H    Isotropic =    30.7948   Anisotropy =     9.9318
   XX=    35.6092   YX=    -2.2692   ZX=    -3.0034
   XY=    -1.3063   YY=    27.2122   ZY=    -0.5744
   XZ=    -3.8733   YZ=     0.4180   ZZ=    29.5630
   Eigenvalues:    26.5305    28.4379    37.4160
     38  H    Isotropic =    30.1515   Anisotropy =     8.4901
   XX=    29.3418   YX=     2.0995   ZX=    -3.4627
   XY=     1.4267   YY=    33.1282   ZY=    -2.1872
   XZ=    -3.3105   YZ=    -3.2709   ZZ=    27.9844
   Eigenvalues:    25.0621    29.5808    35.8115
     39  H    Isotropic =    30.6420   Anisotropy =     8.0749
   XX=    29.3116   YX=    -0.0333   ZX=    -1.0202
   XY=    -0.0010   YY=    26.7065   ZY=     0.4325
   XZ=     0.3944   YZ=     1.5229   ZZ=    35.9080
   Eigenvalues:    26.6037    29.2971    36.0253
     40  H    Isotropic =    30.3922   Anisotropy =    19.3777
   XX=    36.8007   YX=    -7.6323   ZX=    -3.8278
   XY=    -8.1365   YY=    31.7706   ZY=     1.6142
   XZ=    -3.2538   YZ=     2.0391   ZZ=    22.6053
   Eigenvalues:    21.7710    26.0950    43.3107
     41  H    Isotropic =    28.3109   Anisotropy =     7.4868
   XX=    32.9181   YX=     0.3239   ZX=    -0.2374
   XY=     1.6448   YY=    22.7978   ZY=    -1.7564
   XZ=    -1.6091   YZ=    -1.2241   ZZ=    29.2167
   Eigenvalues:    22.4124    29.2181    33.3020
     42  H    Isotropic =    27.8076   Anisotropy =     3.2322
   XX=    27.7211   YX=     1.5486   ZX=     1.3740
   XY=     1.3850   YY=    28.6873   ZY=     0.7944
   XZ=     1.3815   YZ=    -0.9702   ZZ=    27.0143
   Eigenvalues:    25.5987    27.8617    29.9624
     43  H    Isotropic =    29.1557   Anisotropy =    13.6759
   XX=    21.2195   YX=     2.4664   ZX=     2.7751
   XY=     2.1384   YY=    37.9210   ZY=     0.9120
   XZ=     0.6498   YZ=    -0.1075   ZZ=    28.3265
   Eigenvalues:    20.5593    28.6347    38.2729
 End of Minotr F.D. properties file   721 does not exist.
 End of Minotr F.D. properties file   722 does not exist.
 End of Minotr F.D. properties file   788 does not exist.

 **********************************************************************

            Population analysis using the SCF density.

 **********************************************************************

 Orbital symmetries:
       Occupied  (A) (A) (A) (A) (A) (A) (A) (A) (A) (A) (A) (A)
                 (A) (A) (A) (A) (A) (A) (A) (A) (A) (A) (A) (A)
                 (A) (A) (A) (A) (A) (A) (A) (A) (A) (A) (A) (A)
                 (A) (A) (A) (A) (A) (A) (A) (A) (A) (A) (A) (A)
                 (A) (A) (A) (A) (A) (A) (A) (A) (A) (A) (A) (A)
                 (A) (A) (A) (A) (A) (A) (A) (A) (A) (A) (A) (A)
                 (A)
       Virtual   (A) (A) (A) (A) (A) (A) (A) (A) (A) (A) (A) (A)
                 (A) (A) (A) (A) (A) (A) (A) (A) (A) (A) (A) (A)
                 (A) (A) (A) (A) (A) (A) (A) (A) (A) (A) (A) (A)
                 (A) (A) (A) (A) (A) (A) (A) (A) (A) (A) (A) (A)
                 (A) (A) (A) (A) (A) (A) (A) (A) (A) (A) (A) (A)
                 (A) (A) (A) (A) (A) (A) (A) (A) (A) (A) (A) (A)
                 (A) (A) (A) (A) (A) (A) (A) (A) (A) (A) (A) (A)
                 (A) (A) (A) (A) (A) (A) (A) (A) (A) (A) (A) (A)
                 (A) (A) (A) (A) (A) (A) (A) (A) (A) (A) (A) (A)
                 (A) (A) (A) (A) (A) (A) (A) (A) (A) (A) (A) (A)
                 (A) (A) (A) (A) (A) (A) (A) (A) (A) (A) (A) (A)
                 (A) (A) (A) (A) (A) (A) (A) (A) (A) (A) (A) (A)
                 (A) (A) (A) (A) (A) (A) (A) (A) (A) (A) (A) (A)
                 (A) (A) (A) (A) (A) (A) (A) (A) (A) (A) (A) (A)
                 (A) (A) (A) (A) (A) (A) (A) (A) (A) (A) (A) (A)
                 (A) (A) (A) (A) (A) (A) (A) (A) (A) (A) (A) (A)
                 (A) (A) (A) (A) (A) (A) (A) (A) (A) (A) (A) (A)
                 (A) (A) (A) (A) (A) (A) (A) (A) (A) (A) (A) (A)
                 (A) (A) (A) (A) (A) (A) (A) (A) (A) (A) (A) (A)
                 (A) (A) (A) (A) (A) (A) (A) (A) (A) (A) (A) (A)
                 (A) (A) (A) (A) (A) (A) (A) (A) (A) (A) (A) (A)
                 (A) (A) (A) (A) (A) (A) (A) (A) (A) (A) (A) (A)
                 (A) (A) (A) (A) (A) (A) (A) (A) (A) (A) (A) (A)
                 (A) (A) (A) (A) (A) (A) (A) (A) (A) (A) (A) (A)
                 (A) (A) (A) (A) (A) (A) (A) (A) (A) (A) (A) (A)
                 (A) (A) (A) (A) (A) (A) (A) (A) (A) (A) (A) (A)
                 (A) (A) (A) (A) (A) (A) (A) (A) (A) (A) (A) (A)
                 (A) (A) (A) (A) (A) (A) (A) (A) (A) (A) (A) (A)
                 (A) (A) (A) (A) (A) (A) (A) (A) (A) (A) (A) (A)
                 (A) (A) (A) (A) (A) (A) (A) (A) (A) (A) (A) (A)
                 (A) (A) (A) (A) (A) (A) (A) (A) (A) (A) (A) (A)
                 (A) (A) (A) (A) (A) (A) (A) (A) (A) (A) (A) (A)
                 (A) (A) (A) (A) (A) (A) (A) (A) (A) (A) (A) (A)
                 (A) (A) (A) (A) (A) (A) (A) (A) (A) (A) (A) (A)
                 (A) (A) (A) (A) (A) (A) (A) (A) (A) (A) (A) (A)
                 (A) (A) (A) (A) (A) (A) (A) (A) (A) (A) (A) (A)
                 (A) (A) (A) (A) (A) (A) (A) (A) (A) (A) (A) (A)
                 (A) (A) (A) (A) (A) (A) (A) (A) (A) (A) (A) (A)
                 (A) (A) (A) (A) (A) (A) (A) (A) (A) (A) (A) (A)
                 (A) (A) (A) (A) (A) (A) (A) (A) (A) (A) (A) (A)
                 (A) (A) (A) (A) (A) (A) (A)
 The electronic state is 1-A.
 Alpha  occ. eigenvalues --  -19.22576 -19.22284 -19.21938 -19.21083 -10.32695
 Alpha  occ. eigenvalues --  -10.30677 -10.29700 -10.27275 -10.26374 -10.24278
 Alpha  occ. eigenvalues --  -10.24142 -10.24024 -10.23498 -10.23019 -10.22446
 Alpha  occ. eigenvalues --  -10.22296 -10.22134 -10.21904 -10.21610  -1.07257
 Alpha  occ. eigenvalues --   -1.06688  -1.06041  -1.04114  -0.88895  -0.83995
 Alpha  occ. eigenvalues --   -0.81689  -0.77980  -0.76737  -0.74711  -0.71310
 Alpha  occ. eigenvalues --   -0.69658  -0.67855  -0.65856  -0.62876  -0.60004
 Alpha  occ. eigenvalues --   -0.57981  -0.57007  -0.53783  -0.53093  -0.51636
 Alpha  occ. eigenvalues --   -0.49870  -0.49051  -0.48113  -0.47859  -0.46824
 Alpha  occ. eigenvalues --   -0.46072  -0.45437  -0.44159  -0.43873  -0.42693
 Alpha  occ. eigenvalues --   -0.41851  -0.41327  -0.40726  -0.40534  -0.39770
 Alpha  occ. eigenvalues --   -0.39602  -0.39100  -0.38757  -0.37969  -0.37451
 Alpha  occ. eigenvalues --   -0.36121  -0.35817  -0.35042  -0.34556  -0.34344
 Alpha  occ. eigenvalues --   -0.33033  -0.32639  -0.32093  -0.31150  -0.30195
 Alpha  occ. eigenvalues --   -0.28244  -0.26978  -0.26506
 Alpha virt. eigenvalues --   -0.05344   0.00559   0.01694   0.01920   0.02220
 Alpha virt. eigenvalues --    0.03492   0.03638   0.03813   0.04157   0.04659
 Alpha virt. eigenvalues --    0.05392   0.05487   0.05994   0.06225   0.06764
 Alpha virt. eigenvalues --    0.07212   0.07408   0.07707   0.08473   0.08655
 Alpha virt. eigenvalues --    0.08743   0.09529   0.09719   0.10248   0.10397
 Alpha virt. eigenvalues --    0.11052   0.11464   0.11989   0.12253   0.12477
 Alpha virt. eigenvalues --    0.12836   0.13265   0.13508   0.13843   0.14500
 Alpha virt. eigenvalues --    0.15285   0.15408   0.16204   0.16488   0.16757
 Alpha virt. eigenvalues --    0.16994   0.17315   0.17441   0.17548   0.17945
 Alpha virt. eigenvalues --    0.18529   0.18660   0.18961   0.19359   0.19655
 Alpha virt. eigenvalues --    0.19980   0.20176   0.20565   0.20741   0.21237
 Alpha virt. eigenvalues --    0.21284   0.21440   0.21994   0.22426   0.22457
 Alpha virt. eigenvalues --    0.22849   0.23061   0.23360   0.23433   0.23855
 Alpha virt. eigenvalues --    0.24158   0.24565   0.24741   0.25191   0.25630
 Alpha virt. eigenvalues --    0.25862   0.26069   0.26383   0.26818   0.27140
 Alpha virt. eigenvalues --    0.27512   0.27649   0.28098   0.28493   0.28627
 Alpha virt. eigenvalues --    0.29054   0.29138   0.29579   0.30062   0.30276
 Alpha virt. eigenvalues --    0.30541   0.31518   0.31628   0.31899   0.32590
 Alpha virt. eigenvalues --    0.33019   0.33197   0.33503   0.34114   0.34334
 Alpha virt. eigenvalues --    0.34757   0.35158   0.35264   0.36072   0.36302
 Alpha virt. eigenvalues --    0.36885   0.37247   0.37551   0.37892   0.38806
 Alpha virt. eigenvalues --    0.39344   0.39559   0.39612   0.40291   0.40413
 Alpha virt. eigenvalues --    0.41183   0.42767   0.43358   0.43925   0.44700
 Alpha virt. eigenvalues --    0.45201   0.46434   0.47317   0.47465   0.48774
 Alpha virt. eigenvalues --    0.49327   0.49451   0.49828   0.50353   0.51565
 Alpha virt. eigenvalues --    0.52511   0.52741   0.54266   0.54925   0.55897
 Alpha virt. eigenvalues --    0.56458   0.57146   0.57552   0.58008   0.58657
 Alpha virt. eigenvalues --    0.59346   0.59837   0.60345   0.61525   0.62734
 Alpha virt. eigenvalues --    0.62956   0.63505   0.63950   0.65405   0.65717
 Alpha virt. eigenvalues --    0.65991   0.66574   0.66937   0.67415   0.68286
 Alpha virt. eigenvalues --    0.68817   0.69033   0.69876   0.70517   0.70927
 Alpha virt. eigenvalues --    0.71508   0.72107   0.72560   0.72813   0.73107
 Alpha virt. eigenvalues --    0.73349   0.73866   0.74384   0.75135   0.75779
 Alpha virt. eigenvalues --    0.76067   0.76613   0.77095   0.77321   0.78333
 Alpha virt. eigenvalues --    0.78376   0.78613   0.79492   0.79814   0.80910
 Alpha virt. eigenvalues --    0.81328   0.81886   0.82226   0.83197   0.83909
 Alpha virt. eigenvalues --    0.84852   0.85707   0.87077   0.88211   0.88690
 Alpha virt. eigenvalues --    0.91632   0.92815   0.93133   0.94737   0.96557
 Alpha virt. eigenvalues --    0.97791   0.98243   0.98992   1.00081   1.03733
 Alpha virt. eigenvalues --    1.04157   1.04882   1.06020   1.06863   1.09231
 Alpha virt. eigenvalues --    1.11066   1.11283   1.12910   1.13605   1.16042
 Alpha virt. eigenvalues --    1.16330   1.16976   1.18339   1.19184   1.19858
 Alpha virt. eigenvalues --    1.21052   1.22349   1.23560   1.24292   1.25121
 Alpha virt. eigenvalues --    1.26181   1.26800   1.27138   1.27687   1.29450
 Alpha virt. eigenvalues --    1.30508   1.31567   1.32079   1.33595   1.34465
 Alpha virt. eigenvalues --    1.34813   1.36438   1.38044   1.39008   1.41623
 Alpha virt. eigenvalues --    1.42939   1.44013   1.44624   1.45752   1.47399
 Alpha virt. eigenvalues --    1.47965   1.48377   1.48660   1.49298   1.50548
 Alpha virt. eigenvalues --    1.51690   1.52326   1.52909   1.53761   1.54880
 Alpha virt. eigenvalues --    1.55376   1.56147   1.56708   1.58333   1.58450
 Alpha virt. eigenvalues --    1.59027   1.59641   1.60176   1.60900   1.61942
 Alpha virt. eigenvalues --    1.62858   1.63268   1.63457   1.64484   1.64850
 Alpha virt. eigenvalues --    1.65718   1.66703   1.67082   1.67441   1.68501
 Alpha virt. eigenvalues --    1.68563   1.69654   1.70125   1.70693   1.71730
 Alpha virt. eigenvalues --    1.72139   1.72658   1.73585   1.74527   1.75283
 Alpha virt. eigenvalues --    1.75465   1.76580   1.78239   1.78699   1.79226
 Alpha virt. eigenvalues --    1.79425   1.80416   1.81041   1.82016   1.82460
 Alpha virt. eigenvalues --    1.84158   1.84258   1.84493   1.85915   1.87237
 Alpha virt. eigenvalues --    1.87734   1.88269   1.89309   1.91205   1.91431
 Alpha virt. eigenvalues --    1.93416   1.94334   1.95950   1.96476   1.96928
 Alpha virt. eigenvalues --    1.98561   1.99120   2.00278   2.02332   2.03161
 Alpha virt. eigenvalues --    2.04153   2.05092   2.06358   2.09213   2.10956
 Alpha virt. eigenvalues --    2.11554   2.11705   2.13419   2.14574   2.15147
 Alpha virt. eigenvalues --    2.16023   2.16338   2.17494   2.18441   2.20500
 Alpha virt. eigenvalues --    2.21031   2.21675   2.22098   2.22677   2.24768
 Alpha virt. eigenvalues --    2.25113   2.28043   2.30005   2.31078   2.31888
 Alpha virt. eigenvalues --    2.32683   2.34215   2.34539   2.38007   2.38888
 Alpha virt. eigenvalues --    2.39923   2.41055   2.43457   2.44969   2.46531
 Alpha virt. eigenvalues --    2.48112   2.49538   2.51365   2.52410   2.53086
 Alpha virt. eigenvalues --    2.53549   2.54403   2.55427   2.56253   2.57566
 Alpha virt. eigenvalues --    2.58121   2.58743   2.59369   2.60868   2.61455
 Alpha virt. eigenvalues --    2.61832   2.63151   2.65261   2.65631   2.66631
 Alpha virt. eigenvalues --    2.67252   2.67833   2.68246   2.68992   2.70015
 Alpha virt. eigenvalues --    2.71744   2.71836   2.73189   2.74632   2.75357
 Alpha virt. eigenvalues --    2.76698   2.77833   2.79551   2.79774   2.80703
 Alpha virt. eigenvalues --    2.82101   2.83128   2.85684   2.87487   2.88879
 Alpha virt. eigenvalues --    2.89257   2.89969   2.90362   2.90941   2.93417
 Alpha virt. eigenvalues --    2.95095   2.96135   2.97344   2.97947   2.99266
 Alpha virt. eigenvalues --    3.00293   3.00441   3.01881   3.05137   3.07260
 Alpha virt. eigenvalues --    3.08231   3.09417   3.10262   3.12142   3.13271
 Alpha virt. eigenvalues --    3.14985   3.15910   3.16763   3.16959   3.18441
 Alpha virt. eigenvalues --    3.19511   3.21545   3.22468   3.23516   3.25126
 Alpha virt. eigenvalues --    3.26496   3.28553   3.31178   3.32502   3.35073
 Alpha virt. eigenvalues --    3.35921   3.38346   3.38523   3.42023   3.44808
 Alpha virt. eigenvalues --    3.49123   3.53026   3.61913   3.62742   3.65998
 Alpha virt. eigenvalues --    3.71871   3.79970   3.80749   3.81832   3.82907
 Alpha virt. eigenvalues --    3.84116   3.84750   3.85028   3.85273   3.87574
 Alpha virt. eigenvalues --    3.88267   3.90314   3.91151   3.91986   3.93642
 Alpha virt. eigenvalues --    3.97160   4.03585   4.07119   4.09377   4.13536
 Alpha virt. eigenvalues --    4.16924   4.17306   4.21908   4.27485   4.28618
 Alpha virt. eigenvalues --    4.33498   4.36031   4.39279   4.43659   4.45849
 Alpha virt. eigenvalues --    4.55428   5.11861   5.18038   5.18958   5.20798
 Alpha virt. eigenvalues --    5.26292   5.46297   5.48093   5.49991   5.66295
 Alpha virt. eigenvalues --    5.68879   5.70499   5.77760  23.73716  23.83262
 Alpha virt. eigenvalues --   23.87073  23.90807  23.95474  23.97113  24.00788
 Alpha virt. eigenvalues --   24.01515  24.03321  24.06156  24.06242  24.07342
 Alpha virt. eigenvalues --   24.08419  24.12961  24.28623  50.05236  50.05993
 Alpha virt. eigenvalues --   50.07325  50.13716
          Condensed to atoms (all electrons):
               1          2          3          4          5          6
     1  C   14.577607   3.321115  -2.538098   0.862885   0.340997   0.209750
     2  C    3.321115  16.788750  -3.789641  -1.445943   0.089694   0.426370
     3  C   -2.538098  -3.789641  11.668282  -1.767066  -0.094753   0.000918
     4  C    0.862885  -1.445943  -1.767066  14.953109  -1.780127   0.158469
     5  C    0.340997   0.089694  -0.094753  -1.780127   8.847730  -1.662486
     6  C    0.209750   0.426370   0.000918   0.158469  -1.662486   9.815462
     7  C   -4.642351  -1.751137   1.854694  -0.028516  -0.126889  -1.874903
     8  C   -2.473818  -0.909953  -2.892864  -0.201814  -0.041915  -0.119277
     9  C    1.868481   3.691319  -0.089454   0.522442   0.092212  -0.050540
    10  C   -4.565525 -10.259892   3.224308  -1.176994   0.105166   0.100851
    11  O    0.060051   0.095242   0.018922   0.009223  -0.002277   0.002943
    12  C   -0.484355  -0.058955   0.098853  -0.011382  -0.244824  -0.001498
    13  C   -0.129797  -0.360327   0.110565  -0.366615  -0.059988   0.014689
    14  O    0.012781   0.193673  -0.201546   0.073702   0.002005  -0.009100
    15  C   -0.316954   0.235570   0.588433  -4.309177   0.222261  -0.753406
    16  C   -0.146961  -0.151552  -0.309490  -0.129674   0.387552  -0.045444
    17  O   -0.021125  -0.019406   0.041795  -0.303278   0.109540   0.009160
    18  C   -0.076922  -0.157066  -0.027164   0.356725  -0.355581  -0.000676
    19  O    0.027821   0.048757   0.109174   0.150291  -0.045194   0.022560
    20  H   -0.051172  -0.014102   0.454693  -0.083178  -0.033818  -0.023895
    21  H    0.004111  -0.076273   0.395931  -0.033979   0.029606   0.007054
    22  H    0.016973   0.016221  -0.029318   0.369230   0.000314  -0.046391
    23  H   -0.014276  -0.000130   0.036634  -0.130150   0.444312  -0.093351
    24  H    0.000208  -0.019432  -0.024539  -0.001375   0.492973  -0.051916
    25  H   -0.018967  -0.014669  -0.007927  -0.013928  -0.037448   0.479728
    26  H    0.040903   0.017612   0.004714  -0.000605  -0.074670   0.468993
    27  H   -0.130513   0.011952   0.007859   0.014289  -0.025024  -0.032077
    28  H   -0.019163  -0.025425   0.003480   0.000435  -0.000236  -0.000983
    29  H    0.041991  -0.017317   0.010699  -0.002502  -0.000499   0.001403
    30  H   -0.070468  -0.015402   0.001819   0.031711  -0.004501  -0.070721
    31  H   -0.052661   0.002020   0.015403  -0.007780   0.001824   0.026507
    32  H    0.066209   0.017343  -0.002645  -0.002992  -0.000035   0.020313
    33  H   -0.017240  -0.073790   0.035690  -0.002686  -0.001067   0.002777
    34  H    0.009325   0.079683  -0.001356   0.000757   0.000152  -0.000588
    35  H   -0.008446  -0.042176  -0.002231   0.003046   0.000441   0.001356
    36  H   -0.015800  -0.031884   0.011746  -0.002946  -0.000537   0.001856
    37  H    0.000198  -0.000339   0.000837   0.117065  -0.000784  -0.000567
    38  H    0.000039  -0.000141   0.006347  -0.095240  -0.009424   0.010606
    39  H    0.002309   0.001987   0.004012  -0.029164   0.015133  -0.006792
    40  H   -0.001664   0.002915  -0.007713  -0.113574  -0.018720  -0.004167
    41  H    0.002440  -0.000247   0.011112   0.135947  -0.008342   0.004846
    42  H   -0.007394   0.006157   0.012242  -0.126558   0.049525  -0.005442
    43  H    0.000153   0.008957   0.012575  -0.059970   0.004510  -0.000544
               7          8          9         10         11         12
     1  C   -4.642351  -2.473818   1.868481  -4.565525   0.060051  -0.484355
     2  C   -1.751137  -0.909953   3.691319 -10.259892   0.095242  -0.058955
     3  C    1.854694  -2.892864  -0.089454   3.224308   0.018922   0.098853
     4  C   -0.028516  -0.201814   0.522442  -1.176994   0.009223  -0.011382
     5  C   -0.126889  -0.041915   0.092212   0.105166  -0.002277  -0.244824
     6  C   -1.874903  -0.119277  -0.050540   0.100851   0.002943  -0.001498
     7  C   12.154243  -1.098504  -0.528067   0.478518  -0.046834   0.289582
     8  C   -1.098504  14.254005  -3.462492   2.232656   0.242039  -0.026266
     9  C   -0.528067  -3.462492  13.012002  -7.666725  -0.019443  -0.155929
    10  C    0.478518   2.232656  -7.666725  22.237832  -0.115549   0.206312
    11  O   -0.046834   0.242039  -0.019443  -0.115549   8.233754  -0.051482
    12  C    0.289582  -0.026266  -0.155929   0.206312  -0.051482   6.176316
    13  C   -0.033549   0.309518  -1.155798   0.568609  -0.006284   0.006670
    14  O    0.019663   0.042759  -0.041397   0.201906  -0.001088  -0.008335
    15  C    0.668835   0.006455  -0.004745  -0.084144  -0.001175  -0.035587
    16  C    0.031259  -0.033635   0.012061   0.085697  -0.000011   0.001740
    17  O   -0.002683   0.001186  -0.004707   0.054801  -0.000013   0.000097
    18  C    0.014513  -0.011295  -0.013120  -0.001736   0.000036   0.005517
    19  O   -0.020892   0.001906  -0.002252  -0.005040  -0.000001   0.001175
    20  H    0.015691   0.000432  -0.001695   0.047196  -0.000025  -0.007741
    21  H   -0.004818   0.011950  -0.004181   0.052446   0.000031  -0.000831
    22  H   -0.004350   0.002220   0.000359  -0.004600  -0.000022  -0.001487
    23  H    0.055578  -0.000747   0.000270  -0.001559  -0.000004  -0.000943
    24  H   -0.008518   0.003320  -0.001445  -0.002832  -0.000002   0.002513
    25  H   -0.040163   0.012582   0.001517  -0.003488   0.000071  -0.001517
    26  H   -0.108149  -0.001164  -0.000402   0.005493   0.000037  -0.007804
    27  H    0.490935  -0.010466  -0.010040   0.020693   0.012275  -0.012708
    28  H    0.015505  -0.017109   0.427757  -0.021125  -0.003225  -0.000025
    29  H    0.011285  -0.113983   0.453856  -0.065045  -0.001052   0.000203
    30  H    0.114013   0.000941   0.001418  -0.015618  -0.000070   0.403036
    31  H    0.021522  -0.039131   0.004584  -0.005408   0.001244   0.411168
    32  H   -0.169887  -0.001276   0.000588   0.003799   0.000303   0.441144
    33  H   -0.004058  -0.009356   0.004400   0.043180   0.000073   0.000219
    34  H    0.000055  -0.011049  -0.006173  -0.139006   0.000080   0.000182
    35  H    0.007396   0.022513  -0.009229  -0.019602  -0.000129   0.000323
    36  H   -0.007589   0.015018  -0.109675   0.158964  -0.000021   0.000871
    37  H    0.000016  -0.000014   0.000007   0.000016   0.000000   0.000041
    38  H    0.001748   0.000177  -0.000070  -0.000232   0.000000   0.000236
    39  H   -0.002388  -0.000210   0.000289  -0.000412   0.000000  -0.000242
    40  H    0.001591   0.000343  -0.000840  -0.000463   0.000000  -0.000117
    41  H   -0.002014   0.000083  -0.000027  -0.000427   0.000000   0.000066
    42  H    0.007262  -0.000048  -0.000111   0.001185   0.000000   0.000375
    43  H    0.001546  -0.000500   0.000194  -0.005484   0.000000   0.000027
              13         14         15         16         17         18
     1  C   -0.129797   0.012781  -0.316954  -0.146961  -0.021125  -0.076922
     2  C   -0.360327   0.193673   0.235570  -0.151552  -0.019406  -0.157066
     3  C    0.110565  -0.201546   0.588433  -0.309490   0.041795  -0.027164
     4  C   -0.366615   0.073702  -4.309177  -0.129674  -0.303278   0.356725
     5  C   -0.059988   0.002005   0.222261   0.387552   0.109540  -0.355581
     6  C    0.014689  -0.009100  -0.753406  -0.045444   0.009160  -0.000676
     7  C   -0.033549   0.019663   0.668835   0.031259  -0.002683   0.014513
     8  C    0.309518   0.042759   0.006455  -0.033635   0.001186  -0.011295
     9  C   -1.155798  -0.041397  -0.004745   0.012061  -0.004707  -0.013120
    10  C    0.568609   0.201906  -0.084144   0.085697   0.054801  -0.001736
    11  O   -0.006284  -0.001088  -0.001175  -0.000011  -0.000013   0.000036
    12  C    0.006670  -0.008335  -0.035587   0.001740   0.000097   0.005517
    13  C    6.773896  -0.274600  -0.014599  -0.025174  -0.006384   0.033714
    14  O   -0.274600   8.014013   0.012434   0.000233  -0.001100  -0.001943
    15  C   -0.014599   0.012434  11.431546  -1.239671   0.345840  -0.684799
    16  C   -0.025174   0.000233  -1.239671   7.729024  -0.055766  -0.644706
    17  O   -0.006384  -0.001100   0.345840  -0.055766   8.113756  -0.174503
    18  C    0.033714  -0.001943  -0.684799  -0.644706  -0.174503   7.102521
    19  O    0.002431  -0.000118  -0.335372  -0.030689  -0.027584   0.258405
    20  H   -0.003957   0.000871   0.051604   0.000474  -0.000391   0.017199
    21  H   -0.011107   0.007429  -0.009862  -0.000442   0.006167  -0.005449
    22  H    0.000162   0.000002   0.014397  -0.013453  -0.001577   0.022523
    23  H    0.000443   0.000002   0.081905  -0.020563   0.000768  -0.007609
    24  H    0.000347  -0.000001  -0.040497   0.000892  -0.000390   0.020334
    25  H   -0.001061   0.000021  -0.001977   0.001118  -0.000042   0.000463
    26  H   -0.000241   0.000007   0.002175   0.001571   0.000067  -0.000226
    27  H    0.001245  -0.000030  -0.000261  -0.000049  -0.000013  -0.000145
    28  H   -0.012053  -0.003103   0.000147  -0.000003   0.000003   0.000001
    29  H    0.027261   0.003779  -0.000201  -0.000030   0.000003   0.000029
    30  H   -0.000517   0.000098   0.007497  -0.000451  -0.000015   0.000188
    31  H   -0.000140   0.000057   0.000775  -0.000016   0.000000  -0.000069
    32  H    0.000089  -0.000015  -0.003297   0.000118  -0.000002   0.000375
    33  H    0.404841  -0.010913  -0.003616  -0.001329   0.003929   0.001326
    34  H    0.450293  -0.005297  -0.000248   0.000036  -0.000123  -0.000038
    35  H    0.406272   0.012751  -0.001305   0.000791   0.000109  -0.000288
    36  H    0.060610   0.247279  -0.003679   0.000075  -0.000096   0.000540
    37  H    0.000043   0.000000  -0.123812   0.409918  -0.003610  -0.027920
    38  H    0.000056   0.000000   0.061819   0.377446   0.011468  -0.000939
    39  H   -0.000836  -0.000005  -0.054006   0.450072  -0.009611   0.001367
    40  H    0.003294   0.000016   0.241074  -0.051169   0.205911   0.009681
    41  H   -0.000040  -0.000001  -0.118155  -0.046675  -0.005312   0.388827
    42  H    0.000048   0.000002  -0.025064  -0.000831   0.012438   0.472441
    43  H    0.000216   0.000007   0.008158   0.019857   0.018626   0.014013
              19         20         21         22         23         24
     1  C    0.027821  -0.051172   0.004111   0.016973  -0.014276   0.000208
     2  C    0.048757  -0.014102  -0.076273   0.016221  -0.000130  -0.019432
     3  C    0.109174   0.454693   0.395931  -0.029318   0.036634  -0.024539
     4  C    0.150291  -0.083178  -0.033979   0.369230  -0.130150  -0.001375
     5  C   -0.045194  -0.033818   0.029606   0.000314   0.444312   0.492973
     6  C    0.022560  -0.023895   0.007054  -0.046391  -0.093351  -0.051916
     7  C   -0.020892   0.015691  -0.004818  -0.004350   0.055578  -0.008518
     8  C    0.001906   0.000432   0.011950   0.002220  -0.000747   0.003320
     9  C   -0.002252  -0.001695  -0.004181   0.000359   0.000270  -0.001445
    10  C   -0.005040   0.047196   0.052446  -0.004600  -0.001559  -0.002832
    11  O   -0.000001  -0.000025   0.000031  -0.000022  -0.000004  -0.000002
    12  C    0.001175  -0.007741  -0.000831  -0.001487  -0.000943   0.002513
    13  C    0.002431  -0.003957  -0.011107   0.000162   0.000443   0.000347
    14  O   -0.000118   0.000871   0.007429   0.000002   0.000002  -0.000001
    15  C   -0.335372   0.051604  -0.009862   0.014397   0.081905  -0.040497
    16  C   -0.030689   0.000474  -0.000442  -0.013453  -0.020563   0.000892
    17  O   -0.027584  -0.000391   0.006167  -0.001577   0.000768  -0.000390
    18  C    0.258405   0.017199  -0.005449   0.022523  -0.007609   0.020334
    19  O    7.970143  -0.008609  -0.002993  -0.001390   0.000414   0.000543
    20  H   -0.008609   0.411694  -0.025986   0.004015   0.000157   0.002058
    21  H   -0.002993  -0.025986   0.460235  -0.000449  -0.000265   0.000205
    22  H   -0.001390   0.004015  -0.000449   0.445019  -0.003954   0.003876
    23  H    0.000414   0.000157  -0.000265  -0.003954   0.501279  -0.031166
    24  H    0.000543   0.002058   0.000205   0.003876  -0.031166   0.448529
    25  H   -0.000007   0.000193  -0.000031   0.002730  -0.005249   0.004522
    26  H    0.000010   0.000032  -0.000008   0.000395  -0.005449  -0.003864
    27  H    0.000002  -0.000155   0.000011  -0.000237  -0.000128  -0.000054
    28  H    0.000000   0.000046  -0.000019   0.000003   0.000000   0.000001
    29  H    0.000000  -0.000011   0.000023   0.000008   0.000000   0.000000
    30  H   -0.000454  -0.001186  -0.000030  -0.000116   0.000038  -0.002373
    31  H    0.000012   0.000093  -0.000009   0.000013   0.000006  -0.000054
    32  H    0.000016  -0.000072   0.000007   0.000014  -0.000143   0.000674
    33  H    0.000053  -0.000048   0.001101   0.000173  -0.000001   0.000004
    34  H   -0.000004  -0.000012  -0.000306  -0.000042   0.000000   0.000000
    35  H    0.000003  -0.000019   0.000567   0.000530  -0.000002   0.000002
    36  H    0.000009  -0.000936   0.000216  -0.000031   0.000000  -0.000006
    37  H    0.000295  -0.000012  -0.000078  -0.000178  -0.000115  -0.000064
    38  H    0.000752   0.000028   0.000018   0.000815   0.004703   0.000461
    39  H   -0.000787   0.000012   0.000036   0.003115   0.000554   0.000001
    40  H   -0.000661   0.000379  -0.000342   0.001166   0.000019   0.000061
    41  H   -0.048203  -0.000397  -0.000248  -0.000437  -0.000251   0.000212
    42  H   -0.045998   0.000192   0.000024   0.000292  -0.000513  -0.001291
    43  H    0.298932  -0.001199  -0.000164   0.000052   0.000040   0.000089
              25         26         27         28         29         30
     1  C   -0.018967   0.040903  -0.130513  -0.019163   0.041991  -0.070468
     2  C   -0.014669   0.017612   0.011952  -0.025425  -0.017317  -0.015402
     3  C   -0.007927   0.004714   0.007859   0.003480   0.010699   0.001819
     4  C   -0.013928  -0.000605   0.014289   0.000435  -0.002502   0.031711
     5  C   -0.037448  -0.074670  -0.025024  -0.000236  -0.000499  -0.004501
     6  C    0.479728   0.468993  -0.032077  -0.000983   0.001403  -0.070721
     7  C   -0.040163  -0.108149   0.490935   0.015505   0.011285   0.114013
     8  C    0.012582  -0.001164  -0.010466  -0.017109  -0.113983   0.000941
     9  C    0.001517  -0.000402  -0.010040   0.427757   0.453856   0.001418
    10  C   -0.003488   0.005493   0.020693  -0.021125  -0.065045  -0.015618
    11  O    0.000071   0.000037   0.012275  -0.003225  -0.001052  -0.000070
    12  C   -0.001517  -0.007804  -0.012708  -0.000025   0.000203   0.403036
    13  C   -0.001061  -0.000241   0.001245  -0.012053   0.027261  -0.000517
    14  O    0.000021   0.000007  -0.000030  -0.003103   0.003779   0.000098
    15  C   -0.001977   0.002175  -0.000261   0.000147  -0.000201   0.007497
    16  C    0.001118   0.001571  -0.000049  -0.000003  -0.000030  -0.000451
    17  O   -0.000042   0.000067  -0.000013   0.000003   0.000003  -0.000015
    18  C    0.000463  -0.000226  -0.000145   0.000001   0.000029   0.000188
    19  O   -0.000007   0.000010   0.000002   0.000000   0.000000  -0.000454
    20  H    0.000193   0.000032  -0.000155   0.000046  -0.000011  -0.001186
    21  H   -0.000031  -0.000008   0.000011  -0.000019   0.000023  -0.000030
    22  H    0.002730   0.000395  -0.000237   0.000003   0.000008  -0.000116
    23  H   -0.005249  -0.005449  -0.000128   0.000000   0.000000   0.000038
    24  H    0.004522  -0.003864  -0.000054   0.000001   0.000000  -0.002373
    25  H    0.470547  -0.028084  -0.006832   0.000005  -0.000002  -0.000112
    26  H   -0.028084   0.488615  -0.005104   0.000000  -0.000002   0.000088
    27  H   -0.006832  -0.005104   0.487340  -0.000025   0.000012   0.005291
    28  H    0.000005   0.000000  -0.000025   0.407630  -0.015252  -0.000004
    29  H   -0.000002  -0.000002   0.000012  -0.015252   0.421638   0.000000
    30  H   -0.000112   0.000088   0.005291  -0.000004   0.000000   0.472147
    31  H   -0.000249  -0.000155  -0.007010   0.000039   0.000001  -0.028340
    32  H    0.000196   0.003295  -0.002553  -0.000002   0.000001  -0.027122
    33  H   -0.000004  -0.000001   0.000000  -0.000244   0.000429  -0.000002
    34  H    0.000003   0.000000  -0.000001   0.000283   0.000779   0.000000
    35  H    0.000016  -0.000001  -0.000004   0.000099  -0.000055  -0.000002
    36  H   -0.000002  -0.000001   0.000011   0.000145   0.000252  -0.000007
    37  H   -0.000005  -0.000001   0.000000   0.000000   0.000000   0.000000
    38  H    0.000092   0.000020  -0.000001   0.000000   0.000000  -0.000001
    39  H    0.000028   0.000006  -0.000001   0.000000   0.000000   0.000001
    40  H    0.000005   0.000002   0.000000   0.000000   0.000000  -0.000001
    41  H    0.000000  -0.000002   0.000000   0.000000   0.000000  -0.000003
    42  H    0.000007   0.000029  -0.000001   0.000000   0.000000   0.000029
    43  H    0.000002  -0.000002   0.000000   0.000000   0.000000   0.000020
              31         32         33         34         35         36
     1  C   -0.052661   0.066209  -0.017240   0.009325  -0.008446  -0.015800
     2  C    0.002020   0.017343  -0.073790   0.079683  -0.042176  -0.031884
     3  C    0.015403  -0.002645   0.035690  -0.001356  -0.002231   0.011746
     4  C   -0.007780  -0.002992  -0.002686   0.000757   0.003046  -0.002946
     5  C    0.001824  -0.000035  -0.001067   0.000152   0.000441  -0.000537
     6  C    0.026507   0.020313   0.002777  -0.000588   0.001356   0.001856
     7  C    0.021522  -0.169887  -0.004058   0.000055   0.007396  -0.007589
     8  C   -0.039131  -0.001276  -0.009356  -0.011049   0.022513   0.015018
     9  C    0.004584   0.000588   0.004400  -0.006173  -0.009229  -0.109675
    10  C   -0.005408   0.003799   0.043180  -0.139006  -0.019602   0.158964
    11  O    0.001244   0.000303   0.000073   0.000080  -0.000129  -0.000021
    12  C    0.411168   0.441144   0.000219   0.000182   0.000323   0.000871
    13  C   -0.000140   0.000089   0.404841   0.450293   0.406272   0.060610
    14  O    0.000057  -0.000015  -0.010913  -0.005297   0.012751   0.247279
    15  C    0.000775  -0.003297  -0.003616  -0.000248  -0.001305  -0.003679
    16  C   -0.000016   0.000118  -0.001329   0.000036   0.000791   0.000075
    17  O    0.000000  -0.000002   0.003929  -0.000123   0.000109  -0.000096
    18  C   -0.000069   0.000375   0.001326  -0.000038  -0.000288   0.000540
    19  O    0.000012   0.000016   0.000053  -0.000004   0.000003   0.000009
    20  H    0.000093  -0.000072  -0.000048  -0.000012  -0.000019  -0.000936
    21  H   -0.000009   0.000007   0.001101  -0.000306   0.000567   0.000216
    22  H    0.000013   0.000014   0.000173  -0.000042   0.000530  -0.000031
    23  H    0.000006  -0.000143  -0.000001   0.000000  -0.000002   0.000000
    24  H   -0.000054   0.000674   0.000004   0.000000   0.000002  -0.000006
    25  H   -0.000249   0.000196  -0.000004   0.000003   0.000016  -0.000002
    26  H   -0.000155   0.003295  -0.000001   0.000000  -0.000001  -0.000001
    27  H   -0.007010  -0.002553   0.000000  -0.000001  -0.000004   0.000011
    28  H    0.000039  -0.000002  -0.000244   0.000283   0.000099   0.000145
    29  H    0.000001   0.000001   0.000429   0.000779  -0.000055   0.000252
    30  H   -0.028340  -0.027122  -0.000002   0.000000  -0.000002  -0.000007
    31  H    0.488046  -0.021197   0.000000   0.000000  -0.000001   0.000006
    32  H   -0.021197   0.489279   0.000000   0.000000   0.000000   0.000005
    33  H    0.000000   0.000000   0.460670  -0.026075  -0.020903   0.000299
    34  H    0.000000   0.000000  -0.026075   0.461226  -0.021263   0.000520
    35  H   -0.000001   0.000000  -0.020903  -0.021263   0.463330  -0.000093
    36  H    0.000006   0.000005   0.000299   0.000520  -0.000093   0.384211
    37  H    0.000000   0.000000   0.000003   0.000000   0.000000   0.000000
    38  H    0.000000  -0.000001  -0.000001   0.000000  -0.000001   0.000000
    39  H    0.000000   0.000000   0.000008   0.000001   0.000006   0.000000
    40  H    0.000000   0.000000  -0.000255  -0.000009  -0.000019  -0.000008
    41  H    0.000000   0.000000   0.000001   0.000000   0.000000   0.000000
    42  H   -0.000001  -0.000010  -0.000001   0.000000   0.000000  -0.000001
    43  H    0.000000   0.000000   0.000020   0.000001   0.000002   0.000032
              37         38         39         40         41         42
     1  C    0.000198   0.000039   0.002309  -0.001664   0.002440  -0.007394
     2  C   -0.000339  -0.000141   0.001987   0.002915  -0.000247   0.006157
     3  C    0.000837   0.006347   0.004012  -0.007713   0.011112   0.012242
     4  C    0.117065  -0.095240  -0.029164  -0.113574   0.135947  -0.126558
     5  C   -0.000784  -0.009424   0.015133  -0.018720  -0.008342   0.049525
     6  C   -0.000567   0.010606  -0.006792  -0.004167   0.004846  -0.005442
     7  C    0.000016   0.001748  -0.002388   0.001591  -0.002014   0.007262
     8  C   -0.000014   0.000177  -0.000210   0.000343   0.000083  -0.000048
     9  C    0.000007  -0.000070   0.000289  -0.000840  -0.000027  -0.000111
    10  C    0.000016  -0.000232  -0.000412  -0.000463  -0.000427   0.001185
    11  O    0.000000   0.000000   0.000000   0.000000   0.000000   0.000000
    12  C    0.000041   0.000236  -0.000242  -0.000117   0.000066   0.000375
    13  C    0.000043   0.000056  -0.000836   0.003294  -0.000040   0.000048
    14  O    0.000000   0.000000  -0.000005   0.000016  -0.000001   0.000002
    15  C   -0.123812   0.061819  -0.054006   0.241074  -0.118155  -0.025064
    16  C    0.409918   0.377446   0.450072  -0.051169  -0.046675  -0.000831
    17  O   -0.003610   0.011468  -0.009611   0.205911  -0.005312   0.012438
    18  C   -0.027920  -0.000939   0.001367   0.009681   0.388827   0.472441
    19  O    0.000295   0.000752  -0.000787  -0.000661  -0.048203  -0.045998
    20  H   -0.000012   0.000028   0.000012   0.000379  -0.000397   0.000192
    21  H   -0.000078   0.000018   0.000036  -0.000342  -0.000248   0.000024
    22  H   -0.000178   0.000815   0.003115   0.001166  -0.000437   0.000292
    23  H   -0.000115   0.004703   0.000554   0.000019  -0.000251  -0.000513
    24  H   -0.000064   0.000461   0.000001   0.000061   0.000212  -0.001291
    25  H   -0.000005   0.000092   0.000028   0.000005   0.000000   0.000007
    26  H   -0.000001   0.000020   0.000006   0.000002  -0.000002   0.000029
    27  H    0.000000  -0.000001  -0.000001   0.000000   0.000000  -0.000001
    28  H    0.000000   0.000000   0.000000   0.000000   0.000000   0.000000
    29  H    0.000000   0.000000   0.000000   0.000000   0.000000   0.000000
    30  H    0.000000  -0.000001   0.000001  -0.000001  -0.000003   0.000029
    31  H    0.000000   0.000000   0.000000   0.000000   0.000000  -0.000001
    32  H    0.000000  -0.000001   0.000000   0.000000   0.000000  -0.000010
    33  H    0.000003  -0.000001   0.000008  -0.000255   0.000001  -0.000001
    34  H    0.000000   0.000000   0.000001  -0.000009   0.000000   0.000000
    35  H    0.000000  -0.000001   0.000006  -0.000019   0.000000   0.000000
    36  H    0.000000   0.000000   0.000000  -0.000008   0.000000  -0.000001
    37  H    0.478080  -0.022553  -0.022915  -0.003124   0.003031   0.000068
    38  H   -0.022553   0.476065  -0.024731   0.000172  -0.000343   0.002114
    39  H   -0.022915  -0.024731   0.466164  -0.000843   0.000023  -0.000220
    40  H   -0.003124   0.000172  -0.000843   0.448790  -0.003633   0.000023
    41  H    0.003031  -0.000343   0.000023  -0.003633   0.534696  -0.032371
    42  H    0.000068   0.002114  -0.000220   0.000023  -0.032371   0.463516
    43  H    0.000152   0.000007   0.000041  -0.001773   0.000050   0.002880
              43
     1  C    0.000153
     2  C    0.008957
     3  C    0.012575
     4  C   -0.059970
     5  C    0.004510
     6  C   -0.000544
     7  C    0.001546
     8  C   -0.000500
     9  C    0.000194
    10  C   -0.005484
    11  O    0.000000
    12  C    0.000027
    13  C    0.000216
    14  O    0.000007
    15  C    0.008158
    16  C    0.019857
    17  O    0.018626
    18  C    0.014013
    19  O    0.298932
    20  H   -0.001199
    21  H   -0.000164
    22  H    0.000052
    23  H    0.000040
    24  H    0.000089
    25  H    0.000002
    26  H   -0.000002
    27  H    0.000000
    28  H    0.000000
    29  H    0.000000
    30  H    0.000020
    31  H    0.000000
    32  H    0.000000
    33  H    0.000020
    34  H    0.000001
    35  H    0.000002
    36  H    0.000032
    37  H    0.000152
    38  H    0.000007
    39  H    0.000041
    40  H   -0.001773
    41  H    0.000050
    42  H    0.002880
    43  H    0.379269
 Mulliken charges:
               1
     1  C    0.337322
     2  C    0.179859
     3  C   -0.955935
     4  C    0.467886
     5  C   -0.606809
     6  C   -0.931848
     7  C    0.250806
     8  C    0.316784
     9  C   -0.755194
    10  C    0.331278
    11  O   -0.427618
    12  C   -0.934635
    13  C   -0.712242
    14  O   -0.286899
    15  C    0.184685
    16  C   -0.562149
    17  O   -0.297935
    18  C   -0.528547
    19  O   -0.317459
    20  H    0.251555
    21  H    0.200705
    22  H    0.203415
    23  H    0.189448
    24  H    0.207997
    25  H    0.207917
    26  H    0.201871
    27  H    0.191518
    28  H    0.262417
    29  H    0.242301
    30  H    0.199183
    31  H    0.188901
    32  H    0.187482
    33  H    0.212394
    34  H    0.208216
    35  H    0.206214
    36  H    0.290646
    37  H    0.196320
    38  H    0.198489
    39  H    0.208003
    40  H    0.293652
    41  H    0.185793
    42  H    0.215008
    43  H    0.299208
 Sum of Mulliken charges =   0.00000
 Mulliken charges with hydrogens summed into heavy atoms:
               1
     1  C    0.337322
     2  C    0.179859
     3  C   -0.503675
     4  C    0.671300
     5  C   -0.209364
     6  C   -0.522060
     7  C    0.442324
     8  C    0.316784
     9  C   -0.250476
    10  C    0.331278
    11  O   -0.427618
    12  C   -0.359070
    13  C   -0.085418
    14  O    0.003747
    15  C    0.184685
    16  C    0.040663
    17  O   -0.004283
    18  C   -0.127746
    19  O   -0.018251
 Electronic spatial extent (au):  <R**2>=           5332.3787
 Charge=              0.0000 electrons
 Dipole moment (field-independent basis, Debye):
    X=              6.8215    Y=             -0.4148    Z=             -1.4462  Tot=              6.9854
 Quadrupole moment (field-independent basis, Debye-Ang):
   XX=           -122.9831   YY=           -119.4072   ZZ=           -117.6346
   XY=              8.2317   XZ=            -16.3821   YZ=              2.4865
 Traceless Quadrupole moment (field-independent basis, Debye-Ang):
   XX=             -2.9748   YY=              0.6011   ZZ=              2.3737
   XY=              8.2317   XZ=            -16.3821   YZ=              2.4865
 Octapole moment (field-independent basis, Debye-Ang**2):
  XXX=            207.6036  YYY=             18.3975  ZZZ=             -3.0717  XYY=             34.3133
  XXY=            -82.2750  XXZ=             -2.9511  XZZ=            -23.5073  YZZ=            -14.4653
  YYZ=             -4.9199  XYZ=            -11.0800
 Hexadecapole moment (field-independent basis, Debye-Ang**3):
 XXXX=          -4461.2508 YYYY=          -1998.2278 ZZZZ=           -826.1382 XXXY=            107.6744
 XXXZ=           -244.7361 YYYX=            -59.0076 YYYZ=             28.7104 ZZZX=            -74.7063
 ZZZY=            -37.1397 XXYY=           -992.0440 XXZZ=           -888.5818 YYZZ=           -452.0395
 XXYZ=             30.3802 YYXZ=             22.4197 ZZXY=             11.4697
 N-N= 1.609971048271D+03 E-N=-5.289238182825D+03  KE= 8.827902723249D+02
 1\1\GINC-SNODE36\SP\RmPW1PW91\6-311+G(d,p)\C15H24O4\ROOT\25-Jan-2024\0
 \\# nmr=giao mpw1pw91/6-311+g(d,p) scrf(smd,solvent=methanol,read) gue
 ss=read geom=check\\NMR calculation\\0,1\C,0,-1.7349599127,0.677957580
 8,-0.0463303328\C,0,-0.9704041511,-0.4211957977,0.1588929469\C,0,0.484
 8448095,-0.4688141058,0.5239772901\C,0,1.3985721687,0.307417178,-0.463
 6338407\C,0,1.2683984384,1.8345279937,-0.2757601468\C,0,-0.0501186555,
 2.4544992827,-0.774716978\C,0,-1.345644123,2.1348847514,0.0035505844\C
 ,0,-3.1195696871,0.2621189772,-0.3267415807\C,0,-3.216280634,-1.248489
 8971,-0.1912670862\C,0,-1.7539444403,-1.722468834,-0.037931171\O,0,-4.
 0559187815,1.0091319458,-0.6145062242\C,0,-1.3182152658,2.6544243563,1
 .4557883328\C,0,-1.2572956208,-2.4936293942,-1.2650446835\O,0,-1.56241
 98117,-2.6132789163,1.0742179745\C,0,2.8852325281,-0.1721552711,-0.428
 5793848\C,0,3.6475640172,0.3179360957,-1.666678297\O,0,2.8302947528,-1
 .6201713405,-0.4687268392\C,0,3.6651777763,0.2259820509,0.8389009212\O
 ,0,3.159173491,-0.3924669466,2.0204476935\H,0,0.6142979971,-0.05518955
 36,1.5316653583\H,0,0.7960377982,-1.5124572343,0.581553874\H,0,1.05429
 04571,0.0610345756,-1.4779038996\H,0,2.0757644558,2.3369042317,-0.8206
 976877\H,0,1.419249823,2.0829735156,0.7832581037\H,0,-0.1969438037,2.1
 714965357,-1.826235578\H,0,0.0702935848,3.5464142793,-0.7652230527\H,0
 ,-2.1518002277,2.6782609397,-0.5073126184\H,0,-3.7931610698,-1.4891165
 445,0.710481455\H,0,-3.744500192,-1.6877055734,-1.0441416204\H,0,-0.57
 50354693,2.1317653127,2.0675764353\H,0,-2.2957712684,2.520365611,1.933
 8705222\H,0,-1.0792979181,3.7251300544,1.4754922663\H,0,-0.1889075913,
 -2.7208076977,-1.1847890222\H,0,-1.8052674161,-3.4390763673,-1.3501466
 202\H,0,-1.4216626992,-1.9130392449,-2.1782786376\H,0,-1.8585090676,-2
 .1526855934,1.8787897364\H,0,4.6440250841,-0.14028766,-1.6977390239\H,
 0,3.7881575895,1.4032545314,-1.6685603596\H,0,3.1139764129,0.036168825
 6,-2.5810268802\H,0,3.7301667209,-1.9403425369,-0.6579635308\H,0,4.722
 2391021,-0.0491351507,0.6923988131\H,0,3.62666238,1.3065587527,1.00292
 75019\H,0,3.0365084192,-1.330493718,1.7865452871\\Version=ES64L-G09Rev
 D.01\State=1-A\HF=-887.018263\RMSD=2.752e-09\Dipole=2.6920109,-0.12527
 01,-0.5388724\Quadrupole=-1.9725989,0.3900761,1.5825228,6.5345972,-12.
 0031703,1.8080708\PG=C01 [X(C15H24O4)]\\@


 CONFIDENCE IS WHAT YOU FEEL BEFORE YOU FULLY
 COMPREHEND THE SITUATION.
 Job cpu time:       0 days  1 hours 18 minutes 49.4 seconds.
 File lengths (MBytes):  RWF=    324 Int=      0 D2E=      0 Chk=    483 Scr=      1
 Normal termination of Gaussian 09 at Thu Jan 25 21:25:38 2024.
