# Supplementary material for: New patchoulol- and guaiane-type sesquiterpenoids from Sanguisorba officinalis with anti-melanogenic activity
Source: Nat Prod Bioprospect. 2026 May 12;16(1):63. doi: 10.1007/s13659-026-00616-0 (PMC13161421; doi:10.1007/s13659-026-00616-0)
Supplement: Supplementary file 2 — Additional file 2. It includes the calculated NMR data of compound 11. [file 13659_2026_616_MOESM2_ESM.zip › New folder/11S-nmr-56.log]

 Entering Gaussian System, Link 0=/gpfs/home/zhengshan/software/Gaussian/g09/g09
 Input=DY-202A-7R_56-2.gjf
 Output=DY-202A-7R_56-2.log
 Initial command:
 /gpfs/home/zhengshan/software/Gaussian/g09/l1.exe "/gpfs/home/zhengshan/software/Gaussian/g09/scratch/zhengshan/%J/Gau-31454.inp" -scrdir="/gpfs/home/zhengshan/software/Gaussian/g09/scratch/zhengshan/%J/"
 Entering Link 1 = /gpfs/home/zhengshan/software/Gaussian/g09/l1.exe PID=     31455.
  
 Copyright (c) 1988,1990,1992,1993,1995,1998,2003,2009,2013,
            Gaussian, Inc.  All Rights Reserved.
  
 This is part of the Gaussian(R) 09 program.  It is based on
 the Gaussian(R) 03 system (copyright 2003, Gaussian, Inc.),
 the Gaussian(R) 98 system (copyright 1998, Gaussian, Inc.),
 the Gaussian(R) 94 system (copyright 1995, Gaussian, Inc.),
 the Gaussian 92(TM) system (copyright 1992, Gaussian, Inc.),
 the Gaussian 90(TM) system (copyright 1990, Gaussian, Inc.),
 the Gaussian 88(TM) system (copyright 1988, Gaussian, Inc.),
 the Gaussian 86(TM) system (copyright 1986, Carnegie Mellon
 University), and the Gaussian 82(TM) system (copyright 1983,
 Carnegie Mellon University). Gaussian is a federally registered
 trademark of Gaussian, Inc.
  
 This software contains proprietary and confidential information,
 including trade secrets, belonging to Gaussian, Inc.
  
 This software is provided under written license and may be
 used, copied, transmitted, or stored only in accord with that
 written license.
  
 The following legend is applicable only to US Government
 contracts under FAR:
  
                    RESTRICTED RIGHTS LEGEND
  
 Use, reproduction and disclosure by the US Government is
 subject to restrictions as set forth in subparagraphs (a)
 and (c) of the Commercial Computer Software - Restricted
 Rights clause in FAR 52.227-19.
  
 Gaussian, Inc.
 340 Quinnipiac St., Bldg. 40, Wallingford CT 06492
  
  
 ---------------------------------------------------------------
 Warning -- This program may not be used in any manner that
 competes with the business of Gaussian, Inc. or will provide
 assistance to any competitor of Gaussian, Inc.  The licensee
 of this program is prohibited from giving any competitor of
 Gaussian, Inc. access to this program.  By using this program,
 the user acknowledges that Gaussian, Inc. is engaged in the
 business of creating and licensing software in the field of
 computational chemistry and represents and warrants to the
 licensee that it is not a competitor of Gaussian, Inc. and that
 it will not use this program in any manner prohibited above.
 ---------------------------------------------------------------
  

 Cite this work as:
 Gaussian 09, Revision D.01,
 M. J. Frisch, G. W. Trucks, H. B. Schlegel, G. E. Scuseria, 
 M. A. Robb, J. R. Cheeseman, G. Scalmani, V. Barone, B. Mennucci, 
 G. A. Petersson, H. Nakatsuji, M. Caricato, X. Li, H. P. Hratchian, 
 A. F. Izmaylov, J. Bloino, G. Zheng, J. L. Sonnenberg, M. Hada, 
 M. Ehara, K. Toyota, R. Fukuda, J. Hasegawa, M. Ishida, T. Nakajima, 
 Y. Honda, O. Kitao, H. Nakai, T. Vreven, J. A. Montgomery, Jr., 
 J. E. Peralta, F. Ogliaro, M. Bearpark, J. J. Heyd, E. Brothers, 
 K. N. Kudin, V. N. Staroverov, T. Keith, R. Kobayashi, J. Normand, 
 K. Raghavachari, A. Rendell, J. C. Burant, S. S. Iyengar, J. Tomasi, 
 M. Cossi, N. Rega, J. M. Millam, M. Klene, J. E. Knox, J. B. Cross, 
 V. Bakken, C. Adamo, J. Jaramillo, R. Gomperts, R. E. Stratmann, 
 O. Yazyev, A. J. Austin, R. Cammi, C. Pomelli, J. W. Ochterski, 
 R. L. Martin, K. Morokuma, V. G. Zakrzewski, G. A. Voth, 
 P. Salvador, J. J. Dannenberg, S. Dapprich, A. D. Daniels, 
 O. Farkas, J. B. Foresman, J. V. Ortiz, J. Cioslowski, 
 and D. J. Fox, Gaussian, Inc., Wallingford CT, 2013.
 
 ******************************************
 Gaussian 09:  ES64L-G09RevD.01 24-Apr-2013
                25-Jan-2024 
 ******************************************
 %chk=DY-202A-7R_56.chk
 %mem=16GB
 %nprocshared=4
 Will use up to    4 processors via shared memory.
 ----------------------------------------------------------------------
 # nmr=giao mpw1pw91/6-311+g(d,p) scrf(smd,solvent=methanol,read) guess
 =read geom=check
 ----------------------------------------------------------------------
 1/29=2,38=1,40=2/1;
 2/12=2,40=1/2;
 3/5=4,6=6,7=111,11=2,14=-4,16=1,25=1,30=1,70=32203,72=3,74=-7,116=-2/1,2,8,3;
 4/5=1/1;
 5/5=2,38=6,53=3/2;
 8/6=1,10=90,11=11/1;
 10/13=100,45=16/2;
 6/7=2,8=2,9=2,10=2,28=1/1;
 99/9=1/99;
 ---------------
 NMR calculation
 ---------------
 Structure from the checkpoint file:  "DY-202A-7R_56.chk"
 Charge =  0 Multiplicity = 1
 Redundant internal coordinates found in file.
 C,0,-1.735598899,0.6703201666,-0.0369510863
 C,0,-0.9705262728,-0.4283657123,0.1672927014
 C,0,0.485277142,-0.4670007188,0.5339139849
 C,0,1.3948306863,0.3102202205,-0.4579054772
 C,0,1.2625448173,1.8370738631,-0.2694691744
 C,0,-0.0587069893,2.4546894011,-0.7635004168
 C,0,-1.3507724005,2.1284293789,0.0174579045
 C,0,-3.118621026,0.251947979,-0.3173418093
 C,0,-3.212310942,-1.2580409582,-0.1756157058
 C,0,-1.7553450565,-1.7307871113,-0.0346178104
 O,0,-4.0582259613,0.9948801464,-0.6047777608
 C,0,-1.3212916095,2.6437091392,1.4711007576
 C,0,-1.2605022391,-2.4991806242,-1.2668341253
 O,0,-1.6655925231,-2.5692532251,1.1333396188
 C,0,2.8828121333,-0.1657825256,-0.4282819799
 C,0,3.6380058489,0.3236096996,-1.6710171894
 O,0,2.8318086796,-1.6141684788,-0.465380113
 C,0,3.6670666207,0.2374751419,0.8347449099
 O,0,3.1654070859,-0.375996441,2.0206979096
 H,0,0.611920806,-0.0497942113,1.5401591934
 H,0,0.8130060888,-1.5065293629,0.5930468571
 H,0,1.046956918,0.062597793,-1.470553902
 H,0,2.0672612421,2.3405716431,-0.8172490948
 H,0,1.4167871818,2.0854666639,0.7890060364
 H,0,-0.2073540801,2.1741495598,-1.8154399102
 H,0,0.0588158804,3.5469017826,-0.7512961835
 H,0,-2.1600811713,2.6705974791,-0.489781364
 H,0,-3.7714604225,-1.4918251507,0.7384198962
 H,0,-3.7502398902,-1.7038771694,-1.0183195108
 H,0,-0.5751550788,2.1215022583,2.0795963228
 H,0,-2.2971734852,2.5049046283,1.9511681849
 H,0,-1.0857210891,3.715135678,1.4935086802
 H,0,-0.1962240911,-2.7481880429,-1.1764831133
 H,0,-1.8253106209,-3.4329583926,-1.3684369552
 H,0,-1.3953233315,-1.9088668053,-2.1796895157
 H,0,-0.7853262088,-2.9833775712,1.136622388
 H,0,4.6358755985,-0.1312903874,-1.7052524686
 H,0,3.7746952421,1.4093818412,-1.6765024956
 H,0,3.1013725542,0.0374490383,-2.5822193445
 H,0,3.7319812936,-1.9321422529,-0.6568836391
 H,0,4.723667733,-0.0377794555,0.6855357458
 H,0,3.6285604719,1.3186346752,0.9945107923
 H,0,3.0504093638,-1.3167435799,1.794378262
 Recover connectivity data from disk.
                          Input orientation:                          
 ---------------------------------------------------------------------
 Center     Atomic      Atomic             Coordinates (Angstroms)
 Number     Number       Type             X           Y           Z
 ---------------------------------------------------------------------
      1          6           0       -1.735599    0.670320   -0.036951
      2          6           0       -0.970526   -0.428366    0.167293
      3          6           0        0.485277   -0.467001    0.533914
      4          6           0        1.394831    0.310220   -0.457905
      5          6           0        1.262545    1.837074   -0.269469
      6          6           0       -0.058707    2.454689   -0.763500
      7          6           0       -1.350772    2.128429    0.017458
      8          6           0       -3.118621    0.251948   -0.317342
      9          6           0       -3.212311   -1.258041   -0.175616
     10          6           0       -1.755345   -1.730787   -0.034618
     11          8           0       -4.058226    0.994880   -0.604778
     12          6           0       -1.321292    2.643709    1.471101
     13          6           0       -1.260502   -2.499181   -1.266834
     14          8           0       -1.665593   -2.569253    1.133340
     15          6           0        2.882812   -0.165783   -0.428282
     16          6           0        3.638006    0.323610   -1.671017
     17          8           0        2.831809   -1.614168   -0.465380
     18          6           0        3.667067    0.237475    0.834745
     19          8           0        3.165407   -0.375996    2.020698
     20          1           0        0.611921   -0.049794    1.540159
     21          1           0        0.813006   -1.506529    0.593047
     22          1           0        1.046957    0.062598   -1.470554
     23          1           0        2.067261    2.340572   -0.817249
     24          1           0        1.416787    2.085467    0.789006
     25          1           0       -0.207354    2.174150   -1.815440
     26          1           0        0.058816    3.546902   -0.751296
     27          1           0       -2.160081    2.670597   -0.489781
     28          1           0       -3.771460   -1.491825    0.738420
     29          1           0       -3.750240   -1.703877   -1.018320
     30          1           0       -0.575155    2.121502    2.079596
     31          1           0       -2.297173    2.504905    1.951168
     32          1           0       -1.085721    3.715136    1.493509
     33          1           0       -0.196224   -2.748188   -1.176483
     34          1           0       -1.825311   -3.432958   -1.368437
     35          1           0       -1.395323   -1.908867   -2.179690
     36          1           0       -0.785326   -2.983378    1.136622
     37          1           0        4.635876   -0.131290   -1.705252
     38          1           0        3.774695    1.409382   -1.676502
     39          1           0        3.101373    0.037449   -2.582219
     40          1           0        3.731981   -1.932142   -0.656884
     41          1           0        4.723668   -0.037779    0.685536
     42          1           0        3.628560    1.318635    0.994511
     43          1           0        3.050409   -1.316744    1.794378
 ---------------------------------------------------------------------
                    Distance matrix (angstroms):
                    1          2          3          4          5
     1  C    0.000000
     2  C    1.354312   0.000000
     3  C    2.559624   1.501755   0.000000
     4  C    3.179067   2.555640   1.554048   0.000000
     5  C    3.225561   3.210854   2.560924   1.544115   0.000000
     6  C    2.554176   3.163826   3.242757   2.608622   1.539877
     7  C    1.509018   2.589254   3.220879   3.327190   2.645117
     8  C    1.471871   2.304779   3.772215   4.516016   4.659349
     9  C    2.432793   2.414859   3.847250   4.874924   5.441772
    10  C    2.401190   1.533952   2.634535   3.777366   4.678936
    11  O    2.412957   3.486490   4.906846   5.497832   5.397437
    12  C    2.517962   3.355681   3.717328   4.067377   3.218145
    13  C    3.432793   2.535563   3.228033   3.949417   5.115037
    14  O    3.445188   2.449441   3.066760   4.493286   5.473352
    15  C    4.709769   3.907925   2.600909   1.562544   2.581070
    16  C    5.627256   5.018308   3.927656   2.550226   3.146065
    17  O    5.124807   4.032884   2.796568   2.401715   3.796320
    18  C    5.489627   4.732452   3.272701   2.615204   3.091881
    19  O    5.417431   4.532527   3.066253   3.122388   3.709910
    20  H    2.918337   2.128901   1.096645   2.175964   2.694130
    21  H    3.410419   2.127132   1.091569   2.177981   3.482198
    22  H    3.188598   2.644584   2.147987   1.098995   2.153566
    23  H    4.226151   4.226640   3.494392   2.168783   1.095966
    24  H    3.552799   3.522094   2.729079   2.169509   1.098116
    25  H    2.785688   3.359575   3.602066   2.807869   2.159687
    26  H    3.464814   4.207862   4.236160   3.513847   2.145841
    27  H    2.094361   3.383838   4.229704   4.267294   3.529542
    28  H    3.069333   3.049978   4.383138   5.600815   6.118710
    29  H    3.264763   3.280155   4.677488   5.553594   6.182809
    30  H    2.816440   3.211705   3.195935   3.687886   2.996022
    31  H    2.762912   3.680527   4.310784   4.924548   4.248391
    32  H    3.469229   4.352094   4.569368   4.642694   3.485622
    33  H    3.918470   2.790493   2.931504   3.521601   4.896459
    34  H    4.314835   3.480905   4.213628   5.020933   6.206112
    35  H    3.370359   2.807252   3.602677   3.959021   4.974462
    36  H    3.953454   2.738975   2.882680   4.259506   5.422879
    37  H    6.634870   5.918312   4.728005   3.500740   4.161165
    38  H    5.796351   5.412395   4.384863   2.890829   2.910939
    39  H    5.502291   4.935297   4.099843   2.738503   3.459588
    40  H    6.086999   5.005416   3.755759   3.245005   4.522742
    41  H    6.538006   5.731054   4.262766   3.536908   4.050491
    42  H    5.500766   4.988777   3.644293   2.848853   2.732115
    43  H    5.496186   4.427702   2.981734   3.234306   4.171629
                    6          7          8          9         10
     6  C    0.000000
     7  C    1.544595   0.000000
     8  C    3.796604   2.599723   0.000000
     9  C    4.906648   3.869210   1.519517   0.000000
    10  C    4.574720   3.880714   2.422745   1.538219   0.000000
    11  O    4.260562   3.000403   1.231838   2.444464   3.613531
    12  C    2.573575   1.542550   3.485605   4.638026   4.646699
    13  C    5.122351   4.803366   3.452948   2.557488   1.534163
    14  O    5.605362   4.838649   3.489261   2.413499   1.440557
    15  C    3.953704   4.835838   6.016977   6.197370   4.910877
    16  C    4.362427   5.567426   6.891268   7.187815   5.998882
    17  O    4.999956   5.633308   6.237942   6.061532   4.608811
    18  C    4.620803   5.424240   6.882810   7.112189   5.833729
    19  O    5.114631   5.539043   6.734223   6.802726   5.502143
    20  H    3.468289   3.303853   4.178313   4.362166   3.302969
    21  H    4.276840   4.269211   4.402129   4.105577   2.653428
    22  H    2.728465   3.497277   4.326406   4.643524   3.623677
    23  H    2.129707   3.524868   5.612988   6.421494   5.639219
    24  H    2.173404   2.873416   5.015548   5.791208   5.030365
    25  H    1.098806   2.160789   3.796661   4.847548   4.562470
    26  H    1.098585   2.142425   4.597950   5.841160   5.626616
    27  H    2.130097   1.098280   2.607374   4.079226   4.443329
    28  H    5.622747   4.414268   2.140462   1.096706   2.172421
    29  H    5.566509   4.638626   2.171535   1.094663   2.224410
    30  H    2.908768   2.203190   3.963555   4.843747   4.550042
    31  H    3.518903   2.185553   3.301019   4.418195   4.709353
    32  H    2.781649   2.183258   4.405171   5.660463   5.695756
    33  H    5.221053   5.151687   4.275435   3.509851   2.183992
    34  H    6.176668   5.751080   4.044254   2.841981   2.163644
    35  H    4.778363   4.596651   3.332749   2.782325   2.182352
    36  H    5.806119   5.263348   4.245658   3.254076   1.970209
    37  H    5.441810   6.626765   7.887039   8.074861   6.796846
    38  H    4.076912   5.445819   7.120729   7.627979   6.567937
    39  H    4.374573   5.563463   6.622990   6.879872   5.762347
    40  H    5.798705   6.540441   7.198353   6.993513   5.526166
    41  H    5.584193   6.483642   7.911460   8.075294   6.735169
    42  H    4.239949   5.138497   6.955806   7.403106   6.272521
    43  H    5.516616   5.864901   6.706496   6.565515   5.158676
                   11         12         13         14         15
    11  O    0.000000
    12  C    3.810344   0.000000
    13  C    4.524825   5.826603   0.000000
    14  O    4.631284   5.235227   2.435127   0.000000
    15  C    7.039623   5.401424   4.828558   5.376181   0.000000
    16  C    7.798683   6.312717   5.668059   6.660423   1.534345
    17  O    7.368795   6.255216   4.262931   4.867721   1.449758
    18  C    7.894684   5.574821   6.015551   6.033584   1.540425
    19  O    7.807259   5.436096   5.907999   5.379251   2.474177
    20  H    5.244270   3.316178   4.169493   3.420562   3.007517
    21  H    5.605420   4.748756   2.957017   2.750409   2.669234
    22  H    5.261332   4.574283   3.453777   4.589643   2.123406
    23  H    6.275159   4.100089   5.890614   6.468800   2.664250
    24  H    5.753936   2.876450   5.693272   5.593393   2.949431
    25  H    4.205424   3.501813   4.821836   5.772489   4.116870
    26  H    4.846062   2.767580   6.209790   6.628181   4.675823
    27  H    2.534602   2.132920   5.304683   5.507729   5.786156
    28  H    2.840795   4.862385   3.367599   2.398227   6.884688
    29  H    2.747574   5.567631   2.625464   3.118376   6.834564
    30  H    4.539485   1.095302   5.746217   4.907916   4.845479
    31  H    3.451715   1.096393   6.039130   5.178302   6.294967
    32  H    4.542949   1.097247   6.802041   6.321354   5.874016
    33  H    5.408555   6.111304   1.096748   2.743418   4.087675
    34  H    5.017454   6.726284   1.096026   2.651487   5.807301
    35  H    4.243011   5.836069   1.095423   3.389000   4.940467
    36  H    5.437912   5.662441   2.497367   0.972820   4.882930
    37  H    8.835537   7.299156   6.369175   7.328695   2.169118
    38  H    7.916758   6.115558   6.387324   7.302156   2.198784
    39  H    7.489112   6.540792   5.214468   6.582114   2.174516
    40  H    8.322109   7.141590   5.061469   5.722291   1.973163
    41  H    8.936048   6.659507   6.758738   6.887056   2.155394
    42  H    7.858068   5.146260   6.602449   6.569856   2.187230
    43  H    7.850621   5.907746   5.417854   4.924066   2.508589
                   16         17         18         19         20
    16  C    0.000000
    17  O    2.420434   0.000000
    18  C    2.507410   2.411756   0.000000
    19  O    3.787025   2.797310   1.426357   0.000000
    20  H    4.428123   3.375997   3.148658   2.618705   0.000000
    21  H    4.056602   2.281977   3.353451   2.974909   1.749152
    22  H    2.611867   2.647190   3.494275   4.107193   3.044057
    23  H    2.695235   4.043305   3.116324   4.079168   3.659131
    24  H    3.753620   4.154885   2.912202   3.260910   2.402370
    25  H    4.269912   5.040885   5.077925   5.709178   4.108185
    26  H    4.903682   5.865823   5.146582   5.720489   4.300339
    27  H    6.365649   6.578661   6.452140   6.629107   4.382372
    28  H    8.000086   6.713216   7.637502   7.142089   4.683617
    29  H    7.689141   6.605842   7.887911   7.669750   5.320738
    30  H    5.920325   5.660348   4.805794   4.498086   2.532720
    31  H    7.287292   7.008062   6.477638   6.176100   3.893359
    32  H    6.620443   6.898244   5.925967   5.923460   4.130237
    33  H    4.937796   3.310687   5.280553   5.210549   3.913384
    34  H    6.637107   5.080578   6.963641   6.763026   5.083879
    35  H    5.529657   4.571034   6.270677   6.386956   4.617624
    36  H    6.195553   4.186264   5.503528   4.815425   3.274302
    37  H    1.097201   2.644025   2.743386   4.013087   5.170256
    38  H    1.094356   3.390827   2.773322   4.150674   4.741229
    39  H    1.095515   2.698428   3.469246   4.621892   4.816533
    40  H    2.475018   0.973700   2.633706   3.148339   4.254998
    41  H    2.619658   2.718224   1.102014   2.079718   4.199641
    42  H    2.845207   3.371562   1.093578   2.034538   3.357148
    43  H    3.878788   2.289706   1.927890   0.974397   2.759713
                   21         22         23         24         25
    21  H    0.000000
    22  H    2.602949   0.000000
    23  H    4.285123   2.580115   0.000000
    24  H    3.647655   3.055222   1.751642   0.000000
    25  H    4.515456   2.480099   2.489569   3.070641   0.000000
    26  H    5.283297   3.692442   2.343808   2.520399   1.757184
    27  H    5.240244   4.248373   4.252832   3.843392   2.411840
    28  H    4.586794   5.523852   7.155281   6.302181   5.715280
    29  H    4.843414   5.132061   7.088111   6.657606   5.312865
    30  H    4.159259   4.412924   3.927094   2.373764   3.912717
    31  H    5.254457   5.371802   5.171018   3.914084   4.320195
    32  H    5.628657   5.164786   4.143709   3.068337   3.754372
    33  H    2.385686   3.087474   5.581029   5.461609   4.963648
    34  H    3.810415   4.525402   6.984953   6.754167   5.852970
    35  H    3.567445   3.217807   5.648315   5.716277   4.267900
    36  H    2.243038   4.408242   6.348173   5.537447   5.970662
    37  H    4.667740   3.601807   3.673749   4.636579   5.365079
    38  H    4.735504   3.049065   2.126208   3.477866   4.057202
    39  H    4.207470   2.336034   3.080403   4.289215   4.012619
    40  H    3.203730   3.442441   4.588365   4.857150   5.807086
    41  H    4.178403   4.263449   3.869291   3.931201   5.955039
    42  H    4.008749   3.784026   2.600862   2.349937   4.831353
    43  H    2.546603   4.071386   4.600340   3.905705   5.985829
                   26         27         28         29         30
    26  H    0.000000
    27  H    2.399959   0.000000
    28  H    6.502233   4.629339   0.000000
    29  H    6.492371   4.684441   1.769619   0.000000
    30  H    3.232280   3.068419   5.007121   5.857625   0.000000
    31  H    3.733598   2.450405   4.429236   5.351925   1.768852
    32  H    2.525355   2.485709   5.907266   6.540233   1.773089
    33  H    6.314585   5.804441   4.245894   3.707645   5.870224
    34  H    7.255980   6.175557   3.463285   2.611064   6.656114
    35  H    5.824108   4.940864   3.786200   2.633711   5.920985
    36  H    6.849917   6.041736   3.361591   3.882217   5.195495
    37  H    5.948832   7.450703   8.860355   8.559897   6.823122
    38  H    4.385517   6.182277   8.437613   8.170082   5.791079
    39  H    4.992563   6.244571   7.784675   7.240345   6.292270
    40  H    6.597043   7.478605   7.644762   7.494423   6.517038
    41  H    6.056011   7.490172   8.618831   8.802620   5.889264
    42  H    4.555886   6.126932   7.919885   8.223975   4.415114
    43  H    6.251811   6.947337   6.905332   7.369530   5.004758
                   31         32         33         34         35
    31  H    0.000000
    32  H    1.772492   0.000000
    33  H    6.464609   7.049441   0.000000
    34  H    6.819139   7.735178   1.777549   0.000000
    35  H    6.112176   6.724406   1.774464   1.779291   0.000000
    36  H    5.750688   6.714736   2.398502   2.749366   3.539010
    37  H    8.269589   7.600246   5.520592   7.263703   6.305571
    38  H    7.157357   6.244127   5.770928   7.409671   6.163851
    39  H    7.468885   6.904252   4.539825   6.147292   4.916345
    40  H    7.927170   7.728272   4.045579   5.800194   5.348713
    41  H    7.573591   6.963203   5.917665   7.657360   7.010887
    42  H    6.118558   5.311936   5.990095   7.609591   6.762523
    43  H    6.574665   6.520576   4.627708   6.185015   5.992359
                   36         37         38         39         40
    36  H    0.000000
    37  H    6.752783   0.000000
    38  H    6.928478   1.765256   0.000000
    39  H    6.169409   1.775456   1.776481   0.000000
    40  H    4.972708   2.271381   3.493885   2.825575   0.000000
    41  H    6.263309   2.394226   2.928148   3.649072   2.524706
    42  H    6.165217   3.225785   2.676547   3.835670   3.647650
    43  H    4.233578   4.020748   4.472512   4.581598   2.617621
                   41         42         43
    41  H    0.000000
    42  H    1.770476   0.000000
    43  H    2.380142   2.814119   0.000000
 Stoichiometry    C15H24O4
 Framework group  C1[X(C15H24O4)]
 Deg. of freedom   123
 Full point group                 C1      NOp   1
 Largest Abelian subgroup         C1      NOp   1
 Largest concise Abelian subgroup C1      NOp   1
                         Standard orientation:                         
 ---------------------------------------------------------------------
 Center     Atomic      Atomic             Coordinates (Angstroms)
 Number     Number       Type             X           Y           Z
 ---------------------------------------------------------------------
      1          6           0       -1.784194    0.674074   -0.029614
      2          6           0       -1.028003   -0.423809    0.209113
      3          6           0        0.431996   -0.463586    0.558527
      4          6           0        1.336532    0.263103   -0.475302
      5          6           0        1.222643    1.797657   -0.347001
      6          6           0       -0.098457    2.409314   -0.848790
      7          6           0       -1.383514    2.128894   -0.038994
      8          6           0       -3.175054    0.259915   -0.275346
      9          6           0       -3.282610   -1.242033   -0.071599
     10          6           0       -1.828928   -1.724635    0.069905
     11          8           0       -4.110550    1.000916   -0.580617
     12          6           0       -1.329630    2.701890    1.392171
     13          6           0       -1.358300   -2.547352   -1.136454
     14          8           0       -1.732630   -2.516362    1.269530
     15          6           0        2.819732   -0.227573   -0.445335
     16          6           0        3.563645    0.203131   -1.716280
     17          8           0        2.753157   -1.675634   -0.423280
     18          6           0        3.624621    0.217571    0.790348
     19          8           0        3.132170   -0.342163    2.006359
     20          1           0        0.576147   -0.007643    1.545423
     21          1           0        0.749620   -1.503417    0.655424
     22          1           0        0.972864   -0.021242   -1.472641
     23          1           0        2.025320    2.269874   -0.924810
     24          1           0        1.393315    2.086734    0.698544
     25          1           0       -0.263784    2.088320   -1.886579
     26          1           0        0.030591    3.499782   -0.882180
     27          1           0       -2.193702    2.659037   -0.557417
     28          1           0       -3.832147   -1.432722    0.858139
     29          1           0       -3.836146   -1.715502   -0.888735
     30          1           0       -0.581071    2.196456    2.011753
     31          1           0       -2.300534    2.593197    1.889772
     32          1           0       -1.082634    3.770709    1.368319
     33          1           0       -0.295582   -2.804151   -1.049611
     34          1           0       -1.934091   -3.478226   -1.193114
     35          1           0       -1.498906   -1.992804   -2.070616
     36          1           0       -0.856759   -2.939625    1.278380
     37          1           0        4.556186   -0.263668   -1.744758
     38          1           0        3.711558    1.286243   -1.767326
     39          1           0        3.012171   -0.113572   -2.608316
     40          1           0        3.647382   -2.010885   -0.613176
     41          1           0        4.676251   -0.075007    0.639002
     42          1           0        3.599479    1.304639    0.906810
     43          1           0        3.004421   -1.289940    1.819679
 ---------------------------------------------------------------------
 Rotational constants (GHZ):      0.5506837      0.2720883      0.2218919
 Standard basis: 6-311+G(d,p) (5D, 7F)
 There are   581 symmetry adapted cartesian basis functions of A   symmetry.
 There are   562 symmetry adapted basis functions of A   symmetry.
   562 basis functions,   876 primitive gaussians,   581 cartesian basis functions
    73 alpha electrons       73 beta electrons
       nuclear repulsion energy      1609.7407408341 Hartrees.
 NAtoms=   43 NActive=   43 NUniq=   43 SFac= 1.00D+00 NAtFMM=   60 NAOKFM=F Big=F
 Integral buffers will be    131072 words long.
 Raffenetti 2 integral format.
 Two-electron integral symmetry is turned on.
 Using the following non-standard input for PCM:
 --- end of non-standard input.
 ------------------------------------------------------------------------------
 Polarizable Continuum Model (PCM)
 =================================
 Model                : PCM (using non-symmetric T matrix).
 Atomic radii         : SMD-Coulomb.
 Polarization charges : Total charges.
 Charge compensation  : None.
 Solution method      : On-the-fly selection.
 Cavity type          : VdW (van der Waals Surface) (Alpha=1.000).
 Cavity algorithm     : GePol (No added spheres)
                        Default sphere list used, NSphG=   43.
                        Lebedev-Laikov grids with approx.  5.0 points / Ang**2.
                        Smoothing algorithm: Karplus/York (Gamma=1.0000).
                        Polarization charges: spherical gaussians, with
                                              point-specific exponents (IZeta= 3).
                        Self-potential: point-specific (ISelfS= 7).
                        Self-field    : sphere-specific E.n sum rule (ISelfD= 2).
 Solvent              : Methanol, Eps=  32.613000 Eps(inf)=   1.765709
 ------------------------------------------------------------------------------
 ------------------------------------------------------------------------------
 Atomic radii for non-electrostatic terms: SMD-CDS.
 ------------------------------------------------------------------------------
 Nuclear repulsion after PCM non-electrostatic terms =     1609.7423624576 Hartrees.
 One-electron integrals computed using PRISM.
 NBasis=   562 RedAO= T EigKep=  1.38D-06  NBF=   562
 NBsUse=   560 1.00D-06 EigRej=  8.23D-07 NBFU=   560
 Initial guess from the checkpoint file:  "DY-202A-7R_56.chk"
 B after Tr=     0.000000    0.000000    0.000000
         Rot=    1.000000    0.000000    0.000000    0.000000 Ang=   0.00 deg.
 Requested convergence on RMS density matrix=1.00D-08 within 128 cycles.
 Requested convergence on MAX density matrix=1.00D-06.
 Requested convergence on             energy=1.00D-06.
 No special actions if energy rises.
 Inv3:  Mode=1 IEnd=    21756747.
 Iteration    1 A*A^-1 deviation from unit magnitude is 6.00D-15 for   2674.
 Iteration    1 A*A^-1 deviation from orthogonality  is 7.54D-15 for   2667   2583.
 Iteration    1 A^-1*A deviation from unit magnitude is 6.66D-15 for   2674.
 Iteration    1 A^-1*A deviation from orthogonality  is 1.02D-12 for   2472   2462.
 Error on total polarization charges =  0.07083
 SCF Done:  E(RmPW1PW91) =  -887.017736335     A.U. after   13 cycles
            NFock= 13  Conv=0.28D-08     -V/T= 2.0048
 SMD-CDS (non-electrostatic) energy       (kcal/mol) =       1.02
 (included in total energy above)
 DoSCS=F DFT=T ScalE2(SS,OS)=  1.000000  1.000000
 Range of M.O.s used for correlation:     1   560
 NBasis=   562 NAE=    73 NBE=    73 NFC=     0 NFV=     0
 NROrb=    560 NOA=    73 NOB=    73 NVA=   487 NVB=   487

 **** Warning!!: The largest alpha MO coefficient is  0.10998418D+03

 NEqPCM:  Using equilibrium solvation (IEInf=0, Eps=  32.6130, EpsInf=   1.7657)
          Differentiating once with respect to magnetic field using GIAOs.
          Electric field/nuclear overlap derivatives assumed to be zero.
 FoFJK:  IHMeth= 1 ICntrl=    6127 DoSepK=F KAlg= 0 I1Cent=   0 FoldK=F
 IRaf=         1 NMat=   1 IRICut=       1 DoRegI=T DoRafI=F ISym2E= 0.
          There are     3 degrees of freedom in the 1st order CPHF.  IDoFFX=0 NUNeed=     3.
      3 vectors produced by pass  0 Test12= 1.19D-12 3.33D-08 XBig12= 2.67D+02 2.37D+00.
 AX will form     3 AO Fock derivatives at one time.
      3 vectors produced by pass  1 Test12= 1.19D-12 3.33D-08 XBig12= 7.13D-01 2.18D-01.
      3 vectors produced by pass  2 Test12= 1.19D-12 3.33D-08 XBig12= 4.24D-03 3.66D-02.
      3 vectors produced by pass  3 Test12= 1.19D-12 3.33D-08 XBig12= 2.85D-05 1.94D-03.
      3 vectors produced by pass  4 Test12= 1.19D-12 3.33D-08 XBig12= 1.75D-07 1.85D-04.
      3 vectors produced by pass  5 Test12= 1.19D-12 3.33D-08 XBig12= 8.32D-10 9.25D-06.
      3 vectors produced by pass  6 Test12= 1.19D-12 3.33D-08 XBig12= 3.06D-12 3.87D-07.
 InvSVY:  IOpt=1 It=  1 EMax= 3.55D-15
 Solved reduced A of dimension    21 with     3 vectors.
 Calculating GIAO nuclear magnetic shielding tensors.
 SCF GIAO Magnetic shielding tensor (ppm):
      1  C    Isotropic =    35.2552   Anisotropy =   139.5649
   XX=   -27.5930   YX=   -25.4198   ZX=   -33.2310
   XY=   -25.0629   YY=    12.7077   ZY=     3.7866
   XZ=   -33.6706   YZ=    -0.1454   ZZ=   120.6510
   Eigenvalues:   -45.0596    22.5268   128.2985
      2  C    Isotropic =    -8.3532   Anisotropy =   205.7993
   XX=   -77.9932   YX=   -41.0405   ZX=   -47.3445
   XY=   -34.6546   YY=   -60.7195   ZY=    -6.7578
   XZ=   -63.1148   YZ=     4.5981   ZZ=   113.6530
   Eigenvalues:  -117.0138   -36.8922   128.8463
      3  C    Isotropic =   155.6528   Anisotropy =    22.7100
   XX=   159.3303   YX=     5.4729   ZX=    -6.3831
   XY=     3.0795   YY=   140.6613   ZY=    -0.6692
   XZ=    -4.5361   YZ=    -7.0852   ZZ=   166.9667
   Eigenvalues:   139.4602   156.7053   170.7928
      4  C    Isotropic =   136.7913   Anisotropy =    26.9643
   XX=   148.9142   YX=   -11.8506   ZX=     5.0046
   XY=    -7.1440   YY=   128.1332   ZY=     2.8766
   XZ=     9.8809   YZ=    -1.9124   ZZ=   133.3264
   Eigenvalues:   123.2825   132.3239   154.7675
      5  C    Isotropic =   156.4988   Anisotropy =    26.5768
   XX=   150.6054   YX=    -2.0125   ZX=     1.7482
   XY=    -0.2868   YY=   173.9572   ZY=    -3.3427
   XZ=    -1.6258   YZ=    -1.5331   ZZ=   144.9339
   Eigenvalues:   144.7303   150.5495   174.2167
      6  C    Isotropic =   151.9570   Anisotropy =    15.0049
   XX=   153.1734   YX=    -3.4123   ZX=    -9.1141
   XY=    -4.5513   YY=   150.2276   ZY=    -0.8579
   XZ=    -6.2145   YZ=     4.4665   ZZ=   152.4700
   Eigenvalues:   144.6818   149.2289   161.9603
      7  C    Isotropic =   156.4687   Anisotropy =    14.4548
   XX=   152.9682   YX=     2.9472   ZX=    -5.2090
   XY=     3.5471   YY=   155.9619   ZY=     1.0664
   XZ=   -11.9147   YZ=     4.5234   ZZ=   160.4759
   Eigenvalues:   145.6257   157.6751   166.1052
      8  C    Isotropic =   -30.2609   Anisotropy =   158.0534
   XX=   -77.6316   YX=   -10.8982   ZX=   -31.9113
   XY=   -17.0838   YY=   -79.8172   ZY=    20.3150
   XZ=   -26.5421   YZ=    16.1788   ZZ=    66.6659
   Eigenvalues:   -93.1062   -72.7846    75.1080
      9  C    Isotropic =   134.1101   Anisotropy =    30.9181
   XX=   138.5484   YX=   -13.7157   ZX=    -5.8234
   XY=    -9.5975   YY=   146.2899   ZY=     1.9427
   XZ=     2.1234   YZ=    -2.4569   ZZ=   117.4920
   Eigenvalues:   117.2600   130.3481   154.7221
     10  C    Isotropic =   105.6020   Anisotropy =    37.9220
   XX=    97.1709   YX=     5.0447   ZX=     0.5657
   XY=     5.2677   YY=   105.3273   ZY=   -17.9582
   XZ=     5.7121   YZ=   -23.1664   ZZ=   114.3077
   Eigenvalues:    85.6564   100.2662   130.8833
     11  O    Isotropic =  -159.1938   Anisotropy =   790.3443
   XX=  -457.3324   YX=   147.0103   ZX=  -198.6547
   XY=   104.8929   YY=  -332.0645   ZY=   128.2916
   XZ=  -163.8687   YZ=   136.1617   ZZ=   311.8155
   Eigenvalues:  -590.8654  -254.4183   367.7024
     12  C    Isotropic =   171.1779   Anisotropy =    27.8782
   XX=   154.6425   YX=     4.3142   ZX=    -3.7371
   XY=     7.2269   YY=   177.1048   ZY=     8.3594
   XZ=    -6.8014   YZ=    11.7195   ZZ=   181.7863
   Eigenvalues:   151.2393   172.5310   189.7633
     13  C    Isotropic =   160.8715   Anisotropy =    39.3490
   XX=   145.8164   YX=    -7.5047   ZX=    -9.1744
   XY=   -10.2264   YY=   158.5867   ZY=    14.6622
   XZ=    -4.3718   YZ=    11.2110   ZZ=   178.2113
   Eigenvalues:   141.2754   154.2349   187.1041
     14  O    Isotropic =   255.7625   Anisotropy =    63.1295
   XX=   258.1192   YX=   -31.2493   ZX=     2.4048
   XY=   -21.2983   YY=   215.4724   ZY=    -6.9611
   XZ=    -8.0214   YZ=   -28.8183   ZZ=   293.6959
   Eigenvalues:   199.7380   269.7006   297.8488
     15  C    Isotropic =   107.3409   Anisotropy =    47.4493
   XX=    91.8788   YX=    -6.2362   ZX=     0.9883
   XY=    -3.1353   YY=   138.5050   ZY=     4.7318
   XZ=     0.2870   YZ=    -3.9066   ZZ=    91.6390
   Eigenvalues:    90.8399    92.2091   138.9738
     16  C    Isotropic =   161.3112   Anisotropy =    46.2242
   XX=   159.3203   YX=     4.7192   ZX=   -17.7233
   XY=     3.2714   YY=   144.6277   ZY=   -10.2792
   XZ=   -15.9169   YZ=   -11.3454   ZZ=   179.9855
   Eigenvalues:   141.5355   150.2707   192.1273
     17  O    Isotropic =   257.5823   Anisotropy =   100.8637
   XX=   291.7366   YX=   -53.2844   ZX=   -13.3135
   XY=   -24.8615   YY=   276.2176   ZY=     0.9144
   XZ=    -9.9281   YZ=     5.4657   ZZ=   204.7926
   Eigenvalues:   203.2000   244.7221   324.8248
     18  C    Isotropic =   116.6405   Anisotropy =    54.5635
   XX=   111.7963   YX=     6.1519   ZX=    -6.0262
   XY=    11.7905   YY=    90.9229   ZY=   -16.6523
   XZ=   -10.2341   YZ=   -11.6341   ZZ=   147.2023
   Eigenvalues:    85.6597   111.2456   153.0162
     19  O    Isotropic =   307.3536   Anisotropy =    43.6141
   XX=   310.0623   YX=    23.8211   ZX=   -12.8691
   XY=     8.8639   YY=   321.6540   ZY=    12.0782
   XZ=    12.4683   YZ=    17.4367   ZZ=   290.3446
   Eigenvalues:   282.7454   302.8858   336.4297
     20  H    Isotropic =    29.0610   Anisotropy =     4.3847
   XX=    29.5589   YX=    -0.2754   ZX=     0.1270
   XY=    -0.5012   YY=    26.1435   ZY=     0.3713
   XZ=     1.5874   YZ=     2.0562   ZZ=    31.4806
   Eigenvalues:    25.7946    29.4042    31.9841
     21  H    Isotropic =    28.4614   Anisotropy =     7.8968
   XX=    32.6814   YX=     1.5341   ZX=    -1.2542
   XY=     1.6808   YY=    30.2109   ZY=    -1.1457
   XZ=    -0.7539   YZ=    -2.3034   ZZ=    22.4919
   Eigenvalues:    22.0832    29.5751    33.7259
     22  H    Isotropic =    30.2411   Anisotropy =     2.3061
   XX=    31.4773   YX=     0.1125   ZX=     0.6372
   XY=     0.0661   YY=    27.8890   ZY=     1.4043
   XZ=    -1.0092   YZ=     0.8827   ZZ=    31.3570
   Eigenvalues:    27.5409    31.4038    31.7785
     23  H    Isotropic =    30.0155   Anisotropy =     7.6043
   XX=    33.2838   YX=     0.0071   ZX=    -3.3853
   XY=     0.6817   YY=    32.0216   ZY=    -3.2175
   XZ=    -3.0612   YZ=    -2.9572   ZZ=    24.7412
   Eigenvalues:    22.7875    32.1740    35.0850
     24  H    Isotropic =    29.7839   Anisotropy =     4.0713
   XX=    30.5311   YX=    -1.6083   ZX=     2.3159
   XY=    -1.4694   YY=    29.6749   ZY=     3.2346
   XZ=     1.2631   YZ=     2.9075   ZZ=    29.1456
   Eigenvalues:    25.2699    31.5836    32.4981
     25  H    Isotropic =    30.1874   Anisotropy =     7.2678
   XX=    29.5350   YX=    -1.1553   ZX=     0.5044
   XY=    -1.3826   YY=    26.2925   ZY=    -1.4649
   XZ=    -0.1110   YZ=    -1.5796   ZZ=    34.7346
   Eigenvalues:    25.6445    29.8850    35.0325
     26  H    Isotropic =    29.8932   Anisotropy =     9.9001
   XX=    28.8642   YX=    -0.3445   ZX=    -0.8316
   XY=    -0.7277   YY=    35.4191   ZY=    -3.2211
   XZ=    -1.3193   YZ=    -3.6663   ZZ=    25.3962
   Eigenvalues:    24.0355    29.1507    36.4932
     27  H    Isotropic =    28.8446   Anisotropy =     9.3397
   XX=    33.1666   YX=    -1.4077   ZX=     2.9048
   XY=    -2.7926   YY=    26.5169   ZY=    -1.4377
   XZ=     3.0403   YZ=    -1.4595   ZZ=    26.8504
   Eigenvalues:    25.1784    26.2844    35.0711
     28  H    Isotropic =    29.0783   Anisotropy =     6.9009
   XX=    32.1506   YX=    -0.2049   ZX=    -2.6180
   XY=    -0.2382   YY=    26.9834   ZY=    -0.6311
   XZ=    -3.1337   YZ=    -2.3075   ZZ=    28.1010
   Eigenvalues:    25.3652    28.1908    33.6789
     29  H    Isotropic =    29.0450   Anisotropy =     6.1632
   XX=    31.6401   YX=    -0.5174   ZX=     2.2241
   XY=     0.4138   YY=    28.0398   ZY=     2.1992
   XZ=     3.1011   YZ=     2.5395   ZZ=    27.4552
   Eigenvalues:    24.7146    29.2667    33.1538
     30  H    Isotropic =    30.2730   Anisotropy =     5.1294
   XX=    29.7666   YX=    -3.4375   ZX=     0.9495
   XY=    -2.7849   YY=    28.5719   ZY=     0.6365
   XZ=     3.0171   YZ=     1.0129   ZZ=    32.4806
   Eigenvalues:    25.4754    31.6511    33.6926
     31  H    Isotropic =    30.8055   Anisotropy =     9.6619
   XX=    32.6332   YX=    -0.9050   ZX=    -4.0023
   XY=    -0.2228   YY=    27.9724   ZY=     1.7763
   XZ=    -5.1570   YZ=     2.8284   ZZ=    31.8109
   Eigenvalues:    26.2951    28.8746    37.2467
     32  H    Isotropic =    30.8575   Anisotropy =    11.1625
   XX=    27.1527   YX=     0.1727   ZX=    -0.9661
   XY=     0.4855   YY=    37.1308   ZY=     2.6611
   XZ=     0.0326   YZ=     4.1712   ZZ=    28.2892
   Eigenvalues:    26.5885    27.6849    38.2992
     33  H    Isotropic =    29.9819   Anisotropy =     6.1860
   XX=    33.9617   YX=     0.0936   ZX=     0.1961
   XY=    -1.0448   YY=    29.2197   ZY=     2.0327
   XZ=    -1.1575   YZ=     3.5243   ZZ=    26.7644
   Eigenvalues:    24.9521    30.8877    34.1059
     34  H    Isotropic =    30.0314   Anisotropy =     9.4493
   XX=    28.8380   YX=     2.3826   ZX=     0.4442
   XY=     3.1762   YY=    33.7245   ZY=     2.6949
   XZ=     0.8364   YZ=     4.2534   ZZ=    27.5317
   Eigenvalues:    25.8340    27.9293    36.3310
     35  H    Isotropic =    30.5959   Anisotropy =     8.2187
   XX=    27.6456   YX=     0.4553   ZX=     0.2533
   XY=     0.2523   YY=    28.1079   ZY=    -0.3910
   XZ=     0.9149   YZ=     0.2470   ZZ=    36.0343
   Eigenvalues:    27.4190    28.2937    36.0751
     36  H    Isotropic =    29.3002   Anisotropy =    14.7936
   XX=    35.4024   YX=    -4.9485   ZX=     0.8678
   XY=    -5.8573   YY=    28.2788   ZY=    -4.8342
   XZ=     1.9090   YZ=    -4.5971   ZZ=    24.2194
   Eigenvalues:    20.8401    27.8979    39.1626
     37  H    Isotropic =    30.7947   Anisotropy =     9.9294
   XX=    35.5785   YX=    -2.2960   ZX=    -3.0125
   XY=    -1.3470   YY=    27.2076   ZY=    -0.5665
   XZ=    -3.8848   YZ=     0.4280   ZZ=    29.5980
   Eigenvalues:    26.5137    28.4560    37.4143
     38  H    Isotropic =    30.1494   Anisotropy =     8.5067
   XX=    29.3078   YX=     2.0734   ZX=    -3.4819
   XY=     1.4036   YY=    33.1041   ZY=    -2.2237
   XZ=    -3.3272   YZ=    -3.3138   ZZ=    28.0362
   Eigenvalues:    25.0533    29.5743    35.8205
     39  H    Isotropic =    30.6514   Anisotropy =     8.0780
   XX=    29.3114   YX=    -0.0290   ZX=    -0.9804
   XY=    -0.0125   YY=    26.7274   ZY=     0.4683
   XZ=     0.4295   YZ=     1.5542   ZZ=    35.9154
   Eigenvalues:    26.6173    29.3001    36.0367
     40  H    Isotropic =    30.4049   Anisotropy =    19.3517
   XX=    36.7535   YX=    -7.6430   ZX=    -3.8096
   XY=    -8.1630   YY=    31.8204   ZY=     1.5984
   XZ=    -3.2506   YZ=     1.9965   ZZ=    22.6409
   Eigenvalues:    21.8063    26.1023    43.3061
     41  H    Isotropic =    28.3141   Anisotropy =     7.4671
   XX=    32.9106   YX=     0.2838   ZX=    -0.2476
   XY=     1.5984   YY=    22.7831   ZY=    -1.7240
   XZ=    -1.6296   YZ=    -1.1832   ZZ=    29.2487
   Eigenvalues:    22.4206    29.2296    33.2922
     42  H    Isotropic =    27.8036   Anisotropy =     3.2540
   XX=    27.7318   YX=     1.5742   ZX=     1.3708
   XY=     1.4128   YY=    28.6746   ZY=     0.7667
   XZ=     1.3791   YZ=    -0.9944   ZZ=    27.0044
   Eigenvalues:    25.5763    27.8617    29.9729
     43  H    Isotropic =    29.1891   Anisotropy =    13.7303
   XX=    21.2190   YX=     2.4058   ZX=     2.7683
   XY=     2.0628   YY=    38.0291   ZY=     0.7594
   XZ=     0.6106   YZ=    -0.2690   ZZ=    28.3191
   Eigenvalues:    20.5777    28.6469    38.3426
 End of Minotr F.D. properties file   721 does not exist.
 End of Minotr F.D. properties file   722 does not exist.
 End of Minotr F.D. properties file   788 does not exist.

 **********************************************************************

            Population analysis using the SCF density.

 **********************************************************************

 Orbital symmetries:
       Occupied  (A) (A) (A) (A) (A) (A) (A) (A) (A) (A) (A) (A)
                 (A) (A) (A) (A) (A) (A) (A) (A) (A) (A) (A) (A)
                 (A) (A) (A) (A) (A) (A) (A) (A) (A) (A) (A) (A)
                 (A) (A) (A) (A) (A) (A) (A) (A) (A) (A) (A) (A)
                 (A) (A) (A) (A) (A) (A) (A) (A) (A) (A) (A) (A)
                 (A) (A) (A) (A) (A) (A) (A) (A) (A) (A) (A) (A)
                 (A)
       Virtual   (A) (A) (A) (A) (A) (A) (A) (A) (A) (A) (A) (A)
                 (A) (A) (A) (A) (A) (A) (A) (A) (A) (A) (A) (A)
                 (A) (A) (A) (A) (A) (A) (A) (A) (A) (A) (A) (A)
                 (A) (A) (A) (A) (A) (A) (A) (A) (A) (A) (A) (A)
                 (A) (A) (A) (A) (A) (A) (A) (A) (A) (A) (A) (A)
                 (A) (A) (A) (A) (A) (A) (A) (A) (A) (A) (A) (A)
                 (A) (A) (A) (A) (A) (A) (A) (A) (A) (A) (A) (A)
                 (A) (A) (A) (A) (A) (A) (A) (A) (A) (A) (A) (A)
                 (A) (A) (A) (A) (A) (A) (A) (A) (A) (A) (A) (A)
                 (A) (A) (A) (A) (A) (A) (A) (A) (A) (A) (A) (A)
                 (A) (A) (A) (A) (A) (A) (A) (A) (A) (A) (A) (A)
                 (A) (A) (A) (A) (A) (A) (A) (A) (A) (A) (A) (A)
                 (A) (A) (A) (A) (A) (A) (A) (A) (A) (A) (A) (A)
                 (A) (A) (A) (A) (A) (A) (A) (A) (A) (A) (A) (A)
                 (A) (A) (A) (A) (A) (A) (A) (A) (A) (A) (A) (A)
                 (A) (A) (A) (A) (A) (A) (A) (A) (A) (A) (A) (A)
                 (A) (A) (A) (A) (A) (A) (A) (A) (A) (A) (A) (A)
                 (A) (A) (A) (A) (A) (A) (A) (A) (A) (A) (A) (A)
                 (A) (A) (A) (A) (A) (A) (A) (A) (A) (A) (A) (A)
                 (A) (A) (A) (A) (A) (A) (A) (A) (A) (A) (A) (A)
                 (A) (A) (A) (A) (A) (A) (A) (A) (A) (A) (A) (A)
                 (A) (A) (A) (A) (A) (A) (A) (A) (A) (A) (A) (A)
                 (A) (A) (A) (A) (A) (A) (A) (A) (A) (A) (A) (A)
                 (A) (A) (A) (A) (A) (A) (A) (A) (A) (A) (A) (A)
                 (A) (A) (A) (A) (A) (A) (A) (A) (A) (A) (A) (A)
                 (A) (A) (A) (A) (A) (A) (A) (A) (A) (A) (A) (A)
                 (A) (A) (A) (A) (A) (A) (A) (A) (A) (A) (A) (A)
                 (A) (A) (A) (A) (A) (A) (A) (A) (A) (A) (A) (A)
                 (A) (A) (A) (A) (A) (A) (A) (A) (A) (A) (A) (A)
                 (A) (A) (A) (A) (A) (A) (A) (A) (A) (A) (A) (A)
                 (A) (A) (A) (A) (A) (A) (A) (A) (A) (A) (A) (A)
                 (A) (A) (A) (A) (A) (A) (A) (A) (A) (A) (A) (A)
                 (A) (A) (A) (A) (A) (A) (A) (A) (A) (A) (A) (A)
                 (A) (A) (A) (A) (A) (A) (A) (A) (A) (A) (A) (A)
                 (A) (A) (A) (A) (A) (A) (A) (A) (A) (A) (A) (A)
                 (A) (A) (A) (A) (A) (A) (A) (A) (A) (A) (A) (A)
                 (A) (A) (A) (A) (A) (A) (A) (A) (A) (A) (A) (A)
                 (A) (A) (A) (A) (A) (A) (A) (A) (A) (A) (A) (A)
                 (A) (A) (A) (A) (A) (A) (A) (A) (A) (A) (A) (A)
                 (A) (A) (A) (A) (A) (A) (A) (A) (A) (A) (A) (A)
                 (A) (A) (A) (A) (A) (A) (A)
 The electronic state is 1-A.
 Alpha  occ. eigenvalues --  -19.22613 -19.22346 -19.21974 -19.21043 -10.32648
 Alpha  occ. eigenvalues --  -10.30720 -10.29743 -10.27301 -10.26388 -10.24215
 Alpha  occ. eigenvalues --  -10.24214 -10.23995 -10.23482 -10.23210 -10.22439
 Alpha  occ. eigenvalues --  -10.22313 -10.22272 -10.21930 -10.21565  -1.07223
 Alpha  occ. eigenvalues --   -1.06729  -1.06037  -1.04163  -0.88949  -0.84077
 Alpha  occ. eigenvalues --   -0.81687  -0.78066  -0.76667  -0.74472  -0.71331
 Alpha  occ. eigenvalues --   -0.69692  -0.68025  -0.65872  -0.63356  -0.60433
 Alpha  occ. eigenvalues --   -0.57513  -0.57060  -0.53963  -0.53131  -0.50749
 Alpha  occ. eigenvalues --   -0.50099  -0.48984  -0.48694  -0.47453  -0.46296
 Alpha  occ. eigenvalues --   -0.46066  -0.44905  -0.44315  -0.43893  -0.43692
 Alpha  occ. eigenvalues --   -0.42556  -0.41489  -0.40764  -0.40598  -0.40188
 Alpha  occ. eigenvalues --   -0.39502  -0.39024  -0.38758  -0.37842  -0.37171
 Alpha  occ. eigenvalues --   -0.36136  -0.35703  -0.35073  -0.34941  -0.34472
 Alpha  occ. eigenvalues --   -0.33038  -0.32795  -0.31962  -0.31028  -0.29736
 Alpha  occ. eigenvalues --   -0.28264  -0.27115  -0.26629
 Alpha virt. eigenvalues --   -0.05252   0.00508   0.01746   0.01948   0.02154
 Alpha virt. eigenvalues --    0.03410   0.03733   0.03835   0.04435   0.04542
 Alpha virt. eigenvalues --    0.05482   0.05529   0.05920   0.06291   0.06840
 Alpha virt. eigenvalues --    0.07098   0.07227   0.07694   0.08421   0.08619
 Alpha virt. eigenvalues --    0.08773   0.09393   0.09692   0.10183   0.10516
 Alpha virt. eigenvalues --    0.10998   0.11430   0.11919   0.12275   0.12489
 Alpha virt. eigenvalues --    0.12796   0.13288   0.13558   0.13822   0.14732
 Alpha virt. eigenvalues --    0.15136   0.15470   0.16196   0.16620   0.16728
 Alpha virt. eigenvalues --    0.16866   0.17167   0.17413   0.17757   0.18169
 Alpha virt. eigenvalues --    0.18238   0.18771   0.19002   0.19353   0.19681
 Alpha virt. eigenvalues --    0.19903   0.20264   0.20541   0.20843   0.21030
 Alpha virt. eigenvalues --    0.21255   0.21408   0.21825   0.22415   0.22496
 Alpha virt. eigenvalues --    0.22878   0.23107   0.23241   0.23335   0.23863
 Alpha virt. eigenvalues --    0.24150   0.24626   0.24864   0.25268   0.25588
 Alpha virt. eigenvalues --    0.25661   0.25948   0.26283   0.26905   0.27104
 Alpha virt. eigenvalues --    0.27560   0.27868   0.28326   0.28419   0.28663
 Alpha virt. eigenvalues --    0.28937   0.29102   0.29802   0.29970   0.30178
 Alpha virt. eigenvalues --    0.30501   0.30940   0.31693   0.31952   0.32268
 Alpha virt. eigenvalues --    0.32687   0.32965   0.33534   0.33906   0.34231
 Alpha virt. eigenvalues --    0.34970   0.35208   0.35327   0.35690   0.36028
 Alpha virt. eigenvalues --    0.37194   0.37226   0.37900   0.38082   0.38632
 Alpha virt. eigenvalues --    0.39321   0.39446   0.39914   0.40294   0.40689
 Alpha virt. eigenvalues --    0.41284   0.41896   0.43542   0.44122   0.44769
 Alpha virt. eigenvalues --    0.45209   0.45521   0.46793   0.47464   0.48416
 Alpha virt. eigenvalues --    0.48950   0.49450   0.49971   0.50264   0.51552
 Alpha virt. eigenvalues --    0.52234   0.52836   0.54234   0.55061   0.55579
 Alpha virt. eigenvalues --    0.56192   0.57015   0.57689   0.57963   0.58705
 Alpha virt. eigenvalues --    0.59249   0.59837   0.60376   0.62224   0.62851
 Alpha virt. eigenvalues --    0.63060   0.63234   0.63932   0.65416   0.65743
 Alpha virt. eigenvalues --    0.66079   0.66563   0.67473   0.67684   0.68348
 Alpha virt. eigenvalues --    0.68793   0.69207   0.69823   0.70139   0.70955
 Alpha virt. eigenvalues --    0.71288   0.71981   0.72367   0.72652   0.72870
 Alpha virt. eigenvalues --    0.73861   0.74078   0.74494   0.75055   0.75608
 Alpha virt. eigenvalues --    0.75926   0.76739   0.77356   0.77770   0.78120
 Alpha virt. eigenvalues --    0.78553   0.78840   0.79537   0.79987   0.80869
 Alpha virt. eigenvalues --    0.81735   0.82094   0.82235   0.83337   0.84162
 Alpha virt. eigenvalues --    0.84792   0.85642   0.86865   0.87849   0.88755
 Alpha virt. eigenvalues --    0.92381   0.92601   0.92949   0.94882   0.95971
 Alpha virt. eigenvalues --    0.97438   0.98209   0.98564   0.99915   1.01468
 Alpha virt. eigenvalues --    1.03718   1.04646   1.06493   1.08846   1.09241
 Alpha virt. eigenvalues --    1.09893   1.11209   1.13011   1.13474   1.15038
 Alpha virt. eigenvalues --    1.16575   1.16857   1.18083   1.19241   1.19693
 Alpha virt. eigenvalues --    1.21075   1.22405   1.23062   1.24568   1.25254
 Alpha virt. eigenvalues --    1.25950   1.26737   1.27218   1.27804   1.28874
 Alpha virt. eigenvalues --    1.30088   1.31858   1.33444   1.34097   1.34366
 Alpha virt. eigenvalues --    1.34989   1.36613   1.38094   1.39568   1.42059
 Alpha virt. eigenvalues --    1.43037   1.43860   1.44834   1.46243   1.46563
 Alpha virt. eigenvalues --    1.47770   1.48361   1.48639   1.49103   1.49667
 Alpha virt. eigenvalues --    1.51020   1.51782   1.52827   1.53947   1.54565
 Alpha virt. eigenvalues --    1.55338   1.56089   1.56704   1.58005   1.58674
 Alpha virt. eigenvalues --    1.59096   1.60097   1.60851   1.61280   1.62064
 Alpha virt. eigenvalues --    1.62357   1.63384   1.63754   1.64531   1.64825
 Alpha virt. eigenvalues --    1.65474   1.66382   1.67000   1.67437   1.68335
 Alpha virt. eigenvalues --    1.68683   1.69431   1.70182   1.70432   1.71682
 Alpha virt. eigenvalues --    1.72452   1.72872   1.73314   1.74317   1.75050
 Alpha virt. eigenvalues --    1.75267   1.77317   1.77717   1.78492   1.79212
 Alpha virt. eigenvalues --    1.79659   1.80045   1.81233   1.82221   1.82518
 Alpha virt. eigenvalues --    1.83919   1.84115   1.85359   1.86763   1.87256
 Alpha virt. eigenvalues --    1.88271   1.88613   1.90348   1.91069   1.91338
 Alpha virt. eigenvalues --    1.93531   1.94537   1.95315   1.96584   1.97333
 Alpha virt. eigenvalues --    1.98077   1.98723   1.99842   2.00750   2.02571
 Alpha virt. eigenvalues --    2.04442   2.05082   2.06065   2.08226   2.10545
 Alpha virt. eigenvalues --    2.11119   2.11574   2.12980   2.14447   2.15648
 Alpha virt. eigenvalues --    2.15787   2.16722   2.17600   2.19106   2.20364
 Alpha virt. eigenvalues --    2.21200   2.21483   2.22363   2.23666   2.24019
 Alpha virt. eigenvalues --    2.24639   2.27454   2.29694   2.30904   2.31753
 Alpha virt. eigenvalues --    2.32704   2.34089   2.34898   2.37517   2.39048
 Alpha virt. eigenvalues --    2.39840   2.40977   2.43449   2.44149   2.46121
 Alpha virt. eigenvalues --    2.48158   2.49748   2.51340   2.52533   2.53035
 Alpha virt. eigenvalues --    2.53408   2.54352   2.55545   2.56244   2.57631
 Alpha virt. eigenvalues --    2.57818   2.58986   2.59563   2.60856   2.61449
 Alpha virt. eigenvalues --    2.61790   2.63074   2.64155   2.65546   2.66297
 Alpha virt. eigenvalues --    2.66751   2.67303   2.68215   2.68595   2.69856
 Alpha virt. eigenvalues --    2.71729   2.72212   2.73376   2.74778   2.75522
 Alpha virt. eigenvalues --    2.77285   2.78511   2.79745   2.80557   2.81324
 Alpha virt. eigenvalues --    2.82953   2.83352   2.85811   2.87390   2.87951
 Alpha virt. eigenvalues --    2.89508   2.90077   2.90855   2.91511   2.92996
 Alpha virt. eigenvalues --    2.94367   2.95914   2.96358   2.97639   2.99245
 Alpha virt. eigenvalues --    2.99628   3.00466   3.01488   3.04778   3.07101
 Alpha virt. eigenvalues --    3.07461   3.08740   3.09968   3.11932   3.13076
 Alpha virt. eigenvalues --    3.15258   3.15852   3.16537   3.17706   3.18444
 Alpha virt. eigenvalues --    3.19203   3.20709   3.22483   3.24842   3.25108
 Alpha virt. eigenvalues --    3.26025   3.28841   3.31444   3.32432   3.35623
 Alpha virt. eigenvalues --    3.36548   3.36718   3.39545   3.41925   3.44519
 Alpha virt. eigenvalues --    3.50100   3.52807   3.61184   3.62065   3.66549
 Alpha virt. eigenvalues --    3.72190   3.79798   3.80138   3.81612   3.82782
 Alpha virt. eigenvalues --    3.84339   3.84844   3.85005   3.85417   3.87512
 Alpha virt. eigenvalues --    3.88516   3.91001   3.91196   3.92180   3.93543
 Alpha virt. eigenvalues --    3.96912   4.03461   4.07035   4.09037   4.13065
 Alpha virt. eigenvalues --    4.16527   4.16800   4.22086   4.27513   4.28867
 Alpha virt. eigenvalues --    4.33520   4.36011   4.38414   4.43624   4.46025
 Alpha virt. eigenvalues --    4.56344   5.12012   5.18159   5.18817   5.20746
 Alpha virt. eigenvalues --    5.26397   5.46309   5.47368   5.49684   5.66263
 Alpha virt. eigenvalues --    5.69218   5.70406   5.77678  23.73656  23.83144
 Alpha virt. eigenvalues --   23.87111  23.90781  23.95620  23.97028  24.00648
 Alpha virt. eigenvalues --   24.01706  24.03313  24.06029  24.06324  24.06961
 Alpha virt. eigenvalues --   24.08323  24.12720  24.28706  50.05231  50.06157
 Alpha virt. eigenvalues --   50.07257  50.13775
          Condensed to atoms (all electrons):
               1          2          3          4          5          6
     1  C   14.458865   3.042232  -2.412673   0.845355   0.329571   0.457461
     2  C    3.042232  15.299137  -2.394037  -1.905436   0.178607   0.570033
     3  C   -2.412673  -2.394037  10.378242  -2.067304  -0.101259  -0.245189
     4  C    0.845355  -1.905436  -2.067304  15.373829  -1.866217  -0.221927
     5  C    0.329571   0.178607  -0.101259  -1.866217   8.914999  -1.494758
     6  C    0.457461   0.570033  -0.245189  -0.221927  -1.494758  10.206560
     7  C   -4.948328  -1.601963   1.967511   0.304284  -0.236855  -2.418298
     8  C   -1.735099  -1.107848  -2.194142  -0.052428  -0.081486   0.134532
     9  C    1.706293   3.218258  -0.229595   0.297312   0.089033  -0.085906
    10  C   -4.696754  -8.604008   2.463067  -0.919244   0.140352   0.079649
    11  O    0.034032   0.079864   0.011473   0.002784  -0.001098   0.009319
    12  C   -0.445316  -0.046788  -0.028563   0.000955  -0.217090  -0.011345
    13  C   -0.154191  -0.239637   0.006377  -0.220532  -0.049681   0.028470
    14  O   -0.016886  -0.169858  -0.019057   0.009706  -0.001936  -0.010894
    15  C   -0.476392   0.262803   0.868755  -4.097764   0.101400  -0.703886
    16  C   -0.120597  -0.118188  -0.347907  -0.170208   0.391112  -0.050175
    17  O   -0.023671  -0.024399   0.043218  -0.295871   0.114875   0.009944
    18  C   -0.066473  -0.158560  -0.072536   0.356717  -0.387420  -0.046527
    19  O    0.026424   0.045253   0.124556   0.123784  -0.040101   0.023316
    20  H   -0.051268  -0.011869   0.470183  -0.051238  -0.037084  -0.016871
    21  H    0.018689  -0.024052   0.322416  -0.013800   0.030028   0.002752
    22  H    0.026868   0.012464  -0.025569   0.376983  -0.000309  -0.038461
    23  H   -0.025520   0.004863   0.041370  -0.129756   0.440971  -0.091578
    24  H    0.005981  -0.027328  -0.020605   0.001414   0.489512  -0.051187
    25  H   -0.011806  -0.022463  -0.007255  -0.003505  -0.040978   0.470080
    26  H    0.032873   0.018239   0.008392   0.007428  -0.079277   0.457876
    27  H   -0.146168   0.027577   0.007910   0.009976  -0.023459  -0.026501
    28  H    0.000341  -0.036673   0.013036   0.000147  -0.000396  -0.001109
    29  H    0.033031   0.013470   0.004936   0.000127  -0.000440   0.001491
    30  H   -0.087648  -0.013324   0.012242   0.029806  -0.004970  -0.073539
    31  H   -0.058788   0.006356   0.016471  -0.009399   0.001471   0.028357
    32  H    0.074425   0.017936  -0.005695  -0.005708   0.001385   0.026767
    33  H   -0.012594  -0.027625   0.021756  -0.011135  -0.001501   0.001849
    34  H    0.006579   0.096609  -0.011346   0.001856   0.000230  -0.000693
    35  H   -0.016107  -0.062718  -0.010212  -0.006691   0.002357   0.004161
    36  H    0.029928   0.154997  -0.038963   0.051346  -0.000366   0.000682
    37  H    0.000342  -0.000243   0.001304   0.114962   0.000908  -0.000481
    38  H   -0.000485  -0.000095   0.006313  -0.091790  -0.009836   0.011229
    39  H    0.002430   0.001977   0.004294  -0.030730   0.015870  -0.006466
    40  H   -0.002538   0.003214  -0.006831  -0.106354  -0.021162  -0.003634
    41  H    0.002089  -0.000688   0.012968   0.132661  -0.006081   0.005300
    42  H   -0.007554   0.007861   0.012068  -0.126400   0.051812  -0.004087
    43  H    0.000668   0.008195   0.009748  -0.059851   0.005169  -0.000685
               7          8          9         10         11         12
     1  C   -4.948328  -1.735099   1.706293  -4.696754   0.034032  -0.445316
     2  C   -1.601963  -1.107848   3.218258  -8.604008   0.079864  -0.046788
     3  C    1.967511  -2.194142  -0.229595   2.463067   0.011473  -0.028563
     4  C    0.304284  -0.052428   0.297312  -0.919244   0.002784   0.000955
     5  C   -0.236855  -0.081486   0.089033   0.140352  -0.001098  -0.217090
     6  C   -2.418298   0.134532  -0.085906   0.079649   0.009319  -0.011345
     7  C   12.824209  -1.344862  -0.413602   0.346088  -0.067841   0.293781
     8  C   -1.344862  12.673158  -2.827024   2.028703   0.302431   0.088666
     9  C   -0.413602  -2.827024  12.231454  -6.862967  -0.051276  -0.165958
    10  C    0.346088   2.028703  -6.862967  20.619766  -0.077082   0.155797
    11  O   -0.067841   0.302431  -0.051276  -0.077082   8.231386  -0.050808
    12  C    0.293781   0.088666  -0.165958   0.155797  -0.050808   6.128324
    13  C   -0.096935   0.342441  -0.970906   0.343499  -0.002075   0.006294
    14  O    0.019026  -0.008280  -0.264797   0.589899  -0.001081  -0.003002
    15  C    0.696957  -0.081709   0.021767  -0.119527  -0.001236  -0.021241
    16  C    0.023591  -0.026540   0.009709   0.065043  -0.000029  -0.001819
    17  O   -0.003581  -0.001797  -0.001956   0.058911  -0.000009   0.000164
    18  C    0.039739  -0.003394  -0.014881  -0.003914  -0.000005   0.000670
    19  O   -0.021071   0.002035  -0.002702   0.000842   0.000000   0.000980
    20  H    0.017930  -0.013926   0.008348   0.016215   0.000009  -0.006959
    21  H   -0.008540   0.024229  -0.010504   0.035250   0.000013  -0.001117
    22  H   -0.008419  -0.002294   0.005732  -0.019962   0.000025  -0.001766
    23  H    0.059346  -0.002385   0.000390  -0.000231  -0.000003   0.000008
    24  H   -0.005769   0.002226  -0.000264  -0.007504   0.000009  -0.000188
    25  H   -0.031424   0.011228   0.003647  -0.008566   0.000047  -0.003316
    26  H   -0.090695  -0.007493   0.000523   0.004614   0.000037  -0.007497
    27  H    0.487772  -0.018848  -0.011601   0.025567   0.012777  -0.008344
    28  H    0.016986  -0.057901   0.452247  -0.019470  -0.002777   0.000572
    29  H    0.009949  -0.098823   0.462755  -0.100401  -0.000803  -0.000091
    30  H    0.118269  -0.004250   0.000688  -0.008691  -0.000141   0.409750
    31  H    0.019031  -0.039678   0.003361  -0.001082   0.001180   0.413053
    32  H   -0.184711   0.003612  -0.000125   0.004621   0.000298   0.439712
    33  H   -0.003644  -0.010066   0.014325   0.027599   0.000064  -0.000059
    34  H    0.000018  -0.000270  -0.026395  -0.141754   0.000033   0.000108
    35  H    0.004138   0.031479  -0.013564   0.019346  -0.000028   0.000296
    36  H    0.001195  -0.004087   0.102751  -0.172806   0.000012  -0.000053
    37  H   -0.000113   0.000003   0.000000   0.000115   0.000000   0.000039
    38  H    0.001800   0.000112  -0.000058  -0.000235   0.000000   0.000293
    39  H   -0.002593  -0.000094   0.000217  -0.000132   0.000000  -0.000229
    40  H    0.001606  -0.000037  -0.000549  -0.002417   0.000000  -0.000110
    41  H   -0.002116   0.000069  -0.000035  -0.000027   0.000000   0.000093
    42  H    0.006425  -0.000108  -0.000074   0.001013   0.000000   0.000476
    43  H    0.001541  -0.000293   0.000056  -0.004577   0.000000   0.000019
              13         14         15         16         17         18
     1  C   -0.154191  -0.016886  -0.476392  -0.120597  -0.023671  -0.066473
     2  C   -0.239637  -0.169858   0.262803  -0.118188  -0.024399  -0.158560
     3  C    0.006377  -0.019057   0.868755  -0.347907   0.043218  -0.072536
     4  C   -0.220532   0.009706  -4.097764  -0.170208  -0.295871   0.356717
     5  C   -0.049681  -0.001936   0.101400   0.391112   0.114875  -0.387420
     6  C    0.028470  -0.010894  -0.703886  -0.050175   0.009944  -0.046527
     7  C   -0.096935   0.019026   0.696957   0.023591  -0.003581   0.039739
     8  C    0.342441  -0.008280  -0.081709  -0.026540  -0.001797  -0.003394
     9  C   -0.970906  -0.264797   0.021767   0.009709  -0.001956  -0.014881
    10  C    0.343499   0.589899  -0.119527   0.065043   0.058911  -0.003914
    11  O   -0.002075  -0.001081  -0.001236  -0.000029  -0.000009  -0.000005
    12  C    0.006294  -0.003002  -0.021241  -0.001819   0.000164   0.000670
    13  C    6.647034  -0.079576  -0.016957  -0.020590  -0.007814   0.029464
    14  O   -0.079576   7.964166   0.000142  -0.000540  -0.000178   0.000637
    15  C   -0.016957   0.000142  11.028280  -1.150645   0.347147  -0.581511
    16  C   -0.020590  -0.000540  -1.150645   7.687688  -0.059134  -0.654773
    17  O   -0.007814  -0.000178   0.347147  -0.059134   8.113254  -0.180904
    18  C    0.029464   0.000637  -0.581511  -0.654773  -0.180904   7.105022
    19  O    0.002884   0.000270  -0.326621  -0.032209  -0.027454   0.254920
    20  H   -0.006685  -0.001253   0.041092   0.001269  -0.000403   0.018811
    21  H   -0.007087   0.001467  -0.004395   0.000025   0.004580  -0.008370
    22  H   -0.004795  -0.000107   0.012662  -0.011962  -0.001883   0.021874
    23  H    0.000407   0.000007   0.078290  -0.021851   0.000797  -0.005456
    24  H   -0.000285   0.000010  -0.035584   0.000709  -0.000452   0.019661
    25  H   -0.002065   0.000025  -0.000028   0.001073  -0.000048   0.000712
    26  H   -0.000471   0.000005   0.001916   0.001409   0.000059   0.000323
    27  H    0.001383   0.000033  -0.000489  -0.000063  -0.000012  -0.000177
    28  H   -0.014180  -0.005214   0.000034  -0.000005   0.000001   0.000018
    29  H    0.021106   0.003081  -0.000158  -0.000015   0.000001   0.000017
    30  H   -0.000316   0.000052   0.006562  -0.000332  -0.000012   0.000535
    31  H   -0.000089   0.000026   0.000684  -0.000012   0.000001  -0.000062
    32  H    0.000146  -0.000011  -0.003133   0.000126  -0.000001   0.000238
    33  H    0.384804  -0.013644   0.004381  -0.002383   0.003680   0.001446
    34  H    0.457423  -0.005798   0.000156   0.000057  -0.000064  -0.000079
    35  H    0.410299   0.012969  -0.001533   0.000264   0.000146  -0.000504
    36  H   -0.083133   0.272216  -0.002305   0.000356  -0.000963  -0.000186
    37  H    0.000072   0.000000  -0.121625   0.408937  -0.003763  -0.029812
    38  H    0.000041  -0.000001   0.057070   0.378655   0.011575  -0.000516
    39  H   -0.000740  -0.000005  -0.054036   0.449838  -0.009558   0.001233
    40  H    0.002394  -0.000001   0.229994  -0.046660   0.207632   0.014024
    41  H   -0.000023   0.000002  -0.117760  -0.047391  -0.004993   0.387265
    42  H    0.000040  -0.000002  -0.028346  -0.000113   0.012400   0.470789
    43  H    0.000481   0.000028   0.011096   0.019719   0.018118   0.012091
              19         20         21         22         23         24
     1  C    0.026424  -0.051268   0.018689   0.026868  -0.025520   0.005981
     2  C    0.045253  -0.011869  -0.024052   0.012464   0.004863  -0.027328
     3  C    0.124556   0.470183   0.322416  -0.025569   0.041370  -0.020605
     4  C    0.123784  -0.051238  -0.013800   0.376983  -0.129756   0.001414
     5  C   -0.040101  -0.037084   0.030028  -0.000309   0.440971   0.489512
     6  C    0.023316  -0.016871   0.002752  -0.038461  -0.091578  -0.051187
     7  C   -0.021071   0.017930  -0.008540  -0.008419   0.059346  -0.005769
     8  C    0.002035  -0.013926   0.024229  -0.002294  -0.002385   0.002226
     9  C   -0.002702   0.008348  -0.010504   0.005732   0.000390  -0.000264
    10  C    0.000842   0.016215   0.035250  -0.019962  -0.000231  -0.007504
    11  O    0.000000   0.000009   0.000013   0.000025  -0.000003   0.000009
    12  C    0.000980  -0.006959  -0.001117  -0.001766   0.000008  -0.000188
    13  C    0.002884  -0.006685  -0.007087  -0.004795   0.000407  -0.000285
    14  O    0.000270  -0.001253   0.001467  -0.000107   0.000007   0.000010
    15  C   -0.326621   0.041092  -0.004395   0.012662   0.078290  -0.035584
    16  C   -0.032209   0.001269   0.000025  -0.011962  -0.021851   0.000709
    17  O   -0.027454  -0.000403   0.004580  -0.001883   0.000797  -0.000452
    18  C    0.254920   0.018811  -0.008370   0.021874  -0.005456   0.019661
    19  O    7.969060  -0.009051  -0.003413  -0.001359   0.000466   0.000579
    20  H   -0.009051   0.406431  -0.027414   0.003706   0.000136   0.001630
    21  H   -0.003413  -0.027414   0.481800  -0.000772  -0.000305   0.000101
    22  H   -0.001359   0.003706  -0.000772   0.443999  -0.003998   0.003746
    23  H    0.000466   0.000136  -0.000305  -0.003998   0.501446  -0.030715
    24  H    0.000579   0.001630   0.000101   0.003746  -0.030715   0.446818
    25  H   -0.000008   0.000167  -0.000036   0.002467  -0.005210   0.004451
    26  H    0.000011  -0.000022  -0.000005   0.000284  -0.005332  -0.004041
    27  H    0.000002  -0.000137   0.000009  -0.000218  -0.000125  -0.000037
    28  H    0.000001   0.000024  -0.000017   0.000000   0.000000   0.000001
    29  H    0.000000  -0.000007   0.000023   0.000005   0.000000   0.000000
    30  H   -0.000432  -0.001051   0.000002  -0.000103   0.000025  -0.002052
    31  H    0.000014   0.000076  -0.000012   0.000015   0.000006  -0.000029
    32  H    0.000016  -0.000035   0.000006   0.000019  -0.000145   0.000690
    33  H    0.000037  -0.000007   0.000151   0.000148   0.000000   0.000002
    34  H   -0.000004   0.000005  -0.000341  -0.000025   0.000000   0.000000
    35  H    0.000003   0.000021   0.000323   0.000821  -0.000001   0.000004
    36  H   -0.000158   0.000243   0.003890  -0.000019  -0.000001  -0.000008
    37  H    0.000306  -0.000010  -0.000078  -0.000155  -0.000128  -0.000066
    38  H    0.000768   0.000022   0.000014   0.000771   0.004699   0.000461
    39  H   -0.000774   0.000014   0.000036   0.003190   0.000536   0.000003
    40  H   -0.000486   0.000272  -0.000779   0.001069   0.000027   0.000061
    41  H   -0.047670  -0.000402  -0.000266  -0.000433  -0.000251   0.000224
    42  H   -0.045819   0.000176   0.000004   0.000295  -0.000569  -0.001350
    43  H    0.298792  -0.000910  -0.000117   0.000063   0.000040   0.000084
              25         26         27         28         29         30
     1  C   -0.011806   0.032873  -0.146168   0.000341   0.033031  -0.087648
     2  C   -0.022463   0.018239   0.027577  -0.036673   0.013470  -0.013324
     3  C   -0.007255   0.008392   0.007910   0.013036   0.004936   0.012242
     4  C   -0.003505   0.007428   0.009976   0.000147   0.000127   0.029806
     5  C   -0.040978  -0.079277  -0.023459  -0.000396  -0.000440  -0.004970
     6  C    0.470080   0.457876  -0.026501  -0.001109   0.001491  -0.073539
     7  C   -0.031424  -0.090695   0.487772   0.016986   0.009949   0.118269
     8  C    0.011228  -0.007493  -0.018848  -0.057901  -0.098823  -0.004250
     9  C    0.003647   0.000523  -0.011601   0.452247   0.462755   0.000688
    10  C   -0.008566   0.004614   0.025567  -0.019470  -0.100401  -0.008691
    11  O    0.000047   0.000037   0.012777  -0.002777  -0.000803  -0.000141
    12  C   -0.003316  -0.007497  -0.008344   0.000572  -0.000091   0.409750
    13  C   -0.002065  -0.000471   0.001383  -0.014180   0.021106  -0.000316
    14  O    0.000025   0.000005   0.000033  -0.005214   0.003081   0.000052
    15  C   -0.000028   0.001916  -0.000489   0.000034  -0.000158   0.006562
    16  C    0.001073   0.001409  -0.000063  -0.000005  -0.000015  -0.000332
    17  O   -0.000048   0.000059  -0.000012   0.000001   0.000001  -0.000012
    18  C    0.000712   0.000323  -0.000177   0.000018   0.000017   0.000535
    19  O   -0.000008   0.000011   0.000002   0.000001   0.000000  -0.000432
    20  H    0.000167  -0.000022  -0.000137   0.000024  -0.000007  -0.001051
    21  H   -0.000036  -0.000005   0.000009  -0.000017   0.000023   0.000002
    22  H    0.002467   0.000284  -0.000218   0.000000   0.000005  -0.000103
    23  H   -0.005210  -0.005332  -0.000125   0.000000   0.000000   0.000025
    24  H    0.004451  -0.004041  -0.000037   0.000001   0.000000  -0.002052
    25  H    0.470602  -0.027806  -0.006854   0.000005  -0.000006  -0.000071
    26  H   -0.027806   0.488709  -0.005155   0.000000  -0.000002   0.000176
    27  H   -0.006854  -0.005155   0.487939  -0.000027   0.000017   0.005213
    28  H    0.000005   0.000000  -0.000027   0.403861  -0.015619  -0.000007
    29  H   -0.000006  -0.000002   0.000017  -0.015619   0.424047   0.000001
    30  H   -0.000071   0.000176   0.005213  -0.000007   0.000001   0.470410
    31  H   -0.000246  -0.000168  -0.006991   0.000030   0.000003  -0.028618
    32  H    0.000169   0.003189  -0.002583  -0.000003   0.000001  -0.027469
    33  H   -0.000005  -0.000001  -0.000001  -0.000213   0.000357   0.000001
    34  H    0.000003   0.000000  -0.000002   0.000380   0.001104   0.000000
    35  H   -0.000003  -0.000001   0.000000   0.000082   0.000307  -0.000002
    36  H   -0.000002   0.000000  -0.000002  -0.000161   0.000079   0.000015
    37  H   -0.000006  -0.000001   0.000000   0.000000   0.000000   0.000000
    38  H    0.000091   0.000016  -0.000001   0.000000   0.000000  -0.000001
    39  H    0.000022   0.000005   0.000000   0.000000   0.000000   0.000000
    40  H    0.000005   0.000001   0.000000   0.000000   0.000000  -0.000001
    41  H    0.000000  -0.000002   0.000000   0.000000   0.000000  -0.000004
    42  H    0.000004   0.000017   0.000000   0.000000   0.000000   0.000026
    43  H    0.000002  -0.000001   0.000000   0.000000   0.000000   0.000019
              31         32         33         34         35         36
     1  C   -0.058788   0.074425  -0.012594   0.006579  -0.016107   0.029928
     2  C    0.006356   0.017936  -0.027625   0.096609  -0.062718   0.154997
     3  C    0.016471  -0.005695   0.021756  -0.011346  -0.010212  -0.038963
     4  C   -0.009399  -0.005708  -0.011135   0.001856  -0.006691   0.051346
     5  C    0.001471   0.001385  -0.001501   0.000230   0.002357  -0.000366
     6  C    0.028357   0.026767   0.001849  -0.000693   0.004161   0.000682
     7  C    0.019031  -0.184711  -0.003644   0.000018   0.004138   0.001195
     8  C   -0.039678   0.003612  -0.010066  -0.000270   0.031479  -0.004087
     9  C    0.003361  -0.000125   0.014325  -0.026395  -0.013564   0.102751
    10  C   -0.001082   0.004621   0.027599  -0.141754   0.019346  -0.172806
    11  O    0.001180   0.000298   0.000064   0.000033  -0.000028   0.000012
    12  C    0.413053   0.439712  -0.000059   0.000108   0.000296  -0.000053
    13  C   -0.000089   0.000146   0.384804   0.457423   0.410299  -0.083133
    14  O    0.000026  -0.000011  -0.013644  -0.005798   0.012969   0.272216
    15  C    0.000684  -0.003133   0.004381   0.000156  -0.001533  -0.002305
    16  C   -0.000012   0.000126  -0.002383   0.000057   0.000264   0.000356
    17  O    0.000001  -0.000001   0.003680  -0.000064   0.000146  -0.000963
    18  C   -0.000062   0.000238   0.001446  -0.000079  -0.000504  -0.000186
    19  O    0.000014   0.000016   0.000037  -0.000004   0.000003  -0.000158
    20  H    0.000076  -0.000035  -0.000007   0.000005   0.000021   0.000243
    21  H   -0.000012   0.000006   0.000151  -0.000341   0.000323   0.003890
    22  H    0.000015   0.000019   0.000148  -0.000025   0.000821  -0.000019
    23  H    0.000006  -0.000145   0.000000   0.000000  -0.000001  -0.000001
    24  H   -0.000029   0.000690   0.000002   0.000000   0.000004  -0.000008
    25  H   -0.000246   0.000169  -0.000005   0.000003  -0.000003  -0.000002
    26  H   -0.000168   0.003189  -0.000001   0.000000  -0.000001   0.000000
    27  H   -0.006991  -0.002583  -0.000001  -0.000002   0.000000  -0.000002
    28  H    0.000030  -0.000003  -0.000213   0.000380   0.000082  -0.000161
    29  H    0.000003   0.000001   0.000357   0.001104   0.000307   0.000079
    30  H   -0.028618  -0.027469   0.000001   0.000000  -0.000002   0.000015
    31  H    0.487521  -0.021120   0.000000   0.000000   0.000000   0.000001
    32  H   -0.021120   0.490679   0.000000   0.000000   0.000000   0.000000
    33  H    0.000000   0.000000   0.461634  -0.026289  -0.022662   0.000622
    34  H    0.000000   0.000000  -0.026289   0.459378  -0.022097   0.001464
    35  H    0.000000   0.000000  -0.022662  -0.022097   0.461705  -0.000364
    36  H    0.000001   0.000000   0.000622   0.001464  -0.000364   0.391903
    37  H    0.000000   0.000000   0.000002   0.000000   0.000000   0.000000
    38  H    0.000000  -0.000001   0.000000   0.000000   0.000000   0.000000
    39  H    0.000000   0.000000   0.000008   0.000000   0.000009   0.000000
    40  H    0.000000   0.000000  -0.000156  -0.000005  -0.000006  -0.000001
    41  H    0.000000   0.000000   0.000001   0.000000   0.000000  -0.000002
    42  H   -0.000001  -0.000008  -0.000001   0.000000   0.000000   0.000000
    43  H    0.000000   0.000000   0.000009   0.000001   0.000000   0.000039
              37         38         39         40         41         42
     1  C    0.000342  -0.000485   0.002430  -0.002538   0.002089  -0.007554
     2  C   -0.000243  -0.000095   0.001977   0.003214  -0.000688   0.007861
     3  C    0.001304   0.006313   0.004294  -0.006831   0.012968   0.012068
     4  C    0.114962  -0.091790  -0.030730  -0.106354   0.132661  -0.126400
     5  C    0.000908  -0.009836   0.015870  -0.021162  -0.006081   0.051812
     6  C   -0.000481   0.011229  -0.006466  -0.003634   0.005300  -0.004087
     7  C   -0.000113   0.001800  -0.002593   0.001606  -0.002116   0.006425
     8  C    0.000003   0.000112  -0.000094  -0.000037   0.000069  -0.000108
     9  C    0.000000  -0.000058   0.000217  -0.000549  -0.000035  -0.000074
    10  C    0.000115  -0.000235  -0.000132  -0.002417  -0.000027   0.001013
    11  O    0.000000   0.000000   0.000000   0.000000   0.000000   0.000000
    12  C    0.000039   0.000293  -0.000229  -0.000110   0.000093   0.000476
    13  C    0.000072   0.000041  -0.000740   0.002394  -0.000023   0.000040
    14  O    0.000000  -0.000001  -0.000005  -0.000001   0.000002  -0.000002
    15  C   -0.121625   0.057070  -0.054036   0.229994  -0.117760  -0.028346
    16  C    0.408937   0.378655   0.449838  -0.046660  -0.047391  -0.000113
    17  O   -0.003763   0.011575  -0.009558   0.207632  -0.004993   0.012400
    18  C   -0.029812  -0.000516   0.001233   0.014024   0.387265   0.470789
    19  O    0.000306   0.000768  -0.000774  -0.000486  -0.047670  -0.045819
    20  H   -0.000010   0.000022   0.000014   0.000272  -0.000402   0.000176
    21  H   -0.000078   0.000014   0.000036  -0.000779  -0.000266   0.000004
    22  H   -0.000155   0.000771   0.003190   0.001069  -0.000433   0.000295
    23  H   -0.000128   0.004699   0.000536   0.000027  -0.000251  -0.000569
    24  H   -0.000066   0.000461   0.000003   0.000061   0.000224  -0.001350
    25  H   -0.000006   0.000091   0.000022   0.000005   0.000000   0.000004
    26  H   -0.000001   0.000016   0.000005   0.000001  -0.000002   0.000017
    27  H    0.000000  -0.000001   0.000000   0.000000   0.000000   0.000000
    28  H    0.000000   0.000000   0.000000   0.000000   0.000000   0.000000
    29  H    0.000000   0.000000   0.000000   0.000000   0.000000   0.000000
    30  H    0.000000  -0.000001   0.000000  -0.000001  -0.000004   0.000026
    31  H    0.000000   0.000000   0.000000   0.000000   0.000000  -0.000001
    32  H    0.000000  -0.000001   0.000000   0.000000   0.000000  -0.000008
    33  H    0.000002   0.000000   0.000008  -0.000156   0.000001  -0.000001
    34  H    0.000000   0.000000   0.000000  -0.000005   0.000000   0.000000
    35  H    0.000000   0.000000   0.000009  -0.000006   0.000000   0.000000
    36  H    0.000000   0.000000   0.000000  -0.000001  -0.000002   0.000000
    37  H    0.478082  -0.022395  -0.022846  -0.003012   0.003070   0.000103
    38  H   -0.022395   0.475553  -0.024673   0.000108  -0.000326   0.002108
    39  H   -0.022846  -0.024673   0.466123  -0.000856   0.000025  -0.000211
    40  H   -0.003012   0.000108  -0.000856   0.446239  -0.003714  -0.000013
    41  H    0.003070  -0.000326   0.000025  -0.003714   0.534484  -0.032065
    42  H    0.000103   0.002108  -0.000211  -0.000013  -0.032065   0.463016
    43  H    0.000147   0.000011   0.000039  -0.001555  -0.000090   0.002942
              43
     1  C    0.000668
     2  C    0.008195
     3  C    0.009748
     4  C   -0.059851
     5  C    0.005169
     6  C   -0.000685
     7  C    0.001541
     8  C   -0.000293
     9  C    0.000056
    10  C   -0.004577
    11  O    0.000000
    12  C    0.000019
    13  C    0.000481
    14  O    0.000028
    15  C    0.011096
    16  C    0.019719
    17  O    0.018118
    18  C    0.012091
    19  O    0.298792
    20  H   -0.000910
    21  H   -0.000117
    22  H    0.000063
    23  H    0.000040
    24  H    0.000084
    25  H    0.000002
    26  H   -0.000001
    27  H    0.000000
    28  H    0.000000
    29  H    0.000000
    30  H    0.000019
    31  H    0.000000
    32  H    0.000000
    33  H    0.000009
    34  H    0.000001
    35  H    0.000000
    36  H    0.000039
    37  H    0.000147
    38  H    0.000011
    39  H    0.000039
    40  H   -0.001555
    41  H   -0.000090
    42  H    0.002942
    43  H    0.380197
 Mulliken charges:
               1
     1  C    0.382381
     2  C   -0.472144
     3  C   -0.589868
     4  C    0.421856
     5  C   -0.595899
     6  C   -0.925637
     7  C    0.230166
     8  C    0.080238
     9  C   -0.674127
    10  C    0.745395
    11  O   -0.429501
    12  C   -0.918392
    13  C   -0.706294
    14  O   -0.271647
    15  C    0.175695
    16  C   -0.555437
    17  O   -0.297583
    18  C   -0.520144
    19  O   -0.315984
    20  H    0.249822
    21  H    0.185611
    22  H    0.205403
    23  H    0.189730
    24  H    0.209088
    25  H    0.206906
    26  H    0.201867
    27  H    0.191621
    28  H    0.266006
    29  H    0.240456
    30  H    0.199243
    31  H    0.188638
    32  H    0.186711
    33  H    0.209114
    34  H    0.209758
    35  H    0.207762
    36  H    0.291843
    37  H    0.196342
    38  H    0.198704
    39  H    0.208072
    40  H    0.294229
    41  H    0.186087
    42  H    0.215148
    43  H    0.298765
 Sum of Mulliken charges =   0.00000
 Mulliken charges with hydrogens summed into heavy atoms:
               1
     1  C    0.382381
     2  C   -0.472144
     3  C   -0.154435
     4  C    0.627260
     5  C   -0.197082
     6  C   -0.516863
     7  C    0.421787
     8  C    0.080238
     9  C   -0.167665
    10  C    0.745395
    11  O   -0.429501
    12  C   -0.343799
    13  C   -0.079660
    14  O    0.020196
    15  C    0.175695
    16  C    0.047681
    17  O   -0.003354
    18  C   -0.118910
    19  O   -0.017218
 Electronic spatial extent (au):  <R**2>=           5336.4442
 Charge=              0.0000 electrons
 Dipole moment (field-independent basis, Debye):
    X=              9.3713    Y=             -2.3343    Z=             -3.1284  Tot=             10.1517
 Quadrupole moment (field-independent basis, Debye-Ang):
   XX=           -129.4476   YY=           -109.5388   ZZ=           -123.5328
   XY=              4.2967   XZ=             -9.6943   YZ=              3.3462
 Traceless Quadrupole moment (field-independent basis, Debye-Ang):
   XX=             -8.6079   YY=             11.3009   ZZ=             -2.6931
   XY=              4.2967   XZ=             -9.6943   YZ=              3.3462
 Octapole moment (field-independent basis, Debye-Ang**2):
  XXX=            222.4090  YYY=            -20.9778  ZZZ=            -19.3806  XYY=             38.7710
  XXY=            -69.6716  XXZ=            -18.5116  XZZ=             -6.7085  YZZ=             -5.9435
  YYZ=              1.1628  XYZ=            -23.4755
 Hexadecapole moment (field-independent basis, Debye-Ang**3):
 XXXX=          -4487.1261 YYYY=          -1865.0509 ZZZZ=           -863.4012 XXXY=             76.4344
 XXXZ=           -209.9355 YYYX=            -54.6884 YYYZ=             -8.8216 ZZZX=            -35.0403
 ZZZY=             -8.9769 XXYY=          -1018.0286 XXZZ=           -922.8766 YYZZ=           -460.1495
 XXYZ=             61.3000 YYXZ=             42.3932 ZZXY=            -20.8475
 N-N= 1.609742362458D+03 E-N=-5.288644009138D+03  KE= 8.827884217291D+02
 1\1\GINC-SNODE07\SP\RmPW1PW91\6-311+G(d,p)\C15H24O4\ROOT\25-Jan-2024\0
 \\# nmr=giao mpw1pw91/6-311+g(d,p) scrf(smd,solvent=methanol,read) gue
 ss=read geom=check\\NMR calculation\\0,1\C,0,-1.735598899,0.6703201666
 ,-0.0369510863\C,0,-0.9705262728,-0.4283657123,0.1672927014\C,0,0.4852
 77142,-0.4670007188,0.5339139849\C,0,1.3948306863,0.3102202205,-0.4579
 054772\C,0,1.2625448173,1.8370738631,-0.2694691744\C,0,-0.0587069893,2
 .4546894011,-0.7635004168\C,0,-1.3507724005,2.1284293789,0.0174579045\
 C,0,-3.118621026,0.251947979,-0.3173418093\C,0,-3.212310942,-1.2580409
 582,-0.1756157058\C,0,-1.7553450565,-1.7307871113,-0.0346178104\O,0,-4
 .0582259613,0.9948801464,-0.6047777608\C,0,-1.3212916095,2.6437091392,
 1.4711007576\C,0,-1.2605022391,-2.4991806242,-1.2668341253\O,0,-1.6655
 925231,-2.5692532251,1.1333396188\C,0,2.8828121333,-0.1657825256,-0.42
 82819799\C,0,3.6380058489,0.3236096996,-1.6710171894\O,0,2.8318086796,
 -1.6141684788,-0.465380113\C,0,3.6670666207,0.2374751419,0.8347449099\
 O,0,3.1654070859,-0.375996441,2.0206979096\H,0,0.611920806,-0.04979421
 13,1.5401591934\H,0,0.8130060888,-1.5065293629,0.5930468571\H,0,1.0469
 56918,0.062597793,-1.470553902\H,0,2.0672612421,2.3405716431,-0.817249
 0948\H,0,1.4167871818,2.0854666639,0.7890060364\H,0,-0.2073540801,2.17
 41495598,-1.8154399102\H,0,0.0588158804,3.5469017826,-0.7512961835\H,0
 ,-2.1600811713,2.6705974791,-0.489781364\H,0,-3.7714604225,-1.49182515
 07,0.7384198962\H,0,-3.7502398902,-1.7038771694,-1.0183195108\H,0,-0.5
 751550788,2.1215022583,2.0795963228\H,0,-2.2971734852,2.5049046283,1.9
 511681849\H,0,-1.0857210891,3.715135678,1.4935086802\H,0,-0.1962240911
 ,-2.7481880429,-1.1764831133\H,0,-1.8253106209,-3.4329583926,-1.368436
 9552\H,0,-1.3953233315,-1.9088668053,-2.1796895157\H,0,-0.7853262088,-
 2.9833775712,1.136622388\H,0,4.6358755985,-0.1312903874,-1.7052524686\
 H,0,3.7746952421,1.4093818412,-1.6765024956\H,0,3.1013725542,0.0374490
 383,-2.5822193445\H,0,3.7319812936,-1.9321422529,-0.6568836391\H,0,4.7
 23667733,-0.0377794555,0.6855357458\H,0,3.6285604719,1.3186346752,0.99
 45107923\H,0,3.0504093638,-1.3167435799,1.794378262\\Version=ES64L-G09
 RevD.01\State=1-A\HF=-887.0177363\RMSD=2.779e-09\Dipole=3.7120907,-0.8
 294781,-1.2183678\Quadrupole=-6.2839062,8.2552953,-1.971389,3.2928941,
 -7.1613958,2.8689251\PG=C01 [X(C15H24O4)]\\@


 YOU ARE IN A MAZE OF TWISTY LITTLE PASSAGES.
 Job cpu time:       0 days  1 hours 27 minutes 21.5 seconds.
 File lengths (MBytes):  RWF=    324 Int=      0 D2E=      0 Chk=    483 Scr=      1
 Normal termination of Gaussian 09 at Thu Jan 25 21:01:01 2024.
