# Supplementary material for: New patchoulol- and guaiane-type sesquiterpenoids from Sanguisorba officinalis with anti-melanogenic activity
Source: Nat Prod Bioprospect. 2026 May 12;16(1):63. doi: 10.1007/s13659-026-00616-0 (PMC13161421; doi:10.1007/s13659-026-00616-0)
Supplement: Supplementary file 2 — Additional file 2. It includes the calculated NMR data of compound 11. [file 13659_2026_616_MOESM2_ESM.zip › New folder/11S-nmr-57.log]

 Entering Gaussian System, Link 0=/gpfs/home/zhengshan/software/Gaussian/g09/g09
 Input=DY-202A-7R_57-2.gjf
 Output=DY-202A-7R_57-2.log
 Initial command:
 /gpfs/home/zhengshan/software/Gaussian/g09/l1.exe "/gpfs/home/zhengshan/software/Gaussian/g09/scratch/zhengshan/%J/Gau-31678.inp" -scrdir="/gpfs/home/zhengshan/software/Gaussian/g09/scratch/zhengshan/%J/"
 Entering Link 1 = /gpfs/home/zhengshan/software/Gaussian/g09/l1.exe PID=     31679.
  
 Copyright (c) 1988,1990,1992,1993,1995,1998,2003,2009,2013,
            Gaussian, Inc.  All Rights Reserved.
  
 This is part of the Gaussian(R) 09 program.  It is based on
 the Gaussian(R) 03 system (copyright 2003, Gaussian, Inc.),
 the Gaussian(R) 98 system (copyright 1998, Gaussian, Inc.),
 the Gaussian(R) 94 system (copyright 1995, Gaussian, Inc.),
 the Gaussian 92(TM) system (copyright 1992, Gaussian, Inc.),
 the Gaussian 90(TM) system (copyright 1990, Gaussian, Inc.),
 the Gaussian 88(TM) system (copyright 1988, Gaussian, Inc.),
 the Gaussian 86(TM) system (copyright 1986, Carnegie Mellon
 University), and the Gaussian 82(TM) system (copyright 1983,
 Carnegie Mellon University). Gaussian is a federally registered
 trademark of Gaussian, Inc.
  
 This software contains proprietary and confidential information,
 including trade secrets, belonging to Gaussian, Inc.
  
 This software is provided under written license and may be
 used, copied, transmitted, or stored only in accord with that
 written license.
  
 The following legend is applicable only to US Government
 contracts under FAR:
  
                    RESTRICTED RIGHTS LEGEND
  
 Use, reproduction and disclosure by the US Government is
 subject to restrictions as set forth in subparagraphs (a)
 and (c) of the Commercial Computer Software - Restricted
 Rights clause in FAR 52.227-19.
  
 Gaussian, Inc.
 340 Quinnipiac St., Bldg. 40, Wallingford CT 06492
  
  
 ---------------------------------------------------------------
 Warning -- This program may not be used in any manner that
 competes with the business of Gaussian, Inc. or will provide
 assistance to any competitor of Gaussian, Inc.  The licensee
 of this program is prohibited from giving any competitor of
 Gaussian, Inc. access to this program.  By using this program,
 the user acknowledges that Gaussian, Inc. is engaged in the
 business of creating and licensing software in the field of
 computational chemistry and represents and warrants to the
 licensee that it is not a competitor of Gaussian, Inc. and that
 it will not use this program in any manner prohibited above.
 ---------------------------------------------------------------
  

 Cite this work as:
 Gaussian 09, Revision D.01,
 M. J. Frisch, G. W. Trucks, H. B. Schlegel, G. E. Scuseria, 
 M. A. Robb, J. R. Cheeseman, G. Scalmani, V. Barone, B. Mennucci, 
 G. A. Petersson, H. Nakatsuji, M. Caricato, X. Li, H. P. Hratchian, 
 A. F. Izmaylov, J. Bloino, G. Zheng, J. L. Sonnenberg, M. Hada, 
 M. Ehara, K. Toyota, R. Fukuda, J. Hasegawa, M. Ishida, T. Nakajima, 
 Y. Honda, O. Kitao, H. Nakai, T. Vreven, J. A. Montgomery, Jr., 
 J. E. Peralta, F. Ogliaro, M. Bearpark, J. J. Heyd, E. Brothers, 
 K. N. Kudin, V. N. Staroverov, T. Keith, R. Kobayashi, J. Normand, 
 K. Raghavachari, A. Rendell, J. C. Burant, S. S. Iyengar, J. Tomasi, 
 M. Cossi, N. Rega, J. M. Millam, M. Klene, J. E. Knox, J. B. Cross, 
 V. Bakken, C. Adamo, J. Jaramillo, R. Gomperts, R. E. Stratmann, 
 O. Yazyev, A. J. Austin, R. Cammi, C. Pomelli, J. W. Ochterski, 
 R. L. Martin, K. Morokuma, V. G. Zakrzewski, G. A. Voth, 
 P. Salvador, J. J. Dannenberg, S. Dapprich, A. D. Daniels, 
 O. Farkas, J. B. Foresman, J. V. Ortiz, J. Cioslowski, 
 and D. J. Fox, Gaussian, Inc., Wallingford CT, 2013.
 
 ******************************************
 Gaussian 09:  ES64L-G09RevD.01 24-Apr-2013
                25-Jan-2024 
 ******************************************
 %chk=DY-202A-7R_57.chk
 %mem=16GB
 %nprocshared=4
 Will use up to    4 processors via shared memory.
 ----------------------------------------------------------------------
 # nmr=giao mpw1pw91/6-311+g(d,p) scrf(smd,solvent=methanol,read) guess
 =read geom=check
 ----------------------------------------------------------------------
 1/29=2,38=1,40=2/1;
 2/12=2,40=1/2;
 3/5=4,6=6,7=111,11=2,14=-4,16=1,25=1,30=1,70=32203,72=3,74=-7,116=-2/1,2,8,3;
 4/5=1/1;
 5/5=2,38=6,53=3/2;
 8/6=1,10=90,11=11/1;
 10/13=100,45=16/2;
 6/7=2,8=2,9=2,10=2,28=1/1;
 99/9=1/99;
 ---------------
 NMR calculation
 ---------------
 Structure from the checkpoint file:  "DY-202A-7R_57.chk"
 Charge =  0 Multiplicity = 1
 Redundant internal coordinates found in file.
 C,0,-1.8687283375,0.548375345,-0.1184406665
 C,0,-1.0360982379,-0.4706513158,0.2047878859
 C,0,0.3984504687,-0.3939601828,0.6515800798
 C,0,1.3324896714,0.4783335518,-0.2254022719
 C,0,1.011234375,1.9825824306,-0.1119589171
 C,0,-0.2793011715,2.4337766344,-0.8154356685
 C,0,-1.6226567261,2.0358609076,-0.171911838
 C,0,-3.2130846784,0.0075052249,-0.3862081828
 C,0,-3.2106908567,-1.482256859,-0.1002724211
 C,0,-1.7289596472,-1.8396530516,0.1046872644
 O,0,-4.192245598,0.6552252394,-0.7582609199
 C,0,-1.8364340093,2.6748315499,1.2163781433
 C,0,-1.1646983154,-2.6767489533,-1.0490656424
 O,0,-1.6081247827,-2.5645667681,1.343160771
 C,0,2.8399252414,0.1874463222,0.0637340087
 C,0,3.2831464936,0.552478744,1.4824297711
 O,0,3.6365567948,0.9254269955,-0.901104495
 C,0,3.2028689208,-1.2789885987,-0.2619847843
 O,0,4.6160313055,-1.4686348838,-0.2687184674
 H,0,0.4113355936,-0.0052170672,1.6800017421
 H,0,0.7926683863,-1.4118123296,0.7175702932
 H,0,1.1821623287,0.1850437719,-1.2744892038
 H,0,1.8352355953,2.5419959538,-0.5694465732
 H,0,0.9866944439,2.2784861703,0.9449906315
 H,0,-0.2636082585,2.0673550693,-1.8515855647
 H,0,-0.2654387914,3.5304814333,-0.8790448603
 H,0,-2.4076598225,2.4429273411,-0.8236395789
 H,0,-3.7671192745,-1.6613011983,0.8277694279
 H,0,-3.7044810487,-2.0438115406,-0.8995411857
 H,0,-1.13079224,2.2902107066,1.9609899259
 H,0,-2.8498725109,2.4719868141,1.5820030504
 H,0,-1.7103728215,3.7633299611,1.1606395921
 H,0,-0.0921705523,-2.8637434845,-0.9177101782
 H,0,-1.6788755244,-3.6437945934,-1.0865401531
 H,0,-1.3067096062,-2.1693919943,-2.0092699007
 H,0,-0.7307882262,-2.983555904,1.3650600571
 H,0,4.3311217448,0.2717670705,1.6291130852
 H,0,2.6836857976,0.0288064819,2.2343030267
 H,0,3.1882232375,1.6291059502,1.6648995004
 H,0,3.9116666099,1.7648702721,-0.4981715854
 H,0,2.8016347615,-1.9688665685,0.4839216747
 H,0,2.7762627616,-1.5430150763,-1.2426246713
 H,0,4.9606165059,-0.7020395715,-0.7648922013
 Recover connectivity data from disk.
                          Input orientation:                          
 ---------------------------------------------------------------------
 Center     Atomic      Atomic             Coordinates (Angstroms)
 Number     Number       Type             X           Y           Z
 ---------------------------------------------------------------------
      1          6           0       -1.868728    0.548375   -0.118441
      2          6           0       -1.036098   -0.470651    0.204788
      3          6           0        0.398450   -0.393960    0.651580
      4          6           0        1.332490    0.478334   -0.225402
      5          6           0        1.011234    1.982582   -0.111959
      6          6           0       -0.279301    2.433777   -0.815436
      7          6           0       -1.622657    2.035861   -0.171912
      8          6           0       -3.213085    0.007505   -0.386208
      9          6           0       -3.210691   -1.482257   -0.100272
     10          6           0       -1.728960   -1.839653    0.104687
     11          8           0       -4.192246    0.655225   -0.758261
     12          6           0       -1.836434    2.674832    1.216378
     13          6           0       -1.164698   -2.676749   -1.049066
     14          8           0       -1.608125   -2.564567    1.343161
     15          6           0        2.839925    0.187446    0.063734
     16          6           0        3.283146    0.552479    1.482430
     17          8           0        3.636557    0.925427   -0.901104
     18          6           0        3.202869   -1.278989   -0.261985
     19          8           0        4.616031   -1.468635   -0.268718
     20          1           0        0.411336   -0.005217    1.680002
     21          1           0        0.792668   -1.411812    0.717570
     22          1           0        1.182162    0.185044   -1.274489
     23          1           0        1.835236    2.541996   -0.569447
     24          1           0        0.986694    2.278486    0.944991
     25          1           0       -0.263608    2.067355   -1.851586
     26          1           0       -0.265439    3.530481   -0.879045
     27          1           0       -2.407660    2.442927   -0.823640
     28          1           0       -3.767119   -1.661301    0.827769
     29          1           0       -3.704481   -2.043812   -0.899541
     30          1           0       -1.130792    2.290211    1.960990
     31          1           0       -2.849873    2.471987    1.582003
     32          1           0       -1.710373    3.763330    1.160640
     33          1           0       -0.092171   -2.863743   -0.917710
     34          1           0       -1.678876   -3.643795   -1.086540
     35          1           0       -1.306710   -2.169392   -2.009270
     36          1           0       -0.730788   -2.983556    1.365060
     37          1           0        4.331122    0.271767    1.629113
     38          1           0        2.683686    0.028806    2.234303
     39          1           0        3.188223    1.629106    1.664900
     40          1           0        3.911667    1.764870   -0.498172
     41          1           0        2.801635   -1.968867    0.483922
     42          1           0        2.776263   -1.543015   -1.242625
     43          1           0        4.960617   -0.702040   -0.764892
 ---------------------------------------------------------------------
                    Distance matrix (angstroms):
                    1          2          3          4          5
     1  C    0.000000
     2  C    1.355052   0.000000
     3  C    2.573136   1.504472   0.000000
     4  C    3.203770   2.587633   1.549975   0.000000
     5  C    3.217325   3.210959   2.570302   1.542349   0.000000
     6  C    2.562580   3.170063   3.256928   2.601878   1.537510
     7  C    1.508650   2.601645   3.266044   3.340905   2.635112
     8  C    1.473613   2.305901   3.779069   4.572722   4.671297
     9  C    2.434063   2.417697   3.843901   4.949754   5.461676
    10  C    2.402499   1.537609   2.629638   3.854153   4.707981
    11  O    2.412368   3.486592   4.915581   5.553191   5.408862
    12  C    2.510896   3.399693   3.838123   4.116480   3.217593
    13  C    3.429745   2.540778   3.247577   4.107178   5.227066
    14  O    3.448855   2.451038   3.035813   4.512964   5.445639
    15  C    4.725979   3.934024   2.577673   1.562235   2.568558
    16  C    5.394870   4.618987   3.147623   2.593694   3.122316
    17  O    5.573410   5.000574   3.825826   2.442374   2.938137
    18  C    5.392677   4.340522   3.079389   2.566678   3.932380
    19  O    6.792865   5.759058   4.448580   3.817618   4.992999
    20  H    2.956273   2.118478   1.099517   2.170924   2.742690
    21  H    3.409440   2.119697   1.093520   2.180196   3.501115
    22  H    3.282742   2.745701   2.158516   1.099637   2.147519
    23  H    4.230517   4.233207   3.489283   2.151702   1.096000
    24  H    3.503942   3.492470   2.752107   2.174843   1.097863
    25  H    2.808470   3.356619   3.572427   2.777947   2.158405
    26  H    3.470160   4.216358   4.264364   3.506598   2.148094
    27  H    2.092147   3.380501   4.254228   4.266876   3.522392
    28  H    3.062984   3.043720   4.357656   5.629673   6.082240
    29  H    3.271015   3.288562   4.686367   5.673337   6.250608
    30  H    2.811151   3.273465   3.355281   3.759118   2.996670
    31  H    2.748533   3.720970   4.430682   4.973281   4.244664
    32  H    3.463677   4.392596   4.689279   4.687358   3.492523
    33  H    3.929064   2.806758   2.967020   3.698436   5.035237
    34  H    4.306687   3.485617   4.230575   5.177047   6.312101
    35  H    3.358178   2.803748   3.624893   4.142222   5.119721
    36  H    3.996276   2.784625   2.913802   4.332593   5.466147
    37  H    6.447371   5.602405   4.106661   3.531811   4.120664
    38  H    5.150712   4.266753   2.811769   2.842174   3.481276
    39  H    5.470013   4.938198   3.591997   2.888125   2.832217
    40  H    5.919208   5.474677   4.280790   2.895122   2.934121
    41  H    5.339629   4.129256   2.878148   2.941142   4.378876
    42  H    5.216670   4.216523   3.249974   2.684227   4.101654
    43  H    6.972904   6.079014   4.786927   3.853263   4.819869
                    6          7          8          9         10
     6  C    0.000000
     7  C    1.541773   0.000000
     8  C    3.831203   2.586428   0.000000
     9  C    4.943665   3.860588   1.516956   0.000000
    10  C    4.605468   3.886826   2.419835   1.537943   0.000000
    11  O    4.298563   2.975357   1.231552   2.442382   3.610661
    12  C    2.571194   1.543157   3.402658   4.572038   4.650589
    13  C    5.191915   4.815373   3.441001   2.552079   1.533058
    14  O    5.604351   4.843510   3.490296   2.413113   1.440110
    15  C    3.943160   4.835990   6.072376   6.278914   4.998552
    16  C    4.637941   5.385552   6.781580   6.986775   5.722034
    17  O    4.197190   5.424400   6.930028   7.302265   6.119318
    18  C    5.120199   5.855087   6.544842   6.418817   4.977120
    19  O    6.284266   7.156262   7.967926   7.828546   6.366789
    20  H    3.557088   3.425304   4.172027   4.297685   3.229185
    21  H    4.276421   4.302491   4.390768   4.086651   2.630072
    22  H    2.720920   3.536695   4.487623   4.843123   3.804754
    23  H    2.131546   3.517275   5.651792   6.471175   5.688303
    24  H    2.173928   2.848693   4.956570   5.731824   5.003994
    25  H    1.099144   2.160858   3.884549   4.934789   4.608576
    26  H    1.098635   2.139151   4.619834   5.865879   5.652253
    27  H    2.128394   1.098491   2.602179   4.071264   4.434289
    28  H    5.624470   4.389429   2.136729   1.096782   2.169966
    29  H    5.638061   4.637582   2.170917   1.094533   2.225498
    30  H    2.907609   2.203609   3.880209   4.775593   4.567213
    31  H    3.515254   2.184601   3.174815   4.312341   4.693522
    32  H    2.778588   2.183469   4.330947   5.599735   5.701649
    33  H    5.301811   5.186977   4.273952   3.507403   2.184751
    34  H    6.242530   5.753103   4.021971   2.826911   2.162512
    35  H    4.865179   4.599985   3.317752   2.782368   2.180788
    36  H    5.857123   5.324684   4.263236   3.248233   1.973170
    37  H    5.648549   6.465539   7.813220   7.933871   6.595950
    38  H    4.885087   5.325666   6.452863   6.517456   5.243839
    39  H    4.338581   5.165645   6.914722   7.330928   6.216529
    40  H    4.255855   5.550551   7.339138   7.837738   6.721063
    41  H    5.528450   6.003525   6.390620   6.060209   4.548274
    42  H    5.033273   5.771072   6.245786   6.095267   4.711717
    43  H    6.106770   7.154524   8.213175   8.235334   6.841108
                   11         12         13         14         15
    11  O    0.000000
    12  C    3.678024   0.000000
    13  C    4.511392   5.850032   0.000000
    14  O    4.632571   5.245903   2.435561   0.000000
    15  C    7.095486   5.420702   5.047668   5.384762   0.000000
    16  C    7.804661   5.548447   6.051422   5.801716   1.530487
    17  O    7.834766   6.123543   6.004133   6.687561   1.452636
    18  C    7.659973   6.573646   4.652835   5.232099   1.545397
    19  O    9.073928   7.810770   5.956955   6.522219   2.451057
    20  H    5.251121   3.528466   4.131437   3.277492   2.923609
    21  H    5.594648   4.884838   2.924440   2.735693   2.678879
    22  H    5.419578   4.638468   3.707887   4.711491   2.130499
    23  H    6.318709   4.085092   6.038620   6.449169   2.637086
    24  H    5.688362   2.863703   5.758394   5.508792   2.929765
    25  H    4.315514   3.500744   4.895153   5.785225   4.102978
    26  H    4.868418   2.755170   6.274335   6.624999   4.659185
    27  H    2.526836   2.131138   5.273221   5.514461   5.780292
    28  H    2.839458   4.762416   3.365448   2.396409   6.903235
    29  H    2.746393   5.498391   2.621729   3.113777   6.981093
    30  H    4.409081   1.095587   5.807949   4.917156   4.877273
    31  H    3.252603   1.096305   6.022609   5.192866   6.316491
    32  H    4.416128   1.097191   6.830459   6.331354   5.890277
    33  H    5.405477   6.186485   1.096602   2.738460   4.343982
    34  H    4.990628   6.727057   1.095883   2.659546   6.034989
    35  H    4.227269   5.843964   1.095249   3.389071   5.200636
    36  H    5.452606   5.767314   2.471925   0.972497   4.949616
    37  H    8.859706   6.632029   6.787520   6.587959   2.163605
    38  H    7.525043   5.335645   5.736776   5.093070   2.181959
    39  H    7.828887   5.151883   6.697307   6.379292   2.182527
    40  H    8.183664   6.066990   6.767640   7.252767   1.988123
    41  H    7.572532   6.603946   4.310794   4.532012   2.197205
    42  H    7.323044   6.716688   4.105361   5.191600   2.169129
    43  H    9.252951   7.844016   6.442027   7.145716   2.444410
                   16         17         18         19         20
    16  C    0.000000
    17  O    2.438283   0.000000
    18  C    2.530553   2.335810   0.000000
    19  O    2.987976   2.662858   1.425847   0.000000
    20  H    2.932125   4.234414   3.631317   4.859894   0.000000
    21  H    3.262810   4.021256   2.605041   3.948936   1.746482
    22  H    3.485648   2.590682   2.692919   3.941787   3.059312
    23  H    3.203876   2.442959   4.069997   4.889624   3.684536
    24  H    2.922607   3.501515   4.361633   5.355940   2.467099
    25  H    5.098037   4.173572   5.073590   6.230536   4.150086
    26  H    5.199762   4.691734   5.961621   7.013730   4.416776
    27  H    6.424720   6.232284   6.756193   8.058566   4.495372
    28  H    7.418602   8.030852   7.065017   8.456750   4.574757
    29  H    7.825692   7.918789   6.978747   8.364191   5.267813
    30  H    4.767765   5.725542   6.038329   7.219868   2.779587
    31  H    6.427157   7.115577   7.355664   8.642534   4.096538
    32  H    5.945448   6.394852   7.182533   8.333061   4.355839
    33  H    5.368800   5.316154   3.714661   4.953250   3.895228
    34  H    6.987845   7.011847   5.486677   6.710142   5.026130
    35  H    6.377094   5.936482   4.917532   6.212845   4.609345
    36  H    5.350606   6.284055   4.585464   5.792469   3.205330
    37  H    1.094791   2.704014   2.693334   2.590741   3.929890
    38  H    1.094943   3.397451   2.865542   3.498772   2.339227
    39  H    1.096098   2.698248   3.488569   3.920907   3.222165
    40  H    2.405767   0.970930   3.134207   3.317278   4.486643
    41  H    2.754279   3.315468   1.092381   2.027001   3.316633
    42  H    3.474759   2.636275   1.101525   2.082972   4.061951
    43  H    3.072162   2.102459   1.917150   0.976010   5.211432
                   21         22         23         24         25
    21  H    0.000000
    22  H    2.582626   0.000000
    23  H    4.286719   2.545351   0.000000
    24  H    3.702387   3.057254   1.755842   0.000000
    25  H    4.452066   2.442619   2.504857   3.070614   0.000000
    26  H    5.300475   3.666589   2.342176   2.542132   1.756866
    27  H    5.241798   4.264754   4.251657   3.831023   2.407215
    28  H    4.567937   5.685408   7.141869   6.175306   5.775501
    29  H    4.820667   5.384019   7.199101   6.640157   5.444969
    30  H    4.353248   4.499979   3.906895   2.348647   3.916300
    31  H    5.394372   5.444902   5.155955   3.893902   4.317641
    32  H    5.765728   5.205837   4.129915   3.086331   3.747394
    33  H    2.359065   3.323600   5.749626   5.574597   5.021678
    34  H    3.787491   4.783395   7.133048   6.804836   5.933423
    35  H    3.523772   3.503963   5.843123   5.811280   4.366114
    36  H    2.282661   4.546056   6.392067   5.551152   6.006394
    37  H    4.023183   4.284200   4.027040   3.959816   6.037462
    38  H    2.819895   3.819765   3.859663   3.098897   5.434768
    39  H    3.985386   3.840521   2.766992   2.405555   4.947006
    40  H    4.614920   3.247878   2.218236   3.301815   4.399562
    41  H    2.097820   3.217768   4.731954   4.641831   5.580447
    42  H    2.791814   2.351246   4.245706   4.753113   4.758826
    43  H    4.480320   3.914501   4.508877   5.253503   6.011903
                   26         27         28         29         30
    26  H    0.000000
    27  H    2.403114   0.000000
    28  H    6.490731   4.628172   0.000000
    29  H    6.549822   4.671010   1.770265   0.000000
    30  H    3.217593   3.067226   4.883529   5.795711   0.000000
    31  H    3.722427   2.446122   4.300498   5.223108   1.769720
    32  H    2.510451   2.483352   5.810992   6.476396   1.773853
    33  H    6.396689   5.790604   4.242383   3.704242   5.994071
    34  H    7.315128   6.135831   3.457690   2.588048   6.693299
    35  H    5.903407   4.887873   3.789533   2.645104   5.973438
    36  H    6.905450   6.086791   3.355048   3.854139   5.322382
    37  H    6.167531   7.492737   8.364234   8.736527   5.832389
    38  H    5.536425   6.410990   6.815254   7.411167   4.442847
    39  H    4.691979   6.178110   7.739790   8.220465   4.379341
    40  H    4.550896   6.363928   8.512375   8.524838   5.634700
    41  H    6.442627   6.950568   6.584934   6.652002   5.982094
    42  H    5.926593   6.552583   6.864137   6.509112   6.342069
    43  H    6.725988   8.011602   8.923571   8.769401   7.313635
                   31         32         33         34         35
    31  H    0.000000
    32  H    1.773013   0.000000
    33  H    6.505652   7.131355   0.000000
    34  H    6.774595   7.740562   1.776124   0.000000
    35  H    6.068030   6.738580   1.774467   1.778708   0.000000
    36  H    5.856665   6.820692   2.373442   2.710190   3.518615
    37  H    7.510650   6.993578   5.990263   7.669841   7.140184
    38  H    6.083987   5.865763   5.099746   6.599086   6.226013
    39  H    6.097206   5.367069   6.133233   7.685216   6.937761
    40  H    7.109539   6.192966   6.134394   7.800897   6.707704
    41  H    7.270935   7.326270   3.337587   5.034551   4.809855
    42  H    7.466737   7.352746   3.174556   4.928072   4.201280
    43  H    8.751348   8.255259   5.497906   7.269129   6.555988
                   36         37         38         39         40
    36  H    0.000000
    37  H    6.024100   0.000000
    38  H    4.635574   1.771815   0.000000
    39  H    6.060132   1.774786   1.771930   0.000000
    40  H    6.897215   2.632611   3.462408   2.284880   0.000000
    41  H    3.779419   2.944696   2.658655   3.806516   4.017147
    42  H    4.601585   3.736027   3.816834   4.322703   3.575676
    43  H    6.491079   2.660042   3.835847   3.805194   2.693897
                   41         42         43
    41  H    0.000000
    42  H    1.778470   0.000000
    43  H    2.797425   2.388905   0.000000
 Stoichiometry    C15H24O4
 Framework group  C1[X(C15H24O4)]
 Deg. of freedom   123
 Full point group                 C1      NOp   1
 Largest Abelian subgroup         C1      NOp   1
 Largest concise Abelian subgroup C1      NOp   1
                         Standard orientation:                         
 ---------------------------------------------------------------------
 Center     Atomic      Atomic             Coordinates (Angstroms)
 Number     Number       Type             X           Y           Z
 ---------------------------------------------------------------------
      1          6           0       -1.907256    0.557249   -0.116241
      2          6           0       -1.081130   -0.465814    0.210900
      3          6           0        0.358808   -0.397679    0.641448
      4          6           0        1.291800    0.454402   -0.256276
      5          6           0        0.986389    1.963033   -0.158321
      6          6           0       -0.307185    2.418105   -0.853673
      7          6           0       -1.647353    2.041462   -0.190988
      8          6           0       -3.259593    0.026335   -0.362919
      9          6           0       -3.268583   -1.459703   -0.058347
     10          6           0       -1.788274   -1.829076    0.135350
     11          8           0       -4.236360    0.678972   -0.732662
     12          6           0       -1.840009    2.699737    1.191362
     13          6           0       -1.244575   -2.685978   -1.013727
     14          8           0       -1.661192   -2.539670    1.381473
     15          6           0        2.799359    0.152325    0.020478
     16          6           0        3.261301    0.530613    1.429697
     17          8           0        3.592711    0.870368   -0.961947
     18          6           0        3.144542   -1.321549   -0.290641
     19          8           0        4.555645   -1.525153   -0.309987
     20          1           0        0.386501    0.003690    1.664715
     21          1           0        0.743819   -1.418459    0.716023
     22          1           0        1.127383    0.149568   -1.299945
     23          1           0        1.810820    2.508578   -0.631512
     24          1           0        0.976066    2.272298    0.895031
     25          1           0       -0.306169    2.038677   -1.885250
     26          1           0       -0.283367    3.513744   -0.931187
     27          1           0       -2.435320    2.448085   -0.839408
     28          1           0       -3.816729   -1.621700    0.877721
     29          1           0       -3.776347   -2.026281   -0.845219
     30          1           0       -1.130181    2.317493    1.933214
     31          1           0       -2.851386    2.511436    1.570237
     32          1           0       -1.704000    3.786164    1.120630
     33          1           0       -0.172564   -2.881861   -0.891422
     34          1           0       -1.768483   -3.648311   -1.033602
     35          1           0       -1.391956   -2.189241   -1.978663
     36          1           0       -0.787777   -2.966962    1.399320
     37          1           0        4.308018    0.241456    1.568764
     38          1           0        2.664893    0.022262    2.194403
     39          1           0        3.178791    1.610310    1.599635
     40          1           0        3.880260    1.712016   -0.572524
     41          1           0        2.744663   -1.998109    0.468082
     42          1           0        2.704894   -1.593554   -1.263307
     43          1           0        4.902305   -0.768220   -0.819373
 ---------------------------------------------------------------------
 Rotational constants (GHZ):      0.5692420      0.2518912      0.1976610
 Standard basis: 6-311+G(d,p) (5D, 7F)
 There are   581 symmetry adapted cartesian basis functions of A   symmetry.
 There are   562 symmetry adapted basis functions of A   symmetry.
   562 basis functions,   876 primitive gaussians,   581 cartesian basis functions
    73 alpha electrons       73 beta electrons
       nuclear repulsion energy      1591.4911371116 Hartrees.
 NAtoms=   43 NActive=   43 NUniq=   43 SFac= 1.00D+00 NAtFMM=   60 NAOKFM=F Big=F
 Integral buffers will be    131072 words long.
 Raffenetti 2 integral format.
 Two-electron integral symmetry is turned on.
 Using the following non-standard input for PCM:
 --- end of non-standard input.
 ------------------------------------------------------------------------------
 Polarizable Continuum Model (PCM)
 =================================
 Model                : PCM (using non-symmetric T matrix).
 Atomic radii         : SMD-Coulomb.
 Polarization charges : Total charges.
 Charge compensation  : None.
 Solution method      : On-the-fly selection.
 Cavity type          : VdW (van der Waals Surface) (Alpha=1.000).
 Cavity algorithm     : GePol (No added spheres)
                        Default sphere list used, NSphG=   43.
                        Lebedev-Laikov grids with approx.  5.0 points / Ang**2.
                        Smoothing algorithm: Karplus/York (Gamma=1.0000).
                        Polarization charges: spherical gaussians, with
                                              point-specific exponents (IZeta= 3).
                        Self-potential: point-specific (ISelfS= 7).
                        Self-field    : sphere-specific E.n sum rule (ISelfD= 2).
 Solvent              : Methanol, Eps=  32.613000 Eps(inf)=   1.765709
 ------------------------------------------------------------------------------
 ------------------------------------------------------------------------------
 Atomic radii for non-electrostatic terms: SMD-CDS.
 ------------------------------------------------------------------------------
 Nuclear repulsion after PCM non-electrostatic terms =     1591.4929457210 Hartrees.
 One-electron integrals computed using PRISM.
 NBasis=   562 RedAO= T EigKep=  1.58D-06  NBF=   562
 NBsUse=   560 1.00D-06 EigRej=  9.18D-07 NBFU=   560
 Initial guess from the checkpoint file:  "DY-202A-7R_57.chk"
 B after Tr=     0.000000    0.000000    0.000000
         Rot=    1.000000    0.000000    0.000000    0.000000 Ang=   0.00 deg.
 Requested convergence on RMS density matrix=1.00D-08 within 128 cycles.
 Requested convergence on MAX density matrix=1.00D-06.
 Requested convergence on             energy=1.00D-06.
 No special actions if energy rises.
 Inv3:  Mode=1 IEnd=    21627675.
 Iteration    1 A*A^-1 deviation from unit magnitude is 6.00D-15 for   2657.
 Iteration    1 A*A^-1 deviation from orthogonality  is 3.65D-15 for   1606    103.
 Iteration    1 A^-1*A deviation from unit magnitude is 5.77D-15 for   2657.
 Iteration    1 A^-1*A deviation from orthogonality  is 2.27D-12 for   1925   1915.
 Error on total polarization charges =  0.07178
 SCF Done:  E(RmPW1PW91) =  -887.018668022     A.U. after   12 cycles
            NFock= 12  Conv=0.83D-08     -V/T= 2.0048
 SMD-CDS (non-electrostatic) energy       (kcal/mol) =       1.13
 (included in total energy above)
 DoSCS=F DFT=T ScalE2(SS,OS)=  1.000000  1.000000
 Range of M.O.s used for correlation:     1   560
 NBasis=   562 NAE=    73 NBE=    73 NFC=     0 NFV=     0
 NROrb=    560 NOA=    73 NOB=    73 NVA=   487 NVB=   487

 **** Warning!!: The largest alpha MO coefficient is  0.11050829D+03

 NEqPCM:  Using equilibrium solvation (IEInf=0, Eps=  32.6130, EpsInf=   1.7657)
          Differentiating once with respect to magnetic field using GIAOs.
          Electric field/nuclear overlap derivatives assumed to be zero.
 FoFJK:  IHMeth= 1 ICntrl=    6127 DoSepK=F KAlg= 0 I1Cent=   0 FoldK=F
 IRaf=         1 NMat=   1 IRICut=       1 DoRegI=T DoRafI=F ISym2E= 0.
          There are     3 degrees of freedom in the 1st order CPHF.  IDoFFX=0 NUNeed=     3.
      3 vectors produced by pass  0 Test12= 1.19D-12 3.33D-08 XBig12= 2.84D+02 2.64D+00.
 AX will form     3 AO Fock derivatives at one time.
      3 vectors produced by pass  1 Test12= 1.19D-12 3.33D-08 XBig12= 7.23D-01 2.20D-01.
      3 vectors produced by pass  2 Test12= 1.19D-12 3.33D-08 XBig12= 4.41D-03 3.72D-02.
      3 vectors produced by pass  3 Test12= 1.19D-12 3.33D-08 XBig12= 3.06D-05 1.82D-03.
      3 vectors produced by pass  4 Test12= 1.19D-12 3.33D-08 XBig12= 1.90D-07 1.42D-04.
      3 vectors produced by pass  5 Test12= 1.19D-12 3.33D-08 XBig12= 8.44D-10 7.30D-06.
      3 vectors produced by pass  6 Test12= 1.19D-12 3.33D-08 XBig12= 3.27D-12 3.28D-07.
 InvSVY:  IOpt=1 It=  1 EMax= 3.55D-15
 Solved reduced A of dimension    21 with     3 vectors.
 Calculating GIAO nuclear magnetic shielding tensors.
 SCF GIAO Magnetic shielding tensor (ppm):
      1  C    Isotropic =    35.5347   Anisotropy =   138.4681
   XX=   -22.0210   YX=   -30.1468   ZX=   -36.0297
   XY=   -28.8412   YY=    10.2403   ZY=     7.0665
   XZ=   -35.5062   YZ=    -0.8005   ZZ=   118.3848
   Eigenvalues:   -44.9173    23.6747   127.8468
      2  C    Isotropic =    -5.9932   Anisotropy =   201.0773
   XX=   -66.1922   YX=   -42.4516   ZX=   -51.4204
   XY=   -39.0048   YY=   -59.7055   ZY=    -0.9379
   XZ=   -68.2698   YZ=    10.7843   ZZ=   107.9181
   Eigenvalues:  -112.1272   -33.9108   128.0583
      3  C    Isotropic =   155.1051   Anisotropy =    21.1665
   XX=   158.8011   YX=     6.4303   ZX=    -7.0326
   XY=     5.8259   YY=   145.2451   ZY=    -2.2044
   XZ=    -6.1928   YZ=    -7.4884   ZZ=   161.2690
   Eigenvalues:   142.5846   153.5145   169.2161
      4  C    Isotropic =   137.3958   Anisotropy =    27.1151
   XX=   149.0239   YX=    -7.4929   ZX=     7.5747
   XY=    -6.1826   YY=   126.3098   ZY=     0.2838
   XZ=    10.9011   YZ=    -2.4189   ZZ=   136.8536
   Eigenvalues:   124.1909   132.5239   155.4725
      5  C    Isotropic =   160.3005   Anisotropy =    22.3257
   XX=   155.9050   YX=    -4.5018   ZX=     3.8542
   XY=    -0.9291   YY=   174.3967   ZY=    -3.2893
   XZ=     1.2338   YZ=    -2.2625   ZZ=   150.5999
   Eigenvalues:   149.4720   156.2453   175.1843
      6  C    Isotropic =   152.0912   Anisotropy =    15.6658
   XX=   156.9124   YX=    -4.5409   ZX=    -8.0861
   XY=    -4.4892   YY=   149.2846   ZY=    -2.3237
   XZ=    -5.9409   YZ=     3.0108   ZZ=   150.0766
   Eigenvalues:   144.5287   149.2098   162.5350
      7  C    Isotropic =   156.0795   Anisotropy =    11.6822
   XX=   153.8447   YX=     2.2761   ZX=    -4.1076
   XY=     3.4988   YY=   156.7153   ZY=     1.6271
   XZ=   -11.6440   YZ=     2.7960   ZZ=   157.6784
   Eigenvalues:   146.3766   157.9943   163.8676
      8  C    Isotropic =   -30.4375   Anisotropy =   158.6866
   XX=   -75.6682   YX=   -13.0165   ZX=   -35.9659
   XY=   -19.2048   YY=   -78.2841   ZY=    27.3633
   XZ=   -29.9903   YZ=    23.4782   ZZ=    62.6398
   Eigenvalues:   -93.2705   -73.3956    75.3536
      9  C    Isotropic =   133.9900   Anisotropy =    31.2338
   XX=   139.8280   YX=   -14.8930   ZX=    -5.2692
   XY=    -9.7799   YY=   144.6097   ZY=     0.0735
   XZ=     3.5244   YZ=    -4.1402   ZZ=   117.5323
   Eigenvalues:   117.1945   129.9631   154.8126
     10  C    Isotropic =   104.9528   Anisotropy =    37.9989
   XX=    96.2696   YX=     5.8862   ZX=     1.2129
   XY=     6.5246   YY=   103.0044   ZY=   -17.4530
   XZ=     6.7797   YZ=   -22.5869   ZZ=   115.5844
   Eigenvalues:    83.9150   100.6580   130.2854
     11  O    Isotropic =  -161.4933   Anisotropy =   794.0051
   XX=  -468.9699   YX=   119.9717   ZX=  -232.8839
   XY=    81.4723   YY=  -300.1007   ZY=   155.9019
   XZ=  -195.5770   YZ=   168.6572   ZZ=   284.5909
   Eigenvalues:  -595.2731  -257.0502   367.8435
     12  C    Isotropic =   170.5356   Anisotropy =    29.4776
   XX=   154.3254   YX=    -0.2602   ZX=    -7.5718
   XY=     3.3925   YY=   179.1221   ZY=     9.0270
   XZ=   -11.0996   YZ=    12.3353   ZZ=   178.1594
   Eigenvalues:   150.1568   171.2627   190.1873
     13  C    Isotropic =   160.8895   Anisotropy =    40.2170
   XX=   147.0719   YX=    -9.5358   ZX=   -10.4796
   XY=   -11.7100   YY=   158.8068   ZY=    15.0238
   XZ=    -5.3124   YZ=    12.1447   ZZ=   176.7897
   Eigenvalues:   140.8034   154.1643   187.7008
     14  O    Isotropic =   254.9556   Anisotropy =    65.2388
   XX=   259.4923   YX=   -30.5371   ZX=     2.3175
   XY=   -18.5547   YY=   209.7126   ZY=    -4.0078
   XZ=    -5.3291   YZ=   -26.1659   ZZ=   295.6618
   Eigenvalues:   197.4890   268.9296   298.4481
     15  C    Isotropic =   106.2194   Anisotropy =    43.9415
   XX=   112.7954   YX=    11.4080   ZX=   -18.9420
   XY=     6.2644   YY=   101.1398   ZY=   -19.0343
   XZ=   -10.3977   YZ=   -20.9163   ZZ=   104.7232
   Eigenvalues:    82.3897   100.7548   135.5138
     16  C    Isotropic =   170.5410   Anisotropy =    32.2989
   XX=   154.1883   YX=     9.6735   ZX=     7.6208
   XY=     7.9681   YY=   165.8934   ZY=     2.4822
   XZ=    -0.4253   YZ=     0.1311   ZZ=   191.5414
   Eigenvalues:   149.2994   170.2500   192.0736
     17  O    Isotropic =   256.7378   Anisotropy =    87.2865
   XX=   211.9059   YX=    20.0403   ZX=    -0.3564
   XY=    28.3986   YY=   244.6165   ZY=    -3.7243
   XZ=   -15.9993   YZ=    -4.7658   ZZ=   313.6910
   Eigenvalues:   198.7965   256.4882   314.9288
     18  C    Isotropic =   116.5755   Anisotropy =    45.6793
   XX=   144.0191   YX=   -14.1814   ZX=     2.4765
   XY=    -7.3404   YY=   108.5302   ZY=    10.6154
   XZ=     3.4866   YZ=     8.9099   ZZ=    97.1772
   Eigenvalues:    90.3240   112.3742   147.0284
     19  O    Isotropic =   314.9404   Anisotropy =    56.3550
   XX=   312.6652   YX=    15.1155   ZX=    -8.9625
   XY=    32.0702   YY=   335.1867   ZY=   -14.0385
   XZ=    10.0503   YZ=   -13.9014   ZZ=   296.9692
   Eigenvalues:   288.2514   304.0594   352.5104
     20  H    Isotropic =    29.3515   Anisotropy =     4.2036
   XX=    29.3318   YX=     0.7003   ZX=    -0.9844
   XY=     0.6970   YY=    26.6451   ZY=    -0.1163
   XZ=     0.9725   YZ=     1.3956   ZZ=    32.0776
   Eigenvalues:    26.4059    29.4948    32.1540
     21  H    Isotropic =    29.2542   Anisotropy =     8.6357
   XX=    32.7567   YX=     1.7647   ZX=    -0.9843
   XY=     2.2918   YY=    32.7737   ZY=    -1.1369
   XZ=    -0.1621   YZ=    -2.4008   ZZ=    22.2323
   Eigenvalues:    21.9379    30.8134    35.0113
     22  H    Isotropic =    30.3956   Anisotropy =     2.6348
   XX=    30.9521   YX=    -0.7509   ZX=     0.9070
   XY=    -0.3350   YY=    29.1066   ZY=     1.9075
   XZ=    -0.7161   YZ=     1.5529   ZZ=    31.1281
   Eigenvalues:    28.0216    31.0131    32.1522
     23  H    Isotropic =    29.7630   Anisotropy =     7.3949
   XX=    33.9650   YX=     0.1728   ZX=    -1.4341
   XY=     1.1323   YY=    31.5725   ZY=    -3.2455
   XZ=    -1.3898   YZ=    -3.3437   ZZ=    23.7514
   Eigenvalues:    22.4420    32.1540    34.6929
     24  H    Isotropic =    29.9067   Anisotropy =     4.1663
   XX=    30.9197   YX=    -2.2559   ZX=     2.1556
   XY=    -1.8390   YY=    29.0938   ZY=     3.3487
   XZ=     1.0738   YZ=     3.0982   ZZ=    29.7066
   Eigenvalues:    25.0154    32.0204    32.6842
     25  H    Isotropic =    30.2665   Anisotropy =     7.1722
   XX=    29.7487   YX=    -0.8697   ZX=     0.1282
   XY=    -0.8016   YY=    26.1582   ZY=    -1.0624
   XZ=    -0.4392   YZ=    -1.2853   ZZ=    34.8926
   Eigenvalues:    25.8197    29.9317    35.0480
     26  H    Isotropic =    29.8528   Anisotropy =     9.9666
   XX=    29.1980   YX=    -0.6486   ZX=    -0.1195
   XY=    -0.8585   YY=    34.9177   ZY=    -3.8664
   XZ=    -0.4972   YZ=    -4.3412   ZZ=    25.4426
   Eigenvalues:    23.8550    29.2062    36.4972
     27  H    Isotropic =    28.8082   Anisotropy =     9.2700
   XX=    32.7849   YX=    -0.4499   ZX=     3.5150
   XY=    -1.6654   YY=    25.8919   ZY=    -1.3833
   XZ=     3.7342   YZ=    -1.7628   ZZ=    27.7478
   Eigenvalues:    24.8195    26.6168    34.9882
     28  H    Isotropic =    29.0471   Anisotropy =     6.8169
   XX=    32.1946   YX=     0.0774   ZX=    -2.5203
   XY=    -0.0250   YY=    26.8241   ZY=    -0.6854
   XZ=    -2.8197   YZ=    -2.3651   ZZ=    28.1227
   Eigenvalues:    25.4268    28.1228    33.5917
     29  H    Isotropic =    29.0399   Anisotropy =     6.0922
   XX=    31.4742   YX=    -0.2194   ZX=     2.1538
   XY=     0.7956   YY=    28.4662   ZY=     2.3515
   XZ=     2.9636   YZ=     2.6425   ZZ=    27.1794
   Eigenvalues:    24.6959    29.3225    33.1014
     30  H    Isotropic =    30.4835   Anisotropy =     5.2369
   XX=    30.0599   YX=    -2.9100   ZX=     0.6748
   XY=    -2.1460   YY=    28.0609   ZY=     0.6292
   XZ=     2.4977   YZ=     1.2197   ZZ=    33.3297
   Eigenvalues:    25.9640    31.5118    33.9748
     31  H    Isotropic =    30.8112   Anisotropy =     9.4077
   XX=    33.8297   YX=    -0.6739   ZX=    -3.7177
   XY=     0.0200   YY=    28.1817   ZY=     1.5287
   XZ=    -5.0648   YZ=     2.6901   ZZ=    30.4222
   Eigenvalues:    26.1177    29.2329    37.0830
     32  H    Isotropic =    30.8468   Anisotropy =    11.3334
   XX=    27.3477   YX=    -1.4184   ZX=    -1.3431
   XY=    -0.8802   YY=    37.5060   ZY=     1.9211
   XZ=    -0.5859   YZ=     3.6265   ZZ=    27.6868
   Eigenvalues:    26.4235    27.7146    38.4024
     33  H    Isotropic =    30.1473   Anisotropy =     6.3404
   XX=    34.1628   YX=     0.0143   ZX=     0.2679
   XY=    -1.3776   YY=    29.5679   ZY=     1.8831
   XZ=    -1.2288   YZ=     3.2989   ZZ=    26.7111
   Eigenvalues:    25.1804    30.8873    34.3742
     34  H    Isotropic =    30.0606   Anisotropy =     9.3859
   XX=    28.5792   YX=     1.9263   ZX=     0.1799
   XY=     2.7117   YY=    34.4050   ZY=     2.4659
   XZ=     0.4960   YZ=     3.9920   ZZ=    27.1975
   Eigenvalues:    25.8431    28.0207    36.3178
     35  H    Isotropic =    30.6267   Anisotropy =     8.2137
   XX=    27.5459   YX=     0.2461   ZX=     0.0227
   XY=     0.0264   YY=    28.2617   ZY=     0.0281
   XZ=     0.5923   YZ=     0.7326   ZZ=    36.0725
   Eigenvalues:    27.5142    28.2633    36.1025
     36  H    Isotropic =    29.3517   Anisotropy =    14.8767
   XX=    35.1369   YX=    -5.1930   ZX=     1.2100
   XY=    -5.9373   YY=    28.1511   ZY=    -4.8642
   XZ=     2.2464   YZ=    -4.6150   ZZ=    24.7672
   Eigenvalues:    21.1351    27.6506    39.2695
     37  H    Isotropic =    30.1561   Anisotropy =     8.1443
   XX=    33.5203   YX=    -1.9107   ZX=     2.9225
   XY=    -1.8083   YY=    27.1762   ZY=     1.5167
   XZ=     3.7658   YZ=     1.2260   ZZ=    29.7718
   Eigenvalues:    25.3002    29.5824    35.5857
     38  H    Isotropic =    30.5758   Anisotropy =     8.2229
   XX=    29.9941   YX=     1.2037   ZX=    -0.6031
   XY=     1.5457   YY=    26.7693   ZY=    -2.4547
   XZ=    -1.3677   YZ=    -2.8883   ZZ=    34.9641
   Eigenvalues:    25.7133    29.9564    36.0578
     39  H    Isotropic =    30.7282   Anisotropy =     7.3644
   XX=    29.0828   YX=     0.6376   ZX=     2.4484
   XY=    -0.5197   YY=    33.5311   ZY=     2.8390
   XZ=     2.1359   YZ=     3.7803   ZZ=    29.5708
   Eigenvalues:    26.2525    30.2944    35.6379
     40  H    Isotropic =    29.5309   Anisotropy =    16.2092
   XX=    27.8125   YX=     7.1605   ZX=    -1.4213
   XY=     6.4351   YY=    36.3379   ZY=     2.0732
   XZ=    -0.2021   YZ=     3.2372   ZZ=    24.4424
   Eigenvalues:    22.1454    26.1104    40.3371
     41  H    Isotropic =    27.8407   Anisotropy =     5.9404
   XX=    31.3028   YX=     0.6797   ZX=    -2.2386
   XY=    -0.5781   YY=    29.1339   ZY=    -1.1996
   XZ=    -1.5578   YZ=    -2.3868   ZZ=    23.0854
   Eigenvalues:    22.2282    29.4929    31.8010
     42  H    Isotropic =    28.2197   Anisotropy =     6.0918
   XX=    31.8852   YX=    -0.5303   ZX=     2.3334
   XY=    -0.8384   YY=    26.7136   ZY=     3.7148
   XZ=     0.7316   YZ=     3.8252   ZZ=    26.0602
   Eigenvalues:    22.3364    30.0418    32.2809
     43  H    Isotropic =    28.7372   Anisotropy =    15.1295
   XX=    29.9063   YX=     2.2204   ZX=    -5.6804
   XY=     0.4143   YY=    32.8479   ZY=    -7.5971
   XZ=    -6.9085   YZ=    -6.4361   ZZ=    23.4576
   Eigenvalues:    17.5820    29.8061    38.8236
 End of Minotr F.D. properties file   721 does not exist.
 End of Minotr F.D. properties file   722 does not exist.
 End of Minotr F.D. properties file   788 does not exist.

 **********************************************************************

            Population analysis using the SCF density.

 **********************************************************************

 Orbital symmetries:
       Occupied  (A) (A) (A) (A) (A) (A) (A) (A) (A) (A) (A) (A)
                 (A) (A) (A) (A) (A) (A) (A) (A) (A) (A) (A) (A)
                 (A) (A) (A) (A) (A) (A) (A) (A) (A) (A) (A) (A)
                 (A) (A) (A) (A) (A) (A) (A) (A) (A) (A) (A) (A)
                 (A) (A) (A) (A) (A) (A) (A) (A) (A) (A) (A) (A)
                 (A) (A) (A) (A) (A) (A) (A) (A) (A) (A) (A) (A)
                 (A)
       Virtual   (A) (A) (A) (A) (A) (A) (A) (A) (A) (A) (A) (A)
                 (A) (A) (A) (A) (A) (A) (A) (A) (A) (A) (A) (A)
                 (A) (A) (A) (A) (A) (A) (A) (A) (A) (A) (A) (A)
                 (A) (A) (A) (A) (A) (A) (A) (A) (A) (A) (A) (A)
                 (A) (A) (A) (A) (A) (A) (A) (A) (A) (A) (A) (A)
                 (A) (A) (A) (A) (A) (A) (A) (A) (A) (A) (A) (A)
                 (A) (A) (A) (A) (A) (A) (A) (A) (A) (A) (A) (A)
                 (A) (A) (A) (A) (A) (A) (A) (A) (A) (A) (A) (A)
                 (A) (A) (A) (A) (A) (A) (A) (A) (A) (A) (A) (A)
                 (A) (A) (A) (A) (A) (A) (A) (A) (A) (A) (A) (A)
                 (A) (A) (A) (A) (A) (A) (A) (A) (A) (A) (A) (A)
                 (A) (A) (A) (A) (A) (A) (A) (A) (A) (A) (A) (A)
                 (A) (A) (A) (A) (A) (A) (A) (A) (A) (A) (A) (A)
                 (A) (A) (A) (A) (A) (A) (A) (A) (A) (A) (A) (A)
                 (A) (A) (A) (A) (A) (A) (A) (A) (A) (A) (A) (A)
                 (A) (A) (A) (A) (A) (A) (A) (A) (A) (A) (A) (A)
                 (A) (A) (A) (A) (A) (A) (A) (A) (A) (A) (A) (A)
                 (A) (A) (A) (A) (A) (A) (A) (A) (A) (A) (A) (A)
                 (A) (A) (A) (A) (A) (A) (A) (A) (A) (A) (A) (A)
                 (A) (A) (A) (A) (A) (A) (A) (A) (A) (A) (A) (A)
                 (A) (A) (A) (A) (A) (A) (A) (A) (A) (A) (A) (A)
                 (A) (A) (A) (A) (A) (A) (A) (A) (A) (A) (A) (A)
                 (A) (A) (A) (A) (A) (A) (A) (A) (A) (A) (A) (A)
                 (A) (A) (A) (A) (A) (A) (A) (A) (A) (A) (A) (A)
                 (A) (A) (A) (A) (A) (A) (A) (A) (A) (A) (A) (A)
                 (A) (A) (A) (A) (A) (A) (A) (A) (A) (A) (A) (A)
                 (A) (A) (A) (A) (A) (A) (A) (A) (A) (A) (A) (A)
                 (A) (A) (A) (A) (A) (A) (A) (A) (A) (A) (A) (A)
                 (A) (A) (A) (A) (A) (A) (A) (A) (A) (A) (A) (A)
                 (A) (A) (A) (A) (A) (A) (A) (A) (A) (A) (A) (A)
                 (A) (A) (A) (A) (A) (A) (A) (A) (A) (A) (A) (A)
                 (A) (A) (A) (A) (A) (A) (A) (A) (A) (A) (A) (A)
                 (A) (A) (A) (A) (A) (A) (A) (A) (A) (A) (A) (A)
                 (A) (A) (A) (A) (A) (A) (A) (A) (A) (A) (A) (A)
                 (A) (A) (A) (A) (A) (A) (A) (A) (A) (A) (A) (A)
                 (A) (A) (A) (A) (A) (A) (A) (A) (A) (A) (A) (A)
                 (A) (A) (A) (A) (A) (A) (A) (A) (A) (A) (A) (A)
                 (A) (A) (A) (A) (A) (A) (A) (A) (A) (A) (A) (A)
                 (A) (A) (A) (A) (A) (A) (A) (A) (A) (A) (A) (A)
                 (A) (A) (A) (A) (A) (A) (A) (A) (A) (A) (A) (A)
                 (A) (A) (A) (A) (A) (A) (A)
 The electronic state is 1-A.
 Alpha  occ. eigenvalues --  -19.22682 -19.22414 -19.21882 -19.21108 -10.32694
 Alpha  occ. eigenvalues --  -10.30853 -10.29796 -10.27359 -10.26657 -10.24389
 Alpha  occ. eigenvalues --  -10.24167 -10.24024 -10.23906 -10.23520 -10.22386
 Alpha  occ. eigenvalues --  -10.22384 -10.22150 -10.21841 -10.21624  -1.07305
 Alpha  occ. eigenvalues --   -1.06954  -1.06126  -1.03951  -0.89018  -0.84173
 Alpha  occ. eigenvalues --   -0.81991  -0.77449  -0.76953  -0.74679  -0.71359
 Alpha  occ. eigenvalues --   -0.70482  -0.68187  -0.65735  -0.63243  -0.60533
 Alpha  occ. eigenvalues --   -0.57811  -0.56914  -0.53965  -0.52068  -0.51360
 Alpha  occ. eigenvalues --   -0.50116  -0.49465  -0.48869  -0.48047  -0.46503
 Alpha  occ. eigenvalues --   -0.45562  -0.45019  -0.44731  -0.44269  -0.43420
 Alpha  occ. eigenvalues --   -0.42961  -0.41611  -0.41032  -0.40307  -0.39696
 Alpha  occ. eigenvalues --   -0.39548  -0.38977  -0.38755  -0.37552  -0.37272
 Alpha  occ. eigenvalues --   -0.36565  -0.36098  -0.35468  -0.35042  -0.34490
 Alpha  occ. eigenvalues --   -0.33399  -0.32687  -0.31844  -0.30352  -0.29770
 Alpha  occ. eigenvalues --   -0.28964  -0.27224  -0.26702
 Alpha virt. eigenvalues --   -0.05310   0.00490   0.01572   0.01921   0.02247
 Alpha virt. eigenvalues --    0.03350   0.03546   0.03878   0.04383   0.04697
 Alpha virt. eigenvalues --    0.05181   0.05645   0.06063   0.06430   0.06851
 Alpha virt. eigenvalues --    0.06993   0.07172   0.07512   0.08493   0.08813
 Alpha virt. eigenvalues --    0.09084   0.09502   0.09627   0.10133   0.10511
 Alpha virt. eigenvalues --    0.11002   0.11259   0.11937   0.12367   0.12694
 Alpha virt. eigenvalues --    0.12990   0.13282   0.13942   0.14214   0.14646
 Alpha virt. eigenvalues --    0.15215   0.15556   0.15911   0.16038   0.16238
 Alpha virt. eigenvalues --    0.16729   0.16923   0.17522   0.17943   0.18036
 Alpha virt. eigenvalues --    0.18291   0.18704   0.18845   0.19089   0.19378
 Alpha virt. eigenvalues --    0.19760   0.20262   0.20397   0.20618   0.20998
 Alpha virt. eigenvalues --    0.21378   0.21552   0.21710   0.21795   0.22422
 Alpha virt. eigenvalues --    0.22659   0.22929   0.23405   0.23653   0.23937
 Alpha virt. eigenvalues --    0.24284   0.24512   0.24806   0.25405   0.25604
 Alpha virt. eigenvalues --    0.25918   0.26224   0.26764   0.27018   0.27121
 Alpha virt. eigenvalues --    0.27419   0.27722   0.28199   0.28703   0.28834
 Alpha virt. eigenvalues --    0.29207   0.29526   0.29764   0.29960   0.30641
 Alpha virt. eigenvalues --    0.30701   0.31036   0.31384   0.31885   0.32382
 Alpha virt. eigenvalues --    0.32527   0.32993   0.33351   0.33682   0.34096
 Alpha virt. eigenvalues --    0.34468   0.34630   0.35526   0.35568   0.35990
 Alpha virt. eigenvalues --    0.36650   0.36912   0.37231   0.37749   0.38313
 Alpha virt. eigenvalues --    0.39078   0.39164   0.39465   0.39837   0.40000
 Alpha virt. eigenvalues --    0.41465   0.41604   0.42204   0.43397   0.43792
 Alpha virt. eigenvalues --    0.45136   0.45484   0.46116   0.46676   0.47348
 Alpha virt. eigenvalues --    0.48116   0.48688   0.49429   0.50405   0.50762
 Alpha virt. eigenvalues --    0.52154   0.52567   0.52980   0.54385   0.55825
 Alpha virt. eigenvalues --    0.56582   0.56665   0.57148   0.57812   0.58294
 Alpha virt. eigenvalues --    0.59130   0.60184   0.60467   0.60970   0.61633
 Alpha virt. eigenvalues --    0.62537   0.63184   0.63791   0.64204   0.64943
 Alpha virt. eigenvalues --    0.65869   0.66857   0.67210   0.67649   0.68336
 Alpha virt. eigenvalues --    0.68747   0.69308   0.69870   0.70207   0.70601
 Alpha virt. eigenvalues --    0.70938   0.72001   0.72427   0.72687   0.73519
 Alpha virt. eigenvalues --    0.73780   0.74278   0.74521   0.74881   0.75981
 Alpha virt. eigenvalues --    0.76528   0.76824   0.77249   0.77620   0.77713
 Alpha virt. eigenvalues --    0.78557   0.78595   0.79109   0.79951   0.80594
 Alpha virt. eigenvalues --    0.81420   0.81726   0.82850   0.83167   0.83628
 Alpha virt. eigenvalues --    0.84672   0.85612   0.87567   0.87742   0.88702
 Alpha virt. eigenvalues --    0.91053   0.92617   0.93161   0.94141   0.94748
 Alpha virt. eigenvalues --    0.96785   0.97016   0.98319   1.00350   1.02157
 Alpha virt. eigenvalues --    1.02663   1.05141   1.06754   1.07586   1.08449
 Alpha virt. eigenvalues --    1.10553   1.11745   1.12192   1.13206   1.14807
 Alpha virt. eigenvalues --    1.16710   1.17271   1.17386   1.19086   1.19637
 Alpha virt. eigenvalues --    1.20860   1.21887   1.22222   1.23519   1.23884
 Alpha virt. eigenvalues --    1.24870   1.25978   1.26252   1.27150   1.27885
 Alpha virt. eigenvalues --    1.28665   1.30775   1.31499   1.32895   1.33312
 Alpha virt. eigenvalues --    1.34704   1.36770   1.38416   1.39085   1.40859
 Alpha virt. eigenvalues --    1.42359   1.44012   1.45163   1.45559   1.46611
 Alpha virt. eigenvalues --    1.47238   1.47346   1.48519   1.48985   1.50362
 Alpha virt. eigenvalues --    1.51832   1.51865   1.52502   1.54154   1.54829
 Alpha virt. eigenvalues --    1.55159   1.55685   1.56381   1.57641   1.58361
 Alpha virt. eigenvalues --    1.59374   1.59906   1.60180   1.61134   1.61378
 Alpha virt. eigenvalues --    1.61875   1.62453   1.63525   1.63927   1.64563
 Alpha virt. eigenvalues --    1.64997   1.65421   1.66778   1.67859   1.68235
 Alpha virt. eigenvalues --    1.68876   1.69339   1.70048   1.71032   1.71571
 Alpha virt. eigenvalues --    1.72120   1.73265   1.73881   1.74181   1.74553
 Alpha virt. eigenvalues --    1.75982   1.76393   1.76948   1.78178   1.78499
 Alpha virt. eigenvalues --    1.79360   1.79730   1.80251   1.81137   1.82068
 Alpha virt. eigenvalues --    1.83099   1.83792   1.85088   1.86261   1.86746
 Alpha virt. eigenvalues --    1.87308   1.88320   1.89713   1.90550   1.91439
 Alpha virt. eigenvalues --    1.92975   1.93908   1.94569   1.95337   1.96722
 Alpha virt. eigenvalues --    1.97528   1.98102   2.00729   2.01138   2.03659
 Alpha virt. eigenvalues --    2.05166   2.05877   2.07147   2.08699   2.09430
 Alpha virt. eigenvalues --    2.11218   2.11873   2.12524   2.14229   2.14926
 Alpha virt. eigenvalues --    2.16301   2.17015   2.17443   2.18919   2.20294
 Alpha virt. eigenvalues --    2.21048   2.21519   2.22704   2.23738   2.23761
 Alpha virt. eigenvalues --    2.25067   2.26295   2.30317   2.31115   2.31504
 Alpha virt. eigenvalues --    2.33088   2.33484   2.34603   2.37177   2.38578
 Alpha virt. eigenvalues --    2.39348   2.40950   2.43449   2.44312   2.46353
 Alpha virt. eigenvalues --    2.47218   2.48470   2.51114   2.52002   2.52681
 Alpha virt. eigenvalues --    2.52922   2.53488   2.55518   2.55780   2.57021
 Alpha virt. eigenvalues --    2.57790   2.58727   2.59374   2.60054   2.60457
 Alpha virt. eigenvalues --    2.62056   2.63701   2.63880   2.64872   2.66408
 Alpha virt. eigenvalues --    2.67456   2.67751   2.68722   2.69607   2.70973
 Alpha virt. eigenvalues --    2.72151   2.72528   2.73569   2.75194   2.75772
 Alpha virt. eigenvalues --    2.76925   2.78630   2.78906   2.80015   2.81029
 Alpha virt. eigenvalues --    2.82881   2.83220   2.83903   2.87325   2.87522
 Alpha virt. eigenvalues --    2.88772   2.90454   2.90533   2.91595   2.92082
 Alpha virt. eigenvalues --    2.93563   2.95056   2.95637   2.97924   2.99736
 Alpha virt. eigenvalues --    3.00391   3.02197   3.03784   3.04956   3.07004
 Alpha virt. eigenvalues --    3.07789   3.07993   3.10061   3.10377   3.13163
 Alpha virt. eigenvalues --    3.13534   3.16011   3.16076   3.17523   3.17864
 Alpha virt. eigenvalues --    3.19376   3.20373   3.21429   3.23911   3.24634
 Alpha virt. eigenvalues --    3.27545   3.29106   3.31436   3.32272   3.34611
 Alpha virt. eigenvalues --    3.36784   3.36974   3.40635   3.41935   3.43045
 Alpha virt. eigenvalues --    3.49854   3.52219   3.60696   3.62717   3.66172
 Alpha virt. eigenvalues --    3.71795   3.79271   3.80181   3.80316   3.82711
 Alpha virt. eigenvalues --    3.84076   3.85205   3.85362   3.86711   3.86935
 Alpha virt. eigenvalues --    3.87950   3.90519   3.91797   3.92998   3.93481
 Alpha virt. eigenvalues --    3.93829   4.02870   4.04978   4.08270   4.12646
 Alpha virt. eigenvalues --    4.15634   4.16779   4.21602   4.27013   4.30608
 Alpha virt. eigenvalues --    4.32925   4.34475   4.38197   4.42354   4.46416
 Alpha virt. eigenvalues --    4.56427   5.12090   5.12523   5.18533   5.23579
 Alpha virt. eigenvalues --    5.26466   5.45113   5.46649   5.47441   5.66024
 Alpha virt. eigenvalues --    5.69515   5.70480   5.77835  23.72643  23.83628
 Alpha virt. eigenvalues --   23.86539  23.90877  23.94426  23.96237  23.98830
 Alpha virt. eigenvalues --   24.01448  24.02767  24.05171  24.06234  24.07606
 Alpha virt. eigenvalues --   24.08544  24.11745  24.27955  50.04255  50.06001
 Alpha virt. eigenvalues --   50.08053  50.13655
          Condensed to atoms (all electrons):
               1          2          3          4          5          6
     1  C   13.102514   2.490382  -1.457394   0.534382   0.660515  -0.768653
     2  C    2.490382  13.865850  -1.327763  -1.757011   0.285007   0.844287
     3  C   -1.457394  -1.327763   9.311922  -1.265487  -0.551516   0.282179
     4  C    0.534382  -1.757011  -1.265487  13.407123  -1.785487  -0.790921
     5  C    0.660515   0.285007  -0.551516  -1.785487   9.346753  -1.789586
     6  C   -0.768653   0.844287   0.282179  -0.790921  -1.789586  10.683688
     7  C   -4.022876  -1.608789   1.234428   0.787224  -0.511664  -1.763237
     8  C   -2.111771  -1.861456  -1.724584   0.135838  -0.054790  -0.174432
     9  C    1.490981   3.204516  -0.204898   0.085845   0.104617  -0.174395
    10  C   -3.596739  -7.530204   1.681987  -0.612631   0.119576   0.499606
    11  O    0.042597   0.070924   0.012816  -0.000322   0.000821   0.023867
    12  C   -0.491250  -0.077906  -0.057506   0.005364  -0.256103  -0.062900
    13  C   -0.101109  -0.365517   0.009871  -0.097562  -0.064696   0.077894
    14  O   -0.011939  -0.172616  -0.023730   0.024734  -0.003409  -0.010475
    15  C   -0.206796   0.194111  -0.289593  -3.179639   0.608304  -0.527440
    16  C   -0.013413  -0.055892  -0.240691   0.389095  -0.221379   0.126604
    17  O    0.006408   0.020995   0.052014  -0.207322  -0.096729   0.027796
    18  C    0.076656   0.120344   0.249071  -0.078753  -0.227713  -0.173097
    19  O    0.001393   0.004727   0.007936   0.073861   0.001462   0.000154
    20  H   -0.041661  -0.023652   0.503195  -0.001467  -0.039848  -0.023546
    21  H    0.011481  -0.054868   0.317985  -0.012253   0.036006  -0.003860
    22  H   -0.010930  -0.039917   0.000703   0.483148   0.003345  -0.059421
    23  H   -0.012872   0.005433   0.046868  -0.150426   0.438788  -0.053734
    24  H   -0.004033  -0.040590  -0.025972   0.023314   0.479165  -0.079528
    25  H    0.010341  -0.036274  -0.008996   0.027216  -0.044766   0.434428
    26  H    0.032948   0.016620   0.006029   0.011199  -0.072735   0.454662
    27  H   -0.127541   0.020836   0.006450   0.006877  -0.019777  -0.040273
    28  H    0.000691  -0.038439   0.014061   0.000402  -0.000258  -0.001283
    29  H    0.028920   0.013785   0.003738  -0.000354  -0.000255   0.001352
    30  H   -0.095677  -0.004262   0.012676   0.026906  -0.009641  -0.063728
    31  H   -0.062567   0.011224   0.011197  -0.010527   0.001473   0.038392
    32  H    0.078682   0.017478  -0.002067  -0.005539   0.004795   0.016187
    33  H   -0.013459  -0.043217   0.020070   0.002058  -0.001491   0.001788
    34  H    0.003890   0.105437  -0.009737   0.001899   0.000156  -0.001242
    35  H   -0.014093  -0.067872  -0.013817  -0.011737   0.003230   0.004683
    36  H    0.023963   0.182044  -0.041325   0.023721  -0.000214  -0.000674
    37  H    0.001738  -0.000726   0.003167   0.080430  -0.010641   0.001804
    38  H   -0.003570   0.010903   0.035638  -0.104655   0.012249  -0.006256
    39  H   -0.007739   0.005382  -0.006210  -0.069350   0.024325   0.016055
    40  H    0.000739   0.001500   0.009898  -0.012205   0.022507  -0.022073
    41  H   -0.000150   0.008017   0.010793  -0.067517   0.002278   0.001454
    42  H    0.007093  -0.000608  -0.020500   0.126971   0.009474  -0.003739
    43  H   -0.000489  -0.001109   0.004358  -0.014631   0.000117   0.001359
               7          8          9         10         11         12
     1  C   -4.022876  -2.111771   1.490981  -3.596739   0.042597  -0.491250
     2  C   -1.608789  -1.861456   3.204516  -7.530204   0.070924  -0.077906
     3  C    1.234428  -1.724584  -0.204898   1.681987   0.012816  -0.057506
     4  C    0.787224   0.135838   0.085845  -0.612631  -0.000322   0.005364
     5  C   -0.511664  -0.054790   0.104617   0.119576   0.000821  -0.256103
     6  C   -1.763237  -0.174432  -0.174395   0.499606   0.023867  -0.062900
     7  C   11.937305  -0.536374  -0.456114  -0.203225  -0.085011   0.381171
     8  C   -0.536374  12.429739  -2.732031   1.879615   0.329881   0.211590
     9  C   -0.456114  -2.732031  11.827297  -6.151218  -0.073757  -0.168185
    10  C   -0.203225   1.879615  -6.151218  19.153327  -0.052522   0.096138
    11  O   -0.085011   0.329881  -0.073757  -0.052522   8.209046  -0.061717
    12  C    0.381171   0.211590  -0.168185   0.096138  -0.061717   6.184854
    13  C   -0.135975   0.369923  -0.908284   0.329039  -0.001342   0.007858
    14  O    0.013961   0.004579  -0.259280   0.561343  -0.001207  -0.003462
    15  C    0.381082  -0.180637   0.132113  -0.501447  -0.000083  -0.020012
    16  C   -0.059274  -0.008523  -0.007905  -0.071789   0.000061  -0.006998
    17  O   -0.000566  -0.000177   0.000452  -0.006717   0.000000   0.000610
    18  C    0.075911   0.024640  -0.003531  -0.008939  -0.000116  -0.001761
    19  O   -0.000788   0.000212  -0.000136   0.000659   0.000000   0.000108
    20  H    0.020112  -0.017213   0.009691   0.007423   0.000003  -0.006737
    21  H   -0.005765   0.023462  -0.009297   0.049633   0.000020   0.000023
    22  H    0.014220  -0.011030   0.005387  -0.006969   0.000010  -0.000928
    23  H    0.040611  -0.000999   0.000444  -0.000117  -0.000002  -0.001098
    24  H    0.017941   0.002028   0.000118  -0.012006   0.000007   0.006410
    25  H   -0.028989   0.016882   0.004018  -0.014822  -0.000013  -0.000163
    26  H   -0.091924  -0.008044   0.001219   0.003189   0.000087  -0.004804
    27  H    0.490392  -0.011612  -0.013004   0.023792   0.011615  -0.013188
    28  H    0.018119  -0.059843   0.457634  -0.024307  -0.002670   0.001112
    29  H    0.010011  -0.091699   0.455378  -0.091558  -0.001464  -0.000231
    30  H    0.117061  -0.008051  -0.000760  -0.006292  -0.000164   0.405834
    31  H    0.010948  -0.038131   0.003413   0.000676   0.001459   0.414121
    32  H   -0.177584  -0.000863   0.000233   0.004948   0.000325   0.435801
    33  H   -0.004203  -0.009871   0.014629   0.036152   0.000062  -0.000069
    34  H    0.000309   0.002469  -0.029953  -0.148614   0.000019   0.000121
    35  H    0.003093   0.029472  -0.019070   0.036944  -0.000049   0.000125
    36  H    0.002773  -0.002501   0.096517  -0.173074   0.000011   0.000311
    37  H   -0.000437   0.000097  -0.000031  -0.000613   0.000000   0.000153
    38  H    0.001698  -0.000158  -0.000191   0.002848   0.000000  -0.001132
    39  H    0.002168  -0.000299  -0.000017   0.001184   0.000000   0.000461
    40  H    0.002462   0.000119  -0.000004   0.000916   0.000000   0.000239
    41  H   -0.000452  -0.000431   0.000271  -0.002401   0.000000   0.000114
    42  H   -0.002023   0.000863   0.000296  -0.001920   0.000000  -0.000028
    43  H    0.000093  -0.000048   0.000007  -0.000032   0.000000   0.000008
              13         14         15         16         17         18
     1  C   -0.101109  -0.011939  -0.206796  -0.013413   0.006408   0.076656
     2  C   -0.365517  -0.172616   0.194111  -0.055892   0.020995   0.120344
     3  C    0.009871  -0.023730  -0.289593  -0.240691   0.052014   0.249071
     4  C   -0.097562   0.024734  -3.179639   0.389095  -0.207322  -0.078753
     5  C   -0.064696  -0.003409   0.608304  -0.221379  -0.096729  -0.227713
     6  C    0.077894  -0.010475  -0.527440   0.126604   0.027796  -0.173097
     7  C   -0.135975   0.013961   0.381082  -0.059274  -0.000566   0.075911
     8  C    0.369923   0.004579  -0.180637  -0.008523  -0.000177   0.024640
     9  C   -0.908284  -0.259280   0.132113  -0.007905   0.000452  -0.003531
    10  C    0.329039   0.561343  -0.501447  -0.071789  -0.006717  -0.008939
    11  O   -0.001342  -0.001207  -0.000083   0.000061   0.000000  -0.000116
    12  C    0.007858  -0.003462  -0.020012  -0.006998   0.000610  -0.001761
    13  C    6.605823  -0.073365  -0.094384   0.025688   0.001876  -0.013452
    14  O   -0.073365   7.974061  -0.004028  -0.000728   0.000005   0.003203
    15  C   -0.094384  -0.004028  10.603485  -0.439981   0.504339  -0.800364
    16  C    0.025688  -0.000728  -0.439981   7.092836  -0.035326  -0.925137
    17  O    0.001876   0.000005   0.504339  -0.035326   8.076746  -0.286378
    18  C   -0.013452   0.003203  -0.800364  -0.925137  -0.286378   7.161410
    19  O    0.000485   0.000005  -0.165094  -0.037214  -0.028445   0.214535
    20  H   -0.006929  -0.000892  -0.017259  -0.008282  -0.000418   0.016332
    21  H   -0.003392   0.001615   0.008943  -0.012291  -0.000287   0.003361
    22  H   -0.004670   0.000036  -0.024331   0.007201  -0.002694  -0.005059
    23  H    0.000039   0.000009   0.020127  -0.003473   0.022712   0.005782
    24  H    0.000266  -0.000004  -0.008596   0.008405  -0.001918   0.001862
    25  H   -0.001359   0.000020  -0.007074  -0.001827  -0.000078   0.004695
    26  H   -0.000487   0.000005   0.000934  -0.000484  -0.000077  -0.000104
    27  H    0.002061   0.000016   0.000584  -0.000083  -0.000002  -0.000065
    28  H   -0.014015  -0.005621  -0.000068  -0.000005   0.000000   0.000035
    29  H    0.019285   0.002868   0.000138   0.000030   0.000000  -0.000093
    30  H   -0.000360   0.000021   0.008139   0.000820   0.000023  -0.000350
    31  H   -0.000199   0.000045   0.000382   0.000005   0.000000  -0.000074
    32  H    0.000166  -0.000009  -0.002852   0.000447  -0.000003  -0.000060
    33  H    0.386466  -0.013426  -0.003755   0.000695  -0.000004   0.002021
    34  H    0.458392  -0.006447  -0.000264  -0.000113   0.000000   0.000640
    35  H    0.415221   0.012706   0.000851  -0.000408   0.000014  -0.001708
    36  H   -0.078971   0.265341   0.012991   0.001450  -0.000009  -0.003912
    37  H    0.000108   0.000001  -0.183783   0.497376  -0.001705  -0.024370
    38  H   -0.000385   0.000036  -0.004030   0.396889   0.011778   0.020220
    39  H    0.000016   0.000002   0.063891   0.355424  -0.012686  -0.000244
    40  H   -0.000197   0.000000   0.073058  -0.118515   0.252411   0.084420
    41  H    0.001974   0.000085  -0.003438   0.000309   0.012817   0.422865
    42  H   -0.001729   0.000006  -0.159490   0.002438  -0.010582   0.421124
    43  H    0.000034   0.000000   0.044047  -0.020415   0.030254  -0.004670
              19         20         21         22         23         24
     1  C    0.001393  -0.041661   0.011481  -0.010930  -0.012872  -0.004033
     2  C    0.004727  -0.023652  -0.054868  -0.039917   0.005433  -0.040590
     3  C    0.007936   0.503195   0.317985   0.000703   0.046868  -0.025972
     4  C    0.073861  -0.001467  -0.012253   0.483148  -0.150426   0.023314
     5  C    0.001462  -0.039848   0.036006   0.003345   0.438788   0.479165
     6  C    0.000154  -0.023546  -0.003860  -0.059421  -0.053734  -0.079528
     7  C   -0.000788   0.020112  -0.005765   0.014220   0.040611   0.017941
     8  C    0.000212  -0.017213   0.023462  -0.011030  -0.000999   0.002028
     9  C   -0.000136   0.009691  -0.009297   0.005387   0.000444   0.000118
    10  C    0.000659   0.007423   0.049633  -0.006969  -0.000117  -0.012006
    11  O    0.000000   0.000003   0.000020   0.000010  -0.000002   0.000007
    12  C    0.000108  -0.006737   0.000023  -0.000928  -0.001098   0.006410
    13  C    0.000485  -0.006929  -0.003392  -0.004670   0.000039   0.000266
    14  O    0.000005  -0.000892   0.001615   0.000036   0.000009  -0.000004
    15  C   -0.165094  -0.017259   0.008943  -0.024331   0.020127  -0.008596
    16  C   -0.037214  -0.008282  -0.012291   0.007201  -0.003473   0.008405
    17  O   -0.028445  -0.000418  -0.000287  -0.002694   0.022712  -0.001918
    18  C    0.214535   0.016332   0.003361  -0.005059   0.005782   0.001862
    19  O    8.095815  -0.000195   0.000235  -0.000987  -0.000147  -0.000007
    20  H   -0.000195   0.395012  -0.028390   0.003048   0.000229   0.001741
    21  H    0.000235  -0.028390   0.499951  -0.002713  -0.000241   0.000093
    22  H   -0.000987   0.003048  -0.002713   0.435799  -0.003043   0.003924
    23  H   -0.000147   0.000229  -0.000241  -0.003043   0.502215  -0.029396
    24  H   -0.000007   0.001741   0.000093   0.003924  -0.029396   0.454579
    25  H    0.000009   0.000199  -0.000047   0.003701  -0.004609   0.004730
    26  H   -0.000001   0.000017   0.000008   0.000231  -0.006529  -0.003215
    27  H    0.000000  -0.000106   0.000004  -0.000137  -0.000101  -0.000008
    28  H    0.000000   0.000030  -0.000036  -0.000001   0.000000   0.000001
    29  H    0.000000  -0.000011   0.000026  -0.000002   0.000000   0.000000
    30  H   -0.000001  -0.000834  -0.000055  -0.000045   0.000101  -0.001517
    31  H    0.000000   0.000105  -0.000008   0.000012   0.000001  -0.000076
    32  H    0.000000  -0.000051   0.000003   0.000009  -0.000122   0.000395
    33  H    0.000036   0.000020   0.001879   0.000327   0.000002   0.000002
    34  H   -0.000002   0.000003  -0.000293  -0.000017   0.000000   0.000000
    35  H   -0.000002   0.000036   0.000193   0.000464   0.000000   0.000001
    36  H   -0.000002  -0.000058   0.001608  -0.000016  -0.000002  -0.000003
    37  H    0.015515  -0.000088  -0.000358  -0.000236  -0.000074   0.000038
    38  H   -0.000972  -0.000104  -0.000205   0.000053   0.000022  -0.000078
    39  H   -0.001306   0.000407   0.000101  -0.000003   0.001028  -0.001873
    40  H    0.000426   0.000083   0.000091   0.000897   0.000836   0.000529
    41  H   -0.049443  -0.000201   0.003090  -0.000219   0.000003   0.000027
    42  H   -0.032169   0.000028  -0.000719   0.003154   0.000040   0.000020
    43  H    0.270715   0.000011  -0.000128   0.000134   0.000063  -0.000004
              25         26         27         28         29         30
     1  C    0.010341   0.032948  -0.127541   0.000691   0.028920  -0.095677
     2  C   -0.036274   0.016620   0.020836  -0.038439   0.013785  -0.004262
     3  C   -0.008996   0.006029   0.006450   0.014061   0.003738   0.012676
     4  C    0.027216   0.011199   0.006877   0.000402  -0.000354   0.026906
     5  C   -0.044766  -0.072735  -0.019777  -0.000258  -0.000255  -0.009641
     6  C    0.434428   0.454662  -0.040273  -0.001283   0.001352  -0.063728
     7  C   -0.028989  -0.091924   0.490392   0.018119   0.010011   0.117061
     8  C    0.016882  -0.008044  -0.011612  -0.059843  -0.091699  -0.008051
     9  C    0.004018   0.001219  -0.013004   0.457634   0.455378  -0.000760
    10  C   -0.014822   0.003189   0.023792  -0.024307  -0.091558  -0.006292
    11  O   -0.000013   0.000087   0.011615  -0.002670  -0.001464  -0.000164
    12  C   -0.000163  -0.004804  -0.013188   0.001112  -0.000231   0.405834
    13  C   -0.001359  -0.000487   0.002061  -0.014015   0.019285  -0.000360
    14  O    0.000020   0.000005   0.000016  -0.005621   0.002868   0.000021
    15  C   -0.007074   0.000934   0.000584  -0.000068   0.000138   0.008139
    16  C   -0.001827  -0.000484  -0.000083  -0.000005   0.000030   0.000820
    17  O   -0.000078  -0.000077  -0.000002   0.000000   0.000000   0.000023
    18  C    0.004695  -0.000104  -0.000065   0.000035  -0.000093  -0.000350
    19  O    0.000009  -0.000001   0.000000   0.000000   0.000000  -0.000001
    20  H    0.000199   0.000017  -0.000106   0.000030  -0.000011  -0.000834
    21  H   -0.000047   0.000008   0.000004  -0.000036   0.000026  -0.000055
    22  H    0.003701   0.000231  -0.000137  -0.000001  -0.000002  -0.000045
    23  H   -0.004609  -0.006529  -0.000101   0.000000   0.000000   0.000101
    24  H    0.004730  -0.003215  -0.000008   0.000001   0.000000  -0.001517
    25  H    0.474279  -0.026847  -0.006773   0.000004  -0.000008  -0.000106
    26  H   -0.026847   0.489349  -0.005066   0.000000  -0.000002   0.000204
    27  H   -0.006773  -0.005066   0.485106  -0.000025   0.000024   0.005281
    28  H    0.000004   0.000000  -0.000025   0.402536  -0.015701  -0.000009
    29  H   -0.000008  -0.000002   0.000024  -0.015701   0.422328   0.000003
    30  H   -0.000106   0.000204   0.005281  -0.000009   0.000003   0.475110
    31  H   -0.000280  -0.000200  -0.007412   0.000028  -0.000004  -0.028499
    32  H    0.000177   0.003246  -0.002711  -0.000004   0.000001  -0.027124
    33  H   -0.000012  -0.000001  -0.000002  -0.000224   0.000340   0.000000
    34  H    0.000003   0.000000  -0.000002   0.000389   0.001077   0.000000
    35  H   -0.000021  -0.000001  -0.000005   0.000077   0.000344  -0.000002
    36  H   -0.000001   0.000000  -0.000001  -0.000160   0.000087   0.000007
    37  H    0.000002  -0.000001   0.000000   0.000000   0.000000  -0.000004
    38  H    0.000004  -0.000001  -0.000001   0.000000   0.000000  -0.000014
    39  H   -0.000025   0.000008  -0.000001   0.000000   0.000000   0.000013
    40  H    0.000167   0.000089  -0.000001   0.000000   0.000000  -0.000008
    41  H   -0.000004  -0.000001   0.000000   0.000000   0.000000   0.000000
    42  H    0.000030   0.000002   0.000000   0.000000   0.000000   0.000000
    43  H   -0.000003   0.000000   0.000000   0.000000   0.000000   0.000000
              31         32         33         34         35         36
     1  C   -0.062567   0.078682  -0.013459   0.003890  -0.014093   0.023963
     2  C    0.011224   0.017478  -0.043217   0.105437  -0.067872   0.182044
     3  C    0.011197  -0.002067   0.020070  -0.009737  -0.013817  -0.041325
     4  C   -0.010527  -0.005539   0.002058   0.001899  -0.011737   0.023721
     5  C    0.001473   0.004795  -0.001491   0.000156   0.003230  -0.000214
     6  C    0.038392   0.016187   0.001788  -0.001242   0.004683  -0.000674
     7  C    0.010948  -0.177584  -0.004203   0.000309   0.003093   0.002773
     8  C   -0.038131  -0.000863  -0.009871   0.002469   0.029472  -0.002501
     9  C    0.003413   0.000233   0.014629  -0.029953  -0.019070   0.096517
    10  C    0.000676   0.004948   0.036152  -0.148614   0.036944  -0.173074
    11  O    0.001459   0.000325   0.000062   0.000019  -0.000049   0.000011
    12  C    0.414121   0.435801  -0.000069   0.000121   0.000125   0.000311
    13  C   -0.000199   0.000166   0.386466   0.458392   0.415221  -0.078971
    14  O    0.000045  -0.000009  -0.013426  -0.006447   0.012706   0.265341
    15  C    0.000382  -0.002852  -0.003755  -0.000264   0.000851   0.012991
    16  C    0.000005   0.000447   0.000695  -0.000113  -0.000408   0.001450
    17  O    0.000000  -0.000003  -0.000004   0.000000   0.000014  -0.000009
    18  C   -0.000074  -0.000060   0.002021   0.000640  -0.001708  -0.003912
    19  O    0.000000   0.000000   0.000036  -0.000002  -0.000002  -0.000002
    20  H    0.000105  -0.000051   0.000020   0.000003   0.000036  -0.000058
    21  H   -0.000008   0.000003   0.001879  -0.000293   0.000193   0.001608
    22  H    0.000012   0.000009   0.000327  -0.000017   0.000464  -0.000016
    23  H    0.000001  -0.000122   0.000002   0.000000   0.000000  -0.000002
    24  H   -0.000076   0.000395   0.000002   0.000000   0.000001  -0.000003
    25  H   -0.000280   0.000177  -0.000012   0.000003  -0.000021  -0.000001
    26  H   -0.000200   0.003246  -0.000001   0.000000  -0.000001   0.000000
    27  H   -0.007412  -0.002711  -0.000002  -0.000002  -0.000005  -0.000001
    28  H    0.000028  -0.000004  -0.000224   0.000389   0.000077  -0.000160
    29  H   -0.000004   0.000001   0.000340   0.001077   0.000344   0.000087
    30  H   -0.028499  -0.027124   0.000000   0.000000  -0.000002   0.000007
    31  H    0.487517  -0.021309   0.000000   0.000000   0.000000   0.000000
    32  H   -0.021309   0.489775   0.000000   0.000000   0.000000   0.000000
    33  H    0.000000   0.000000   0.465977  -0.026333  -0.022386  -0.000288
    34  H    0.000000   0.000000  -0.026333   0.458216  -0.022325   0.001820
    35  H    0.000000   0.000000  -0.022386  -0.022325   0.458905  -0.000400
    36  H    0.000000   0.000000  -0.000288   0.001820  -0.000400   0.396519
    37  H    0.000000   0.000000  -0.000001   0.000000   0.000000  -0.000002
    38  H    0.000001   0.000001   0.000001   0.000000   0.000000  -0.000039
    39  H    0.000000  -0.000004   0.000000   0.000000   0.000000  -0.000002
    40  H    0.000000   0.000000   0.000000   0.000000   0.000000   0.000000
    41  H    0.000000   0.000000  -0.000311  -0.000009  -0.000005  -0.000082
    42  H    0.000000   0.000000   0.000729  -0.000001   0.000040   0.000029
    43  H    0.000000   0.000000  -0.000002   0.000000   0.000000   0.000000
              37         38         39         40         41         42
     1  C    0.001738  -0.003570  -0.007739   0.000739  -0.000150   0.007093
     2  C   -0.000726   0.010903   0.005382   0.001500   0.008017  -0.000608
     3  C    0.003167   0.035638  -0.006210   0.009898   0.010793  -0.020500
     4  C    0.080430  -0.104655  -0.069350  -0.012205  -0.067517   0.126971
     5  C   -0.010641   0.012249   0.024325   0.022507   0.002278   0.009474
     6  C    0.001804  -0.006256   0.016055  -0.022073   0.001454  -0.003739
     7  C   -0.000437   0.001698   0.002168   0.002462  -0.000452  -0.002023
     8  C    0.000097  -0.000158  -0.000299   0.000119  -0.000431   0.000863
     9  C   -0.000031  -0.000191  -0.000017  -0.000004   0.000271   0.000296
    10  C   -0.000613   0.002848   0.001184   0.000916  -0.002401  -0.001920
    11  O    0.000000   0.000000   0.000000   0.000000   0.000000   0.000000
    12  C    0.000153  -0.001132   0.000461   0.000239   0.000114  -0.000028
    13  C    0.000108  -0.000385   0.000016  -0.000197   0.001974  -0.001729
    14  O    0.000001   0.000036   0.000002   0.000000   0.000085   0.000006
    15  C   -0.183783  -0.004030   0.063891   0.073058  -0.003438  -0.159490
    16  C    0.497376   0.396889   0.355424  -0.118515   0.000309   0.002438
    17  O   -0.001705   0.011778  -0.012686   0.252411   0.012817  -0.010582
    18  C   -0.024370   0.020220  -0.000244   0.084420   0.422865   0.421124
    19  O    0.015515  -0.000972  -0.001306   0.000426  -0.049443  -0.032169
    20  H   -0.000088  -0.000104   0.000407   0.000083  -0.000201   0.000028
    21  H   -0.000358  -0.000205   0.000101   0.000091   0.003090  -0.000719
    22  H   -0.000236   0.000053  -0.000003   0.000897  -0.000219   0.003154
    23  H   -0.000074   0.000022   0.001028   0.000836   0.000003   0.000040
    24  H    0.000038  -0.000078  -0.001873   0.000529   0.000027   0.000020
    25  H    0.000002   0.000004  -0.000025   0.000167  -0.000004   0.000030
    26  H   -0.000001  -0.000001   0.000008   0.000089  -0.000001   0.000002
    27  H    0.000000  -0.000001  -0.000001  -0.000001   0.000000   0.000000
    28  H    0.000000   0.000000   0.000000   0.000000   0.000000   0.000000
    29  H    0.000000   0.000000   0.000000   0.000000   0.000000   0.000000
    30  H   -0.000004  -0.000014   0.000013  -0.000008   0.000000   0.000000
    31  H    0.000000   0.000001   0.000000   0.000000   0.000000   0.000000
    32  H    0.000000   0.000001  -0.000004   0.000000   0.000000   0.000000
    33  H   -0.000001   0.000001   0.000000   0.000000  -0.000311   0.000729
    34  H    0.000000   0.000000   0.000000   0.000000  -0.000009  -0.000001
    35  H    0.000000   0.000000   0.000000   0.000000  -0.000005   0.000040
    36  H   -0.000002  -0.000039  -0.000002   0.000000  -0.000082   0.000029
    37  H    0.464665  -0.020347  -0.024371   0.000185   0.000503   0.000155
    38  H   -0.020347   0.459689  -0.019209   0.000102   0.001828  -0.000115
    39  H   -0.024371  -0.019209   0.462616  -0.000485   0.000038  -0.000307
    40  H    0.000185   0.000102  -0.000485   0.396657  -0.000183  -0.000126
    41  H    0.000503   0.001828   0.000038  -0.000183   0.479976  -0.036008
    42  H    0.000155  -0.000115  -0.000307  -0.000126  -0.036008   0.503260
    43  H   -0.001347   0.000066   0.000293  -0.002791   0.004278  -0.005848
              43
     1  C   -0.000489
     2  C   -0.001109
     3  C    0.004358
     4  C   -0.014631
     5  C    0.000117
     6  C    0.001359
     7  C    0.000093
     8  C   -0.000048
     9  C    0.000007
    10  C   -0.000032
    11  O    0.000000
    12  C    0.000008
    13  C    0.000034
    14  O    0.000000
    15  C    0.044047
    16  C   -0.020415
    17  O    0.030254
    18  C   -0.004670
    19  O    0.270715
    20  H    0.000011
    21  H   -0.000128
    22  H    0.000134
    23  H    0.000063
    24  H   -0.000004
    25  H   -0.000003
    26  H    0.000000
    27  H    0.000000
    28  H    0.000000
    29  H    0.000000
    30  H    0.000000
    31  H    0.000000
    32  H    0.000000
    33  H   -0.000002
    34  H    0.000000
    35  H    0.000000
    36  H    0.000000
    37  H   -0.001347
    38  H    0.000066
    39  H    0.000293
    40  H   -0.002791
    41  H    0.004278
    42  H   -0.005848
    43  H    0.398525
 Mulliken charges:
               1
     1  C    0.570405
     2  C   -0.391116
     3  C   -0.577266
     4  C   -0.021809
     5  C   -0.402262
     6  C   -0.943744
     7  C    0.132179
     8  C    0.184159
     9  C   -0.683014
    10  C    0.729161
    11  O   -0.423194
    12  C   -0.916348
    13  C   -0.744105
    14  O   -0.274066
    15  C    0.166920
    16  C   -0.615626
    17  O   -0.329130
    18  C   -0.349176
    19  O   -0.371376
    20  H    0.260214
    21  H    0.175394
    22  H    0.207566
    23  H    0.181634
    24  H    0.203230
    25  H    0.202191
    26  H    0.200477
    27  H    0.194861
    28  H    0.267552
    29  H    0.241648
    30  H    0.195305
    31  H    0.188287
    32  H    0.187632
    33  H    0.205800
    34  H    0.210510
    35  H    0.207501
    36  H    0.292545
    37  H    0.203197
    38  H    0.207437
    39  H    0.210718
    40  H    0.308259
    41  H    0.210133
    42  H    0.200161
    43  H    0.297155
 Sum of Mulliken charges =   0.00000
 Mulliken charges with hydrogens summed into heavy atoms:
               1
     1  C    0.570405
     2  C   -0.391116
     3  C   -0.141658
     4  C    0.185758
     5  C   -0.017398
     6  C   -0.541076
     7  C    0.327040
     8  C    0.184159
     9  C   -0.173813
    10  C    0.729161
    11  O   -0.423194
    12  C   -0.345124
    13  C   -0.120295
    14  O    0.018479
    15  C    0.166920
    16  C    0.005726
    17  O   -0.020870
    18  C    0.061117
    19  O   -0.074220
 Electronic spatial extent (au):  <R**2>=           5697.8378
 Charge=              0.0000 electrons
 Dipole moment (field-independent basis, Debye):
    X=              5.0703    Y=              0.3926    Z=              1.4135  Tot=              5.2783
 Quadrupole moment (field-independent basis, Debye-Ang):
   XX=           -158.1986   YY=           -109.4527   ZZ=           -119.3724
   XY=             20.1319   XZ=              2.1740   YZ=              5.7756
 Traceless Quadrupole moment (field-independent basis, Debye-Ang):
   XX=            -29.1907   YY=             19.5552   ZZ=              9.6355
   XY=             20.1319   XZ=              2.1740   YZ=              5.7756
 Octapole moment (field-independent basis, Debye-Ang**2):
  XXX=            102.8209  YYY=              1.2152  ZZZ=             -2.7947  XYY=              7.0268
  XXY=             38.2810  XXZ=             27.9767  XZZ=             13.4338  YZZ=             -4.1060
  YYZ=             -6.1519  XYZ=            -18.1864
 Hexadecapole moment (field-independent basis, Debye-Ang**3):
 XXXX=          -5634.2552 YYYY=          -2005.1420 ZZZZ=           -621.0169 XXXY=            540.3556
 XXXZ=           -166.0531 YYYX=             64.5709 YYYZ=            -14.1699 ZZZX=             10.1475
 ZZZY=              1.6287 XXYY=          -1223.3412 XXZZ=           -929.8077 YYZZ=           -461.6508
 XXYZ=             58.6812 YYXZ=             36.9365 ZZXY=            -16.8907
 N-N= 1.591492945721D+03 E-N=-5.251195703434D+03  KE= 8.827862993634D+02
 1\1\GINC-SNODE07\SP\RmPW1PW91\6-311+G(d,p)\C15H24O4\ROOT\25-Jan-2024\0
 \\# nmr=giao mpw1pw91/6-311+g(d,p) scrf(smd,solvent=methanol,read) gue
 ss=read geom=check\\NMR calculation\\0,1\C,0,-1.8687283375,0.548375345
 ,-0.1184406665\C,0,-1.0360982379,-0.4706513158,0.2047878859\C,0,0.3984
 504687,-0.3939601828,0.6515800798\C,0,1.3324896714,0.4783335518,-0.225
 4022719\C,0,1.011234375,1.9825824306,-0.1119589171\C,0,-0.2793011715,2
 .4337766344,-0.8154356685\C,0,-1.6226567261,2.0358609076,-0.171911838\
 C,0,-3.2130846784,0.0075052249,-0.3862081828\C,0,-3.2106908567,-1.4822
 56859,-0.1002724211\C,0,-1.7289596472,-1.8396530516,0.1046872644\O,0,-
 4.192245598,0.6552252394,-0.7582609199\C,0,-1.8364340093,2.6748315499,
 1.2163781433\C,0,-1.1646983154,-2.6767489533,-1.0490656424\O,0,-1.6081
 247827,-2.5645667681,1.343160771\C,0,2.8399252414,0.1874463222,0.06373
 40087\C,0,3.2831464936,0.552478744,1.4824297711\O,0,3.6365567948,0.925
 4269955,-0.901104495\C,0,3.2028689208,-1.2789885987,-0.2619847843\O,0,
 4.6160313055,-1.4686348838,-0.2687184674\H,0,0.4113355936,-0.005217067
 2,1.6800017421\H,0,0.7926683863,-1.4118123296,0.7175702932\H,0,1.18216
 23287,0.1850437719,-1.2744892038\H,0,1.8352355953,2.5419959538,-0.5694
 465732\H,0,0.9866944439,2.2784861703,0.9449906315\H,0,-0.2636082585,2.
 0673550693,-1.8515855647\H,0,-0.2654387914,3.5304814333,-0.8790448603\
 H,0,-2.4076598225,2.4429273411,-0.8236395789\H,0,-3.7671192745,-1.6613
 011983,0.8277694279\H,0,-3.7044810487,-2.0438115406,-0.8995411857\H,0,
 -1.13079224,2.2902107066,1.9609899259\H,0,-2.8498725109,2.4719868141,1
 .5820030504\H,0,-1.7103728215,3.7633299611,1.1606395921\H,0,-0.0921705
 523,-2.8637434845,-0.9177101782\H,0,-1.6788755244,-3.6437945934,-1.086
 5401531\H,0,-1.3067096062,-2.1693919943,-2.0092699007\H,0,-0.730788226
 2,-2.983555904,1.3650600571\H,0,4.3311217448,0.2717670705,1.6291130852
 \H,0,2.6836857976,0.0288064819,2.2343030267\H,0,3.1882232375,1.6291059
 502,1.6648995004\H,0,3.9116666099,1.7648702721,-0.4981715854\H,0,2.801
 6347615,-1.9688665685,0.4839216747\H,0,2.7762627616,-1.5430150763,-1.2
 426246713\H,0,4.9606165059,-0.7020395715,-0.7648922013\\Version=ES64L-
 G09RevD.01\State=1-A\HF=-887.018668\RMSD=8.255e-09\Dipole=1.9871843,0.
 1668076,0.5793733\Quadrupole=-22.0235795,14.7164159,7.3071636,14.54465
 92,1.4469739,4.5589075\PG=C01 [X(C15H24O4)]\\@


 A true friend is someone who is there for
 you when he'd rather be anywhere else.
                               -- Len Wein
 Job cpu time:       0 days  1 hours 23 minutes 13.8 seconds.
 File lengths (MBytes):  RWF=    324 Int=      0 D2E=      0 Chk=    483 Scr=      1
 Normal termination of Gaussian 09 at Thu Jan 25 21:01:28 2024.
