# Supplementary material for: New patchoulol- and guaiane-type sesquiterpenoids from Sanguisorba officinalis with anti-melanogenic activity
Source: Nat Prod Bioprospect. 2026 May 12;16(1):63. doi: 10.1007/s13659-026-00616-0 (PMC13161421; doi:10.1007/s13659-026-00616-0)
Supplement: Supplementary file 2 — Additional file 2. It includes the calculated NMR data of compound 11. [file 13659_2026_616_MOESM2_ESM.zip › New folder/11S-nmr-58.log]

 Entering Gaussian System, Link 0=/gpfs/home/zhengshan/software/Gaussian/g09/g09
 Input=DY-202A-7R_58-2.gjf
 Output=DY-202A-7R_58-2.log
 Initial command:
 /gpfs/home/zhengshan/software/Gaussian/g09/l1.exe "/gpfs/home/zhengshan/software/Gaussian/g09/scratch/zhengshan/%J/Gau-31893.inp" -scrdir="/gpfs/home/zhengshan/software/Gaussian/g09/scratch/zhengshan/%J/"
 Entering Link 1 = /gpfs/home/zhengshan/software/Gaussian/g09/l1.exe PID=     31894.
  
 Copyright (c) 1988,1990,1992,1993,1995,1998,2003,2009,2013,
            Gaussian, Inc.  All Rights Reserved.
  
 This is part of the Gaussian(R) 09 program.  It is based on
 the Gaussian(R) 03 system (copyright 2003, Gaussian, Inc.),
 the Gaussian(R) 98 system (copyright 1998, Gaussian, Inc.),
 the Gaussian(R) 94 system (copyright 1995, Gaussian, Inc.),
 the Gaussian 92(TM) system (copyright 1992, Gaussian, Inc.),
 the Gaussian 90(TM) system (copyright 1990, Gaussian, Inc.),
 the Gaussian 88(TM) system (copyright 1988, Gaussian, Inc.),
 the Gaussian 86(TM) system (copyright 1986, Carnegie Mellon
 University), and the Gaussian 82(TM) system (copyright 1983,
 Carnegie Mellon University). Gaussian is a federally registered
 trademark of Gaussian, Inc.
  
 This software contains proprietary and confidential information,
 including trade secrets, belonging to Gaussian, Inc.
  
 This software is provided under written license and may be
 used, copied, transmitted, or stored only in accord with that
 written license.
  
 The following legend is applicable only to US Government
 contracts under FAR:
  
                    RESTRICTED RIGHTS LEGEND
  
 Use, reproduction and disclosure by the US Government is
 subject to restrictions as set forth in subparagraphs (a)
 and (c) of the Commercial Computer Software - Restricted
 Rights clause in FAR 52.227-19.
  
 Gaussian, Inc.
 340 Quinnipiac St., Bldg. 40, Wallingford CT 06492
  
  
 ---------------------------------------------------------------
 Warning -- This program may not be used in any manner that
 competes with the business of Gaussian, Inc. or will provide
 assistance to any competitor of Gaussian, Inc.  The licensee
 of this program is prohibited from giving any competitor of
 Gaussian, Inc. access to this program.  By using this program,
 the user acknowledges that Gaussian, Inc. is engaged in the
 business of creating and licensing software in the field of
 computational chemistry and represents and warrants to the
 licensee that it is not a competitor of Gaussian, Inc. and that
 it will not use this program in any manner prohibited above.
 ---------------------------------------------------------------
  

 Cite this work as:
 Gaussian 09, Revision D.01,
 M. J. Frisch, G. W. Trucks, H. B. Schlegel, G. E. Scuseria, 
 M. A. Robb, J. R. Cheeseman, G. Scalmani, V. Barone, B. Mennucci, 
 G. A. Petersson, H. Nakatsuji, M. Caricato, X. Li, H. P. Hratchian, 
 A. F. Izmaylov, J. Bloino, G. Zheng, J. L. Sonnenberg, M. Hada, 
 M. Ehara, K. Toyota, R. Fukuda, J. Hasegawa, M. Ishida, T. Nakajima, 
 Y. Honda, O. Kitao, H. Nakai, T. Vreven, J. A. Montgomery, Jr., 
 J. E. Peralta, F. Ogliaro, M. Bearpark, J. J. Heyd, E. Brothers, 
 K. N. Kudin, V. N. Staroverov, T. Keith, R. Kobayashi, J. Normand, 
 K. Raghavachari, A. Rendell, J. C. Burant, S. S. Iyengar, J. Tomasi, 
 M. Cossi, N. Rega, J. M. Millam, M. Klene, J. E. Knox, J. B. Cross, 
 V. Bakken, C. Adamo, J. Jaramillo, R. Gomperts, R. E. Stratmann, 
 O. Yazyev, A. J. Austin, R. Cammi, C. Pomelli, J. W. Ochterski, 
 R. L. Martin, K. Morokuma, V. G. Zakrzewski, G. A. Voth, 
 P. Salvador, J. J. Dannenberg, S. Dapprich, A. D. Daniels, 
 O. Farkas, J. B. Foresman, J. V. Ortiz, J. Cioslowski, 
 and D. J. Fox, Gaussian, Inc., Wallingford CT, 2013.
 
 ******************************************
 Gaussian 09:  ES64L-G09RevD.01 24-Apr-2013
                25-Jan-2024 
 ******************************************
 %chk=DY-202A-7R_58.chk
 %mem=16GB
 %nprocshared=4
 Will use up to    4 processors via shared memory.
 ----------------------------------------------------------------------
 # nmr=giao mpw1pw91/6-311+g(d,p) scrf(smd,solvent=methanol,read) guess
 =read geom=check
 ----------------------------------------------------------------------
 1/29=2,38=1,40=2/1;
 2/12=2,40=1/2;
 3/5=4,6=6,7=111,11=2,14=-4,16=1,25=1,30=1,70=32203,72=3,74=-7,116=-2/1,2,8,3;
 4/5=1/1;
 5/5=2,38=6,53=3/2;
 8/6=1,10=90,11=11/1;
 10/13=100,45=16/2;
 6/7=2,8=2,9=2,10=2,28=1/1;
 99/9=1/99;
 ---------------
 NMR calculation
 ---------------
 Structure from the checkpoint file:  "DY-202A-7R_58.chk"
 Charge =  0 Multiplicity = 1
 Redundant internal coordinates found in file.
 C,0,1.7484163481,-0.5849387336,-0.0471378652
 C,0,0.931258879,0.4418121314,0.2867867605
 C,0,-0.5016124454,0.3434427059,0.7260375695
 C,0,-1.4342898596,-0.2216861791,-0.3788584737
 C,0,-0.9150533767,-1.5517507211,-0.9986122351
 C,0,-0.0356476072,-2.4317921355,-0.0894848617
 C,0,1.4660717938,-2.0682539342,-0.1006365736
 C,0,3.0630191793,-0.0451502283,-0.4326486756
 C,0,3.0748320398,1.4513825735,-0.1695722601
 C,0,1.6081118605,1.8090861467,0.1268542492
 O,0,4.0059106455,-0.6902738411,-0.893747943
 C,0,2.2233873767,-2.8184108041,1.0124426743
 C,0,0.9579711513,2.6298744606,-0.9932315806
 O,0,1.5633291704,2.5493295181,1.3620288348
 C,0,-2.9225618406,-0.3185774139,0.0906238775
 C,0,-3.1894704193,-1.4291920494,1.1062386722
 O,0,-3.7363425245,-0.6395318116,-1.0600739206
 C,0,-3.4363120233,1.0119416262,0.6599905597
 O,0,-3.2054507655,2.0439746471,-0.3069757957
 H,0,-0.5583915646,-0.2835423166,1.6235043482
 H,0,-0.8525435975,1.335437543,1.0225273415
 H,0,-1.4485354371,0.5229220688,-1.1835098315
 H,0,-0.3436759656,-1.3184139362,-1.9062833931
 H,0,-1.7808670356,-2.1261027869,-1.3432239281
 H,0,-0.1163235805,-3.4763398823,-0.4163818593
 H,0,-0.4102328762,-2.416272501,0.9412228898
 H,0,1.8820628663,-2.4141197081,-1.0594970719
 H,0,3.6938088306,1.6491280887,0.7139858983
 H,0,3.5097037506,1.9998020532,-1.010962304
 H,0,1.8816443421,-2.4990384098,2.0048173153
 H,0,3.3023630575,-2.6403001781,0.9517436832
 H,0,2.0545242751,-3.8991875213,0.9292060641
 H,0,-0.104977348,2.8053723607,-0.7860233213
 H,0,1.4579805315,3.6016901254,-1.07499685
 H,0,1.0378776885,2.1150666328,-1.9567974236
 H,0,0.676032839,2.9394807366,1.4458708538
 H,0,-4.2519625177,-1.4420455557,1.3752648296
 H,0,-2.609285292,-1.2837853986,2.0225957864
 H,0,-2.9387042566,-2.4095701798,0.6903900374
 H,0,-3.7144431563,0.1467830165,-1.6347216571
 H,0,-4.5119076359,0.9065515764,0.8530557041
 H,0,-2.9453324367,1.2499011235,1.6127737897
 H,0,-3.7255830633,2.8194970913,-0.0402839144
 Recover connectivity data from disk.
                          Input orientation:                          
 ---------------------------------------------------------------------
 Center     Atomic      Atomic             Coordinates (Angstroms)
 Number     Number       Type             X           Y           Z
 ---------------------------------------------------------------------
      1          6           0        1.748416   -0.584939   -0.047138
      2          6           0        0.931259    0.441812    0.286787
      3          6           0       -0.501612    0.343443    0.726038
      4          6           0       -1.434290   -0.221686   -0.378858
      5          6           0       -0.915053   -1.551751   -0.998612
      6          6           0       -0.035648   -2.431792   -0.089485
      7          6           0        1.466072   -2.068254   -0.100637
      8          6           0        3.063019   -0.045150   -0.432649
      9          6           0        3.074832    1.451383   -0.169572
     10          6           0        1.608112    1.809086    0.126854
     11          8           0        4.005911   -0.690274   -0.893748
     12          6           0        2.223387   -2.818411    1.012443
     13          6           0        0.957971    2.629874   -0.993232
     14          8           0        1.563329    2.549330    1.362029
     15          6           0       -2.922562   -0.318577    0.090624
     16          6           0       -3.189470   -1.429192    1.106239
     17          8           0       -3.736343   -0.639532   -1.060074
     18          6           0       -3.436312    1.011942    0.659991
     19          8           0       -3.205451    2.043975   -0.306976
     20          1           0       -0.558392   -0.283542    1.623504
     21          1           0       -0.852544    1.335438    1.022527
     22          1           0       -1.448535    0.522922   -1.183510
     23          1           0       -0.343676   -1.318414   -1.906283
     24          1           0       -1.780867   -2.126103   -1.343224
     25          1           0       -0.116324   -3.476340   -0.416382
     26          1           0       -0.410233   -2.416273    0.941223
     27          1           0        1.882063   -2.414120   -1.059497
     28          1           0        3.693809    1.649128    0.713986
     29          1           0        3.509704    1.999802   -1.010962
     30          1           0        1.881644   -2.499038    2.004817
     31          1           0        3.302363   -2.640300    0.951744
     32          1           0        2.054524   -3.899188    0.929206
     33          1           0       -0.104977    2.805372   -0.786023
     34          1           0        1.457981    3.601690   -1.074997
     35          1           0        1.037878    2.115067   -1.956797
     36          1           0        0.676033    2.939481    1.445871
     37          1           0       -4.251963   -1.442046    1.375265
     38          1           0       -2.609285   -1.283785    2.022596
     39          1           0       -2.938704   -2.409570    0.690390
     40          1           0       -3.714443    0.146783   -1.634722
     41          1           0       -4.511908    0.906552    0.853056
     42          1           0       -2.945332    1.249901    1.612774
     43          1           0       -3.725583    2.819497   -0.040284
 ---------------------------------------------------------------------
                    Distance matrix (angstroms):
                    1          2          3          4          5
     1  C    0.000000
     2  C    1.354057   0.000000
     3  C    2.553884   1.501911   0.000000
     4  C    3.220498   2.545414   1.552435   0.000000
     5  C    2.988996   3.005896   2.595594   1.556526   0.000000
     6  C    2.568179   3.055174   2.929868   2.631446   1.540889
     7  C    1.510895   2.595487   3.220474   3.449539   2.596708
     8  C    1.472471   2.301982   3.768310   4.501094   4.291296
     9  C    2.433305   2.412965   3.849754   4.814057   5.062144
    10  C    2.404436   1.533997   2.637815   3.692694   4.350662
    11  O    2.413322   3.482638   4.900004   5.484566   4.996902
    12  C    2.517281   3.581232   4.183894   4.696520   3.936824
    13  C    3.443098   2.535109   3.211548   3.772501   4.581947
    14  O    3.441460   2.448936   3.087783   4.437898   5.341710
    15  C    4.680594   3.933015   2.589019   1.563571   2.595620
    16  C    5.140600   4.599192   3.242124   2.596968   3.101353
    17  O    5.577777   4.976931   3.823599   2.436821   2.965737
    18  C    5.470966   4.420408   3.010600   2.570824   3.959827
    19  O    5.614223   4.475695   3.357032   2.876699   4.318972
    20  H    2.864131   2.128852   1.096258   2.186431   2.934460
    21  H    3.405440   2.126460   1.093212   2.174154   3.524879
    22  H    3.569201   2.798530   2.138983   1.096407   2.150130
    23  H    2.893313   3.087622   3.117022   2.173770   1.097627
    24  H    4.063357   4.075138   3.466553   2.162619   1.094656
    25  H    3.460317   4.116284   4.005535   3.511583   2.163563
    26  H    2.998401   3.224366   2.769600   2.758173   2.182934
    27  H    2.094907   3.297401   4.058841   4.033389   2.927669
    28  H    3.058581   3.044962   4.393918   5.567015   5.866876
    29  H    3.272915   3.280223   4.674543   5.456889   5.673813
    30  H    2.809279   3.536024   3.923632   4.675860   4.211824
    31  H    2.763517   3.945088   4.839824   5.482342   4.772361
    32  H    3.468601   4.529758   4.957320   5.235157   4.247980
    33  H    3.933857   2.794839   2.916290   3.331057   4.436884
    34  H    4.320730   3.480908   4.207126   4.844383   5.674071
    35  H    3.382557   2.800860   3.564588   3.749922   4.263521
    36  H    3.974999   2.765315   2.940140   4.216168   5.355204
    37  H    6.225946   5.621342   4.204116   3.536312   4.096619
    38  H    4.874602   4.304204   2.961624   2.876743   3.474180
    39  H    5.083535   4.823888   3.676924   2.862410   2.771957
    40  H    5.735736   5.036048   3.991759   2.629080   3.335601
    41  H    6.498196   5.492240   4.051628   3.501752   4.733845
    42  H    5.305961   4.176028   2.753132   2.900934   4.334815
    43  H    6.446309   5.238944   4.136675   3.822755   5.284437
                    6          7          8          9         10
     6  C    0.000000
     7  C    1.545136   0.000000
     8  C    3.926265   2.598735   0.000000
     9  C    4.975997   3.870491   1.519526   0.000000
    10  C    4.553438   3.886604   2.422394   1.538535   0.000000
    11  O    4.473692   2.996437   1.232007   2.445001   3.610799
    12  C    2.543021   1.541171   3.237938   4.511458   4.751480
    13  C    5.236841   4.809085   3.449817   2.558976   1.533287
    14  O    5.429106   4.844680   3.493031   2.415767   1.440702
    15  C    3.582232   4.728430   6.014629   6.258530   5.005524
    16  C    3.518744   4.851703   6.586150   7.011911   5.870471
    17  O    4.224853   5.479679   6.854070   7.180321   5.997309
    18  C    4.897503   5.839480   6.674774   6.578471   5.134772
    19  O    5.488847   6.227048   6.608627   6.309675   4.838777
    20  H    2.796886   3.202547   4.171236   4.407426   3.363449
    21  H    4.011971   4.268793   4.399454   4.105950   2.661090
    22  H    3.453039   4.047437   4.608755   4.727680   3.565721
    23  H    2.152963   2.664171   3.924076   4.730131   4.210033
    24  H    2.170507   3.477065   5.350023   6.144402   5.397409
    25  H    1.097474   2.141583   4.677772   5.875954   5.586100
    26  H    1.096774   2.174191   4.424164   5.323373   4.752954
    27  H    2.149151   1.100947   2.720223   4.142073   4.395219
    28  H    5.586441   4.409688   2.140852   1.096773   2.172658
    29  H    5.749579   4.642651   2.171590   1.094447   2.224197
    30  H    2.840182   2.188884   3.654922   4.664493   4.707601
    31  H    3.502849   2.192420   2.951039   4.248645   4.831974
    32  H    2.749509   2.181552   4.210144   5.556702   5.781647
    33  H    5.283736   5.166254   4.276278   3.510625   2.181881
    34  H    6.293256   5.753061   4.035865   2.838631   2.163427
    35  H    5.031226   4.596613   3.330280   2.789952   2.181833
    36  H    5.631552   5.300307   4.258469   3.252435   1.971387
    37  H    4.571914   5.938547   7.663473   8.027476   6.816807
    38  H    3.521706   4.661764   6.303767   6.678019   5.562925
    39  H    3.006067   4.488237   6.547701   7.197855   6.228015
    40  H    4.750826   5.839310   6.885914   7.067029   5.847734
    41  H    5.663023   6.745016   7.741982   7.674714   6.228690
    42  H    4.991875   5.779828   6.477747   6.281698   4.822292
    43  H    6.418262   7.130711   7.378704   6.937874   5.431129
                   11         12         13         14         15
    11  O    0.000000
    12  C    3.367480   0.000000
    13  C    4.508128   5.942038   0.000000
    14  O    4.642172   5.419458   2.433146   0.000000
    15  C    7.007915   5.794800   4.992659   5.473991   0.000000
    16  C    7.504629   5.589075   6.171310   6.203480   1.528456
    17  O    7.744206   6.675419   5.721020   6.642435   1.445461
    18  C    7.790913   6.843100   4.965941   5.277578   1.535708
    19  O    7.734607   7.406480   4.260083   5.077620   2.412419
    20  H    5.228274   3.812774   4.199364   3.548976   2.817845
    21  H    5.601803   5.168743   3.002801   2.724929   2.808769
    22  H    5.595247   5.428603   3.204174   4.433669   2.122332
    23  H    4.509844   4.166385   4.256399   5.410912   3.411446
    24  H    5.979166   4.697075   5.499368   6.353086   2.574206
    25  H    4.998285   2.819336   6.226774   6.503281   4.254820
    26  H    5.084143   2.665097   5.574737   5.359965   3.381662
    27  H    2.740410   2.138431   5.128373   5.531836   5.366423
    28  H    2.855699   4.712761   3.370647   2.401930   6.930859
    29  H    2.737968   5.381817   2.628430   3.117923   6.925490
    30  H    4.023160   1.097085   6.012256   5.099071   5.612392
    31  H    2.775504   1.095261   6.087187   5.488609   6.699374
    32  H    4.174709   1.097051   6.893972   6.481665   6.188326
    33  H    5.397272   6.346865   1.097084   2.731837   4.297250
    34  H    4.994572   6.794185   1.095956   2.656625   5.993023
    35  H    4.220098   5.878862   1.095386   3.388110   5.079334
    36  H    5.453166   5.977916   2.474786   0.972904   5.039992
    37  H    8.596863   6.629946   7.023796   7.053288   2.163282
    38  H    7.253836   5.170127   6.094035   5.704369   2.182266
    39  H    7.327561   5.188262   6.588980   6.731277   2.175369
    40  H    7.800870   7.145466   5.329982   6.527452   1.954598
    41  H    8.840498   7.698373   6.024798   6.313975   2.146687
    42  H    7.639811   6.605091   4.891970   4.698874   2.185768
    43  H    8.533633   8.263443   4.783278   5.478327   3.241835
                   16         17         18         19         20
    16  C    0.000000
    17  O    2.369714   0.000000
    18  C    2.493833   2.403332   0.000000
    19  O    3.749709   2.837289   1.432973   0.000000
    20  H    2.915931   4.174649   3.299858   4.018832   0.000000
    21  H    3.620968   4.068664   2.629057   2.793882   1.751798
    22  H    3.476284   2.569163   2.754794   2.483680   3.053206
    23  H    4.145613   3.561901   4.645505   4.696083   3.684625
    24  H    2.910277   2.472641   4.074394   4.526897   3.700129
    25  H    3.994173   4.643959   5.685558   6.326812   3.814514
    26  H    2.953933   4.269075   4.581364   5.409718   2.244103
    27  H    5.601870   5.891998   6.555886   6.806151   4.206385
    28  H    7.550460   7.974484   7.158739   6.985560   4.758534
    29  H    7.817895   7.711918   7.212149   6.752100   5.357562
    30  H    5.260059   6.664315   6.512772   7.201520   3.317770
    31  H    6.605646   7.589062   7.670315   8.116554   4.572854
    32  H    5.799284   6.936622   7.371631   8.032226   4.514673
    33  H    5.570125   5.012911   4.050326   3.228335   3.943704
    34  H    7.187932   6.705906   5.802679   4.976337   5.142246
    35  H    6.309868   5.584362   5.299324   4.553329   4.595646
    36  H    5.843181   6.209521   4.609164   4.352048   3.455899
    37  H    1.096098   2.615486   2.683087   4.009670   3.878946
    38  H    1.094289   3.344873   2.794822   4.105643   2.316447
    39  H    1.094054   2.614075   3.457641   4.571647   3.325144
    40  H    3.205021   0.974161   2.468109   2.370932   4.556520
    41  H    2.696042   2.579136   1.097856   2.084762   4.200024
    42  H    2.737466   3.367457   1.097944   2.093717   2.837085
    43  H    4.433203   3.606240   1.959928   0.971132   4.735836
                   21         22         23         24         25
    21  H    0.000000
    22  H    2.425281   0.000000
    23  H    3.984947   2.265752   0.000000
    24  H    4.294278   2.674563   1.742101   0.000000
    25  H    5.075991   4.284550   2.632136   2.335141   0.000000
    26  H    3.778568   3.772456   3.052542   2.679838   1.747345
    27  H    5.086460   4.442351   2.621361   3.685174   2.352755
    28  H    4.567595   5.595760   5.654503   6.961074   6.485774
    29  H    4.858566   5.176397   5.163399   6.717412   6.594674
    30  H    4.810809   5.512511   4.652164   4.976188   3.287735
    31  H    5.751065   6.093958   4.817603   5.600938   3.775996
    32  H    5.988410   6.024122   4.522362   4.797707   2.588820
    33  H    2.447533   2.678194   4.279903   5.238180   6.292589
    34  H    3.856686   4.235378   5.305132   6.585567   7.280846
    35  H    3.613570   3.052073   3.701355   5.129260   5.913450
    36  H    2.255819   4.155381   5.514201   6.282957   6.727449
    37  H    4.403962   4.274065   5.104757   3.736901   4.944882
    38  H    3.308566   3.858840   4.535447   3.567144   4.119559
    39  H    4.299705   3.785712   3.829818   2.357229   3.213841
    40  H    4.082198   2.340814   3.685461   2.998282   5.249556
    41  H    3.688307   3.698516   5.471616   4.634568   6.335801
    42  H    2.176114   3.253936   5.074310   4.635872   5.870104
    43  H    3.403874   3.430185   5.660526   5.471611   7.266758
                   26         27         28         29         30
    26  H    0.000000
    27  H    3.042615   0.000000
    28  H    5.781200   4.789326   0.000000
    29  H    6.219216   4.704708   1.769834   0.000000
    30  H    2.528000   3.065491   4.707172   5.655534   0.000000
    31  H    3.719364   2.472549   4.313810   5.042396   1.774080
    32  H    2.876493   2.487993   5.789420   6.378078   1.774048
    33  H    5.508370   5.591620   4.244727   3.710183   6.314446
    34  H    6.615983   6.030759   3.465817   2.603788   6.847163
    35  H    5.570330   4.693754   3.795280   2.649116   6.139731
    36  H    5.488054   6.032613   3.362683   3.866357   5.598519
    37  H    3.987029   6.670777   8.551487   8.819516   6.255774
    38  H    2.699579   5.563197   7.074139   7.578024   4.652484
    39  H    2.540891   5.128540   7.775848   7.994944   4.997148
    40  H    4.911471   6.181423   7.915533   7.484053   7.180725
    41  H    5.279457   7.454366   8.240421   8.307587   7.334992
    42  H    4.507609   6.623430   6.711587   7.008126   6.124373
    43  H    6.274407   7.737909   7.548911   7.345985   7.994389
                   31         32         33         34         35
    31  H    0.000000
    32  H    1.772684   0.000000
    33  H    6.654709   7.249592   0.000000
    34  H    6.817028   7.786903   1.777770   0.000000
    35  H    6.016728   6.747877   1.775768   1.778794   0.000000
    36  H    6.186738   6.995324   2.368399   2.721165   3.519764
    37  H    7.660484   6.782941   6.317374   8.002906   7.192920
    38  H    6.159094   5.457742   5.557078   7.071464   6.378837
    39  H    6.250797   5.216160   6.115998   7.653932   6.579753
    40  H    7.980802   7.498306   4.562524   6.245290   5.153875
    41  H    8.582116   8.137503   5.070812   6.827937   6.336868
    42  H    7.389474   7.209643   4.030054   5.669584   5.418147
    43  H    8.954637   8.915732   3.696635   5.343387   5.182645
                   36         37         38         39         40
    36  H    0.000000
    37  H    6.594535   0.000000
    38  H    5.381626   1.772702   0.000000
    39  H    6.499955   1.769125   1.775016   0.000000
    40  H    6.046941   3.445769   4.079690   3.541590   0.000000
    41  H    5.603477   2.419955   3.128158   3.673975   2.720705
    42  H    3.999603   3.001711   2.588523   3.773932   3.514915
    43  H    4.647287   4.521239   4.726364   5.338184   3.112195
                   41         42         43
    41  H    0.000000
    42  H    1.774604   0.000000
    43  H    2.252936   2.409361   0.000000
 Stoichiometry    C15H24O4
 Framework group  C1[X(C15H24O4)]
 Deg. of freedom   123
 Full point group                 C1      NOp   1
 Largest Abelian subgroup         C1      NOp   1
 Largest concise Abelian subgroup C1      NOp   1
                         Standard orientation:                         
 ---------------------------------------------------------------------
 Center     Atomic      Atomic             Coordinates (Angstroms)
 Number     Number       Type             X           Y           Z
 ---------------------------------------------------------------------
      1          6           0        1.795625   -0.561969   -0.035368
      2          6           0        0.962947    0.451651    0.300327
      3          6           0       -0.475978    0.332805    0.713979
      4          6           0       -1.384565   -0.224294   -0.414810
      5          6           0       -0.842015   -1.539669   -1.045841
      6          6           0        0.030818   -2.425022   -0.135537
      7          6           0        1.528856   -2.046937   -0.116033
      8          6           0        3.111057   -0.003734   -0.390593
      9          6           0        3.103736    1.488643   -0.104734
     10          6           0        1.628839    1.827655    0.172466
     11          8           0        4.067791   -0.632635   -0.845548
     12          6           0        2.274954   -2.806721    0.998092
     13          6           0        0.989315    2.659195   -0.945799
     14          8           0        1.556258    2.548451    1.417780
     15          6           0       -2.879397   -0.342657    0.028161
     16          6           0       -3.152157   -1.471193    1.022236
     17          8           0       -3.670758   -0.653777   -1.140731
     18          6           0       -3.415629    0.973996    0.608917
     19          8           0       -3.178942    2.022873   -0.338316
     20          1           0       -0.541458   -0.308353    1.600776
     21          1           0       -0.841552    1.316729    1.019531
     22          1           0       -1.392797    0.532366   -1.208224
     23          1           0       -0.257979   -1.286992   -1.940180
     24          1           0       -1.696280   -2.116977   -1.413559
     25          1           0       -0.034111   -3.465173   -0.479513
     26          1           0       -0.360960   -2.428873    0.888869
     27          1           0        1.964098   -2.374079   -1.072917
     28          1           0        3.705979    1.678789    0.791958
     29          1           0        3.547082    2.054025   -0.930326
     30          1           0        1.913651   -2.505867    1.989324
     31          1           0        3.352979   -2.617339    0.958175
     32          1           0        2.118167   -3.887671    0.895690
     33          1           0       -0.078606    2.821277   -0.753790
     34          1           0        1.481001    3.636910   -1.004460
     35          1           0        1.090281    2.159981   -1.915574
     36          1           0        0.663886    2.928727    1.492646
     37          1           0       -4.218790   -1.498373    1.273205
     38          1           0       -2.588726   -1.334252    1.950278
     39          1           0       -2.884862   -2.442639    0.595855
     40          1           0       -3.647081    0.141411   -1.702964
     41          1           0       -4.493190    0.855331    0.782324
     42          1           0       -2.942905    1.202060    1.573282
     43          1           0       -3.711055    2.789189   -0.068665
 ---------------------------------------------------------------------
 Rotational constants (GHZ):      0.5505872      0.2794934      0.2118680
 Standard basis: 6-311+G(d,p) (5D, 7F)
 There are   581 symmetry adapted cartesian basis functions of A   symmetry.
 There are   562 symmetry adapted basis functions of A   symmetry.
   562 basis functions,   876 primitive gaussians,   581 cartesian basis functions
    73 alpha electrons       73 beta electrons
       nuclear repulsion energy      1609.8084526164 Hartrees.
 NAtoms=   43 NActive=   43 NUniq=   43 SFac= 1.00D+00 NAtFMM=   60 NAOKFM=F Big=F
 Integral buffers will be    131072 words long.
 Raffenetti 2 integral format.
 Two-electron integral symmetry is turned on.
 Using the following non-standard input for PCM:
 --- end of non-standard input.
 ------------------------------------------------------------------------------
 Polarizable Continuum Model (PCM)
 =================================
 Model                : PCM (using non-symmetric T matrix).
 Atomic radii         : SMD-Coulomb.
 Polarization charges : Total charges.
 Charge compensation  : None.
 Solution method      : On-the-fly selection.
 Cavity type          : VdW (van der Waals Surface) (Alpha=1.000).
 Cavity algorithm     : GePol (No added spheres)
                        Default sphere list used, NSphG=   43.
                        Lebedev-Laikov grids with approx.  5.0 points / Ang**2.
                        Smoothing algorithm: Karplus/York (Gamma=1.0000).
                        Polarization charges: spherical gaussians, with
                                              point-specific exponents (IZeta= 3).
                        Self-potential: point-specific (ISelfS= 7).
                        Self-field    : sphere-specific E.n sum rule (ISelfD= 2).
 Solvent              : Methanol, Eps=  32.613000 Eps(inf)=   1.765709
 ------------------------------------------------------------------------------
 ------------------------------------------------------------------------------
 Atomic radii for non-electrostatic terms: SMD-CDS.
 ------------------------------------------------------------------------------
 Nuclear repulsion after PCM non-electrostatic terms =     1609.8098371701 Hartrees.
 One-electron integrals computed using PRISM.
 NBasis=   562 RedAO= T EigKep=  1.45D-06  NBF=   562
 NBsUse=   560 1.00D-06 EigRej=  7.90D-07 NBFU=   560
 Initial guess from the checkpoint file:  "DY-202A-7R_58.chk"
 B after Tr=     0.000000    0.000000    0.000000
         Rot=    1.000000    0.000000    0.000000    0.000000 Ang=   0.00 deg.
 Requested convergence on RMS density matrix=1.00D-08 within 128 cycles.
 Requested convergence on MAX density matrix=1.00D-06.
 Requested convergence on             energy=1.00D-06.
 No special actions if energy rises.
 Inv3:  Mode=1 IEnd=    21531123.
 Iteration    1 A*A^-1 deviation from unit magnitude is 7.11D-15 for   2676.
 Iteration    1 A*A^-1 deviation from orthogonality  is 3.41D-15 for   2257    101.
 Iteration    1 A^-1*A deviation from unit magnitude is 7.11D-15 for   2676.
 Iteration    1 A^-1*A deviation from orthogonality  is 2.83D-08 for   2246   2240.
 Iteration    2 A*A^-1 deviation from unit magnitude is 3.55D-15 for    989.
 Iteration    2 A*A^-1 deviation from orthogonality  is 4.49D-15 for   2665   1029.
 Iteration    2 A^-1*A deviation from unit magnitude is 9.99D-16 for    208.
 Iteration    2 A^-1*A deviation from orthogonality  is 9.40D-16 for   2661   1048.
 Error on total polarization charges =  0.07020
 SCF Done:  E(RmPW1PW91) =  -887.016262673     A.U. after   13 cycles
            NFock= 13  Conv=0.25D-08     -V/T= 2.0048
 SMD-CDS (non-electrostatic) energy       (kcal/mol) =       0.87
 (included in total energy above)
 DoSCS=F DFT=T ScalE2(SS,OS)=  1.000000  1.000000
 Range of M.O.s used for correlation:     1   560
 NBasis=   562 NAE=    73 NBE=    73 NFC=     0 NFV=     0
 NROrb=    560 NOA=    73 NOB=    73 NVA=   487 NVB=   487

 **** Warning!!: The largest alpha MO coefficient is  0.95694946D+02

 NEqPCM:  Using equilibrium solvation (IEInf=0, Eps=  32.6130, EpsInf=   1.7657)
          Differentiating once with respect to magnetic field using GIAOs.
          Electric field/nuclear overlap derivatives assumed to be zero.
 FoFJK:  IHMeth= 1 ICntrl=    6127 DoSepK=F KAlg= 0 I1Cent=   0 FoldK=F
 IRaf=         1 NMat=   1 IRICut=       1 DoRegI=T DoRafI=F ISym2E= 0.
          There are     3 degrees of freedom in the 1st order CPHF.  IDoFFX=0 NUNeed=     3.
      3 vectors produced by pass  0 Test12= 1.19D-12 3.33D-08 XBig12= 2.64D+02 1.92D+00.
 AX will form     3 AO Fock derivatives at one time.
      3 vectors produced by pass  1 Test12= 1.19D-12 3.33D-08 XBig12= 6.24D-01 2.42D-01.
      3 vectors produced by pass  2 Test12= 1.19D-12 3.33D-08 XBig12= 4.51D-03 3.89D-02.
      3 vectors produced by pass  3 Test12= 1.19D-12 3.33D-08 XBig12= 3.06D-05 1.85D-03.
      3 vectors produced by pass  4 Test12= 1.19D-12 3.33D-08 XBig12= 1.89D-07 1.30D-04.
      3 vectors produced by pass  5 Test12= 1.19D-12 3.33D-08 XBig12= 7.88D-10 5.45D-06.
      3 vectors produced by pass  6 Test12= 1.19D-12 3.33D-08 XBig12= 2.88D-12 2.58D-07.
 InvSVY:  IOpt=1 It=  1 EMax= 7.11D-15
 Solved reduced A of dimension    21 with     3 vectors.
 Calculating GIAO nuclear magnetic shielding tensors.
 SCF GIAO Magnetic shielding tensor (ppm):
      1  C    Isotropic =    38.0352   Anisotropy =   139.6151
   XX=    -8.7864   YX=   -33.6625   ZX=    42.8816
   XY=   -32.7915   YY=     4.3693   ZY=    -3.9941
   XZ=    37.3670   YZ=     0.3814   ZZ=   118.5226
   Eigenvalues:   -41.9954    24.9890   131.1119
      2  C    Isotropic =    -3.8632   Anisotropy =   197.7959
   XX=   -59.3797   YX=   -40.2083   ZX=    51.8939
   XY=   -39.0730   YY=   -58.5025   ZY=     5.8640
   XZ=    73.4696   YZ=    -2.3049   ZZ=   106.2927
   Eigenvalues:  -109.3351   -30.2553   128.0007
      3  C    Isotropic =   160.2883   Anisotropy =    22.7981
   XX=   171.8253   YX=     1.0179   ZX=     2.8831
   XY=     2.3423   YY=   143.3080   ZY=     4.4766
   XZ=     7.9350   YZ=     5.4512   ZZ=   165.7316
   Eigenvalues:   142.2485   163.1294   175.4870
      4  C    Isotropic =   143.3587   Anisotropy =    33.1957
   XX=   162.6431   YX=     3.3741   ZX=    10.1099
   XY=    -0.0608   YY=   131.5656   ZY=     8.0596
   XZ=     6.2949   YZ=    10.4751   ZZ=   135.8675
   Eigenvalues:   123.8005   140.7866   165.4892
      5  C    Isotropic =   162.3105   Anisotropy =    21.0920
   XX=   162.5000   YX=   -12.6604   ZX=     2.8558
   XY=   -10.7389   YY=   165.1148   ZY=    -2.3209
   XZ=     4.4037   YZ=    -1.0178   ZZ=   159.3168
   Eigenvalues:   151.6767   158.8830   176.3719
      6  C    Isotropic =   156.9386   Anisotropy =    28.2068
   XX=   173.9174   YX=    -6.9572   ZX=    10.3516
   XY=     0.3304   YY=   149.2831   ZY=    -6.9789
   XZ=     0.0380   YZ=    -7.2058   ZZ=   147.6154
   Eigenvalues:   141.2147   153.8580   175.7432
      7  C    Isotropic =   151.5131   Anisotropy =    18.5321
   XX=   156.6445   YX=    -1.0464   ZX=     8.0984
   XY=     4.0660   YY=   148.9556   ZY=    -2.1833
   XZ=    11.7479   YZ=   -10.6656   ZZ=   148.9392
   Eigenvalues:   138.4589   152.2126   163.8678
      8  C    Isotropic =   -31.6597   Anisotropy =   159.1728
   XX=   -69.5645   YX=   -12.4394   ZX=    51.2149
   XY=   -21.0111   YY=   -80.0932   ZY=   -23.4226
   XZ=    40.8791   YZ=   -21.4289   ZZ=    54.6784
   Eigenvalues:   -93.4396   -75.9951    74.4554
      9  C    Isotropic =   133.7387   Anisotropy =    31.0546
   XX=   139.5016   YX=   -14.3129   ZX=     3.1197
   XY=    -9.9578   YY=   144.2321   ZY=     0.7410
   XZ=    -4.7344   YZ=     5.1628   ZZ=   117.4825
   Eigenvalues:   117.1451   129.6293   154.4418
     10  C    Isotropic =   105.4781   Anisotropy =    38.5913
   XX=    95.7267   YX=     6.5643   ZX=    -0.9350
   XY=     6.7210   YY=   103.5509   ZY=    16.7626
   XZ=    -6.6265   YZ=    22.6219   ZZ=   117.1566
   Eigenvalues:    84.4064   100.8222   131.2056
     11  O    Isotropic =  -165.1570   Anisotropy =   799.1850
   XX=  -442.3157   YX=   108.5426   ZX=   310.1503
   XY=    66.2997   YY=  -296.3644   ZY=  -150.3793
   XZ=   258.7158   YZ=  -164.4912   ZZ=   243.2092
   Eigenvalues:  -607.1346  -255.9693   367.6330
     12  C    Isotropic =   167.2614   Anisotropy =    34.7979
   XX=   166.1299   YX=    -7.9038   ZX=    11.2430
   XY=   -10.2718   YY=   165.5448   ZY=   -10.1223
   XZ=    14.7896   YZ=   -14.1008   ZZ=   170.1095
   Eigenvalues:   154.5487   156.7756   190.4600
     13  C    Isotropic =   161.2144   Anisotropy =    38.9719
   XX=   149.8858   YX=    -9.9267   ZX=    12.6844
   XY=   -12.2807   YY=   157.9527   ZY=   -13.9922
   XZ=     7.8158   YZ=    -9.7341   ZZ=   175.8049
   Eigenvalues:   141.9987   154.4490   187.1957
     14  O    Isotropic =   253.1309   Anisotropy =    64.4514
   XX=   258.7913   YX=   -26.2858   ZX=    -1.4558
   XY=   -19.8911   YY=   208.1157   ZY=     6.0868
   XZ=     8.2446   YZ=    29.3225   ZZ=   292.4856
   Eigenvalues:   195.9121   267.3822   296.0985
     15  C    Isotropic =   106.7986   Anisotropy =    41.7950
   XX=   112.9484   YX=     7.2404   ZX=    17.6072
   XY=     4.1970   YY=    91.9351   ZY=     5.3021
   XZ=    19.1721   YZ=     9.2899   ZZ=   115.5125
   Eigenvalues:    89.8373    95.8966   134.6620
     16  C    Isotropic =   170.6632   Anisotropy =    30.3495
   XX=   162.4909   YX=     5.3885   ZX=    -2.4958
   XY=     0.1701   YY=   176.7771   ZY=   -14.8597
   XZ=     0.1953   YZ=   -16.6025   ZZ=   172.7217
   Eigenvalues:   158.6267   162.4668   190.8962
     17  O    Isotropic =   260.6339   Anisotropy =    74.8147
   XX=   285.4619   YX=    13.3044   ZX=    31.7535
   XY=    -3.8074   YY=   220.2779   ZY=   -24.9977
   XZ=    23.5503   YZ=   -22.4447   ZZ=   276.1620
   Eigenvalues:   208.7290   262.6624   310.5104
     18  C    Isotropic =   115.7722   Anisotropy =    51.9100
   XX=    97.4146   YX=     0.9839   ZX=    -4.2909
   XY=     7.3645   YY=   142.4392   ZY=   -16.5512
   XZ=   -10.2228   YZ=   -18.0290   ZZ=   107.4627
   Eigenvalues:    93.0460   103.8917   150.3788
     19  O    Isotropic =   317.4511   Anisotropy =    89.4813
   XX=   310.9423   YX=   -30.0911   ZX=   -19.3550
   XY=   -33.7896   YY=   354.7832   ZY=     5.8107
   XZ=   -17.5179   YZ=    24.9312   ZZ=   286.6279
   Eigenvalues:   276.6492   298.5988   377.1053
     20  H    Isotropic =    28.9596   Anisotropy =     4.2878
   XX=    28.5481   YX=     0.2901   ZX=     0.3575
   XY=     0.0141   YY=    27.5921   ZY=    -0.9828
   XZ=    -0.6465   YZ=    -3.2593   ZZ=    30.7386
   Eigenvalues:    26.5221    28.5387    31.8181
     21  H    Isotropic =    29.3868   Anisotropy =     6.6646
   XX=    31.8404   YX=     0.6259   ZX=    -0.0128
   XY=     2.1871   YY=    31.5577   ZY=     2.9414
   XZ=    -0.0882   YZ=     3.9372   ZZ=    24.7622
   Eigenvalues:    23.2840    31.0464    33.8298
     22  H    Isotropic =    29.4307   Anisotropy =     4.3272
   XX=    29.6040   YX=    -0.9617   ZX=    -0.7983
   XY=    -0.6430   YY=    31.2538   ZY=    -2.0358
   XZ=     0.6427   YZ=    -2.0210   ZZ=    27.4342
   Eigenvalues:    26.5076    29.4690    32.3155
     23  H    Isotropic =    30.3571   Anisotropy =     7.0839
   XX=    29.0022   YX=    -1.3701   ZX=    -2.4117
   XY=    -1.2876   YY=    27.8316   ZY=    -0.4850
   XZ=    -2.0278   YZ=     0.4497   ZZ=    34.2376
   Eigenvalues:    26.7301    29.2615    35.0797
     24  H    Isotropic =    29.6553   Anisotropy =     7.1408
   XX=    32.5052   YX=    -0.4230   ZX=     2.7144
   XY=    -0.1159   YY=    29.3651   ZY=     3.0598
   XZ=     3.5169   YZ=     4.5199   ZZ=    27.0955
   Eigenvalues:    23.4638    31.0862    34.4158
     25  H    Isotropic =    30.0084   Anisotropy =     9.0331
   XX=    29.6389   YX=     0.1328   ZX=     1.4465
   XY=    -0.0053   YY=    35.7120   ZY=     1.8898
   XZ=     2.2141   YZ=     1.7850   ZZ=    24.6744
   Eigenvalues:    23.8209    30.1739    36.0305
     26  H    Isotropic =    29.9739   Anisotropy =     4.6607
   XX=    31.8375   YX=    -2.2527   ZX=    -1.9302
   XY=    -2.0244   YY=    28.7405   ZY=    -2.8105
   XZ=    -1.7441   YZ=    -1.8608   ZZ=    29.3438
   Eigenvalues:    25.4440    31.3967    33.0811
     27  H    Isotropic =    29.1694   Anisotropy =     7.1221
   XX=    30.1840   YX=    -0.2185   ZX=    -2.9570
   XY=    -1.8360   YY=    27.0398   ZY=     1.5516
   XZ=    -2.8420   YZ=     2.8891   ZZ=    30.2845
   Eigenvalues:    25.8529    27.7378    33.9175
     28  H    Isotropic =    29.0537   Anisotropy =     6.9082
   XX=    32.4156   YX=     0.3994   ZX=     2.3363
   XY=     0.1186   YY=    26.8518   ZY=     0.8793
   XZ=     2.6995   YZ=     2.3187   ZZ=    27.8937
   Eigenvalues:    25.4079    28.0940    33.6592
     29  H    Isotropic =    29.0754   Anisotropy =     5.9205
   XX=    31.2025   YX=    -0.3380   ZX=    -2.2693
   XY=     0.6820   YY=    28.3625   ZY=    -2.3965
   XZ=    -2.9934   YZ=    -2.4833   ZZ=    27.6613
   Eigenvalues:    24.9251    29.2788    33.0224
     30  H    Isotropic =    30.9642   Anisotropy =     6.9140
   XX=    28.9249   YX=    -1.9156   ZX=     1.0026
   XY=    -1.4282   YY=    28.5140   ZY=    -0.6834
   XZ=    -0.5802   YZ=    -0.9427   ZZ=    35.4539
   Eigenvalues:    27.0084    30.3107    35.5736
     31  H    Isotropic =    30.4735   Anisotropy =     9.5696
   XX=    36.3102   YX=    -0.8713   ZX=     0.8427
   XY=    -1.1979   YY=    28.0894   ZY=    -1.8443
   XZ=     2.4895   YZ=    -3.1340   ZZ=    27.0210
   Eigenvalues:    24.9703    29.5970    36.8533
     32  H    Isotropic =    30.7351   Anisotropy =    10.3432
   XX=    28.4620   YX=    -2.4699   ZX=     1.4576
   XY=    -1.5847   YY=    36.8004   ZY=    -1.0423
   XZ=     0.9413   YZ=    -2.4381   ZZ=    26.9429
   Eigenvalues:    26.2461    28.3286    37.6306
     33  H    Isotropic =    29.9695   Anisotropy =     6.7919
   XX=    34.4628   YX=     0.0698   ZX=    -0.4913
   XY=    -0.7106   YY=    29.3918   ZY=    -1.7579
   XZ=     0.8391   YZ=    -3.0849   ZZ=    26.0539
   Eigenvalues:    24.7820    30.6290    34.4974
     34  H    Isotropic =    30.0548   Anisotropy =     9.3831
   XX=    28.4292   YX=     1.6016   ZX=    -0.2013
   XY=     2.5954   YY=    34.4708   ZY=    -2.6143
   XZ=    -0.4641   YZ=    -4.0106   ZZ=    27.2645
   Eigenvalues:    25.8766    27.9776    36.3103
     35  H    Isotropic =    30.5865   Anisotropy =     7.8934
   XX=    27.6852   YX=     0.4228   ZX=     0.3911
   XY=     0.4663   YY=    28.2405   ZY=    -0.0730
   XZ=     0.0030   YZ=    -0.5042   ZZ=    35.8339
   Eigenvalues:    27.4271    28.4837    35.8488
     36  H    Isotropic =    29.2754   Anisotropy =    14.8110
   XX=    35.4010   YX=    -4.5841   ZX=    -1.9182
   XY=    -5.1129   YY=    27.4146   ZY=     5.3179
   XZ=    -3.0002   YZ=     4.8649   ZZ=    25.0105
   Eigenvalues:    20.8825    27.7943    39.1494
     37  H    Isotropic =    30.9506   Anisotropy =    10.4473
   XX=    35.4356   YX=     1.7510   ZX=    -3.6561
   XY=     2.2003   YY=    29.1210   ZY=    -1.7306
   XZ=    -4.1200   YZ=    -2.1635   ZZ=    28.2952
   Eigenvalues:    26.1697    28.7667    37.9155
     38  H    Isotropic =    30.6251   Anisotropy =     7.3124
   XX=    29.9851   YX=     0.9685   ZX=     1.1008
   XY=     0.3575   YY=    27.3227   ZY=    -2.4783
   XZ=     1.5933   YZ=    -2.2665   ZZ=    34.5677
   Eigenvalues:    26.3200    30.0554    35.5001
     39  H    Isotropic =    30.4818   Anisotropy =     7.0461
   XX=    29.8262   YX=     0.1612   ZX=    -2.3194
   XY=    -0.3817   YY=    35.1751   ZY=     0.5837
   XZ=    -1.9955   YZ=    -0.9115   ZZ=    26.4442
   Eigenvalues:    25.3901    30.8762    35.1792
     40  H    Isotropic =    29.1010   Anisotropy =    15.7324
   XX=    22.7936   YX=    -0.8783   ZX=     4.0966
   XY=    -0.1466   YY=    31.8793   ZY=    -5.9469
   XZ=     4.8929   YZ=    -7.0891   ZZ=    32.6301
   Eigenvalues:    20.6280    27.0857    39.5892
     41  H    Isotropic =    28.1631   Anisotropy =     6.4816
   XX=    30.1739   YX=    -1.2435   ZX=    -3.2680
   XY=     0.6455   YY=    28.6064   ZY=    -1.7400
   XZ=    -4.2824   YZ=    -2.2875   ZZ=    25.7088
   Eigenvalues:    22.9162    29.0888    32.4841
     42  H    Isotropic =    27.7061   Anisotropy =     2.8988
   XX=    26.2074   YX=     0.1114   ZX=    -0.5367
   XY=    -0.8476   YY=    27.7515   ZY=     0.2690
   XZ=    -0.4474   YZ=     1.3634   ZZ=    29.1594
   Eigenvalues:    26.0896    27.3901    29.6387
     43  H    Isotropic =    29.9205   Anisotropy =    22.9106
   XX=    27.6350   YX=    -9.7334   ZX=    -3.4176
   XY=   -10.1171   YY=    39.0624   ZY=     1.9185
   XZ=    -3.3751   YZ=     0.9361   ZZ=    23.0643
   Eigenvalues:    20.0430    24.5244    45.1943
 End of Minotr F.D. properties file   721 does not exist.
 End of Minotr F.D. properties file   722 does not exist.
 End of Minotr F.D. properties file   788 does not exist.

 **********************************************************************

            Population analysis using the SCF density.

 **********************************************************************

 Orbital symmetries:
       Occupied  (A) (A) (A) (A) (A) (A) (A) (A) (A) (A) (A) (A)
                 (A) (A) (A) (A) (A) (A) (A) (A) (A) (A) (A) (A)
                 (A) (A) (A) (A) (A) (A) (A) (A) (A) (A) (A) (A)
                 (A) (A) (A) (A) (A) (A) (A) (A) (A) (A) (A) (A)
                 (A) (A) (A) (A) (A) (A) (A) (A) (A) (A) (A) (A)
                 (A) (A) (A) (A) (A) (A) (A) (A) (A) (A) (A) (A)
                 (A)
       Virtual   (A) (A) (A) (A) (A) (A) (A) (A) (A) (A) (A) (A)
                 (A) (A) (A) (A) (A) (A) (A) (A) (A) (A) (A) (A)
                 (A) (A) (A) (A) (A) (A) (A) (A) (A) (A) (A) (A)
                 (A) (A) (A) (A) (A) (A) (A) (A) (A) (A) (A) (A)
                 (A) (A) (A) (A) (A) (A) (A) (A) (A) (A) (A) (A)
                 (A) (A) (A) (A) (A) (A) (A) (A) (A) (A) (A) (A)
                 (A) (A) (A) (A) (A) (A) (A) (A) (A) (A) (A) (A)
                 (A) (A) (A) (A) (A) (A) (A) (A) (A) (A) (A) (A)
                 (A) (A) (A) (A) (A) (A) (A) (A) (A) (A) (A) (A)
                 (A) (A) (A) (A) (A) (A) (A) (A) (A) (A) (A) (A)
                 (A) (A) (A) (A) (A) (A) (A) (A) (A) (A) (A) (A)
                 (A) (A) (A) (A) (A) (A) (A) (A) (A) (A) (A) (A)
                 (A) (A) (A) (A) (A) (A) (A) (A) (A) (A) (A) (A)
                 (A) (A) (A) (A) (A) (A) (A) (A) (A) (A) (A) (A)
                 (A) (A) (A) (A) (A) (A) (A) (A) (A) (A) (A) (A)
                 (A) (A) (A) (A) (A) (A) (A) (A) (A) (A) (A) (A)
                 (A) (A) (A) (A) (A) (A) (A) (A) (A) (A) (A) (A)
                 (A) (A) (A) (A) (A) (A) (A) (A) (A) (A) (A) (A)
                 (A) (A) (A) (A) (A) (A) (A) (A) (A) (A) (A) (A)
                 (A) (A) (A) (A) (A) (A) (A) (A) (A) (A) (A) (A)
                 (A) (A) (A) (A) (A) (A) (A) (A) (A) (A) (A) (A)
                 (A) (A) (A) (A) (A) (A) (A) (A) (A) (A) (A) (A)
                 (A) (A) (A) (A) (A) (A) (A) (A) (A) (A) (A) (A)
                 (A) (A) (A) (A) (A) (A) (A) (A) (A) (A) (A) (A)
                 (A) (A) (A) (A) (A) (A) (A) (A) (A) (A) (A) (A)
                 (A) (A) (A) (A) (A) (A) (A) (A) (A) (A) (A) (A)
                 (A) (A) (A) (A) (A) (A) (A) (A) (A) (A) (A) (A)
                 (A) (A) (A) (A) (A) (A) (A) (A) (A) (A) (A) (A)
                 (A) (A) (A) (A) (A) (A) (A) (A) (A) (A) (A) (A)
                 (A) (A) (A) (A) (A) (A) (A) (A) (A) (A) (A) (A)
                 (A) (A) (A) (A) (A) (A) (A) (A) (A) (A) (A) (A)
                 (A) (A) (A) (A) (A) (A) (A) (A) (A) (A) (A) (A)
                 (A) (A) (A) (A) (A) (A) (A) (A) (A) (A) (A) (A)
                 (A) (A) (A) (A) (A) (A) (A) (A) (A) (A) (A) (A)
                 (A) (A) (A) (A) (A) (A) (A) (A) (A) (A) (A) (A)
                 (A) (A) (A) (A) (A) (A) (A) (A) (A) (A) (A) (A)
                 (A) (A) (A) (A) (A) (A) (A) (A) (A) (A) (A) (A)
                 (A) (A) (A) (A) (A) (A) (A) (A) (A) (A) (A) (A)
                 (A) (A) (A) (A) (A) (A) (A) (A) (A) (A) (A) (A)
                 (A) (A) (A) (A) (A) (A) (A) (A) (A) (A) (A) (A)
                 (A) (A) (A) (A) (A) (A) (A)
 The electronic state is 1-A.
 Alpha  occ. eigenvalues --  -19.22657 -19.22522 -19.21792 -19.21068 -10.32695
 Alpha  occ. eigenvalues --  -10.30788 -10.29511 -10.27508 -10.26470 -10.24386
 Alpha  occ. eigenvalues --  -10.24147 -10.24044 -10.23652 -10.23508 -10.22328
 Alpha  occ. eigenvalues --  -10.22188 -10.22090 -10.21708 -10.21544  -1.07245
 Alpha  occ. eigenvalues --   -1.06581  -1.06076  -1.04223  -0.89087  -0.83927
 Alpha  occ. eigenvalues --   -0.81864  -0.77878  -0.76706  -0.74654  -0.71431
 Alpha  occ. eigenvalues --   -0.69878  -0.68558  -0.65221  -0.62435  -0.59989
 Alpha  occ. eigenvalues --   -0.57934  -0.56620  -0.54921  -0.53209  -0.51098
 Alpha  occ. eigenvalues --   -0.50131  -0.49479  -0.49068  -0.47324  -0.46949
 Alpha  occ. eigenvalues --   -0.46167  -0.45166  -0.44925  -0.43577  -0.42470
 Alpha  occ. eigenvalues --   -0.42009  -0.41483  -0.40490  -0.39996  -0.39907
 Alpha  occ. eigenvalues --   -0.39066  -0.38669  -0.38473  -0.38178  -0.37625
 Alpha  occ. eigenvalues --   -0.37035  -0.35857  -0.35329  -0.35103  -0.34354
 Alpha  occ. eigenvalues --   -0.33292  -0.32627  -0.31752  -0.30253  -0.29828
 Alpha  occ. eigenvalues --   -0.28851  -0.27132  -0.26540
 Alpha virt. eigenvalues --   -0.05229   0.00398   0.01569   0.02015   0.02267
 Alpha virt. eigenvalues --    0.02935   0.03646   0.04010   0.04411   0.04746
 Alpha virt. eigenvalues --    0.04972   0.05850   0.06028   0.06140   0.06685
 Alpha virt. eigenvalues --    0.07027   0.07421   0.07786   0.08688   0.08834
 Alpha virt. eigenvalues --    0.09294   0.09522   0.09737   0.10306   0.10521
 Alpha virt. eigenvalues --    0.11002   0.11378   0.12002   0.12248   0.12666
 Alpha virt. eigenvalues --    0.13327   0.13650   0.14023   0.14311   0.14507
 Alpha virt. eigenvalues --    0.14923   0.15375   0.15563   0.15878   0.16712
 Alpha virt. eigenvalues --    0.17043   0.17301   0.17612   0.17812   0.18019
 Alpha virt. eigenvalues --    0.18356   0.18560   0.18907   0.19361   0.19536
 Alpha virt. eigenvalues --    0.19755   0.19988   0.20581   0.20846   0.20895
 Alpha virt. eigenvalues --    0.21147   0.21471   0.21760   0.22110   0.22196
 Alpha virt. eigenvalues --    0.22901   0.23181   0.23573   0.23733   0.23797
 Alpha virt. eigenvalues --    0.24325   0.24473   0.24872   0.25008   0.25528
 Alpha virt. eigenvalues --    0.26092   0.26103   0.26354   0.26668   0.27033
 Alpha virt. eigenvalues --    0.27223   0.27695   0.27895   0.28129   0.28519
 Alpha virt. eigenvalues --    0.28838   0.29447   0.29598   0.30237   0.30667
 Alpha virt. eigenvalues --    0.31134   0.31542   0.31660   0.32030   0.32300
 Alpha virt. eigenvalues --    0.32322   0.32663   0.33434   0.33538   0.34138
 Alpha virt. eigenvalues --    0.34413   0.34634   0.35140   0.35609   0.36379
 Alpha virt. eigenvalues --    0.36970   0.37110   0.37472   0.37754   0.38455
 Alpha virt. eigenvalues --    0.38739   0.38923   0.39507   0.40543   0.41488
 Alpha virt. eigenvalues --    0.42041   0.42730   0.42901   0.44102   0.44340
 Alpha virt. eigenvalues --    0.44951   0.45762   0.46810   0.47174   0.48299
 Alpha virt. eigenvalues --    0.48825   0.49412   0.50485   0.50901   0.51541
 Alpha virt. eigenvalues --    0.52319   0.53289   0.53734   0.54226   0.55988
 Alpha virt. eigenvalues --    0.56304   0.56927   0.57273   0.57776   0.58761
 Alpha virt. eigenvalues --    0.59655   0.60464   0.60639   0.61643   0.61966
 Alpha virt. eigenvalues --    0.62263   0.63681   0.63969   0.64802   0.65934
 Alpha virt. eigenvalues --    0.66527   0.66844   0.67795   0.67927   0.68362
 Alpha virt. eigenvalues --    0.68906   0.69598   0.69750   0.70149   0.70708
 Alpha virt. eigenvalues --    0.71275   0.71347   0.71935   0.72232   0.72718
 Alpha virt. eigenvalues --    0.73501   0.73924   0.74234   0.74911   0.75349
 Alpha virt. eigenvalues --    0.75747   0.76010   0.76892   0.77411   0.77839
 Alpha virt. eigenvalues --    0.78717   0.79284   0.79643   0.80008   0.80596
 Alpha virt. eigenvalues --    0.81028   0.81915   0.82287   0.82681   0.83546
 Alpha virt. eigenvalues --    0.84244   0.86318   0.87666   0.88526   0.91064
 Alpha virt. eigenvalues --    0.91631   0.92600   0.93114   0.94359   0.96103
 Alpha virt. eigenvalues --    0.97102   0.97712   0.99666   1.01458   1.01830
 Alpha virt. eigenvalues --    1.03838   1.05601   1.08353   1.08402   1.08674
 Alpha virt. eigenvalues --    1.09784   1.11391   1.13394   1.14748   1.15560
 Alpha virt. eigenvalues --    1.17191   1.17469   1.18136   1.19873   1.20567
 Alpha virt. eigenvalues --    1.21341   1.21738   1.22274   1.23246   1.23701
 Alpha virt. eigenvalues --    1.25606   1.26595   1.27031   1.28532   1.28959
 Alpha virt. eigenvalues --    1.30113   1.31160   1.32361   1.33615   1.34324
 Alpha virt. eigenvalues --    1.35814   1.37705   1.38586   1.41283   1.41694
 Alpha virt. eigenvalues --    1.42707   1.43625   1.43833   1.45159   1.46202
 Alpha virt. eigenvalues --    1.48058   1.48473   1.48882   1.49939   1.50702
 Alpha virt. eigenvalues --    1.51250   1.51929   1.52385   1.52823   1.54388
 Alpha virt. eigenvalues --    1.55418   1.55849   1.56668   1.57960   1.58609
 Alpha virt. eigenvalues --    1.58876   1.59764   1.61095   1.61474   1.61732
 Alpha virt. eigenvalues --    1.62077   1.62900   1.63246   1.63972   1.64495
 Alpha virt. eigenvalues --    1.65039   1.66075   1.66315   1.67565   1.68105
 Alpha virt. eigenvalues --    1.69253   1.70109   1.70218   1.70822   1.72271
 Alpha virt. eigenvalues --    1.72289   1.73332   1.73608   1.74328   1.74920
 Alpha virt. eigenvalues --    1.76107   1.76571   1.77499   1.78516   1.79722
 Alpha virt. eigenvalues --    1.80878   1.81105   1.82038   1.82624   1.83681
 Alpha virt. eigenvalues --    1.84002   1.85909   1.86320   1.87429   1.88001
 Alpha virt. eigenvalues --    1.89251   1.89759   1.90777   1.91482   1.92905
 Alpha virt. eigenvalues --    1.93407   1.94381   1.96547   1.97207   1.98168
 Alpha virt. eigenvalues --    1.98471   1.99634   2.01419   2.02393   2.02818
 Alpha virt. eigenvalues --    2.05430   2.07212   2.07611   2.08082   2.09549
 Alpha virt. eigenvalues --    2.10622   2.11754   2.12624   2.13284   2.14419
 Alpha virt. eigenvalues --    2.15659   2.16790   2.17433   2.17693   2.18208
 Alpha virt. eigenvalues --    2.20149   2.21313   2.22258   2.23849   2.25090
 Alpha virt. eigenvalues --    2.26514   2.27663   2.28272   2.30355   2.31769
 Alpha virt. eigenvalues --    2.32536   2.35259   2.36152   2.36973   2.37755
 Alpha virt. eigenvalues --    2.40748   2.42552   2.44270   2.45431   2.47193
 Alpha virt. eigenvalues --    2.48834   2.49075   2.50867   2.52485   2.52854
 Alpha virt. eigenvalues --    2.53205   2.54238   2.55096   2.55863   2.57649
 Alpha virt. eigenvalues --    2.58206   2.59621   2.59758   2.61099   2.62250
 Alpha virt. eigenvalues --    2.62547   2.64132   2.64511   2.65704   2.66621
 Alpha virt. eigenvalues --    2.67015   2.67603   2.68140   2.69606   2.70445
 Alpha virt. eigenvalues --    2.70749   2.72032   2.73274   2.74274   2.75296
 Alpha virt. eigenvalues --    2.76801   2.77334   2.78868   2.80111   2.81929
 Alpha virt. eigenvalues --    2.82203   2.83931   2.85042   2.86663   2.88073
 Alpha virt. eigenvalues --    2.89374   2.90162   2.91689   2.92871   2.93806
 Alpha virt. eigenvalues --    2.94788   2.95280   2.95917   2.97605   2.99616
 Alpha virt. eigenvalues --    3.00384   3.02029   3.02925   3.03583   3.05974
 Alpha virt. eigenvalues --    3.08455   3.09026   3.10799   3.12724   3.13751
 Alpha virt. eigenvalues --    3.15016   3.15643   3.18487   3.18765   3.19186
 Alpha virt. eigenvalues --    3.19649   3.22224   3.23388   3.24341   3.25758
 Alpha virt. eigenvalues --    3.27460   3.29060   3.31039   3.32241   3.34294
 Alpha virt. eigenvalues --    3.36110   3.37787   3.40221   3.40700   3.45925
 Alpha virt. eigenvalues --    3.51207   3.53956   3.61118   3.61963   3.64423
 Alpha virt. eigenvalues --    3.72535   3.77434   3.79958   3.80902   3.83340
 Alpha virt. eigenvalues --    3.84135   3.85024   3.85296   3.85470   3.86875
 Alpha virt. eigenvalues --    3.87483   3.91310   3.91629   3.92340   3.93060
 Alpha virt. eigenvalues --    3.96149   4.05219   4.07699   4.09336   4.13504
 Alpha virt. eigenvalues --    4.15496   4.16975   4.18402   4.28685   4.30828
 Alpha virt. eigenvalues --    4.34513   4.36028   4.38198   4.38758   4.51377
 Alpha virt. eigenvalues --    4.57183   5.11763   5.12198   5.18338   5.20790
 Alpha virt. eigenvalues --    5.27048   5.46861   5.47843   5.48174   5.66682
 Alpha virt. eigenvalues --    5.69536   5.70748   5.78066  23.73471  23.85066
 Alpha virt. eigenvalues --   23.87131  23.93359  23.94852  23.96493  23.97832
 Alpha virt. eigenvalues --   23.99814  24.03093  24.06378  24.07310  24.08098
 Alpha virt. eigenvalues --   24.09851  24.11441  24.28238  50.04664  50.06004
 Alpha virt. eigenvalues --   50.08618  50.13664
          Condensed to atoms (all electrons):
               1          2          3          4          5          6
     1  C   14.349229   3.362151  -2.777444   0.828078  -1.052245   0.744056
     2  C    3.362151  13.537234  -2.812079  -1.058723  -0.534281   0.188369
     3  C   -2.777444  -2.812079  11.544356  -1.795185   0.249040  -0.797848
     4  C    0.828078  -1.058723  -1.795185  13.465200  -2.277000  -0.465124
     5  C   -1.052245  -0.534281   0.249040  -2.277000   9.818066  -0.905725
     6  C    0.744056   0.188369  -0.797848  -0.465124  -0.905725  10.360215
     7  C   -5.215225  -1.417464   2.009886   0.296840   0.622471  -3.958557
     8  C   -3.004257  -2.084984  -1.503592   0.259877  -0.000263  -0.225739
     9  C    2.026414   2.803805  -0.650120   0.199005  -0.057401  -0.104015
    10  C   -3.077943  -5.950076   2.635049  -0.420392   0.336166   0.497985
    11  O   -0.001236   0.063812   0.016879  -0.010658   0.004021   0.026120
    12  C   -0.238798  -0.042852  -0.010376   0.012306  -0.103289   0.081232
    13  C    0.001706   0.048456  -0.078898  -0.337565  -0.036881  -0.005371
    14  O    0.034998  -0.089406  -0.085971  -0.000147  -0.006253   0.002656
    15  C   -0.348064  -0.297040  -0.070602  -3.512945  -0.136403   0.523720
    16  C   -0.026213  -0.134743  -0.184755  -0.040747   0.326859  -0.122965
    17  O    0.009776   0.047657   0.059542  -0.173680  -0.073859   0.020430
    18  C    0.075479   0.277848   0.212019   0.632430  -0.310704   0.046382
    19  O    0.001309  -0.001505  -0.040672   0.144334   0.049017  -0.009691
    20  H   -0.042129  -0.055520   0.466665   0.020857  -0.023037  -0.057597
    21  H    0.036589  -0.016701   0.333197   0.018264   0.011933   0.013413
    22  H    0.002094  -0.005305   0.022928   0.534671  -0.121607  -0.037180
    23  H   -0.008764  -0.002779  -0.006350  -0.055629   0.483803  -0.069443
    24  H    0.014638   0.021247   0.011690  -0.109405   0.466878  -0.078534
    25  H    0.006178   0.011239   0.021372   0.010548  -0.083656   0.450514
    26  H   -0.033818  -0.040142  -0.028022   0.012323  -0.013672   0.475408
    27  H   -0.186807  -0.011138   0.000982  -0.012511   0.015813   0.008174
    28  H   -0.012109  -0.015339   0.006539  -0.001608  -0.000718   0.000002
    29  H    0.013416  -0.023248   0.012142  -0.001133   0.001757   0.000377
    30  H   -0.074737  -0.007187   0.003445   0.000499  -0.006857  -0.044874
    31  H   -0.106444  -0.001427   0.005355  -0.005756   0.007008   0.011137
    32  H    0.112400   0.011175   0.000808   0.002028   0.005197  -0.002528
    33  H   -0.008440  -0.018638   0.035246  -0.022569  -0.000352  -0.000765
    34  H    0.004903   0.080807  -0.014547   0.004720  -0.000170  -0.000109
    35  H   -0.004687  -0.059549   0.000989  -0.004842   0.009679   0.002625
    36  H    0.018752   0.118393  -0.065461   0.035693  -0.002425   0.000406
    37  H   -0.000081  -0.000706   0.007452   0.074144  -0.001581  -0.004755
    38  H    0.003981   0.004992   0.010242  -0.031951  -0.003564   0.007613
    39  H   -0.004807   0.002316  -0.013687  -0.085195   0.043359  -0.003963
    40  H   -0.000298   0.000172   0.008089  -0.038187   0.007939  -0.011444
    41  H   -0.000373  -0.003142   0.006798   0.066838  -0.002522  -0.001007
    42  H   -0.000576   0.006948   0.024268  -0.132217   0.011629   0.003187
    43  H    0.000111   0.009184   0.015131  -0.038260  -0.010464  -0.000017
               7          8          9         10         11         12
     1  C   -5.215225  -3.004257   2.026414  -3.077943  -0.001236  -0.238798
     2  C   -1.417464  -2.084984   2.803805  -5.950076   0.063812  -0.042852
     3  C    2.009886  -1.503592  -0.650120   2.635049   0.016879  -0.010376
     4  C    0.296840   0.259877   0.199005  -0.420392  -0.010658   0.012306
     5  C    0.622471  -0.000263  -0.057401   0.336166   0.004021  -0.103289
     6  C   -3.958557  -0.225739  -0.104015   0.497985   0.026120   0.081232
     7  C   14.021051   0.392249  -0.230811  -0.733027  -0.020403  -0.229698
     8  C    0.392249  12.930278  -3.636777   2.087301   0.304163   0.025260
     9  C   -0.230811  -3.636777  12.386307  -5.593876  -0.058101  -0.118790
    10  C   -0.733027   2.087301  -5.593876  15.589542  -0.068400   0.008965
    11  O   -0.020403   0.304163  -0.058101  -0.068400   8.206905  -0.044590
    12  C   -0.229698   0.025260  -0.118790   0.008965  -0.044590   6.394515
    13  C   -0.080350   0.486037  -1.005508  -0.062910  -0.000534   0.013780
    14  O   -0.002407  -0.013759  -0.243066   0.530288  -0.000928  -0.003995
    15  C   -0.263770  -0.117246   0.012508   0.571753  -0.000773  -0.083958
    16  C    0.026102   0.026067  -0.009249  -0.032129  -0.000037   0.027979
    17  O   -0.013711  -0.001278   0.000743  -0.006977   0.000002   0.000638
    18  C   -0.011897  -0.011824   0.007708  -0.096869   0.000058  -0.008546
    19  O   -0.000317  -0.000634   0.002156   0.003158   0.000000   0.000055
    20  H    0.071576   0.001263   0.005940   0.006938  -0.000027  -0.002144
    21  H   -0.022560   0.014285  -0.001758   0.002540   0.000045   0.000555
    22  H    0.027359   0.001048   0.000220  -0.018518   0.000018  -0.000021
    23  H    0.029544   0.006948   0.002673  -0.004494  -0.000093  -0.004487
    24  H    0.005444  -0.004164   0.001520  -0.002549  -0.000014  -0.002747
    25  H   -0.040005  -0.010876   0.001462   0.000797   0.000100  -0.005525
    26  H   -0.015963   0.021631  -0.004249  -0.004240  -0.000046   0.009205
    27  H    0.494489   0.066104  -0.025222   0.019611   0.004148  -0.032521
    28  H    0.008304  -0.021994   0.436185  -0.038028  -0.002896  -0.000994
    29  H    0.015735  -0.075781   0.429102  -0.047698  -0.001935  -0.000511
    30  H    0.101975   0.019101  -0.003841  -0.000289  -0.000029   0.397646
    31  H    0.037296  -0.004527   0.011009  -0.003909   0.003525   0.427225
    32  H   -0.169003  -0.014762   0.000543   0.002715   0.000060   0.421122
    33  H   -0.003452  -0.017555   0.016188   0.017568   0.000064   0.000044
    34  H    0.000248  -0.002098  -0.027139  -0.120508   0.000043   0.000071
    35  H    0.001442   0.016929  -0.000668  -0.006953   0.000032  -0.000262
    36  H    0.002839  -0.002191   0.102374  -0.087013  -0.000006   0.000250
    37  H    0.001255  -0.000014  -0.000006  -0.000400   0.000000   0.000075
    38  H   -0.004248  -0.000252   0.000271   0.000009   0.000000  -0.000026
    39  H    0.007850  -0.000346   0.000114   0.000361   0.000000  -0.000950
    40  H    0.003396   0.000209  -0.000101  -0.001319   0.000000   0.000181
    41  H    0.000255  -0.000027   0.000020   0.000615   0.000000   0.000045
    42  H   -0.002503   0.000107  -0.000109   0.004433   0.000000  -0.000210
    43  H   -0.000026   0.000121  -0.000385  -0.002528   0.000000   0.000006
              13         14         15         16         17         18
     1  C    0.001706   0.034998  -0.348064  -0.026213   0.009776   0.075479
     2  C    0.048456  -0.089406  -0.297040  -0.134743   0.047657   0.277848
     3  C   -0.078898  -0.085971  -0.070602  -0.184755   0.059542   0.212019
     4  C   -0.337565  -0.000147  -3.512945  -0.040747  -0.173680   0.632430
     5  C   -0.036881  -0.006253  -0.136403   0.326859  -0.073859  -0.310704
     6  C   -0.005371   0.002656   0.523720  -0.122965   0.020430   0.046382
     7  C   -0.080350  -0.002407  -0.263770   0.026102  -0.013711  -0.011897
     8  C    0.486037  -0.013759  -0.117246   0.026067  -0.001278  -0.011824
     9  C   -1.005508  -0.243066   0.012508  -0.009249   0.000743   0.007708
    10  C   -0.062910   0.530288   0.571753  -0.032129  -0.006977  -0.096869
    11  O   -0.000534  -0.000928  -0.000773  -0.000037   0.000002   0.000058
    12  C    0.013780  -0.003995  -0.083958   0.027979   0.000638  -0.008546
    13  C    6.799006  -0.078215  -0.164282   0.011116   0.002709   0.019005
    14  O   -0.078215   7.971576  -0.007387  -0.000950   0.000014   0.003853
    15  C   -0.164282  -0.007387  11.756851  -0.865913   0.425743  -1.431801
    16  C    0.011116  -0.000950  -0.865913   7.573224  -0.270996  -1.047846
    17  O    0.002709   0.000014   0.425743  -0.270996   8.027422  -0.023484
    18  C    0.019005   0.003853  -1.431801  -1.047846  -0.023484   7.351375
    19  O   -0.001201  -0.000300  -0.261849   0.059330   0.011682   0.110603
    20  H   -0.005370   0.000072  -0.025053  -0.009378  -0.000017   0.010750
    21  H   -0.004971   0.006556  -0.045401   0.011347  -0.000394  -0.003212
    22  H    0.007933   0.000225  -0.063007   0.003685  -0.000254  -0.001936
    23  H   -0.002751   0.000051   0.005657  -0.010176  -0.000162   0.009301
    24  H   -0.000500   0.000011   0.052352  -0.029947   0.010081   0.005939
    25  H   -0.000315   0.000006  -0.001605  -0.001295   0.000245   0.001158
    26  H    0.000556   0.000035  -0.026354   0.010977   0.000314   0.001824
    27  H    0.002913   0.000017  -0.002192   0.000985   0.000039  -0.000343
    28  H   -0.008872  -0.005668  -0.000271  -0.000031   0.000000   0.000094
    29  H    0.021639   0.003296  -0.000022   0.000042   0.000000  -0.000060
    30  H    0.000256   0.000036  -0.000982   0.000146   0.000003   0.000140
    31  H   -0.000079   0.000040   0.000593  -0.000237   0.000000  -0.000003
    32  H    0.000013  -0.000004   0.000243   0.000030   0.000000   0.000053
    33  H    0.389091  -0.014812   0.002990   0.000368   0.000010  -0.001191
    34  H    0.455930  -0.004763  -0.001065  -0.000027   0.000006   0.000300
    35  H    0.403311   0.013645   0.004273   0.000016   0.000046  -0.001483
    36  H   -0.090395   0.272574   0.008049   0.000855  -0.000007  -0.004135
    37  H    0.000076   0.000000  -0.169445   0.463633  -0.003933   0.001654
    38  H   -0.000627  -0.000004  -0.035555   0.415614   0.012435  -0.013916
    39  H   -0.000110   0.000001   0.082725   0.358238  -0.013272   0.000013
    40  H    0.001264  -0.000002   0.063002   0.086232   0.262893  -0.085647
    41  H    0.000148   0.000003  -0.119919  -0.033809  -0.016199   0.475176
    42  H   -0.002145   0.000076   0.018740   0.032102   0.013206   0.402230
    43  H    0.002919  -0.000071  -0.014403  -0.005654   0.000761   0.087949
              19         20         21         22         23         24
     1  C    0.001309  -0.042129   0.036589   0.002094  -0.008764   0.014638
     2  C   -0.001505  -0.055520  -0.016701  -0.005305  -0.002779   0.021247
     3  C   -0.040672   0.466665   0.333197   0.022928  -0.006350   0.011690
     4  C    0.144334   0.020857   0.018264   0.534671  -0.055629  -0.109405
     5  C    0.049017  -0.023037   0.011933  -0.121607   0.483803   0.466878
     6  C   -0.009691  -0.057597   0.013413  -0.037180  -0.069443  -0.078534
     7  C   -0.000317   0.071576  -0.022560   0.027359   0.029544   0.005444
     8  C   -0.000634   0.001263   0.014285   0.001048   0.006948  -0.004164
     9  C    0.002156   0.005940  -0.001758   0.000220   0.002673   0.001520
    10  C    0.003158   0.006938   0.002540  -0.018518  -0.004494  -0.002549
    11  O    0.000000  -0.000027   0.000045   0.000018  -0.000093  -0.000014
    12  C    0.000055  -0.002144   0.000555  -0.000021  -0.004487  -0.002747
    13  C   -0.001201  -0.005370  -0.004971   0.007933  -0.002751  -0.000500
    14  O   -0.000300   0.000072   0.006556   0.000225   0.000051   0.000011
    15  C   -0.261849  -0.025053  -0.045401  -0.063007   0.005657   0.052352
    16  C    0.059330  -0.009378   0.011347   0.003685  -0.010176  -0.029947
    17  O    0.011682  -0.000017  -0.000394  -0.000254  -0.000162   0.010081
    18  C    0.110603   0.010750  -0.003212  -0.001936   0.009301   0.005939
    19  O    8.156570   0.001628   0.005563   0.006851  -0.000056   0.000030
    20  H    0.001628   0.411197  -0.028951   0.003653  -0.000109   0.000591
    21  H    0.005563  -0.028951   0.476844  -0.004080  -0.000028  -0.000255
    22  H    0.006851   0.003653  -0.004080   0.430354  -0.007500   0.001913
    23  H   -0.000056  -0.000109  -0.000028  -0.007500   0.458508  -0.026707
    24  H    0.000030   0.000591  -0.000255   0.001913  -0.026707   0.466439
    25  H    0.000009   0.000246   0.000008  -0.000042  -0.000240  -0.003814
    26  H    0.000032  -0.002622   0.000086   0.000215   0.002973  -0.001977
    27  H    0.000000  -0.000292   0.000017   0.000013  -0.000893  -0.000455
    28  H    0.000000   0.000035  -0.000009   0.000003   0.000005   0.000000
    29  H   -0.000002  -0.000010   0.000001   0.000001  -0.000019  -0.000001
    30  H    0.000000  -0.000435   0.000014   0.000003   0.000008   0.000002
    31  H    0.000000  -0.000027  -0.000003  -0.000001  -0.000035   0.000010
    32  H    0.000000  -0.000026   0.000004  -0.000001   0.000002  -0.000015
    33  H    0.003348  -0.000144   0.000318  -0.000389   0.000067  -0.000003
    34  H   -0.000057   0.000025  -0.000240   0.000073   0.000002   0.000001
    35  H   -0.000223  -0.000019   0.000159   0.000291  -0.000010  -0.000006
    36  H   -0.000540   0.000110   0.004203  -0.000120  -0.000006  -0.000001
    37  H    0.000519  -0.000275  -0.000147  -0.000291   0.000006  -0.000271
    38  H    0.000027   0.001332  -0.000190   0.000005  -0.000008   0.000557
    39  H   -0.000879   0.000592   0.000017   0.000377   0.000023   0.000223
    40  H    0.007026   0.000056   0.000156   0.002860  -0.000330  -0.001414
    41  H   -0.041678  -0.000154   0.000621  -0.000428   0.000008  -0.000077
    42  H   -0.047945  -0.001257  -0.002727   0.000202  -0.000009   0.000043
    43  H    0.218961  -0.000061  -0.000151   0.000231  -0.000009  -0.000012
              25         26         27         28         29         30
     1  C    0.006178  -0.033818  -0.186807  -0.012109   0.013416  -0.074737
     2  C    0.011239  -0.040142  -0.011138  -0.015339  -0.023248  -0.007187
     3  C    0.021372  -0.028022   0.000982   0.006539   0.012142   0.003445
     4  C    0.010548   0.012323  -0.012511  -0.001608  -0.001133   0.000499
     5  C   -0.083656  -0.013672   0.015813  -0.000718   0.001757  -0.006857
     6  C    0.450514   0.475408   0.008174   0.000002   0.000377  -0.044874
     7  C   -0.040005  -0.015963   0.494489   0.008304   0.015735   0.101975
     8  C   -0.010876   0.021631   0.066104  -0.021994  -0.075781   0.019101
     9  C    0.001462  -0.004249  -0.025222   0.436185   0.429102  -0.003841
    10  C    0.000797  -0.004240   0.019611  -0.038028  -0.047698  -0.000289
    11  O    0.000100  -0.000046   0.004148  -0.002896  -0.001935  -0.000029
    12  C   -0.005525   0.009205  -0.032521  -0.000994  -0.000511   0.397646
    13  C   -0.000315   0.000556   0.002913  -0.008872   0.021639   0.000256
    14  O    0.000006   0.000035   0.000017  -0.005668   0.003296   0.000036
    15  C   -0.001605  -0.026354  -0.002192  -0.000271  -0.000022  -0.000982
    16  C   -0.001295   0.010977   0.000985  -0.000031   0.000042   0.000146
    17  O    0.000245   0.000314   0.000039   0.000000   0.000000   0.000003
    18  C    0.001158   0.001824  -0.000343   0.000094  -0.000060   0.000140
    19  O    0.000009   0.000032   0.000000   0.000000  -0.000002   0.000000
    20  H    0.000246  -0.002622  -0.000292   0.000035  -0.000010  -0.000435
    21  H    0.000008   0.000086   0.000017  -0.000009   0.000001   0.000014
    22  H   -0.000042   0.000215   0.000013   0.000003   0.000001   0.000003
    23  H   -0.000240   0.002973  -0.000893   0.000005  -0.000019   0.000008
    24  H   -0.003814  -0.001977  -0.000455   0.000000  -0.000001   0.000002
    25  H    0.481262  -0.031361  -0.009912   0.000000  -0.000001  -0.000234
    26  H   -0.031361   0.458196   0.004542   0.000000   0.000001   0.002596
    27  H   -0.009912   0.004542   0.457467  -0.000008   0.000080   0.004791
    28  H    0.000000   0.000000  -0.000008   0.406375  -0.015496  -0.000004
    29  H   -0.000001   0.000001   0.000080  -0.015496   0.422161   0.000008
    30  H   -0.000234   0.002596   0.004791  -0.000004   0.000008   0.470807
    31  H   -0.000342  -0.000054  -0.006810   0.000006  -0.000007  -0.028343
    32  H    0.004038  -0.001168  -0.004658  -0.000002   0.000001  -0.026283
    33  H    0.000000   0.000003   0.000005  -0.000254   0.000354   0.000001
    34  H    0.000000   0.000000  -0.000003   0.000348   0.001094   0.000000
    35  H    0.000000  -0.000001   0.000030   0.000015   0.000571   0.000000
    36  H    0.000000  -0.000002  -0.000001  -0.000313   0.000033   0.000001
    37  H   -0.000019   0.000194   0.000000   0.000000   0.000000   0.000000
    38  H    0.000065  -0.000175  -0.000003   0.000000   0.000000  -0.000005
    39  H    0.000157  -0.002313  -0.000012   0.000000   0.000000   0.000000
    40  H   -0.000006   0.000008  -0.000001   0.000000   0.000000   0.000000
    41  H    0.000000   0.000004   0.000000   0.000000   0.000000   0.000000
    42  H   -0.000001   0.000020   0.000000   0.000000   0.000000   0.000001
    43  H    0.000000  -0.000001   0.000000   0.000000   0.000000   0.000000
              31         32         33         34         35         36
     1  C   -0.106444   0.112400  -0.008440   0.004903  -0.004687   0.018752
     2  C   -0.001427   0.011175  -0.018638   0.080807  -0.059549   0.118393
     3  C    0.005355   0.000808   0.035246  -0.014547   0.000989  -0.065461
     4  C   -0.005756   0.002028  -0.022569   0.004720  -0.004842   0.035693
     5  C    0.007008   0.005197  -0.000352  -0.000170   0.009679  -0.002425
     6  C    0.011137  -0.002528  -0.000765  -0.000109   0.002625   0.000406
     7  C    0.037296  -0.169003  -0.003452   0.000248   0.001442   0.002839
     8  C   -0.004527  -0.014762  -0.017555  -0.002098   0.016929  -0.002191
     9  C    0.011009   0.000543   0.016188  -0.027139  -0.000668   0.102374
    10  C   -0.003909   0.002715   0.017568  -0.120508  -0.006953  -0.087013
    11  O    0.003525   0.000060   0.000064   0.000043   0.000032  -0.000006
    12  C    0.427225   0.421122   0.000044   0.000071  -0.000262   0.000250
    13  C   -0.000079   0.000013   0.389091   0.455930   0.403311  -0.090395
    14  O    0.000040  -0.000004  -0.014812  -0.004763   0.013645   0.272574
    15  C    0.000593   0.000243   0.002990  -0.001065   0.004273   0.008049
    16  C   -0.000237   0.000030   0.000368  -0.000027   0.000016   0.000855
    17  O    0.000000   0.000000   0.000010   0.000006   0.000046  -0.000007
    18  C   -0.000003   0.000053  -0.001191   0.000300  -0.001483  -0.004135
    19  O    0.000000   0.000000   0.003348  -0.000057  -0.000223  -0.000540
    20  H   -0.000027  -0.000026  -0.000144   0.000025  -0.000019   0.000110
    21  H   -0.000003   0.000004   0.000318  -0.000240   0.000159   0.004203
    22  H   -0.000001  -0.000001  -0.000389   0.000073   0.000291  -0.000120
    23  H   -0.000035   0.000002   0.000067   0.000002  -0.000010  -0.000006
    24  H    0.000010  -0.000015  -0.000003   0.000001  -0.000006  -0.000001
    25  H   -0.000342   0.004038   0.000000   0.000000   0.000000   0.000000
    26  H   -0.000054  -0.001168   0.000003   0.000000  -0.000001  -0.000002
    27  H   -0.006810  -0.004658   0.000005  -0.000003   0.000030  -0.000001
    28  H    0.000006  -0.000002  -0.000254   0.000348   0.000015  -0.000313
    29  H   -0.000007   0.000001   0.000354   0.001094   0.000571   0.000033
    30  H   -0.028343  -0.026283   0.000001   0.000000   0.000000   0.000001
    31  H    0.489107  -0.021358   0.000000   0.000000   0.000001   0.000001
    32  H   -0.021358   0.496093   0.000000   0.000000   0.000000   0.000000
    33  H    0.000000   0.000000   0.457333  -0.026613  -0.022828   0.001151
    34  H    0.000000   0.000000  -0.026613   0.458841  -0.021430   0.001397
    35  H    0.000001   0.000000  -0.022828  -0.021430   0.461454  -0.000296
    36  H    0.000001   0.000000   0.001151   0.001397  -0.000296   0.388691
    37  H    0.000000   0.000000  -0.000001   0.000000   0.000000   0.000000
    38  H    0.000001   0.000002  -0.000002   0.000000   0.000000  -0.000001
    39  H    0.000001  -0.000003   0.000002   0.000000   0.000001   0.000000
    40  H    0.000000   0.000000   0.000007   0.000000  -0.000002   0.000000
    41  H    0.000000   0.000000  -0.000008   0.000000   0.000000  -0.000006
    42  H    0.000000   0.000000   0.000012   0.000001   0.000009   0.000110
    43  H    0.000000   0.000000  -0.000299  -0.000009  -0.000001   0.000036
              37         38         39         40         41         42
     1  C   -0.000081   0.003981  -0.004807  -0.000298  -0.000373  -0.000576
     2  C   -0.000706   0.004992   0.002316   0.000172  -0.003142   0.006948
     3  C    0.007452   0.010242  -0.013687   0.008089   0.006798   0.024268
     4  C    0.074144  -0.031951  -0.085195  -0.038187   0.066838  -0.132217
     5  C   -0.001581  -0.003564   0.043359   0.007939  -0.002522   0.011629
     6  C   -0.004755   0.007613  -0.003963  -0.011444  -0.001007   0.003187
     7  C    0.001255  -0.004248   0.007850   0.003396   0.000255  -0.002503
     8  C   -0.000014  -0.000252  -0.000346   0.000209  -0.000027   0.000107
     9  C   -0.000006   0.000271   0.000114  -0.000101   0.000020  -0.000109
    10  C   -0.000400   0.000009   0.000361  -0.001319   0.000615   0.004433
    11  O    0.000000   0.000000   0.000000   0.000000   0.000000   0.000000
    12  C    0.000075  -0.000026  -0.000950   0.000181   0.000045  -0.000210
    13  C    0.000076  -0.000627  -0.000110   0.001264   0.000148  -0.002145
    14  O    0.000000  -0.000004   0.000001  -0.000002   0.000003   0.000076
    15  C   -0.169445  -0.035555   0.082725   0.063002  -0.119919   0.018740
    16  C    0.463633   0.415614   0.358238   0.086232  -0.033809   0.032102
    17  O   -0.003933   0.012435  -0.013272   0.262893  -0.016199   0.013206
    18  C    0.001654  -0.013916   0.000013  -0.085647   0.475176   0.402230
    19  O    0.000519   0.000027  -0.000879   0.007026  -0.041678  -0.047945
    20  H   -0.000275   0.001332   0.000592   0.000056  -0.000154  -0.001257
    21  H   -0.000147  -0.000190   0.000017   0.000156   0.000621  -0.002727
    22  H   -0.000291   0.000005   0.000377   0.002860  -0.000428   0.000202
    23  H    0.000006  -0.000008   0.000023  -0.000330   0.000008  -0.000009
    24  H   -0.000271   0.000557   0.000223  -0.001414  -0.000077   0.000043
    25  H   -0.000019   0.000065   0.000157  -0.000006   0.000000  -0.000001
    26  H    0.000194  -0.000175  -0.002313   0.000008   0.000004   0.000020
    27  H    0.000000  -0.000003  -0.000012  -0.000001   0.000000   0.000000
    28  H    0.000000   0.000000   0.000000   0.000000   0.000000   0.000000
    29  H    0.000000   0.000000   0.000000   0.000000   0.000000   0.000000
    30  H    0.000000  -0.000005   0.000000   0.000000   0.000000   0.000001
    31  H    0.000000   0.000001   0.000001   0.000000   0.000000   0.000000
    32  H    0.000000   0.000002  -0.000003   0.000000   0.000000   0.000000
    33  H   -0.000001  -0.000002   0.000002   0.000007  -0.000008   0.000012
    34  H    0.000000   0.000000   0.000000   0.000000   0.000000   0.000001
    35  H    0.000000   0.000000   0.000001  -0.000002   0.000000   0.000009
    36  H    0.000000  -0.000001   0.000000   0.000000  -0.000006   0.000110
    37  H    0.478171  -0.021998  -0.024737   0.000503   0.004892  -0.000212
    38  H   -0.021998   0.468172  -0.020541  -0.000170  -0.000054   0.002708
    39  H   -0.024737  -0.020541   0.456793   0.000269  -0.000230  -0.000116
    40  H    0.000503  -0.000170   0.000269   0.395937   0.003347  -0.000735
    41  H    0.004892  -0.000054  -0.000230   0.003347   0.499601  -0.041200
    42  H   -0.000212   0.002708  -0.000116  -0.000735  -0.041200   0.506561
    43  H   -0.000034  -0.000050  -0.000015  -0.000148  -0.007567  -0.003794
              43
     1  C    0.000111
     2  C    0.009184
     3  C    0.015131
     4  C   -0.038260
     5  C   -0.010464
     6  C   -0.000017
     7  C   -0.000026
     8  C    0.000121
     9  C   -0.000385
    10  C   -0.002528
    11  O    0.000000
    12  C    0.000006
    13  C    0.002919
    14  O   -0.000071
    15  C   -0.014403
    16  C   -0.005654
    17  O    0.000761
    18  C    0.087949
    19  O    0.218961
    20  H   -0.000061
    21  H   -0.000151
    22  H    0.000231
    23  H   -0.000009
    24  H   -0.000012
    25  H    0.000000
    26  H   -0.000001
    27  H    0.000000
    28  H    0.000000
    29  H    0.000000
    30  H    0.000000
    31  H    0.000000
    32  H    0.000000
    33  H   -0.000299
    34  H   -0.000009
    35  H   -0.000001
    36  H    0.000036
    37  H   -0.000034
    38  H   -0.000050
    39  H   -0.000015
    40  H   -0.000148
    41  H   -0.007567
    42  H   -0.003794
    43  H    0.427873
 Mulliken charges:
               1
     1  C    0.579235
     2  C    0.088169
     3  C   -0.784502
     4  C    0.012775
     5  C   -0.705709
     6  C   -0.556771
     7  C    0.257793
     8  C    0.095963
     9  C   -0.675077
    10  C    0.065250
    11  O   -0.419288
    12  C   -0.885864
    13  C   -0.700014
    14  O   -0.281919
    15  C    0.538110
    16  C   -0.607852
    17  O   -0.308176
    18  C   -0.678446
    19  O   -0.374658
    20  H    0.251129
    21  H    0.195046
    22  H    0.213457
    23  H    0.201507
    24  H    0.203259
    25  H    0.199843
    26  H    0.205038
    27  H    0.213562
    28  H    0.266703
    29  H    0.244112
    30  H    0.192621
    31  H    0.187046
    32  H    0.183285
    33  H    0.214146
    34  H    0.209967
    35  H    0.207741
    36  H    0.297000
    37  H    0.196330
    38  H    0.205312
    39  H    0.217748
    40  H    0.296260
    41  H    0.210027
    42  H    0.209164
    43  H    0.320676
 Sum of Mulliken charges =   0.00000
 Mulliken charges with hydrogens summed into heavy atoms:
               1
     1  C    0.579235
     2  C    0.088169
     3  C   -0.338327
     4  C    0.226232
     5  C   -0.300943
     6  C   -0.151890
     7  C    0.471355
     8  C    0.095963
     9  C   -0.164262
    10  C    0.065250
    11  O   -0.419288
    12  C   -0.322911
    13  C   -0.068159
    14  O    0.015081
    15  C    0.538110
    16  C    0.011537
    17  O   -0.011916
    18  C   -0.259255
    19  O   -0.053981
 Electronic spatial extent (au):  <R**2>=           5384.5966
 Charge=              0.0000 electrons
 Dipole moment (field-independent basis, Debye):
    X=             -7.4330    Y=              4.2835    Z=              2.6570  Tot=              8.9809
 Quadrupole moment (field-independent basis, Debye-Ang):
   XX=           -142.1876   YY=           -106.9891   ZZ=           -117.2756
   XY=             -8.1641   XZ=             -6.4865   YZ=             -5.0979
 Traceless Quadrupole moment (field-independent basis, Debye-Ang):
   XX=            -20.0368   YY=             15.1616   ZZ=              4.8752
   XY=             -8.1641   XZ=             -6.4865   YZ=             -5.0979
 Octapole moment (field-independent basis, Debye-Ang**2):
  XXX=           -158.0583  YYY=             38.3793  ZZZ=             -7.8848  XYY=            -35.0892
  XXY=             91.8343  XXZ=             55.7879  XZZ=            -23.3916  YZZ=              7.2873
  YYZ=             -1.1249  XYZ=            -17.4901
 Hexadecapole moment (field-independent basis, Debye-Ang**3):
 XXXX=          -4790.8840 YYYY=          -2020.5510 ZZZZ=           -597.2898 XXXY=           -124.6066
 XXXZ=             39.2777 YYYX=           -132.4900 YYYZ=             18.0062 ZZZX=              9.6115
 ZZZY=             -3.8628 XXYY=          -1009.2949 XXZZ=           -844.4968 YYZZ=           -474.2946
 XXYZ=            -65.4666 YYXZ=            -58.2237 ZZXY=            -26.3538
 N-N= 1.609809837170D+03 E-N=-5.288860559609D+03  KE= 8.827828208278D+02
 1\1\GINC-SNODE36\SP\RmPW1PW91\6-311+G(d,p)\C15H24O4\ROOT\25-Jan-2024\0
 \\# nmr=giao mpw1pw91/6-311+g(d,p) scrf(smd,solvent=methanol,read) gue
 ss=read geom=check\\NMR calculation\\0,1\C,0,1.7484163481,-0.584938733
 6,-0.0471378652\C,0,0.931258879,0.4418121314,0.2867867605\C,0,-0.50161
 24454,0.3434427059,0.7260375695\C,0,-1.4342898596,-0.2216861791,-0.378
 8584737\C,0,-0.9150533767,-1.5517507211,-0.9986122351\C,0,-0.035647607
 2,-2.4317921355,-0.0894848617\C,0,1.4660717938,-2.0682539342,-0.100636
 5736\C,0,3.0630191793,-0.0451502283,-0.4326486756\C,0,3.0748320398,1.4
 513825735,-0.1695722601\C,0,1.6081118605,1.8090861467,0.1268542492\O,0
 ,4.0059106455,-0.6902738411,-0.893747943\C,0,2.2233873767,-2.818410804
 1,1.0124426743\C,0,0.9579711513,2.6298744606,-0.9932315806\O,0,1.56332
 91704,2.5493295181,1.3620288348\C,0,-2.9225618406,-0.3185774139,0.0906
 238775\C,0,-3.1894704193,-1.4291920494,1.1062386722\O,0,-3.7363425245,
 -0.6395318116,-1.0600739206\C,0,-3.4363120233,1.0119416262,0.659990559
 7\O,0,-3.2054507655,2.0439746471,-0.3069757957\H,0,-0.5583915646,-0.28
 35423166,1.6235043482\H,0,-0.8525435975,1.335437543,1.0225273415\H,0,-
 1.4485354371,0.5229220688,-1.1835098315\H,0,-0.3436759656,-1.318413936
 2,-1.9062833931\H,0,-1.7808670356,-2.1261027869,-1.3432239281\H,0,-0.1
 163235805,-3.4763398823,-0.4163818593\H,0,-0.4102328762,-2.416272501,0
 .9412228898\H,0,1.8820628663,-2.4141197081,-1.0594970719\H,0,3.6938088
 306,1.6491280887,0.7139858983\H,0,3.5097037506,1.9998020532,-1.0109623
 04\H,0,1.8816443421,-2.4990384098,2.0048173153\H,0,3.3023630575,-2.640
 3001781,0.9517436832\H,0,2.0545242751,-3.8991875213,0.9292060641\H,0,-
 0.104977348,2.8053723607,-0.7860233213\H,0,1.4579805315,3.6016901254,-
 1.07499685\H,0,1.0378776885,2.1150666328,-1.9567974236\H,0,0.676032839
 ,2.9394807366,1.4458708538\H,0,-4.2519625177,-1.4420455557,1.375264829
 6\H,0,-2.609285292,-1.2837853986,2.0225957864\H,0,-2.9387042566,-2.409
 5701798,0.6903900374\H,0,-3.7144431563,0.1467830165,-1.6347216571\H,0,
 -4.5119076359,0.9065515764,0.8530557041\H,0,-2.9453324367,1.2499011235
 ,1.6127737897\H,0,-3.7255830633,2.8194970913,-0.0402839144\\Version=ES
 64L-G09RevD.01\State=1-A\HF=-887.0162627\RMSD=2.512e-09\Dipole=-2.8900
 969,1.7296734,1.0678353\Quadrupole=-15.168652,11.2744711,3.894181,-5.9
 471268,-4.4544253,-3.7591357\PG=C01 [X(C15H24O4)]\\@


 KNOWLEDGE IS EXPERIMENT'S DAUGHTER.
 -- LEONARDO DA VINCI, IN "PENSIERI" CA. 1492
 Job cpu time:       0 days  1 hours 17 minutes 46.6 seconds.
 File lengths (MBytes):  RWF=    323 Int=      0 D2E=      0 Chk=    483 Scr=      1
 Normal termination of Gaussian 09 at Thu Jan 25 21:45:37 2024.
