# Supplementary material for: New patchoulol- and guaiane-type sesquiterpenoids from Sanguisorba officinalis with anti-melanogenic activity
Source: Nat Prod Bioprospect. 2026 May 12;16(1):63. doi: 10.1007/s13659-026-00616-0 (PMC13161421; doi:10.1007/s13659-026-00616-0)
Supplement: Supplementary file 2 — Additional file 2. It includes the calculated NMR data of compound 11. [file 13659_2026_616_MOESM2_ESM.zip › New folder/11S-nmr-59.log]

 Entering Gaussian System, Link 0=/gpfs/home/zhengshan/software/Gaussian/g09/g09
 Input=DY-202A-7R_59-2.gjf
 Output=DY-202A-7R_59-2.log
 Initial command:
 /gpfs/home/zhengshan/software/Gaussian/g09/l1.exe "/gpfs/home/zhengshan/software/Gaussian/g09/scratch/zhengshan/%J/Gau-1985.inp" -scrdir="/gpfs/home/zhengshan/software/Gaussian/g09/scratch/zhengshan/%J/"
 Entering Link 1 = /gpfs/home/zhengshan/software/Gaussian/g09/l1.exe PID=      1986.
  
 Copyright (c) 1988,1990,1992,1993,1995,1998,2003,2009,2013,
            Gaussian, Inc.  All Rights Reserved.
  
 This is part of the Gaussian(R) 09 program.  It is based on
 the Gaussian(R) 03 system (copyright 2003, Gaussian, Inc.),
 the Gaussian(R) 98 system (copyright 1998, Gaussian, Inc.),
 the Gaussian(R) 94 system (copyright 1995, Gaussian, Inc.),
 the Gaussian 92(TM) system (copyright 1992, Gaussian, Inc.),
 the Gaussian 90(TM) system (copyright 1990, Gaussian, Inc.),
 the Gaussian 88(TM) system (copyright 1988, Gaussian, Inc.),
 the Gaussian 86(TM) system (copyright 1986, Carnegie Mellon
 University), and the Gaussian 82(TM) system (copyright 1983,
 Carnegie Mellon University). Gaussian is a federally registered
 trademark of Gaussian, Inc.
  
 This software contains proprietary and confidential information,
 including trade secrets, belonging to Gaussian, Inc.
  
 This software is provided under written license and may be
 used, copied, transmitted, or stored only in accord with that
 written license.
  
 The following legend is applicable only to US Government
 contracts under FAR:
  
                    RESTRICTED RIGHTS LEGEND
  
 Use, reproduction and disclosure by the US Government is
 subject to restrictions as set forth in subparagraphs (a)
 and (c) of the Commercial Computer Software - Restricted
 Rights clause in FAR 52.227-19.
  
 Gaussian, Inc.
 340 Quinnipiac St., Bldg. 40, Wallingford CT 06492
  
  
 ---------------------------------------------------------------
 Warning -- This program may not be used in any manner that
 competes with the business of Gaussian, Inc. or will provide
 assistance to any competitor of Gaussian, Inc.  The licensee
 of this program is prohibited from giving any competitor of
 Gaussian, Inc. access to this program.  By using this program,
 the user acknowledges that Gaussian, Inc. is engaged in the
 business of creating and licensing software in the field of
 computational chemistry and represents and warrants to the
 licensee that it is not a competitor of Gaussian, Inc. and that
 it will not use this program in any manner prohibited above.
 ---------------------------------------------------------------
  

 Cite this work as:
 Gaussian 09, Revision D.01,
 M. J. Frisch, G. W. Trucks, H. B. Schlegel, G. E. Scuseria, 
 M. A. Robb, J. R. Cheeseman, G. Scalmani, V. Barone, B. Mennucci, 
 G. A. Petersson, H. Nakatsuji, M. Caricato, X. Li, H. P. Hratchian, 
 A. F. Izmaylov, J. Bloino, G. Zheng, J. L. Sonnenberg, M. Hada, 
 M. Ehara, K. Toyota, R. Fukuda, J. Hasegawa, M. Ishida, T. Nakajima, 
 Y. Honda, O. Kitao, H. Nakai, T. Vreven, J. A. Montgomery, Jr., 
 J. E. Peralta, F. Ogliaro, M. Bearpark, J. J. Heyd, E. Brothers, 
 K. N. Kudin, V. N. Staroverov, T. Keith, R. Kobayashi, J. Normand, 
 K. Raghavachari, A. Rendell, J. C. Burant, S. S. Iyengar, J. Tomasi, 
 M. Cossi, N. Rega, J. M. Millam, M. Klene, J. E. Knox, J. B. Cross, 
 V. Bakken, C. Adamo, J. Jaramillo, R. Gomperts, R. E. Stratmann, 
 O. Yazyev, A. J. Austin, R. Cammi, C. Pomelli, J. W. Ochterski, 
 R. L. Martin, K. Morokuma, V. G. Zakrzewski, G. A. Voth, 
 P. Salvador, J. J. Dannenberg, S. Dapprich, A. D. Daniels, 
 O. Farkas, J. B. Foresman, J. V. Ortiz, J. Cioslowski, 
 and D. J. Fox, Gaussian, Inc., Wallingford CT, 2013.
 
 ******************************************
 Gaussian 09:  ES64L-G09RevD.01 24-Apr-2013
                25-Jan-2024 
 ******************************************
 %chk=DY-202A-7R_59.chk
 %mem=16GB
 %nprocshared=4
 Will use up to    4 processors via shared memory.
 ----------------------------------------------------------------------
 # nmr=giao mpw1pw91/6-311+g(d,p) scrf(smd,solvent=methanol,read) guess
 =read geom=check
 ----------------------------------------------------------------------
 1/29=2,38=1,40=2/1;
 2/12=2,40=1/2;
 3/5=4,6=6,7=111,11=2,14=-4,16=1,25=1,30=1,70=32203,72=3,74=-7,116=-2/1,2,8,3;
 4/5=1/1;
 5/5=2,38=6,53=3/2;
 8/6=1,10=90,11=11/1;
 10/13=100,45=16/2;
 6/7=2,8=2,9=2,10=2,28=1/1;
 99/9=1/99;
 ---------------
 NMR calculation
 ---------------
 Structure from the checkpoint file:  "DY-202A-7R_59.chk"
 Charge =  0 Multiplicity = 1
 Redundant internal coordinates found in file.
 C,0,1.7367870502,0.6899791425,0.0140516697
 C,0,1.0655298182,-0.4617011537,-0.2243934528
 C,0,-0.4002848215,-0.6098049372,-0.5186462612
 C,0,-1.315929071,-0.1647477499,0.6555293404
 C,0,-0.953678372,1.2491227604,1.2046505342
 C,0,-0.3114087273,2.2262297234,0.2002471947
 C,0,1.2242426264,2.1090462534,0.0904401586
 C,0,3.1567727263,0.3807950794,0.258351621
 C,0,3.3863188447,-1.0991017744,0.0045596642
 C,0,1.9681869834,-1.6938597379,-0.1435331726
 O,0,4.0213232396,1.1812645169,0.6173440724
 C,0,1.75930976,2.9579650672,-1.0798867713
 C,0,1.5895628956,-2.5972867593,1.0379008092
 O,0,1.7951414874,-2.4126156806,-1.3781720742
 C,0,-2.8261966283,-0.3254913826,0.3057035606
 C,0,-3.6984218049,-0.2474878227,1.570827251
 O,0,-2.9825421515,-1.6473885059,-0.2529418295
 C,0,-3.3144446902,0.6802832445,-0.7502392975
 O,0,-4.6477810114,0.2935344869,-1.1216412876
 H,0,-0.6331424672,-0.0265522736,-1.4169042009
 H,0,-0.6166099433,-1.6498016333,-0.7655836212
 H,0,-1.146262883,-0.8814907819,1.4695139854
 H,0,-0.2677866743,1.1302582349,2.0527641747
 H,0,-1.851344753,1.7129269097,1.6241016272
 H,0,-0.5339707927,3.2545295034,0.5118839359
 H,0,-0.7636496575,2.1140319981,-0.7927767787
 H,0,1.6518214346,2.5303907007,1.0135648838
 H,0,3.9398853047,-1.2170115681,-0.9347291971
 H,0,3.9848916734,-1.5461979614,0.8049172915
 H,0,1.4000449522,2.5731712732,-2.0424370636
 H,0,2.8540534772,2.9633739568,-1.1022995458
 H,0,1.4194329095,3.9966746296,-0.9842871381
 H,0,0.5517485595,-2.9368252055,0.9556071839
 H,0,2.2391796969,-3.4819963832,1.0506649097
 H,0,1.7129033005,-2.0734342491,1.9919503542
 H,0,2.2488628444,-3.2678734322,-1.2814156709
 H,0,-4.7469454825,-0.4360108926,1.3167346905
 H,0,-3.6460778082,0.7302076607,2.0604925696
 H,0,-3.3802986451,-1.0112465067,2.2893380625
 H,0,-3.8503859948,-1.6280175344,-0.6987060546
 H,0,-3.3123309191,1.7018837842,-0.3486169809
 H,0,-2.6652587204,0.6519102242,-1.6320846669
 H,0,-4.8189475656,0.6368647761,-2.0133444797
 Recover connectivity data from disk.
                          Input orientation:                          
 ---------------------------------------------------------------------
 Center     Atomic      Atomic             Coordinates (Angstroms)
 Number     Number       Type             X           Y           Z
 ---------------------------------------------------------------------
      1          6           0        1.736787    0.689979    0.014052
      2          6           0        1.065530   -0.461701   -0.224393
      3          6           0       -0.400285   -0.609805   -0.518646
      4          6           0       -1.315929   -0.164748    0.655529
      5          6           0       -0.953678    1.249123    1.204651
      6          6           0       -0.311409    2.226230    0.200247
      7          6           0        1.224243    2.109046    0.090440
      8          6           0        3.156773    0.380795    0.258352
      9          6           0        3.386319   -1.099102    0.004560
     10          6           0        1.968187   -1.693860   -0.143533
     11          8           0        4.021323    1.181265    0.617344
     12          6           0        1.759310    2.957965   -1.079887
     13          6           0        1.589563   -2.597287    1.037901
     14          8           0        1.795141   -2.412616   -1.378172
     15          6           0       -2.826197   -0.325491    0.305704
     16          6           0       -3.698422   -0.247488    1.570827
     17          8           0       -2.982542   -1.647389   -0.252942
     18          6           0       -3.314445    0.680283   -0.750239
     19          8           0       -4.647781    0.293534   -1.121641
     20          1           0       -0.633142   -0.026552   -1.416904
     21          1           0       -0.616610   -1.649802   -0.765584
     22          1           0       -1.146263   -0.881491    1.469514
     23          1           0       -0.267787    1.130258    2.052764
     24          1           0       -1.851345    1.712927    1.624102
     25          1           0       -0.533971    3.254530    0.511884
     26          1           0       -0.763650    2.114032   -0.792777
     27          1           0        1.651821    2.530391    1.013565
     28          1           0        3.939885   -1.217012   -0.934729
     29          1           0        3.984892   -1.546198    0.804917
     30          1           0        1.400045    2.573171   -2.042437
     31          1           0        2.854053    2.963374   -1.102300
     32          1           0        1.419433    3.996675   -0.984287
     33          1           0        0.551749   -2.936825    0.955607
     34          1           0        2.239180   -3.481996    1.050665
     35          1           0        1.712903   -2.073434    1.991950
     36          1           0        2.248863   -3.267873   -1.281416
     37          1           0       -4.746945   -0.436011    1.316735
     38          1           0       -3.646078    0.730208    2.060493
     39          1           0       -3.380299   -1.011247    2.289338
     40          1           0       -3.850386   -1.628018   -0.698706
     41          1           0       -3.312331    1.701884   -0.348617
     42          1           0       -2.665259    0.651910   -1.632085
     43          1           0       -4.818948    0.636865   -2.013344
 ---------------------------------------------------------------------
                    Distance matrix (angstroms):
                    1          2          3          4          5
     1  C    0.000000
     2  C    1.354182   0.000000
     3  C    2.557397   1.502375   0.000000
     4  C    3.234367   2.556128   1.554081   0.000000
     5  C    2.994791   3.007705   2.594534   1.559420   0.000000
     6  C    2.567068   3.049795   2.927080   2.633081   1.541452
     7  C    1.510724   2.594813   3.225248   3.455711   2.593120
     8  C    1.473647   2.305676   3.773284   4.523321   4.306423
     9  C    2.433486   2.417594   3.853767   4.838173   5.078381
    10  C    2.400222   1.529557   2.631643   3.709731   4.360739
    11  O    2.413385   3.484906   4.903980   5.504495   5.010007
    12  C    2.518128   3.592675   4.208066   4.713820   3.936948
    13  C    3.446166   2.535493   3.214408   3.808587   4.614190
    14  O    3.401145   2.381093   2.967964   4.343686   5.256930
    15  C    4.683702   3.930024   2.577874   1.558565   2.606500
    16  C    5.730959   5.095482   3.921082   2.553603   3.147625
    17  O    5.273200   4.218241   2.795574   2.408556   3.825002
    18  C    5.108735   4.556843   3.195355   2.585407   3.117433
    19  O    6.496897   5.832440   4.384159   3.803892   4.468912
    20  H    2.859653   2.120595   1.096026   2.186384   2.933026
    21  H    3.408942   2.129334   1.090581   2.171173   3.521250
    22  H    3.591638   2.817370   2.140812   1.097761   2.155633
    23  H    2.892838   3.081804   3.107656   2.174375   1.097211
    24  H    4.063665   4.080943   3.477359   2.179556   1.094010
    25  H    3.461372   4.112284   4.001618   3.510491   2.162807
    26  H    2.988492   3.209884   2.761606   2.755983   2.184924
    27  H    2.096034   3.290728   4.052115   4.024861   2.909775
    28  H    3.064383   3.055649   4.402147   5.591043   5.882663
    29  H    3.268016   3.279983   4.675299   5.479911   5.688856
    30  H    2.808728   3.553538   3.961624   4.706563   4.223351
    31  H    2.768185   3.962408   4.868159   5.501260   4.770692
    32  H    3.468664   4.536496   4.974721   5.242961   4.239357
    33  H    3.929956   2.789733   2.914586   3.355992   4.455389
    34  H    4.328088   3.482156   4.204640   4.878429   5.709776
    35  H    3.398398   2.815840   3.593170   3.821378   4.332422
    36  H    4.195838   3.223690   3.829508   5.107728   6.069600
    37  H    6.708474   6.013369   4.721471   3.504661   4.152242
    38  H    5.758886   5.370344   4.356921   2.864343   2.872412
    39  H    5.852834   5.136754   4.114172   2.765414   3.489169
    40  H    6.090783   5.074593   3.601719   3.224684   4.504622
    41  H    5.162274   4.884895   3.721939   2.911742   2.860223
    42  H    4.699917   4.140110   2.821662   2.778633   3.366487
    43  H    6.862275   6.247741   4.828342   4.476227   5.066622
                    6          7          8          9         10
     6  C    0.000000
     7  C    1.544025   0.000000
     8  C    3.929031   2.598022   0.000000
     9  C    4.976878   3.869646   1.518946   0.000000
    10  C    4.547729   3.882047   2.424549   1.544916   0.000000
    11  O    4.476437   2.993671   1.231696   2.445160   3.613951
    12  C    2.542057   1.541631   3.222668   4.503662   4.749722
    13  C    5.251825   4.814635   3.454391   2.557476   1.534706
    14  O    5.333652   4.788337   3.512178   2.483770   1.439058
    15  C    3.584210   4.730684   6.024700   6.267736   5.006032
    16  C    4.412440   5.654858   7.007926   7.305614   6.094381
    17  O    4.727077   5.650288   6.485841   6.397602   4.952156
    18  C    3.508789   4.831955   6.556188   6.973963   5.823302
    19  O    4.928166   6.264654   7.926100   8.231314   6.976924
    20  H    2.791723   3.206672   4.163637   4.396247   3.341901
    21  H    4.006195   4.272055   4.405699   4.113372   2.658959
    22  H    3.459183   4.057641   4.645040   4.768411   3.600231
    23  H    2.152876   2.652337   3.938175   4.745279   4.218879
    24  H    2.159223   3.459518   5.359206   6.161456   5.414753
    25  H    1.097293   2.140341   4.684465   5.880489   5.583630
    26  H    1.096908   2.175273   4.413467   5.308692   4.731225
    27  H    2.146689   1.101142   2.730565   4.147263   4.391270
    28  H    5.587270   4.414561   2.142357   1.096632   2.177377
    29  H    5.749351   4.635997   2.167445   1.094878   2.233486
    30  H    2.842371   2.189859   3.631286   4.649846   4.704910
    31  H    3.501451   2.192895   2.934744   4.244073   4.836716
    32  H    2.744706   2.180889   4.199653   5.550981   5.778424
    33  H    5.288927   5.163485   4.275385   3.509488   2.181598
    34  H    6.309719   5.762975   4.048567   2.844020   2.167251
    35  H    5.078893   4.620354   3.333671   2.774773   2.183927
    36  H    6.239831   5.642969   4.063000   2.766064   1.962416
    37  H    5.292264   6.605770   8.015991   8.265076   6.986241
    38  H    4.101050   5.431604   7.046175   7.551678   6.500292
    39  H    4.925813   5.981068   6.985413   7.142482   5.915329
    40  H    5.309209   6.351398   7.351977   7.290009   5.845369
    41  H    3.095436   4.575921   6.630459   7.269261   6.281481
    42  H    3.372911   4.496505   6.127259   6.508935   5.402522
    43  H    5.267255   6.566078   8.296884   8.626234   7.415771
                   11         12         13         14         15
    11  O    0.000000
    12  C    3.339755   0.000000
    13  C    4.513067   5.947660   0.000000
    14  O    4.674820   5.378977   2.431825   0.000000
    15  C    7.018259   5.807565   5.019572   5.343060   0.000000
    16  C    7.908535   6.862073   5.811054   6.600274   1.538636
    17  O    7.603473   6.661702   4.844866   4.967693   1.443586
    18  C    7.478954   5.571309   6.163538   6.005680   1.537850
    19  O    8.886254   6.939146   7.205895   6.992875   2.395553
    20  H    5.221210   3.839890   4.192274   3.404609   2.804680
    21  H    5.606946   5.193775   3.002912   2.602632   2.789933
    22  H    5.628952   5.448231   3.258065   4.370986   2.117963
    23  H    4.523217   4.154893   4.286524   5.345929   3.422994
    24  H    5.982011   4.679583   5.546298   6.271412   2.616039
    25  H    5.006022   2.807280   6.247387   6.411990   4.255979
    26  H    5.074885   2.675814   5.575438   5.232651   3.378170
    27  H    2.755299   2.139372   5.128113   5.493110   5.358150
    28  H    2.857847   4.712368   3.364587   2.495203   6.936378
    29  H    2.734147   5.365928   2.626151   3.211163   6.937598
    30  H    3.985341   1.097106   6.021465   5.045337   5.637120
    31  H    2.737811   1.094986   6.091005   5.486225   6.712999
    32  H    4.154707   1.097075   6.899168   6.432364   6.194398
    33  H    5.395464   6.352164   1.095042   2.695802   4.318791
    34  H    5.010968   6.800193   1.097668   2.690724   6.014693
    35  H    4.220357   5.895194   1.095374   3.388146   5.148025
    36  H    5.151867   6.248307   2.502717   0.972980   6.077235
    37  H    8.943560   7.719730   6.700761   7.346318   2.173402
    38  H    7.815060   6.636498   6.287277   7.163004   2.205899
    39  H    7.898524   7.315866   5.364806   6.496126   2.170736
    40  H    8.460961   7.255703   5.792092   5.740144   1.937621
    41  H    7.415296   5.275797   6.665873   6.638928   2.185111
    42  H    7.074639   5.019922   5.982442   5.417653   2.176290
    43  H    9.239442   7.037920   7.799926   7.310879   3.205491
                   16         17         18         19         20
    16  C    0.000000
    17  O    2.407974   0.000000
    18  C    2.528942   2.403231   0.000000
    19  O    2.905749   2.700896   1.437115   0.000000
    20  H    4.286174   3.082466   2.851919   4.038188   0.000000
    21  H    4.113741   2.420835   3.564806   4.489284   1.749123
    22  H    2.631680   2.631611   3.473824   4.511696   3.053788
    23  H    3.728231   4.516802   4.164304   5.473692   3.675635
    24  H    2.694023   4.011810   2.973972   4.168193   3.709113
    25  H    4.837276   5.532564   3.993837   5.325348   3.807303
    26  H    4.447054   4.400362   2.926431   4.302190   2.233533
    27  H    6.054110   6.366726   5.585490   7.017665   4.203118
    28  H    8.097007   6.969222   7.500604   8.721508   4.749976
    29  H    7.829851   7.048010   7.788199   9.034339   5.345283
    30  H    6.856104   6.342120   5.242062   6.528461   3.359123
    31  H    7.771111   7.486414   6.586867   7.962785   4.604256
    32  H    7.122778   7.194977   5.784706   7.109374   4.537243
    33  H    5.067048   3.951512   5.562449   6.464154   3.937317
    34  H    6.781425   5.686084   7.170117   8.148851   5.126327
    35  H    5.726593   5.221902   6.354274   7.466947   4.616703
    36  H    7.254531   5.572372   6.842549   7.763559   4.339409
    37  H    1.095220   2.654136   2.751464   2.547106   4.956189
    38  H    1.094715   3.383079   2.830669   3.364531   4.662913
    39  H    1.095804   2.650674   3.479172   3.865714   4.717279
    40  H    2.660777   0.975825   2.370262   2.122987   3.664854
    41  H    2.762858   3.366829   1.097712   2.089125   3.362556
    42  H    3.483531   2.699903   1.095399   2.078312   2.153163
    43  H    3.857972   3.418949   1.964904   0.970726   4.279816
                   21         22         23         24         25
    21  H    0.000000
    22  H    2.422085   0.000000
    23  H    3.974103   2.271351   0.000000
    24  H    4.306171   2.692961   1.740951   0.000000
    25  H    5.068650   4.289361   2.637744   2.312799   0.000000
    26  H    3.766803   3.773262   3.051359   2.680535   1.748035
    27  H    5.077909   4.436001   2.593299   3.648722   2.356639
    28  H    4.580127   5.635766   5.669153   6.976425   6.488664
    29  H    4.863232   5.216538   5.177433   6.734583   6.599467
    30  H    4.850851   5.545464   4.651272   4.975446   3.275549
    31  H    5.782756   6.115533   4.802148   5.580112   3.764182
    32  H    6.006330   6.033277   4.504080   4.766255   2.570038
    33  H    2.446219   2.715095   4.291452   5.276546   6.301472
    34  H    3.848536   4.289439   5.344341   6.636900   7.304891
    35  H    3.634569   3.141417   3.767025   5.213032   5.968772
    36  H    3.330942   4.978887   6.065793   7.075458   7.314494
    37  H    4.782155   3.631351   4.801854   3.618966   5.658359
    38  H    4.777952   3.032475   3.401904   2.092186   4.295998
    39  H    4.168726   2.383246   3.785464   3.193957   5.427501
    40  H    3.234541   3.545527   5.292796   4.533598   6.025231
    41  H    4.321408   3.830310   3.919520   2.454836   3.297037
    42  H    3.200885   3.778701   4.422081   3.520080   3.989062
    43  H    4.944228   5.284347   6.122887   4.816180   5.620496
                   26         27         28         29         30
    26  H    0.000000
    27  H    3.044787   0.000000
    28  H    5.765348   4.803552   0.000000
    29  H    6.204720   4.701630   1.771090   0.000000
    30  H    2.540479   3.066654   4.695028   5.635429   0.000000
    31  H    3.728936   2.471785   4.322353   5.025188   1.774896
    32  H    2.889095   2.489057   5.791171   6.364453   1.773815
    33  H    5.504387   5.577093   4.243890   3.707158   6.329924
    34  H    6.612926   6.041123   3.458952   2.618247   6.851021
    35  H    5.605613   4.707034   3.776025   2.617051   6.161583
    36  H    6.186995   6.264444   2.680631   3.214148   5.951256
    37  H    5.178745   7.059438   9.007779   8.816998   7.623956
    38  H    4.285383   5.692491   8.385097   8.061649   6.759726
    39  H    5.110152   6.284348   8.001378   7.532311   7.379974
    40  H    4.851775   7.106231   7.804676   7.978669   6.857305
    41  H    2.619718   5.213902   7.839523   8.070324   5.082780
    42  H    2.541329   5.400494   6.899790   7.415872   4.515122
    43  H    4.485226   7.390431   9.017617   9.498208   6.513524
                   31         32         33         34         35
    31  H    0.000000
    32  H    1.771941   0.000000
    33  H    6.659425   7.251861   0.000000
    34  H    6.823205   7.793814   1.775858   0.000000
    35  H    6.020469   6.766856   1.779812   1.773988   0.000000
    36  H    6.263129   7.317780   2.827377   2.341910   3.525459
    37  H    8.670797   7.935214   5.870319   7.625927   6.698262
    38  H    7.565844   6.752769   5.682398   7.307439   6.048453
    39  H    8.134369   7.670288   4.576864   6.262384   5.211275
    40  H    8.135925   7.712957   4.881446   6.601541   6.195822
    41  H    6.339061   5.297144   6.176547   7.723333   6.707031
    42  H    6.007191   5.319003   5.470311   6.952686   6.303129
    43  H    8.069547   7.159935   7.101430   8.727562   8.127311
                   36         37         38         39         40
    36  H    0.000000
    37  H    7.981927   0.000000
    38  H    7.867867   1.767810   0.000000
    39  H    7.037763   1.773295   1.776421   0.000000
    40  H    6.342674   2.507329   3.635402   3.087037   0.000000
    41  H    7.516347   3.066286   2.619036   3.784772   3.391210
    42  H    6.295734   3.769951   3.821422   4.319135   2.733824
    43  H    8.107814   3.499382   4.240340   4.826910   2.792146
                   41         42         43
    41  H    0.000000
    42  H    1.780010   0.000000
    43  H    2.485051   2.187227   0.000000
 Stoichiometry    C15H24O4
 Framework group  C1[X(C15H24O4)]
 Deg. of freedom   123
 Full point group                 C1      NOp   1
 Largest Abelian subgroup         C1      NOp   1
 Largest concise Abelian subgroup C1      NOp   1
                         Standard orientation:                         
 ---------------------------------------------------------------------
 Center     Atomic      Atomic             Coordinates (Angstroms)
 Number     Number       Type             X           Y           Z
 ---------------------------------------------------------------------
      1          6           0        1.776152    0.688706    0.011620
      2          6           0        1.111010   -0.461305   -0.250814
      3          6           0       -0.354836   -0.611547   -0.543823
      4          6           0       -1.269328   -0.198751    0.642967
      5          6           0       -0.913749    1.204472    1.222897
      6          6           0       -0.280560    2.207951    0.238938
      7          6           0        1.255401    2.102558    0.121760
      8          6           0        3.198736    0.382641    0.244458
      9          6           0        3.436286   -1.089711   -0.043546
     10          6           0        2.021257   -1.689509   -0.200712
     11          8           0        4.059650    1.179973    0.618844
     12          6           0        1.781620    2.980998   -1.030656
     13          6           0        1.651839   -2.621749    0.961089
     14          8           0        1.848522   -2.381129   -1.450797
     15          6           0       -2.779730   -0.360638    0.294250
     16          6           0       -3.648322   -0.316594    1.563505
     17          8           0       -2.929988   -1.670454   -0.293751
     18          6           0       -3.277370    0.665845   -0.737094
     19          8           0       -4.609566    0.279572   -1.113054
     20          1           0       -0.594063   -0.009502   -1.427897
     21          1           0       -0.565749   -1.646966   -0.813619
     22          1           0       -1.092767   -0.932721    1.439957
     23          1           0       -0.224430    1.070558    2.065975
     24          1           0       -1.812809    1.653223    1.655531
     25          1           0       -0.508245    3.227561    0.574506
     26          1           0       -0.735323    2.115561   -0.754974
     27          1           0        1.683433    2.505445    1.052880
     28          1           0        3.987515   -1.182958   -0.986972
     29          1           0        4.040092   -1.551210    0.744612
     30          1           0        1.421555    2.615957   -2.000573
     31          1           0        2.876234    2.993521   -1.056321
     32          1           0        1.435863    4.015203   -0.910471
     33          1           0        0.615808   -2.965593    0.874320
     34          1           0        2.306759   -3.502583    0.951776
     35          1           0        1.775128   -2.118919    1.926390
     36          1           0        2.307646   -3.235606   -1.374867
     37          1           0       -4.696516   -0.505635    1.308441
     38          1           0       -3.600232    0.650050    2.075058
     39          1           0       -3.323334   -1.094507    2.263521
     40          1           0       -3.799365   -1.646224   -0.736279
     41          1           0       -3.280055    1.678075   -0.312410
     42          1           0       -2.630873    0.661385   -1.621356
     43          1           0       -4.785652    0.641985   -1.996207
 ---------------------------------------------------------------------
 Rotational constants (GHZ):      0.5904345      0.2486748      0.2027574
 Standard basis: 6-311+G(d,p) (5D, 7F)
 There are   581 symmetry adapted cartesian basis functions of A   symmetry.
 There are   562 symmetry adapted basis functions of A   symmetry.
   562 basis functions,   876 primitive gaussians,   581 cartesian basis functions
    73 alpha electrons       73 beta electrons
       nuclear repulsion energy      1597.1639032408 Hartrees.
 NAtoms=   43 NActive=   43 NUniq=   43 SFac= 1.00D+00 NAtFMM=   60 NAOKFM=F Big=F
 Integral buffers will be    131072 words long.
 Raffenetti 2 integral format.
 Two-electron integral symmetry is turned on.
 Using the following non-standard input for PCM:
 --- end of non-standard input.
 ------------------------------------------------------------------------------
 Polarizable Continuum Model (PCM)
 =================================
 Model                : PCM (using non-symmetric T matrix).
 Atomic radii         : SMD-Coulomb.
 Polarization charges : Total charges.
 Charge compensation  : None.
 Solution method      : On-the-fly selection.
 Cavity type          : VdW (van der Waals Surface) (Alpha=1.000).
 Cavity algorithm     : GePol (No added spheres)
                        Default sphere list used, NSphG=   43.
                        Lebedev-Laikov grids with approx.  5.0 points / Ang**2.
                        Smoothing algorithm: Karplus/York (Gamma=1.0000).
                        Polarization charges: spherical gaussians, with
                                              point-specific exponents (IZeta= 3).
                        Self-potential: point-specific (ISelfS= 7).
                        Self-field    : sphere-specific E.n sum rule (ISelfD= 2).
 Solvent              : Methanol, Eps=  32.613000 Eps(inf)=   1.765709
 ------------------------------------------------------------------------------
 ------------------------------------------------------------------------------
 Atomic radii for non-electrostatic terms: SMD-CDS.
 ------------------------------------------------------------------------------
 Nuclear repulsion after PCM non-electrostatic terms =     1597.1652393660 Hartrees.
 One-electron integrals computed using PRISM.
 NBasis=   562 RedAO= T EigKep=  1.38D-06  NBF=   562
 NBsUse=   560 1.00D-06 EigRej=  7.27D-07 NBFU=   560
 Initial guess from the checkpoint file:  "DY-202A-7R_59.chk"
 B after Tr=     0.000000    0.000000    0.000000
         Rot=    1.000000    0.000000    0.000000    0.000000 Ang=   0.00 deg.
 Requested convergence on RMS density matrix=1.00D-08 within 128 cycles.
 Requested convergence on MAX density matrix=1.00D-06.
 Requested convergence on             energy=1.00D-06.
 No special actions if energy rises.
 Inv3:  Mode=1 IEnd=    22016043.
 Iteration    1 A*A^-1 deviation from unit magnitude is 7.55D-15 for   2706.
 Iteration    1 A*A^-1 deviation from orthogonality  is 7.72D-15 for   2685   2611.
 Iteration    1 A^-1*A deviation from unit magnitude is 7.33D-15 for   2706.
 Iteration    1 A^-1*A deviation from orthogonality  is 6.32D-09 for   2225   2221.
 Iteration    2 A*A^-1 deviation from unit magnitude is 3.11D-15 for    317.
 Iteration    2 A*A^-1 deviation from orthogonality  is 5.08D-15 for   2428    317.
 Iteration    2 A^-1*A deviation from unit magnitude is 8.88D-16 for    624.
 Iteration    2 A^-1*A deviation from orthogonality  is 5.28D-16 for   2702   1044.
 Error on total polarization charges =  0.07025
 SCF Done:  E(RmPW1PW91) =  -887.013698406     A.U. after   13 cycles
            NFock= 13  Conv=0.34D-08     -V/T= 2.0048
 SMD-CDS (non-electrostatic) energy       (kcal/mol) =       0.84
 (included in total energy above)
 DoSCS=F DFT=T ScalE2(SS,OS)=  1.000000  1.000000
 Range of M.O.s used for correlation:     1   560
 NBasis=   562 NAE=    73 NBE=    73 NFC=     0 NFV=     0
 NROrb=    560 NOA=    73 NOB=    73 NVA=   487 NVB=   487

 **** Warning!!: The largest alpha MO coefficient is  0.12955878D+03

 NEqPCM:  Using equilibrium solvation (IEInf=0, Eps=  32.6130, EpsInf=   1.7657)
          Differentiating once with respect to magnetic field using GIAOs.
          Electric field/nuclear overlap derivatives assumed to be zero.
 FoFJK:  IHMeth= 1 ICntrl=    6127 DoSepK=F KAlg= 0 I1Cent=   0 FoldK=F
 IRaf=         1 NMat=   1 IRICut=       1 DoRegI=T DoRafI=F ISym2E= 0.
          There are     3 degrees of freedom in the 1st order CPHF.  IDoFFX=0 NUNeed=     3.
      3 vectors produced by pass  0 Test12= 1.19D-12 3.33D-08 XBig12= 2.42D+02 2.16D+00.
 AX will form     3 AO Fock derivatives at one time.
      3 vectors produced by pass  1 Test12= 1.19D-12 3.33D-08 XBig12= 6.77D-01 2.24D-01.
      3 vectors produced by pass  2 Test12= 1.19D-12 3.33D-08 XBig12= 4.43D-03 3.47D-02.
      3 vectors produced by pass  3 Test12= 1.19D-12 3.33D-08 XBig12= 3.00D-05 1.61D-03.
      3 vectors produced by pass  4 Test12= 1.19D-12 3.33D-08 XBig12= 1.51D-07 1.13D-04.
      3 vectors produced by pass  5 Test12= 1.19D-12 3.33D-08 XBig12= 6.41D-10 4.44D-06.
      3 vectors produced by pass  6 Test12= 1.19D-12 3.33D-08 XBig12= 2.06D-12 4.64D-07.
 InvSVY:  IOpt=1 It=  1 EMax= 5.33D-15
 Solved reduced A of dimension    21 with     3 vectors.
 Calculating GIAO nuclear magnetic shielding tensors.
 SCF GIAO Magnetic shielding tensor (ppm):
      1  C    Isotropic =    36.7879   Anisotropy =   142.6084
   XX=   -29.7158   YX=    30.1397   ZX=   -29.2773
   XY=    27.0724   YY=    14.3524   ZY=   -12.6624
   XZ=   -24.2448   YZ=    -5.5207   ZZ=   125.7269
   Eigenvalues:   -46.1909    24.6944   131.8601
      2  C    Isotropic =    -3.1891   Anisotropy =   195.9004
   XX=   -80.4132   YX=    37.5145   ZX=   -32.5411
   XY=    37.5609   YY=   -45.8950   ZY=    -7.0212
   XZ=   -51.6339   YZ=   -15.5922   ZZ=   116.7407
   Eigenvalues:  -108.5045   -28.4741   127.4111
      3  C    Isotropic =   161.9301   Anisotropy =    19.3642
   XX=   173.3245   YX=     3.7401   ZX=    -2.8989
   XY=     4.3483   YY=   145.0881   ZY=     4.0358
   XZ=    -3.2828   YZ=     3.1012   ZZ=   167.3776
   Eigenvalues:   143.8464   167.1042   174.8396
      4  C    Isotropic =   139.9274   Anisotropy =    31.2909
   XX=   158.2261   YX=     8.7841   ZX=    -4.8357
   XY=     5.8640   YY=   131.4481   ZY=     3.5706
   XZ=    -6.4536   YZ=     3.9421   ZZ=   130.1081
   Eigenvalues:   124.5152   134.4792   160.7880
      5  C    Isotropic =   161.0390   Anisotropy =    20.9248
   XX=   157.6601   YX=    11.9513   ZX=    -4.2775
   XY=    10.2432   YY=   166.7917   ZY=    -1.4448
   XZ=    -5.0119   YZ=    -0.7164   ZZ=   158.6651
   Eigenvalues:   149.0626   159.0655   174.9889
      6  C    Isotropic =   157.4097   Anisotropy =    27.0944
   XX=   170.9272   YX=     9.9671   ZX=   -10.7943
   XY=     2.9228   YY=   152.5178   ZY=    -8.8958
   XZ=    -0.5501   YZ=    -7.9407   ZZ=   148.7842
   Eigenvalues:   142.0221   154.7345   175.4727
      7  C    Isotropic =   151.2069   Anisotropy =    18.3590
   XX=   154.9345   YX=     1.6312   ZX=    -8.1609
   XY=    -3.1755   YY=   147.6639   ZY=    -3.3624
   XZ=    -9.6385   YZ=   -12.2525   ZZ=   151.0221
   Eigenvalues:   138.6337   151.5406   163.4462
      8  C    Isotropic =   -32.0454   Anisotropy =   157.7496
   XX=   -82.7644   YX=    10.4788   ZX=   -34.4381
   XY=    18.1831   YY=   -73.4952   ZY=   -32.1789
   XZ=   -24.2879   YZ=   -28.2985   ZZ=    60.1233
   Eigenvalues:   -93.5583   -75.6989    73.1210
      9  C    Isotropic =   130.4100   Anisotropy =    32.6644
   XX=   134.4192   YX=    15.6978   ZX=    -5.9018
   XY=    11.9304   YY=   141.4171   ZY=     0.4661
   XZ=     1.2992   YZ=     5.1495   ZZ=   115.3937
   Eigenvalues:   114.0706   124.9732   152.1863
     10  C    Isotropic =   105.4488   Anisotropy =    38.3458
   XX=    99.8744   YX=    -1.4301   ZX=    -4.7398
   XY=    -1.3709   YY=   100.3789   ZY=    18.6585
   XZ=     0.5755   YZ=    23.6675   ZZ=   116.0932
   Eigenvalues:    85.6615    99.6723   131.0127
     11  O    Isotropic =  -166.7117   Anisotropy =   798.2810
   XX=  -447.1097   YX=  -150.4715   ZX=  -217.3079
   XY=  -107.3291   YY=  -337.0084   ZY=  -189.7414
   XZ=  -159.2670   YZ=  -191.3943   ZZ=   283.9831
   Eigenvalues:  -609.8390  -255.7716   365.4756
     12  C    Isotropic =   167.1888   Anisotropy =    35.0807
   XX=   161.5405   YX=     6.1711   ZX=    -8.9297
   XY=     8.7545   YY=   168.7941   ZY=   -12.6601
   XZ=   -12.0415   YZ=   -17.1083   ZZ=   171.2318
   Eigenvalues:   153.9544   157.0361   190.5760
     13  C    Isotropic =   160.7140   Anisotropy =    39.5483
   XX=   143.5659   YX=     6.7258   ZX=    -6.4257
   XY=     8.3717   YY=   161.6528   ZY=   -16.7456
   XZ=    -3.9222   YZ=   -11.7976   ZZ=   176.9231
   Eigenvalues:   140.8294   154.2330   187.0795
     14  O    Isotropic =   244.2626   Anisotropy =    64.6343
   XX=   221.7491   YX=   -12.1996   ZX=   -19.6704
   XY=    -3.8167   YY=   237.9771   ZY=    19.6485
   XZ=    -8.3008   YZ=    23.7271   ZZ=   273.0617
   Eigenvalues:   217.6748   227.7608   287.3521
     15  C    Isotropic =   107.6151   Anisotropy =    44.4876
   XX=    99.7711   YX=    13.6510   ZX=     3.2706
   XY=     4.1918   YY=   126.8875   ZY=    15.2845
   XZ=    -2.7643   YZ=    21.4468   ZZ=    96.1866
   Eigenvalues:    86.5392    99.0325   137.2735
     16  C    Isotropic =   163.5159   Anisotropy =    39.7310
   XX=   156.1318   YX=    -4.5949   ZX=   -21.6343
   XY=    -2.3457   YY=   157.4393   ZY=    -2.4094
   XZ=   -20.0429   YZ=     3.2927   ZZ=   176.9766
   Eigenvalues:   142.7474   157.7971   190.0032
     17  O    Isotropic =   266.1350   Anisotropy =    49.1946
   XX=   255.6033   YX=   -11.3861   ZX=    -8.1624
   XY=     1.8567   YY=   264.7156   ZY=    17.9637
   XZ=    -2.5529   YZ=    33.0114   ZZ=   278.0861
   Eigenvalues:   245.0251   254.4485   298.9314
     18  C    Isotropic =   120.0899   Anisotropy =    49.5146
   XX=   146.1908   YX=     1.2287   ZX=    17.3944
   XY=    16.6005   YY=   112.1232   ZY=     1.5215
   XZ=    14.6618   YZ=    -2.3164   ZZ=   101.9557
   Eigenvalues:    96.0961   111.0740   153.0996
     19  O    Isotropic =   321.3391   Anisotropy =    73.4143
   XX=   313.1728   YX=     5.3513   ZX=    12.5352
   XY=   -15.8239   YY=   302.2109   ZY=   -37.6881
   XZ=    14.1354   YZ=   -30.6552   ZZ=   348.6337
   Eigenvalues:   284.0153   309.7201   370.2820
     20  H    Isotropic =    28.9365   Anisotropy =     4.6605
   XX=    29.2413   YX=    -0.7274   ZX=     0.2309
   XY=    -0.0411   YY=    27.0610   ZY=    -1.2970
   XZ=     1.7790   YZ=    -3.2427   ZZ=    30.5072
   Eigenvalues:    25.9309    28.8351    32.0435
     21  H    Isotropic =    28.7774   Anisotropy =     7.7165
   XX=    32.3482   YX=    -0.8491   ZX=    -0.9313
   XY=    -2.2207   YY=    30.5896   ZY=     3.0518
   XZ=    -0.7262   YZ=     3.9378   ZZ=    23.3944
   Eigenvalues:    21.9728    30.4376    33.9217
     22  H    Isotropic =    29.5565   Anisotropy =     4.1506
   XX=    29.7937   YX=    -1.1758   ZX=     0.3877
   XY=    -0.9962   YY=    29.7269   ZY=    -2.7654
   XZ=    -1.1418   YZ=    -2.7135   ZZ=    29.1489
   Eigenvalues:    26.3815    29.9643    32.3235
     23  H    Isotropic =    30.2645   Anisotropy =     6.8476
   XX=    29.1201   YX=     1.4724   ZX=     2.8353
   XY=     1.6994   YY=    28.0570   ZY=     0.1612
   XZ=     2.0472   YZ=     0.5541   ZZ=    33.6163
   Eigenvalues:    26.6852    29.2786    34.8296
     24  H    Isotropic =    29.9825   Anisotropy =     7.6201
   XX=    32.2643   YX=     1.0279   ZX=    -3.6756
   XY=     0.8151   YY=    30.0532   ZY=     2.9058
   XZ=    -5.0981   YZ=     3.2161   ZZ=    27.6299
   Eigenvalues:    23.5078    31.3770    35.0625
     25  H    Isotropic =    30.1521   Anisotropy =     8.9460
   XX=    29.6862   YX=    -1.1361   ZX=    -2.0767
   XY=    -1.0501   YY=    35.6348   ZY=     1.3901
   XZ=    -2.6885   YZ=     1.2546   ZZ=    25.1353
   Eigenvalues:    24.0611    30.2791    36.1161
     26  H    Isotropic =    30.1814   Anisotropy =     4.8103
   XX=    31.4373   YX=     2.4566   ZX=     2.2807
   XY=     2.4491   YY=    29.7641   ZY=    -2.6794
   XZ=     2.3051   YZ=    -1.3772   ZZ=    29.3429
   Eigenvalues:    25.5943    31.5617    33.3883
     27  H    Isotropic =    29.2186   Anisotropy =     7.1539
   XX=    30.0947   YX=     1.0396   ZX=     2.5750
   XY=     2.5262   YY=    27.4840   ZY=     1.8420
   XZ=     2.2167   YZ=     3.4085   ZZ=    30.0770
   Eigenvalues:    25.8300    27.8379    33.9879
     28  H    Isotropic =    29.0910   Anisotropy =     6.6543
   XX=    31.6957   YX=     0.4803   ZX=    -2.8120
   XY=     0.7206   YY=    27.1114   ZY=     0.1611
   XZ=    -3.2767   YZ=     1.9909   ZZ=    28.4658
   Eigenvalues:    25.6185    28.1272    33.5272
     29  H    Isotropic =    29.0207   Anisotropy =     5.6384
   XX=    31.5095   YX=     0.7563   ZX=     2.1740
   XY=    -0.0403   YY=    28.2504   ZY=    -1.5857
   XZ=     2.9813   YZ=    -1.9561   ZZ=    27.3022
   Eigenvalues:    25.0964    29.1861    32.7796
     30  H    Isotropic =    31.0154   Anisotropy =     6.9127
   XX=    28.4084   YX=     1.6964   ZX=    -0.4366
   XY=     1.2894   YY=    29.1408   ZY=    -0.8645
   XZ=     1.1814   YZ=    -0.9208   ZZ=    35.4969
   Eigenvalues:    27.1514    30.2708    35.6238
     31  H    Isotropic =    30.3904   Anisotropy =     9.6143
   XX=    35.5178   YX=     1.9851   ZX=    -0.9772
   XY=     2.4480   YY=    28.6499   ZY=    -2.1313
   XZ=    -2.3002   YZ=    -3.7362   ZZ=    27.0034
   Eigenvalues:    24.7795    29.5917    36.7999
     32  H    Isotropic =    30.7587   Anisotropy =    10.2543
   XX=    27.9844   YX=     0.6258   ZX=    -1.3523
   XY=    -0.0986   YY=    37.2108   ZY=    -1.2869
   XZ=    -0.6265   YZ=    -2.6204   ZZ=    27.0809
   Eigenvalues:    26.2263    28.4549    37.5949
     33  H    Isotropic =    29.9795   Anisotropy =     5.7318
   XX=    33.3330   YX=     0.2909   ZX=     0.0785
   XY=     1.3556   YY=    30.2038   ZY=    -1.9149
   XZ=    -1.3203   YZ=    -3.4139   ZZ=    26.4016
   Eigenvalues:    25.0258    31.1119    33.8006
     34  H    Isotropic =    30.1296   Anisotropy =     9.2903
   XX=    29.1885   YX=    -2.7876   ZX=     0.4308
   XY=    -3.6772   YY=    33.7264   ZY=    -2.1526
   XZ=     0.7746   YZ=    -3.6139   ZZ=    27.4739
   Eigenvalues:    26.1427    27.9231    36.3232
     35  H    Isotropic =    30.6076   Anisotropy =     8.0777
   XX=    27.6834   YX=    -0.5830   ZX=     0.4864
   XY=    -0.5794   YY=    28.2265   ZY=    -0.2215
   XZ=     0.8028   YZ=    -0.6466   ZZ=    35.9131
   Eigenvalues:    27.3016    28.5285    35.9928
     36  H    Isotropic =    29.4615   Anisotropy =    17.1677
   XX=    25.4843   YX=    -6.9250   ZX=     0.0128
   XY=    -6.7472   YY=    36.7280   ZY=     3.2492
   XZ=    -0.6504   YZ=     4.6935   ZZ=    26.1721
   Eigenvalues:    21.7185    25.7594    40.9066
     37  H    Isotropic =    30.1191   Anisotropy =     8.4257
   XX=    35.1469   YX=     0.9843   ZX=    -1.0394
   XY=     0.6443   YY=    25.4136   ZY=    -0.7275
   XZ=    -2.3221   YZ=    -1.1220   ZZ=    29.7967
   Eigenvalues:    25.2032    29.4178    35.7362
     38  H    Isotropic =    30.2539   Anisotropy =     8.7420
   XX=    29.2456   YX=    -0.7223   ZX=    -3.0075
   XY=     0.3424   YY=    30.8285   ZY=     4.1920
   XZ=    -2.9724   YZ=     4.9040   ZZ=    30.6876
   Eigenvalues:    25.1143    29.5655    36.0819
     39  H    Isotropic =    30.9440   Anisotropy =     8.3878
   XX=    29.2591   YX=     0.5131   ZX=    -1.8743
   XY=    -0.1615   YY=    30.1604   ZY=    -3.8306
   XZ=    -1.1271   YZ=    -4.5652   ZZ=    33.4125
   Eigenvalues:    27.0405    29.2556    36.5359
     40  H    Isotropic =    28.2069   Anisotropy =    17.2752
   XX=    34.4719   YX=     1.3123   ZX=     8.8761
   XY=     0.8494   YY=    27.2940   ZY=     2.4898
   XZ=     9.3614   YZ=     0.8694   ZZ=    22.8548
   Eigenvalues:    17.7551    27.1419    39.7237
     41  H    Isotropic =    27.9690   Anisotropy =     5.6244
   XX=    29.9898   YX=     1.5352   ZX=     3.4918
   XY=    -0.0424   YY=    30.2130   ZY=     0.0535
   XZ=     2.5590   YZ=     0.9224   ZZ=    23.7044
   Eigenvalues:    22.4809    29.7076    31.7186
     42  H    Isotropic =    27.7769   Anisotropy =     8.3235
   XX=    33.1260   YX=     1.0940   ZX=    -0.1130
   XY=     1.5938   YY=    23.1205   ZY=    -2.4854
   XZ=     1.4722   YZ=    -2.3545   ZZ=    27.0843
   Eigenvalues:    21.7748    28.2301    33.3259
     43  H    Isotropic =    29.6753   Anisotropy =    21.9263
   XX=    27.2435   YX=    -1.0334   ZX=     7.0986
   XY=     0.0575   YY=    23.0674   ZY=    -7.1243
   XZ=     7.0764   YZ=    -7.4127   ZZ=    38.7149
   Eigenvalues:    19.4181    25.3149    44.2928
 End of Minotr F.D. properties file   721 does not exist.
 End of Minotr F.D. properties file   722 does not exist.
 End of Minotr F.D. properties file   788 does not exist.

 **********************************************************************

            Population analysis using the SCF density.

 **********************************************************************

 Orbital symmetries:
       Occupied  (A) (A) (A) (A) (A) (A) (A) (A) (A) (A) (A) (A)
                 (A) (A) (A) (A) (A) (A) (A) (A) (A) (A) (A) (A)
                 (A) (A) (A) (A) (A) (A) (A) (A) (A) (A) (A) (A)
                 (A) (A) (A) (A) (A) (A) (A) (A) (A) (A) (A) (A)
                 (A) (A) (A) (A) (A) (A) (A) (A) (A) (A) (A) (A)
                 (A) (A) (A) (A) (A) (A) (A) (A) (A) (A) (A) (A)
                 (A)
       Virtual   (A) (A) (A) (A) (A) (A) (A) (A) (A) (A) (A) (A)
                 (A) (A) (A) (A) (A) (A) (A) (A) (A) (A) (A) (A)
                 (A) (A) (A) (A) (A) (A) (A) (A) (A) (A) (A) (A)
                 (A) (A) (A) (A) (A) (A) (A) (A) (A) (A) (A) (A)
                 (A) (A) (A) (A) (A) (A) (A) (A) (A) (A) (A) (A)
                 (A) (A) (A) (A) (A) (A) (A) (A) (A) (A) (A) (A)
                 (A) (A) (A) (A) (A) (A) (A) (A) (A) (A) (A) (A)
                 (A) (A) (A) (A) (A) (A) (A) (A) (A) (A) (A) (A)
                 (A) (A) (A) (A) (A) (A) (A) (A) (A) (A) (A) (A)
                 (A) (A) (A) (A) (A) (A) (A) (A) (A) (A) (A) (A)
                 (A) (A) (A) (A) (A) (A) (A) (A) (A) (A) (A) (A)
                 (A) (A) (A) (A) (A) (A) (A) (A) (A) (A) (A) (A)
                 (A) (A) (A) (A) (A) (A) (A) (A) (A) (A) (A) (A)
                 (A) (A) (A) (A) (A) (A) (A) (A) (A) (A) (A) (A)
                 (A) (A) (A) (A) (A) (A) (A) (A) (A) (A) (A) (A)
                 (A) (A) (A) (A) (A) (A) (A) (A) (A) (A) (A) (A)
                 (A) (A) (A) (A) (A) (A) (A) (A) (A) (A) (A) (A)
                 (A) (A) (A) (A) (A) (A) (A) (A) (A) (A) (A) (A)
                 (A) (A) (A) (A) (A) (A) (A) (A) (A) (A) (A) (A)
                 (A) (A) (A) (A) (A) (A) (A) (A) (A) (A) (A) (A)
                 (A) (A) (A) (A) (A) (A) (A) (A) (A) (A) (A) (A)
                 (A) (A) (A) (A) (A) (A) (A) (A) (A) (A) (A) (A)
                 (A) (A) (A) (A) (A) (A) (A) (A) (A) (A) (A) (A)
                 (A) (A) (A) (A) (A) (A) (A) (A) (A) (A) (A) (A)
                 (A) (A) (A) (A) (A) (A) (A) (A) (A) (A) (A) (A)
                 (A) (A) (A) (A) (A) (A) (A) (A) (A) (A) (A) (A)
                 (A) (A) (A) (A) (A) (A) (A) (A) (A) (A) (A) (A)
                 (A) (A) (A) (A) (A) (A) (A) (A) (A) (A) (A) (A)
                 (A) (A) (A) (A) (A) (A) (A) (A) (A) (A) (A) (A)
                 (A) (A) (A) (A) (A) (A) (A) (A) (A) (A) (A) (A)
                 (A) (A) (A) (A) (A) (A) (A) (A) (A) (A) (A) (A)
                 (A) (A) (A) (A) (A) (A) (A) (A) (A) (A) (A) (A)
                 (A) (A) (A) (A) (A) (A) (A) (A) (A) (A) (A) (A)
                 (A) (A) (A) (A) (A) (A) (A) (A) (A) (A) (A) (A)
                 (A) (A) (A) (A) (A) (A) (A) (A) (A) (A) (A) (A)
                 (A) (A) (A) (A) (A) (A) (A) (A) (A) (A) (A) (A)
                 (A) (A) (A) (A) (A) (A) (A) (A) (A) (A) (A) (A)
                 (A) (A) (A) (A) (A) (A) (A) (A) (A) (A) (A) (A)
                 (A) (A) (A) (A) (A) (A) (A) (A) (A) (A) (A) (A)
                 (A) (A) (A) (A) (A) (A) (A) (A) (A) (A) (A) (A)
                 (A) (A) (A) (A) (A) (A) (A)
 The electronic state is 1-A.
 Alpha  occ. eigenvalues --  -19.22640 -19.22439 -19.21462 -19.21087 -10.32719
 Alpha  occ. eigenvalues --  -10.30716 -10.29460 -10.27555 -10.26541 -10.24454
 Alpha  occ. eigenvalues --  -10.24317 -10.24221 -10.23381 -10.23226 -10.22446
 Alpha  occ. eigenvalues --  -10.22331 -10.22312 -10.21567 -10.21362  -1.07274
 Alpha  occ. eigenvalues --   -1.06798  -1.05975  -1.03915  -0.89069  -0.84012
 Alpha  occ. eigenvalues --   -0.81773  -0.77703  -0.76332  -0.74502  -0.71378
 Alpha  occ. eigenvalues --   -0.70320  -0.68324  -0.65537  -0.62716  -0.60159
 Alpha  occ. eigenvalues --   -0.57992  -0.55423  -0.54160  -0.52924  -0.51934
 Alpha  occ. eigenvalues --   -0.51047  -0.49168  -0.48447  -0.46510  -0.46074
 Alpha  occ. eigenvalues --   -0.45800  -0.45557  -0.45064  -0.44584  -0.43918
 Alpha  occ. eigenvalues --   -0.42311  -0.41601  -0.40743  -0.40227  -0.39718
 Alpha  occ. eigenvalues --   -0.39167  -0.38800  -0.38484  -0.37828  -0.37015
 Alpha  occ. eigenvalues --   -0.36348  -0.35869  -0.35462  -0.34453  -0.33828
 Alpha  occ. eigenvalues --   -0.33163  -0.32560  -0.31616  -0.30774  -0.30043
 Alpha  occ. eigenvalues --   -0.29018  -0.26899  -0.26568
 Alpha virt. eigenvalues --   -0.05257   0.00598   0.01383   0.02014   0.02287
 Alpha virt. eigenvalues --    0.03294   0.03550   0.04040   0.04360   0.04540
 Alpha virt. eigenvalues --    0.04832   0.05625   0.05918   0.06445   0.06594
 Alpha virt. eigenvalues --    0.06760   0.07420   0.08161   0.08445   0.08980
 Alpha virt. eigenvalues --    0.09234   0.09604   0.09757   0.09977   0.10382
 Alpha virt. eigenvalues --    0.10790   0.11422   0.12055   0.12586   0.12847
 Alpha virt. eigenvalues --    0.13111   0.13285   0.13606   0.14086   0.14933
 Alpha virt. eigenvalues --    0.15263   0.15397   0.15856   0.16355   0.16544
 Alpha virt. eigenvalues --    0.16971   0.17168   0.17318   0.17821   0.18101
 Alpha virt. eigenvalues --    0.18559   0.19025   0.19214   0.19556   0.19788
 Alpha virt. eigenvalues --    0.19915   0.20342   0.20453   0.20709   0.21113
 Alpha virt. eigenvalues --    0.21352   0.21410   0.21857   0.22026   0.22092
 Alpha virt. eigenvalues --    0.22570   0.22950   0.23360   0.23871   0.24027
 Alpha virt. eigenvalues --    0.24401   0.24713   0.24887   0.25293   0.25578
 Alpha virt. eigenvalues --    0.25935   0.26245   0.26489   0.26829   0.27040
 Alpha virt. eigenvalues --    0.27168   0.27506   0.27930   0.27988   0.28296
 Alpha virt. eigenvalues --    0.28909   0.29320   0.29812   0.30011   0.30303
 Alpha virt. eigenvalues --    0.30797   0.31237   0.31491   0.31903   0.32431
 Alpha virt. eigenvalues --    0.32705   0.33115   0.33600   0.33763   0.34209
 Alpha virt. eigenvalues --    0.34646   0.34810   0.35299   0.35632   0.36080
 Alpha virt. eigenvalues --    0.37225   0.37479   0.37556   0.37595   0.38708
 Alpha virt. eigenvalues --    0.38943   0.39473   0.39877   0.40734   0.41027
 Alpha virt. eigenvalues --    0.41807   0.42416   0.42525   0.43717   0.44508
 Alpha virt. eigenvalues --    0.45407   0.45957   0.46053   0.47216   0.48114
 Alpha virt. eigenvalues --    0.48734   0.49349   0.50314   0.50805   0.51338
 Alpha virt. eigenvalues --    0.51391   0.52394   0.53049   0.54132   0.54827
 Alpha virt. eigenvalues --    0.56114   0.56671   0.57462   0.57675   0.57864
 Alpha virt. eigenvalues --    0.58352   0.59112   0.59934   0.60945   0.61955
 Alpha virt. eigenvalues --    0.62995   0.63291   0.64212   0.64701   0.65368
 Alpha virt. eigenvalues --    0.66196   0.67287   0.67645   0.68043   0.68455
 Alpha virt. eigenvalues --    0.68679   0.69503   0.69712   0.70613   0.70680
 Alpha virt. eigenvalues --    0.70817   0.71656   0.72271   0.72610   0.73169
 Alpha virt. eigenvalues --    0.73831   0.73958   0.74096   0.74745   0.74898
 Alpha virt. eigenvalues --    0.75765   0.76058   0.76537   0.76892   0.77456
 Alpha virt. eigenvalues --    0.77908   0.79122   0.79361   0.80532   0.80890
 Alpha virt. eigenvalues --    0.81161   0.82266   0.82396   0.82745   0.84008
 Alpha virt. eigenvalues --    0.84783   0.85440   0.87615   0.88482   0.89410
 Alpha virt. eigenvalues --    0.89938   0.92738   0.93507   0.93941   0.95179
 Alpha virt. eigenvalues --    0.97571   0.98927   1.00461   1.00693   1.02115
 Alpha virt. eigenvalues --    1.03904   1.05737   1.06699   1.07755   1.08986
 Alpha virt. eigenvalues --    1.11070   1.12807   1.13130   1.14734   1.14852
 Alpha virt. eigenvalues --    1.15393   1.16879   1.18038   1.18516   1.20316
 Alpha virt. eigenvalues --    1.21326   1.22145   1.23060   1.23838   1.24966
 Alpha virt. eigenvalues --    1.25230   1.26849   1.27002   1.28368   1.29105
 Alpha virt. eigenvalues --    1.31357   1.31665   1.32784   1.34256   1.34353
 Alpha virt. eigenvalues --    1.35767   1.37630   1.39453   1.39785   1.40898
 Alpha virt. eigenvalues --    1.41082   1.43146   1.44116   1.45696   1.46215
 Alpha virt. eigenvalues --    1.47338   1.48302   1.48708   1.49277   1.49758
 Alpha virt. eigenvalues --    1.50479   1.51269   1.52307   1.53108   1.55027
 Alpha virt. eigenvalues --    1.55340   1.55568   1.56607   1.57564   1.58472
 Alpha virt. eigenvalues --    1.59187   1.59737   1.60207   1.60771   1.60969
 Alpha virt. eigenvalues --    1.62124   1.62315   1.62496   1.63450   1.64236
 Alpha virt. eigenvalues --    1.64753   1.65930   1.66134   1.67354   1.68510
 Alpha virt. eigenvalues --    1.69216   1.69855   1.70453   1.70780   1.71419
 Alpha virt. eigenvalues --    1.71717   1.73045   1.73418   1.73841   1.74415
 Alpha virt. eigenvalues --    1.75835   1.76688   1.77195   1.78326   1.79145
 Alpha virt. eigenvalues --    1.80127   1.80570   1.81812   1.81827   1.83070
 Alpha virt. eigenvalues --    1.83541   1.84853   1.86104   1.86780   1.87816
 Alpha virt. eigenvalues --    1.89341   1.89429   1.90653   1.91525   1.93373
 Alpha virt. eigenvalues --    1.93745   1.95384   1.96088   1.97055   1.97680
 Alpha virt. eigenvalues --    1.98278   1.99865   2.00762   2.03484   2.03533
 Alpha virt. eigenvalues --    2.05701   2.06199   2.07471   2.08361   2.08844
 Alpha virt. eigenvalues --    2.09790   2.10942   2.12484   2.13325   2.14229
 Alpha virt. eigenvalues --    2.14799   2.16255   2.16900   2.18101   2.19544
 Alpha virt. eigenvalues --    2.20495   2.21354   2.21986   2.23381   2.24610
 Alpha virt. eigenvalues --    2.25992   2.27685   2.28221   2.30739   2.31790
 Alpha virt. eigenvalues --    2.32128   2.33509   2.35399   2.35776   2.37617
 Alpha virt. eigenvalues --    2.40996   2.42410   2.43256   2.45317   2.46415
 Alpha virt. eigenvalues --    2.48305   2.49945   2.51303   2.51668   2.52454
 Alpha virt. eigenvalues --    2.52784   2.53684   2.55432   2.55983   2.57286
 Alpha virt. eigenvalues --    2.58036   2.58455   2.59562   2.59887   2.61431
 Alpha virt. eigenvalues --    2.61953   2.62670   2.64771   2.65559   2.66663
 Alpha virt. eigenvalues --    2.67130   2.67605   2.68233   2.69091   2.70445
 Alpha virt. eigenvalues --    2.71040   2.71391   2.72716   2.73032   2.73749
 Alpha virt. eigenvalues --    2.75254   2.76659   2.78111   2.78935   2.81003
 Alpha virt. eigenvalues --    2.83702   2.84866   2.85742   2.86178   2.87960
 Alpha virt. eigenvalues --    2.89538   2.90119   2.91601   2.92510   2.93754
 Alpha virt. eigenvalues --    2.94358   2.94727   2.95431   2.97087   2.99259
 Alpha virt. eigenvalues --    3.00123   3.01594   3.02835   3.04965   3.06734
 Alpha virt. eigenvalues --    3.07996   3.09026   3.09450   3.11063   3.11368
 Alpha virt. eigenvalues --    3.13932   3.14228   3.15805   3.17230   3.17901
 Alpha virt. eigenvalues --    3.19424   3.20973   3.23079   3.24009   3.26091
 Alpha virt. eigenvalues --    3.28547   3.29822   3.30236   3.31833   3.33865
 Alpha virt. eigenvalues --    3.35197   3.36660   3.38321   3.41119   3.44667
 Alpha virt. eigenvalues --    3.50676   3.53798   3.59609   3.61780   3.64068
 Alpha virt. eigenvalues --    3.72311   3.76516   3.80657   3.81812   3.83167
 Alpha virt. eigenvalues --    3.83960   3.84129   3.84503   3.85470   3.86904
 Alpha virt. eigenvalues --    3.88092   3.89542   3.91602   3.93593   3.95252
 Alpha virt. eigenvalues --    3.98102   4.04540   4.07702   4.09529   4.12418
 Alpha virt. eigenvalues --    4.15560   4.17518   4.18246   4.28483   4.30029
 Alpha virt. eigenvalues --    4.34029   4.35610   4.37368   4.37988   4.51462
 Alpha virt. eigenvalues --    4.57902   5.11944   5.12249   5.19756   5.21254
 Alpha virt. eigenvalues --    5.27068   5.43865   5.47623   5.50587   5.68073
 Alpha virt. eigenvalues --    5.69204   5.69820   5.78042  23.73024  23.84027
 Alpha virt. eigenvalues --   23.86617  23.93553  23.94723  23.96513  23.98293
 Alpha virt. eigenvalues --   24.00113  24.02772  24.05984  24.07364  24.07664
 Alpha virt. eigenvalues --   24.09017  24.11854  24.28001  50.04300  50.06121
 Alpha virt. eigenvalues --   50.08451  50.13673
          Condensed to atoms (all electrons):
               1          2          3          4          5          6
     1  C   15.635000   3.201354  -3.406140   1.707325  -1.238172   0.978420
     2  C    3.201354  16.629560  -4.231641  -0.777158  -0.278650   0.435170
     3  C   -3.406140  -4.231641  11.835659  -2.275389   0.488890  -0.814580
     4  C    1.707325  -0.777158  -2.275389  12.504178  -1.647549  -0.161968
     5  C   -1.238172  -0.278650   0.488890  -1.647549   8.881343  -1.494987
     6  C    0.978420   0.435170  -0.814580  -0.161968  -1.494987  10.860872
     7  C   -6.426316  -2.222637   2.468508  -0.294713   1.043161  -4.487687
     8  C   -2.502821  -0.887331  -2.500963   0.582628  -0.041104  -0.150259
     9  C    1.717016   2.671138  -0.636443   0.279235  -0.076896  -0.124236
    10  C   -3.224223  -8.288134   4.459538  -1.037569   0.595505   0.275902
    11  O   -0.013798   0.071928   0.022449  -0.004480   0.004136   0.021695
    12  C   -0.252158   0.029704   0.064748  -0.078228  -0.172323   0.271855
    13  C   -0.113221  -0.370356   0.188539  -0.362386   0.031468   0.011560
    14  O    0.038213   0.290343  -0.257615   0.060611  -0.011419   0.002043
    15  C   -0.497452   0.204511   0.880678  -3.255447  -0.259906   0.173423
    16  C   -0.120347  -0.155620  -0.468443  -0.119531   0.180970   0.090255
    17  O   -0.016365  -0.072989  -0.049118  -0.329815   0.086969   0.036658
    18  C    0.001436  -0.099384   0.078046   0.329496  -0.076782  -0.038036
    19  O    0.000982  -0.008514  -0.010188   0.101858  -0.000065  -0.002960
    20  H   -0.012489  -0.035156   0.407144   0.026251  -0.049860  -0.039055
    21  H    0.002344  -0.083484   0.418536  -0.046789   0.033099   0.020709
    22  H    0.005340   0.000059  -0.025482   0.491960  -0.120260   0.001792
    23  H   -0.016780  -0.006917  -0.013160  -0.112048   0.569300  -0.065426
    24  H    0.012024   0.020856   0.003696  -0.079624   0.403332  -0.051525
    25  H   -0.002076   0.016905   0.017607  -0.005175  -0.078711   0.467505
    26  H   -0.037751  -0.046419  -0.039584  -0.008136  -0.005617   0.492900
    27  H   -0.149113  -0.012188  -0.006411  -0.006439   0.000526   0.022711
    28  H   -0.020392  -0.017302   0.004545   0.000930  -0.000468   0.001009
    29  H    0.024257  -0.035945   0.011890  -0.001103   0.000940   0.000764
    30  H   -0.058664  -0.011174  -0.004545   0.003577  -0.006155  -0.049523
    31  H   -0.114285  -0.004149   0.005760  -0.004221   0.004701   0.009643
    32  H    0.104364   0.016456   0.002154   0.000222   0.008522   0.002478
    33  H   -0.017892  -0.110284   0.064578  -0.015601   0.004025  -0.000153
    34  H    0.006205   0.102353  -0.017739   0.000147  -0.001236   0.000025
    35  H    0.005991  -0.002092  -0.019809   0.010102   0.000945   0.001899
    36  H    0.007992  -0.188252   0.062025  -0.005284   0.002717  -0.000286
    37  H    0.000836   0.000511   0.001574   0.081436  -0.000512  -0.002367
    38  H    0.000928  -0.000857   0.002556  -0.058209   0.013980   0.005459
    39  H   -0.001237  -0.000281  -0.006641  -0.029951  -0.005228   0.004547
    40  H    0.001909   0.014139   0.004848  -0.001776  -0.017952  -0.002683
    41  H   -0.007855   0.001381  -0.013494  -0.012060   0.048552  -0.012876
    42  H    0.010244   0.006631   0.033075   0.013361  -0.054058   0.021171
    43  H   -0.001274   0.000467  -0.000682  -0.034631   0.001822  -0.000538
               7          8          9         10         11         12
     1  C   -6.426316  -2.502821   1.717016  -3.224223  -0.013798  -0.252158
     2  C   -2.222637  -0.887331   2.671138  -8.288134   0.071928   0.029704
     3  C    2.468508  -2.500963  -0.636443   4.459538   0.022449   0.064748
     4  C   -0.294713   0.582628   0.279235  -1.037569  -0.004480  -0.078228
     5  C    1.043161  -0.041104  -0.076896   0.595505   0.004136  -0.172323
     6  C   -4.487687  -0.150259  -0.124236   0.275902   0.021695   0.271855
     7  C   15.487370   0.057155  -0.539417   0.640856  -0.004643  -0.344376
     8  C    0.057155  14.410988  -3.182166  -0.100661   0.264578  -0.188770
     9  C   -0.539417  -3.182166  12.445871  -5.345198  -0.028468  -0.098714
    10  C    0.640856  -0.100661  -5.345198  16.815647  -0.081373   0.110813
    11  O   -0.004643   0.264578  -0.028468  -0.081373   8.211936  -0.040869
    12  C   -0.344376  -0.188770  -0.098714   0.110813  -0.040869   6.393399
    13  C   -0.093293   0.322361  -1.037483   0.444854  -0.005380   0.000583
    14  O    0.004462   0.043951  -0.196901   0.238195  -0.001432  -0.004696
    15  C    0.079091  -0.217333   0.036567   0.291151  -0.000037   0.014783
    16  C   -0.066712  -0.007710  -0.004449   0.111158   0.000030   0.005309
    17  O   -0.011864  -0.000930  -0.002704   0.036844   0.000001   0.000661
    18  C    0.058730   0.039392  -0.025420  -0.021849  -0.000078   0.004115
    19  O    0.001818   0.000042   0.000044  -0.000152   0.000000  -0.000255
    20  H    0.064372   0.009376   0.006388  -0.018508  -0.000066  -0.002050
    21  H   -0.022219   0.009150  -0.012081   0.066201   0.000048   0.000215
    22  H    0.012796  -0.001300   0.001473  -0.011945   0.000003   0.000643
    23  H    0.011686   0.007861  -0.000114   0.008151  -0.000127  -0.003576
    24  H    0.000588  -0.004064   0.001398  -0.003487  -0.000010   0.000466
    25  H   -0.051266  -0.010363   0.001032   0.002941   0.000092  -0.005235
    26  H   -0.036412   0.023410  -0.005521   0.005260  -0.000069   0.009071
    27  H    0.452475   0.068145  -0.025283   0.023229   0.003889  -0.032732
    28  H    0.008815  -0.002953   0.442057  -0.051092  -0.003260  -0.001394
    29  H    0.013366  -0.086689   0.432397  -0.028983  -0.002659  -0.000647
    30  H    0.096174   0.027138  -0.004472  -0.000480   0.000046   0.393875
    31  H    0.045234  -0.006200   0.011221  -0.003132   0.003662   0.432368
    32  H   -0.172949  -0.018806   0.000319   0.003698   0.000027   0.423254
    33  H   -0.000555  -0.018133   0.006232   0.039622   0.000063   0.000129
    34  H   -0.000123  -0.004323  -0.023910  -0.114492   0.000069   0.000108
    35  H   -0.000622   0.021738   0.004794  -0.043519  -0.000023  -0.000405
    36  H    0.002113  -0.053805   0.047084   0.202203   0.000173   0.000580
    37  H    0.000431   0.000055  -0.000012  -0.000417   0.000000   0.000021
    38  H   -0.001797   0.000077  -0.000034   0.000200   0.000000   0.000077
    39  H   -0.002567  -0.000045  -0.000092   0.001617   0.000000  -0.000027
    40  H   -0.000683   0.000059   0.000121  -0.002943   0.000000  -0.000092
    41  H    0.011042  -0.000639   0.000115   0.000601   0.000000  -0.000876
    42  H   -0.008315  -0.000751   0.000266  -0.003659   0.000000   0.000783
    43  H    0.000901  -0.000025  -0.000003   0.000216   0.000000   0.000059
              13         14         15         16         17         18
     1  C   -0.113221   0.038213  -0.497452  -0.120347  -0.016365   0.001436
     2  C   -0.370356   0.290343   0.204511  -0.155620  -0.072989  -0.099384
     3  C    0.188539  -0.257615   0.880678  -0.468443  -0.049118   0.078046
     4  C   -0.362386   0.060611  -3.255447  -0.119531  -0.329815   0.329496
     5  C    0.031468  -0.011419  -0.259906   0.180970   0.086969  -0.076782
     6  C    0.011560   0.002043   0.173423   0.090255   0.036658  -0.038036
     7  C   -0.093293   0.004462   0.079091  -0.066712  -0.011864   0.058730
     8  C    0.322361   0.043951  -0.217333  -0.007710  -0.000930   0.039392
     9  C   -1.037483  -0.196901   0.036567  -0.004449  -0.002704  -0.025420
    10  C    0.444854   0.238195   0.291151   0.111158   0.036844  -0.021849
    11  O   -0.005380  -0.001432  -0.000037   0.000030   0.000001  -0.000078
    12  C    0.000583  -0.004696   0.014783   0.005309   0.000661   0.004115
    13  C    6.710025  -0.142593  -0.051490   0.004213   0.001487   0.019231
    14  O   -0.142593   7.985177  -0.005411  -0.001343  -0.000146   0.000424
    15  C   -0.051490  -0.005411  10.504955  -1.468793   0.643204  -0.702295
    16  C    0.004213  -0.001343  -1.468793   8.535645  -0.222341  -0.853468
    17  O    0.001487  -0.000146   0.643204  -0.222341   8.083734  -0.127418
    18  C    0.019231   0.000424  -0.702295  -0.853468  -0.127418   6.839885
    19  O   -0.000023   0.000000  -0.182262  -0.048001   0.008897   0.219155
    20  H   -0.009179   0.000879   0.022719   0.007187  -0.002294  -0.013253
    21  H   -0.003312   0.006298  -0.033816  -0.000809   0.010919   0.007942
    22  H    0.001633  -0.000078  -0.010072  -0.002754  -0.002980   0.001610
    23  H   -0.003897   0.000053  -0.001251   0.008859  -0.000544  -0.005969
    24  H    0.000044   0.000014   0.087501  -0.013288   0.000332  -0.023223
    25  H   -0.000416   0.000005   0.005308   0.002199   0.000038  -0.000881
    26  H    0.000296   0.000069   0.002018   0.005628  -0.000103   0.003399
    27  H    0.002617  -0.000008  -0.001850   0.000158   0.000002   0.000269
    28  H   -0.014344  -0.005269   0.000002  -0.000001  -0.000001  -0.000002
    29  H    0.018669   0.001210   0.000066   0.000007   0.000001   0.000030
    30  H    0.000317   0.000039  -0.002126   0.000005   0.000004   0.000616
    31  H   -0.000068   0.000039   0.000521   0.000014   0.000000  -0.000266
    32  H    0.000010  -0.000001   0.000081   0.000061   0.000001   0.000238
    33  H    0.429919  -0.009749  -0.000381   0.001496   0.000090   0.000263
    34  H    0.440418  -0.006392   0.000649  -0.000171  -0.000003  -0.000035
    35  H    0.381260   0.011372   0.001685  -0.000202   0.000067  -0.000069
    36  H   -0.050952   0.253325   0.001291   0.000202   0.000008  -0.000291
    37  H    0.000153   0.000000  -0.146960   0.455399  -0.007119  -0.017041
    38  H   -0.000146  -0.000001   0.081719   0.319000   0.012115  -0.005596
    39  H   -0.000061  -0.000001  -0.061710   0.475652  -0.009260   0.005211
    40  H    0.000595   0.000005   0.116072   0.030496   0.238412  -0.094593
    41  H    0.000022   0.000000  -0.060669   0.010062   0.010947   0.403268
    42  H   -0.000456  -0.000016  -0.031109  -0.016477  -0.011116   0.420345
    43  H   -0.000005   0.000000   0.052038  -0.004263  -0.001251   0.007188
              19         20         21         22         23         24
     1  C    0.000982  -0.012489   0.002344   0.005340  -0.016780   0.012024
     2  C   -0.008514  -0.035156  -0.083484   0.000059  -0.006917   0.020856
     3  C   -0.010188   0.407144   0.418536  -0.025482  -0.013160   0.003696
     4  C    0.101858   0.026251  -0.046789   0.491960  -0.112048  -0.079624
     5  C   -0.000065  -0.049860   0.033099  -0.120260   0.569300   0.403332
     6  C   -0.002960  -0.039055   0.020709   0.001792  -0.065426  -0.051525
     7  C    0.001818   0.064372  -0.022219   0.012796   0.011686   0.000588
     8  C    0.000042   0.009376   0.009150  -0.001300   0.007861  -0.004064
     9  C    0.000044   0.006388  -0.012081   0.001473  -0.000114   0.001398
    10  C   -0.000152  -0.018508   0.066201  -0.011945   0.008151  -0.003487
    11  O    0.000000  -0.000066   0.000048   0.000003  -0.000127  -0.000010
    12  C   -0.000255  -0.002050   0.000215   0.000643  -0.003576   0.000466
    13  C   -0.000023  -0.009179  -0.003312   0.001633  -0.003897   0.000044
    14  O    0.000000   0.000879   0.006298  -0.000078   0.000053   0.000014
    15  C   -0.182262   0.022719  -0.033816  -0.010072  -0.001251   0.087501
    16  C   -0.048001   0.007187  -0.000809  -0.002754   0.008859  -0.013288
    17  O    0.008897  -0.002294   0.010919  -0.002980  -0.000544   0.000332
    18  C    0.219155  -0.013253   0.007942   0.001610  -0.005969  -0.023223
    19  O    8.153928  -0.000313  -0.000241  -0.001020   0.000040  -0.000360
    20  H   -0.000313   0.418128  -0.026147   0.003884  -0.000037   0.000636
    21  H   -0.000241  -0.026147   0.446499  -0.002551  -0.000011  -0.000277
    22  H   -0.001020   0.003884  -0.002551   0.444837  -0.007092   0.001874
    23  H    0.000040  -0.000037  -0.000011  -0.007092   0.449122  -0.027340
    24  H   -0.000360   0.000636  -0.000277   0.001874  -0.027340   0.477950
    25  H   -0.000027   0.000209  -0.000007  -0.000027  -0.000354  -0.003743
    26  H    0.000282  -0.002717   0.000164   0.000182   0.002937  -0.001532
    27  H    0.000000  -0.000262   0.000037   0.000039  -0.000728  -0.000418
    28  H    0.000000   0.000055   0.000006   0.000001   0.000004   0.000000
    29  H    0.000000  -0.000013   0.000024   0.000003  -0.000015  -0.000001
    30  H    0.000002  -0.000308   0.000021   0.000004   0.000010   0.000000
    31  H    0.000000  -0.000014   0.000000  -0.000001  -0.000031   0.000011
    32  H   -0.000001  -0.000037   0.000004   0.000000   0.000003  -0.000021
    33  H   -0.000005  -0.000141   0.000479   0.000219   0.000054  -0.000003
    34  H    0.000000   0.000019  -0.000250   0.000046   0.000002   0.000001
    35  H    0.000000   0.000004   0.000264   0.000093   0.000017  -0.000004
    36  H    0.000000  -0.000134  -0.000434   0.000015   0.000000   0.000000
    37  H    0.007492  -0.000031  -0.000043  -0.000122  -0.000025  -0.000320
    38  H   -0.001640   0.000022   0.000021   0.000084  -0.000038   0.003560
    39  H   -0.000536   0.000019   0.000078   0.004024   0.000147   0.000252
    40  H   -0.000939   0.000209  -0.000252   0.000553   0.000022   0.000101
    41  H   -0.040115   0.000169  -0.000035  -0.000103   0.000171  -0.002490
    42  H   -0.038359   0.000418  -0.000556  -0.000291  -0.000072   0.000627
    43  H    0.254643   0.000053   0.000036   0.000021  -0.000001  -0.000033
              25         26         27         28         29         30
     1  C   -0.002076  -0.037751  -0.149113  -0.020392   0.024257  -0.058664
     2  C    0.016905  -0.046419  -0.012188  -0.017302  -0.035945  -0.011174
     3  C    0.017607  -0.039584  -0.006411   0.004545   0.011890  -0.004545
     4  C   -0.005175  -0.008136  -0.006439   0.000930  -0.001103   0.003577
     5  C   -0.078711  -0.005617   0.000526  -0.000468   0.000940  -0.006155
     6  C    0.467505   0.492900   0.022711   0.001009   0.000764  -0.049523
     7  C   -0.051266  -0.036412   0.452475   0.008815   0.013366   0.096174
     8  C   -0.010363   0.023410   0.068145  -0.002953  -0.086689   0.027138
     9  C    0.001032  -0.005521  -0.025283   0.442057   0.432397  -0.004472
    10  C    0.002941   0.005260   0.023229  -0.051092  -0.028983  -0.000480
    11  O    0.000092  -0.000069   0.003889  -0.003260  -0.002659   0.000046
    12  C   -0.005235   0.009071  -0.032732  -0.001394  -0.000647   0.393875
    13  C   -0.000416   0.000296   0.002617  -0.014344   0.018669   0.000317
    14  O    0.000005   0.000069  -0.000008  -0.005269   0.001210   0.000039
    15  C    0.005308   0.002018  -0.001850   0.000002   0.000066  -0.002126
    16  C    0.002199   0.005628   0.000158  -0.000001   0.000007   0.000005
    17  O    0.000038  -0.000103   0.000002  -0.000001   0.000001   0.000004
    18  C   -0.000881   0.003399   0.000269  -0.000002   0.000030   0.000616
    19  O   -0.000027   0.000282   0.000000   0.000000   0.000000   0.000002
    20  H    0.000209  -0.002717  -0.000262   0.000055  -0.000013  -0.000308
    21  H   -0.000007   0.000164   0.000037   0.000006   0.000024   0.000021
    22  H   -0.000027   0.000182   0.000039   0.000001   0.000003   0.000004
    23  H   -0.000354   0.002937  -0.000728   0.000004  -0.000015   0.000010
    24  H   -0.003743  -0.001532  -0.000418   0.000000  -0.000001   0.000000
    25  H    0.478071  -0.030766  -0.009498   0.000000  -0.000001  -0.000180
    26  H   -0.030766   0.459014   0.004425   0.000000   0.000001   0.002528
    27  H   -0.009498   0.004425   0.456145  -0.000013   0.000084   0.004757
    28  H    0.000000   0.000000  -0.000013   0.407930  -0.016397   0.000004
    29  H   -0.000001   0.000001   0.000084  -0.016397   0.424598   0.000009
    30  H   -0.000180   0.002528   0.004757   0.000004   0.000009   0.469784
    31  H   -0.000311  -0.000077  -0.007117   0.000008  -0.000010  -0.028061
    32  H    0.004172  -0.001009  -0.004655  -0.000002   0.000001  -0.026231
    33  H    0.000000   0.000004   0.000005  -0.000256   0.000445   0.000001
    34  H    0.000000   0.000000  -0.000003   0.000403   0.000912   0.000000
    35  H    0.000000  -0.000003   0.000007   0.000102  -0.000198   0.000000
    36  H    0.000000   0.000002   0.000004  -0.000159   0.000290   0.000001
    37  H   -0.000004  -0.000007   0.000000   0.000000   0.000000   0.000000
    38  H   -0.000051   0.000052   0.000000   0.000000   0.000000   0.000000
    39  H   -0.000001  -0.000002   0.000002   0.000000   0.000000   0.000000
    40  H    0.000005   0.000055   0.000000   0.000000   0.000000   0.000000
    41  H    0.000101  -0.002359  -0.000018   0.000000   0.000000   0.000005
    42  H    0.000113  -0.001725  -0.000005   0.000000   0.000000  -0.000021
    43  H    0.000001  -0.000022   0.000000   0.000000   0.000000  -0.000001
              31         32         33         34         35         36
     1  C   -0.114285   0.104364  -0.017892   0.006205   0.005991   0.007992
     2  C   -0.004149   0.016456  -0.110284   0.102353  -0.002092  -0.188252
     3  C    0.005760   0.002154   0.064578  -0.017739  -0.019809   0.062025
     4  C   -0.004221   0.000222  -0.015601   0.000147   0.010102  -0.005284
     5  C    0.004701   0.008522   0.004025  -0.001236   0.000945   0.002717
     6  C    0.009643   0.002478  -0.000153   0.000025   0.001899  -0.000286
     7  C    0.045234  -0.172949  -0.000555  -0.000123  -0.000622   0.002113
     8  C   -0.006200  -0.018806  -0.018133  -0.004323   0.021738  -0.053805
     9  C    0.011221   0.000319   0.006232  -0.023910   0.004794   0.047084
    10  C   -0.003132   0.003698   0.039622  -0.114492  -0.043519   0.202203
    11  O    0.003662   0.000027   0.000063   0.000069  -0.000023   0.000173
    12  C    0.432368   0.423254   0.000129   0.000108  -0.000405   0.000580
    13  C   -0.000068   0.000010   0.429919   0.440418   0.381260  -0.050952
    14  O    0.000039  -0.000001  -0.009749  -0.006392   0.011372   0.253325
    15  C    0.000521   0.000081  -0.000381   0.000649   0.001685   0.001291
    16  C    0.000014   0.000061   0.001496  -0.000171  -0.000202   0.000202
    17  O    0.000000   0.000001   0.000090  -0.000003   0.000067   0.000008
    18  C   -0.000266   0.000238   0.000263  -0.000035  -0.000069  -0.000291
    19  O    0.000000  -0.000001  -0.000005   0.000000   0.000000   0.000000
    20  H   -0.000014  -0.000037  -0.000141   0.000019   0.000004  -0.000134
    21  H    0.000000   0.000004   0.000479  -0.000250   0.000264  -0.000434
    22  H   -0.000001   0.000000   0.000219   0.000046   0.000093   0.000015
    23  H   -0.000031   0.000003   0.000054   0.000002   0.000017   0.000000
    24  H    0.000011  -0.000021  -0.000003   0.000001  -0.000004   0.000000
    25  H   -0.000311   0.004172   0.000000   0.000000   0.000000   0.000000
    26  H   -0.000077  -0.001009   0.000004   0.000000  -0.000003   0.000002
    27  H   -0.007117  -0.004655   0.000005  -0.000003   0.000007   0.000004
    28  H    0.000008  -0.000002  -0.000256   0.000403   0.000102  -0.000159
    29  H   -0.000010   0.000001   0.000445   0.000912  -0.000198   0.000290
    30  H   -0.028061  -0.026231   0.000001   0.000000   0.000000   0.000001
    31  H    0.488156  -0.021390   0.000000   0.000000   0.000000  -0.000001
    32  H   -0.021390   0.496207   0.000000   0.000000   0.000000   0.000000
    33  H    0.000000   0.000000   0.459518  -0.027656  -0.022365   0.000866
    34  H    0.000000   0.000000  -0.027656   0.460806  -0.022610  -0.000374
    35  H    0.000000   0.000000  -0.022365  -0.022610   0.466591   0.000621
    36  H   -0.000001   0.000000   0.000866  -0.000374   0.000621   0.422274
    37  H    0.000000   0.000000  -0.000002   0.000000   0.000000   0.000000
    38  H    0.000000   0.000000  -0.000002   0.000000   0.000000   0.000000
    39  H    0.000000   0.000000   0.000021   0.000001   0.000004   0.000000
    40  H    0.000000   0.000000   0.000028   0.000000  -0.000001  -0.000001
    41  H    0.000001  -0.000002   0.000000   0.000000   0.000000   0.000000
    42  H    0.000002   0.000003  -0.000012   0.000000   0.000000  -0.000001
    43  H    0.000000   0.000000   0.000000   0.000000   0.000000   0.000000
              37         38         39         40         41         42
     1  C    0.000836   0.000928  -0.001237   0.001909  -0.007855   0.010244
     2  C    0.000511  -0.000857  -0.000281   0.014139   0.001381   0.006631
     3  C    0.001574   0.002556  -0.006641   0.004848  -0.013494   0.033075
     4  C    0.081436  -0.058209  -0.029951  -0.001776  -0.012060   0.013361
     5  C   -0.000512   0.013980  -0.005228  -0.017952   0.048552  -0.054058
     6  C   -0.002367   0.005459   0.004547  -0.002683  -0.012876   0.021171
     7  C    0.000431  -0.001797  -0.002567  -0.000683   0.011042  -0.008315
     8  C    0.000055   0.000077  -0.000045   0.000059  -0.000639  -0.000751
     9  C   -0.000012  -0.000034  -0.000092   0.000121   0.000115   0.000266
    10  C   -0.000417   0.000200   0.001617  -0.002943   0.000601  -0.003659
    11  O    0.000000   0.000000   0.000000   0.000000   0.000000   0.000000
    12  C    0.000021   0.000077  -0.000027  -0.000092  -0.000876   0.000783
    13  C    0.000153  -0.000146  -0.000061   0.000595   0.000022  -0.000456
    14  O    0.000000  -0.000001  -0.000001   0.000005   0.000000  -0.000016
    15  C   -0.146960   0.081719  -0.061710   0.116072  -0.060669  -0.031109
    16  C    0.455399   0.319000   0.475652   0.030496   0.010062  -0.016477
    17  O   -0.007119   0.012115  -0.009260   0.238412   0.010947  -0.011116
    18  C   -0.017041  -0.005596   0.005211  -0.094593   0.403268   0.420345
    19  O    0.007492  -0.001640  -0.000536  -0.000939  -0.040115  -0.038359
    20  H   -0.000031   0.000022   0.000019   0.000209   0.000169   0.000418
    21  H   -0.000043   0.000021   0.000078  -0.000252  -0.000035  -0.000556
    22  H   -0.000122   0.000084   0.004024   0.000553  -0.000103  -0.000291
    23  H   -0.000025  -0.000038   0.000147   0.000022   0.000171  -0.000072
    24  H   -0.000320   0.003560   0.000252   0.000101  -0.002490   0.000627
    25  H   -0.000004  -0.000051  -0.000001   0.000005   0.000101   0.000113
    26  H   -0.000007   0.000052  -0.000002   0.000055  -0.002359  -0.001725
    27  H    0.000000   0.000000   0.000002   0.000000  -0.000018  -0.000005
    28  H    0.000000   0.000000   0.000000   0.000000   0.000000   0.000000
    29  H    0.000000   0.000000   0.000000   0.000000   0.000000   0.000000
    30  H    0.000000   0.000000   0.000000   0.000000   0.000005  -0.000021
    31  H    0.000000   0.000000   0.000000   0.000000   0.000001   0.000002
    32  H    0.000000   0.000000   0.000000   0.000000  -0.000002   0.000003
    33  H   -0.000002  -0.000002   0.000021   0.000028   0.000000  -0.000012
    34  H    0.000000   0.000000   0.000001   0.000000   0.000000   0.000000
    35  H    0.000000   0.000000   0.000004  -0.000001   0.000000   0.000000
    36  H    0.000000   0.000000   0.000000  -0.000001   0.000000  -0.000001
    37  H    0.474423  -0.022211  -0.022966  -0.000503   0.000111  -0.000127
    38  H   -0.022211   0.483159  -0.025073  -0.000729   0.000933   0.000152
    39  H   -0.022966  -0.025073   0.471866   0.000416  -0.000085  -0.000199
    40  H   -0.000503  -0.000729   0.000416   0.428305  -0.000517   0.000623
    41  H    0.000111   0.000933  -0.000085  -0.000517   0.486659  -0.035143
    42  H   -0.000127   0.000152  -0.000199   0.000623  -0.035143   0.482513
    43  H    0.000106  -0.000067  -0.000012  -0.000899  -0.000536  -0.004897
              43
     1  C   -0.001274
     2  C    0.000467
     3  C   -0.000682
     4  C   -0.034631
     5  C    0.001822
     6  C   -0.000538
     7  C    0.000901
     8  C   -0.000025
     9  C   -0.000003
    10  C    0.000216
    11  O    0.000000
    12  C    0.000059
    13  C   -0.000005
    14  O    0.000000
    15  C    0.052038
    16  C   -0.004263
    17  O   -0.001251
    18  C    0.007188
    19  O    0.254643
    20  H    0.000053
    21  H    0.000036
    22  H    0.000021
    23  H   -0.000001
    24  H   -0.000033
    25  H    0.000001
    26  H   -0.000022
    27  H    0.000000
    28  H    0.000000
    29  H    0.000000
    30  H   -0.000001
    31  H    0.000000
    32  H    0.000000
    33  H    0.000000
    34  H    0.000000
    35  H    0.000000
    36  H    0.000000
    37  H    0.000106
    38  H   -0.000067
    39  H   -0.000012
    40  H   -0.000899
    41  H   -0.000536
    42  H   -0.004897
    43  H    0.405103
 Mulliken charges:
               1
     1  C    0.788641
     2  C    0.233452
     3  C   -0.728974
     4  C    0.571962
     5  C   -0.766995
     6  C   -0.711323
     7  C    0.228025
     8  C    0.100038
     9  C   -0.734751
    10  C    0.007414
    11  O   -0.418052
    12  C   -0.930197
    13  C   -0.751216
    14  O   -0.293658
    15  C   -0.209668
    16  C   -0.669281
    17  O   -0.303031
    18  C   -0.334343
    19  O   -0.413209
    20  H    0.243925
    21  H    0.210219
    22  H    0.212891
    23  H    0.207115
    24  H    0.196502
    25  H    0.202788
    26  H    0.208135
    27  H    0.217215
    28  H    0.267434
    29  H    0.242695
    30  H    0.193025
    31  H    0.187995
    32  H    0.182831
    33  H    0.215133
    34  H    0.207155
    35  H    0.204365
    36  H    0.296186
    37  H    0.198241
    38  H    0.192355
    39  H    0.202116
    40  H    0.287592
    41  H    0.215730
    42  H    0.217036
    43  H    0.326488
 Sum of Mulliken charges =   0.00000
 Mulliken charges with hydrogens summed into heavy atoms:
               1
     1  C    0.788641
     2  C    0.233452
     3  C   -0.274830
     4  C    0.784852
     5  C   -0.363378
     6  C   -0.300399
     7  C    0.445240
     8  C    0.100038
     9  C   -0.224622
    10  C    0.007414
    11  O   -0.418052
    12  C   -0.366346
    13  C   -0.124562
    14  O    0.002528
    15  C   -0.209668
    16  C   -0.076568
    17  O   -0.015439
    18  C    0.098422
    19  O   -0.086721
 Electronic spatial extent (au):  <R**2>=           5644.2977
 Charge=              0.0000 electrons
 Dipole moment (field-independent basis, Debye):
    X=             -3.9284    Y=             -0.7707    Z=             -0.7806  Tot=              4.0787
 Quadrupole moment (field-independent basis, Debye-Ang):
   XX=           -134.1270   YY=           -109.7477   ZZ=           -112.3588
   XY=            -27.9209   XZ=              3.8782   YZ=             -6.1604
 Traceless Quadrupole moment (field-independent basis, Debye-Ang):
   XX=            -15.3825   YY=              8.9968   ZZ=              6.3857
   XY=            -27.9209   XZ=              3.8782   YZ=             -6.1604
 Octapole moment (field-independent basis, Debye-Ang**2):
  XXX=           -106.0774  YYY=            -36.1378  ZZZ=            -15.1773  XYY=             15.6674
  XXY=            -62.5576  XXZ=            -65.7899  XZZ=            -40.0964  YZZ=              3.8439
  YYZ=             -5.5483  XYZ=             -1.8094
 Hexadecapole moment (field-independent basis, Debye-Ang**3):
 XXXX=          -5296.9594 YYYY=          -1767.6175 ZZZZ=           -665.7204 XXXY=           -355.9214
 XXXZ=             75.3847 YYYX=           -169.9595 YYYZ=             49.3155 ZZZX=            107.0057
 ZZZY=            -11.5909 XXYY=          -1068.3660 XXZZ=           -785.5417 YYZZ=           -432.9479
 XXYZ=            -50.2659 YYXZ=             -5.4019 ZZXY=            -32.8306
 N-N= 1.597165239366D+03 E-N=-5.264069865153D+03  KE= 8.827823995416D+02
 1\1\GINC-SNODE07\SP\RmPW1PW91\6-311+G(d,p)\C15H24O4\ROOT\25-Jan-2024\0
 \\# nmr=giao mpw1pw91/6-311+g(d,p) scrf(smd,solvent=methanol,read) gue
 ss=read geom=check\\NMR calculation\\0,1\C,0,1.7367870502,0.6899791425
 ,0.0140516697\C,0,1.0655298182,-0.4617011537,-0.2243934528\C,0,-0.4002
 848215,-0.6098049372,-0.5186462612\C,0,-1.315929071,-0.1647477499,0.65
 55293404\C,0,-0.953678372,1.2491227604,1.2046505342\C,0,-0.3114087273,
 2.2262297234,0.2002471947\C,0,1.2242426264,2.1090462534,0.0904401586\C
 ,0,3.1567727263,0.3807950794,0.258351621\C,0,3.3863188447,-1.099101774
 4,0.0045596642\C,0,1.9681869834,-1.6938597379,-0.1435331726\O,0,4.0213
 232396,1.1812645169,0.6173440724\C,0,1.75930976,2.9579650672,-1.079886
 7713\C,0,1.5895628956,-2.5972867593,1.0379008092\O,0,1.7951414874,-2.4
 126156806,-1.3781720742\C,0,-2.8261966283,-0.3254913826,0.3057035606\C
 ,0,-3.6984218049,-0.2474878227,1.570827251\O,0,-2.9825421515,-1.647388
 5059,-0.2529418295\C,0,-3.3144446902,0.6802832445,-0.7502392975\O,0,-4
 .6477810114,0.2935344869,-1.1216412876\H,0,-0.6331424672,-0.0265522736
 ,-1.4169042009\H,0,-0.6166099433,-1.6498016333,-0.7655836212\H,0,-1.14
 6262883,-0.8814907819,1.4695139854\H,0,-0.2677866743,1.1302582349,2.05
 27641747\H,0,-1.851344753,1.7129269097,1.6241016272\H,0,-0.5339707927,
 3.2545295034,0.5118839359\H,0,-0.7636496575,2.1140319981,-0.7927767787
 \H,0,1.6518214346,2.5303907007,1.0135648838\H,0,3.9398853047,-1.217011
 5681,-0.9347291971\H,0,3.9848916734,-1.5461979614,0.8049172915\H,0,1.4
 000449522,2.5731712732,-2.0424370636\H,0,2.8540534772,2.9633739568,-1.
 1022995458\H,0,1.4194329095,3.9966746296,-0.9842871381\H,0,0.551748559
 5,-2.9368252055,0.9556071839\H,0,2.2391796969,-3.4819963832,1.05066490
 97\H,0,1.7129033005,-2.0734342491,1.9919503542\H,0,2.2488628444,-3.267
 8734322,-1.2814156709\H,0,-4.7469454825,-0.4360108926,1.3167346905\H,0
 ,-3.6460778082,0.7302076607,2.0604925696\H,0,-3.3802986451,-1.01124650
 67,2.2893380625\H,0,-3.8503859948,-1.6280175344,-0.6987060546\H,0,-3.3
 123309191,1.7018837842,-0.3486169809\H,0,-2.6652587204,0.6519102242,-1
 .6320846669\H,0,-4.8189475656,0.6368647761,-2.0133444797\\Version=ES64
 L-G09RevD.01\State=1-A\HF=-887.0136984\RMSD=3.381e-09\Dipole=-1.54641,
 -0.3008861,-0.3051225\Quadrupole=-11.7039159,6.7263137,4.9776022,-20.5
 643587,3.2721884,-4.7056613\PG=C01 [X(C15H24O4)]\\@


 THE MOST SERIOUS THREAT TO THE SURVIVAL OF MANKIND IS NOT NOW
 IGNORANCE IN THE TRADITIONAL SENSE,
 BUT A MORALLY NEUTRAL, AN INSENSITIVE OR INHIBITED HUMAN INTELLIGENCE.

                     -- MARGO JEFFERSON IN NEWSWEEK, SEPTEMBER 2, 1974
 Job cpu time:       0 days  1 hours 23 minutes 51.1 seconds.
 File lengths (MBytes):  RWF=    326 Int=      0 D2E=      0 Chk=    482 Scr=      1
 Normal termination of Gaussian 09 at Thu Jan 25 21:22:27 2024.
