# Supplementary material for: New patchoulol- and guaiane-type sesquiterpenoids from Sanguisorba officinalis with anti-melanogenic activity
Source: Nat Prod Bioprospect. 2026 May 12;16(1):63. doi: 10.1007/s13659-026-00616-0 (PMC13161421; doi:10.1007/s13659-026-00616-0)
Supplement: Supplementary file 2 — Additional file 2. It includes the calculated NMR data of compound 11. [file 13659_2026_616_MOESM2_ESM.zip › New folder/11S-nmr-6.log]

 Entering Gaussian System, Link 0=/gpfs/home/zhengshan/software/Gaussian/g09/g09
 Input=DY-202A-7R_6-2.gjf
 Output=DY-202A-7R_6-2.log
 Initial command:
 /gpfs/home/zhengshan/software/Gaussian/g09/l1.exe "/gpfs/home/zhengshan/software/Gaussian/g09/scratch/zhengshan/%J/Gau-11299.inp" -scrdir="/gpfs/home/zhengshan/software/Gaussian/g09/scratch/zhengshan/%J/"
 Entering Link 1 = /gpfs/home/zhengshan/software/Gaussian/g09/l1.exe PID=     11300.
  
 Copyright (c) 1988,1990,1992,1993,1995,1998,2003,2009,2013,
            Gaussian, Inc.  All Rights Reserved.
  
 This is part of the Gaussian(R) 09 program.  It is based on
 the Gaussian(R) 03 system (copyright 2003, Gaussian, Inc.),
 the Gaussian(R) 98 system (copyright 1998, Gaussian, Inc.),
 the Gaussian(R) 94 system (copyright 1995, Gaussian, Inc.),
 the Gaussian 92(TM) system (copyright 1992, Gaussian, Inc.),
 the Gaussian 90(TM) system (copyright 1990, Gaussian, Inc.),
 the Gaussian 88(TM) system (copyright 1988, Gaussian, Inc.),
 the Gaussian 86(TM) system (copyright 1986, Carnegie Mellon
 University), and the Gaussian 82(TM) system (copyright 1983,
 Carnegie Mellon University). Gaussian is a federally registered
 trademark of Gaussian, Inc.
  
 This software contains proprietary and confidential information,
 including trade secrets, belonging to Gaussian, Inc.
  
 This software is provided under written license and may be
 used, copied, transmitted, or stored only in accord with that
 written license.
  
 The following legend is applicable only to US Government
 contracts under FAR:
  
                    RESTRICTED RIGHTS LEGEND
  
 Use, reproduction and disclosure by the US Government is
 subject to restrictions as set forth in subparagraphs (a)
 and (c) of the Commercial Computer Software - Restricted
 Rights clause in FAR 52.227-19.
  
 Gaussian, Inc.
 340 Quinnipiac St., Bldg. 40, Wallingford CT 06492
  
  
 ---------------------------------------------------------------
 Warning -- This program may not be used in any manner that
 competes with the business of Gaussian, Inc. or will provide
 assistance to any competitor of Gaussian, Inc.  The licensee
 of this program is prohibited from giving any competitor of
 Gaussian, Inc. access to this program.  By using this program,
 the user acknowledges that Gaussian, Inc. is engaged in the
 business of creating and licensing software in the field of
 computational chemistry and represents and warrants to the
 licensee that it is not a competitor of Gaussian, Inc. and that
 it will not use this program in any manner prohibited above.
 ---------------------------------------------------------------
  

 Cite this work as:
 Gaussian 09, Revision D.01,
 M. J. Frisch, G. W. Trucks, H. B. Schlegel, G. E. Scuseria, 
 M. A. Robb, J. R. Cheeseman, G. Scalmani, V. Barone, B. Mennucci, 
 G. A. Petersson, H. Nakatsuji, M. Caricato, X. Li, H. P. Hratchian, 
 A. F. Izmaylov, J. Bloino, G. Zheng, J. L. Sonnenberg, M. Hada, 
 M. Ehara, K. Toyota, R. Fukuda, J. Hasegawa, M. Ishida, T. Nakajima, 
 Y. Honda, O. Kitao, H. Nakai, T. Vreven, J. A. Montgomery, Jr., 
 J. E. Peralta, F. Ogliaro, M. Bearpark, J. J. Heyd, E. Brothers, 
 K. N. Kudin, V. N. Staroverov, T. Keith, R. Kobayashi, J. Normand, 
 K. Raghavachari, A. Rendell, J. C. Burant, S. S. Iyengar, J. Tomasi, 
 M. Cossi, N. Rega, J. M. Millam, M. Klene, J. E. Knox, J. B. Cross, 
 V. Bakken, C. Adamo, J. Jaramillo, R. Gomperts, R. E. Stratmann, 
 O. Yazyev, A. J. Austin, R. Cammi, C. Pomelli, J. W. Ochterski, 
 R. L. Martin, K. Morokuma, V. G. Zakrzewski, G. A. Voth, 
 P. Salvador, J. J. Dannenberg, S. Dapprich, A. D. Daniels, 
 O. Farkas, J. B. Foresman, J. V. Ortiz, J. Cioslowski, 
 and D. J. Fox, Gaussian, Inc., Wallingford CT, 2013.
 
 ******************************************
 Gaussian 09:  ES64L-G09RevD.01 24-Apr-2013
                25-Jan-2024 
 ******************************************
 %chk=DY-202A-7R_6.chk
 %mem=16GB
 %nprocshared=4
 Will use up to    4 processors via shared memory.
 ----------------------------------------------------------------------
 # nmr=giao mpw1pw91/6-311+g(d,p) scrf(smd,solvent=methanol,read) guess
 =read geom=check
 ----------------------------------------------------------------------
 1/29=2,38=1,40=2/1;
 2/12=2,40=1/2;
 3/5=4,6=6,7=111,11=2,14=-4,16=1,25=1,30=1,70=32203,72=3,74=-7,116=-2/1,2,8,3;
 4/5=1/1;
 5/5=2,38=6,53=3/2;
 8/6=1,10=90,11=11/1;
 10/13=100,45=16/2;
 6/7=2,8=2,9=2,10=2,28=1/1;
 99/9=1/99;
 ---------------
 NMR calculation
 ---------------
 Structure from the checkpoint file:  "DY-202A-7R_6.chk"
 Charge =  0 Multiplicity = 1
 Redundant internal coordinates found in file.
 C,0,-1.8476876689,0.6554020852,-0.023926256
 C,0,-1.0558453749,-0.4155621065,0.220466449
 C,0,0.3993274106,-0.3993924408,0.5851720081
 C,0,1.2940803704,0.3464484084,-0.4411005645
 C,0,1.1346398492,1.877779495,-0.3301891207
 C,0,-0.2091993411,2.439149515,-0.8334458693
 C,0,-1.4876337246,2.1207388884,-0.0259731329
 C,0,-3.2205227573,0.1942197615,-0.2897371398
 C,0,-3.2765602144,-1.3137062765,-0.1061512256
 C,0,-1.8031246868,-1.7435039856,0.0745114468
 O,0,-4.1764862405,0.9060553233,-0.6010503447
 C,0,-1.4511049071,2.6874502498,1.4082394126
 C,0,-1.2789967323,-2.5543753519,-1.1148540597
 O,0,-1.5954159846,-2.5790468466,1.2260878134
 C,0,2.7729062627,-0.1356021244,-0.3592684532
 C,0,3.6405500453,0.4774190941,-1.4719515934
 O,0,2.730896791,-1.5648302272,-0.5747531861
 C,0,3.4068299422,0.110227586,1.0180427773
 O,0,4.6827572854,-0.5485545252,1.0221196065
 H,0,0.5061728289,0.0819574711,1.5670525677
 H,0,0.750191181,-1.4259420008,0.7033182644
 H,0,0.9660806688,0.0450848533,-1.4464944652
 H,0,1.9156012492,2.3658278401,-0.9225208632
 H,0,1.3027503352,2.1900183864,0.7094262451
 H,0,-0.3616406386,2.1059406979,-1.8693354213
 H,0,-0.1179015218,3.5332466383,-0.8738585603
 H,0,-2.3098509586,2.6322686001,-0.5438164777
 H,0,-3.8564293963,-1.5431036319,0.7964681638
 H,0,-3.7836779679,-1.7926652043,-0.9504615469
 H,0,-0.6983247132,2.1903213897,2.0294024077
 H,0,-2.4230708959,2.5615606236,1.8997276783
 H,0,-1.2204601368,3.7600060011,1.391482098
 H,0,-0.2064696858,-2.7534841952,-1.0171408412
 H,0,-1.8051678012,-3.5145959139,-1.163565922
 H,0,-1.4485044235,-2.0171004359,-2.0533293979
 H,0,-1.9111597605,-2.092491556,2.0075604982
 H,0,4.6173181852,-0.017043848,-1.4918531554
 H,0,3.815471148,1.5484151568,-1.3296697829
 H,0,3.1652115011,0.3290162515,-2.4483506516
 H,0,3.5884143895,-1.8958989594,-0.248339259
 H,0,3.5291392193,1.185763104,1.2029826321
 H,0,2.7727955537,-0.3070617358,1.808298804
 H,0,4.940301316,-0.6899560546,1.9472784173
 Recover connectivity data from disk.
                          Input orientation:                          
 ---------------------------------------------------------------------
 Center     Atomic      Atomic             Coordinates (Angstroms)
 Number     Number       Type             X           Y           Z
 ---------------------------------------------------------------------
      1          6           0       -1.847688    0.655402   -0.023926
      2          6           0       -1.055845   -0.415562    0.220466
      3          6           0        0.399327   -0.399392    0.585172
      4          6           0        1.294080    0.346448   -0.441101
      5          6           0        1.134640    1.877779   -0.330189
      6          6           0       -0.209199    2.439150   -0.833446
      7          6           0       -1.487634    2.120739   -0.025973
      8          6           0       -3.220523    0.194220   -0.289737
      9          6           0       -3.276560   -1.313706   -0.106151
     10          6           0       -1.803125   -1.743504    0.074511
     11          8           0       -4.176486    0.906055   -0.601050
     12          6           0       -1.451105    2.687450    1.408239
     13          6           0       -1.278997   -2.554375   -1.114854
     14          8           0       -1.595416   -2.579047    1.226088
     15          6           0        2.772906   -0.135602   -0.359268
     16          6           0        3.640550    0.477419   -1.471952
     17          8           0        2.730897   -1.564830   -0.574753
     18          6           0        3.406830    0.110228    1.018043
     19          8           0        4.682757   -0.548555    1.022120
     20          1           0        0.506173    0.081957    1.567053
     21          1           0        0.750191   -1.425942    0.703318
     22          1           0        0.966081    0.045085   -1.446494
     23          1           0        1.915601    2.365828   -0.922521
     24          1           0        1.302750    2.190018    0.709426
     25          1           0       -0.361641    2.105941   -1.869335
     26          1           0       -0.117902    3.533247   -0.873859
     27          1           0       -2.309851    2.632269   -0.543816
     28          1           0       -3.856429   -1.543104    0.796468
     29          1           0       -3.783678   -1.792665   -0.950462
     30          1           0       -0.698325    2.190321    2.029402
     31          1           0       -2.423071    2.561561    1.899728
     32          1           0       -1.220460    3.760006    1.391482
     33          1           0       -0.206470   -2.753484   -1.017141
     34          1           0       -1.805168   -3.514596   -1.163566
     35          1           0       -1.448504   -2.017100   -2.053329
     36          1           0       -1.911160   -2.092492    2.007560
     37          1           0        4.617318   -0.017044   -1.491853
     38          1           0        3.815471    1.548415   -1.329670
     39          1           0        3.165212    0.329016   -2.448351
     40          1           0        3.588414   -1.895899   -0.248339
     41          1           0        3.529139    1.185763    1.202983
     42          1           0        2.772796   -0.307062    1.808299
     43          1           0        4.940301   -0.689956    1.947278
 ---------------------------------------------------------------------
                    Distance matrix (angstroms):
                    1          2          3          4          5
     1  C    0.000000
     2  C    1.354144   0.000000
     3  C    2.555909   1.500266   0.000000
     4  C    3.184367   2.557437   1.552449   0.000000
     5  C    3.237635   3.218829   2.562047   1.543599   0.000000
     6  C    2.553766   3.158626   3.231115   2.606373   1.540879
     7  C    1.508925   2.584569   3.207052   3.325413   2.651018
     8  C    1.472420   2.306072   3.771095   4.519704   4.669417
     9  C    2.434302   2.417626   3.850461   4.874327   5.449262
    10  C    2.401338   1.530738   2.630248   3.771795   4.680592
    11  O    2.412302   3.487114   4.904018   5.501440   5.406078
    12  C    2.517458   3.346001   3.691902   4.054182   3.219282
    13  C    3.437471   2.531284   3.217268   3.935664   5.107381
    14  O    3.476757   2.446033   3.023354   4.437029   5.453302
    15  C    4.699790   3.882500   2.568157   1.557561   2.595856
    16  C    5.678839   5.071274   3.937776   2.566267   3.089372
    17  O    5.118230   4.036410   2.853049   2.394847   3.802553
    18  C    5.384503   4.563776   3.080935   2.578490   3.178807
    19  O    6.722383   5.795852   4.308241   3.798049   4.506104
    20  H    2.898398   2.121490   1.098728   2.173346   2.686908
    21  H    3.407323   2.125037   1.091269   2.178733   3.482889
    22  H    3.211461   2.660665   2.155560   1.099646   2.152515
    23  H    4.230292   4.227534   3.495521   2.167013   1.094965
    24  H    3.580239   3.548395   2.745298   2.173140   1.098433
    25  H    2.778117   3.347711   3.588924   2.806614   2.158676
    26  H    3.463601   4.203615   4.226340   3.512358   2.145928
    27  H    2.095682   3.383183   4.219625   4.268940   3.532620
    28  H    3.088935   3.073499   4.411824   5.624032   6.154882
    29  H    3.255696   3.272393   4.668716   5.533433   6.168205
    30  H    2.809479   3.192287   3.161844   3.670549   3.004183
    31  H    2.768565   3.681370   4.296654   4.919696   4.254103
    32  H    3.469202   4.339786   4.535906   4.618836   3.471804
    33  H    3.911595   2.778307   2.911382   3.491856   4.870224
    34  H    4.323132   3.475779   4.197901   5.003495   6.197959
    35  H    3.379363   2.808782   3.604601   3.963258   4.981158
    36  H    3.417877   2.595643   3.198144   4.713590   5.523135
    37  H    6.663580   5.939330   4.717168   3.504300   4.131449
    38  H    5.879950   5.476299   4.373855   2.931159   2.879982
    39  H    5.577949   5.049188   4.169287   2.744174   3.317906
    40  H    6.009218   4.896971   3.620021   3.213915   4.502039
    41  H    5.540474   4.954964   3.562321   2.898784   2.926283
    42  H    5.062830   4.146260   2.671688   2.770103   3.468460
    43  H    7.195306   6.245874   4.749758   4.480337   5.124762
                    6          7          8          9         10
     6  C    0.000000
     7  C    1.545248   0.000000
     8  C    3.795181   2.604602   0.000000
     9  C    4.901182   3.873254   1.520094   0.000000
    10  C    4.567228   3.878402   2.428264   1.545438   0.000000
    11  O    4.259548   3.006010   1.231865   2.445840   3.620690
    12  C    2.574711   1.542550   3.497165   4.651335   4.640701
    13  C    5.114582   4.804777   3.464840   2.558711   1.531931
    14  O    5.598711   4.864901   3.553830   2.490420   1.437847
    15  C    3.968267   4.832635   6.002900   6.168310   4.869658
    16  C    4.367682   5.575807   6.967937   7.274610   6.079280
    17  O    4.974228   5.628550   6.212478   6.030936   4.583756
    18  C    4.682687   5.393320   6.755675   6.925251   5.609831
    19  O    6.025009   6.804216   8.045776   8.075221   6.662772
    20  H    3.439550   3.266439   4.165157   4.365382   3.300431
    21  H    4.268607   4.256603   4.402005   4.108840   2.648710
    22  H    2.736541   3.513821   4.346030   4.652186   3.630566
    23  H    2.127930   3.527871   5.612136   6.415915   5.631128
    24  H    2.174514   2.886495   5.043961   5.823344   5.051948
    25  H    1.098787   2.160107   3.784576   4.826962   4.546938
    26  H    1.098643   2.142488   4.595275   5.836048   5.619918
    27  H    2.129300   1.098119   2.614950   4.086171   4.448200
    28  H    5.640678   4.439746   2.145347   1.097084   2.185736
    29  H    5.540654   4.630468   2.168274   1.095185   2.230600
    30  H    2.914972   2.202821   3.965389   4.846246   4.529588
    31  H    3.519439   2.185793   3.321745   4.446312   4.716919
    32  H    2.778060   2.183520   4.420586   5.675651   5.688808
    33  H    5.195883   5.136326   4.278153   3.511171   2.181988
    34  H    6.172777   5.757772   4.064741   2.850796   2.160927
    35  H    4.783530   4.607973   3.337700   2.761893   2.174469
    36  H    5.612821   4.697440   3.495863   2.634123   1.967268
    37  H    5.455425   6.632447   7.932305   8.118794   6.830538
    38  H    4.151821   5.490911   7.240201   7.745040   6.661612
    39  H    4.295024   5.543208   6.742061   7.048465   5.945127
    40  H    5.792829   6.476812   7.122635   6.891084   5.403346
    41  H    4.437701   5.249050   6.983503   7.367410   6.187656
    42  H    4.838676   5.235459   6.369686   6.424419   5.099846
    43  H    6.636346   7.287803   8.507941   8.492494   7.077501
                   11         12         13         14         15
    11  O    0.000000
    12  C    3.826005   0.000000
    13  C    4.542469   5.819996   0.000000
    14  O    4.705985   5.271622   2.362359   0.000000
    15  C    7.031185   5.379217   4.779047   5.250335   0.000000
    16  C    7.877071   6.253374   5.789753   6.636018   1.538397
    17  O    7.336069   6.285164   4.165352   4.794648   1.445992
    18  C    7.794966   5.513063   5.797097   5.683128   1.535994
    19  O    9.123419   6.945868   6.643228   6.601512   2.392968
    20  H    5.225620   3.262629   4.162896   3.407914   2.982637
    21  H    5.604618   4.718327   2.949020   2.665485   2.624013
    22  H    5.282238   4.579780   3.450732   4.537624   2.116442
    23  H    6.272783   4.107383   5.869484   6.433937   2.703586
    24  H    5.778230   2.884354   5.701113   5.604488   2.951606
    25  H    4.195393   3.502511   4.809296   5.749170   4.138865
    26  H    4.842383   2.775027   6.202045   6.629703   4.699151
    27  H    2.543111   2.133310   5.318836   5.549846   5.790474
    28  H    2.837935   4.904838   3.364370   2.523873   6.874946
    29  H    2.749451   5.574567   2.623100   3.185005   6.788532
    30  H    4.546012   1.095289   5.721510   4.919041   4.813015
    31  H    3.474054   1.096415   6.047265   5.250205   6.275024
    32  H    4.566542   1.097203   6.793862   6.352286   5.847039
    33  H    5.415385   6.085668   1.095220   2.644178   4.020296
    34  H    5.047943   6.723460   1.096017   2.574819   5.746586
    35  H    4.253920   5.840827   1.094593   3.330457   4.922417
    36  H    4.574695   4.839285   3.219074   0.973206   5.601051
    37  H    8.886880   7.249178   6.430141   7.249078   2.167639
    38  H    8.050770   6.044036   6.544665   7.269494   2.205569
    39  H    7.592497   6.461105   5.462888   6.679963   2.175784
    40  H    8.262508   7.010570   4.987598   5.432561   1.943194
    41  H    7.918929   5.205769   6.517605   6.358883   2.181404
    42  H    7.454471   5.193119   5.478345   4.958040   2.174338
    43  H    9.599846   7.248966   7.178606   6.841373   3.213264
                   16         17         18         19         20
    16  C    0.000000
    17  O    2.408987   0.000000
    18  C    2.527751   2.408257   0.000000
    19  O    2.891230   2.718930   1.435967   0.000000
    20  H    4.383635   3.499805   2.952291   4.258915   0.000000
    21  H    4.087635   2.361345   3.084898   4.041846   1.754806
    22  H    2.709308   2.542899   3.469214   4.501127   3.048662
    23  H    2.615991   4.029358   3.328255   4.464572   3.660673
    24  H    3.627218   4.217536   2.974546   4.361422   2.411219
    25  H    4.339070   4.971347   5.149873   6.391620   4.081467
    26  H    4.880754   5.847692   5.264986   6.580438   4.273045
    27  H    6.396255   6.559400   6.440538   7.840049   4.346245
    28  H    8.089063   6.728565   7.452351   8.599870   4.718784
    29  H    7.781028   6.529376   7.694116   8.781766   5.315535
    30  H    5.832611   5.713348   4.711893   6.121446   2.471797
    31  H    7.244264   7.050783   6.385464   7.806139   3.852217
    32  H    6.527178   6.916154   5.905265   7.317657   4.066956
    33  H    5.044319   3.199489   5.039717   5.738017   3.902005
    34  H    6.759225   4.972340   6.712949   7.461085   5.072846
    35  H    5.697289   4.456246   6.126428   7.014797   4.618871
    36  H    7.037963   5.338114   5.840559   6.843579   3.281124
    37  H    1.094973   2.606780   2.789455   2.570378   5.125253
    38  H    1.094474   3.382085   2.783366   3.268085   4.636049
    39  H    1.096050   2.699195   3.481685   3.888089   4.822343
    40  H    2.670690   0.975443   2.379336   2.151044   4.087515
    41  H    2.769375   3.370949   1.098153   2.090790   3.238713
    42  H    3.482593   2.694935   1.095735   2.079507   2.312383
    43  H    3.839694   3.465186   1.963494   0.970692   4.516848
                   21         22         23         24         25
    21  H    0.000000
    22  H    2.613852   0.000000
    23  H    4.287080   2.561637   0.000000
    24  H    3.657940   3.059752   1.752069   0.000000
    25  H    4.508760   2.487723   2.479885   3.070387   0.000000
    26  H    5.275853   3.697324   2.345286   2.515811   1.757153
    27  H    5.233381   4.270840   4.250747   3.849297   2.414445
    28  H    4.609052   5.550660   7.179903   6.368745   5.712756
    29  H    4.839984   5.116989   7.055185   6.669989   5.268187
    30  H    4.115101   4.410685   3.946804   2.397215   3.914158
    31  H    5.234612   5.386669   5.179525   3.928945   4.320060
    32  H    5.590268   5.160980   4.139230   3.049041   3.755853
    33  H    2.374352   3.064508   5.542517   5.449495   4.936023
    34  H    3.791779   4.520088   6.962874   6.760908   5.845709
    35  H    3.575309   3.232813   5.639680   5.736033   4.267856
    36  H    3.037783   4.977775   6.565523   5.509470   5.920994
    37  H    4.664595   3.652048   3.647121   4.550068   5.425826
    38  H    4.730305   3.223767   2.107947   3.298990   4.248569
    39  H    4.341108   2.433210   2.835187   4.111404   3.991416
    40  H    3.030185   3.475576   4.627650   4.778734   5.851947
    41  H    3.846196   3.858775   2.917846   2.491773   5.042225
    42  H    2.561992   3.739239   3.916184   3.099026   5.401135
    43  H    4.432396   5.277538   5.169369   4.801907   7.105925
                   26         27         28         29         30
    26  H    0.000000
    27  H    2.392767   0.000000
    28  H    6.521956   4.649946   0.000000
    29  H    6.465997   4.681620   1.766165   0.000000
    30  H    3.251040   3.068190   5.043036   5.853476   0.000000
    31  H    3.735072   2.447187   4.485529   5.379044   1.769006
    32  H    2.529590   2.490772   5.951920   6.548812   1.772985
    33  H    6.288987   5.801257   4.251636   3.704597   5.827912
    34  H    7.252784   6.198608   3.454879   2.631532   6.630704
    35  H    5.828208   4.963585   3.760867   2.592243   5.910488
    36  H    6.570181   5.384407   2.356405   3.513704   4.451284
    37  H    5.950528   7.476851   8.908966   8.603643   6.747426
    38  H    4.429305   6.269918   8.540258   8.309855   5.663017
    39  H    4.850252   6.237670   7.958462   7.418374   6.200132
    40  H    6.603308   7.441851   7.526074   7.406172   6.345190
    41  H    4.808831   6.263984   7.884072   8.184476   4.423071
    42  H    5.504368   6.324983   6.818961   7.266713   4.281879
    43  H    7.167961   8.355085   8.912614   9.258546   6.332207
                   31         32         33         34         35
    31  H    0.000000
    32  H    1.772246   0.000000
    33  H    6.455319   7.018205   0.000000
    34  H    6.832661   7.732398   1.776673   0.000000
    35  H    6.127037   6.730059   1.777245   1.778027   0.000000
    36  H    4.683362   5.925230   3.534360   3.477019   4.087855
    37  H    8.229162   7.527243   5.566182   7.320449   6.411684
    38  H    7.097526   6.136482   5.897459   7.566588   6.398908
    39  H    7.424213   6.763884   4.787317   6.413166   5.191019
    40  H    7.785955   7.602865   3.965811   5.705134   5.351937
    41  H    6.148746   5.405641   5.865270   7.493248   6.755652
    42  H    5.935856   5.714969   4.779552   6.330719   5.971246
    43  H    8.049464   7.620108   6.287701   7.947157   7.653954
                   36         37         38         39         40
    36  H    0.000000
    37  H    7.692490   0.000000
    38  H    7.562249   1.766331   0.000000
    39  H    7.175541   1.772924   1.777981   0.000000
    40  H    5.947525   2.476907   3.617199   3.157435   0.000000
    41  H    6.402433   3.145317   2.574457   3.768115   3.406830
    42  H    5.016662   3.791751   3.791677   4.321765   2.723857
    43  H    6.993801   3.519198   4.124796   4.848794   2.846513
                   41         42         43
    41  H    0.000000
    42  H    1.779604   0.000000
    43  H    2.462453   2.205449   0.000000
 Stoichiometry    C15H24O4
 Framework group  C1[X(C15H24O4)]
 Deg. of freedom   123
 Full point group                 C1      NOp   1
 Largest Abelian subgroup         C1      NOp   1
 Largest concise Abelian subgroup C1      NOp   1
                         Standard orientation:                         
 ---------------------------------------------------------------------
 Center     Atomic      Atomic             Coordinates (Angstroms)
 Number     Number       Type             X           Y           Z
 ---------------------------------------------------------------------
      1          6           0       -1.899049    0.629052    0.003358
      2          6           0       -1.099529   -0.438155    0.239033
      3          6           0        0.357903   -0.414850    0.594209
      4          6           0        1.241606    0.339405   -0.435484
      5          6           0        1.074187    1.869433   -0.318519
      6          6           0       -0.276117    2.424740   -0.811086
      7          6           0       -1.547364    2.096421    0.003734
      8          6           0       -3.270961    0.160895   -0.254923
      9          6           0       -3.317202   -1.347912   -0.075904
     10          6           0       -1.840184   -1.769866    0.093655
     11          8           0       -4.232994    0.868260   -0.557611
     12          6           0       -1.504600    2.658693    1.439521
     13          6           0       -1.319306   -2.573880   -1.101778
     14          8           0       -1.620130   -2.607926    1.241102
     15          6           0        2.723659   -0.134451   -0.364958
     16          6           0        3.580441    0.487111   -1.481315
     17          8           0        2.688366   -1.563191   -0.584834
     18          6           0        3.365246    0.110544    1.008949
     19          8           0        4.644902   -0.540947    1.002478
     20          1           0        0.468482    0.063926    1.576934
     21          1           0        0.715376   -1.439754    0.706687
     22          1           0        0.908702    0.039423   -1.439678
     23          1           0        1.848433    2.363848   -0.914376
     24          1           0        1.247372    2.179265    0.720984
     25          1           0       -0.433490    2.094015   -1.847034
     26          1           0       -0.191317    3.519465   -0.848520
     27          1           0       -2.375878    2.604916   -0.507014
     28          1           0       -3.889788   -1.583535    0.829755
     29          1           0       -3.827144   -1.827029   -0.918422
     30          1           0       -0.744921    2.163868    2.054089
     31          1           0       -2.472571    2.525664    1.936978
     32          1           0       -1.280180    3.732598    1.424754
     33          1           0       -0.245042   -2.767173   -1.011774
     34          1           0       -1.840313   -3.536929   -1.150167
     35          1           0       -1.498057   -2.034552   -2.037356
     36          1           0       -1.933476   -2.125711    2.026222
     37          1           0        4.559855   -0.001696   -1.509258
     38          1           0        3.750197    1.558624   -1.336685
     39          1           0        3.099523    0.339152   -2.455046
     40          1           0        3.549888   -1.890409   -0.265153
     41          1           0        3.482648    1.186157    1.196597
     42          1           0        2.738824   -0.312914    1.801991
     43          1           0        4.909344   -0.683865    1.925456
 ---------------------------------------------------------------------
 Rotational constants (GHZ):      0.5797793      0.2527013      0.2044248
 Standard basis: 6-311+G(d,p) (5D, 7F)
 There are   581 symmetry adapted cartesian basis functions of A   symmetry.
 There are   562 symmetry adapted basis functions of A   symmetry.
   562 basis functions,   876 primitive gaussians,   581 cartesian basis functions
    73 alpha electrons       73 beta electrons
       nuclear repulsion energy      1597.2466287578 Hartrees.
 NAtoms=   43 NActive=   43 NUniq=   43 SFac= 1.00D+00 NAtFMM=   60 NAOKFM=F Big=F
 Integral buffers will be    131072 words long.
 Raffenetti 2 integral format.
 Two-electron integral symmetry is turned on.
 Using the following non-standard input for PCM:
 --- end of non-standard input.
 ------------------------------------------------------------------------------
 Polarizable Continuum Model (PCM)
 =================================
 Model                : PCM (using non-symmetric T matrix).
 Atomic radii         : SMD-Coulomb.
 Polarization charges : Total charges.
 Charge compensation  : None.
 Solution method      : On-the-fly selection.
 Cavity type          : VdW (van der Waals Surface) (Alpha=1.000).
 Cavity algorithm     : GePol (No added spheres)
                        Default sphere list used, NSphG=   43.
                        Lebedev-Laikov grids with approx.  5.0 points / Ang**2.
                        Smoothing algorithm: Karplus/York (Gamma=1.0000).
                        Polarization charges: spherical gaussians, with
                                              point-specific exponents (IZeta= 3).
                        Self-potential: point-specific (ISelfS= 7).
                        Self-field    : sphere-specific E.n sum rule (ISelfD= 2).
 Solvent              : Methanol, Eps=  32.613000 Eps(inf)=   1.765709
 ------------------------------------------------------------------------------
 ------------------------------------------------------------------------------
 Atomic radii for non-electrostatic terms: SMD-CDS.
 ------------------------------------------------------------------------------
 Nuclear repulsion after PCM non-electrostatic terms =     1597.2480775303 Hartrees.
 One-electron integrals computed using PRISM.
 NBasis=   562 RedAO= T EigKep=  1.55D-06  NBF=   562
 NBsUse=   560 1.00D-06 EigRej=  7.06D-07 NBFU=   560
 Initial guess from the checkpoint file:  "DY-202A-7R_6.chk"
 B after Tr=     0.000000    0.000000    0.000000
         Rot=    1.000000    0.000000    0.000000    0.000000 Ang=   0.00 deg.
 Requested convergence on RMS density matrix=1.00D-08 within 128 cycles.
 Requested convergence on MAX density matrix=1.00D-06.
 Requested convergence on             energy=1.00D-06.
 No special actions if energy rises.
 Inv3:  Mode=1 IEnd=    21999792.
 Iteration    1 A*A^-1 deviation from unit magnitude is 7.99D-15 for   2699.
 Iteration    1 A*A^-1 deviation from orthogonality  is 2.73D-15 for   2659   1537.
 Iteration    1 A^-1*A deviation from unit magnitude is 8.33D-15 for   2699.
 Iteration    1 A^-1*A deviation from orthogonality  is 1.94D-10 for   2417   2362.
 Iteration    2 A*A^-1 deviation from unit magnitude is 1.11D-14 for    674.
 Iteration    2 A*A^-1 deviation from orthogonality  is 4.33D-15 for   1801    670.
 Iteration    2 A^-1*A deviation from unit magnitude is 1.11D-15 for    669.
 Iteration    2 A^-1*A deviation from orthogonality  is 2.97D-16 for    757    744.
 Error on total polarization charges =  0.07019
 SCF Done:  E(RmPW1PW91) =  -887.018542671     A.U. after   13 cycles
            NFock= 13  Conv=0.22D-08     -V/T= 2.0048
 SMD-CDS (non-electrostatic) energy       (kcal/mol) =       0.91
 (included in total energy above)
 DoSCS=F DFT=T ScalE2(SS,OS)=  1.000000  1.000000
 Range of M.O.s used for correlation:     1   560
 NBasis=   562 NAE=    73 NBE=    73 NFC=     0 NFV=     0
 NROrb=    560 NOA=    73 NOB=    73 NVA=   487 NVB=   487

 **** Warning!!: The largest alpha MO coefficient is  0.11955573D+03

 NEqPCM:  Using equilibrium solvation (IEInf=0, Eps=  32.6130, EpsInf=   1.7657)
          Differentiating once with respect to magnetic field using GIAOs.
          Electric field/nuclear overlap derivatives assumed to be zero.
 FoFJK:  IHMeth= 1 ICntrl=    6127 DoSepK=F KAlg= 0 I1Cent=   0 FoldK=F
 IRaf=         1 NMat=   1 IRICut=       1 DoRegI=T DoRafI=F ISym2E= 0.
          There are     3 degrees of freedom in the 1st order CPHF.  IDoFFX=0 NUNeed=     3.
      3 vectors produced by pass  0 Test12= 1.19D-12 3.33D-08 XBig12= 2.81D+02 2.88D+00.
 AX will form     3 AO Fock derivatives at one time.
      3 vectors produced by pass  1 Test12= 1.19D-12 3.33D-08 XBig12= 7.92D-01 2.14D-01.
      3 vectors produced by pass  2 Test12= 1.19D-12 3.33D-08 XBig12= 4.35D-03 3.49D-02.
      3 vectors produced by pass  3 Test12= 1.19D-12 3.33D-08 XBig12= 3.75D-05 1.86D-03.
      3 vectors produced by pass  4 Test12= 1.19D-12 3.33D-08 XBig12= 1.94D-07 7.42D-05.
      3 vectors produced by pass  5 Test12= 1.19D-12 3.33D-08 XBig12= 7.14D-10 5.68D-06.
      3 vectors produced by pass  6 Test12= 1.19D-12 3.33D-08 XBig12= 2.18D-12 4.72D-07.
      1 vectors produced by pass  7 Test12= 1.19D-12 3.33D-08 XBig12= 1.38D-14 3.37D-08.
 InvSVY:  IOpt=1 It=  1 EMax= 3.55D-15
 Solved reduced A of dimension    22 with     3 vectors.
 Calculating GIAO nuclear magnetic shielding tensors.
 SCF GIAO Magnetic shielding tensor (ppm):
      1  C    Isotropic =    34.7706   Anisotropy =   141.5253
   XX=   -27.0019   YX=   -27.1996   ZX=   -34.5186
   XY=   -26.5127   YY=     9.9954   ZY=     1.5891
   XZ=   -34.2203   YZ=    -3.0132   ZZ=   121.3185
   Eigenvalues:   -46.8521    22.0432   129.1208
      2  C    Isotropic =    -8.2437   Anisotropy =   204.5836
   XX=   -73.9000   YX=   -41.8464   ZX=   -47.2842
   XY=   -33.5981   YY=   -63.7065   ZY=    -8.6783
   XZ=   -62.9510   YZ=     1.2493   ZZ=   112.8754
   Eigenvalues:  -115.8284   -37.0480   128.1454
      3  C    Isotropic =   156.8056   Anisotropy =    23.4209
   XX=   158.7094   YX=     6.8615   ZX=    -8.0561
   XY=     2.5973   YY=   144.4904   ZY=    -3.3399
   XZ=    -4.9278   YZ=    -7.1444   ZZ=   167.2170
   Eigenvalues:   142.5963   155.4009   172.4195
      4  C    Isotropic =   137.5508   Anisotropy =    25.6572
   XX=   150.8761   YX=    -8.9458   ZX=     4.4260
   XY=    -4.5016   YY=   127.4006   ZY=     1.6272
   XZ=     8.6265   YZ=    -1.8861   ZZ=   134.3759
   Eigenvalues:   125.2943   132.7026   154.6557
      5  C    Isotropic =   157.9974   Anisotropy =    24.9446
   XX=   153.1689   YX=    -3.2251   ZX=     0.9910
   XY=     0.2273   YY=   174.3449   ZY=    -3.9777
   XZ=    -4.7853   YZ=    -0.7451   ZZ=   146.4783
   Eigenvalues:   145.7287   153.6363   174.6271
      6  C    Isotropic =   151.9749   Anisotropy =    15.6893
   XX=   153.2689   YX=    -3.7167   ZX=    -9.2163
   XY=    -4.3189   YY=   149.5640   ZY=    -1.2467
   XZ=    -6.3021   YZ=     5.5467   ZZ=   153.0918
   Eigenvalues:   144.9324   148.5578   162.4344
      7  C    Isotropic =   156.6626   Anisotropy =    15.1902
   XX=   152.6628   YX=     2.8469   ZX=    -5.5131
   XY=     3.5490   YY=   156.1321   ZY=     0.8097
   XZ=   -12.2435   YZ=     4.0217   ZZ=   161.1930
   Eigenvalues:   145.5681   157.6304   166.7894
      8  C    Isotropic =   -29.8933   Anisotropy =   157.9028
   XX=   -76.0385   YX=   -10.9008   ZX=   -33.6463
   XY=   -16.3865   YY=   -80.9450   ZY=    16.7937
   XZ=   -26.8519   YZ=    13.2303   ZZ=    67.3035
   Eigenvalues:   -92.8644   -72.1909    75.3752
      9  C    Isotropic =   131.9435   Anisotropy =    32.4767
   XX=   139.0120   YX=   -16.2573   ZX=    -6.6880
   XY=   -12.6481   YY=   139.2686   ZY=    -1.0197
   XZ=     1.6950   YZ=    -3.3855   ZZ=   117.5498
   Eigenvalues:   116.2409   125.9949   153.5946
     10  C    Isotropic =   105.1411   Anisotropy =    37.6460
   XX=    99.3164   YX=     5.1663   ZX=    -0.6261
   XY=     4.1662   YY=   104.5541   ZY=   -18.9430
   XZ=     5.3585   YZ=   -24.7710   ZZ=   111.5528
   Eigenvalues:    84.2028   100.9820   130.2384
     11  O    Isotropic =  -159.8554   Anisotropy =   792.3867
   XX=  -467.1641   YX=   144.2686   ZX=  -207.8065
   XY=   102.4316   YY=  -326.8273   ZY=   113.7766
   XZ=  -165.8082   YZ=   123.2377   ZZ=   314.4253
   Eigenvalues:  -592.7865  -255.1822   368.4024
     12  C    Isotropic =   171.3379   Anisotropy =    27.5513
   XX=   154.4381   YX=     3.6730   ZX=    -3.9825
   XY=     6.5300   YY=   177.2878   ZY=     8.0203
   XZ=    -7.1675   YZ=    11.0674   ZZ=   182.2879
   Eigenvalues:   151.4016   172.9068   189.7055
     13  C    Isotropic =   162.4876   Anisotropy =    36.4096
   XX=   150.2529   YX=    -8.2598   ZX=    -8.4837
   XY=   -10.4844   YY=   159.8821   ZY=    13.2209
   XZ=    -5.1476   YZ=    11.5432   ZZ=   177.3278
   Eigenvalues:   144.5138   156.1884   186.7606
     14  O    Isotropic =   252.0225   Anisotropy =    94.6351
   XX=   230.6444   YX=   -14.8618   ZX=   -28.3035
   XY=   -11.5961   YY=   215.6053   ZY=     5.2430
   XZ=   -13.9641   YZ=   -13.5365   ZZ=   309.8177
   Eigenvalues:   205.8033   235.1516   315.1126
     15  C    Isotropic =   107.7199   Anisotropy =    43.1089
   XX=    98.2168   YX=    -6.4489   ZX=    -4.5653
   XY=     2.9622   YY=   135.6486   ZY=     8.6067
   XZ=    -4.0796   YZ=     2.6829   ZZ=    89.2944
   Eigenvalues:    87.1024    99.5983   136.4592
     16  C    Isotropic =   163.2152   Anisotropy =    37.9108
   XX=   155.6175   YX=    14.0921   ZX=   -14.7677
   XY=    13.1948   YY=   161.9202   ZY=    -4.0352
   XZ=   -14.4780   YZ=   -12.5648   ZZ=   172.1078
   Eigenvalues:   142.8956   158.2610   188.4890
     17  O    Isotropic =   263.8914   Anisotropy =    51.0423
   XX=   255.0963   YX=    11.7553   ZX=     1.5925
   XY=     2.6434   YY=   292.9550   ZY=    -8.6121
   XZ=    -8.5055   YZ=   -18.7072   ZZ=   243.6229
   Eigenvalues:   239.9237   253.8309   297.9196
     18  C    Isotropic =   119.3261   Anisotropy =    45.7250
   XX=   142.3737   YX=   -11.6087   ZX=    11.4756
   XY=   -21.1188   YY=   110.8987   ZY=     2.2460
   XZ=     1.8657   YZ=     5.8150   ZZ=   104.7058
   Eigenvalues:    97.7938   110.3750   149.8094
     19  O    Isotropic =   320.6403   Anisotropy =    78.5312
   XX=   313.2768   YX=   -13.4480   ZX=    15.1862
   XY=     4.3232   YY=   283.9293   ZY=    -4.7747
   XZ=    26.8528   YZ=    -9.6965   ZZ=   364.7149
   Eigenvalues:   282.9953   305.9312   372.9945
     20  H    Isotropic =    29.4172   Anisotropy =     4.8229
   XX=    29.0827   YX=     0.0587   ZX=    -0.7799
   XY=    -0.7945   YY=    26.8757   ZY=     0.4473
   XZ=     0.8843   YZ=     2.3464   ZZ=    32.2931
   Eigenvalues:    26.4841    29.1350    32.6324
     21  H    Isotropic =    28.4407   Anisotropy =     7.3067
   XX=    31.8449   YX=     1.3662   ZX=    -1.5768
   XY=     1.7139   YY=    30.6445   ZY=    -1.3418
   XZ=    -0.9689   YZ=    -2.2624   ZZ=    22.8328
   Eigenvalues:    22.3459    29.6644    33.3119
     22  H    Isotropic =    30.2669   Anisotropy =     2.0086
   XX=    31.2159   YX=     0.1629   ZX=     0.9541
   XY=     0.2997   YY=    28.4120   ZY=     1.4475
   XZ=    -0.8928   YZ=     0.8112   ZZ=    31.1728
   Eigenvalues:    27.9955    31.1992    31.6060
     23  H    Isotropic =    29.8756   Anisotropy =     8.0917
   XX=    33.7719   YX=    -0.2023   ZX=    -3.0455
   XY=     0.7316   YY=    31.7010   ZY=    -3.5489
   XZ=    -3.4700   YZ=    -2.8372   ZZ=    24.1538
   Eigenvalues:    22.2105    32.1462    35.2700
     24  H    Isotropic =    30.0381   Anisotropy =     4.4284
   XX=    30.9107   YX=    -1.4492   ZX=     2.3135
   XY=    -1.5028   YY=    29.9804   ZY=     3.5501
   XZ=     1.0769   YZ=     3.1833   ZZ=    29.2232
   Eigenvalues:    25.3117    31.8122    32.9903
     25  H    Isotropic =    30.2495   Anisotropy =     7.2609
   XX=    29.7115   YX=    -0.9855   ZX=     0.5998
   XY=    -1.1122   YY=    26.2329   ZY=    -1.5191
   XZ=    -0.1779   YZ=    -1.4994   ZZ=    34.8040
   Eigenvalues:    25.7239    29.9344    35.0901
     26  H    Isotropic =    29.9211   Anisotropy =     9.8379
   XX=    28.9876   YX=    -0.6590   ZX=    -0.6749
   XY=    -1.0093   YY=    35.3588   ZY=    -3.2977
   XZ=    -1.3142   YZ=    -3.6281   ZZ=    25.4170
   Eigenvalues:    24.0382    29.2455    36.4797
     27  H    Isotropic =    28.8788   Anisotropy =     9.3344
   XX=    33.3419   YX=    -1.2364   ZX=     2.9168
   XY=    -2.6079   YY=    26.4094   ZY=    -1.3779
   XZ=     3.0097   YZ=    -1.3736   ZZ=    26.8851
   Eigenvalues:    25.2009    26.3338    35.1017
     28  H    Isotropic =    29.1348   Anisotropy =     6.7361
   XX=    32.1716   YX=     0.2396   ZX=    -2.5460
   XY=     0.0892   YY=    27.0701   ZY=    -0.8069
   XZ=    -2.7852   YZ=    -2.4706   ZZ=    28.1628
   Eigenvalues:    25.5082    28.2708    33.6255
     29  H    Isotropic =    28.9634   Anisotropy =     5.8771
   XX=    31.5262   YX=    -0.5216   ZX=     2.0484
   XY=     0.1670   YY=    27.6753   ZY=     1.8373
   XZ=     2.8818   YZ=     2.6422   ZZ=    27.6888
   Eigenvalues:    24.8744    29.1344    32.8815
     30  H    Isotropic =    30.3890   Anisotropy =     5.1245
   XX=    29.9342   YX=    -3.3406   ZX=     0.8566
   XY=    -2.8094   YY=    28.5438   ZY=     0.6067
   XZ=     2.9550   YZ=     1.0041   ZZ=    32.6890
   Eigenvalues:    25.6094    31.7523    33.8053
     31  H    Isotropic =    30.8491   Anisotropy =     9.7376
   XX=    32.6843   YX=    -0.7792   ZX=    -4.0810
   XY=    -0.1329   YY=    27.9027   ZY=     1.6140
   XZ=    -5.2531   YZ=     2.6112   ZZ=    31.9602
   Eigenvalues:    26.3836    28.8228    37.3408
     32  H    Isotropic =    30.8947   Anisotropy =    11.0574
   XX=    27.1808   YX=    -0.0563   ZX=    -1.0591
   XY=     0.2597   YY=    37.0558   ZY=     2.6901
   XZ=    -0.1271   YZ=     4.2020   ZZ=    28.4475
   Eigenvalues:    26.6149    27.8029    38.2663
     33  H    Isotropic =    29.9601   Anisotropy =     6.8228
   XX=    34.4307   YX=     0.2877   ZX=     0.1007
   XY=    -0.6309   YY=    29.0349   ZY=     2.1743
   XZ=    -1.3057   YZ=     3.5405   ZZ=    26.4147
   Eigenvalues:    24.5639    30.8077    34.5086
     34  H    Isotropic =    30.0634   Anisotropy =     9.7173
   XX=    28.4843   YX=     2.1750   ZX=     0.2446
   XY=     3.0364   YY=    34.2563   ZY=     2.7146
   XZ=     0.5353   YZ=     4.2689   ZZ=    27.4496
   Eigenvalues:    25.7698    27.8788    36.5416
     35  H    Isotropic =    30.7982   Anisotropy =     7.8606
   XX=    28.0043   YX=     0.3511   ZX=     0.4768
   XY=     0.3907   YY=    28.4078   ZY=    -0.4394
   XZ=     0.8586   YZ=     0.5213   ZZ=    35.9825
   Eigenvalues:    27.7460    28.6100    36.0386
     36  H    Isotropic =    29.9897   Anisotropy =    16.3431
   XX=    24.4497   YX=    -1.4472   ZX=    -4.8122
   XY=    -1.5629   YY=    26.3735   ZY=     1.9042
   XZ=    -4.5526   YZ=     2.0649   ZZ=    39.1459
   Eigenvalues:    22.8395    26.2445    40.8851
     37  H    Isotropic =    30.0803   Anisotropy =     8.2397
   XX=    34.3028   YX=    -1.7739   ZX=    -2.3569
   XY=    -0.9277   YY=    26.3481   ZY=    -1.4696
   XZ=    -2.9955   YZ=    -0.9335   ZZ=    29.5900
   Eigenvalues:    25.3845    29.2829    35.5734
     38  H    Isotropic =    30.2628   Anisotropy =     9.0153
   XX=    29.9559   YX=     2.8793   ZX=    -2.0466
   XY=     2.1871   YY=    34.5403   ZY=    -1.2420
   XZ=    -2.2899   YZ=    -2.1655   ZZ=    26.2922
   Eigenvalues:    25.2558    29.2596    36.2730
     39  H    Isotropic =    30.8298   Anisotropy =     7.9067
   XX=    29.4161   YX=     0.0389   ZX=    -1.2741
   XY=     0.3899   YY=    27.0593   ZY=    -0.3074
   XZ=    -0.1700   YZ=    -0.2150   ZZ=    36.0140
   Eigenvalues:    27.0356    29.3528    36.1010
     40  H    Isotropic =    28.2511   Anisotropy =    17.2014
   XX=    34.2080   YX=    -6.2220   ZX=     5.8456
   XY=    -6.4332   YY=    29.1610   ZY=     0.2748
   XZ=     6.3563   YZ=     1.3872   ZZ=    21.3844
   Eigenvalues:    17.9289    27.1058    39.7187
     41  H    Isotropic =    27.9663   Anisotropy =     4.7475
   XX=    29.3251   YX=    -2.4471   ZX=     2.6152
   XY=    -1.0526   YY=    29.4141   ZY=     2.9528
   XZ=     2.4638   YZ=     2.4284   ZZ=    25.1598
   Eigenvalues:    22.4920    30.2757    31.1314
     42  H    Isotropic =    27.9404   Anisotropy =     7.9122
   XX=    32.9289   YX=    -1.0687   ZX=    -0.7073
   XY=    -2.4341   YY=    22.4443   ZY=    -0.5587
   XZ=     0.3225   YZ=    -0.7698   ZZ=    28.4479
   Eigenvalues:    22.0854    28.5205    33.2152
     43  H    Isotropic =    29.7647   Anisotropy =    22.0381
   XX=    28.0462   YX=    -3.4942   ZX=     7.8044
   XY=    -4.3368   YY=    21.4566   ZY=    -3.5815
   XZ=     7.2030   YZ=    -3.2760   ZZ=    39.7912
   Eigenvalues:    19.6339    25.2035    44.4567
 End of Minotr F.D. properties file   721 does not exist.
 End of Minotr F.D. properties file   722 does not exist.
 End of Minotr F.D. properties file   788 does not exist.

 **********************************************************************

            Population analysis using the SCF density.

 **********************************************************************

 Orbital symmetries:
       Occupied  (A) (A) (A) (A) (A) (A) (A) (A) (A) (A) (A) (A)
                 (A) (A) (A) (A) (A) (A) (A) (A) (A) (A) (A) (A)
                 (A) (A) (A) (A) (A) (A) (A) (A) (A) (A) (A) (A)
                 (A) (A) (A) (A) (A) (A) (A) (A) (A) (A) (A) (A)
                 (A) (A) (A) (A) (A) (A) (A) (A) (A) (A) (A) (A)
                 (A) (A) (A) (A) (A) (A) (A) (A) (A) (A) (A) (A)
                 (A)
       Virtual   (A) (A) (A) (A) (A) (A) (A) (A) (A) (A) (A) (A)
                 (A) (A) (A) (A) (A) (A) (A) (A) (A) (A) (A) (A)
                 (A) (A) (A) (A) (A) (A) (A) (A) (A) (A) (A) (A)
                 (A) (A) (A) (A) (A) (A) (A) (A) (A) (A) (A) (A)
                 (A) (A) (A) (A) (A) (A) (A) (A) (A) (A) (A) (A)
                 (A) (A) (A) (A) (A) (A) (A) (A) (A) (A) (A) (A)
                 (A) (A) (A) (A) (A) (A) (A) (A) (A) (A) (A) (A)
                 (A) (A) (A) (A) (A) (A) (A) (A) (A) (A) (A) (A)
                 (A) (A) (A) (A) (A) (A) (A) (A) (A) (A) (A) (A)
                 (A) (A) (A) (A) (A) (A) (A) (A) (A) (A) (A) (A)
                 (A) (A) (A) (A) (A) (A) (A) (A) (A) (A) (A) (A)
                 (A) (A) (A) (A) (A) (A) (A) (A) (A) (A) (A) (A)
                 (A) (A) (A) (A) (A) (A) (A) (A) (A) (A) (A) (A)
                 (A) (A) (A) (A) (A) (A) (A) (A) (A) (A) (A) (A)
                 (A) (A) (A) (A) (A) (A) (A) (A) (A) (A) (A) (A)
                 (A) (A) (A) (A) (A) (A) (A) (A) (A) (A) (A) (A)
                 (A) (A) (A) (A) (A) (A) (A) (A) (A) (A) (A) (A)
                 (A) (A) (A) (A) (A) (A) (A) (A) (A) (A) (A) (A)
                 (A) (A) (A) (A) (A) (A) (A) (A) (A) (A) (A) (A)
                 (A) (A) (A) (A) (A) (A) (A) (A) (A) (A) (A) (A)
                 (A) (A) (A) (A) (A) (A) (A) (A) (A) (A) (A) (A)
                 (A) (A) (A) (A) (A) (A) (A) (A) (A) (A) (A) (A)
                 (A) (A) (A) (A) (A) (A) (A) (A) (A) (A) (A) (A)
                 (A) (A) (A) (A) (A) (A) (A) (A) (A) (A) (A) (A)
                 (A) (A) (A) (A) (A) (A) (A) (A) (A) (A) (A) (A)
                 (A) (A) (A) (A) (A) (A) (A) (A) (A) (A) (A) (A)
                 (A) (A) (A) (A) (A) (A) (A) (A) (A) (A) (A) (A)
                 (A) (A) (A) (A) (A) (A) (A) (A) (A) (A) (A) (A)
                 (A) (A) (A) (A) (A) (A) (A) (A) (A) (A) (A) (A)
                 (A) (A) (A) (A) (A) (A) (A) (A) (A) (A) (A) (A)
                 (A) (A) (A) (A) (A) (A) (A) (A) (A) (A) (A) (A)
                 (A) (A) (A) (A) (A) (A) (A) (A) (A) (A) (A) (A)
                 (A) (A) (A) (A) (A) (A) (A) (A) (A) (A) (A) (A)
                 (A) (A) (A) (A) (A) (A) (A) (A) (A) (A) (A) (A)
                 (A) (A) (A) (A) (A) (A) (A) (A) (A) (A) (A) (A)
                 (A) (A) (A) (A) (A) (A) (A) (A) (A) (A) (A) (A)
                 (A) (A) (A) (A) (A) (A) (A) (A) (A) (A) (A) (A)
                 (A) (A) (A) (A) (A) (A) (A) (A) (A) (A) (A) (A)
                 (A) (A) (A) (A) (A) (A) (A) (A) (A) (A) (A) (A)
                 (A) (A) (A) (A) (A) (A) (A) (A) (A) (A) (A) (A)
                 (A) (A) (A) (A) (A) (A) (A)
 The electronic state is 1-A.
 Alpha  occ. eigenvalues --  -19.22633 -19.22603 -19.21474 -19.21108 -10.32729
 Alpha  occ. eigenvalues --  -10.30711 -10.29499 -10.27570 -10.26442 -10.24312
 Alpha  occ. eigenvalues --  -10.24209 -10.24069 -10.23523 -10.23224 -10.22479
 Alpha  occ. eigenvalues --  -10.22348 -10.22119 -10.21662 -10.21394  -1.07281
 Alpha  occ. eigenvalues --   -1.06759  -1.06068  -1.03938  -0.88970  -0.84088
 Alpha  occ. eigenvalues --   -0.81758  -0.77682  -0.76718  -0.74721  -0.71401
 Alpha  occ. eigenvalues --   -0.70198  -0.67790  -0.65841  -0.62694  -0.59695
 Alpha  occ. eigenvalues --   -0.58042  -0.55697  -0.54266  -0.53687  -0.51698
 Alpha  occ. eigenvalues --   -0.50865  -0.48935  -0.48251  -0.47697  -0.47338
 Alpha  occ. eigenvalues --   -0.45604  -0.45266  -0.44736  -0.43803  -0.43000
 Alpha  occ. eigenvalues --   -0.42050  -0.41270  -0.40472  -0.39948  -0.39677
 Alpha  occ. eigenvalues --   -0.39481  -0.38888  -0.38758  -0.37980  -0.37692
 Alpha  occ. eigenvalues --   -0.36278  -0.36052  -0.34978  -0.34420  -0.34120
 Alpha  occ. eigenvalues --   -0.33144  -0.32679  -0.32148  -0.30520  -0.29981
 Alpha  occ. eigenvalues --   -0.28963  -0.27078  -0.26533
 Alpha virt. eigenvalues --   -0.05394   0.00557   0.01403   0.02036   0.02182
 Alpha virt. eigenvalues --    0.03295   0.03650   0.03975   0.04165   0.04462
 Alpha virt. eigenvalues --    0.05281   0.05773   0.06058   0.06187   0.06607
 Alpha virt. eigenvalues --    0.07148   0.07348   0.07664   0.08511   0.08764
 Alpha virt. eigenvalues --    0.09224   0.09591   0.09818   0.10038   0.10563
 Alpha virt. eigenvalues --    0.10820   0.11535   0.12053   0.12224   0.12607
 Alpha virt. eigenvalues --    0.12860   0.13169   0.13746   0.14067   0.14550
 Alpha virt. eigenvalues --    0.15208   0.15862   0.16190   0.16313   0.16745
 Alpha virt. eigenvalues --    0.16971   0.17203   0.17513   0.17665   0.18294
 Alpha virt. eigenvalues --    0.18512   0.18662   0.18881   0.19411   0.19589
 Alpha virt. eigenvalues --    0.19766   0.19830   0.20299   0.20722   0.21131
 Alpha virt. eigenvalues --    0.21361   0.21800   0.21867   0.22104   0.22372
 Alpha virt. eigenvalues --    0.22899   0.22970   0.23138   0.23678   0.23949
 Alpha virt. eigenvalues --    0.24113   0.24159   0.24808   0.25353   0.25457
 Alpha virt. eigenvalues --    0.25841   0.26050   0.26303   0.26479   0.27050
 Alpha virt. eigenvalues --    0.27363   0.27507   0.28227   0.28437   0.28768
 Alpha virt. eigenvalues --    0.29129   0.29660   0.29822   0.30126   0.30350
 Alpha virt. eigenvalues --    0.30934   0.31193   0.31461   0.31843   0.32473
 Alpha virt. eigenvalues --    0.32643   0.33154   0.33627   0.33873   0.34217
 Alpha virt. eigenvalues --    0.34852   0.35239   0.35718   0.36203   0.36440
 Alpha virt. eigenvalues --    0.36889   0.37350   0.37907   0.38089   0.38280
 Alpha virt. eigenvalues --    0.38499   0.38956   0.39711   0.40591   0.40668
 Alpha virt. eigenvalues --    0.41233   0.42224   0.43057   0.44071   0.44446
 Alpha virt. eigenvalues --    0.45299   0.45909   0.46578   0.47184   0.48490
 Alpha virt. eigenvalues --    0.48982   0.49304   0.49842   0.50087   0.50902
 Alpha virt. eigenvalues --    0.52258   0.53356   0.54210   0.54395   0.55015
 Alpha virt. eigenvalues --    0.55953   0.56377   0.57432   0.57909   0.58404
 Alpha virt. eigenvalues --    0.59313   0.60035   0.60562   0.61200   0.61834
 Alpha virt. eigenvalues --    0.62409   0.63280   0.63933   0.64649   0.64917
 Alpha virt. eigenvalues --    0.65506   0.66154   0.66988   0.68006   0.68339
 Alpha virt. eigenvalues --    0.68727   0.69122   0.70267   0.70296   0.71128
 Alpha virt. eigenvalues --    0.71291   0.71856   0.72565   0.73301   0.73499
 Alpha virt. eigenvalues --    0.73874   0.73969   0.74503   0.75236   0.75588
 Alpha virt. eigenvalues --    0.75803   0.75992   0.76965   0.77450   0.77611
 Alpha virt. eigenvalues --    0.78248   0.78358   0.79147   0.79688   0.80786
 Alpha virt. eigenvalues --    0.81476   0.81952   0.82390   0.83165   0.83210
 Alpha virt. eigenvalues --    0.84651   0.86174   0.87068   0.88362   0.88992
 Alpha virt. eigenvalues --    0.90534   0.92133   0.93744   0.94229   0.96152
 Alpha virt. eigenvalues --    0.97276   0.98460   0.99237   0.99869   1.04074
 Alpha virt. eigenvalues --    1.04614   1.05422   1.06175   1.08201   1.09216
 Alpha virt. eigenvalues --    1.10330   1.11601   1.12422   1.13172   1.14287
 Alpha virt. eigenvalues --    1.16519   1.17029   1.18221   1.18665   1.19910
 Alpha virt. eigenvalues --    1.21602   1.21798   1.22191   1.23620   1.24344
 Alpha virt. eigenvalues --    1.24572   1.26279   1.27073   1.28204   1.29255
 Alpha virt. eigenvalues --    1.29597   1.30847   1.31857   1.33514   1.34089
 Alpha virt. eigenvalues --    1.35285   1.35967   1.38066   1.38751   1.40183
 Alpha virt. eigenvalues --    1.41352   1.43411   1.44578   1.46213   1.46647
 Alpha virt. eigenvalues --    1.47621   1.48830   1.49356   1.50123   1.50256
 Alpha virt. eigenvalues --    1.51695   1.52266   1.52681   1.54012   1.55036
 Alpha virt. eigenvalues --    1.55551   1.56010   1.56666   1.57859   1.58671
 Alpha virt. eigenvalues --    1.59257   1.59415   1.60101   1.60598   1.61362
 Alpha virt. eigenvalues --    1.62848   1.63312   1.63380   1.64385   1.64677
 Alpha virt. eigenvalues --    1.64967   1.65790   1.66839   1.67819   1.68101
 Alpha virt. eigenvalues --    1.68637   1.69746   1.70317   1.70873   1.71213
 Alpha virt. eigenvalues --    1.71934   1.73088   1.73783   1.74283   1.74682
 Alpha virt. eigenvalues --    1.75357   1.76403   1.77198   1.78147   1.78888
 Alpha virt. eigenvalues --    1.79050   1.79986   1.80573   1.81377   1.81696
 Alpha virt. eigenvalues --    1.83381   1.84280   1.84623   1.86463   1.87002
 Alpha virt. eigenvalues --    1.87885   1.88584   1.89164   1.90415   1.91084
 Alpha virt. eigenvalues --    1.93206   1.94443   1.95709   1.96828   1.96962
 Alpha virt. eigenvalues --    1.97647   2.01575   2.02180   2.02565   2.03037
 Alpha virt. eigenvalues --    2.05015   2.05885   2.07374   2.08918   2.09488
 Alpha virt. eigenvalues --    2.11164   2.11865   2.13233   2.15029   2.15727
 Alpha virt. eigenvalues --    2.16185   2.16656   2.17101   2.18038   2.18497
 Alpha virt. eigenvalues --    2.20800   2.20899   2.22409   2.23262   2.25480
 Alpha virt. eigenvalues --    2.26845   2.27323   2.30776   2.31140   2.31597
 Alpha virt. eigenvalues --    2.32810   2.33972   2.34285   2.37124   2.38907
 Alpha virt. eigenvalues --    2.40219   2.40806   2.41905   2.45036   2.46727
 Alpha virt. eigenvalues --    2.47638   2.49783   2.50421   2.51858   2.52701
 Alpha virt. eigenvalues --    2.53655   2.54472   2.55626   2.56061   2.56866
 Alpha virt. eigenvalues --    2.58098   2.58565   2.59399   2.60510   2.60898
 Alpha virt. eigenvalues --    2.62330   2.63506   2.64475   2.65251   2.66542
 Alpha virt. eigenvalues --    2.66738   2.67989   2.68967   2.69642   2.70180
 Alpha virt. eigenvalues --    2.71212   2.71787   2.73551   2.73701   2.74926
 Alpha virt. eigenvalues --    2.75414   2.77083   2.78638   2.79905   2.80254
 Alpha virt. eigenvalues --    2.81311   2.83191   2.85829   2.86570   2.88508
 Alpha virt. eigenvalues --    2.89382   2.90120   2.91063   2.92182   2.93790
 Alpha virt. eigenvalues --    2.94119   2.95859   2.96662   2.97772   2.98375
 Alpha virt. eigenvalues --    2.99699   3.01834   3.05110   3.06536   3.06946
 Alpha virt. eigenvalues --    3.07735   3.09251   3.09787   3.12588   3.13648
 Alpha virt. eigenvalues --    3.14475   3.14909   3.16736   3.17052   3.20034
 Alpha virt. eigenvalues --    3.20052   3.21755   3.22229   3.23175   3.26597
 Alpha virt. eigenvalues --    3.27384   3.29021   3.30923   3.31832   3.33761
 Alpha virt. eigenvalues --    3.35274   3.36648   3.38417   3.41291   3.42985
 Alpha virt. eigenvalues --    3.49214   3.51767   3.61922   3.62850   3.65656
 Alpha virt. eigenvalues --    3.71840   3.80684   3.81687   3.82107   3.82737
 Alpha virt. eigenvalues --    3.83883   3.84269   3.84923   3.86563   3.87650
 Alpha virt. eigenvalues --    3.88357   3.89965   3.90375   3.92219   3.93257
 Alpha virt. eigenvalues --    3.94837   4.03686   4.04582   4.08864   4.13104
 Alpha virt. eigenvalues --    4.16047   4.17216   4.21474   4.27735   4.29750
 Alpha virt. eigenvalues --    4.33388   4.35457   4.39379   4.43676   4.45771
 Alpha virt. eigenvalues --    4.55343   5.11251   5.11808   5.18506   5.21110
 Alpha virt. eigenvalues --    5.26231   5.43826   5.48157   5.50381   5.68109
 Alpha virt. eigenvalues --    5.68856   5.69643   5.77702  23.73456  23.84107
 Alpha virt. eigenvalues --   23.87347  23.90887  23.94778  23.96466  23.99256
 Alpha virt. eigenvalues --   24.01356  24.02829  24.05937  24.07016  24.07381
 Alpha virt. eigenvalues --   24.08396  24.12362  24.28697  50.04036  50.05669
 Alpha virt. eigenvalues --   50.08630  50.13665
          Condensed to atoms (all electrons):
               1          2          3          4          5          6
     1  C   14.764754   2.583569  -2.079731   0.010085   0.871180  -0.320125
     2  C    2.583569  15.450774  -2.382036  -2.220285   0.058156   0.248158
     3  C   -2.079731  -2.382036  10.456738  -1.024495  -0.408673   0.142224
     4  C    0.010085  -2.220285  -1.024495  14.488972  -1.155999   0.351981
     5  C    0.871180   0.058156  -0.408673  -1.155999   8.799870  -1.678580
     6  C   -0.320125   0.248158   0.142224   0.351981  -1.678580   9.336708
     7  C   -4.466893  -1.020921   1.404462   0.374899  -0.526847  -1.213452
     8  C   -2.341294  -1.484292  -2.685080  -0.341906  -0.039785  -0.193625
     9  C    1.927739   3.579869   0.072380   0.378182   0.139109  -0.103678
    10  C   -4.528750  -9.128456   2.282195  -0.463162  -0.136053   0.325875
    11  O    0.046338   0.089658   0.021239   0.005869  -0.000372  -0.002175
    12  C   -0.467811  -0.007735   0.062873  -0.017842  -0.254249   0.012654
    13  C   -0.066032  -0.422811   0.140465  -0.284468  -0.068287   0.036898
    14  O    0.024111   0.203453  -0.188044   0.074084   0.002662  -0.006473
    15  C    0.221855   1.083127   0.489880  -5.414451   0.065605  -0.777442
    16  C    0.088821  -0.054809  -0.651649  -0.174588   0.103816  -0.013273
    17  O   -0.019064  -0.055322  -0.116099  -0.101743   0.100518   0.000830
    18  C   -0.254794  -0.325307   0.058813   0.904594  -0.054763   0.026958
    19  O   -0.000385  -0.012288  -0.012013   0.101057   0.002467   0.001500
    20  H   -0.050875   0.012626   0.443695  -0.090478  -0.034410  -0.018483
    21  H    0.003168  -0.099809   0.389140   0.006215   0.036209   0.000900
    22  H   -0.014094  -0.010689   0.007869   0.420642  -0.023959  -0.046022
    23  H   -0.004571  -0.002483   0.033592  -0.143657   0.472285  -0.111614
    24  H   -0.030862  -0.009656  -0.017006  -0.007669   0.470172  -0.068557
    25  H   -0.015266  -0.015139  -0.009573  -0.001975  -0.051857   0.483264
    26  H    0.038335   0.015752   0.004488   0.006161  -0.078068   0.469690
    27  H   -0.142572   0.023721   0.009951   0.008831  -0.017436  -0.042902
    28  H   -0.019222  -0.021489   0.003128   0.000547  -0.000113  -0.000979
    29  H    0.045325  -0.028513   0.012511  -0.003064  -0.000324   0.001054
    30  H   -0.106842  -0.003247   0.011884   0.022165  -0.001556  -0.076015
    31  H   -0.059285   0.009759   0.015275  -0.006711   0.002389   0.023408
    32  H    0.077032   0.011043  -0.003593  -0.000735   0.000478   0.018671
    33  H   -0.017100  -0.062821   0.025165  -0.000514  -0.000883   0.002608
    34  H    0.010201   0.071527   0.005336   0.002960   0.000375  -0.000748
    35  H   -0.008346  -0.036052  -0.003161   0.005353   0.000523   0.000722
    36  H   -0.016344  -0.054449   0.022706   0.001674  -0.001048   0.001505
    37  H    0.000215  -0.000203  -0.003667   0.095515   0.002260   0.000898
    38  H    0.000488  -0.000749   0.009427  -0.085474   0.006965   0.008322
    39  H   -0.000180   0.000804  -0.000529  -0.005350  -0.000856  -0.011947
    40  H    0.003004   0.024870   0.034628  -0.125845  -0.016195  -0.001431
    41  H   -0.000451  -0.002835  -0.026204   0.033549   0.016985   0.013924
    42  H    0.008676   0.034067   0.074337  -0.099463   0.011369  -0.001065
    43  H   -0.000617  -0.000408  -0.003034  -0.026819   0.001564  -0.000118
               7          8          9         10         11         12
     1  C   -4.466893  -2.341294   1.927739  -4.528750   0.046338  -0.467811
     2  C   -1.020921  -1.484292   3.579869  -9.128456   0.089658  -0.007735
     3  C    1.404462  -2.685080   0.072380   2.282195   0.021239   0.062873
     4  C    0.374899  -0.341906   0.378182  -0.463162   0.005869  -0.017842
     5  C   -0.526847  -0.039785   0.139109  -0.136053  -0.000372  -0.254249
     6  C   -1.213452  -0.193625  -0.103678   0.325875  -0.002175   0.012654
     7  C   11.607172  -1.108040  -0.501611   0.247049  -0.043616   0.205301
     8  C   -1.108040  14.642507  -3.604026   2.447241   0.255021   0.008054
     9  C   -0.501611  -3.604026  13.172815  -7.816896  -0.029643  -0.152719
    10  C    0.247049   2.447241  -7.816896  21.838787  -0.097480   0.202838
    11  O   -0.043616   0.255021  -0.029643  -0.097480   8.231991  -0.050294
    12  C    0.205301   0.008054  -0.152719   0.202838  -0.050294   6.183254
    13  C   -0.034191   0.263552  -1.127753   0.591699  -0.004598   0.007505
    14  O    0.024173   0.029146  -0.042635   0.172339  -0.000907  -0.008056
    15  C    0.405832   0.057122   0.104813  -0.567387  -0.001192  -0.014652
    16  C   -0.032710   0.013214   0.020581  -0.005706  -0.000010  -0.006030
    17  O   -0.004377  -0.003536   0.005421   0.038115  -0.000009  -0.000544
    18  C    0.029385  -0.080020   0.009497   0.041977   0.000077   0.005406
    19  O   -0.000048   0.000115  -0.000113   0.001741   0.000000   0.000083
    20  H    0.011657   0.001962  -0.000944   0.053949  -0.000036  -0.006722
    21  H   -0.004235   0.004860   0.003735   0.045345   0.000021  -0.001055
    22  H    0.013360  -0.005500  -0.000101   0.009524  -0.000006  -0.000947
    23  H    0.047967   0.000233   0.000425  -0.002159  -0.000003  -0.002948
    24  H    0.016420   0.000700  -0.001961   0.000167  -0.000005   0.004298
    25  H   -0.045315   0.013684   0.000801  -0.004787   0.000162  -0.001626
    26  H   -0.103623  -0.002562  -0.000127   0.004753   0.000059  -0.005650
    27  H    0.499943  -0.019937  -0.010068   0.024454   0.012048  -0.009991
    28  H    0.016148  -0.020264   0.426783  -0.020673  -0.003112  -0.000150
    29  H    0.012939  -0.123408   0.450041  -0.047721  -0.001132   0.000183
    30  H    0.135419  -0.006120   0.001293  -0.010640  -0.000090   0.403701
    31  H    0.030222  -0.046265   0.005062  -0.005731   0.001201   0.410352
    32  H   -0.174867   0.001049   0.000579   0.003176   0.000284   0.440352
    33  H   -0.003735  -0.008200   0.003419   0.035114   0.000076   0.000242
    34  H   -0.000120  -0.016110   0.002066  -0.142032   0.000070   0.000178
    35  H    0.006993   0.020605  -0.008328  -0.026850  -0.000112   0.000285
    36  H   -0.007561   0.012795  -0.110802   0.165270  -0.000026   0.000682
    37  H   -0.000017   0.000017  -0.000003   0.000018   0.000000   0.000062
    38  H    0.000472   0.000098  -0.000027   0.000056   0.000000   0.000237
    39  H   -0.000467  -0.000408   0.000270  -0.000053   0.000000  -0.000250
    40  H    0.000646   0.000823  -0.000648  -0.002629   0.000000  -0.000100
    41  H   -0.000285   0.000244  -0.000046   0.001373   0.000000   0.000258
    42  H   -0.003816   0.000900  -0.000521  -0.004250   0.000000  -0.000158
    43  H    0.000141  -0.000028   0.000005   0.000170   0.000000   0.000024
              13         14         15         16         17         18
     1  C   -0.066032   0.024111   0.221855   0.088821  -0.019064  -0.254794
     2  C   -0.422811   0.203453   1.083127  -0.054809  -0.055322  -0.325307
     3  C    0.140465  -0.188044   0.489880  -0.651649  -0.116099   0.058813
     4  C   -0.284468   0.074084  -5.414451  -0.174588  -0.101743   0.904594
     5  C   -0.068287   0.002662   0.065605   0.103816   0.100518  -0.054763
     6  C    0.036898  -0.006473  -0.777442  -0.013273   0.000830   0.026958
     7  C   -0.034191   0.024173   0.405832  -0.032710  -0.004377   0.029385
     8  C    0.263552   0.029146   0.057122   0.013214  -0.003536  -0.080020
     9  C   -1.127753  -0.042635   0.104813   0.020581   0.005421   0.009497
    10  C    0.591699   0.172339  -0.567387  -0.005706   0.038115   0.041977
    11  O   -0.004598  -0.000907  -0.001192  -0.000010  -0.000009   0.000077
    12  C    0.007505  -0.008056  -0.014652  -0.006030  -0.000544   0.005406
    13  C    6.780020  -0.272916  -0.098389  -0.041912  -0.014996   0.014559
    14  O   -0.272916   8.013566   0.011006  -0.000310  -0.001179  -0.000317
    15  C   -0.098389   0.011006  12.644226  -1.260808   0.448230  -1.150720
    16  C   -0.041912  -0.000310  -1.260808   8.518885  -0.210581  -0.822552
    17  O   -0.014996  -0.001179   0.448230  -0.210581   8.069513  -0.099325
    18  C    0.014559  -0.000317  -1.150720  -0.822552  -0.099325   7.119447
    19  O    0.000062   0.000010  -0.147103  -0.058680   0.003396   0.196160
    20  H   -0.006720  -0.000102   0.047723   0.006917   0.002088  -0.004016
    21  H   -0.015765   0.006878  -0.016986   0.007064   0.010378  -0.004584
    22  H    0.000590  -0.000105   0.001870  -0.011213  -0.005999   0.008065
    23  H    0.000189  -0.000003   0.068168  -0.005616   0.000242   0.000171
    24  H    0.000649  -0.000005  -0.009635   0.006522  -0.000347   0.011901
    25  H   -0.000493   0.000017   0.000060   0.000662  -0.000022   0.000456
    26  H   -0.000317   0.000006   0.000131   0.001699   0.000058  -0.001228
    27  H    0.001478  -0.000018   0.000725  -0.000367  -0.000014   0.000015
    28  H   -0.013100  -0.002761  -0.000003  -0.000001   0.000000  -0.000023
    29  H    0.027854   0.003915  -0.000237  -0.000031   0.000001   0.000031
    30  H   -0.000491   0.000113   0.012713  -0.000432  -0.000007   0.000591
    31  H   -0.000080   0.000066   0.000440  -0.000030   0.000001   0.000059
    32  H    0.000097  -0.000016  -0.003678   0.000197   0.000000   0.000472
    33  H    0.408383  -0.011148  -0.005778  -0.001898   0.006226   0.002578
    34  H    0.446344  -0.004927   0.000049   0.000083  -0.000112   0.000098
    35  H    0.407418   0.012792  -0.001025   0.000543   0.000112   0.000244
    36  H    0.063177   0.246916  -0.005956  -0.000125  -0.000041   0.001975
    37  H    0.000055   0.000000  -0.160335   0.469488  -0.004870  -0.030803
    38  H   -0.000068   0.000000   0.103665   0.316952   0.011898  -0.004885
    39  H   -0.000432  -0.000004  -0.079945   0.467113  -0.008422   0.013510
    40  H    0.001992  -0.000087   0.236669   0.009336   0.227270  -0.116053
    41  H   -0.000071   0.000003  -0.111243   0.020449   0.011412   0.420621
    42  H    0.000487  -0.000051  -0.004161  -0.033729  -0.009828   0.406988
    43  H   -0.000017   0.000001   0.032709  -0.001888  -0.000093   0.017866
              19         20         21         22         23         24
     1  C   -0.000385  -0.050875   0.003168  -0.014094  -0.004571  -0.030862
     2  C   -0.012288   0.012626  -0.099809  -0.010689  -0.002483  -0.009656
     3  C   -0.012013   0.443695   0.389140   0.007869   0.033592  -0.017006
     4  C    0.101057  -0.090478   0.006215   0.420642  -0.143657  -0.007669
     5  C    0.002467  -0.034410   0.036209  -0.023959   0.472285   0.470172
     6  C    0.001500  -0.018483   0.000900  -0.046022  -0.111614  -0.068557
     7  C   -0.000048   0.011657  -0.004235   0.013360   0.047967   0.016420
     8  C    0.000115   0.001962   0.004860  -0.005500   0.000233   0.000700
     9  C   -0.000113  -0.000944   0.003735  -0.000101   0.000425  -0.001961
    10  C    0.001741   0.053949   0.045345   0.009524  -0.002159   0.000167
    11  O    0.000000  -0.000036   0.000021  -0.000006  -0.000003  -0.000005
    12  C    0.000083  -0.006722  -0.001055  -0.000947  -0.002948   0.004298
    13  C    0.000062  -0.006720  -0.015765   0.000590   0.000189   0.000649
    14  O    0.000010  -0.000102   0.006878  -0.000105  -0.000003  -0.000005
    15  C   -0.147103   0.047723  -0.016986   0.001870   0.068168  -0.009635
    16  C   -0.058680   0.006917   0.007064  -0.011213  -0.005616   0.006522
    17  O    0.003396   0.002088   0.010378  -0.005999   0.000242  -0.000347
    18  C    0.196160  -0.004016  -0.004584   0.008065   0.000171   0.011901
    19  O    8.139630  -0.000147  -0.000136  -0.000909  -0.000464   0.000124
    20  H   -0.000147   0.413004  -0.025714   0.003239   0.000368   0.001348
    21  H   -0.000136  -0.025714   0.452207  -0.000976  -0.000221   0.000257
    22  H   -0.000909   0.003239  -0.000976   0.435307  -0.003096   0.004042
    23  H   -0.000464   0.000368  -0.000221  -0.003096   0.501461  -0.030574
    24  H    0.000124   0.001348   0.000257   0.004042  -0.030574   0.454234
    25  H   -0.000002   0.000209  -0.000007   0.003590  -0.005554   0.004930
    26  H   -0.000006   0.000048   0.000001   0.000337  -0.005409  -0.003933
    27  H    0.000000  -0.000184   0.000007  -0.000228  -0.000142  -0.000061
    28  H    0.000000   0.000042  -0.000022   0.000004   0.000000   0.000001
    29  H    0.000000  -0.000013   0.000014   0.000012   0.000000   0.000000
    30  H   -0.000008  -0.001473   0.000005  -0.000104   0.000044  -0.002161
    31  H    0.000000   0.000074  -0.000008   0.000013   0.000007  -0.000074
    32  H    0.000000  -0.000054   0.000006   0.000015  -0.000134   0.000641
    33  H    0.000026  -0.000030   0.002090   0.000213  -0.000003   0.000003
    34  H    0.000000  -0.000007  -0.000321  -0.000051   0.000000   0.000000
    35  H   -0.000001  -0.000019   0.000591   0.000580  -0.000002   0.000002
    36  H    0.000003  -0.000828   0.000107  -0.000027  -0.000001  -0.000003
    37  H    0.005730  -0.000009  -0.000078  -0.000233   0.000208  -0.000112
    38  H   -0.001244   0.000017  -0.000007   0.000220   0.003344   0.000227
    39  H   -0.000442   0.000018   0.000032   0.002714   0.000516  -0.000006
    40  H    0.000357   0.000253  -0.001665   0.001024   0.000121   0.000077
    41  H   -0.040589   0.000553   0.000121  -0.000216  -0.000187  -0.001475
    42  H   -0.038245  -0.002988  -0.001661  -0.000086  -0.000098   0.000074
    43  H    0.257075   0.000010   0.000119   0.000012  -0.000012   0.000017
              25         26         27         28         29         30
     1  C   -0.015266   0.038335  -0.142572  -0.019222   0.045325  -0.106842
     2  C   -0.015139   0.015752   0.023721  -0.021489  -0.028513  -0.003247
     3  C   -0.009573   0.004488   0.009951   0.003128   0.012511   0.011884
     4  C   -0.001975   0.006161   0.008831   0.000547  -0.003064   0.022165
     5  C   -0.051857  -0.078068  -0.017436  -0.000113  -0.000324  -0.001556
     6  C    0.483264   0.469690  -0.042902  -0.000979   0.001054  -0.076015
     7  C   -0.045315  -0.103623   0.499943   0.016148   0.012939   0.135419
     8  C    0.013684  -0.002562  -0.019937  -0.020264  -0.123408  -0.006120
     9  C    0.000801  -0.000127  -0.010068   0.426783   0.450041   0.001293
    10  C   -0.004787   0.004753   0.024454  -0.020673  -0.047721  -0.010640
    11  O    0.000162   0.000059   0.012048  -0.003112  -0.001132  -0.000090
    12  C   -0.001626  -0.005650  -0.009991  -0.000150   0.000183   0.403701
    13  C   -0.000493  -0.000317   0.001478  -0.013100   0.027854  -0.000491
    14  O    0.000017   0.000006  -0.000018  -0.002761   0.003915   0.000113
    15  C    0.000060   0.000131   0.000725  -0.000003  -0.000237   0.012713
    16  C    0.000662   0.001699  -0.000367  -0.000001  -0.000031  -0.000432
    17  O   -0.000022   0.000058  -0.000014   0.000000   0.000001  -0.000007
    18  C    0.000456  -0.001228   0.000015  -0.000023   0.000031   0.000591
    19  O   -0.000002  -0.000006   0.000000   0.000000   0.000000  -0.000008
    20  H    0.000209   0.000048  -0.000184   0.000042  -0.000013  -0.001473
    21  H   -0.000007   0.000001   0.000007  -0.000022   0.000014   0.000005
    22  H    0.003590   0.000337  -0.000228   0.000004   0.000012  -0.000104
    23  H   -0.005554  -0.005409  -0.000142   0.000000   0.000000   0.000044
    24  H    0.004930  -0.003933  -0.000061   0.000001   0.000000  -0.002161
    25  H    0.471578  -0.027815  -0.006438   0.000006   0.000002  -0.000084
    26  H   -0.027815   0.488341  -0.005175   0.000000  -0.000002   0.000059
    27  H   -0.006438  -0.005175   0.486876  -0.000026   0.000011   0.005250
    28  H    0.000006   0.000000  -0.000026   0.407784  -0.015190  -0.000004
    29  H    0.000002  -0.000002   0.000011  -0.015190   0.420996  -0.000001
    30  H   -0.000084   0.000059   0.005250  -0.000004  -0.000001   0.474387
    31  H   -0.000236  -0.000157  -0.007164   0.000038   0.000002  -0.028546
    32  H    0.000205   0.003204  -0.002579  -0.000002   0.000001  -0.027522
    33  H   -0.000005  -0.000002   0.000000  -0.000248   0.000442  -0.000001
    34  H    0.000004   0.000000  -0.000001   0.000233   0.000743   0.000000
    35  H    0.000013  -0.000001  -0.000003   0.000088   0.000059  -0.000002
    36  H   -0.000002  -0.000001   0.000012   0.000009   0.000236   0.000010
    37  H   -0.000008  -0.000002   0.000000   0.000000   0.000000   0.000000
    38  H    0.000042  -0.000007  -0.000001   0.000000   0.000000  -0.000002
    39  H    0.000039   0.000027  -0.000001   0.000000   0.000000   0.000001
    40  H    0.000004   0.000001   0.000000   0.000000   0.000000   0.000000
    41  H   -0.000024   0.000009  -0.000002   0.000000   0.000000   0.000003
    42  H   -0.000001   0.000000   0.000001   0.000000   0.000000  -0.000100
    43  H    0.000000   0.000000   0.000000   0.000000   0.000000   0.000000
              31         32         33         34         35         36
     1  C   -0.059285   0.077032  -0.017100   0.010201  -0.008346  -0.016344
     2  C    0.009759   0.011043  -0.062821   0.071527  -0.036052  -0.054449
     3  C    0.015275  -0.003593   0.025165   0.005336  -0.003161   0.022706
     4  C   -0.006711  -0.000735  -0.000514   0.002960   0.005353   0.001674
     5  C    0.002389   0.000478  -0.000883   0.000375   0.000523  -0.001048
     6  C    0.023408   0.018671   0.002608  -0.000748   0.000722   0.001505
     7  C    0.030222  -0.174867  -0.003735  -0.000120   0.006993  -0.007561
     8  C   -0.046265   0.001049  -0.008200  -0.016110   0.020605   0.012795
     9  C    0.005062   0.000579   0.003419   0.002066  -0.008328  -0.110802
    10  C   -0.005731   0.003176   0.035114  -0.142032  -0.026850   0.165270
    11  O    0.001201   0.000284   0.000076   0.000070  -0.000112  -0.000026
    12  C    0.410352   0.440352   0.000242   0.000178   0.000285   0.000682
    13  C   -0.000080   0.000097   0.408383   0.446344   0.407418   0.063177
    14  O    0.000066  -0.000016  -0.011148  -0.004927   0.012792   0.246916
    15  C    0.000440  -0.003678  -0.005778   0.000049  -0.001025  -0.005956
    16  C   -0.000030   0.000197  -0.001898   0.000083   0.000543  -0.000125
    17  O    0.000001   0.000000   0.006226  -0.000112   0.000112  -0.000041
    18  C    0.000059   0.000472   0.002578   0.000098   0.000244   0.001975
    19  O    0.000000   0.000000   0.000026   0.000000  -0.000001   0.000003
    20  H    0.000074  -0.000054  -0.000030  -0.000007  -0.000019  -0.000828
    21  H   -0.000008   0.000006   0.002090  -0.000321   0.000591   0.000107
    22  H    0.000013   0.000015   0.000213  -0.000051   0.000580  -0.000027
    23  H    0.000007  -0.000134  -0.000003   0.000000  -0.000002  -0.000001
    24  H   -0.000074   0.000641   0.000003   0.000000   0.000002  -0.000003
    25  H   -0.000236   0.000205  -0.000005   0.000004   0.000013  -0.000002
    26  H   -0.000157   0.003204  -0.000002   0.000000  -0.000001  -0.000001
    27  H   -0.007164  -0.002579   0.000000  -0.000001  -0.000003   0.000012
    28  H    0.000038  -0.000002  -0.000248   0.000233   0.000088   0.000009
    29  H    0.000002   0.000001   0.000442   0.000743   0.000059   0.000236
    30  H   -0.028546  -0.027522  -0.000001   0.000000  -0.000002   0.000010
    31  H    0.487526  -0.021188   0.000000   0.000000  -0.000001   0.000009
    32  H   -0.021188   0.488873   0.000000   0.000000   0.000000   0.000004
    33  H    0.000000   0.000000   0.456217  -0.025687  -0.020988   0.000266
    34  H    0.000000   0.000000  -0.025687   0.462036  -0.021049   0.000520
    35  H   -0.000001   0.000000  -0.020988  -0.021049   0.462824  -0.000102
    36  H    0.000009   0.000004   0.000266   0.000520  -0.000102   0.384611
    37  H    0.000000   0.000000   0.000003   0.000000   0.000000   0.000000
    38  H    0.000000   0.000000   0.000000   0.000000   0.000000   0.000000
    39  H    0.000000   0.000000  -0.000009   0.000000   0.000001   0.000000
    40  H    0.000000   0.000000  -0.000376  -0.000011  -0.000017  -0.000009
    41  H    0.000000  -0.000003   0.000000   0.000000   0.000000  -0.000001
    42  H    0.000002   0.000001  -0.000018  -0.000001   0.000001  -0.000011
    43  H    0.000000   0.000000   0.000001   0.000000   0.000000   0.000000
              37         38         39         40         41         42
     1  C    0.000215   0.000488  -0.000180   0.003004  -0.000451   0.008676
     2  C   -0.000203  -0.000749   0.000804   0.024870  -0.002835   0.034067
     3  C   -0.003667   0.009427  -0.000529   0.034628  -0.026204   0.074337
     4  C    0.095515  -0.085474  -0.005350  -0.125845   0.033549  -0.099463
     5  C    0.002260   0.006965  -0.000856  -0.016195   0.016985   0.011369
     6  C    0.000898   0.008322  -0.011947  -0.001431   0.013924  -0.001065
     7  C   -0.000017   0.000472  -0.000467   0.000646  -0.000285  -0.003816
     8  C    0.000017   0.000098  -0.000408   0.000823   0.000244   0.000900
     9  C   -0.000003  -0.000027   0.000270  -0.000648  -0.000046  -0.000521
    10  C    0.000018   0.000056  -0.000053  -0.002629   0.001373  -0.004250
    11  O    0.000000   0.000000   0.000000   0.000000   0.000000   0.000000
    12  C    0.000062   0.000237  -0.000250  -0.000100   0.000258  -0.000158
    13  C    0.000055  -0.000068  -0.000432   0.001992  -0.000071   0.000487
    14  O    0.000000   0.000000  -0.000004  -0.000087   0.000003  -0.000051
    15  C   -0.160335   0.103665  -0.079945   0.236669  -0.111243  -0.004161
    16  C    0.469488   0.316952   0.467113   0.009336   0.020449  -0.033729
    17  O   -0.004870   0.011898  -0.008422   0.227270   0.011412  -0.009828
    18  C   -0.030803  -0.004885   0.013510  -0.116053   0.420621   0.406988
    19  O    0.005730  -0.001244  -0.000442   0.000357  -0.040589  -0.038245
    20  H   -0.000009   0.000017   0.000018   0.000253   0.000553  -0.002988
    21  H   -0.000078  -0.000007   0.000032  -0.001665   0.000121  -0.001661
    22  H   -0.000233   0.000220   0.002714   0.001024  -0.000216  -0.000086
    23  H    0.000208   0.003344   0.000516   0.000121  -0.000187  -0.000098
    24  H   -0.000112   0.000227  -0.000006   0.000077  -0.001475   0.000074
    25  H   -0.000008   0.000042   0.000039   0.000004  -0.000024  -0.000001
    26  H   -0.000002  -0.000007   0.000027   0.000001   0.000009   0.000000
    27  H    0.000000  -0.000001  -0.000001   0.000000  -0.000002   0.000001
    28  H    0.000000   0.000000   0.000000   0.000000   0.000000   0.000000
    29  H    0.000000   0.000000   0.000000   0.000000   0.000000   0.000000
    30  H    0.000000  -0.000002   0.000001   0.000000   0.000003  -0.000100
    31  H    0.000000   0.000000   0.000000   0.000000   0.000000   0.000002
    32  H    0.000000   0.000000   0.000000   0.000000  -0.000003   0.000001
    33  H    0.000003   0.000000  -0.000009  -0.000376   0.000000  -0.000018
    34  H    0.000000   0.000000   0.000000  -0.000011   0.000000  -0.000001
    35  H    0.000000   0.000000   0.000001  -0.000017   0.000000   0.000001
    36  H    0.000000   0.000000   0.000000  -0.000009  -0.000001  -0.000011
    37  H    0.473145  -0.022776  -0.023121  -0.001561   0.000473  -0.000150
    38  H   -0.022776   0.482300  -0.024578  -0.000530   0.001163   0.000299
    39  H   -0.023121  -0.024578   0.469760   0.000514  -0.000092  -0.000210
    40  H   -0.001561  -0.000530   0.000514   0.441469  -0.000305   0.000166
    41  H    0.000473   0.001163  -0.000092  -0.000305   0.489293  -0.033596
    42  H   -0.000150   0.000299  -0.000210   0.000166  -0.033596   0.482033
    43  H    0.000146  -0.000056   0.000001  -0.001201  -0.000406  -0.005809
              43
     1  C   -0.000617
     2  C   -0.000408
     3  C   -0.003034
     4  C   -0.026819
     5  C    0.001564
     6  C   -0.000118
     7  C    0.000141
     8  C   -0.000028
     9  C    0.000005
    10  C    0.000170
    11  O    0.000000
    12  C    0.000024
    13  C   -0.000017
    14  O    0.000001
    15  C    0.032709
    16  C   -0.001888
    17  O   -0.000093
    18  C    0.017866
    19  O    0.257075
    20  H    0.000010
    21  H    0.000119
    22  H    0.000012
    23  H   -0.000012
    24  H    0.000017
    25  H    0.000000
    26  H    0.000000
    27  H    0.000000
    28  H    0.000000
    29  H    0.000000
    30  H    0.000000
    31  H    0.000000
    32  H    0.000000
    33  H    0.000001
    34  H    0.000000
    35  H    0.000000
    36  H    0.000000
    37  H    0.000146
    38  H   -0.000056
    39  H    0.000001
    40  H   -0.001201
    41  H   -0.000406
    42  H   -0.005809
    43  H    0.407836
 Mulliken charges:
               1
     1  C    0.306608
     2  C   -0.038128
     3  C   -0.619813
     4  C    0.503360
     5  C   -0.614645
     6  C   -0.820050
     7  C    0.206150
     8  C    0.356462
     9  C   -0.792233
    10  C    0.478191
    11  O   -0.429294
    12  C   -0.939294
    13  C   -0.719564
    14  O   -0.285193
    15  C   -0.205492
    16  C   -0.663395
    17  O   -0.279179
    18  C   -0.343123
    19  O   -0.396713
    20  H    0.244452
    21  H    0.203782
    22  H    0.211322
    23  H    0.189609
    24  H    0.207297
    25  H    0.206501
    26  H    0.200925
    27  H    0.191990
    28  H    0.262570
    29  H    0.243266
    30  H    0.197807
    31  H    0.189570
    32  H    0.187995
    33  H    0.216372
    34  H    0.208353
    35  H    0.206307
    36  H    0.294854
    37  H    0.199713
    38  H    0.194217
    39  H    0.201982
    40  H    0.285440
    41  H    0.207600
    42  H    0.220614
    43  H    0.322806
 Sum of Mulliken charges =   0.00000
 Mulliken charges with hydrogens summed into heavy atoms:
               1
     1  C    0.306608
     2  C   -0.038128
     3  C   -0.171579
     4  C    0.714682
     5  C   -0.217739
     6  C   -0.412624
     7  C    0.398140
     8  C    0.356462
     9  C   -0.286397
    10  C    0.478191
    11  O   -0.429294
    12  C   -0.363922
    13  C   -0.088531
    14  O    0.009661
    15  C   -0.205492
    16  C   -0.067484
    17  O    0.006262
    18  C    0.085091
    19  O   -0.073907
 Electronic spatial extent (au):  <R**2>=           5603.3606
 Charge=              0.0000 electrons
 Dipole moment (field-independent basis, Debye):
    X=              5.1488    Y=              1.4666    Z=              4.1912  Tot=              6.7991
 Quadrupole moment (field-independent basis, Debye-Ang):
   XX=           -136.7936   YY=           -122.3361   ZZ=           -105.8914
   XY=             13.4067   XZ=              4.2535   YZ=              0.8139
 Traceless Quadrupole moment (field-independent basis, Debye-Ang):
   XX=            -15.1199   YY=             -0.6624   ZZ=             15.7823
   XY=             13.4067   XZ=              4.2535   YZ=              0.8139
 Octapole moment (field-independent basis, Debye-Ang**2):
  XXX=            151.8225  YYY=             24.8246  ZZZ=             32.2604  XYY=             18.5443
  XXY=            -61.8257  XXZ=             78.5438  XZZ=             23.5010  YZZ=            -12.6442
  YYZ=             -6.0286  XYZ=            -18.3597
 Hexadecapole moment (field-independent basis, Debye-Ang**3):
 XXXX=          -5314.9653 YYYY=          -2018.1074 ZZZZ=           -636.0982 XXXY=            173.4677
 XXXZ=             83.4003 YYYX=            -42.2775 YYYZ=             31.1818 ZZZX=             68.2924
 ZZZY=            -45.4846 XXYY=          -1091.7540 XXZZ=           -741.5957 YYZZ=           -447.8746
 XXYZ=            -18.6741 YYXZ=             29.7820 ZZXY=              7.6791
 N-N= 1.597248077530D+03 E-N=-5.263848766880D+03  KE= 8.827958902319D+02
 1\1\GINC-SNODE28\SP\RmPW1PW91\6-311+G(d,p)\C15H24O4\ROOT\25-Jan-2024\0
 \\# nmr=giao mpw1pw91/6-311+g(d,p) scrf(smd,solvent=methanol,read) gue
 ss=read geom=check\\NMR calculation\\0,1\C,0,-1.8476876689,0.655402085
 2,-0.023926256\C,0,-1.0558453749,-0.4155621065,0.220466449\C,0,0.39932
 74106,-0.3993924408,0.5851720081\C,0,1.2940803704,0.3464484084,-0.4411
 005645\C,0,1.1346398492,1.877779495,-0.3301891207\C,0,-0.2091993411,2.
 439149515,-0.8334458693\C,0,-1.4876337246,2.1207388884,-0.0259731329\C
 ,0,-3.2205227573,0.1942197615,-0.2897371398\C,0,-3.2765602144,-1.31370
 62765,-0.1061512256\C,0,-1.8031246868,-1.7435039856,0.0745114468\O,0,-
 4.1764862405,0.9060553233,-0.6010503447\C,0,-1.4511049071,2.6874502498
 ,1.4082394126\C,0,-1.2789967323,-2.5543753519,-1.1148540597\O,0,-1.595
 4159846,-2.5790468466,1.2260878134\C,0,2.7729062627,-0.1356021244,-0.3
 592684532\C,0,3.6405500453,0.4774190941,-1.4719515934\O,0,2.730896791,
 -1.5648302272,-0.5747531861\C,0,3.4068299422,0.110227586,1.0180427773\
 O,0,4.6827572854,-0.5485545252,1.0221196065\H,0,0.5061728289,0.0819574
 711,1.5670525677\H,0,0.750191181,-1.4259420008,0.7033182644\H,0,0.9660
 806688,0.0450848533,-1.4464944652\H,0,1.9156012492,2.3658278401,-0.922
 5208632\H,0,1.3027503352,2.1900183864,0.7094262451\H,0,-0.3616406386,2
 .1059406979,-1.8693354213\H,0,-0.1179015218,3.5332466383,-0.8738585603
 \H,0,-2.3098509586,2.6322686001,-0.5438164777\H,0,-3.8564293963,-1.543
 1036319,0.7964681638\H,0,-3.7836779679,-1.7926652043,-0.9504615469\H,0
 ,-0.6983247132,2.1903213897,2.0294024077\H,0,-2.4230708959,2.561560623
 6,1.8997276783\H,0,-1.2204601368,3.7600060011,1.391482098\H,0,-0.20646
 96858,-2.7534841952,-1.0171408412\H,0,-1.8051678012,-3.5145959139,-1.1
 63565922\H,0,-1.4485044235,-2.0171004359,-2.0533293979\H,0,-1.91115976
 05,-2.092491556,2.0075604982\H,0,4.6173181852,-0.017043848,-1.49185315
 54\H,0,3.815471148,1.5484151568,-1.3296697829\H,0,3.1652115011,0.32901
 62515,-2.4483506516\H,0,3.5884143895,-1.8958989594,-0.248339259\H,0,3.
 5291392193,1.185763104,1.2029826321\H,0,2.7727955537,-0.3070617358,1.8
 08298804\H,0,4.940301316,-0.6899560546,1.9472784173\\Version=ES64L-G09
 RevD.01\State=1-A\HF=-887.0185427\RMSD=2.218e-09\Dipole=2.0180605,0.57
 08603,1.6604003\Quadrupole=-11.1676885,-0.6023207,11.7700092,10.034024
 4,2.9822892,0.6934563\PG=C01 [X(C15H24O4)]\\@


 ALL PAPERS THAT YOU SAVE WILL NEVER BE NEEDED UNTIL
 SUCH TIME AS THEY ARE DISPOSED OF, WHEN THEY BECOME
 ESSENTIAL.

           -- JOHN CORCORAN IN
              PAUL DICKSON'S "THE OFFICIAL RULES"
 Job cpu time:       0 days  1 hours 17 minutes  7.1 seconds.
 File lengths (MBytes):  RWF=    326 Int=      0 D2E=      0 Chk=    483 Scr=      1
 Normal termination of Gaussian 09 at Thu Jan 25 10:03:54 2024.
