# Supplementary material for: New patchoulol- and guaiane-type sesquiterpenoids from Sanguisorba officinalis with anti-melanogenic activity
Source: Nat Prod Bioprospect. 2026 May 12;16(1):63. doi: 10.1007/s13659-026-00616-0 (PMC13161421; doi:10.1007/s13659-026-00616-0)
Supplement: Supplementary file 2 — Additional file 2. It includes the calculated NMR data of compound 11. [file 13659_2026_616_MOESM2_ESM.zip › New folder/11S-nmr-60.log]

 Entering Gaussian System, Link 0=/gpfs/home/zhengshan/software/Gaussian/g09/g09
 Input=DY-202A-7R_60-2.gjf
 Output=DY-202A-7R_60-2.log
 Initial command:
 /gpfs/home/zhengshan/software/Gaussian/g09/l1.exe "/gpfs/home/zhengshan/software/Gaussian/g09/scratch/zhengshan/%J/Gau-2119.inp" -scrdir="/gpfs/home/zhengshan/software/Gaussian/g09/scratch/zhengshan/%J/"
 Entering Link 1 = /gpfs/home/zhengshan/software/Gaussian/g09/l1.exe PID=      2120.
  
 Copyright (c) 1988,1990,1992,1993,1995,1998,2003,2009,2013,
            Gaussian, Inc.  All Rights Reserved.
  
 This is part of the Gaussian(R) 09 program.  It is based on
 the Gaussian(R) 03 system (copyright 2003, Gaussian, Inc.),
 the Gaussian(R) 98 system (copyright 1998, Gaussian, Inc.),
 the Gaussian(R) 94 system (copyright 1995, Gaussian, Inc.),
 the Gaussian 92(TM) system (copyright 1992, Gaussian, Inc.),
 the Gaussian 90(TM) system (copyright 1990, Gaussian, Inc.),
 the Gaussian 88(TM) system (copyright 1988, Gaussian, Inc.),
 the Gaussian 86(TM) system (copyright 1986, Carnegie Mellon
 University), and the Gaussian 82(TM) system (copyright 1983,
 Carnegie Mellon University). Gaussian is a federally registered
 trademark of Gaussian, Inc.
  
 This software contains proprietary and confidential information,
 including trade secrets, belonging to Gaussian, Inc.
  
 This software is provided under written license and may be
 used, copied, transmitted, or stored only in accord with that
 written license.
  
 The following legend is applicable only to US Government
 contracts under FAR:
  
                    RESTRICTED RIGHTS LEGEND
  
 Use, reproduction and disclosure by the US Government is
 subject to restrictions as set forth in subparagraphs (a)
 and (c) of the Commercial Computer Software - Restricted
 Rights clause in FAR 52.227-19.
  
 Gaussian, Inc.
 340 Quinnipiac St., Bldg. 40, Wallingford CT 06492
  
  
 ---------------------------------------------------------------
 Warning -- This program may not be used in any manner that
 competes with the business of Gaussian, Inc. or will provide
 assistance to any competitor of Gaussian, Inc.  The licensee
 of this program is prohibited from giving any competitor of
 Gaussian, Inc. access to this program.  By using this program,
 the user acknowledges that Gaussian, Inc. is engaged in the
 business of creating and licensing software in the field of
 computational chemistry and represents and warrants to the
 licensee that it is not a competitor of Gaussian, Inc. and that
 it will not use this program in any manner prohibited above.
 ---------------------------------------------------------------
  

 Cite this work as:
 Gaussian 09, Revision D.01,
 M. J. Frisch, G. W. Trucks, H. B. Schlegel, G. E. Scuseria, 
 M. A. Robb, J. R. Cheeseman, G. Scalmani, V. Barone, B. Mennucci, 
 G. A. Petersson, H. Nakatsuji, M. Caricato, X. Li, H. P. Hratchian, 
 A. F. Izmaylov, J. Bloino, G. Zheng, J. L. Sonnenberg, M. Hada, 
 M. Ehara, K. Toyota, R. Fukuda, J. Hasegawa, M. Ishida, T. Nakajima, 
 Y. Honda, O. Kitao, H. Nakai, T. Vreven, J. A. Montgomery, Jr., 
 J. E. Peralta, F. Ogliaro, M. Bearpark, J. J. Heyd, E. Brothers, 
 K. N. Kudin, V. N. Staroverov, T. Keith, R. Kobayashi, J. Normand, 
 K. Raghavachari, A. Rendell, J. C. Burant, S. S. Iyengar, J. Tomasi, 
 M. Cossi, N. Rega, J. M. Millam, M. Klene, J. E. Knox, J. B. Cross, 
 V. Bakken, C. Adamo, J. Jaramillo, R. Gomperts, R. E. Stratmann, 
 O. Yazyev, A. J. Austin, R. Cammi, C. Pomelli, J. W. Ochterski, 
 R. L. Martin, K. Morokuma, V. G. Zakrzewski, G. A. Voth, 
 P. Salvador, J. J. Dannenberg, S. Dapprich, A. D. Daniels, 
 O. Farkas, J. B. Foresman, J. V. Ortiz, J. Cioslowski, 
 and D. J. Fox, Gaussian, Inc., Wallingford CT, 2013.
 
 ******************************************
 Gaussian 09:  ES64L-G09RevD.01 24-Apr-2013
                25-Jan-2024 
 ******************************************
 %chk=DY-202A-7R_60.chk
 %mem=16GB
 %nprocshared=4
 Will use up to    4 processors via shared memory.
 ----------------------------------------------------------------------
 # nmr=giao mpw1pw91/6-311+g(d,p) scrf(smd,solvent=methanol,read) guess
 =read geom=check
 ----------------------------------------------------------------------
 1/29=2,38=1,40=2/1;
 2/12=2,40=1/2;
 3/5=4,6=6,7=111,11=2,14=-4,16=1,25=1,30=1,70=32203,72=3,74=-7,116=-2/1,2,8,3;
 4/5=1/1;
 5/5=2,38=6,53=3/2;
 8/6=1,10=90,11=11/1;
 10/13=100,45=16/2;
 6/7=2,8=2,9=2,10=2,28=1/1;
 99/9=1/99;
 ---------------
 NMR calculation
 ---------------
 Structure from the checkpoint file:  "DY-202A-7R_60.chk"
 Charge =  0 Multiplicity = 1
 Redundant internal coordinates found in file.
 C,0,1.8087854698,0.5501252245,0.017731449
 C,0,0.9715140613,-0.4548977657,-0.3427859865
 C,0,-0.4789942881,-0.344719073,-0.7263050406
 C,0,-1.2712343257,0.4542346339,0.3429926924
 C,0,-1.0882717945,1.9889282709,0.1942311144
 C,0,0.1938099017,2.4703436315,-0.5057726646
 C,0,1.5544624455,2.0440278858,0.0793750118
 C,0,3.0916274498,-0.0433385153,0.4464643377
 C,0,3.0949550765,-1.5148104283,0.0710096474
 C,0,1.6189970779,-1.8393398391,-0.2016495724
 O,0,4.0102946064,0.5320599629,1.0310951294
 C,0,2.6727878285,2.8251362292,-0.6452580512
 C,0,0.9871251778,-2.6496168291,0.938227221
 O,0,1.5293781209,-2.5730677254,-1.4366949458
 C,0,-2.7611192249,0.0241751276,0.4235259423
 C,0,-3.501432041,0.7796016755,1.538375986
 O,0,-2.7477379201,-1.3805399958,0.7643771668
 C,0,-3.5034871482,0.1609690172,-0.9157024985
 O,0,-4.7857398556,-0.4650896848,-0.7518168701
 H,0,-0.5767460279,0.1213674304,-1.7138375477
 H,0,-0.9057282779,-1.3460357556,-0.8182840467
 H,0,-0.8575160533,0.1582709988,1.3155432726
 H,0,-1.1494766704,2.450494961,1.1875707903
 H,0,-1.9252797682,2.4041645682,-0.3809733442
 H,0,0.1672262412,3.5678693442,-0.4995451
 H,0,0.1681827829,2.1846075326,-1.5654475045
 H,0,1.588158521,2.3376727627,1.1408976307
 H,0,3.676276639,-1.6346266263,-0.8518415704
 H,0,3.5598735791,-2.1299840491,0.8469450436
 H,0,2.6909634385,2.577341193,-1.7143109535
 H,0,3.6579362153,2.6050757984,-0.227399507
 H,0,2.4985600443,3.9038529988,-0.5545610514
 H,0,-0.0902362884,-2.7832474182,0.7872741772
 H,0,1.4544380175,-3.6398590829,0.9835907844
 H,0,1.135301781,-2.1519302875,1.9028064127
 H,0,0.6267136122,-2.9285199533,-1.5101976865
 H,0,-4.520262222,0.3915662861,1.6427293117
 H,0,-3.5705188139,1.8532109176,1.3351414238
 H,0,-2.9849797878,0.6394377892,2.4947958652
 H,0,-3.6335086581,-1.7091550442,0.5202050128
 H,0,-3.6261704565,1.2153288726,-1.1947428278
 H,0,-2.9439693106,-0.3445047984,-1.7109516776
 H,0,-5.1221591546,-0.6868802406,-1.6349269764
 Recover connectivity data from disk.
                          Input orientation:                          
 ---------------------------------------------------------------------
 Center     Atomic      Atomic             Coordinates (Angstroms)
 Number     Number       Type             X           Y           Z
 ---------------------------------------------------------------------
      1          6           0        1.808785    0.550125    0.017731
      2          6           0        0.971514   -0.454898   -0.342786
      3          6           0       -0.478994   -0.344719   -0.726305
      4          6           0       -1.271234    0.454235    0.342993
      5          6           0       -1.088272    1.988928    0.194231
      6          6           0        0.193810    2.470344   -0.505773
      7          6           0        1.554462    2.044028    0.079375
      8          6           0        3.091627   -0.043339    0.446464
      9          6           0        3.094955   -1.514810    0.071010
     10          6           0        1.618997   -1.839340   -0.201650
     11          8           0        4.010295    0.532060    1.031095
     12          6           0        2.672788    2.825136   -0.645258
     13          6           0        0.987125   -2.649617    0.938227
     14          8           0        1.529378   -2.573068   -1.436695
     15          6           0       -2.761119    0.024175    0.423526
     16          6           0       -3.501432    0.779602    1.538376
     17          8           0       -2.747738   -1.380540    0.764377
     18          6           0       -3.503487    0.160969   -0.915702
     19          8           0       -4.785740   -0.465090   -0.751817
     20          1           0       -0.576746    0.121367   -1.713838
     21          1           0       -0.905728   -1.346036   -0.818284
     22          1           0       -0.857516    0.158271    1.315543
     23          1           0       -1.149477    2.450495    1.187571
     24          1           0       -1.925280    2.404165   -0.380973
     25          1           0        0.167226    3.567869   -0.499545
     26          1           0        0.168183    2.184608   -1.565448
     27          1           0        1.588159    2.337673    1.140898
     28          1           0        3.676277   -1.634627   -0.851842
     29          1           0        3.559874   -2.129984    0.846945
     30          1           0        2.690963    2.577341   -1.714311
     31          1           0        3.657936    2.605076   -0.227400
     32          1           0        2.498560    3.903853   -0.554561
     33          1           0       -0.090236   -2.783247    0.787274
     34          1           0        1.454438   -3.639859    0.983591
     35          1           0        1.135302   -2.151930    1.902806
     36          1           0        0.626714   -2.928520   -1.510198
     37          1           0       -4.520262    0.391566    1.642729
     38          1           0       -3.570519    1.853211    1.335141
     39          1           0       -2.984980    0.639438    2.494796
     40          1           0       -3.633509   -1.709155    0.520205
     41          1           0       -3.626170    1.215329   -1.194743
     42          1           0       -2.943969   -0.344505   -1.710952
     43          1           0       -5.122159   -0.686880   -1.634927
 ---------------------------------------------------------------------
                    Distance matrix (angstroms):
                    1          2          3          4          5
     1  C    0.000000
     2  C    1.356859   0.000000
     3  C    2.566763   1.504394   0.000000
     4  C    3.098631   2.515300   1.552214   0.000000
     5  C    3.239483   3.240894   2.581572   1.552704   0.000000
     6  C    2.563092   3.031242   2.902736   2.632765   1.538018
     7  C    1.516649   2.600515   3.238855   3.252922   2.645803
     8  C    1.477056   2.299386   3.770352   4.392362   4.654599
     9  C    2.433317   2.409075   3.844208   4.797366   5.458091
    10  C    2.407009   1.534873   2.628825   3.729686   4.705493
    11  O    2.423608   3.477905   4.900093   5.326733   5.368257
    12  C    2.522247   3.707350   4.470826   4.706711   3.943292
    13  C    3.429400   2.541265   3.198863   3.884377   5.135845
    14  O    3.456553   2.448365   3.082815   4.491690   5.506707
    15  C    4.617935   3.840481   2.581916   1.552802   2.590608
    16  C    5.528420   5.006996   3.940559   2.551193   3.015384
    17  O    5.004683   3.989418   2.905556   2.392494   3.798975
    18  C    5.407678   4.553368   3.072320   2.579394   3.225934
    19  O    6.716445   5.771775   4.308503   3.794142   4.537453
    20  H    2.978746   2.146852   1.096363   2.196284   2.718486
    21  H    3.415104   2.131728   1.092336   2.173277   3.490056
    22  H    2.991158   2.543891   2.136685   1.097548   2.159142
    23  H    3.705569   3.909207   3.453359   2.170989   1.097048
    24  H    4.188039   4.070272   3.125277   2.180397   1.097207
    25  H    3.474057   4.105375   3.972074   3.531821   2.133227
    26  H    2.805275   3.017819   2.742351   2.950975   2.171045
    27  H    2.122617   3.221803   3.867143   3.515696   2.860259
    28  H    3.002802   2.994435   4.352689   5.501712   6.076622
    29  H    3.307097   3.304690   4.687722   5.501978   6.244736
    30  H    2.808525   3.745939   4.423033   4.943591   4.274504
    31  H    2.775296   4.073526   5.105330   5.408159   4.804571
    32  H    3.471426   4.623357   5.190924   5.188142   4.134367
    33  H    3.912781   2.797421   2.896286   3.474685   4.911358
    34  H    4.314443   3.483744   4.185672   4.959966   6.226693
    35  H    3.362766   2.819474   3.575499   3.875117   5.001022
    36  H    3.979049   2.756908   2.917723   4.298785   5.479740
    37  H    6.536253   5.900710   4.741971   3.499918   4.053180
    38  H    5.689509   5.364035   4.317173   2.868484   2.735260
    39  H    5.396667   4.990319   4.198097   2.757078   3.272801
    40  H    5.914000   4.850170   3.656013   3.208115   4.501145
    41  H    5.608149   4.965299   3.543713   2.913695   2.994768
    42  H    5.135892   4.149105   2.654361   2.766715   3.538113
    43  H    7.231836   6.233482   4.743590   4.477045   5.174748
                    6          7          8          9         10
     6  C    0.000000
     7  C    1.541272   0.000000
     8  C    3.952556   2.618154   0.000000
     9  C    4.962940   3.877953   1.518620   0.000000
    10  C    4.549398   3.894058   2.411289   1.535615   0.000000
    11  O    4.548017   3.036928   1.231595   2.439116   3.586293
    12  C    2.508120   1.544628   3.097649   4.418869   4.802562
    13  C    5.378520   4.805185   3.385771   2.546134   1.534643
    14  O    5.299656   4.859698   3.519438   2.417460   1.439349
    15  C    3.947017   4.777289   5.853181   6.065175   4.800932
    16  C    4.548842   5.411980   6.733345   7.136513   6.008772
    17  O    5.009520   5.541283   5.998947   5.885223   4.495785
    18  C    4.378500   5.488073   6.737416   6.879046   5.545354
    19  O    5.785605   6.869113   7.979140   7.992766   6.573576
    20  H    2.751521   3.384418   4.260399   4.398198   3.309437
    21  H    3.983892   4.283791   4.390383   4.101804   2.645340
    22  H    3.125405   3.301792   4.048664   4.468791   3.524974
    23  H    2.161533   2.950356   4.975481   5.914859   5.291225
    24  H    2.123793   3.528488   5.643074   6.384780   5.531852
    25  H    1.097865   2.140483   4.742139   5.893281   5.606629
    26  H    1.097822   2.155684   4.190234   4.992963   4.489650
    27  H    2.161789   1.101904   2.900323   4.272789   4.387575
    28  H    5.394267   4.347615   2.135325   1.097244   2.167269
    29  H    5.858604   4.693955   2.175713   1.093921   2.225090
    30  H    2.776291   2.189376   3.420153   4.482888   4.790024
    31  H    3.477904   2.198519   2.790859   4.168868   4.889864
    32  H    2.714628   2.179941   4.115107   5.487161   5.820863
    33  H    5.417829   5.148664   4.212779   3.502486   2.188701
    34  H    6.414200   5.756230   3.987964   2.835477   2.161884
    35  H    5.296515   4.594199   3.224019   2.757108   2.181836
    36  H    5.508539   5.302235   4.269496   3.254383   1.970593
    37  H    5.582101   6.486678   7.717581   8.006005   6.787428
    38  H    4.235562   5.280037   6.983612   7.574308   6.551926
    39  H    4.739233   5.330447   6.448798   6.890655   5.883176
    40  H    5.759271   6.418392   6.928769   6.746241   5.303474
    41  H    4.079460   5.398988   7.028984   7.364056   6.150530
    42  H    4.384232   5.398726   6.416664   6.404187   5.033208
    43  H    6.285108   7.414443   8.497801   8.433069   6.987534
                   11         12         13         14         15
    11  O    0.000000
    12  C    3.139631   0.000000
    13  C    4.389903   5.943215   0.000000
    14  O    4.678328   5.574438   2.437243   0.000000
    15  C    6.817561   6.206048   4.632863   5.349249   0.000000
    16  C    7.532904   6.861010   5.680393   6.737989   1.536757
    17  O    7.028526   7.004062   3.948415   4.955861   1.445539
    18  C    7.770756   6.731813   5.612668   5.751184   1.537321
    19  O    9.030133   8.152704   6.399561   6.692783   2.391631
    20  H    5.361368   4.360241   4.142161   3.431115   3.057655
    21  H    5.578058   5.498581   2.892672   2.796030   2.619551
    22  H    4.890420   4.839417   3.380725   4.553272   2.106509
    23  H    5.507097   4.255505   5.535195   6.268909   3.011343
    24  H    6.381987   4.624856   5.980226   6.149963   2.647678
    25  H    5.131099   2.617389   6.434016   6.359624   4.688820
    26  H    4.922882   2.744098   5.505341   4.950243   4.147806
    27  H    3.023084   2.145785   5.027462   5.546423   4.978264
    28  H    2.889905   4.575932   3.386161   2.414932   6.768918
    29  H    2.706154   5.250410   2.626287   3.087758   6.691385
    30  H    3.668932   1.097546   6.104106   5.287066   6.388600
    31  H    2.450584   1.092497   6.008636   5.727681   6.949031
    32  H    4.021024   1.096454   6.889181   6.608175   6.608538
    33  H    5.278737   6.414080   1.096062   2.759233   3.891985
    34  H    4.892808   6.777440   1.095910   2.646024   5.613354
    35  H    4.028557   5.798938   1.095473   3.388941   4.701681
    36  H    5.466480   6.167585   2.490475   0.972909   4.892352
    37  H    8.553609   7.930770   6.330595   7.407433   2.171639
    38  H    7.701079   6.621593   6.419121   7.299587   2.198077
    39  H    7.147574   6.829901   5.386873   6.793838   2.172285
    40  H    7.981966   7.854138   4.733864   5.588488   1.942896
    41  H    7.983534   6.524591   6.385128   6.402357   2.187682
    42  H    7.526551   6.536841   5.271166   5.005252   2.173788
    43  H    9.591413   8.606678   6.913524   6.916643   3.212061
                   16         17         18         19         20
    16  C    0.000000
    17  O    2.415231   0.000000
    18  C    2.530852   2.402098   0.000000
    19  O    2.905802   2.700064   1.436308   0.000000
    20  H    4.423116   3.620840   3.033876   4.357183   0.000000
    21  H    4.099983   2.428787   3.004814   3.979318   1.750291
    22  H    2.725068   2.498932   3.461160   4.482577   3.042588
    23  H    2.906311   4.172572   3.899622   5.048195   3.764442
    24  H    2.967720   4.038843   2.794387   4.068461   2.967530
    25  H    5.038513   5.880584   5.025365   6.392204   3.729125
    26  H    5.007378   5.161488   4.242457   5.676640   2.198613
    27  H    5.337556   5.724235   5.906987   7.215568   4.212877
    28  H    7.941104   6.629079   7.401165   8.543041   4.681320
    29  H    7.668494   6.352515   7.631937   8.658936   5.360766
    30  H    7.222022   7.168556   6.696854   8.129199   4.087754
    31  H    7.596504   7.609298   7.598250   8.999811   5.129409
    32  H    7.081048   7.562278   7.082667   8.496328   5.010851
    33  H    4.989419   3.005067   4.818591   5.458059   3.863811
    34  H    6.663338   4.776072   6.529520   7.213225   5.054568
    35  H    5.497817   4.119352   5.900157   6.704565   4.602076
    36  H    6.331315   4.353947   5.192006   5.994855   3.285057
    37  H    1.095206   2.655881   2.762712   2.556988   5.185641
    38  H    1.094858   3.385245   2.816820   3.347637   4.610665
    39  H    1.095951   2.670383   3.482712   3.873398   4.876534
    40  H    2.692216   0.975806   2.361377   2.119758   4.205420
    41  H    2.770443   3.368728   1.097538   2.089160   3.281036
    42  H    3.483175   2.690563   1.095895   2.080048   2.412632
    43  H    3.853204   3.446114   1.963729   0.970697   4.617388
                   21         22         23         24         25
    21  H    0.000000
    22  H    2.611222   0.000000
    23  H    4.300757   2.314284   0.000000
    24  H    3.910848   3.010370   1.750528   0.000000
    25  H    5.039771   3.996249   2.414248   2.397259   0.000000
    26  H    3.765233   3.668543   3.063663   2.415320   1.746300
    27  H    4.860820   3.280490   2.740356   3.829460   2.494691
    28  H    4.591207   5.335477   6.643442   6.921776   6.285182
    29  H    4.830027   4.996902   6.578358   7.221717   6.766729
    30  H    5.397401   5.255818   4.815183   4.808064   2.970867
    31  H    6.065267   5.362540   5.013707   5.588940   3.631266
    32  H    6.262592   5.365624   4.295980   4.674351   2.356062
    33  H    2.304001   3.085501   5.354838   5.625072   6.485281
    34  H    3.752168   4.458825   6.626793   7.057956   7.470472
    35  H    3.495655   3.106965   5.187879   5.944814   6.278899
    36  H    2.308978   4.440273   6.274281   6.018749   6.590571
    37  H    4.705391   3.684723   3.975997   3.857442   6.053989
    38  H    4.687593   3.198998   2.497993   2.440371   4.502984
    39  H    4.386558   2.479569   2.890992   3.536562   5.241965
    40  H    3.060097   3.438892   4.890652   4.544179   6.582740
    41  H    3.755412   3.883858   3.651721   2.229031   4.517478
    42  H    2.440153   3.710221   4.408363   3.218968   5.143318
    43  H    4.345075   5.254211   5.795845   4.620281   6.882556
                   26         27         28         29         30
    26  H    0.000000
    27  H    3.060076   0.000000
    28  H    5.234740   4.910235   0.000000
    29  H    5.994907   4.892241   1.773360   0.000000
    30  H    2.557503   3.070152   4.410824   5.428991   0.000000
    31  H    3.761056   2.495540   4.285480   4.856400   1.773897
    32  H    3.067304   2.481196   5.670110   6.284727   1.772476
    33  H    5.502878   5.400545   4.265284   3.708587   6.536735
    34  H    6.486637   5.981096   3.510888   2.594466   6.889212
    35  H    5.636459   4.576256   3.783152   2.644593   6.153831
    36  H    5.133943   5.973732   3.377488   3.846714   5.883647
    37  H    5.957257   6.430550   8.804067   8.501769   8.249188
    38  H    4.743536   5.185016   8.334504   8.182095   7.002120
    39  H    5.368013   5.062671   7.793824   7.295219   7.327236
    40  H    5.827881   6.635351   7.437811   7.213086   7.960280
    41  H    3.933706   5.822723   7.846372   8.185282   6.483148
    42  H    4.012863   5.988932   6.799275   7.213234   6.347414
    43  H    6.019800   7.866479   8.883913   9.144393   8.467959
                   31         32         33         34         35
    31  H    0.000000
    32  H    1.771443   0.000000
    33  H    6.641716   7.295183   0.000000
    34  H    6.732096   7.769408   1.777173   0.000000
    35  H    5.790559   6.676050   1.773391   1.777846   0.000000
    36  H    6.438522   7.148312   2.411120   2.722152   3.536997
    37  H    8.676401   8.150344   5.516917   7.237672   6.206643
    38  H    7.433532   6.679059   5.823167   7.453026   6.205493
    39  H    7.443280   7.072778   4.796868   6.348587   5.011877
    40  H    8.505097   8.382318   3.712113   5.461643   4.984896
    41  H    7.478326   6.719399   5.693842   7.357348   6.603398
    42  H    7.381471   7.000493   4.509145   6.120940   5.741645
    43  H    9.481993   8.961997   5.965070   7.669964   7.336058
                   36         37         38         39         40
    36  H    0.000000
    37  H    6.888779   0.000000
    38  H    6.969768   1.770036   0.000000
    39  H    6.466423   1.773288   1.777892   0.000000
    40  H    4.874308   2.541539   3.654934   3.136158   0.000000
    41  H    5.946261   3.086946   2.609656   3.788862   3.390237
    42  H    4.412166   3.778052   3.808044   4.319507   2.704773
    43  H    6.171713   3.502622   4.204873   4.835418   2.811711
                   41         42         43
    41  H    0.000000
    42  H    1.779031   0.000000
    43  H    2.459704   2.206244   0.000000
 Stoichiometry    C15H24O4
 Framework group  C1[X(C15H24O4)]
 Deg. of freedom   123
 Full point group                 C1      NOp   1
 Largest Abelian subgroup         C1      NOp   1
 Largest concise Abelian subgroup C1      NOp   1
                         Standard orientation:                         
 ---------------------------------------------------------------------
 Center     Atomic      Atomic             Coordinates (Angstroms)
 Number     Number       Type             X           Y           Z
 ---------------------------------------------------------------------
      1          6           0        1.855410    0.519558    0.009178
      2          6           0        1.011420   -0.481237   -0.347413
      3          6           0       -0.438375   -0.362869   -0.731189
      4          6           0       -1.225135    0.445409    0.335142
      5          6           0       -1.031984    1.978273    0.180511
      6          6           0        0.253178    2.448473   -0.521465
      7          6           0        1.611043    2.015345    0.065154
      8          6           0        3.134332   -0.080792    0.440029
      9          6           0        3.127816   -1.553673    0.070186
     10          6           0        1.649694   -1.869409   -0.201071
     11          8           0        4.056888    0.490704    1.022360
     12          6           0        2.734444    2.786225   -0.662575
     13          6           0        1.012599   -2.671113    0.941956
     14          8           0        1.555027   -2.607227   -1.433300
     15          6           0       -2.717838    0.025585    0.417479
     16          6           0       -3.452956    0.790166    1.529522
     17          8           0       -2.713759   -1.377879    0.763681
     18          6           0       -3.459461    0.162211   -0.922180
     19          8           0       -4.745830   -0.454670   -0.755767
     20          1           0       -0.533157    0.100090   -1.720481
     21          1           0       -0.871776   -1.361667   -0.819303
     22          1           0       -0.813264    0.150408    1.308768
     23          1           0       -1.089981    2.444020    1.172090
     24          1           0       -1.866288    2.396875   -0.396180
     25          1           0        0.233900    3.546167   -0.519418
     26          1           0        0.225506    2.158877   -1.580040
     27          1           0        1.646837    2.312803    1.125546
     28          1           0        3.708203   -1.680873   -0.852265
     29          1           0        3.588736   -2.168966    0.848410
     30          1           0        2.750825    2.534242   -1.730678
     31          1           0        3.718162    2.561207   -0.243989
     32          1           0        2.567411    3.866415   -0.575972
     33          1           0       -0.065649   -2.798144    0.791633
     34          1           0        1.473317   -3.664263    0.991043
     35          1           0        1.164215   -2.170750    1.904615
     36          1           0        0.650007   -2.956941   -1.505348
     37          1           0       -4.474332    0.409320    1.635467
     38          1           0       -3.514924    1.863429    1.322204
     39          1           0       -2.937318    0.650214    2.486413
     40          1           0       -3.601731   -1.701519    0.520861
     41          1           0       -3.575163    1.216293   -1.205224
     42          1           0       -2.903428   -0.350003   -1.715558
     43          1           0       -5.083837   -0.677581   -1.637988
 ---------------------------------------------------------------------
 Rotational constants (GHZ):      0.5748375      0.2533042      0.2012349
 Standard basis: 6-311+G(d,p) (5D, 7F)
 There are   581 symmetry adapted cartesian basis functions of A   symmetry.
 There are   562 symmetry adapted basis functions of A   symmetry.
   562 basis functions,   876 primitive gaussians,   581 cartesian basis functions
    73 alpha electrons       73 beta electrons
       nuclear repulsion energy      1596.0648289649 Hartrees.
 NAtoms=   43 NActive=   43 NUniq=   43 SFac= 1.00D+00 NAtFMM=   60 NAOKFM=F Big=F
 Integral buffers will be    131072 words long.
 Raffenetti 2 integral format.
 Two-electron integral symmetry is turned on.
 Using the following non-standard input for PCM:
 --- end of non-standard input.
 ------------------------------------------------------------------------------
 Polarizable Continuum Model (PCM)
 =================================
 Model                : PCM (using non-symmetric T matrix).
 Atomic radii         : SMD-Coulomb.
 Polarization charges : Total charges.
 Charge compensation  : None.
 Solution method      : On-the-fly selection.
 Cavity type          : VdW (van der Waals Surface) (Alpha=1.000).
 Cavity algorithm     : GePol (No added spheres)
                        Default sphere list used, NSphG=   43.
                        Lebedev-Laikov grids with approx.  5.0 points / Ang**2.
                        Smoothing algorithm: Karplus/York (Gamma=1.0000).
                        Polarization charges: spherical gaussians, with
                                              point-specific exponents (IZeta= 3).
                        Self-potential: point-specific (ISelfS= 7).
                        Self-field    : sphere-specific E.n sum rule (ISelfD= 2).
 Solvent              : Methanol, Eps=  32.613000 Eps(inf)=   1.765709
 ------------------------------------------------------------------------------
 ------------------------------------------------------------------------------
 Atomic radii for non-electrostatic terms: SMD-CDS.
 ------------------------------------------------------------------------------
 Nuclear repulsion after PCM non-electrostatic terms =     1596.0660228529 Hartrees.
 One-electron integrals computed using PRISM.
 NBasis=   562 RedAO= T EigKep=  1.57D-06  NBF=   562
 NBsUse=   560 1.00D-06 EigRej=  7.65D-07 NBFU=   560
 Initial guess from the checkpoint file:  "DY-202A-7R_60.chk"
 B after Tr=     0.000000    0.000000    0.000000
         Rot=    1.000000    0.000000    0.000000    0.000000 Ang=   0.00 deg.
 Requested convergence on RMS density matrix=1.00D-08 within 128 cycles.
 Requested convergence on MAX density matrix=1.00D-06.
 Requested convergence on             energy=1.00D-06.
 No special actions if energy rises.
 Inv3:  Mode=1 IEnd=    21338667.
 Iteration    1 A*A^-1 deviation from unit magnitude is 7.55D-15 for   2662.
 Iteration    1 A*A^-1 deviation from orthogonality  is 3.84D-15 for   1995   1079.
 Iteration    1 A^-1*A deviation from unit magnitude is 7.11D-15 for   2662.
 Iteration    1 A^-1*A deviation from orthogonality  is 5.34D-12 for   1518   1499.
 Error on total polarization charges =  0.07062
 SCF Done:  E(RmPW1PW91) =  -887.013985088     A.U. after   13 cycles
            NFock= 13  Conv=0.21D-08     -V/T= 2.0048
 SMD-CDS (non-electrostatic) energy       (kcal/mol) =       0.75
 (included in total energy above)
 DoSCS=F DFT=T ScalE2(SS,OS)=  1.000000  1.000000
 Range of M.O.s used for correlation:     1   560
 NBasis=   562 NAE=    73 NBE=    73 NFC=     0 NFV=     0
 NROrb=    560 NOA=    73 NOB=    73 NVA=   487 NVB=   487

 **** Warning!!: The largest alpha MO coefficient is  0.11404495D+03

 NEqPCM:  Using equilibrium solvation (IEInf=0, Eps=  32.6130, EpsInf=   1.7657)
          Differentiating once with respect to magnetic field using GIAOs.
          Electric field/nuclear overlap derivatives assumed to be zero.
 FoFJK:  IHMeth= 1 ICntrl=    6127 DoSepK=F KAlg= 0 I1Cent=   0 FoldK=F
 IRaf=         1 NMat=   1 IRICut=       1 DoRegI=T DoRafI=F ISym2E= 0.
          There are     3 degrees of freedom in the 1st order CPHF.  IDoFFX=0 NUNeed=     3.
      3 vectors produced by pass  0 Test12= 1.19D-12 3.33D-08 XBig12= 2.52D+02 2.03D+00.
 AX will form     3 AO Fock derivatives at one time.
      3 vectors produced by pass  1 Test12= 1.19D-12 3.33D-08 XBig12= 5.92D-01 2.47D-01.
      3 vectors produced by pass  2 Test12= 1.19D-12 3.33D-08 XBig12= 4.57D-03 4.10D-02.
      3 vectors produced by pass  3 Test12= 1.19D-12 3.33D-08 XBig12= 2.99D-05 1.68D-03.
      3 vectors produced by pass  4 Test12= 1.19D-12 3.33D-08 XBig12= 1.66D-07 1.42D-04.
      3 vectors produced by pass  5 Test12= 1.19D-12 3.33D-08 XBig12= 8.11D-10 7.57D-06.
      3 vectors produced by pass  6 Test12= 1.19D-12 3.33D-08 XBig12= 2.99D-12 3.05D-07.
 InvSVY:  IOpt=1 It=  1 EMax= 5.33D-15
 Solved reduced A of dimension    21 with     3 vectors.
 Calculating GIAO nuclear magnetic shielding tensors.
 SCF GIAO Magnetic shielding tensor (ppm):
      1  C    Isotropic =    37.6733   Anisotropy =   140.4759
   XX=    -2.7854   YX=    35.8719   ZX=   -47.8237
   XY=    31.5028   YY=     3.4570   ZY=    -0.6743
   XZ=   -48.1549   YZ=    -4.5634   ZZ=   112.3483
   Eigenvalues:   -41.6921    23.3881   131.3239
      2  C    Isotropic =    -6.3801   Anisotropy =   200.7718
   XX=   -54.8448   YX=    38.7977   ZX=   -51.0781
   XY=    37.8937   YY=   -66.9641   ZY=     9.5683
   XZ=   -82.2591   YZ=     0.7906   ZZ=   102.6686
   Eigenvalues:  -111.5260   -35.0821   127.4678
      3  C    Isotropic =   162.1768   Anisotropy =    20.5369
   XX=   172.4941   YX=    -3.0950   ZX=    -5.4743
   XY=    -0.5921   YY=   148.2252   ZY=     2.4704
   XZ=    -5.1365   YZ=     5.2479   ZZ=   165.8113
   Eigenvalues:   147.3938   163.2686   175.8681
      4  C    Isotropic =   137.6643   Anisotropy =    37.3215
   XX=   160.2244   YX=     5.0624   ZX=    -9.4474
   XY=     0.7198   YY=   129.1090   ZY=     6.4780
   XZ=    -9.2407   YZ=     4.5138   ZZ=   123.6595
   Eigenvalues:   118.1019   132.3457   162.5453
      5  C    Isotropic =   157.8806   Anisotropy =    20.8158
   XX=   167.3781   YX=     3.0573   ZX=    -7.2182
   XY=     4.5593   YY=   162.5613   ZY=     3.4461
   XZ=   -11.2466   YZ=    -1.6137   ZZ=   143.7024
   Eigenvalues:   140.3253   161.5586   171.7578
      6  C    Isotropic =   154.1478   Anisotropy =    30.7765
   XX=   174.2932   YX=     7.5119   ZX=    -3.0963
   XY=    -1.3087   YY=   148.3971   ZY=    -8.3443
   XZ=     6.0152   YZ=    -8.8761   ZZ=   139.7532
   Eigenvalues:   134.2345   153.5435   174.6655
      7  C    Isotropic =   151.6833   Anisotropy =     8.5928
   XX=   156.2755   YX=    -0.5447   ZX=    -2.4490
   XY=    -4.7339   YY=   150.7672   ZY=    -3.2028
   XZ=    -1.9011   YZ=    -3.6145   ZZ=   148.0073
   Eigenvalues:   144.7664   152.8717   157.4119
      8  C    Isotropic =   -30.7856   Anisotropy =   156.7765
   XX=   -57.4193   YX=    19.9084   ZX=   -63.0854
   XY=    28.1837   YY=   -76.4344   ZY=   -27.1187
   XZ=   -48.1673   YZ=   -23.4656   ZZ=    41.4970
   Eigenvalues:   -94.3674   -71.7214    73.7321
      9  C    Isotropic =   132.8875   Anisotropy =    31.3726
   XX=   138.2019   YX=    14.1300   ZX=    -3.2799
   XY=     9.0746   YY=   144.8068   ZY=    -0.5408
   XZ=     5.5038   YZ=     6.3638   ZZ=   115.6538
   Eigenvalues:   115.3658   129.4941   153.8026
     10  C    Isotropic =   105.5059   Anisotropy =    38.9368
   XX=    95.5473   YX=    -6.2027   ZX=     1.2434
   XY=    -6.2012   YY=   104.5821   ZY=    17.6772
   XZ=     6.0011   YZ=    22.5446   ZZ=   116.3882
   Eigenvalues:    84.7874   100.2665   131.4637
     11  O    Isotropic =  -172.4869   Anisotropy =   799.9534
   XX=  -402.6921   YX=   -68.5031   ZX=  -384.7423
   XY=   -26.7676   YY=  -270.3782   ZY=  -174.1570
   XZ=  -321.1982   YZ=  -194.8634   ZZ=   155.6095
   Eigenvalues:  -619.9829  -258.2932   360.8153
     12  C    Isotropic =   166.8611   Anisotropy =    36.1683
   XX=   176.3026   YX=    10.2182   ZX=   -11.3637
   XY=    11.7411   YY=   166.5910   ZY=    -7.7951
   XZ=   -15.7024   YZ=    -8.6219   ZZ=   157.6898
   Eigenvalues:   150.1478   159.4623   190.9734
     13  C    Isotropic =   161.1602   Anisotropy =    39.6756
   XX=   149.4553   YX=     8.9947   ZX=   -13.0507
   XY=    11.6515   YY=   157.0821   ZY=   -13.7096
   XZ=    -7.5281   YZ=   -10.3138   ZZ=   176.9431
   Eigenvalues:   142.1584   153.7116   187.6106
     14  O    Isotropic =   254.0574   Anisotropy =    63.9032
   XX=   259.3337   YX=    24.8870   ZX=     3.6122
   XY=    15.5234   YY=   210.3245   ZY=     6.2744
   XZ=    -5.6756   YZ=    30.0797   ZZ=   292.5141
   Eigenvalues:   199.7690   265.7437   296.6596
     15  C    Isotropic =   107.8756   Anisotropy =    44.3220
   XX=    97.7854   YX=     7.1437   ZX=    -6.2037
   XY=    -2.9303   YY=   134.4055   ZY=   -12.4907
   XZ=    -4.8013   YZ=    -9.8525   ZZ=    91.4359
   Eigenvalues:    86.5698    99.6334   137.4236
     16  C    Isotropic =   164.5050   Anisotropy =    36.8077
   XX=   153.6520   YX=   -14.3882   ZX=   -11.9170
   XY=   -12.5645   YY=   166.9904   ZY=     6.2067
   XZ=   -11.6229   YZ=    13.6325   ZZ=   172.8726
   Eigenvalues:   144.2400   160.2315   189.0434
     17  O    Isotropic =   263.8671   Anisotropy =    55.1086
   XX=   251.7854   YX=   -10.5423   ZX=     4.9783
   XY=     0.6647   YY=   298.5120   ZY=     5.0443
   XZ=    -3.6242   YZ=    14.5400   ZZ=   241.3039
   Eigenvalues:   239.4908   251.5042   300.6062
     18  C    Isotropic =   120.4185   Anisotropy =    48.2278
   XX=   146.5833   YX=    11.9352   ZX=     6.3020
   XY=    20.3571   YY=   108.7360   ZY=    -4.3793
   XZ=    -4.9489   YZ=    -6.6334   ZZ=   105.9364
   Eigenvalues:    98.7235   109.9618   152.5704
     19  O    Isotropic =   322.1493   Anisotropy =    79.9688
   XX=   317.9382   YX=    14.4087   ZX=    15.4073
   XY=    -1.0537   YY=   285.4242   ZY=    11.6457
   XZ=    31.2017   YZ=    15.3163   ZZ=   363.0853
   Eigenvalues:   282.8887   308.0973   375.4618
     20  H    Isotropic =    29.0687   Anisotropy =     5.2337
   XX=    27.6446   YX=     0.2298   ZX=     0.1396
   XY=     0.5334   YY=    27.3366   ZY=    -0.4353
   XZ=     0.6701   YZ=    -2.1216   ZZ=    32.2250
   Eigenvalues:    26.7687    27.8796    32.5579
     21  H    Isotropic =    29.0138   Anisotropy =     6.3531
   XX=    31.9427   YX=    -0.5962   ZX=    -1.2894
   XY=    -1.5963   YY=    31.3213   ZY=     1.6298
   XZ=    -1.2504   YZ=     2.0022   ZZ=    23.7774
   Eigenvalues:    23.2465    30.5457    33.2492
     22  H    Isotropic =    29.8053   Anisotropy =     1.8232
   XX=    30.6210   YX=    -0.9790   ZX=     1.2494
   XY=    -0.4886   YY=    28.5704   ZY=    -1.0382
   XZ=    -0.9813   YZ=    -0.2909   ZZ=    30.2244
   Eigenvalues:    28.1617    30.2334    31.0208
     23  H    Isotropic =    29.8861   Anisotropy =     7.2545
   XX=    28.4811   YX=     1.5528   ZX=    -2.9978
   XY=     1.5892   YY=    31.2783   ZY=     4.1957
   XZ=    -2.8733   YZ=     3.7616   ZZ=    29.8990
   Eigenvalues:    24.1021    30.8338    34.7225
     24  H    Isotropic =    30.2094   Anisotropy =     7.4077
   XX=    34.9113   YX=    -0.3394   ZX=     1.7189
   XY=    -0.2036   YY=    31.0370   ZY=    -3.2041
   XZ=     0.5973   YZ=    -2.6804   ZZ=    24.6801
   Eigenvalues:    23.4433    32.0371    35.1479
     25  H    Isotropic =    30.1606   Anisotropy =     8.7969
   XX=    30.8622   YX=     0.6210   ZX=    -0.6163
   XY=     0.3481   YY=    35.5511   ZY=    -1.8136
   XZ=    -1.2947   YZ=    -2.5015   ZZ=    24.0687
   Eigenvalues:    23.5762    30.8805    36.0253
     26  H    Isotropic =    29.6874   Anisotropy =     3.7034
   XX=    29.5279   YX=     1.8614   ZX=     0.3057
   XY=     2.1549   YY=    27.7943   ZY=    -1.6549
   XZ=     0.8749   YZ=    -1.0386   ZZ=    31.7400
   Eigenvalues:    26.1004    30.8055    32.1563
     27  H    Isotropic =    29.1245   Anisotropy =     5.8436
   XX=    28.6898   YX=     0.5928   ZX=     0.9164
   XY=     1.7604   YY=    26.9515   ZY=     1.8112
   XZ=     0.6669   YZ=     2.8862   ZZ=    31.7322
   Eigenvalues:    25.7623    28.5910    33.0203
     28  H    Isotropic =    29.0302   Anisotropy =     6.8437
   XX=    32.2405   YX=    -0.4557   ZX=    -2.5733
   XY=     0.0190   YY=    26.7812   ZY=     0.6048
   XZ=    -2.6729   YZ=     1.9825   ZZ=    28.0689
   Eigenvalues:    25.6842    27.8138    33.5927
     29  H    Isotropic =    29.1671   Anisotropy =     5.7845
   XX=    31.2831   YX=     0.2769   ZX=     2.1893
   XY=    -1.0473   YY=    28.7518   ZY=    -2.4984
   XZ=     2.7896   YZ=    -2.1811   ZZ=    27.4665
   Eigenvalues:    25.1324    29.3455    33.0235
     30  H    Isotropic =    31.1297   Anisotropy =     7.4914
   XX=    30.1738   YX=     1.4016   ZX=    -3.3435
   XY=     1.2359   YY=    28.6020   ZY=    -0.7113
   XZ=    -2.1580   YZ=    -0.6989   ZZ=    34.6132
   Eigenvalues:    27.7300    29.5351    36.1240
     31  H    Isotropic =    29.8333   Anisotropy =     9.4716
   XX=    35.6682   YX=     0.7746   ZX=     3.2650
   XY=     0.8571   YY=    28.4109   ZY=    -1.7832
   XZ=     1.2202   YZ=    -3.3911   ZZ=    25.4207
   Eigenvalues:    23.4738    29.8784    36.1477
     32  H    Isotropic =    30.8716   Anisotropy =    10.0840
   XX=    29.5375   YX=     2.8634   ZX=    -0.6780
   XY=     1.8787   YY=    36.8563   ZY=    -0.0828
   XZ=    -0.4240   YZ=    -0.9433   ZZ=    26.2211
   Eigenvalues:    26.1302    28.8904    37.5942
     33  H    Isotropic =    29.9364   Anisotropy =     6.8361
   XX=    34.4472   YX=    -0.7431   ZX=     0.1864
   XY=     0.1184   YY=    29.2434   ZY=    -1.7353
   XZ=    -1.3821   YZ=    -3.2794   ZZ=    26.1186
   Eigenvalues:    24.6801    30.6352    34.4938
     34  H    Isotropic =    30.1081   Anisotropy =     9.3144
   XX=    28.3445   YX=    -1.4795   ZX=     0.0812
   XY=    -2.4371   YY=    34.5881   ZY=    -2.5144
   XZ=     0.2919   YZ=    -4.0693   ZZ=    27.3916
   Eigenvalues:    25.9707    28.0358    36.3177
     35  H    Isotropic =    30.6848   Anisotropy =     7.9910
   XX=    27.9541   YX=    -0.2808   ZX=    -0.2775
   XY=    -0.3340   YY=    28.0942   ZY=     0.0676
   XZ=     0.2723   YZ=    -0.5032   ZZ=    36.0062
   Eigenvalues:    27.7065    28.3357    36.0121
     36  H    Isotropic =    29.2768   Anisotropy =    14.6926
   XX=    35.6491   YX=     4.2718   ZX=     1.9559
   XY=     4.9256   YY=    27.0970   ZY=     5.2972
   XZ=     3.0889   YZ=     4.6941   ZZ=    25.0843
   Eigenvalues:    20.9186    27.8400    39.0719
     37  H    Isotropic =    30.1783   Anisotropy =     8.3588
   XX=    34.3686   YX=     1.0805   ZX=    -2.5270
   XY=     0.2511   YY=    26.4762   ZY=     2.0023
   XZ=    -3.2550   YZ=     1.4932   ZZ=    29.6903
   Eigenvalues:    25.3142    29.4699    35.7509
     38  H    Isotropic =    30.5454   Anisotropy =     8.6294
   XX=    29.5876   YX=    -2.3902   ZX=    -2.0657
   XY=    -1.5488   YY=    35.2307   ZY=     0.9842
   XZ=    -2.5343   YZ=     1.7918   ZZ=    26.8180
   Eigenvalues:    25.5114    29.8264    36.2984
     39  H    Isotropic =    30.8866   Anisotropy =     7.9700
   XX=    29.2148   YX=    -0.2582   ZX=    -0.6704
   XY=    -0.3534   YY=    27.3312   ZY=     0.9802
   XZ=     0.4300   YZ=     0.7360   ZZ=    36.1137
   Eigenvalues:    27.2054    29.2544    36.1999
     40  H    Isotropic =    28.2379   Anisotropy =    17.2902
   XX=    35.2691   YX=     6.3298   ZX=     4.7268
   XY=     6.6214   YY=    28.4591   ZY=    -1.2596
   XZ=     5.1493   YZ=    -2.6875   ZZ=    20.9854
   Eigenvalues:    17.8263    27.1226    39.7647
     41  H    Isotropic =    27.8557   Anisotropy =     4.6603
   XX=    29.2803   YX=     2.4178   ZX=     2.1702
   XY=     0.9860   YY=    29.0475   ZY=    -3.2267
   XZ=     2.2538   YZ=    -2.7242   ZZ=    25.2394
   Eigenvalues:    22.4878    30.1169    30.9626
     42  H    Isotropic =    28.0368   Anisotropy =     7.8049
   XX=    33.0297   YX=     0.6938   ZX=    -1.0443
   XY=     1.8952   YY=    22.6469   ZY=     1.0275
   XZ=    -0.2327   YZ=     1.3406   ZZ=    28.4338
   Eigenvalues:    22.2338    28.6366    33.2401
     43  H    Isotropic =    29.7834   Anisotropy =    22.1776
   XX=    29.4066   YX=     4.3758   ZX=     8.3121
   XY=     5.1601   YY=    22.0309   ZY=     4.7166
   XZ=     7.6947   YZ=     4.5528   ZZ=    37.9128
   Eigenvalues:    19.6551    25.1267    44.5685
 End of Minotr F.D. properties file   721 does not exist.
 End of Minotr F.D. properties file   722 does not exist.
 End of Minotr F.D. properties file   788 does not exist.

 **********************************************************************

            Population analysis using the SCF density.

 **********************************************************************

 Orbital symmetries:
       Occupied  (A) (A) (A) (A) (A) (A) (A) (A) (A) (A) (A) (A)
                 (A) (A) (A) (A) (A) (A) (A) (A) (A) (A) (A) (A)
                 (A) (A) (A) (A) (A) (A) (A) (A) (A) (A) (A) (A)
                 (A) (A) (A) (A) (A) (A) (A) (A) (A) (A) (A) (A)
                 (A) (A) (A) (A) (A) (A) (A) (A) (A) (A) (A) (A)
                 (A) (A) (A) (A) (A) (A) (A) (A) (A) (A) (A) (A)
                 (A)
       Virtual   (A) (A) (A) (A) (A) (A) (A) (A) (A) (A) (A) (A)
                 (A) (A) (A) (A) (A) (A) (A) (A) (A) (A) (A) (A)
                 (A) (A) (A) (A) (A) (A) (A) (A) (A) (A) (A) (A)
                 (A) (A) (A) (A) (A) (A) (A) (A) (A) (A) (A) (A)
                 (A) (A) (A) (A) (A) (A) (A) (A) (A) (A) (A) (A)
                 (A) (A) (A) (A) (A) (A) (A) (A) (A) (A) (A) (A)
                 (A) (A) (A) (A) (A) (A) (A) (A) (A) (A) (A) (A)
                 (A) (A) (A) (A) (A) (A) (A) (A) (A) (A) (A) (A)
                 (A) (A) (A) (A) (A) (A) (A) (A) (A) (A) (A) (A)
                 (A) (A) (A) (A) (A) (A) (A) (A) (A) (A) (A) (A)
                 (A) (A) (A) (A) (A) (A) (A) (A) (A) (A) (A) (A)
                 (A) (A) (A) (A) (A) (A) (A) (A) (A) (A) (A) (A)
                 (A) (A) (A) (A) (A) (A) (A) (A) (A) (A) (A) (A)
                 (A) (A) (A) (A) (A) (A) (A) (A) (A) (A) (A) (A)
                 (A) (A) (A) (A) (A) (A) (A) (A) (A) (A) (A) (A)
                 (A) (A) (A) (A) (A) (A) (A) (A) (A) (A) (A) (A)
                 (A) (A) (A) (A) (A) (A) (A) (A) (A) (A) (A) (A)
                 (A) (A) (A) (A) (A) (A) (A) (A) (A) (A) (A) (A)
                 (A) (A) (A) (A) (A) (A) (A) (A) (A) (A) (A) (A)
                 (A) (A) (A) (A) (A) (A) (A) (A) (A) (A) (A) (A)
                 (A) (A) (A) (A) (A) (A) (A) (A) (A) (A) (A) (A)
                 (A) (A) (A) (A) (A) (A) (A) (A) (A) (A) (A) (A)
                 (A) (A) (A) (A) (A) (A) (A) (A) (A) (A) (A) (A)
                 (A) (A) (A) (A) (A) (A) (A) (A) (A) (A) (A) (A)
                 (A) (A) (A) (A) (A) (A) (A) (A) (A) (A) (A) (A)
                 (A) (A) (A) (A) (A) (A) (A) (A) (A) (A) (A) (A)
                 (A) (A) (A) (A) (A) (A) (A) (A) (A) (A) (A) (A)
                 (A) (A) (A) (A) (A) (A) (A) (A) (A) (A) (A) (A)
                 (A) (A) (A) (A) (A) (A) (A) (A) (A) (A) (A) (A)
                 (A) (A) (A) (A) (A) (A) (A) (A) (A) (A) (A) (A)
                 (A) (A) (A) (A) (A) (A) (A) (A) (A) (A) (A) (A)
                 (A) (A) (A) (A) (A) (A) (A) (A) (A) (A) (A) (A)
                 (A) (A) (A) (A) (A) (A) (A) (A) (A) (A) (A) (A)
                 (A) (A) (A) (A) (A) (A) (A) (A) (A) (A) (A) (A)
                 (A) (A) (A) (A) (A) (A) (A) (A) (A) (A) (A) (A)
                 (A) (A) (A) (A) (A) (A) (A) (A) (A) (A) (A) (A)
                 (A) (A) (A) (A) (A) (A) (A) (A) (A) (A) (A) (A)
                 (A) (A) (A) (A) (A) (A) (A) (A) (A) (A) (A) (A)
                 (A) (A) (A) (A) (A) (A) (A) (A) (A) (A) (A) (A)
                 (A) (A) (A) (A) (A) (A) (A) (A) (A) (A) (A) (A)
                 (A) (A) (A) (A) (A) (A) (A)
 The electronic state is 1-A.
 Alpha  occ. eigenvalues --  -19.22694 -19.22647 -19.21512 -19.21009 -10.32746
 Alpha  occ. eigenvalues --  -10.30760 -10.29471 -10.27616 -10.26517 -10.24587
 Alpha  occ. eigenvalues --  -10.24367 -10.24190 -10.23441 -10.23430 -10.22495
 Alpha  occ. eigenvalues --  -10.22391 -10.22243 -10.21393 -10.21335  -1.07242
 Alpha  occ. eigenvalues --   -1.06849  -1.06074  -1.03942  -0.89082  -0.84210
 Alpha  occ. eigenvalues --   -0.81860  -0.77809  -0.76562  -0.74482  -0.71303
 Alpha  occ. eigenvalues --   -0.70239  -0.68298  -0.65157  -0.62994  -0.60434
 Alpha  occ. eigenvalues --   -0.57485  -0.55224  -0.54887  -0.54145  -0.51442
 Alpha  occ. eigenvalues --   -0.50524  -0.49218  -0.48300  -0.47557  -0.46771
 Alpha  occ. eigenvalues --   -0.45726  -0.45250  -0.44985  -0.43859  -0.43263
 Alpha  occ. eigenvalues --   -0.41962  -0.41713  -0.41026  -0.40365  -0.39665
 Alpha  occ. eigenvalues --   -0.39167  -0.38638  -0.38231  -0.37782  -0.37681
 Alpha  occ. eigenvalues --   -0.36135  -0.35924  -0.35649  -0.34710  -0.34262
 Alpha  occ. eigenvalues --   -0.33429  -0.32960  -0.31849  -0.30257  -0.29637
 Alpha  occ. eigenvalues --   -0.28975  -0.26974  -0.26614
 Alpha virt. eigenvalues --   -0.05085   0.00583   0.01488   0.02053   0.02237
 Alpha virt. eigenvalues --    0.03017   0.03784   0.04016   0.04378   0.04391
 Alpha virt. eigenvalues --    0.04802   0.05728   0.05985   0.06305   0.06439
 Alpha virt. eigenvalues --    0.07126   0.07562   0.08075   0.08338   0.08864
 Alpha virt. eigenvalues --    0.09370   0.09512   0.09680   0.10147   0.10334
 Alpha virt. eigenvalues --    0.10752   0.11246   0.11922   0.12325   0.12685
 Alpha virt. eigenvalues --    0.13118   0.13398   0.13913   0.14532   0.15115
 Alpha virt. eigenvalues --    0.15134   0.15777   0.15837   0.16459   0.16548
 Alpha virt. eigenvalues --    0.16922   0.17201   0.17365   0.17618   0.17890
 Alpha virt. eigenvalues --    0.18095   0.18513   0.19102   0.19534   0.19810
 Alpha virt. eigenvalues --    0.20017   0.20455   0.20871   0.20998   0.21198
 Alpha virt. eigenvalues --    0.21326   0.21685   0.21807   0.22038   0.22140
 Alpha virt. eigenvalues --    0.22504   0.22844   0.22978   0.23585   0.23989
 Alpha virt. eigenvalues --    0.24060   0.24166   0.24544   0.24957   0.25407
 Alpha virt. eigenvalues --    0.25682   0.25815   0.26160   0.26643   0.26984
 Alpha virt. eigenvalues --    0.27150   0.27687   0.28080   0.28481   0.28721
 Alpha virt. eigenvalues --    0.28923   0.29220   0.29776   0.30025   0.30154
 Alpha virt. eigenvalues --    0.30518   0.31221   0.31572   0.31734   0.32087
 Alpha virt. eigenvalues --    0.32665   0.33032   0.33369   0.33599   0.33928
 Alpha virt. eigenvalues --    0.34407   0.35244   0.35459   0.36003   0.36580
 Alpha virt. eigenvalues --    0.36715   0.37122   0.37634   0.37913   0.38591
 Alpha virt. eigenvalues --    0.38799   0.39095   0.39767   0.40302   0.41305
 Alpha virt. eigenvalues --    0.41816   0.42113   0.42977   0.43634   0.44012
 Alpha virt. eigenvalues --    0.44917   0.45208   0.46305   0.47639   0.47898
 Alpha virt. eigenvalues --    0.48378   0.48773   0.49865   0.50486   0.50958
 Alpha virt. eigenvalues --    0.51715   0.52017   0.52390   0.53629   0.54534
 Alpha virt. eigenvalues --    0.55244   0.55984   0.57890   0.58169   0.58885
 Alpha virt. eigenvalues --    0.59604   0.60167   0.60719   0.61559   0.61763
 Alpha virt. eigenvalues --    0.62316   0.63437   0.64035   0.64654   0.65641
 Alpha virt. eigenvalues --    0.65857   0.66387   0.66866   0.67975   0.68184
 Alpha virt. eigenvalues --    0.68618   0.69020   0.69315   0.69614   0.70381
 Alpha virt. eigenvalues --    0.70961   0.71550   0.72049   0.72590   0.73103
 Alpha virt. eigenvalues --    0.73496   0.73724   0.74263   0.74605   0.75341
 Alpha virt. eigenvalues --    0.76028   0.76264   0.76629   0.76712   0.77309
 Alpha virt. eigenvalues --    0.78570   0.79091   0.80177   0.80633   0.80787
 Alpha virt. eigenvalues --    0.81118   0.81855   0.82287   0.82713   0.83957
 Alpha virt. eigenvalues --    0.84153   0.85570   0.86229   0.88506   0.89038
 Alpha virt. eigenvalues --    0.90644   0.92377   0.92604   0.94588   0.96636
 Alpha virt. eigenvalues --    0.96942   0.98534   0.99228   1.01782   1.03337
 Alpha virt. eigenvalues --    1.05238   1.05978   1.07232   1.07928   1.08673
 Alpha virt. eigenvalues --    1.09723   1.10747   1.11368   1.13568   1.14223
 Alpha virt. eigenvalues --    1.15952   1.16331   1.18707   1.19521   1.19723
 Alpha virt. eigenvalues --    1.21358   1.21831   1.22760   1.23834   1.24852
 Alpha virt. eigenvalues --    1.25884   1.26051   1.26419   1.28387   1.28707
 Alpha virt. eigenvalues --    1.30112   1.30825   1.31856   1.33290   1.34020
 Alpha virt. eigenvalues --    1.35744   1.36376   1.37154   1.37661   1.40800
 Alpha virt. eigenvalues --    1.41269   1.44111   1.44547   1.45779   1.46562
 Alpha virt. eigenvalues --    1.47473   1.48691   1.49572   1.50003   1.50284
 Alpha virt. eigenvalues --    1.51263   1.51643   1.51793   1.54001   1.54654
 Alpha virt. eigenvalues --    1.55806   1.56083   1.56632   1.57187   1.58350
 Alpha virt. eigenvalues --    1.59198   1.59877   1.60047   1.60488   1.61227
 Alpha virt. eigenvalues --    1.61619   1.62075   1.63626   1.63751   1.64415
 Alpha virt. eigenvalues --    1.64886   1.65213   1.66866   1.67311   1.68088
 Alpha virt. eigenvalues --    1.68316   1.69599   1.69994   1.70251   1.71548
 Alpha virt. eigenvalues --    1.72037   1.73070   1.73815   1.74726   1.75234
 Alpha virt. eigenvalues --    1.75859   1.76279   1.76852   1.77884   1.78726
 Alpha virt. eigenvalues --    1.79440   1.79899   1.81573   1.82212   1.82466
 Alpha virt. eigenvalues --    1.83426   1.84852   1.86221   1.87119   1.88064
 Alpha virt. eigenvalues --    1.88126   1.89029   1.89749   1.92549   1.92907
 Alpha virt. eigenvalues --    1.93675   1.95285   1.96486   1.97070   1.98313
 Alpha virt. eigenvalues --    1.98888   2.00156   2.01560   2.02803   2.03130
 Alpha virt. eigenvalues --    2.04244   2.05025   2.07011   2.08708   2.09624
 Alpha virt. eigenvalues --    2.10343   2.11490   2.11837   2.13234   2.15180
 Alpha virt. eigenvalues --    2.15925   2.16934   2.17195   2.18451   2.19757
 Alpha virt. eigenvalues --    2.20030   2.21972   2.22564   2.23005   2.24179
 Alpha virt. eigenvalues --    2.25433   2.27646   2.28251   2.29834   2.30589
 Alpha virt. eigenvalues --    2.33170   2.34200   2.35161   2.35951   2.38030
 Alpha virt. eigenvalues --    2.39230   2.43164   2.43650   2.44968   2.46290
 Alpha virt. eigenvalues --    2.47519   2.50402   2.50662   2.51793   2.52413
 Alpha virt. eigenvalues --    2.53100   2.54022   2.54579   2.56574   2.57599
 Alpha virt. eigenvalues --    2.58224   2.59339   2.59757   2.60281   2.61823
 Alpha virt. eigenvalues --    2.62301   2.62798   2.63332   2.65694   2.66193
 Alpha virt. eigenvalues --    2.67026   2.67554   2.68291   2.68930   2.69787
 Alpha virt. eigenvalues --    2.72212   2.72703   2.73729   2.74083   2.75194
 Alpha virt. eigenvalues --    2.76440   2.77278   2.79398   2.80024   2.81468
 Alpha virt. eigenvalues --    2.82202   2.83189   2.83395   2.85251   2.87649
 Alpha virt. eigenvalues --    2.88463   2.88660   2.90190   2.92618   2.92836
 Alpha virt. eigenvalues --    2.94261   2.94587   2.96088   2.97458   2.98542
 Alpha virt. eigenvalues --    2.99447   3.01077   3.02739   3.04310   3.07157
 Alpha virt. eigenvalues --    3.07281   3.09539   3.10677   3.11273   3.12881
 Alpha virt. eigenvalues --    3.14660   3.15611   3.16849   3.17895   3.18864
 Alpha virt. eigenvalues --    3.20678   3.21489   3.22392   3.24018   3.25486
 Alpha virt. eigenvalues --    3.28091   3.29532   3.30375   3.31391   3.33101
 Alpha virt. eigenvalues --    3.35097   3.36877   3.38624   3.41374   3.46521
 Alpha virt. eigenvalues --    3.49704   3.52787   3.59931   3.61926   3.64677
 Alpha virt. eigenvalues --    3.71844   3.79727   3.80355   3.81792   3.82840
 Alpha virt. eigenvalues --    3.83603   3.84610   3.85337   3.86003   3.86824
 Alpha virt. eigenvalues --    3.87598   3.91398   3.92006   3.92280   3.94049
 Alpha virt. eigenvalues --    3.94932   4.03095   4.04455   4.07804   4.13910
 Alpha virt. eigenvalues --    4.14768   4.16483   4.18170   4.28079   4.30000
 Alpha virt. eigenvalues --    4.31490   4.38035   4.39180   4.42656   4.49770
 Alpha virt. eigenvalues --    4.55225   5.11273   5.12813   5.18448   5.21030
 Alpha virt. eigenvalues --    5.26509   5.43958   5.47497   5.50829   5.68292
 Alpha virt. eigenvalues --    5.69290   5.69659   5.77762  23.73384  23.82886
 Alpha virt. eigenvalues --   23.87221  23.93201  23.94760  23.96778  23.97875
 Alpha virt. eigenvalues --   24.00430  24.02910  24.04763  24.06750  24.07710
 Alpha virt. eigenvalues --   24.08538  24.11014  24.26194  50.03737  50.06178
 Alpha virt. eigenvalues --   50.08566  50.13567
          Condensed to atoms (all electrons):
               1          2          3          4          5          6
     1  C   16.991844   1.763447  -1.959464   0.367771  -0.518234   1.215400
     2  C    1.763447  14.522479  -1.203223  -3.081673   0.868989  -0.817739
     3  C   -1.959464  -1.203223   8.966365  -1.474365   0.547159  -1.003271
     4  C    0.367771  -3.081673  -1.474365  15.855496  -2.656468   0.881833
     5  C   -0.518234   0.868989   0.547159  -2.656468  12.233990  -3.925075
     6  C    1.215400  -0.817739  -1.003271   0.881833  -3.925075  11.533087
     7  C   -6.850253  -0.503681   1.538655  -0.234523   0.984897  -3.050635
     8  C   -1.488285  -1.050874  -1.628210  -0.224396  -0.291582   0.757051
     9  C    1.509351   2.292718  -0.077699   0.051773   0.092000  -0.265231
    10  C   -5.142212  -7.193662   2.154184   0.152065   0.598782  -0.188946
    11  O   -0.135160   0.048967   0.018493   0.004211   0.006097  -0.028124
    12  C   -0.305662  -0.098208   0.006522   0.034811  -0.458663   0.380454
    13  C   -0.009963  -0.027028  -0.072127  -0.095579  -0.152444   0.075708
    14  O    0.020210  -0.192347  -0.066612   0.010097   0.001539   0.009568
    15  C    0.520824   1.397551   0.684339  -5.693668  -0.337133  -0.090026
    16  C    0.207390  -0.076281  -0.612000   0.227745  -0.280474   0.205833
    17  O    0.011812  -0.005180  -0.157161  -0.052951   0.075909   0.015917
    18  C   -0.174146  -0.322762  -0.168819   1.198946  -0.275752   0.022259
    19  O   -0.000155  -0.006921  -0.015831   0.079368   0.023058  -0.000841
    20  H   -0.046411   0.027428   0.449289  -0.108001  -0.031065   0.000915
    21  H    0.036013  -0.028042   0.347371   0.012533  -0.015064   0.025317
    22  H    0.010437   0.029386  -0.000850   0.396085  -0.102489   0.009455
    23  H   -0.034836  -0.005883  -0.002432  -0.052126   0.509213  -0.028756
    24  H   -0.019991   0.018899   0.003479  -0.121920   0.443368  -0.092616
    25  H    0.028538   0.035313   0.012580   0.001419   0.051624   0.355409
    26  H   -0.038189  -0.051183  -0.005863   0.018518  -0.186779   0.662497
    27  H   -0.124232  -0.021579   0.000457  -0.017012  -0.021431  -0.033476
    28  H   -0.014535  -0.034661   0.000992  -0.001998   0.001268   0.000751
    29  H    0.026459  -0.011713   0.007601   0.001247  -0.000914   0.000189
    30  H   -0.086026  -0.000644   0.001060  -0.000736  -0.008149  -0.065540
    31  H   -0.082649  -0.011177  -0.000113   0.000177   0.005768   0.024390
    32  H    0.120032   0.010036   0.001371   0.001485   0.017529  -0.021741
    33  H   -0.012233  -0.031739   0.029932  -0.003821  -0.002566   0.000598
    34  H    0.003411   0.070366  -0.004083   0.003379  -0.000220   0.000226
    35  H   -0.020453  -0.081047  -0.002598  -0.004226   0.011229  -0.003309
    36  H    0.032392   0.121980  -0.021795   0.039968  -0.001529  -0.001046
    37  H   -0.000115  -0.001011  -0.006676   0.112530   0.004700   0.004873
    38  H    0.002732  -0.000356   0.009553  -0.095556   0.031633   0.005062
    39  H    0.001739   0.002451   0.003768  -0.014027  -0.019087  -0.007198
    40  H    0.003227   0.023400   0.033024  -0.124126  -0.020382  -0.001832
    41  H    0.002491  -0.003365  -0.031828   0.069629  -0.020598   0.010013
    42  H    0.000809   0.028887   0.079011  -0.145643   0.040204  -0.008314
    43  H   -0.000248   0.000027  -0.003167  -0.022961  -0.003447   0.000812
               7          8          9         10         11         12
     1  C   -6.850253  -1.488285   1.509351  -5.142212  -0.135160  -0.305662
     2  C   -0.503681  -1.050874   2.292718  -7.193662   0.048967  -0.098208
     3  C    1.538655  -1.628210  -0.077699   2.154184   0.018493   0.006522
     4  C   -0.234523  -0.224396   0.051773   0.152065   0.004211   0.034811
     5  C    0.984897  -0.291582   0.092000   0.598782   0.006097  -0.458663
     6  C   -3.050635   0.757051  -0.265231  -0.188946  -0.028124   0.380454
     7  C   14.263402  -1.013493  -0.065292   0.851026   0.049386  -0.469750
     8  C   -1.013493  12.175021  -2.404962   0.580755   0.349380   0.026000
     9  C   -0.065292  -2.404962  11.348838  -5.572866  -0.041160  -0.079414
    10  C    0.851026   0.580755  -5.572866  19.852687  -0.040529   0.084752
    11  O    0.049386   0.349380  -0.041160  -0.040529   8.216379  -0.025757
    12  C   -0.469750   0.026000  -0.079414   0.084752  -0.025757   6.659729
    13  C   -0.141550   0.395406  -0.888428  -0.260543  -0.002573   0.018227
    14  O   -0.007136   0.038515  -0.297350   0.627789  -0.001480  -0.003112
    15  C   -0.268620  -0.007048   0.116597  -0.771033   0.000561  -0.079238
    16  C   -0.125098   0.006977   0.022441  -0.117130   0.000273   0.008697
    17  O   -0.008725  -0.002438   0.006698  -0.007084   0.000005   0.000582
    18  C    0.083776  -0.031033  -0.006847   0.054459   0.000031   0.006105
    19  O    0.000601   0.000080  -0.000020   0.000625   0.000000   0.000001
    20  H    0.017907  -0.006907   0.007104   0.020493  -0.000005  -0.002463
    21  H   -0.022230   0.007028   0.003178  -0.020676   0.000049   0.001719
    22  H   -0.008139  -0.009292   0.007198  -0.012100   0.000105  -0.000947
    23  H    0.017509  -0.002795  -0.000360  -0.000872  -0.000021   0.001662
    24  H    0.025180  -0.000761  -0.000267   0.002974   0.000007  -0.004445
    25  H   -0.120153  -0.013825   0.000551   0.003983   0.000213  -0.010997
    26  H   -0.026964   0.005036  -0.000716  -0.011953  -0.000123   0.017988
    27  H    0.546596   0.026266  -0.006594  -0.004080   0.001839  -0.002318
    28  H    0.009215  -0.006038   0.416014   0.000341  -0.004266  -0.002305
    29  H    0.011367  -0.102905   0.464434  -0.073428  -0.002233  -0.000589
    30  H    0.136597   0.008990  -0.000502  -0.005227  -0.000050   0.408504
    31  H    0.001198   0.010780   0.007535  -0.005255   0.002745   0.422355
    32  H   -0.171521  -0.013839   0.000142   0.002987   0.000313   0.421246
    33  H   -0.002817  -0.017828   0.022136   0.026275   0.000063   0.000213
    34  H    0.000073   0.001782  -0.038935  -0.102879   0.000064   0.000036
    35  H    0.012174   0.025602  -0.015470   0.039069  -0.000090  -0.000402
    36  H    0.000940  -0.008538   0.103572  -0.142779   0.000042   0.000011
    37  H    0.000420   0.000022  -0.000010   0.000234   0.000000   0.000042
    38  H   -0.003880   0.000065  -0.000014  -0.000187   0.000000  -0.000175
    39  H   -0.001058   0.000039   0.000185  -0.000468   0.000000   0.000001
    40  H   -0.002036   0.000228  -0.000058  -0.004431   0.000000  -0.000056
    41  H   -0.002498   0.000058   0.000105  -0.000893   0.000000   0.000127
    42  H    0.000634   0.000798  -0.000495   0.003053   0.000000  -0.000079
    43  H    0.000023  -0.000026  -0.000001  -0.000243   0.000000   0.000003
              13         14         15         16         17         18
     1  C   -0.009963   0.020210   0.520824   0.207390   0.011812  -0.174146
     2  C   -0.027028  -0.192347   1.397551  -0.076281  -0.005180  -0.322762
     3  C   -0.072127  -0.066612   0.684339  -0.612000  -0.157161  -0.168819
     4  C   -0.095579   0.010097  -5.693668   0.227745  -0.052951   1.198946
     5  C   -0.152444   0.001539  -0.337133  -0.280474   0.075909  -0.275752
     6  C    0.075708   0.009568  -0.090026   0.205833   0.015917   0.022259
     7  C   -0.141550  -0.007136  -0.268620  -0.125098  -0.008725   0.083776
     8  C    0.395406   0.038515  -0.007048   0.006977  -0.002438  -0.031033
     9  C   -0.888428  -0.297350   0.116597   0.022441   0.006698  -0.006847
    10  C   -0.260543   0.627789  -0.771033  -0.117130  -0.007084   0.054459
    11  O   -0.002573  -0.001480   0.000561   0.000273   0.000005   0.000031
    12  C    0.018227  -0.003112  -0.079238   0.008697   0.000582   0.006105
    13  C    6.815378  -0.086251  -0.057335  -0.017396  -0.008284   0.026629
    14  O   -0.086251   7.963983  -0.009058  -0.000903  -0.000828   0.000960
    15  C   -0.057335  -0.009058  13.211878  -1.696105   0.359255  -1.235240
    16  C   -0.017396  -0.000903  -1.696105   8.507293  -0.179304  -0.620743
    17  O   -0.008284  -0.000828   0.359255  -0.179304   8.078074  -0.088691
    18  C    0.026629   0.000960  -1.235240  -0.620743  -0.088691   6.971422
    19  O    0.000265   0.000002  -0.134212  -0.058249   0.000664   0.190903
    20  H   -0.005388  -0.000006   0.048726   0.005696   0.003762  -0.004086
    21  H   -0.006222  -0.001422  -0.006380   0.014335   0.011826   0.002805
    22  H    0.003035  -0.000198   0.063817  -0.032482  -0.003755  -0.004842
    23  H    0.000570   0.000003  -0.081556   0.023486  -0.000878   0.015676
    24  H    0.000264  -0.000010   0.148936  -0.029851   0.000303  -0.025012
    25  H   -0.000373  -0.000011   0.000583   0.001192   0.000068  -0.000314
    26  H    0.000651  -0.000023  -0.023817   0.002511  -0.000102   0.006023
    27  H    0.003589  -0.000021  -0.010448   0.001768   0.000002   0.000840
    28  H   -0.013481  -0.006535  -0.000023  -0.000015   0.000000   0.000009
    29  H    0.029370   0.002863  -0.000001   0.000022   0.000003   0.000051
    30  H   -0.000044   0.000037  -0.000018  -0.000021   0.000000   0.000131
    31  H    0.000204   0.000017  -0.000041   0.000030   0.000001  -0.000028
    32  H    0.000014  -0.000004   0.000537   0.000085   0.000001  -0.000036
    33  H    0.380624  -0.011895  -0.003335  -0.003003   0.006241   0.002608
    34  H    0.447337  -0.005802   0.000779   0.000128  -0.000047  -0.000103
    35  H    0.402539   0.014208  -0.003458  -0.000205  -0.000140  -0.000480
    36  H   -0.087652   0.268406   0.001039   0.000222  -0.000244   0.001360
    37  H    0.000023   0.000001  -0.203108   0.485847  -0.003840  -0.023889
    38  H   -0.000125  -0.000001   0.095425   0.322635   0.011224  -0.007118
    39  H   -0.000359  -0.000004  -0.050146   0.460800  -0.008880   0.005720
    40  H    0.000990  -0.000031   0.251897   0.009029   0.226241  -0.118515
    41  H    0.000111  -0.000007  -0.102893   0.018685   0.010712   0.431860
    42  H   -0.000427   0.000056   0.015777  -0.026716  -0.007898   0.402378
    43  H    0.000048  -0.000001   0.027602   0.000207  -0.000107   0.022021
              19         20         21         22         23         24
     1  C   -0.000155  -0.046411   0.036013   0.010437  -0.034836  -0.019991
     2  C   -0.006921   0.027428  -0.028042   0.029386  -0.005883   0.018899
     3  C   -0.015831   0.449289   0.347371  -0.000850  -0.002432   0.003479
     4  C    0.079368  -0.108001   0.012533   0.396085  -0.052126  -0.121920
     5  C    0.023058  -0.031065  -0.015064  -0.102489   0.509213   0.443368
     6  C   -0.000841   0.000915   0.025317   0.009455  -0.028756  -0.092616
     7  C    0.000601   0.017907  -0.022230  -0.008139   0.017509   0.025180
     8  C    0.000080  -0.006907   0.007028  -0.009292  -0.002795  -0.000761
     9  C   -0.000020   0.007104   0.003178   0.007198  -0.000360  -0.000267
    10  C    0.000625   0.020493  -0.020676  -0.012100  -0.000872   0.002974
    11  O    0.000000  -0.000005   0.000049   0.000105  -0.000021   0.000007
    12  C    0.000001  -0.002463   0.001719  -0.000947   0.001662  -0.004445
    13  C    0.000265  -0.005388  -0.006222   0.003035   0.000570   0.000264
    14  O    0.000002  -0.000006  -0.001422  -0.000198   0.000003  -0.000010
    15  C   -0.134212   0.048726  -0.006380   0.063817  -0.081556   0.148936
    16  C   -0.058249   0.005696   0.014335  -0.032482   0.023486  -0.029851
    17  O    0.000664   0.003762   0.011826  -0.003755  -0.000878   0.000303
    18  C    0.190903  -0.004086   0.002805  -0.004842   0.015676  -0.025012
    19  O    8.149948   0.000118  -0.000073  -0.000945  -0.000023  -0.000377
    20  H    0.000118   0.400845  -0.025513   0.003071  -0.000142   0.001571
    21  H   -0.000073  -0.025513   0.459581  -0.000899  -0.000103  -0.000201
    22  H   -0.000945   0.003071  -0.000899   0.429710  -0.010889   0.004599
    23  H   -0.000023  -0.000142  -0.000103  -0.010889   0.461154  -0.033753
    24  H   -0.000377   0.001571  -0.000201   0.004599  -0.033753   0.477980
    25  H   -0.000004  -0.000240  -0.000005  -0.000139  -0.007457  -0.004177
    26  H   -0.000013  -0.002279   0.000391  -0.000542   0.005423  -0.008670
    27  H   -0.000001  -0.000184   0.000102   0.000544   0.003080   0.000087
    28  H    0.000000   0.000021  -0.000028   0.000000   0.000000   0.000000
    29  H    0.000000  -0.000009   0.000039   0.000011   0.000001   0.000000
    30  H    0.000000  -0.000021   0.000011   0.000008   0.000003   0.000024
    31  H    0.000000   0.000004  -0.000001   0.000001  -0.000033   0.000008
    32  H    0.000000   0.000008   0.000001   0.000003  -0.000030  -0.000037
    33  H    0.000042  -0.000048   0.001195   0.000075   0.000002   0.000001
    34  H    0.000000   0.000003  -0.000481  -0.000058   0.000000   0.000000
    35  H   -0.000002  -0.000013   0.000256   0.000707   0.000003   0.000003
    36  H    0.000012   0.000005   0.003216  -0.000016   0.000000   0.000000
    37  H    0.008188  -0.000003  -0.000044  -0.000260   0.000190  -0.000378
    38  H   -0.000776  -0.000008  -0.000014   0.000148  -0.001910  -0.001848
    39  H   -0.000346   0.000021  -0.000023   0.002524   0.000372   0.000177
    40  H    0.001225   0.000109  -0.001557   0.000736   0.000017   0.000047
    41  H   -0.042077   0.000784   0.000275  -0.000201   0.000060   0.001724
    42  H   -0.038468  -0.003197  -0.002329   0.000090  -0.000114   0.000202
    43  H    0.251906   0.000012   0.000157   0.000009  -0.000001   0.000006
              25         26         27         28         29         30
     1  C    0.028538  -0.038189  -0.124232  -0.014535   0.026459  -0.086026
     2  C    0.035313  -0.051183  -0.021579  -0.034661  -0.011713  -0.000644
     3  C    0.012580  -0.005863   0.000457   0.000992   0.007601   0.001060
     4  C    0.001419   0.018518  -0.017012  -0.001998   0.001247  -0.000736
     5  C    0.051624  -0.186779  -0.021431   0.001268  -0.000914  -0.008149
     6  C    0.355409   0.662497  -0.033476   0.000751   0.000189  -0.065540
     7  C   -0.120153  -0.026964   0.546596   0.009215   0.011367   0.136597
     8  C   -0.013825   0.005036   0.026266  -0.006038  -0.102905   0.008990
     9  C    0.000551  -0.000716  -0.006594   0.416014   0.464434  -0.000502
    10  C    0.003983  -0.011953  -0.004080   0.000341  -0.073428  -0.005227
    11  O    0.000213  -0.000123   0.001839  -0.004266  -0.002233  -0.000050
    12  C   -0.010997   0.017988  -0.002318  -0.002305  -0.000589   0.408504
    13  C   -0.000373   0.000651   0.003589  -0.013481   0.029370  -0.000044
    14  O   -0.000011  -0.000023  -0.000021  -0.006535   0.002863   0.000037
    15  C    0.000583  -0.023817  -0.010448  -0.000023  -0.000001  -0.000018
    16  C    0.001192   0.002511   0.001768  -0.000015   0.000022  -0.000021
    17  O    0.000068  -0.000102   0.000002   0.000000   0.000003   0.000000
    18  C   -0.000314   0.006023   0.000840   0.000009   0.000051   0.000131
    19  O   -0.000004  -0.000013  -0.000001   0.000000   0.000000   0.000000
    20  H   -0.000240  -0.002279  -0.000184   0.000021  -0.000009  -0.000021
    21  H   -0.000005   0.000391   0.000102  -0.000028   0.000039   0.000011
    22  H   -0.000139  -0.000542   0.000544   0.000000   0.000011   0.000008
    23  H   -0.007457   0.005423   0.003080   0.000000   0.000001   0.000003
    24  H   -0.004177  -0.008670   0.000087   0.000000   0.000000   0.000024
    25  H    0.502598  -0.033188  -0.004983  -0.000001   0.000000  -0.000298
    26  H   -0.033188   0.449636   0.004172  -0.000007   0.000004   0.001967
    27  H   -0.004983   0.004172   0.444610  -0.000016   0.000080   0.003994
    28  H   -0.000001  -0.000007  -0.000016   0.405637  -0.016454   0.000006
    29  H    0.000000   0.000004   0.000080  -0.016454   0.424571   0.000012
    30  H   -0.000298   0.001967   0.003994   0.000006   0.000012   0.468287
    31  H    0.000389  -0.000378  -0.006365   0.000010  -0.000004  -0.028091
    32  H    0.006625  -0.000649  -0.005618  -0.000002   0.000000  -0.028310
    33  H    0.000000  -0.000001   0.000008  -0.000236   0.000279   0.000000
    34  H    0.000000   0.000000  -0.000003   0.000389   0.001186   0.000000
    35  H    0.000000  -0.000001   0.000003   0.000127   0.000105   0.000000
    36  H    0.000001   0.000028   0.000002  -0.000181   0.000106   0.000001
    37  H   -0.000003   0.000001   0.000000   0.000000   0.000000   0.000000
    38  H    0.000002  -0.000010  -0.000005   0.000000   0.000000   0.000000
    39  H    0.000009   0.000005   0.000007   0.000000   0.000000   0.000000
    40  H    0.000000  -0.000004   0.000000   0.000000   0.000000   0.000000
    41  H    0.000048   0.000051  -0.000001   0.000000   0.000000   0.000000
    42  H    0.000015  -0.000080  -0.000002   0.000000   0.000000  -0.000001
    43  H    0.000000  -0.000001   0.000000   0.000000   0.000000   0.000000
              31         32         33         34         35         36
     1  C   -0.082649   0.120032  -0.012233   0.003411  -0.020453   0.032392
     2  C   -0.011177   0.010036  -0.031739   0.070366  -0.081047   0.121980
     3  C   -0.000113   0.001371   0.029932  -0.004083  -0.002598  -0.021795
     4  C    0.000177   0.001485  -0.003821   0.003379  -0.004226   0.039968
     5  C    0.005768   0.017529  -0.002566  -0.000220   0.011229  -0.001529
     6  C    0.024390  -0.021741   0.000598   0.000226  -0.003309  -0.001046
     7  C    0.001198  -0.171521  -0.002817   0.000073   0.012174   0.000940
     8  C    0.010780  -0.013839  -0.017828   0.001782   0.025602  -0.008538
     9  C    0.007535   0.000142   0.022136  -0.038935  -0.015470   0.103572
    10  C   -0.005255   0.002987   0.026275  -0.102879   0.039069  -0.142779
    11  O    0.002745   0.000313   0.000063   0.000064  -0.000090   0.000042
    12  C    0.422355   0.421246   0.000213   0.000036  -0.000402   0.000011
    13  C    0.000204   0.000014   0.380624   0.447337   0.402539  -0.087652
    14  O    0.000017  -0.000004  -0.011895  -0.005802   0.014208   0.268406
    15  C   -0.000041   0.000537  -0.003335   0.000779  -0.003458   0.001039
    16  C    0.000030   0.000085  -0.003003   0.000128  -0.000205   0.000222
    17  O    0.000001   0.000001   0.006241  -0.000047  -0.000140  -0.000244
    18  C   -0.000028  -0.000036   0.002608  -0.000103  -0.000480   0.001360
    19  O    0.000000   0.000000   0.000042   0.000000  -0.000002   0.000012
    20  H    0.000004   0.000008  -0.000048   0.000003  -0.000013   0.000005
    21  H   -0.000001   0.000001   0.001195  -0.000481   0.000256   0.003216
    22  H    0.000001   0.000003   0.000075  -0.000058   0.000707  -0.000016
    23  H   -0.000033  -0.000030   0.000002   0.000000   0.000003   0.000000
    24  H    0.000008  -0.000037   0.000001   0.000000   0.000003   0.000000
    25  H    0.000389   0.006625   0.000000   0.000000   0.000000   0.000001
    26  H   -0.000378  -0.000649  -0.000001   0.000000  -0.000001   0.000028
    27  H   -0.006365  -0.005618   0.000008  -0.000003   0.000003   0.000002
    28  H    0.000010  -0.000002  -0.000236   0.000389   0.000127  -0.000181
    29  H   -0.000004   0.000000   0.000279   0.001186   0.000105   0.000106
    30  H   -0.028091  -0.028310   0.000000   0.000000   0.000000   0.000001
    31  H    0.486842  -0.019058   0.000000   0.000000  -0.000002   0.000001
    32  H   -0.019058   0.497040   0.000000   0.000000   0.000000   0.000000
    33  H    0.000000   0.000000   0.456812  -0.026117  -0.022276   0.000512
    34  H    0.000000   0.000000  -0.026117   0.458492  -0.021418   0.001586
    35  H   -0.000002   0.000000  -0.022276  -0.021418   0.462374  -0.000395
    36  H    0.000001   0.000000   0.000512   0.001586  -0.000395   0.395478
    37  H    0.000000   0.000000   0.000004   0.000000   0.000000   0.000000
    38  H    0.000000   0.000000   0.000001   0.000000   0.000001   0.000000
    39  H    0.000000   0.000000  -0.000013   0.000001   0.000011   0.000000
    40  H    0.000000   0.000000  -0.000519  -0.000008  -0.000006  -0.000022
    41  H    0.000000   0.000000   0.000000   0.000000   0.000000   0.000002
    42  H    0.000000   0.000000  -0.000032  -0.000001   0.000001  -0.000056
    43  H    0.000000   0.000000   0.000000   0.000000   0.000000   0.000000
              37         38         39         40         41         42
     1  C   -0.000115   0.002732   0.001739   0.003227   0.002491   0.000809
     2  C   -0.001011  -0.000356   0.002451   0.023400  -0.003365   0.028887
     3  C   -0.006676   0.009553   0.003768   0.033024  -0.031828   0.079011
     4  C    0.112530  -0.095556  -0.014027  -0.124126   0.069629  -0.145643
     5  C    0.004700   0.031633  -0.019087  -0.020382  -0.020598   0.040204
     6  C    0.004873   0.005062  -0.007198  -0.001832   0.010013  -0.008314
     7  C    0.000420  -0.003880  -0.001058  -0.002036  -0.002498   0.000634
     8  C    0.000022   0.000065   0.000039   0.000228   0.000058   0.000798
     9  C   -0.000010  -0.000014   0.000185  -0.000058   0.000105  -0.000495
    10  C    0.000234  -0.000187  -0.000468  -0.004431  -0.000893   0.003053
    11  O    0.000000   0.000000   0.000000   0.000000   0.000000   0.000000
    12  C    0.000042  -0.000175   0.000001  -0.000056   0.000127  -0.000079
    13  C    0.000023  -0.000125  -0.000359   0.000990   0.000111  -0.000427
    14  O    0.000001  -0.000001  -0.000004  -0.000031  -0.000007   0.000056
    15  C   -0.203108   0.095425  -0.050146   0.251897  -0.102893   0.015777
    16  C    0.485847   0.322635   0.460800   0.009029   0.018685  -0.026716
    17  O   -0.003840   0.011224  -0.008880   0.226241   0.010712  -0.007898
    18  C   -0.023889  -0.007118   0.005720  -0.118515   0.431860   0.402378
    19  O    0.008188  -0.000776  -0.000346   0.001225  -0.042077  -0.038468
    20  H   -0.000003  -0.000008   0.000021   0.000109   0.000784  -0.003197
    21  H   -0.000044  -0.000014  -0.000023  -0.001557   0.000275  -0.002329
    22  H   -0.000260   0.000148   0.002524   0.000736  -0.000201   0.000090
    23  H    0.000190  -0.001910   0.000372   0.000017   0.000060  -0.000114
    24  H   -0.000378  -0.001848   0.000177   0.000047   0.001724   0.000202
    25  H   -0.000003   0.000002   0.000009   0.000000   0.000048   0.000015
    26  H    0.000001  -0.000010   0.000005  -0.000004   0.000051  -0.000080
    27  H    0.000000  -0.000005   0.000007   0.000000  -0.000001  -0.000002
    28  H    0.000000   0.000000   0.000000   0.000000   0.000000   0.000000
    29  H    0.000000   0.000000   0.000000   0.000000   0.000000   0.000000
    30  H    0.000000   0.000000   0.000000   0.000000   0.000000  -0.000001
    31  H    0.000000   0.000000   0.000000   0.000000   0.000000   0.000000
    32  H    0.000000   0.000000   0.000000   0.000000   0.000000   0.000000
    33  H    0.000004   0.000001  -0.000013  -0.000519   0.000000  -0.000032
    34  H    0.000000   0.000000   0.000001  -0.000008   0.000000  -0.000001
    35  H    0.000000   0.000001   0.000011  -0.000006   0.000000   0.000001
    36  H    0.000000   0.000000   0.000000  -0.000022   0.000002  -0.000056
    37  H    0.473378  -0.023674  -0.023008  -0.001472   0.000290  -0.000099
    38  H   -0.023674   0.479505  -0.023072  -0.000434   0.000788   0.000242
    39  H   -0.023008  -0.023072   0.465517   0.000696  -0.000150  -0.000139
    40  H   -0.001472  -0.000434   0.000696   0.440218  -0.000310   0.000294
    41  H    0.000290   0.000788  -0.000150  -0.000310   0.488117  -0.034365
    42  H   -0.000099   0.000242  -0.000139   0.000294  -0.034365   0.488066
    43  H    0.000128  -0.000055  -0.000022  -0.001312  -0.000633  -0.005899
              43
     1  C   -0.000248
     2  C    0.000027
     3  C   -0.003167
     4  C   -0.022961
     5  C   -0.003447
     6  C    0.000812
     7  C    0.000023
     8  C   -0.000026
     9  C   -0.000001
    10  C   -0.000243
    11  O    0.000000
    12  C    0.000003
    13  C    0.000048
    14  O   -0.000001
    15  C    0.027602
    16  C    0.000207
    17  O   -0.000107
    18  C    0.022021
    19  O    0.251906
    20  H    0.000012
    21  H    0.000157
    22  H    0.000009
    23  H   -0.000001
    24  H    0.000006
    25  H    0.000000
    26  H   -0.000001
    27  H    0.000000
    28  H    0.000000
    29  H    0.000000
    30  H    0.000000
    31  H    0.000000
    32  H    0.000000
    33  H    0.000000
    34  H    0.000000
    35  H    0.000000
    36  H    0.000000
    37  H    0.000128
    38  H   -0.000055
    39  H   -0.000022
    40  H   -0.001312
    41  H   -0.000633
    42  H   -0.005899
    43  H    0.410833
 Mulliken charges:
               1
     1  C    0.187126
     2  C   -0.400345
     3  C   -0.377020
     4  C    0.704689
     5  C   -1.219416
     6  C   -0.563899
     7  C    0.548476
     8  C   -0.090804
     9  C   -0.709879
    10  C    0.622942
    11  O   -0.417651
    12  C   -0.955206
    13  C   -0.667411
    14  O   -0.267210
    15  C   -0.082184
    16  C   -0.657350
    17  O   -0.282763
    18  C   -0.338517
    19  O   -0.407670
    20  H    0.248097
    21  H    0.203908
    22  H    0.227289
    23  H    0.226547
    24  H    0.214473
    25  H    0.195009
    26  H    0.216632
    27  H    0.220327
    28  H    0.266003
    29  H    0.238250
    30  H    0.194045
    31  H    0.190741
    32  H    0.181390
    33  H    0.210855
    34  H    0.210916
    35  H    0.207580
    36  H    0.293370
    37  H    0.196717
    38  H    0.200204
    39  H    0.203953
    40  H    0.285732
    41  H    0.203888
    42  H    0.213840
    43  H    0.324328
 Sum of Mulliken charges =   0.00000
 Mulliken charges with hydrogens summed into heavy atoms:
               1
     1  C    0.187126
     2  C   -0.400345
     3  C    0.074985
     4  C    0.931978
     5  C   -0.778396
     6  C   -0.152258
     7  C    0.768803
     8  C   -0.090804
     9  C   -0.205627
    10  C    0.622942
    11  O   -0.417651
    12  C   -0.389030
    13  C   -0.038061
    14  O    0.026160
    15  C   -0.082184
    16  C   -0.056476
    17  O    0.002969
    18  C    0.079210
    19  O   -0.083342
 Electronic spatial extent (au):  <R**2>=           5657.4609
 Charge=              0.0000 electrons
 Dipole moment (field-independent basis, Debye):
    X=             -7.7861    Y=              0.1326    Z=             -3.8131  Tot=              8.6707
 Quadrupole moment (field-independent basis, Debye-Ang):
   XX=           -139.2695   YY=           -110.4448   ZZ=           -115.3381
   XY=             -4.2600   XZ=              8.2687   YZ=             -1.6785
 Traceless Quadrupole moment (field-independent basis, Debye-Ang):
   XX=            -17.5853   YY=             11.2393   ZZ=              6.3460
   XY=             -4.2600   XZ=              8.2687   YZ=             -1.6785
 Octapole moment (field-independent basis, Debye-Ang**2):
  XXX=           -162.2764  YYY=            -13.1609  ZZZ=            -13.4866  XYY=            -21.0958
  XXY=            -36.2212  XXZ=            -85.3806  XZZ=            -46.8158  YZZ=             -2.8485
  YYZ=              2.8423  XYZ=            -30.3418
 Hexadecapole moment (field-independent basis, Debye-Ang**3):
 XXXX=          -5203.0899 YYYY=          -1974.6383 ZZZZ=           -620.8066 XXXY=            -29.9935
 XXXZ=             83.8605 YYYX=             44.2607 YYYZ=              2.8598 ZZZX=             78.3145
 ZZZY=             11.5666 XXYY=          -1111.9285 XXZZ=           -834.2903 YYZZ=           -458.7331
 XXYZ=             -8.8225 YYXZ=             61.0207 ZZXY=             21.5989
 N-N= 1.596066022853D+03 E-N=-5.261483186217D+03  KE= 8.827900721087D+02
 1\1\GINC-SNODE07\SP\RmPW1PW91\6-311+G(d,p)\C15H24O4\ROOT\25-Jan-2024\0
 \\# nmr=giao mpw1pw91/6-311+g(d,p) scrf(smd,solvent=methanol,read) gue
 ss=read geom=check\\NMR calculation\\0,1\C,0,1.8087854698,0.5501252245
 ,0.017731449\C,0,0.9715140613,-0.4548977657,-0.3427859865\C,0,-0.47899
 42881,-0.344719073,-0.7263050406\C,0,-1.2712343257,0.4542346339,0.3429
 926924\C,0,-1.0882717945,1.9889282709,0.1942311144\C,0,0.1938099017,2.
 4703436315,-0.5057726646\C,0,1.5544624455,2.0440278858,0.0793750118\C,
 0,3.0916274498,-0.0433385153,0.4464643377\C,0,3.0949550765,-1.51481042
 83,0.0710096474\C,0,1.6189970779,-1.8393398391,-0.2016495724\O,0,4.010
 2946064,0.5320599629,1.0310951294\C,0,2.6727878285,2.8251362292,-0.645
 2580512\C,0,0.9871251778,-2.6496168291,0.938227221\O,0,1.5293781209,-2
 .5730677254,-1.4366949458\C,0,-2.7611192249,0.0241751276,0.4235259423\
 C,0,-3.501432041,0.7796016755,1.538375986\O,0,-2.7477379201,-1.3805399
 958,0.7643771668\C,0,-3.5034871482,0.1609690172,-0.9157024985\O,0,-4.7
 857398556,-0.4650896848,-0.7518168701\H,0,-0.5767460279,0.1213674304,-
 1.7138375477\H,0,-0.9057282779,-1.3460357556,-0.8182840467\H,0,-0.8575
 160533,0.1582709988,1.3155432726\H,0,-1.1494766704,2.450494961,1.18757
 07903\H,0,-1.9252797682,2.4041645682,-0.3809733442\H,0,0.1672262412,3.
 5678693442,-0.4995451\H,0,0.1681827829,2.1846075326,-1.5654475045\H,0,
 1.588158521,2.3376727627,1.1408976307\H,0,3.676276639,-1.6346266263,-0
 .8518415704\H,0,3.5598735791,-2.1299840491,0.8469450436\H,0,2.69096343
 85,2.577341193,-1.7143109535\H,0,3.6579362153,2.6050757984,-0.22739950
 7\H,0,2.4985600443,3.9038529988,-0.5545610514\H,0,-0.0902362884,-2.783
 2474182,0.7872741772\H,0,1.4544380175,-3.6398590829,0.9835907844\H,0,1
 .135301781,-2.1519302875,1.9028064127\H,0,0.6267136122,-2.9285199533,-
 1.5101976865\H,0,-4.520262222,0.3915662861,1.6427293117\H,0,-3.5705188
 139,1.8532109176,1.3351414238\H,0,-2.9849797878,0.6394377892,2.4947958
 652\H,0,-3.6335086581,-1.7091550442,0.5202050128\H,0,-3.6261704565,1.2
 153288726,-1.1947428278\H,0,-2.9439693106,-0.3445047984,-1.7109516776\
 H,0,-5.1221591546,-0.6868802406,-1.6349269764\\Version=ES64L-G09RevD.0
 1\State=1-A\HF=-887.0139851\RMSD=2.053e-09\Dipole=-3.0634197,0.0375,-1
 .5003756\Quadrupole=-13.0325002,8.3221937,4.7103065,-3.3328844,6.14111
 76,-1.1935888\PG=C01 [X(C15H24O4)]\\@


 MUD THROWN IS GROUND LOST -- FROM A TEA BAG
 Job cpu time:       0 days  1 hours 24 minutes 51.0 seconds.
 File lengths (MBytes):  RWF=    322 Int=      0 D2E=      0 Chk=    483 Scr=      1
 Normal termination of Gaussian 09 at Thu Jan 25 21:23:11 2024.
