# Supplementary material for: New patchoulol- and guaiane-type sesquiterpenoids from Sanguisorba officinalis with anti-melanogenic activity
Source: Nat Prod Bioprospect. 2026 May 12;16(1):63. doi: 10.1007/s13659-026-00616-0 (PMC13161421; doi:10.1007/s13659-026-00616-0)
Supplement: Supplementary file 2 — Additional file 2. It includes the calculated NMR data of compound 11. [file 13659_2026_616_MOESM2_ESM.zip › New folder/11S-nmr-61.log]

 Entering Gaussian System, Link 0=/gpfs/home/zhengshan/software/Gaussian/g09/g09
 Input=DY-202A-7R_61-2.gjf
 Output=DY-202A-7R_61-2.log
 Initial command:
 /gpfs/home/zhengshan/software/Gaussian/g09/l1.exe "/gpfs/home/zhengshan/software/Gaussian/g09/scratch/zhengshan/%J/Gau-2241.inp" -scrdir="/gpfs/home/zhengshan/software/Gaussian/g09/scratch/zhengshan/%J/"
 Entering Link 1 = /gpfs/home/zhengshan/software/Gaussian/g09/l1.exe PID=      2242.
  
 Copyright (c) 1988,1990,1992,1993,1995,1998,2003,2009,2013,
            Gaussian, Inc.  All Rights Reserved.
  
 This is part of the Gaussian(R) 09 program.  It is based on
 the Gaussian(R) 03 system (copyright 2003, Gaussian, Inc.),
 the Gaussian(R) 98 system (copyright 1998, Gaussian, Inc.),
 the Gaussian(R) 94 system (copyright 1995, Gaussian, Inc.),
 the Gaussian 92(TM) system (copyright 1992, Gaussian, Inc.),
 the Gaussian 90(TM) system (copyright 1990, Gaussian, Inc.),
 the Gaussian 88(TM) system (copyright 1988, Gaussian, Inc.),
 the Gaussian 86(TM) system (copyright 1986, Carnegie Mellon
 University), and the Gaussian 82(TM) system (copyright 1983,
 Carnegie Mellon University). Gaussian is a federally registered
 trademark of Gaussian, Inc.
  
 This software contains proprietary and confidential information,
 including trade secrets, belonging to Gaussian, Inc.
  
 This software is provided under written license and may be
 used, copied, transmitted, or stored only in accord with that
 written license.
  
 The following legend is applicable only to US Government
 contracts under FAR:
  
                    RESTRICTED RIGHTS LEGEND
  
 Use, reproduction and disclosure by the US Government is
 subject to restrictions as set forth in subparagraphs (a)
 and (c) of the Commercial Computer Software - Restricted
 Rights clause in FAR 52.227-19.
  
 Gaussian, Inc.
 340 Quinnipiac St., Bldg. 40, Wallingford CT 06492
  
  
 ---------------------------------------------------------------
 Warning -- This program may not be used in any manner that
 competes with the business of Gaussian, Inc. or will provide
 assistance to any competitor of Gaussian, Inc.  The licensee
 of this program is prohibited from giving any competitor of
 Gaussian, Inc. access to this program.  By using this program,
 the user acknowledges that Gaussian, Inc. is engaged in the
 business of creating and licensing software in the field of
 computational chemistry and represents and warrants to the
 licensee that it is not a competitor of Gaussian, Inc. and that
 it will not use this program in any manner prohibited above.
 ---------------------------------------------------------------
  

 Cite this work as:
 Gaussian 09, Revision D.01,
 M. J. Frisch, G. W. Trucks, H. B. Schlegel, G. E. Scuseria, 
 M. A. Robb, J. R. Cheeseman, G. Scalmani, V. Barone, B. Mennucci, 
 G. A. Petersson, H. Nakatsuji, M. Caricato, X. Li, H. P. Hratchian, 
 A. F. Izmaylov, J. Bloino, G. Zheng, J. L. Sonnenberg, M. Hada, 
 M. Ehara, K. Toyota, R. Fukuda, J. Hasegawa, M. Ishida, T. Nakajima, 
 Y. Honda, O. Kitao, H. Nakai, T. Vreven, J. A. Montgomery, Jr., 
 J. E. Peralta, F. Ogliaro, M. Bearpark, J. J. Heyd, E. Brothers, 
 K. N. Kudin, V. N. Staroverov, T. Keith, R. Kobayashi, J. Normand, 
 K. Raghavachari, A. Rendell, J. C. Burant, S. S. Iyengar, J. Tomasi, 
 M. Cossi, N. Rega, J. M. Millam, M. Klene, J. E. Knox, J. B. Cross, 
 V. Bakken, C. Adamo, J. Jaramillo, R. Gomperts, R. E. Stratmann, 
 O. Yazyev, A. J. Austin, R. Cammi, C. Pomelli, J. W. Ochterski, 
 R. L. Martin, K. Morokuma, V. G. Zakrzewski, G. A. Voth, 
 P. Salvador, J. J. Dannenberg, S. Dapprich, A. D. Daniels, 
 O. Farkas, J. B. Foresman, J. V. Ortiz, J. Cioslowski, 
 and D. J. Fox, Gaussian, Inc., Wallingford CT, 2013.
 
 ******************************************
 Gaussian 09:  ES64L-G09RevD.01 24-Apr-2013
                25-Jan-2024 
 ******************************************
 %chk=DY-202A-7R_61.chk
 %mem=16GB
 %nprocshared=4
 Will use up to    4 processors via shared memory.
 ----------------------------------------------------------------------
 # nmr=giao mpw1pw91/6-311+g(d,p) scrf(smd,solvent=methanol,read) guess
 =read geom=check
 ----------------------------------------------------------------------
 1/29=2,38=1,40=2/1;
 2/12=2,40=1/2;
 3/5=4,6=6,7=111,11=2,14=-4,16=1,25=1,30=1,70=32203,72=3,74=-7,116=-2/1,2,8,3;
 4/5=1/1;
 5/5=2,38=6,53=3/2;
 8/6=1,10=90,11=11/1;
 10/13=100,45=16/2;
 6/7=2,8=2,9=2,10=2,28=1/1;
 99/9=1/99;
 ---------------
 NMR calculation
 ---------------
 Structure from the checkpoint file:  "DY-202A-7R_61.chk"
 Charge =  0 Multiplicity = 1
 Redundant internal coordinates found in file.
 C,0,-1.8566140997,0.6930806808,-0.0656302676
 C,0,-1.1412334728,-0.4226323608,0.2078981639
 C,0,0.2903662971,-0.4920959877,0.6586465147
 C,0,1.3225956475,0.1839228757,-0.2899692554
 C,0,1.2091469148,1.7256060658,-0.2356478148
 C,0,-0.0802472115,2.3463095487,-0.8065558688
 C,0,-1.4058203632,2.1306234964,-0.0473804146
 C,0,-3.2392401962,0.3172631262,-0.3986278337
 C,0,-3.3964451923,-1.181569058,-0.2089698691
 C,0,-1.9673549448,-1.7031527683,0.0233348925
 O,0,-4.1338855158,1.0838939655,-0.7579473251
 C,0,-1.380472732,2.6973211748,1.3865189329
 C,0,-1.4489187084,-2.5467678051,-1.1472623023
 O,0,-1.9702890129,-2.4889608492,1.2307995002
 C,0,2.7598889104,-0.3418773131,0.0284369483
 C,0,2.8998930053,-1.8453749666,-0.2808256875
 O,0,3.0006902701,-0.1140100123,1.4326029973
 C,0,3.8538428852,0.4144781127,-0.7500316997
 O,0,5.1230494936,-0.1057194755,-0.321243215
 H,0,0.3691380165,-0.0127472202,1.643016534
 H,0,0.5532028561,-1.539879173,0.8168608492
 H,0,1.1065355043,-0.1369659726,-1.3185588984
 H,0,2.0211066701,2.1644210685,-0.8231524519
 H,0,1.3687980288,2.0609717135,0.7975616959
 H,0,-0.2120306493,1.9960190561,-1.8399189093
 H,0,0.0835673956,3.43081047,-0.8711583782
 H,0,-2.1717841632,2.6953412108,-0.5958907826
 H,0,-4.0080701988,-1.36165031,0.6832412538
 H,0,-3.9083289122,-1.6390941812,-1.0615404703
 H,0,-0.6733698462,2.1617306116,2.0290020467
 H,0,-2.3713009771,2.624861225,1.8500856927
 H,0,-1.0912740647,3.7557516846,1.3756058103
 H,0,-0.4068438028,-2.8473831773,-0.9859064662
 H,0,-2.0560750967,-3.4539765882,-1.2447548336
 H,0,-1.5013096818,-1.9887614144,-2.0884189486
 H,0,-1.1229711324,-2.9634042065,1.2828093903
 H,0,3.9308007189,-2.1686590731,-0.10649403
 H,0,2.652711993,-2.0572168804,-1.3279047339
 H,0,2.2559045692,-2.4551648646,0.3578618448
 H,0,3.9651817653,-0.2093645202,1.5437634504
 H,0,3.7228822971,0.278619051,-1.8331926274
 H,0,3.8183772683,1.4825209172,-0.5249551787
 H,0,5.7763994678,0.6061821236,-0.4109082549
 Recover connectivity data from disk.
                          Input orientation:                          
 ---------------------------------------------------------------------
 Center     Atomic      Atomic             Coordinates (Angstroms)
 Number     Number       Type             X           Y           Z
 ---------------------------------------------------------------------
      1          6           0       -1.856614    0.693081   -0.065630
      2          6           0       -1.141233   -0.422632    0.207898
      3          6           0        0.290366   -0.492096    0.658647
      4          6           0        1.322596    0.183923   -0.289969
      5          6           0        1.209147    1.725606   -0.235648
      6          6           0       -0.080247    2.346310   -0.806556
      7          6           0       -1.405820    2.130623   -0.047380
      8          6           0       -3.239240    0.317263   -0.398628
      9          6           0       -3.396445   -1.181569   -0.208970
     10          6           0       -1.967355   -1.703153    0.023335
     11          8           0       -4.133886    1.083894   -0.757947
     12          6           0       -1.380473    2.697321    1.386519
     13          6           0       -1.448919   -2.546768   -1.147262
     14          8           0       -1.970289   -2.488961    1.230800
     15          6           0        2.759889   -0.341877    0.028437
     16          6           0        2.899893   -1.845375   -0.280826
     17          8           0        3.000690   -0.114010    1.432603
     18          6           0        3.853843    0.414478   -0.750032
     19          8           0        5.123049   -0.105719   -0.321243
     20          1           0        0.369138   -0.012747    1.643017
     21          1           0        0.553203   -1.539879    0.816861
     22          1           0        1.106536   -0.136966   -1.318559
     23          1           0        2.021107    2.164421   -0.823152
     24          1           0        1.368798    2.060972    0.797562
     25          1           0       -0.212031    1.996019   -1.839919
     26          1           0        0.083567    3.430810   -0.871158
     27          1           0       -2.171784    2.695341   -0.595891
     28          1           0       -4.008070   -1.361650    0.683241
     29          1           0       -3.908329   -1.639094   -1.061540
     30          1           0       -0.673370    2.161731    2.029002
     31          1           0       -2.371301    2.624861    1.850086
     32          1           0       -1.091274    3.755752    1.375606
     33          1           0       -0.406844   -2.847383   -0.985906
     34          1           0       -2.056075   -3.453977   -1.244755
     35          1           0       -1.501310   -1.988761   -2.088419
     36          1           0       -1.122971   -2.963404    1.282809
     37          1           0        3.930801   -2.168659   -0.106494
     38          1           0        2.652712   -2.057217   -1.327905
     39          1           0        2.255905   -2.455165    0.357862
     40          1           0        3.965182   -0.209365    1.543763
     41          1           0        3.722882    0.278619   -1.833193
     42          1           0        3.818377    1.482521   -0.524955
     43          1           0        5.776399    0.606182   -0.410908
 ---------------------------------------------------------------------
                    Distance matrix (angstroms):
                    1          2          3          4          5
     1  C    0.000000
     2  C    1.353293   0.000000
     3  C    2.557097   1.502490   0.000000
     4  C    3.227529   2.585776   1.556397   0.000000
     5  C    3.239430   3.214957   2.561664   1.546806   0.000000
     6  C    2.537246   3.133983   3.215699   2.628830   1.540697
     7  C    1.506678   2.579591   3.202215   3.360468   2.652836
     8  C    1.470980   2.305852   3.772402   4.565077   4.668848
     9  C    2.430214   2.415728   3.849768   4.913296   5.446454
    10  C    2.400440   1.535016   2.639618   3.805652   4.681199
    11  O    2.412054   3.486896   4.905557   5.549967   5.406717
    12  C    2.520402   3.343724   3.673402   4.053932   3.206522
    13  C    3.439878   2.538323   3.241619   3.984083   5.113661
    14  O    3.437883   2.450178   3.070080   4.505567   5.479220
    15  C    4.732028   3.906083   2.553091   1.563221   2.597889
    16  C    5.395779   4.312047   3.086033   2.570214   3.951274
    17  O    5.146796   4.330206   2.843908   2.423225   3.062168
    18  C    5.758068   5.154529   3.937590   2.583026   2.996342
    19  O    7.029874   6.294574   4.946140   3.811603   4.322003
    20  H    2.893379   2.123392   1.097709   2.164300   2.693857
    21  H    3.401782   2.119007   1.091771   2.188271   3.493055
    22  H    3.322509   2.732058   2.168315   1.098931   2.156942
    23  H    4.216088   4.213823   3.499753   2.166697   1.094074
    24  H    3.608256   3.579979   2.774972   2.169832   1.097944
    25  H    2.747800   3.302552   3.561734   2.835686   2.160221
    26  H    3.450847   4.184916   4.215716   3.523528   2.139749
    27  H    2.095127   3.380809   4.218507   4.314105   3.535655
    28  H    3.067815   3.053925   4.385577   5.634885   6.131465
    29  H    3.261964   3.278425   4.680138   5.592967   6.179957
    30  H    2.818596   3.195974   3.138384   3.643244   2.977031
    31  H    2.768871   3.673835   4.268422   4.917610   4.240112
    32  H    3.470282   4.338771   4.524066   4.621566   3.465482
    33  H    3.934924   2.800699   2.956017   3.558666   4.907804
    34  H    4.316040   3.483703   4.231012   5.055823   6.205485
    35  H    3.377898   2.802764   3.605063   3.991168   4.957405
    36  H    3.965653   2.758857   2.914527   4.284868   5.452642
    37  H    6.456423   5.373359   4.080327   3.517249   4.752829
    38  H    5.430607   4.407332   3.460732   2.805214   4.193645
    39  H    5.196499   3.961594   2.794182   2.873245   4.350494
    40  H    6.107198   5.282565   3.790467   3.240449   3.808693
    41  H    5.867439   5.321412   4.311082   2.855150   3.311312
    42  H    5.748019   5.363247   4.212705   2.823208   2.636451
    43  H    7.641313   7.021042   5.696202   4.475410   4.705701
                    6          7          8          9         10
     6  C    0.000000
     7  C    1.542729   0.000000
     8  C    3.776595   2.602514   0.000000
     9  C    4.878545   3.867728   1.518941   0.000000
    10  C    4.544011   3.875327   2.424423   1.538933   0.000000
    11  O    4.245944   3.007139   1.231756   2.444896   3.615506
    12  C    2.573591   1.542030   3.508054   4.653549   4.644015
    13  C    5.092303   4.805163   3.459534   2.556760   1.533219
    14  O    5.576999   4.826275   3.484274   2.411666   1.440650
    15  C    3.998742   4.844806   6.050322   6.217869   4.919343
    16  C    5.169898   5.865341   6.509980   6.331641   4.878816
    17  O    4.534223   5.161983   6.517372   6.690126   5.403044
    18  C    4.383176   5.577000   7.102448   7.443574   6.242500
    19  O    5.772545   6.906690   8.373338   8.587890   7.276288
    20  H    3.430379   3.256065   4.159040   4.356101   3.307573
    21  H    4.259014   4.249385   4.394202   4.096393   2.647556
    22  H    2.799510   3.615216   4.465239   4.753864   3.701678
    23  H    2.109276   3.513800   5.591374   6.397088   5.619830
    24  H    2.180446   2.901256   5.070050   5.851044   5.089005
    25  H    1.099049   2.157880   3.749605   4.785139   4.498528
    26  H    1.098704   2.141815   4.578047   5.815757   5.600355
    27  H    2.130899   1.098394   2.614121   4.084108   4.446570
    28  H    5.603236   4.416049   2.140161   1.096611   2.171778
    29  H    5.531968   4.637008   2.171282   1.094637   2.224508
    30  H    2.902801   2.202003   3.984864   4.858118   4.542513
    31  H    3.519128   2.185589   3.336921   4.447420   4.715071
    32  H    2.787567   2.182858   4.425479   5.674666   5.691730
    33  H    5.207041   5.163268   4.287464   3.509456   2.182436
    34  H    6.143227   5.748417   4.042037   2.834304   2.163633
    35  H    4.738716   4.598292   3.345676   2.788445   2.181347
    36  H    5.800498   5.272431   4.250718   3.251004   1.971673
    37  H    6.079764   6.853236   7.594382   7.394145   5.917921
    38  H    5.208831   5.970715   6.420032   6.213781   4.826617
    39  H    5.465129   5.882338   6.201230   5.821718   4.302714
    40  H    5.331132   6.070828   7.480235   7.629601   6.303816
    41  H    4.448946   5.737825   7.108489   7.446816   6.304991
    42  H    4.003087   5.285864   7.154282   7.697460   6.627506
    43  H    6.122491   7.351215   9.020276   9.347615   8.092424
                   11         12         13         14         15
    11  O    0.000000
    12  C    3.844888   0.000000
    13  C    4.532363   5.824534   0.000000
    14  O    4.626182   5.222035   2.435230   0.000000
    15  C    7.083456   5.312599   4.894678   5.332000   0.000000
    16  C    7.634285   6.460469   4.489413   5.139833   1.541347
    17  O    7.558813   5.205794   5.689731   5.512871   1.442772
    18  C    8.015734   6.097072   6.086547   6.802511   1.541046
    19  O    9.343272   7.284867   7.059164   7.642259   2.400536
    20  H    5.219624   3.235954   4.184764   3.431396   2.903598
    21  H    5.597589   4.692279   2.979949   2.727657   2.631783
    22  H    5.409880   4.640672   3.516651   4.636589   2.142420
    23  H    6.249458   4.091133   5.860156   6.465595   2.748188
    24  H    5.801191   2.882759   5.740482   5.660308   2.881036
    25  H    4.169362   3.502425   4.758842   5.712778   4.217679
    26  H    4.827809   2.789001   6.177070   6.609103   4.712233
    27  H    2.544183   2.134508   5.320362   5.500399   5.825451
    28  H    2.841398   4.886115   3.362217   2.392321   6.875607
    29  H    2.749129   5.584581   2.622960   3.119791   6.880113
    30  H    4.572088   1.095279   5.732372   4.893675   4.696550
    31  H    3.504728   1.096305   6.048192   5.166769   6.200730
    32  H    4.576938   1.097283   6.798127   6.307937   5.782463
    33  H    5.421969   6.109018   1.096506   2.736168   4.163490
    34  H    5.014633   6.724471   1.095980   2.658380   5.873644
    35  H    4.259322   5.835166   1.095396   3.389300   5.034990
    36  H    5.441591   5.667528   2.486981   0.972496   4.849995
    37  H    8.720244   7.356390   5.492499   6.059192   2.174022
    38  H    7.499956   6.800023   4.134691   5.301463   2.189415
    39  H    7.389140   6.389796   3.999938   4.315539   2.197386
    40  H    8.518526   6.086836   6.482095   6.365871   1.940749
    41  H    7.970785   6.500838   5.933029   7.032762   2.185872
    42  H    7.965656   5.670760   6.660844   7.236297   2.180612
    43  H    9.927859   7.669708   7.917609   8.502135   3.192362
                   16         17         18         19         20
    16  C    0.000000
    17  O    2.437955   0.000000
    18  C    2.497421   2.402304   0.000000
    19  O    2.823200   2.753262   1.437133   0.000000
    20  H    3.669389   2.641892   4.248808   5.144573   0.000000
    21  H    2.608677   2.898696   4.143536   4.922966   1.746008
    22  H    2.685458   3.340246   2.859198   4.138599   3.054524
    23  H    4.140634   3.352501   2.535068   3.876532   3.681175
    24  H    4.332057   2.792292   3.358785   4.476682   2.452432
    25  H    5.183739   5.048089   4.496716   5.931843   4.062479
    26  H    6.009852   5.136407   4.829897   6.181087   4.273256
    27  H    6.814637   6.225892   6.444709   7.818949   4.336212
    28  H    6.991664   7.158273   8.186488   9.271661   4.679814
    29  H    6.855943   7.502078   8.035267   9.190488   5.315671
    30  H    5.844690   4.362729   5.592099   6.653079   2.442163
    31  H    7.232516   6.044336   7.099213   8.266561   3.809181
    32  H    7.074306   5.632271   6.335347   7.510531   4.050419
    33  H    3.526424   4.993176   5.371110   6.207916   3.943164
    34  H    5.298904   6.625292   7.080736   7.975182   5.105188
    35  H    4.760099   6.015006   6.020340   7.109915   4.618097
    36  H    4.458518   5.014586   6.349111   7.053518   3.326036
    37  H    1.094383   2.730478   2.663205   2.392341   4.515992
    38  H    1.096517   3.393751   2.808190   3.305189   4.268599
    39  H    1.092926   2.681563   3.466365   3.768501   3.343189
    40  H    2.672171   0.975548   2.379721   2.197646   3.602782
    41  H    2.756539   3.367661   1.099475   2.096229   4.839062
    42  H    3.460940   2.655100   1.092077   2.065472   4.339721
    43  H    3.781712   3.409072   1.961627   0.970417   5.817229
                   21         22         23         24         25
    21  H    0.000000
    22  H    2.614261   0.000000
    23  H    4.308854   2.525520   0.000000
    24  H    3.692113   3.062299   1.750121   0.000000
    25  H    4.488501   2.561261   2.459487   3.075637   0.000000
    26  H    5.270457   3.738403   2.315190   2.512549   1.756275
    27  H    5.230537   4.392220   4.232477   3.857442   2.424313
    28  H    4.566709   5.627277   7.145164   6.374804   5.661289
    29  H    4.841849   5.241308   7.048529   6.707818   5.242379
    30  H    4.083587   4.433761   3.923646   2.386849   3.899852
    31  H    5.192816   5.455579   5.162504   3.926082   4.321345
    32  H    5.573168   5.219400   4.129623   3.042757   3.769526
    33  H    2.425124   3.122072   5.571321   5.515941   4.921975
    34  H    3.836973   4.583679   6.954678   6.805547   5.784218
    35  H    3.586526   3.289785   5.590818   5.741667   4.195530
    36  H    2.247908   4.441460   6.372981   5.629275   5.931031
    37  H    3.557543   3.684203   4.789166   5.027022   6.124733
    38  H    3.045586   2.465383   4.298363   4.808900   4.989753
    39  H    1.986862   3.083096   4.773940   4.623395   5.543824
    40  H    3.733665   4.045984   3.875123   3.528803   5.810519
    41  H    4.514043   2.698672   2.733582   3.954663   4.293373
    42  H    4.647229   3.256782   1.945274   2.843254   4.270480
    43  H    5.778822   4.814948   4.086597   4.796224   6.311499
                   26         27         28         29         30
    26  H    0.000000
    27  H    2.388158   0.000000
    28  H    6.490403   4.633282   0.000000
    29  H    6.455650   4.692520   1.769516   0.000000
    30  H    3.254911   3.069210   5.034433   5.870493   0.000000
    31  H    3.752479   2.455112   4.464618   5.387146   1.769031
    32  H    2.556128   2.485713   5.930841   6.555901   1.772702
    33  H    6.298364   5.830002   4.238194   3.704873   5.852515
    34  H    7.219275   6.184539   3.450403   2.599656   6.645715
    35  H    5.776272   4.961652   3.789356   2.640168   5.904678
    36  H    6.854290   6.054001   3.353937   3.874015   5.198649
    37  H    6.836664   7.819178   8.018767   7.914828   6.671657
    38  H    6.076806   6.811638   6.992463   6.579744   6.334916
    39  H    6.393297   6.858701   6.367026   6.377966   5.717437
    40  H    5.843770   7.118833   8.101914   8.415694   5.231989
    41  H    4.909830   6.489881   8.294007   7.906229   6.147332
    42  H    4.226641   6.112119   8.414412   8.350712   5.211508
    43  H    6.371710   8.220245  10.040188   9.962859   7.069117
                   31         32         33         34         35
    31  H    0.000000
    32  H    1.772714   0.000000
    33  H    6.468957   7.046033   0.000000
    34  H    6.828592   7.731579   1.776210   0.000000
    35  H    6.128150   6.720642   1.774999   1.779435   0.000000
    36  H    5.754028   6.719871   2.381884   2.738599   3.529625
    37  H    8.156134   7.906738   4.477632   6.228191   5.785172
    38  H    7.567178   7.424083   3.178397   4.912283   4.223620
    39  H    7.031673   7.128456   3.008285   4.707353   4.507603
    40  H    6.948214   6.427921   5.698507   7.386398   6.800113
    41  H    7.497364   6.750033   5.248278   6.904700   5.700731
    42  H    6.727398   5.734491   6.067375   7.706900   6.541658
    43  H    8.693226   7.763785   7.105648   8.861594   7.906505
                   36         37         38         39         40
    36  H    0.000000
    37  H    5.301169   0.000000
    38  H    4.678973   1.771376   0.000000
    39  H    3.539864   1.761530   1.776971   0.000000
    40  H    5.791557   2.561907   3.658362   3.061309   0.000000
    41  H    6.610785   3.002314   2.618532   3.798199   3.420624
    42  H    6.888482   3.676801   3.812250   4.327361   2.676495
    43  H    7.950594   3.346438   4.206186   4.728291   2.786820
                   41         42         43
    41  H    0.000000
    42  H    1.780445   0.000000
    43  H    2.519350   2.148215   0.000000
 Stoichiometry    C15H24O4
 Framework group  C1[X(C15H24O4)]
 Deg. of freedom   123
 Full point group                 C1      NOp   1
 Largest Abelian subgroup         C1      NOp   1
 Largest concise Abelian subgroup C1      NOp   1
                         Standard orientation:                         
 ---------------------------------------------------------------------
 Center     Atomic      Atomic             Coordinates (Angstroms)
 Number     Number       Type             X           Y           Z
 ---------------------------------------------------------------------
      1          6           0       -1.903331    0.696723   -0.060542
      2          6           0       -1.186648   -0.413494    0.231325
      3          6           0        0.246828   -0.474208    0.677350
      4          6           0        1.274994    0.183590   -0.288334
      5          6           0        1.161538    1.726023   -0.263082
      6          6           0       -0.130317    2.335583   -0.840396
      7          6           0       -1.452684    2.134384   -0.071711
      8          6           0       -3.287275    0.314495   -0.380514
      9          6           0       -3.443461   -1.180440   -0.161527
     10          6           0       -2.013336   -1.697375    0.074769
     11          8           0       -4.183526    1.074038   -0.750721
     12          6           0       -1.421450    2.728447    1.350952
     13          6           0       -1.499652   -2.563222   -1.081605
     14          8           0       -2.011121   -2.459909    1.297066
     15          6           0        2.713681   -0.335910    0.034092
     16          6           0        2.852624   -1.845046   -0.246894
     17          8           0        2.960295   -0.081170    1.432620
     18          6           0        3.804268    0.405473   -0.763274
     19          8           0        5.075328   -0.106324   -0.329893
     20          1           0        0.329626    0.023915    1.652021
     21          1           0        0.510480   -1.518749    0.854510
     22          1           0        1.054700   -0.156959   -1.309679
     23          1           0        1.970977    2.153562   -0.862263
     24          1           0        1.325441    2.081131    0.762840
     25          1           0       -0.266351    1.965553   -1.866302
     26          1           0        0.033062    3.418659   -0.926443
     27          1           0       -2.221012    2.688435   -0.627741
     28          1           0       -4.051337   -1.343441    0.736511
     29          1           0       -3.958822   -1.654250   -1.003036
     30          1           0       -0.711595    2.205313    2.000624
     31          1           0       -2.410327    2.664809    1.819947
     32          1           0       -1.132460    3.786495    1.318561
     33          1           0       -0.456869   -2.860616   -0.918864
     34          1           0       -2.107072   -3.472175   -1.159170
     35          1           0       -1.556048   -2.023350   -2.033051
     36          1           0       -1.163522   -2.933208    1.354622
     37          1           0        3.884298   -2.164857   -0.070700
     38          1           0        2.601116   -2.076925   -1.288684
     39          1           0        2.211394   -2.442536    0.406035
     40          1           0        3.925255   -0.174308    1.541566
     41          1           0        3.668817    0.248881   -1.843079
     42          1           0        3.769578    1.477629   -0.558552
     43          1           0        5.728191    0.603777   -0.435901
 ---------------------------------------------------------------------
 Rotational constants (GHZ):      0.6054362      0.2423503      0.1960141
 Standard basis: 6-311+G(d,p) (5D, 7F)
 There are   581 symmetry adapted cartesian basis functions of A   symmetry.
 There are   562 symmetry adapted basis functions of A   symmetry.
   562 basis functions,   876 primitive gaussians,   581 cartesian basis functions
    73 alpha electrons       73 beta electrons
       nuclear repulsion energy      1591.8345401486 Hartrees.
 NAtoms=   43 NActive=   43 NUniq=   43 SFac= 1.00D+00 NAtFMM=   60 NAOKFM=F Big=F
 Integral buffers will be    131072 words long.
 Raffenetti 2 integral format.
 Two-electron integral symmetry is turned on.
 Using the following non-standard input for PCM:
 --- end of non-standard input.
 ------------------------------------------------------------------------------
 Polarizable Continuum Model (PCM)
 =================================
 Model                : PCM (using non-symmetric T matrix).
 Atomic radii         : SMD-Coulomb.
 Polarization charges : Total charges.
 Charge compensation  : None.
 Solution method      : On-the-fly selection.
 Cavity type          : VdW (van der Waals Surface) (Alpha=1.000).
 Cavity algorithm     : GePol (No added spheres)
                        Default sphere list used, NSphG=   43.
                        Lebedev-Laikov grids with approx.  5.0 points / Ang**2.
                        Smoothing algorithm: Karplus/York (Gamma=1.0000).
                        Polarization charges: spherical gaussians, with
                                              point-specific exponents (IZeta= 3).
                        Self-potential: point-specific (ISelfS= 7).
                        Self-field    : sphere-specific E.n sum rule (ISelfD= 2).
 Solvent              : Methanol, Eps=  32.613000 Eps(inf)=   1.765709
 ------------------------------------------------------------------------------
 ------------------------------------------------------------------------------
 Atomic radii for non-electrostatic terms: SMD-CDS.
 ------------------------------------------------------------------------------
 Nuclear repulsion after PCM non-electrostatic terms =     1591.8360089007 Hartrees.
 One-electron integrals computed using PRISM.
 NBasis=   562 RedAO= T EigKep=  1.50D-06  NBF=   562
 NBsUse=   560 1.00D-06 EigRej=  7.08D-07 NBFU=   560
 Initial guess from the checkpoint file:  "DY-202A-7R_61.chk"
 B after Tr=     0.000000    0.000000    0.000000
         Rot=    1.000000    0.000000    0.000000    0.000000 Ang=   0.00 deg.
 Requested convergence on RMS density matrix=1.00D-08 within 128 cycles.
 Requested convergence on MAX density matrix=1.00D-06.
 Requested convergence on             energy=1.00D-06.
 No special actions if energy rises.
 Inv3:  Mode=1 IEnd=    21611568.
 Iteration    1 A*A^-1 deviation from unit magnitude is 4.33D-15 for   2667.
 Iteration    1 A*A^-1 deviation from orthogonality  is 3.30D-15 for   1782    668.
 Iteration    1 A^-1*A deviation from unit magnitude is 5.77D-15 for    666.
 Iteration    1 A^-1*A deviation from orthogonality  is 2.21D-12 for   2428   2364.
 Error on total polarization charges =  0.07077
 SCF Done:  E(RmPW1PW91) =  -887.015446460     A.U. after   13 cycles
            NFock= 13  Conv=0.35D-08     -V/T= 2.0048
 SMD-CDS (non-electrostatic) energy       (kcal/mol) =       0.92
 (included in total energy above)
 DoSCS=F DFT=T ScalE2(SS,OS)=  1.000000  1.000000
 Range of M.O.s used for correlation:     1   560
 NBasis=   562 NAE=    73 NBE=    73 NFC=     0 NFV=     0
 NROrb=    560 NOA=    73 NOB=    73 NVA=   487 NVB=   487

 **** Warning!!: The largest alpha MO coefficient is  0.12827000D+03

 NEqPCM:  Using equilibrium solvation (IEInf=0, Eps=  32.6130, EpsInf=   1.7657)
          Differentiating once with respect to magnetic field using GIAOs.
          Electric field/nuclear overlap derivatives assumed to be zero.
 FoFJK:  IHMeth= 1 ICntrl=    6127 DoSepK=F KAlg= 0 I1Cent=   0 FoldK=F
 IRaf=         1 NMat=   1 IRICut=       1 DoRegI=T DoRafI=F ISym2E= 0.
          There are     3 degrees of freedom in the 1st order CPHF.  IDoFFX=0 NUNeed=     3.
      3 vectors produced by pass  0 Test12= 1.19D-12 3.33D-08 XBig12= 3.36D+02 2.65D+00.
 AX will form     3 AO Fock derivatives at one time.
      3 vectors produced by pass  1 Test12= 1.19D-12 3.33D-08 XBig12= 9.10D-01 2.27D-01.
      3 vectors produced by pass  2 Test12= 1.19D-12 3.33D-08 XBig12= 4.15D-03 3.89D-02.
      3 vectors produced by pass  3 Test12= 1.19D-12 3.33D-08 XBig12= 2.84D-05 1.90D-03.
      3 vectors produced by pass  4 Test12= 1.19D-12 3.33D-08 XBig12= 1.59D-07 1.77D-04.
      3 vectors produced by pass  5 Test12= 1.19D-12 3.33D-08 XBig12= 7.68D-10 9.52D-06.
      3 vectors produced by pass  6 Test12= 1.19D-12 3.33D-08 XBig12= 2.83D-12 3.87D-07.
 InvSVY:  IOpt=1 It=  1 EMax= 7.11D-15
 Solved reduced A of dimension    21 with     3 vectors.
 Calculating GIAO nuclear magnetic shielding tensors.
 SCF GIAO Magnetic shielding tensor (ppm):
      1  C    Isotropic =    34.4583   Anisotropy =   141.0067
   XX=   -25.7107   YX=   -24.3598   ZX=   -41.2008
   XY=   -25.0104   YY=    12.8431   ZY=     4.5620
   XZ=   -42.7032   YZ=     0.9636   ZZ=   116.2425
   Eigenvalues:   -46.2695    21.1816   128.4628
      2  C    Isotropic =    -7.7275   Anisotropy =   204.8280
   XX=   -73.6224   YX=   -41.6141   ZX=   -57.2098
   XY=   -34.2843   YY=   -56.6609   ZY=    -3.5558
   XZ=   -72.2820   YZ=     6.2169   ZZ=   107.1009
   Eigenvalues:  -116.1307   -35.8762   128.8245
      3  C    Isotropic =   156.7611   Anisotropy =    22.6465
   XX=   160.6015   YX=     3.9981   ZX=    -8.6257
   XY=     0.3871   YY=   145.1884   ZY=    -2.5276
   XZ=    -7.1577   YZ=    -8.2695   ZZ=   164.4935
   Eigenvalues:   143.7800   154.6445   171.8588
      4  C    Isotropic =   140.8745   Anisotropy =    25.3759
   XX=   146.7893   YX=   -11.3343   ZX=    11.3739
   XY=    -6.8259   YY=   135.8786   ZY=     0.3016
   XZ=    11.4738   YZ=    -0.0096   ZZ=   139.9555
   Eigenvalues:   127.0564   137.7752   157.7918
      5  C    Isotropic =   159.4449   Anisotropy =    21.2016
   XX=   157.8492   YX=    -1.6727   ZX=     1.5652
   XY=     3.0219   YY=   173.1392   ZY=    -4.2357
   XZ=    -2.1379   YZ=    -2.3079   ZZ=   147.3463
   Eigenvalues:   146.9341   157.8213   173.5793
      6  C    Isotropic =   152.8952   Anisotropy =    15.7418
   XX=   155.3832   YX=    -2.1311   ZX=   -10.4563
   XY=    -3.8158   YY=   150.8828   ZY=    -1.5575
   XZ=    -6.7583   YZ=     4.0141   ZZ=   152.4198
   Eigenvalues:   144.9897   150.3062   163.3898
      7  C    Isotropic =   156.7926   Anisotropy =    14.4282
   XX=   154.0218   YX=     3.2579   ZX=    -5.4869
   XY=     3.2925   YY=   156.0412   ZY=     1.0428
   XZ=   -11.8473   YZ=     4.6692   ZZ=   160.3148
   Eigenvalues:   146.0726   157.8938   166.4114
      8  C    Isotropic =   -29.7589   Anisotropy =   158.0378
   XX=   -74.4770   YX=   -12.9167   ZX=   -39.6422
   XY=   -19.1468   YY=   -77.5002   ZY=    22.4994
   XZ=   -33.8682   YZ=    18.2288   ZZ=    62.7005
   Eigenvalues:   -92.9824   -71.8940    75.5996
      9  C    Isotropic =   133.8926   Anisotropy =    31.3005
   XX=   138.1989   YX=   -13.4428   ZX=    -4.1668
   XY=    -9.5927   YY=   146.7048   ZY=     0.7647
   XZ=     3.6255   YZ=    -3.7365   ZZ=   116.7740
   Eigenvalues:   116.6593   130.2588   154.7595
     10  C    Isotropic =   105.2572   Anisotropy =    37.6402
   XX=    96.9087   YX=     6.7709   ZX=    -0.7854
   XY=     6.7573   YY=   103.8286   ZY=   -17.0827
   XZ=     4.2412   YZ=   -22.7580   ZZ=   115.0345
   Eigenvalues:    85.1630   100.2580   130.3507
     11  O    Isotropic =  -158.9241   Anisotropy =   790.5663
   XX=  -428.0665   YX=   138.3723   ZX=  -240.9036
   XY=    96.7399   YY=  -332.4861   ZY=   149.1492
   XZ=  -206.1577   YZ=   159.7310   ZZ=   283.7803
   Eigenvalues:  -591.5016  -253.3908   368.1201
     12  C    Isotropic =   172.0199   Anisotropy =    26.3876
   XX=   157.1674   YX=     4.5450   ZX=    -4.6773
   XY=     6.8511   YY=   177.2375   ZY=     8.4502
   XZ=    -7.5771   YZ=    11.2900   ZZ=   181.6550
   Eigenvalues:   152.9452   173.5030   189.6117
     13  C    Isotropic =   160.9849   Anisotropy =    39.3729
   XX=   146.7281   YX=    -8.3191   ZX=   -10.4212
   XY=   -10.9162   YY=   159.5565   ZY=    14.8550
   XZ=    -5.7386   YZ=    11.4615   ZZ=   176.6702
   Eigenvalues:   141.5482   154.1731   187.2335
     14  O    Isotropic =   255.3793   Anisotropy =    64.4591
   XX=   255.2108   YX=   -31.8682   ZX=    -0.6955
   XY=   -23.6407   YY=   216.2225   ZY=    -7.1586
   XZ=   -12.4479   YZ=   -27.3814   ZZ=   294.7045
   Eigenvalues:   198.3031   269.4827   298.3521
     15  C    Isotropic =   107.3293   Anisotropy =    33.2150
   XX=    97.6825   YX=    -1.2700   ZX=     9.8107
   XY=    -3.5932   YY=    97.7170   ZY=     3.7165
   XZ=     6.8079   YZ=     7.0385   ZZ=   126.5885
   Eigenvalues:    92.4739   100.0414   129.4727
     16  C    Isotropic =   165.6615   Anisotropy =    41.7482
   XX=   142.5814   YX=    -3.3418   ZX=     2.8694
   XY=    -1.7618   YY=   184.8130   ZY=    17.5327
   XZ=     4.4562   YZ=    11.2729   ZZ=   169.5900
   Eigenvalues:   141.5547   161.9361   193.4936
     17  O    Isotropic =   277.7299   Anisotropy =    60.9967
   XX=   268.9555   YX=    12.2043   ZX=    10.4829
   XY=    16.5394   YY=   284.3558   ZY=    45.3456
   XZ=     3.1755   YZ=    17.6748   ZZ=   279.8782
   Eigenvalues:   249.1130   265.6823   318.3943
     18  C    Isotropic =   116.7826   Anisotropy =    42.3662
   XX=   140.2420   YX=   -10.4179   ZX=    -3.3729
   XY=   -15.6656   YY=    99.4530   ZY=    -5.7248
   XZ=    10.2763   YZ=   -11.2182   ZZ=   110.6529
   Eigenvalues:    92.6814   112.6397   145.0268
     19  O    Isotropic =   316.8561   Anisotropy =    73.3430
   XX=   339.3705   YX=    26.8822   ZX=    -1.5352
   XY=    29.9350   YY=   326.9751   ZY=   -16.6897
   XZ=   -18.3684   YZ=   -12.3353   ZZ=   284.2226
   Eigenvalues:   279.7294   305.0873   365.7514
     20  H    Isotropic =    29.0609   Anisotropy =     4.3265
   XX=    28.8278   YX=    -0.1028   ZX=    -1.1091
   XY=    -0.7436   YY=    26.9234   ZY=     0.7481
   XZ=     0.5146   YZ=     2.2757   ZZ=    31.4316
   Eigenvalues:    26.4207    28.8168    31.9453
     21  H    Isotropic =    28.7144   Anisotropy =     7.2666
   XX=    32.3098   YX=     1.2467   ZX=    -0.7661
   XY=     1.5071   YY=    31.4524   ZY=    -1.4606
   XZ=    -0.0806   YZ=    -2.7020   ZZ=    22.3809
   Eigenvalues:    21.9247    30.6596    33.5588
     22  H    Isotropic =    30.4375   Anisotropy =     3.1584
   XX=    30.4441   YX=    -0.3324   ZX=     0.9367
   XY=    -0.6016   YY=    29.1981   ZY=     1.8956
   XZ=     0.4444   YZ=     1.3052   ZZ=    31.6701
   Eigenvalues:    28.1769    30.5924    32.5431
     23  H    Isotropic =    29.9866   Anisotropy =     9.1927
   XX=    35.1546   YX=    -0.4656   ZX=    -2.8356
   XY=     0.8205   YY=    30.9225   ZY=    -4.2604
   XZ=    -2.5917   YZ=    -4.4435   ZZ=    23.8828
   Eigenvalues:    21.3919    32.4529    36.1151
     24  H    Isotropic =    29.7850   Anisotropy =     4.1911
   XX=    30.4310   YX=    -1.5962   ZX=     2.3045
   XY=    -1.5338   YY=    30.4002   ZY=     3.1351
   XZ=     1.2107   YZ=     2.7234   ZZ=    28.5238
   Eigenvalues:    25.3127    31.4632    32.5790
     25  H    Isotropic =    30.3366   Anisotropy =     7.0574
   XX=    29.7063   YX=    -1.0310   ZX=     0.3133
   XY=    -1.1423   YY=    26.4455   ZY=    -1.1287
   XZ=    -0.1419   YZ=    -1.3062   ZZ=    34.8580
   Eigenvalues:    25.9695    29.9988    35.0415
     26  H    Isotropic =    29.9557   Anisotropy =     9.9534
   XX=    29.1654   YX=     0.0465   ZX=    -0.7645
   XY=    -0.4227   YY=    35.1071   ZY=    -3.7497
   XZ=    -1.3005   YZ=    -4.3168   ZZ=    25.5947
   Eigenvalues:    23.9112    29.3646    36.5913
     27  H    Isotropic =    28.8571   Anisotropy =     9.3318
   XX=    32.7249   YX=    -1.5469   ZX=     3.0801
   XY=    -2.9254   YY=    26.7290   ZY=    -1.6520
   XZ=     3.3408   YZ=    -1.6899   ZZ=    27.1175
   Eigenvalues:    25.1725    26.3205    35.0783
     28  H    Isotropic =    29.1203   Anisotropy =     6.8373
   XX=    32.4563   YX=    -0.2728   ZX=    -2.3972
   XY=    -0.4895   YY=    26.9945   ZY=    -0.6124
   XZ=    -2.8889   YZ=    -2.2108   ZZ=    27.9099
   Eigenvalues:    25.3930    28.2893    33.6784
     29  H    Isotropic =    29.0606   Anisotropy =     6.0572
   XX=    31.2912   YX=    -0.7491   ZX=     2.4665
   XY=     0.1504   YY=    28.1633   ZY=     2.1177
   XZ=     3.3878   YZ=     2.3641   ZZ=    27.7272
   Eigenvalues:    24.7549    29.3281    33.0987
     30  H    Isotropic =    30.2240   Anisotropy =     4.8897
   XX=    29.3453   YX=    -3.5073   ZX=     0.7653
   XY=    -2.9054   YY=    28.8615   ZY=     0.6388
   XZ=     2.8646   YZ=     0.7933   ZZ=    32.4652
   Eigenvalues:    25.4409    31.7474    33.4838
     31  H    Isotropic =    30.8255   Anisotropy =     9.8811
   XX=    32.9313   YX=    -1.2327   ZX=    -4.0517
   XY=    -0.5941   YY=    28.0776   ZY=     2.0351
   XZ=    -5.0829   YZ=     2.9760   ZZ=    31.4674
   Eigenvalues:    26.2568    28.8067    37.4128
     32  H    Isotropic =    30.8739   Anisotropy =    11.0956
   XX=    27.2999   YX=     0.4114   ZX=    -0.9375
   XY=     0.7731   YY=    37.2010   ZY=     2.6219
   XZ=     0.0645   YZ=     3.9116   ZZ=    28.1208
   Eigenvalues:    26.5690    27.7818    38.2710
     33  H    Isotropic =    30.0896   Anisotropy =     6.4073
   XX=    34.1186   YX=    -0.5183   ZX=     0.5752
   XY=    -1.5175   YY=    29.3474   ZY=     1.7480
   XZ=    -0.4631   YZ=     3.4529   ZZ=    26.8028
   Eigenvalues:    25.1413    30.7664    34.3611
     34  H    Isotropic =    30.0564   Anisotropy =     9.3020
   XX=    29.0139   YX=     2.2242   ZX=     0.5258
   XY=     3.1389   YY=    33.6142   ZY=     2.7235
   XZ=     1.0647   YZ=     4.2363   ZZ=    27.5411
   Eigenvalues:    25.8943    28.0172    36.2577
     35  H    Isotropic =    30.6109   Anisotropy =     8.2612
   XX=    27.6281   YX=     0.3961   ZX=    -0.3757
   XY=     0.2822   YY=    28.0864   ZY=    -0.2163
   XZ=     0.4036   YZ=     0.2932   ZZ=    36.1181
   Eigenvalues:    27.4479    28.2664    36.1183
     36  H    Isotropic =    29.2841   Anisotropy =    14.8375
   XX=    34.4418   YX=    -5.2398   ZX=     1.2624
   XY=    -6.0219   YY=    28.7068   ZY=    -5.1799
   XZ=     2.4048   YZ=    -4.8664   ZZ=    24.7037
   Eigenvalues:    21.0406    27.6360    39.1757
     37  H    Isotropic =    30.0297   Anisotropy =     7.4883
   XX=    33.1689   YX=    -1.6680   ZX=     0.1991
   XY=    -2.7942   YY=    32.3302   ZY=    -0.2241
   XZ=     0.1980   YZ=     0.2364   ZZ=    24.5899
   Eigenvalues:    24.5848    30.4823    35.0219
     38  H    Isotropic =    30.9999   Anisotropy =     9.6654
   XX=    28.7219   YX=    -0.1196   ZX=     0.3570
   XY=     0.1996   YY=    30.8065   ZY=     5.5926
   XZ=     0.4549   YZ=     4.6482   ZZ=    33.4713
   Eigenvalues:    26.8231    28.7331    37.4435
     39  H    Isotropic =    30.0910   Anisotropy =     6.2930
   XX=    31.0740   YX=     0.0867   ZX=    -1.9235
   XY=     1.6349   YY=    32.8376   ZY=    -2.6295
   XZ=    -2.4138   YZ=    -1.8189   ZZ=    26.3613
   Eigenvalues:    25.0949    30.8917    34.2863
     40  H    Isotropic =    28.5787   Anisotropy =    17.7788
   XX=    39.4081   YX=    -1.3542   ZX=     3.2050
   XY=    -0.4825   YY=    18.4498   ZY=    -0.6836
   XZ=     3.8322   YZ=     0.8075   ZZ=    27.8782
   Eigenvalues:    18.4044    26.9004    40.4312
     41  H    Isotropic =    28.1718   Anisotropy =     5.1073
   XX=    29.5587   YX=    -0.6911   ZX=     0.2045
   XY=    -1.0435   YY=    23.8255   ZY=    -1.4456
   XZ=    -1.5663   YZ=    -1.6627   ZZ=    31.1312
   Eigenvalues:    23.3513    29.5875    31.5766
     42  H    Isotropic =    27.6943   Anisotropy =     8.9498
   XX=    32.2628   YX=    -2.9432   ZX=    -0.5338
   XY=    -1.7936   YY=    29.4786   ZY=    -1.6826
   XZ=    -0.0727   YZ=    -2.2307   ZZ=    21.3415
   Eigenvalues:    20.8333    28.5888    33.6609
     43  H    Isotropic =    29.5859   Anisotropy =    22.2154
   XX=    37.3963   YX=     9.7026   ZX=    -0.8572
   XY=     9.2531   YY=    31.2024   ZY=    -2.2858
   XZ=     0.1172   YZ=    -2.6252   ZZ=    20.1591
   Eigenvalues:    19.4010    24.9605    44.3962
 End of Minotr F.D. properties file   721 does not exist.
 End of Minotr F.D. properties file   722 does not exist.
 End of Minotr F.D. properties file   788 does not exist.

 **********************************************************************

            Population analysis using the SCF density.

 **********************************************************************

 Orbital symmetries:
       Occupied  (A) (A) (A) (A) (A) (A) (A) (A) (A) (A) (A) (A)
                 (A) (A) (A) (A) (A) (A) (A) (A) (A) (A) (A) (A)
                 (A) (A) (A) (A) (A) (A) (A) (A) (A) (A) (A) (A)
                 (A) (A) (A) (A) (A) (A) (A) (A) (A) (A) (A) (A)
                 (A) (A) (A) (A) (A) (A) (A) (A) (A) (A) (A) (A)
                 (A) (A) (A) (A) (A) (A) (A) (A) (A) (A) (A) (A)
                 (A)
       Virtual   (A) (A) (A) (A) (A) (A) (A) (A) (A) (A) (A) (A)
                 (A) (A) (A) (A) (A) (A) (A) (A) (A) (A) (A) (A)
                 (A) (A) (A) (A) (A) (A) (A) (A) (A) (A) (A) (A)
                 (A) (A) (A) (A) (A) (A) (A) (A) (A) (A) (A) (A)
                 (A) (A) (A) (A) (A) (A) (A) (A) (A) (A) (A) (A)
                 (A) (A) (A) (A) (A) (A) (A) (A) (A) (A) (A) (A)
                 (A) (A) (A) (A) (A) (A) (A) (A) (A) (A) (A) (A)
                 (A) (A) (A) (A) (A) (A) (A) (A) (A) (A) (A) (A)
                 (A) (A) (A) (A) (A) (A) (A) (A) (A) (A) (A) (A)
                 (A) (A) (A) (A) (A) (A) (A) (A) (A) (A) (A) (A)
                 (A) (A) (A) (A) (A) (A) (A) (A) (A) (A) (A) (A)
                 (A) (A) (A) (A) (A) (A) (A) (A) (A) (A) (A) (A)
                 (A) (A) (A) (A) (A) (A) (A) (A) (A) (A) (A) (A)
                 (A) (A) (A) (A) (A) (A) (A) (A) (A) (A) (A) (A)
                 (A) (A) (A) (A) (A) (A) (A) (A) (A) (A) (A) (A)
                 (A) (A) (A) (A) (A) (A) (A) (A) (A) (A) (A) (A)
                 (A) (A) (A) (A) (A) (A) (A) (A) (A) (A) (A) (A)
                 (A) (A) (A) (A) (A) (A) (A) (A) (A) (A) (A) (A)
                 (A) (A) (A) (A) (A) (A) (A) (A) (A) (A) (A) (A)
                 (A) (A) (A) (A) (A) (A) (A) (A) (A) (A) (A) (A)
                 (A) (A) (A) (A) (A) (A) (A) (A) (A) (A) (A) (A)
                 (A) (A) (A) (A) (A) (A) (A) (A) (A) (A) (A) (A)
                 (A) (A) (A) (A) (A) (A) (A) (A) (A) (A) (A) (A)
                 (A) (A) (A) (A) (A) (A) (A) (A) (A) (A) (A) (A)
                 (A) (A) (A) (A) (A) (A) (A) (A) (A) (A) (A) (A)
                 (A) (A) (A) (A) (A) (A) (A) (A) (A) (A) (A) (A)
                 (A) (A) (A) (A) (A) (A) (A) (A) (A) (A) (A) (A)
                 (A) (A) (A) (A) (A) (A) (A) (A) (A) (A) (A) (A)
                 (A) (A) (A) (A) (A) (A) (A) (A) (A) (A) (A) (A)
                 (A) (A) (A) (A) (A) (A) (A) (A) (A) (A) (A) (A)
                 (A) (A) (A) (A) (A) (A) (A) (A) (A) (A) (A) (A)
                 (A) (A) (A) (A) (A) (A) (A) (A) (A) (A) (A) (A)
                 (A) (A) (A) (A) (A) (A) (A) (A) (A) (A) (A) (A)
                 (A) (A) (A) (A) (A) (A) (A) (A) (A) (A) (A) (A)
                 (A) (A) (A) (A) (A) (A) (A) (A) (A) (A) (A) (A)
                 (A) (A) (A) (A) (A) (A) (A) (A) (A) (A) (A) (A)
                 (A) (A) (A) (A) (A) (A) (A) (A) (A) (A) (A) (A)
                 (A) (A) (A) (A) (A) (A) (A) (A) (A) (A) (A) (A)
                 (A) (A) (A) (A) (A) (A) (A) (A) (A) (A) (A) (A)
                 (A) (A) (A) (A) (A) (A) (A) (A) (A) (A) (A) (A)
                 (A) (A) (A) (A) (A) (A) (A)
 The electronic state is 1-A.
 Alpha  occ. eigenvalues --  -19.22633 -19.22621 -19.21660 -19.21075 -10.32671
 Alpha  occ. eigenvalues --  -10.30789 -10.29651 -10.27577 -10.26466 -10.24472
 Alpha  occ. eigenvalues --  -10.24194 -10.23949 -10.23565 -10.23502 -10.22442
 Alpha  occ. eigenvalues --  -10.22348 -10.22228 -10.21562 -10.21386  -1.07253
 Alpha  occ. eigenvalues --   -1.06784  -1.06064  -1.04059  -0.89006  -0.84035
 Alpha  occ. eigenvalues --   -0.81820  -0.77650  -0.76839  -0.74664  -0.71377
 Alpha  occ. eigenvalues --   -0.70270  -0.67929  -0.65677  -0.62950  -0.59614
 Alpha  occ. eigenvalues --   -0.57608  -0.57175  -0.54383  -0.53722  -0.51344
 Alpha  occ. eigenvalues --   -0.49832  -0.49214  -0.48299  -0.47934  -0.46289
 Alpha  occ. eigenvalues --   -0.45624  -0.45195  -0.44462  -0.44251  -0.43561
 Alpha  occ. eigenvalues --   -0.42259  -0.41520  -0.41098  -0.40785  -0.39655
 Alpha  occ. eigenvalues --   -0.39416  -0.38968  -0.38485  -0.37478  -0.37286
 Alpha  occ. eigenvalues --   -0.36608  -0.35638  -0.35600  -0.34795  -0.34424
 Alpha  occ. eigenvalues --   -0.33006  -0.32841  -0.31771  -0.30403  -0.29772
 Alpha  occ. eigenvalues --   -0.28812  -0.27201  -0.26606
 Alpha virt. eigenvalues --   -0.05320   0.00490   0.01495   0.01921   0.02386
 Alpha virt. eigenvalues --    0.03235   0.03475   0.03868   0.04283   0.04738
 Alpha virt. eigenvalues --    0.05373   0.05604   0.05894   0.06464   0.06724
 Alpha virt. eigenvalues --    0.07142   0.07157   0.07913   0.08340   0.08886
 Alpha virt. eigenvalues --    0.09202   0.09497   0.09775   0.10254   0.10365
 Alpha virt. eigenvalues --    0.11050   0.11231   0.12064   0.12356   0.12534
 Alpha virt. eigenvalues --    0.13266   0.13339   0.13793   0.14006   0.15039
 Alpha virt. eigenvalues --    0.15550   0.15919   0.16156   0.16592   0.16994
 Alpha virt. eigenvalues --    0.17106   0.17135   0.17470   0.17641   0.18071
 Alpha virt. eigenvalues --    0.18266   0.18506   0.19115   0.19390   0.19652
 Alpha virt. eigenvalues --    0.19909   0.20067   0.20134   0.20339   0.20681
 Alpha virt. eigenvalues --    0.21158   0.21356   0.21618   0.21984   0.22267
 Alpha virt. eigenvalues --    0.22476   0.23025   0.23181   0.23494   0.23934
 Alpha virt. eigenvalues --    0.24150   0.24442   0.24780   0.25354   0.25550
 Alpha virt. eigenvalues --    0.25830   0.25977   0.26281   0.26839   0.26961
 Alpha virt. eigenvalues --    0.27129   0.27380   0.27730   0.28109   0.28562
 Alpha virt. eigenvalues --    0.29116   0.29397   0.29671   0.30192   0.30460
 Alpha virt. eigenvalues --    0.30703   0.30905   0.31061   0.31772   0.32071
 Alpha virt. eigenvalues --    0.32491   0.32939   0.33206   0.33259   0.34107
 Alpha virt. eigenvalues --    0.34517   0.35046   0.35469   0.35736   0.36152
 Alpha virt. eigenvalues --    0.36900   0.37518   0.37696   0.38126   0.38454
 Alpha virt. eigenvalues --    0.39151   0.39451   0.40006   0.40350   0.40751
 Alpha virt. eigenvalues --    0.41355   0.42207   0.42824   0.43808   0.44214
 Alpha virt. eigenvalues --    0.44660   0.45269   0.46406   0.47478   0.47943
 Alpha virt. eigenvalues --    0.48420   0.48717   0.50019   0.50867   0.51299
 Alpha virt. eigenvalues --    0.51999   0.53037   0.53408   0.54633   0.55261
 Alpha virt. eigenvalues --    0.56269   0.56814   0.57305   0.57747   0.58330
 Alpha virt. eigenvalues --    0.59090   0.59964   0.60705   0.61086   0.61846
 Alpha virt. eigenvalues --    0.62429   0.62943   0.63446   0.65094   0.65747
 Alpha virt. eigenvalues --    0.65889   0.66877   0.67538   0.67811   0.67914
 Alpha virt. eigenvalues --    0.68513   0.68718   0.69507   0.70427   0.70581
 Alpha virt. eigenvalues --    0.71315   0.71742   0.72055   0.72661   0.73034
 Alpha virt. eigenvalues --    0.73760   0.74270   0.74645   0.75045   0.75120
 Alpha virt. eigenvalues --    0.75389   0.76317   0.76481   0.77155   0.77669
 Alpha virt. eigenvalues --    0.78200   0.78844   0.79411   0.79992   0.80364
 Alpha virt. eigenvalues --    0.80823   0.81914   0.82233   0.82933   0.83673
 Alpha virt. eigenvalues --    0.84108   0.85143   0.86444   0.87789   0.89613
 Alpha virt. eigenvalues --    0.91169   0.92439   0.93660   0.94053   0.94923
 Alpha virt. eigenvalues --    0.96728   0.97004   0.99236   1.01747   1.03185
 Alpha virt. eigenvalues --    1.03953   1.05660   1.07099   1.08400   1.08978
 Alpha virt. eigenvalues --    1.09583   1.10530   1.12107   1.12871   1.14108
 Alpha virt. eigenvalues --    1.15628   1.16326   1.18717   1.19270   1.19892
 Alpha virt. eigenvalues --    1.21530   1.22117   1.22874   1.24096   1.24655
 Alpha virt. eigenvalues --    1.25117   1.25705   1.27527   1.28779   1.29520
 Alpha virt. eigenvalues --    1.29794   1.30121   1.31788   1.33446   1.33945
 Alpha virt. eigenvalues --    1.35327   1.37564   1.38391   1.39483   1.40519
 Alpha virt. eigenvalues --    1.41830   1.43591   1.45113   1.45679   1.45820
 Alpha virt. eigenvalues --    1.46752   1.47616   1.48558   1.48619   1.50717
 Alpha virt. eigenvalues --    1.50967   1.51675   1.52839   1.53191   1.54631
 Alpha virt. eigenvalues --    1.55079   1.55618   1.57145   1.57279   1.58675
 Alpha virt. eigenvalues --    1.59438   1.59750   1.60347   1.61117   1.61705
 Alpha virt. eigenvalues --    1.62153   1.62536   1.63753   1.63948   1.64299
 Alpha virt. eigenvalues --    1.64979   1.65833   1.66029   1.67885   1.68067
 Alpha virt. eigenvalues --    1.68338   1.69250   1.70311   1.71515   1.71575
 Alpha virt. eigenvalues --    1.72124   1.73218   1.73546   1.73921   1.74461
 Alpha virt. eigenvalues --    1.75968   1.77090   1.77400   1.77872   1.78404
 Alpha virt. eigenvalues --    1.79381   1.79496   1.80590   1.81722   1.82750
 Alpha virt. eigenvalues --    1.82900   1.84161   1.84706   1.85706   1.86943
 Alpha virt. eigenvalues --    1.88094   1.89253   1.90293   1.90637   1.91525
 Alpha virt. eigenvalues --    1.93082   1.94487   1.95029   1.96169   1.96798
 Alpha virt. eigenvalues --    1.98085   1.99268   2.00812   2.03106   2.04396
 Alpha virt. eigenvalues --    2.05203   2.06597   2.07478   2.08742   2.09861
 Alpha virt. eigenvalues --    2.11387   2.11647   2.12378   2.13953   2.14336
 Alpha virt. eigenvalues --    2.16210   2.16716   2.18360   2.19736   2.20099
 Alpha virt. eigenvalues --    2.20808   2.21365   2.22738   2.23296   2.24190
 Alpha virt. eigenvalues --    2.26037   2.27698   2.29382   2.30740   2.31612
 Alpha virt. eigenvalues --    2.32604   2.33473   2.34592   2.37132   2.37945
 Alpha virt. eigenvalues --    2.39584   2.39784   2.41092   2.44840   2.45701
 Alpha virt. eigenvalues --    2.47438   2.47881   2.51216   2.51691   2.52475
 Alpha virt. eigenvalues --    2.53228   2.53780   2.54609   2.55509   2.56257
 Alpha virt. eigenvalues --    2.57722   2.58850   2.59117   2.59946   2.61189
 Alpha virt. eigenvalues --    2.61940   2.63012   2.64533   2.64764   2.65982
 Alpha virt. eigenvalues --    2.66580   2.66862   2.67900   2.69159   2.70309
 Alpha virt. eigenvalues --    2.71509   2.72927   2.73326   2.74253   2.75961
 Alpha virt. eigenvalues --    2.76670   2.78577   2.79407   2.79934   2.80471
 Alpha virt. eigenvalues --    2.82874   2.82919   2.85970   2.86597   2.87892
 Alpha virt. eigenvalues --    2.88750   2.90277   2.90616   2.91117   2.92220
 Alpha virt. eigenvalues --    2.93663   2.95470   2.96110   2.96503   2.99898
 Alpha virt. eigenvalues --    3.00564   3.02120   3.03641   3.04025   3.06629
 Alpha virt. eigenvalues --    3.07507   3.09520   3.09576   3.11217   3.13254
 Alpha virt. eigenvalues --    3.14196   3.15417   3.15987   3.18058   3.18528
 Alpha virt. eigenvalues --    3.20104   3.20810   3.22387   3.24676   3.25745
 Alpha virt. eigenvalues --    3.27721   3.29064   3.29849   3.31795   3.34226
 Alpha virt. eigenvalues --    3.36099   3.36677   3.38541   3.41309   3.42056
 Alpha virt. eigenvalues --    3.49147   3.50209   3.61444   3.63343   3.67039
 Alpha virt. eigenvalues --    3.72045   3.79935   3.81252   3.82077   3.83487
 Alpha virt. eigenvalues --    3.84342   3.84954   3.85330   3.86613   3.87826
 Alpha virt. eigenvalues --    3.88669   3.90586   3.91411   3.91795   3.93521
 Alpha virt. eigenvalues --    3.95578   4.03252   4.04146   4.08385   4.12187
 Alpha virt. eigenvalues --    4.16212   4.17966   4.21377   4.27401   4.28308
 Alpha virt. eigenvalues --    4.32456   4.34493   4.38337   4.44384   4.45742
 Alpha virt. eigenvalues --    4.56264   5.11006   5.11937   5.18686   5.21168
 Alpha virt. eigenvalues --    5.26344   5.43550   5.47258   5.50846   5.67512
 Alpha virt. eigenvalues --    5.69294   5.70579   5.77563  23.73344  23.83281
 Alpha virt. eigenvalues --   23.86860  23.91198  23.93607  23.96522  23.98599
 Alpha virt. eigenvalues --   24.01724  24.02930  24.05631  24.06671  24.07521
 Alpha virt. eigenvalues --   24.08202  24.12037  24.28961  50.03872  50.06065
 Alpha virt. eigenvalues --   50.08252  50.13791
          Condensed to atoms (all electrons):
               1          2          3          4          5          6
     1  C   18.916704   0.795988  -3.568576   3.301758  -0.523415  -0.586472
     2  C    0.795988  15.319483  -1.581028  -2.982099   1.094224   0.565335
     3  C   -3.568576  -1.581028  10.427115  -1.409702  -0.145427   0.202774
     4  C    3.301758  -2.982099  -1.409702  16.354405  -4.179764  -0.537797
     5  C   -0.523415   1.094224  -0.145427  -4.179764  10.530132  -2.444918
     6  C   -0.586472   0.565335   0.202774  -0.537797  -2.444918  11.191963
     7  C   -5.673623  -0.191093   1.734897  -0.119178   0.202283  -1.717209
     8  C   -0.669742  -2.383406  -2.140664   0.574552  -0.334352   0.065416
     9  C    2.025096   2.579437  -0.169439   0.192030   0.083603  -0.169391
    10  C   -6.948310  -7.338110   2.813808  -1.838189   0.499674   0.244037
    11  O    0.015057   0.071390   0.012645   0.001394  -0.004224   0.003955
    12  C   -0.607786   0.097507  -0.036170  -0.103979  -0.298540   0.224041
    13  C    0.011864   0.060925  -0.192667  -0.119008  -0.053824   0.075811
    14  O   -0.000440  -0.204888  -0.013107   0.007038   0.001150  -0.013037
    15  C   -1.139375   0.894178   0.040518  -5.712564   2.220115  -0.714615
    16  C    0.165862  -0.045562  -0.018137   0.219048  -0.286604  -0.330016
    17  O    0.062727  -0.019032  -0.005991   0.144553  -0.098422  -0.037178
    18  C    0.156663  -0.264904  -0.361826   1.311173  -0.454271   0.203901
    19  O    0.001073  -0.000102   0.029705   0.022276   0.011930  -0.001453
    20  H   -0.043356   0.002234   0.464978  -0.008122  -0.038766  -0.017194
    21  H    0.013981  -0.031858   0.295925  -0.045657   0.051461  -0.007334
    22  H    0.010933  -0.027457  -0.040079   0.472557  -0.008079  -0.039385
    23  H   -0.031880   0.015614   0.038416  -0.172461   0.507637  -0.102103
    24  H    0.019546  -0.049133  -0.034126   0.071301   0.441452  -0.060755
    25  H    0.023382  -0.048066  -0.008363   0.036027  -0.047850   0.451261
    26  H    0.033497   0.020420   0.005882   0.010730  -0.070023   0.450395
    27  H   -0.144053   0.032027   0.006067   0.007443  -0.017182  -0.034426
    28  H    0.002009  -0.025511   0.019585   0.000391  -0.000176  -0.001760
    29  H    0.031238   0.008676   0.004274  -0.000859  -0.000603   0.001370
    30  H   -0.096855  -0.009141   0.012361   0.035813  -0.013356  -0.072683
    31  H   -0.063836   0.028145   0.014318  -0.012346   0.007248   0.023287
    32  H    0.078511   0.009661  -0.004051  -0.003407  -0.002619   0.020545
    33  H   -0.010614  -0.010683   0.004443  -0.005666  -0.000109   0.002606
    34  H    0.012540   0.101289  -0.010597   0.001126  -0.000139  -0.001095
    35  H   -0.031685  -0.091839   0.009236  -0.011047   0.004657   0.003078
    36  H    0.048392   0.177826  -0.050203   0.035828  -0.001743  -0.000102
    37  H   -0.000153  -0.009056   0.007069   0.088921  -0.002761   0.001011
    38  H    0.002733   0.008241  -0.009935   0.007437   0.006513   0.002354
    39  H   -0.004341   0.025501   0.015110  -0.147399   0.009801  -0.001177
    40  H   -0.011855   0.005264  -0.017521  -0.150643   0.044657  -0.005338
    41  H    0.002927  -0.000454   0.011995   0.062558  -0.010969  -0.014750
    42  H   -0.000588   0.002200  -0.000039  -0.121642   0.054706   0.026957
    43  H   -0.000214  -0.000267  -0.004591   0.008397  -0.006774  -0.000734
               7          8          9         10         11         12
     1  C   -5.673623  -0.669742   2.025096  -6.948310   0.015057  -0.607786
     2  C   -0.191093  -2.383406   2.579437  -7.338110   0.071390   0.097507
     3  C    1.734897  -2.140664  -0.169439   2.813808   0.012645  -0.036170
     4  C   -0.119178   0.574552   0.192030  -1.838189   0.001394  -0.103979
     5  C    0.202283  -0.334352   0.083603   0.499674  -0.004224  -0.298540
     6  C   -1.717209   0.065416  -0.169391   0.244037   0.003955   0.224041
     7  C   12.174354  -1.494080  -0.246973   0.359854  -0.068335   0.194702
     8  C   -1.494080  13.200714  -2.953682   1.508989   0.340812   0.083776
     9  C   -0.246973  -2.953682  11.930962  -6.360107  -0.049564  -0.157412
    10  C    0.359854   1.508989  -6.360107  21.877718  -0.088304   0.178835
    11  O   -0.068335   0.340812  -0.049564  -0.088304   8.234357  -0.047071
    12  C    0.194702   0.083776  -0.157412   0.178835  -0.047071   6.189648
    13  C   -0.160116   0.437388  -0.845751  -0.043047  -0.000574   0.006548
    14  O    0.016913  -0.034900  -0.240367   0.604811  -0.000997  -0.004473
    15  C    0.509853  -0.229197   0.083843   0.193134  -0.001063   0.013324
    16  C   -0.016823   0.036873  -0.013235  -0.000945  -0.000103  -0.009507
    17  O   -0.020171   0.001889   0.000638  -0.019337  -0.000003  -0.001005
    18  C   -0.049771  -0.006684   0.011164  -0.087961   0.000140  -0.016832
    19  O   -0.000170   0.000038  -0.000035   0.000265   0.000000   0.000014
    20  H    0.012929  -0.009130   0.005369   0.019866   0.000017  -0.008477
    21  H   -0.003955   0.018738  -0.001661   0.031446   0.000008  -0.000676
    22  H    0.003109  -0.003283   0.003779  -0.009393   0.000020  -0.001551
    23  H    0.062633  -0.002316   0.000454   0.000623  -0.000005  -0.003487
    24  H    0.002404   0.003990  -0.000209  -0.010369   0.000011   0.001580
    25  H   -0.043615   0.016489   0.004726  -0.015594   0.000138  -0.006811
    26  H   -0.093097  -0.010675   0.001298   0.003799   0.000064  -0.005458
    27  H    0.469988  -0.006767  -0.012339   0.024507   0.012092  -0.002619
    28  H    0.017104  -0.080038   0.468057  -0.031886  -0.002648   0.000280
    29  H    0.011784  -0.096455   0.452500  -0.088031  -0.000772   0.000079
    30  H    0.118486  -0.002017  -0.000175  -0.006067  -0.000153   0.410536
    31  H    0.018922  -0.051049   0.004214  -0.001033   0.001036   0.409741
    32  H   -0.175629   0.004692  -0.000123   0.003481   0.000299   0.442194
    33  H   -0.004381  -0.004397   0.010100   0.027926   0.000052  -0.000007
    34  H    0.000306  -0.001920  -0.028440  -0.151395   0.000033   0.000101
    35  H    0.009930   0.012701  -0.012877   0.055180  -0.000085   0.000497
    36  H    0.001484   0.001874   0.095679  -0.196197   0.000006  -0.000020
    37  H   -0.000299   0.000000  -0.000068   0.001473   0.000000   0.000036
    38  H    0.000336   0.000261   0.000247  -0.004405   0.000000  -0.000032
    39  H   -0.000162  -0.000349   0.000530   0.008456   0.000000   0.000093
    40  H    0.003361  -0.000357  -0.000016   0.004539   0.000000   0.000081
    41  H   -0.001834   0.000127  -0.000061   0.000067   0.000000  -0.000121
    42  H    0.001341   0.000251   0.000017  -0.000164   0.000000   0.000858
    43  H    0.000163  -0.000011   0.000003   0.000003   0.000000  -0.000018
              13         14         15         16         17         18
     1  C    0.011864  -0.000440  -1.139375   0.165862   0.062727   0.156663
     2  C    0.060925  -0.204888   0.894178  -0.045562  -0.019032  -0.264904
     3  C   -0.192667  -0.013107   0.040518  -0.018137  -0.005991  -0.361826
     4  C   -0.119008   0.007038  -5.712564   0.219048   0.144553   1.311173
     5  C   -0.053824   0.001150   2.220115  -0.286604  -0.098422  -0.454271
     6  C    0.075811  -0.013037  -0.714615  -0.330016  -0.037178   0.203901
     7  C   -0.160116   0.016913   0.509853  -0.016823  -0.020171  -0.049771
     8  C    0.437388  -0.034900  -0.229197   0.036873   0.001889  -0.006684
     9  C   -0.845751  -0.240367   0.083843  -0.013235   0.000638   0.011164
    10  C   -0.043047   0.604811   0.193134  -0.000945  -0.019337  -0.087961
    11  O   -0.000574  -0.000997  -0.001063  -0.000103  -0.000003   0.000140
    12  C    0.006548  -0.004473   0.013324  -0.009507  -0.001005  -0.016832
    13  C    6.575876  -0.089189  -0.075078  -0.018394   0.000881  -0.002761
    14  O   -0.089189   7.973199  -0.002870   0.003918   0.000113  -0.000556
    15  C   -0.075078  -0.002870  12.784879  -1.604885   0.202508  -1.424192
    16  C   -0.018394   0.003918  -1.604885   8.509896  -0.151930  -0.942732
    17  O    0.000881   0.000113   0.202508  -0.151930   8.061730  -0.059740
    18  C   -0.002761  -0.000556  -1.424192  -0.942732  -0.059740   7.559926
    19  O   -0.000091   0.000004   0.036466  -0.051841   0.012780   0.018314
    20  H   -0.006145  -0.000748  -0.006606   0.010287   0.002068  -0.002999
    21  H   -0.010613   0.004640   0.032225   0.004883  -0.004190  -0.003482
    22  H   -0.002744   0.000011  -0.023826   0.007271   0.007833   0.010376
    23  H   -0.000061   0.000007   0.040643   0.003970   0.000347  -0.015041
    24  H    0.000108  -0.000009  -0.028883   0.001287   0.003414   0.012353
    25  H   -0.002360   0.000022  -0.006726   0.003023   0.000066   0.000060
    26  H   -0.000593   0.000007   0.002088   0.000196   0.000183   0.001725
    27  H    0.001634   0.000029   0.000542   0.000095  -0.000009  -0.000369
    28  H   -0.014917  -0.005187   0.000041   0.000020   0.000000   0.000009
    29  H    0.022392   0.002953   0.000047  -0.000107   0.000000   0.000001
    30  H   -0.000141   0.000083   0.006370   0.000391  -0.000410  -0.000244
    31  H   -0.000033   0.000040   0.000782  -0.000081   0.000014   0.000018
    32  H    0.000152  -0.000014  -0.002217  -0.000043   0.000023   0.000326
    33  H    0.384261  -0.013149  -0.010499   0.006015   0.000025  -0.001621
    34  H    0.460156  -0.005781   0.000046   0.000778   0.000001  -0.000059
    35  H    0.410948   0.013556   0.003758  -0.002262   0.000005   0.000061
    36  H   -0.075569   0.269303   0.005388  -0.001609   0.000021   0.000821
    37  H    0.000103   0.000024  -0.169028   0.482049  -0.002463  -0.024510
    38  H   -0.000728  -0.000015  -0.017395   0.359634   0.011274   0.001924
    39  H   -0.000008  -0.000101   0.071676   0.408617  -0.009438  -0.015126
    40  H   -0.000307   0.000015   0.300294  -0.010898   0.224107  -0.105725
    41  H    0.000117   0.000002  -0.125976   0.028499   0.010699   0.418770
    42  H   -0.000166   0.000000   0.025841  -0.022781  -0.008209   0.412709
    43  H   -0.000006   0.000000  -0.051631  -0.009642  -0.001940   0.090279
              19         20         21         22         23         24
     1  C    0.001073  -0.043356   0.013981   0.010933  -0.031880   0.019546
     2  C   -0.000102   0.002234  -0.031858  -0.027457   0.015614  -0.049133
     3  C    0.029705   0.464978   0.295925  -0.040079   0.038416  -0.034126
     4  C    0.022276  -0.008122  -0.045657   0.472557  -0.172461   0.071301
     5  C    0.011930  -0.038766   0.051461  -0.008079   0.507637   0.441452
     6  C   -0.001453  -0.017194  -0.007334  -0.039385  -0.102103  -0.060755
     7  C   -0.000170   0.012929  -0.003955   0.003109   0.062633   0.002404
     8  C    0.000038  -0.009130   0.018738  -0.003283  -0.002316   0.003990
     9  C   -0.000035   0.005369  -0.001661   0.003779   0.000454  -0.000209
    10  C    0.000265   0.019866   0.031446  -0.009393   0.000623  -0.010369
    11  O    0.000000   0.000017   0.000008   0.000020  -0.000005   0.000011
    12  C    0.000014  -0.008477  -0.000676  -0.001551  -0.003487   0.001580
    13  C   -0.000091  -0.006145  -0.010613  -0.002744  -0.000061   0.000108
    14  O    0.000004  -0.000748   0.004640   0.000011   0.000007  -0.000009
    15  C    0.036466  -0.006606   0.032225  -0.023826   0.040643  -0.028883
    16  C   -0.051841   0.010287   0.004883   0.007271   0.003970   0.001287
    17  O    0.012780   0.002068  -0.004190   0.007833   0.000347   0.003414
    18  C    0.018314  -0.002999  -0.003482   0.010376  -0.015041   0.012353
    19  O    8.154032  -0.000066  -0.000137  -0.000427   0.000923  -0.000243
    20  H   -0.000066   0.393233  -0.025849   0.002494   0.000184   0.001246
    21  H   -0.000137  -0.025849   0.504363  -0.001539  -0.000228  -0.000107
    22  H   -0.000427   0.002494  -0.001539   0.433245  -0.003037   0.003233
    23  H    0.000923   0.000184  -0.000228  -0.003037   0.512587  -0.029733
    24  H   -0.000243   0.001246  -0.000107   0.003233  -0.029733   0.443266
    25  H   -0.000005   0.000182  -0.000048   0.003114  -0.005458   0.004610
    26  H   -0.000006  -0.000024   0.000008   0.000037  -0.006304  -0.004617
    27  H    0.000000  -0.000131   0.000001  -0.000139  -0.000156   0.000056
    28  H    0.000000   0.000025  -0.000021   0.000001   0.000000   0.000000
    29  H    0.000000  -0.000010  -0.000005   0.000000   0.000000   0.000000
    30  H   -0.000002  -0.000901   0.000032  -0.000099   0.000045  -0.001408
    31  H    0.000000   0.000051  -0.000016   0.000013   0.000008  -0.000100
    32  H    0.000000  -0.000056   0.000002   0.000015  -0.000145   0.000512
    33  H    0.000003   0.000011   0.001038   0.000319   0.000004   0.000002
    34  H    0.000000   0.000007  -0.000320  -0.000016   0.000000   0.000000
    35  H    0.000000   0.000004   0.000252   0.000463   0.000002   0.000003
    36  H   -0.000002   0.000412   0.002688  -0.000007  -0.000001  -0.000002
    37  H    0.008318  -0.000138  -0.000314  -0.000470  -0.000066  -0.000001
    38  H   -0.000447  -0.000001   0.000210   0.001750   0.000028  -0.000012
    39  H   -0.000535   0.000281   0.007744   0.000517   0.000006   0.000027
    40  H    0.000177  -0.000008   0.000813  -0.000066   0.000047  -0.000333
    41  H   -0.041466  -0.000018  -0.000013   0.001151  -0.000322  -0.000001
    42  H   -0.040492   0.000116   0.000030  -0.000120   0.004229  -0.000306
    43  H    0.250478   0.000000  -0.000005  -0.000068  -0.000132  -0.000005
              25         26         27         28         29         30
     1  C    0.023382   0.033497  -0.144053   0.002009   0.031238  -0.096855
     2  C   -0.048066   0.020420   0.032027  -0.025511   0.008676  -0.009141
     3  C   -0.008363   0.005882   0.006067   0.019585   0.004274   0.012361
     4  C    0.036027   0.010730   0.007443   0.000391  -0.000859   0.035813
     5  C   -0.047850  -0.070023  -0.017182  -0.000176  -0.000603  -0.013356
     6  C    0.451261   0.450395  -0.034426  -0.001760   0.001370  -0.072683
     7  C   -0.043615  -0.093097   0.469988   0.017104   0.011784   0.118486
     8  C    0.016489  -0.010675  -0.006767  -0.080038  -0.096455  -0.002017
     9  C    0.004726   0.001298  -0.012339   0.468057   0.452500  -0.000175
    10  C   -0.015594   0.003799   0.024507  -0.031886  -0.088031  -0.006067
    11  O    0.000138   0.000064   0.012092  -0.002648  -0.000772  -0.000153
    12  C   -0.006811  -0.005458  -0.002619   0.000280   0.000079   0.410536
    13  C   -0.002360  -0.000593   0.001634  -0.014917   0.022392  -0.000141
    14  O    0.000022   0.000007   0.000029  -0.005187   0.002953   0.000083
    15  C   -0.006726   0.002088   0.000542   0.000041   0.000047   0.006370
    16  C    0.003023   0.000196   0.000095   0.000020  -0.000107   0.000391
    17  O    0.000066   0.000183  -0.000009   0.000000   0.000000  -0.000410
    18  C    0.000060   0.001725  -0.000369   0.000009   0.000001  -0.000244
    19  O   -0.000005  -0.000006   0.000000   0.000000   0.000000  -0.000002
    20  H    0.000182  -0.000024  -0.000131   0.000025  -0.000010  -0.000901
    21  H   -0.000048   0.000008   0.000001  -0.000021  -0.000005   0.000032
    22  H    0.003114   0.000037  -0.000139   0.000001   0.000000  -0.000099
    23  H   -0.005458  -0.006304  -0.000156   0.000000   0.000000   0.000045
    24  H    0.004610  -0.004617   0.000056   0.000000   0.000000  -0.001408
    25  H    0.473323  -0.028117  -0.006081   0.000007  -0.000004  -0.000026
    26  H   -0.028117   0.490481  -0.005102   0.000000  -0.000002   0.000193
    27  H   -0.006081  -0.005102   0.487633  -0.000030   0.000010   0.005200
    28  H    0.000007   0.000000  -0.000030   0.402754  -0.015663  -0.000005
    29  H   -0.000004  -0.000002   0.000010  -0.015663   0.423198   0.000001
    30  H   -0.000026   0.000193   0.005200  -0.000005   0.000001   0.470949
    31  H   -0.000222  -0.000172  -0.006892   0.000025   0.000003  -0.028246
    32  H    0.000137   0.002949  -0.003046  -0.000002   0.000001  -0.027947
    33  H   -0.000009  -0.000001  -0.000001  -0.000216   0.000362   0.000000
    34  H    0.000005   0.000000  -0.000002   0.000402   0.001102   0.000000
    35  H    0.000008  -0.000001  -0.000008   0.000044   0.000251  -0.000003
    36  H   -0.000001   0.000000  -0.000002  -0.000142   0.000117   0.000014
    37  H    0.000000   0.000000   0.000000   0.000000   0.000000   0.000000
    38  H   -0.000002  -0.000001   0.000000   0.000000   0.000000   0.000000
    39  H    0.000001   0.000000   0.000000   0.000000   0.000000  -0.000001
    40  H    0.000001   0.000001   0.000000   0.000000   0.000000  -0.000006
    41  H    0.000065   0.000028   0.000001   0.000000   0.000000   0.000000
    42  H   -0.000016  -0.000058  -0.000001   0.000000   0.000000  -0.000003
    43  H    0.000000   0.000000   0.000000   0.000000   0.000000   0.000000
              31         32         33         34         35         36
     1  C   -0.063836   0.078511  -0.010614   0.012540  -0.031685   0.048392
     2  C    0.028145   0.009661  -0.010683   0.101289  -0.091839   0.177826
     3  C    0.014318  -0.004051   0.004443  -0.010597   0.009236  -0.050203
     4  C   -0.012346  -0.003407  -0.005666   0.001126  -0.011047   0.035828
     5  C    0.007248  -0.002619  -0.000109  -0.000139   0.004657  -0.001743
     6  C    0.023287   0.020545   0.002606  -0.001095   0.003078  -0.000102
     7  C    0.018922  -0.175629  -0.004381   0.000306   0.009930   0.001484
     8  C   -0.051049   0.004692  -0.004397  -0.001920   0.012701   0.001874
     9  C    0.004214  -0.000123   0.010100  -0.028440  -0.012877   0.095679
    10  C   -0.001033   0.003481   0.027926  -0.151395   0.055180  -0.196197
    11  O    0.001036   0.000299   0.000052   0.000033  -0.000085   0.000006
    12  C    0.409741   0.442194  -0.000007   0.000101   0.000497  -0.000020
    13  C   -0.000033   0.000152   0.384261   0.460156   0.410948  -0.075569
    14  O    0.000040  -0.000014  -0.013149  -0.005781   0.013556   0.269303
    15  C    0.000782  -0.002217  -0.010499   0.000046   0.003758   0.005388
    16  C   -0.000081  -0.000043   0.006015   0.000778  -0.002262  -0.001609
    17  O    0.000014   0.000023   0.000025   0.000001   0.000005   0.000021
    18  C    0.000018   0.000326  -0.001621  -0.000059   0.000061   0.000821
    19  O    0.000000   0.000000   0.000003   0.000000   0.000000  -0.000002
    20  H    0.000051  -0.000056   0.000011   0.000007   0.000004   0.000412
    21  H   -0.000016   0.000002   0.001038  -0.000320   0.000252   0.002688
    22  H    0.000013   0.000015   0.000319  -0.000016   0.000463  -0.000007
    23  H    0.000008  -0.000145   0.000004   0.000000   0.000002  -0.000001
    24  H   -0.000100   0.000512   0.000002   0.000000   0.000003  -0.000002
    25  H   -0.000222   0.000137  -0.000009   0.000005   0.000008  -0.000001
    26  H   -0.000172   0.002949  -0.000001   0.000000  -0.000001   0.000000
    27  H   -0.006892  -0.003046  -0.000001  -0.000002  -0.000008  -0.000002
    28  H    0.000025  -0.000002  -0.000216   0.000402   0.000044  -0.000142
    29  H    0.000003   0.000001   0.000362   0.001102   0.000251   0.000117
    30  H   -0.028246  -0.027947   0.000000   0.000000  -0.000003   0.000014
    31  H    0.489238  -0.021071   0.000000   0.000000  -0.000001   0.000000
    32  H   -0.021071   0.489222   0.000000   0.000000   0.000000   0.000000
    33  H    0.000000   0.000000   0.463510  -0.027060  -0.022119  -0.000163
    34  H    0.000000   0.000000  -0.027060   0.458284  -0.021953   0.001685
    35  H   -0.000001   0.000000  -0.022119  -0.021953   0.461813  -0.000432
    36  H    0.000000   0.000000  -0.000163   0.001685  -0.000432   0.392635
    37  H    0.000000   0.000000   0.000037  -0.000002   0.000002  -0.000011
    38  H    0.000000   0.000000   0.000244  -0.000009   0.000006   0.000021
    39  H    0.000000   0.000000  -0.000093   0.000000   0.000013  -0.000289
    40  H    0.000000   0.000000   0.000005   0.000000   0.000000  -0.000003
    41  H    0.000000   0.000000   0.000001   0.000000   0.000003   0.000000
    42  H    0.000000  -0.000005   0.000001   0.000000   0.000000   0.000000
    43  H    0.000000   0.000000   0.000000   0.000000   0.000000   0.000000
              37         38         39         40         41         42
     1  C   -0.000153   0.002733  -0.004341  -0.011855   0.002927  -0.000588
     2  C   -0.009056   0.008241   0.025501   0.005264  -0.000454   0.002200
     3  C    0.007069  -0.009935   0.015110  -0.017521   0.011995  -0.000039
     4  C    0.088921   0.007437  -0.147399  -0.150643   0.062558  -0.121642
     5  C   -0.002761   0.006513   0.009801   0.044657  -0.010969   0.054706
     6  C    0.001011   0.002354  -0.001177  -0.005338  -0.014750   0.026957
     7  C   -0.000299   0.000336  -0.000162   0.003361  -0.001834   0.001341
     8  C    0.000000   0.000261  -0.000349  -0.000357   0.000127   0.000251
     9  C   -0.000068   0.000247   0.000530  -0.000016  -0.000061   0.000017
    10  C    0.001473  -0.004405   0.008456   0.004539   0.000067  -0.000164
    11  O    0.000000   0.000000   0.000000   0.000000   0.000000   0.000000
    12  C    0.000036  -0.000032   0.000093   0.000081  -0.000121   0.000858
    13  C    0.000103  -0.000728  -0.000008  -0.000307   0.000117  -0.000166
    14  O    0.000024  -0.000015  -0.000101   0.000015   0.000002   0.000000
    15  C   -0.169028  -0.017395   0.071676   0.300294  -0.125976   0.025841
    16  C    0.482049   0.359634   0.408617  -0.010898   0.028499  -0.022781
    17  O   -0.002463   0.011274  -0.009438   0.224107   0.010699  -0.008209
    18  C   -0.024510   0.001924  -0.015126  -0.105725   0.418770   0.412709
    19  O    0.008318  -0.000447  -0.000535   0.000177  -0.041466  -0.040492
    20  H   -0.000138  -0.000001   0.000281  -0.000008  -0.000018   0.000116
    21  H   -0.000314   0.000210   0.007744   0.000813  -0.000013   0.000030
    22  H   -0.000470   0.001750   0.000517  -0.000066   0.001151  -0.000120
    23  H   -0.000066   0.000028   0.000006   0.000047  -0.000322   0.004229
    24  H   -0.000001  -0.000012   0.000027  -0.000333  -0.000001  -0.000306
    25  H    0.000000  -0.000002   0.000001   0.000001   0.000065  -0.000016
    26  H    0.000000  -0.000001   0.000000   0.000001   0.000028  -0.000058
    27  H    0.000000   0.000000   0.000000   0.000000   0.000001  -0.000001
    28  H    0.000000   0.000000   0.000000   0.000000   0.000000   0.000000
    29  H    0.000000   0.000000   0.000000   0.000000   0.000000   0.000000
    30  H    0.000000   0.000000  -0.000001  -0.000006   0.000000  -0.000003
    31  H    0.000000   0.000000   0.000000   0.000000   0.000000   0.000000
    32  H    0.000000   0.000000   0.000000   0.000000   0.000000  -0.000005
    33  H    0.000037   0.000244  -0.000093   0.000005   0.000001   0.000001
    34  H   -0.000002  -0.000009   0.000000   0.000000   0.000000   0.000000
    35  H    0.000002   0.000006   0.000013   0.000000   0.000003   0.000000
    36  H   -0.000011   0.000021  -0.000289  -0.000003   0.000000   0.000000
    37  H    0.466003  -0.022186  -0.023345  -0.001865   0.000445   0.000033
    38  H   -0.022186   0.473525  -0.023750  -0.000551   0.001000   0.000128
    39  H   -0.023345  -0.023750   0.480720   0.000779  -0.000068  -0.000188
    40  H   -0.001865  -0.000551   0.000779   0.436289  -0.000413   0.000358
    41  H    0.000445   0.001000  -0.000068  -0.000413   0.490351  -0.036161
    42  H    0.000033   0.000128  -0.000188   0.000358  -0.036161   0.497664
    43  H    0.000367  -0.000047  -0.000065  -0.001349  -0.001113  -0.007087
              43
     1  C   -0.000214
     2  C   -0.000267
     3  C   -0.004591
     4  C    0.008397
     5  C   -0.006774
     6  C   -0.000734
     7  C    0.000163
     8  C   -0.000011
     9  C    0.000003
    10  C    0.000003
    11  O    0.000000
    12  C   -0.000018
    13  C   -0.000006
    14  O    0.000000
    15  C   -0.051631
    16  C   -0.009642
    17  O   -0.001940
    18  C    0.090279
    19  O    0.250478
    20  H    0.000000
    21  H   -0.000005
    22  H   -0.000068
    23  H   -0.000132
    24  H   -0.000005
    25  H    0.000000
    26  H    0.000000
    27  H    0.000000
    28  H    0.000000
    29  H    0.000000
    30  H    0.000000
    31  H    0.000000
    32  H    0.000000
    33  H    0.000000
    34  H    0.000000
    35  H    0.000000
    36  H    0.000000
    37  H    0.000367
    38  H   -0.000047
    39  H   -0.000065
    40  H   -0.001349
    41  H   -0.001113
    42  H   -0.007087
    43  H    0.411194
 Mulliken charges:
               1
     1  C    0.424687
     2  C   -0.601878
     3  C   -0.348880
     4  C    0.714770
     5  C   -0.726335
     6  C   -0.849173
     7  C    0.153379
     8  C    0.205904
     9  C   -0.691821
    10  C    0.776353
    11  O   -0.429621
    12  C   -0.942421
    13  C   -0.734276
    14  O   -0.268015
    15  C   -0.121932
    16  C   -0.714475
    17  O   -0.308433
    18  C   -0.369307
    19  O   -0.409276
    20  H    0.252750
    21  H    0.167541
    22  H    0.199545
    23  H    0.184530
    24  H    0.209951
    25  H    0.202724
    26  H    0.200270
    27  H    0.192031
    28  H    0.267446
    29  H    0.242154
    30  H    0.199416
    31  H    0.187994
    32  H    0.187655
    33  H    0.209824
    34  H    0.210926
    35  H    0.207840
    36  H    0.292304
    37  H    0.200844
    38  H    0.201649
    39  H    0.196562
    40  H    0.286464
    41  H    0.204932
    42  H    0.210585
    43  H    0.324815
 Sum of Mulliken charges =   0.00000
 Mulliken charges with hydrogens summed into heavy atoms:
               1
     1  C    0.424687
     2  C   -0.601878
     3  C    0.071411
     4  C    0.914314
     5  C   -0.331855
     6  C   -0.446179
     7  C    0.345411
     8  C    0.205904
     9  C   -0.182222
    10  C    0.776353
    11  O   -0.429621
    12  C   -0.367356
    13  C   -0.105686
    14  O    0.024290
    15  C   -0.121932
    16  C   -0.115420
    17  O   -0.021969
    18  C    0.046210
    19  O   -0.084461
 Electronic spatial extent (au):  <R**2>=           5741.1873
 Charge=              0.0000 electrons
 Dipole moment (field-independent basis, Debye):
    X=              8.2109    Y=             -1.2846    Z=             -2.6245  Tot=              8.7154
 Quadrupole moment (field-independent basis, Debye-Ang):
   XX=           -134.1566   YY=           -109.8761   ZZ=           -119.6993
   XY=             18.3196   XZ=             -7.1689   YZ=              3.8822
 Traceless Quadrupole moment (field-independent basis, Debye-Ang):
   XX=            -12.9126   YY=             11.3679   ZZ=              1.5447
   XY=             18.3196   XZ=             -7.1689   YZ=              3.8822
 Octapole moment (field-independent basis, Debye-Ang**2):
  XXX=            243.2263  YYY=            -14.3966  ZZZ=             -7.8344  XYY=             31.1212
  XXY=             11.4281  XXZ=              6.9449  XZZ=             17.0552  YZZ=             -2.1675
  YYZ=             -2.5716  XYZ=            -31.4409
 Hexadecapole moment (field-independent basis, Debye-Ang**3):
 XXXX=          -4923.0435 YYYY=          -1897.1346 ZZZZ=           -611.2953 XXXY=            558.9459
 XXXZ=           -137.8028 YYYX=             14.7646 YYYZ=            -13.0023 ZZZX=              6.2630
 ZZZY=             -2.8601 XXYY=          -1188.5088 XXZZ=           -930.1869 YYZZ=           -438.0784
 XXYZ=             39.6254 YYXZ=             22.2765 ZZXY=              1.8445
 N-N= 1.591836008901D+03 E-N=-5.252966812700D+03  KE= 8.827888618660D+02
 1\1\GINC-SNODE36\SP\RmPW1PW91\6-311+G(d,p)\C15H24O4\ROOT\25-Jan-2024\0
 \\# nmr=giao mpw1pw91/6-311+g(d,p) scrf(smd,solvent=methanol,read) gue
 ss=read geom=check\\NMR calculation\\0,1\C,0,-1.8566140997,0.693080680
 8,-0.0656302676\C,0,-1.1412334728,-0.4226323608,0.2078981639\C,0,0.290
 3662971,-0.4920959877,0.6586465147\C,0,1.3225956475,0.1839228757,-0.28
 99692554\C,0,1.2091469148,1.7256060658,-0.2356478148\C,0,-0.0802472115
 ,2.3463095487,-0.8065558688\C,0,-1.4058203632,2.1306234964,-0.04738041
 46\C,0,-3.2392401962,0.3172631262,-0.3986278337\C,0,-3.3964451923,-1.1
 81569058,-0.2089698691\C,0,-1.9673549448,-1.7031527683,0.0233348925\O,
 0,-4.1338855158,1.0838939655,-0.7579473251\C,0,-1.380472732,2.69732117
 48,1.3865189329\C,0,-1.4489187084,-2.5467678051,-1.1472623023\O,0,-1.9
 702890129,-2.4889608492,1.2307995002\C,0,2.7598889104,-0.3418773131,0.
 0284369483\C,0,2.8998930053,-1.8453749666,-0.2808256875\O,0,3.00069027
 01,-0.1140100123,1.4326029973\C,0,3.8538428852,0.4144781127,-0.7500316
 997\O,0,5.1230494936,-0.1057194755,-0.321243215\H,0,0.3691380165,-0.01
 27472202,1.643016534\H,0,0.5532028561,-1.539879173,0.8168608492\H,0,1.
 1065355043,-0.1369659726,-1.3185588984\H,0,2.0211066701,2.1644210685,-
 0.8231524519\H,0,1.3687980288,2.0609717135,0.7975616959\H,0,-0.2120306
 493,1.9960190561,-1.8399189093\H,0,0.0835673956,3.43081047,-0.87115837
 82\H,0,-2.1717841632,2.6953412108,-0.5958907826\H,0,-4.0080701988,-1.3
 6165031,0.6832412538\H,0,-3.9083289122,-1.6390941812,-1.0615404703\H,0
 ,-0.6733698462,2.1617306116,2.0290020467\H,0,-2.3713009771,2.624861225
 ,1.8500856927\H,0,-1.0912740647,3.7557516846,1.3756058103\H,0,-0.40684
 38028,-2.8473831773,-0.9859064662\H,0,-2.0560750967,-3.4539765882,-1.2
 447548336\H,0,-1.5013096818,-1.9887614144,-2.0884189486\H,0,-1.1229711
 324,-2.9634042065,1.2828093903\H,0,3.9308007189,-2.1686590731,-0.10649
 403\H,0,2.652711993,-2.0572168804,-1.3279047339\H,0,2.2559045692,-2.45
 51648646,0.3578618448\H,0,3.9651817653,-0.2093645202,1.5437634504\H,0,
 3.7228822971,0.278619051,-1.8331926274\H,0,3.8183772683,1.4825209172,-
 0.5249551787\H,0,5.7763994678,0.6061821236,-0.4109082549\\Version=ES64
 L-G09RevD.01\State=1-A\HF=-887.0154465\RMSD=3.525e-09\Dipole=3.2346587
 ,-0.4860107,-1.0285986\Quadrupole=-9.5536309,8.3343471,1.2192837,13.70
 97765,-5.1126181,3.0819489\PG=C01 [X(C15H24O4)]\\@


 "ANNA, YOU MUSN'T SPEAK OF OXIDIZED MURIATIC ACID
 ANYMORE, FROM NOW ON YOU MUST SAY CHLORINE."
   -- JENS JACOB BERZELIUS, IN 1820, TO HIS COOK, WHO HAD
 COMPLAINED OF THE SMELL OF THE FLASK SHE WAS CLEANING.
 Job cpu time:       0 days  1 hours 15 minutes 44.2 seconds.
 File lengths (MBytes):  RWF=    323 Int=      0 D2E=      0 Chk=    481 Scr=      1
 Normal termination of Gaussian 09 at Thu Jan 25 22:05:05 2024.
